# Supplementary material for: Computational Modeling of complete HOXB13 protein for predicting the functional effect of SNPs and the associated role in hereditary prostate cancer
Source: Sci Rep. 2017 Mar 8;7:43830. doi: 10.1038/srep43830 (PMC5363706; doi:10.1038/srep43830)
Supplement: Supplementary Dataset [file srep43830-s1.zip › SR Supplementary Data Files Complete/HOXB13 Modeller/HOXB13 Modeller/hoxb13.B99990007.pdb]

EXPDTA    THEORETICAL MODEL, MODELLER 9.17 2016/07/18 10:42:54
REMARK   6 MODELLER OBJECTIVE FUNCTION:      1816.8289
REMARK   6 MODELLER BEST TEMPLATE % SEQ ID:  80.822
REMARK   6 SEQUENCE: hoxb13
REMARK   6 DOPE score: -10236.62109
REMARK   6 GA341 score: 1.00000
REMARK   6 TEMPLATE: 2l7z 1:A - 73:A MODELS 1: - 284: AT 80.8%
ATOM      1  N   MET     1     -58.954  24.567  -1.456  1.00123.13           N
ATOM      2  CA  MET     1     -58.853  23.546  -0.387  1.00123.13           C
ATOM      3  CB  MET     1     -59.711  22.316  -0.739  1.00123.13           C
ATOM      4  CG  MET     1     -59.909  21.343   0.426  1.00123.13           C
ATOM      5  SD  MET     1     -60.916  19.880   0.030  1.00123.13           S
ATOM      6  CE  MET     1     -59.663  19.106  -1.030  1.00123.13           C
ATOM      7  C   MET     1     -57.427  23.115  -0.224  1.00123.13           C
ATOM      8  O   MET     1     -56.537  23.962  -0.161  1.00123.13           O
ATOM      9  N   GLU     2     -57.179  21.784  -0.142  1.00211.71           N
ATOM     10  CA  GLU     2     -55.848  21.263   0.038  1.00211.71           C
ATOM     11  CB  GLU     2     -55.523  20.866   1.489  1.00211.71           C
ATOM     12  CG  GLU     2     -55.424  22.053   2.447  1.00211.71           C
ATOM     13  CD  GLU     2     -55.095  21.510   3.830  1.00211.71           C
ATOM     14  OE1 GLU     2     -54.972  20.263   3.962  1.00211.71           O
ATOM     15  OE2 GLU     2     -54.966  22.335   4.775  1.00211.71           O
ATOM     16  C   GLU     2     -55.677  20.022  -0.794  1.00211.71           C
ATOM     17  O   GLU     2     -56.627  19.461  -1.339  1.00211.71           O
ATOM     18  N   PRO     3     -54.433  19.624  -0.912  1.00181.33           N
ATOM     19  CA  PRO     3     -54.080  18.447  -1.676  1.00181.33           C
ATOM     20  CD  PRO     3     -53.389  20.636  -0.982  1.00181.33           C
ATOM     21  CB  PRO     3     -52.601  18.597  -2.024  1.00181.33           C
ATOM     22  CG  PRO     3     -52.369  20.116  -2.004  1.00181.33           C
ATOM     23  C   PRO     3     -54.364  17.160  -0.958  1.00181.33           C
ATOM     24  O   PRO     3     -54.575  17.182   0.253  1.00181.33           O
ATOM     25  N   GLY     4     -54.379  16.031  -1.703  1.00147.97           N
ATOM     26  CA  GLY     4     -54.638  14.729  -1.150  1.00147.97           C
ATOM     27  C   GLY     4     -53.335  14.037  -0.874  1.00147.97           C
ATOM     28  O   GLY     4     -52.284  14.670  -0.801  1.00147.97           O
ATOM     29  N   ASN     5     -53.389  12.694  -0.713  1.00250.26           N
ATOM     30  CA  ASN     5     -52.221  11.911  -0.409  1.00250.26           C
ATOM     31  CB  ASN     5     -52.251  11.298   1.003  1.00250.26           C
ATOM     32  CG  ASN     5     -50.863  10.768   1.343  1.00250.26           C
ATOM     33  OD1 ASN     5     -49.873  11.120   0.703  1.00250.26           O
ATOM     34  ND2 ASN     5     -50.786   9.900   2.386  1.00250.26           N
ATOM     35  C   ASN     5     -52.156  10.769  -1.381  1.00250.26           C
ATOM     36  O   ASN     5     -53.101  10.520  -2.128  1.00250.26           O
ATOM     37  N   TYR     6     -51.009  10.055  -1.405  1.00325.56           N
ATOM     38  CA  TYR     6     -50.815   8.947  -2.300  1.00325.56           C
ATOM     39  CB  TYR     6     -49.720   9.203  -3.351  1.00325.56           C
ATOM     40  CG  TYR     6     -49.477   7.931  -4.091  1.00325.56           C
ATOM     41  CD1 TYR     6     -50.297   7.545  -5.125  1.00325.56           C
ATOM     42  CD2 TYR     6     -48.415   7.126  -3.747  1.00325.56           C
ATOM     43  CE1 TYR     6     -50.064   6.371  -5.803  1.00325.56           C
ATOM     44  CE2 TYR     6     -48.177   5.951  -4.421  1.00325.56           C
ATOM     45  CZ  TYR     6     -49.002   5.572  -5.451  1.00325.56           C
ATOM     46  OH  TYR     6     -48.759   4.367  -6.145  1.00325.56           O
ATOM     47  C   TYR     6     -50.385   7.754  -1.503  1.00325.56           C
ATOM     48  O   TYR     6     -49.742   7.886  -0.463  1.00325.56           O
ATOM     49  N   ALA     7     -50.760   6.545  -1.974  1.00276.44           N
ATOM     50  CA  ALA     7     -50.386   5.332  -1.303  1.00276.44           C
ATOM     51  CB  ALA     7     -51.491   4.761  -0.398  1.00276.44           C
ATOM     52  C   ALA     7     -50.108   4.304  -2.356  1.00276.44           C
ATOM     53  O   ALA     7     -50.556   4.433  -3.494  1.00276.44           O
ATOM     54  N   THR     8     -49.335   3.255  -2.003  1.00310.37           N
ATOM     55  CA  THR     8     -49.025   2.234  -2.962  1.00310.37           C
ATOM     56  CB  THR     8     -47.553   2.046  -3.189  1.00310.37           C
ATOM     57  OG1 THR     8     -46.921   1.629  -1.987  1.00310.37           O
ATOM     58  CG2 THR     8     -46.950   3.375  -3.672  1.00310.37           C
ATOM     59  C   THR     8     -49.545   0.933  -2.440  1.00310.37           C
ATOM     60  O   THR     8     -49.552   0.691  -1.235  1.00310.37           O
ATOM     61  N   LEU     9     -50.020   0.064  -3.356  1.00326.27           N
ATOM     62  CA  LEU     9     -50.527  -1.217  -2.961  1.00326.27           C
ATOM     63  CB  LEU     9     -52.020  -1.400  -3.308  1.00326.27           C
ATOM     64  CG  LEU     9     -52.642  -2.747  -2.885  1.00326.27           C
ATOM     65  CD1 LEU     9     -52.148  -3.914  -3.750  1.00326.27           C
ATOM     66  CD2 LEU     9     -52.447  -2.997  -1.381  1.00326.27           C
ATOM     67  C   LEU     9     -49.722  -2.242  -3.697  1.00326.27           C
ATOM     68  O   LEU     9     -49.307  -2.017  -4.833  1.00326.27           O
ATOM     69  N   ASP    10     -49.460  -3.396  -3.053  1.00206.37           N
ATOM     70  CA  ASP    10     -48.670  -4.412  -3.685  1.00206.37           C
ATOM     71  CB  ASP    10     -47.746  -5.162  -2.707  1.00206.37           C
ATOM     72  CG  ASP    10     -46.861  -6.116  -3.498  1.00206.37           C
ATOM     73  OD1 ASP    10     -46.980  -6.142  -4.753  1.00206.37           O
ATOM     74  OD2 ASP    10     -46.052  -6.836  -2.854  1.00206.37           O
ATOM     75  C   ASP    10     -49.588  -5.425  -4.289  1.00206.37           C
ATOM     76  O   ASP    10     -50.408  -6.030  -3.599  1.00206.37           O
ATOM     77  N   GLY    11     -49.467  -5.629  -5.615  1.00106.33           N
ATOM     78  CA  GLY    11     -50.267  -6.608  -6.290  1.00106.33           C
ATOM     79  C   GLY    11     -51.501  -5.932  -6.785  1.00106.33           C
ATOM     80  O   GLY    11     -51.869  -4.859  -6.311  1.00106.33           O
ATOM     81  N   ALA    12     -52.174  -6.554  -7.772  1.00254.87           N
ATOM     82  CA  ALA    12     -53.379  -5.977  -8.283  1.00254.87           C
ATOM     83  CB  ALA    12     -53.154  -5.054  -9.493  1.00254.87           C
ATOM     84  C   ALA    12     -54.249  -7.098  -8.744  1.00254.87           C
ATOM     85  O   ALA    12     -53.765  -8.179  -9.076  1.00254.87           O
ATOM     86  N   LYS    13     -55.576  -6.870  -8.752  1.00316.92           N
ATOM     87  CA  LYS    13     -56.474  -7.881  -9.220  1.00316.92           C
ATOM     88  CB  LYS    13     -57.583  -8.232  -8.209  1.00316.92           C
ATOM     89  CG  LYS    13     -58.445  -9.441  -8.590  1.00316.92           C
ATOM     90  CD  LYS    13     -59.274  -9.259  -9.864  1.00316.92           C
ATOM     91  CE  LYS    13     -60.125 -10.478 -10.222  1.00316.92           C
ATOM     92  NZ  LYS    13     -61.267 -10.590  -9.287  1.00316.92           N
ATOM     93  C   LYS    13     -57.128  -7.324 -10.438  1.00316.92           C
ATOM     94  O   LYS    13     -57.648  -6.210 -10.421  1.00316.92           O
ATOM     95  N   ASP    14     -57.099  -8.088 -11.546  1.00193.11           N
ATOM     96  CA  ASP    14     -57.713  -7.611 -12.746  1.00193.11           C
ATOM     97  CB  ASP    14     -56.744  -7.519 -13.938  1.00193.11           C
ATOM     98  CG  ASP    14     -57.445  -6.786 -15.074  1.00193.11           C
ATOM     99  OD1 ASP    14     -58.636  -6.417 -14.899  1.00193.11           O
ATOM    100  OD2 ASP    14     -56.792  -6.578 -16.132  1.00193.11           O
ATOM    101  C   ASP    14     -58.783  -8.582 -13.118  1.00193.11           C
ATOM    102  O   ASP    14     -58.555  -9.790 -13.148  1.00193.11           O
ATOM    103  N   ILE    15     -59.999  -8.072 -13.390  1.00166.09           N
ATOM    104  CA  ILE    15     -61.057  -8.943 -13.800  1.00166.09           C
ATOM    105  CB  ILE    15     -62.289  -8.842 -12.933  1.00166.09           C
ATOM    106  CG1 ILE    15     -63.267 -10.003 -13.198  1.00166.09           C
ATOM    107  CG2 ILE    15     -62.902  -7.443 -13.112  1.00166.09           C
ATOM    108  CD1 ILE    15     -63.874 -10.027 -14.602  1.00166.09           C
ATOM    109  C   ILE    15     -61.399  -8.551 -15.200  1.00166.09           C
ATOM    110  O   ILE    15     -61.572  -7.372 -15.506  1.00166.09           O
ATOM    111  N   GLU    16     -61.461  -9.543 -16.107  1.00254.46           N
ATOM    112  CA  GLU    16     -61.773  -9.233 -17.469  1.00254.46           C
ATOM    113  CB  GLU    16     -60.558  -9.284 -18.410  1.00254.46           C
ATOM    114  CG  GLU    16     -60.894  -8.900 -19.853  1.00254.46           C
ATOM    115  CD  GLU    16     -59.616  -8.990 -20.674  1.00254.46           C
ATOM    116  OE1 GLU    16     -58.556  -9.330 -20.084  1.00254.46           O
ATOM    117  OE2 GLU    16     -59.680  -8.708 -21.901  1.00254.46           O
ATOM    118  C   GLU    16     -62.754 -10.244 -17.953  1.00254.46           C
ATOM    119  O   GLU    16     -62.922 -11.303 -17.351  1.00254.46           O
ATOM    120  N   GLY    17     -63.448  -9.919 -19.058  1.00139.47           N
ATOM    121  CA  GLY    17     -64.402 -10.826 -19.617  1.00139.47           C
ATOM    122  C   GLY    17     -64.722 -10.322 -20.982  1.00139.47           C
ATOM    123  O   GLY    17     -64.284  -9.242 -21.373  1.00139.47           O
ATOM    124  N   LEU    18     -65.501 -11.102 -21.752  1.00281.52           N
ATOM    125  CA  LEU    18     -65.847 -10.661 -23.069  1.00281.52           C
ATOM    126  CB  LEU    18     -66.104 -11.825 -24.050  1.00281.52           C
ATOM    127  CG  LEU    18     -66.444 -11.412 -25.500  1.00281.52           C
ATOM    128  CD1 LEU    18     -67.834 -10.768 -25.621  1.00281.52           C
ATOM    129  CD2 LEU    18     -65.328 -10.541 -26.098  1.00281.52           C
ATOM    130  C   LEU    18     -67.102  -9.872 -22.917  1.00281.52           C
ATOM    131  O   LEU    18     -68.061 -10.323 -22.291  1.00281.52           O
ATOM    132  N   LEU    19     -67.116  -8.649 -23.475  1.00251.86           N
ATOM    133  CA  LEU    19     -68.277  -7.822 -23.356  1.00251.86           C
ATOM    134  CB  LEU    19     -67.994  -6.443 -22.738  1.00251.86           C
ATOM    135  CG  LEU    19     -67.507  -6.515 -21.279  1.00251.86           C
ATOM    136  CD1 LEU    19     -66.157  -7.242 -21.177  1.00251.86           C
ATOM    137  CD2 LEU    19     -67.484  -5.122 -20.629  1.00251.86           C
ATOM    138  C   LEU    19     -68.811  -7.590 -24.728  1.00251.86           C
ATOM    139  O   LEU    19     -68.080  -7.658 -25.715  1.00251.86           O
ATOM    140  N   GLY    20     -70.129  -7.331 -24.817  1.00101.53           N
ATOM    141  CA  GLY    20     -70.729  -7.065 -26.087  1.00101.53           C
ATOM    142  C   GLY    20     -70.502  -5.618 -26.370  1.00101.53           C
ATOM    143  O   GLY    20     -69.902  -4.905 -25.567  1.00101.53           O
ATOM    144  N   ALA    21     -70.981  -5.147 -27.535  1.00193.00           N
ATOM    145  CA  ALA    21     -70.792  -3.771 -27.879  1.00193.00           C
ATOM    146  CB  ALA    21     -71.188  -3.436 -29.328  1.00193.00           C
ATOM    147  C   ALA    21     -71.648  -2.953 -26.972  1.00193.00           C
ATOM    148  O   ALA    21     -72.692  -3.406 -26.505  1.00193.00           O
ATOM    149  N   GLY    22     -71.198  -1.718 -26.683  1.00 90.99           N
ATOM    150  CA  GLY    22     -71.943  -0.835 -25.837  1.00 90.99           C
ATOM    151  C   GLY    22     -71.470  -1.049 -24.440  1.00 90.99           C
ATOM    152  O   GLY    22     -70.877  -2.079 -24.124  1.00 90.99           O
ATOM    153  N   GLY    23     -71.727  -0.063 -23.558  1.00101.12           N
ATOM    154  CA  GLY    23     -71.323  -0.211 -22.193  1.00101.12           C
ATOM    155  C   GLY    23     -72.247   0.618 -21.363  1.00101.12           C
ATOM    156  O   GLY    23     -72.400   1.818 -21.584  1.00101.12           O
ATOM    157  N   GLY    24     -72.892  -0.028 -20.376  1.00114.74           N
ATOM    158  CA  GLY    24     -73.803   0.633 -19.492  1.00114.74           C
ATOM    159  C   GLY    24     -73.048   1.594 -18.632  1.00114.74           C
ATOM    160  O   GLY    24     -73.532   2.681 -18.323  1.00114.74           O
ATOM    161  N   ARG    25     -71.826   1.205 -18.224  1.00232.61           N
ATOM    162  CA  ARG    25     -71.067   1.980 -17.286  1.00232.61           C
ATOM    163  CB  ARG    25     -69.708   1.346 -16.943  1.00232.61           C
ATOM    164  CG  ARG    25     -69.831  -0.073 -16.383  1.00232.61           C
ATOM    165  CD  ARG    25     -70.424  -0.140 -14.975  1.00232.61           C
ATOM    166  NE  ARG    25     -70.540  -1.580 -14.610  1.00232.61           N
ATOM    167  CZ  ARG    25     -71.666  -2.277 -14.944  1.00232.61           C
ATOM    168  NH1 ARG    25     -72.682  -1.654 -15.608  1.00232.61           N
ATOM    169  NH2 ARG    25     -71.775  -3.598 -14.615  1.00232.61           N
ATOM    170  C   ARG    25     -70.809   3.341 -17.846  1.00232.61           C
ATOM    171  O   ARG    25     -70.569   3.508 -19.041  1.00232.61           O
ATOM    172  N   ASN    26     -70.880   4.359 -16.963  1.00262.34           N
ATOM    173  CA  ASN    26     -70.642   5.724 -17.334  1.00262.34           C
ATOM    174  CB  ASN    26     -71.927   6.558 -17.466  1.00262.34           C
ATOM    175  CG  ASN    26     -72.606   6.589 -16.105  1.00262.34           C
ATOM    176  OD1 ASN    26     -72.739   5.562 -15.441  1.00262.34           O
ATOM    177  ND2 ASN    26     -73.044   7.802 -15.673  1.00262.34           N
ATOM    178  C   ASN    26     -69.818   6.338 -16.244  1.00262.34           C
ATOM    179  O   ASN    26     -69.667   5.760 -15.169  1.00262.34           O
ATOM    180  N   LEU    27     -69.241   7.528 -16.510  1.00240.91           N
ATOM    181  CA  LEU    27     -68.417   8.184 -15.533  1.00240.91           C
ATOM    182  CB  LEU    27     -67.012   8.533 -16.052  1.00240.91           C
ATOM    183  CG  LEU    27     -66.165   7.294 -16.404  1.00240.91           C
ATOM    184  CD1 LEU    27     -66.793   6.496 -17.558  1.00240.91           C
ATOM    185  CD2 LEU    27     -64.700   7.675 -16.671  1.00240.91           C
ATOM    186  C   LEU    27     -69.082   9.466 -15.133  1.00240.91           C
ATOM    187  O   LEU    27     -69.995   9.941 -15.806  1.00240.91           O
ATOM    188  N   VAL    28     -68.642  10.047 -13.995  1.00105.07           N
ATOM    189  CA  VAL    28     -69.205  11.275 -13.506  1.00105.07           C
ATOM    190  CB  VAL    28     -69.417  11.287 -12.021  1.00105.07           C
ATOM    191  CG1 VAL    28     -70.436  10.191 -11.663  1.00105.07           C
ATOM    192  CG2 VAL    28     -68.053  11.121 -11.331  1.00105.07           C
ATOM    193  C   VAL    28     -68.242  12.376 -13.826  1.00105.07           C
ATOM    194  O   VAL    28     -67.028  12.198 -13.742  1.00105.07           O
ATOM    195  N   ALA    29     -68.776  13.549 -14.228  1.00 67.23           N
ATOM    196  CA  ALA    29     -67.945  14.650 -14.627  1.00 67.23           C
ATOM    197  CB  ALA    29     -68.759  15.841 -15.158  1.00 67.23           C
ATOM    198  C   ALA    29     -67.117  15.154 -13.483  1.00 67.23           C
ATOM    199  O   ALA    29     -65.907  15.294 -13.638  1.00 67.23           O
ATOM    200  N   HIS    30     -67.753  15.422 -12.318  1.00275.16           N
ATOM    201  CA  HIS    30     -67.140  15.927 -11.107  1.00275.16           C
ATOM    202  ND1 HIS    30     -64.400  14.667 -10.148  1.00275.16           N
ATOM    203  CG  HIS    30     -64.609  15.544 -11.190  1.00275.16           C
ATOM    204  CB  HIS    30     -65.729  16.550 -11.217  1.00275.16           C
ATOM    205  NE2 HIS    30     -62.781  14.290 -11.624  1.00275.16           N
ATOM    206  CD2 HIS    30     -63.608  15.300 -12.082  1.00275.16           C
ATOM    207  CE1 HIS    30     -63.296  13.941 -10.459  1.00275.16           C
ATOM    208  C   HIS    30     -68.046  16.971 -10.524  1.00275.16           C
ATOM    209  O   HIS    30     -69.204  17.089 -10.923  1.00275.16           O
ATOM    210  N   SER    31     -67.539  17.753  -9.542  1.00206.81           N
ATOM    211  CA  SER    31     -68.358  18.753  -8.906  1.00206.81           C
ATOM    212  CB  SER    31     -68.657  18.448  -7.429  1.00206.81           C
ATOM    213  OG  SER    31     -69.403  17.244  -7.320  1.00206.81           O
ATOM    214  C   SER    31     -67.651  20.078  -8.941  1.00206.81           C
ATOM    215  O   SER    31     -66.426  20.168  -8.999  1.00206.81           O
ATOM    216  N   PRO    32     -68.458  21.109  -8.947  1.00104.14           N
ATOM    217  CA  PRO    32     -67.978  22.473  -8.962  1.00104.14           C
ATOM    218  CD  PRO    32     -69.744  20.989  -9.611  1.00104.14           C
ATOM    219  CB  PRO    32     -69.053  23.297  -9.674  1.00104.14           C
ATOM    220  CG  PRO    32     -70.310  22.414  -9.635  1.00104.14           C
ATOM    221  C   PRO    32     -67.661  23.010  -7.594  1.00104.14           C
ATOM    222  O   PRO    32     -68.016  22.375  -6.602  1.00104.14           O
ATOM    223  N   LEU    33     -66.988  24.183  -7.536  1.00204.71           N
ATOM    224  CA  LEU    33     -66.637  24.844  -6.306  1.00204.71           C
ATOM    225  CB  LEU    33     -65.127  25.101  -6.150  1.00204.71           C
ATOM    226  CG  LEU    33     -64.288  23.811  -6.085  1.00204.71           C
ATOM    227  CD1 LEU    33     -62.792  24.126  -5.932  1.00204.71           C
ATOM    228  CD2 LEU    33     -64.815  22.857  -5.002  1.00204.71           C
ATOM    229  C   LEU    33     -67.321  26.183  -6.296  1.00204.71           C
ATOM    230  O   LEU    33     -67.900  26.592  -7.301  1.00204.71           O
ATOM    231  N   THR    34     -67.291  26.899  -5.146  1.00283.72           N
ATOM    232  CA  THR    34     -67.959  28.174  -5.069  1.00283.72           C
ATOM    233  CB  THR    34     -69.141  28.176  -4.144  1.00283.72           C
ATOM    234  OG1 THR    34     -69.781  29.443  -4.168  1.00283.72           O
ATOM    235  CG2 THR    34     -68.674  27.831  -2.724  1.00283.72           C
ATOM    236  C   THR    34     -67.000  29.250  -4.634  1.00283.72           C
ATOM    237  O   THR    34     -65.938  28.977  -4.076  1.00283.72           O
ATOM    238  N   SER    35     -67.380  30.518  -4.921  1.00176.07           N
ATOM    239  CA  SER    35     -66.617  31.725  -4.716  1.00176.07           C
ATOM    240  CB  SER    35     -67.238  32.938  -5.429  1.00176.07           C
ATOM    241  OG  SER    35     -66.453  34.096  -5.191  1.00176.07           O
ATOM    242  C   SER    35     -66.471  32.101  -3.272  1.00176.07           C
ATOM    243  O   SER    35     -65.480  32.732  -2.905  1.00176.07           O
ATOM    244  N   HIS    36     -67.450  31.777  -2.408  1.00100.08           N
ATOM    245  CA  HIS    36     -67.277  32.210  -1.052  1.00100.08           C
ATOM    246  ND1 HIS    36     -71.014  32.294  -0.236  1.00100.08           N
ATOM    247  CG  HIS    36     -69.740  32.605  -0.654  1.00100.08           C
ATOM    248  CB  HIS    36     -68.500  31.927  -0.156  1.00100.08           C
ATOM    249  NE2 HIS    36     -71.218  33.925  -1.733  1.00100.08           N
ATOM    250  CD2 HIS    36     -69.882  33.604  -1.568  1.00100.08           C
ATOM    251  CE1 HIS    36     -71.859  33.112  -0.912  1.00100.08           C
ATOM    252  C   HIS    36     -66.058  31.519  -0.519  1.00100.08           C
ATOM    253  O   HIS    36     -65.204  32.173   0.080  1.00100.08           O
ATOM    254  N   PRO    37     -65.931  30.224  -0.715  1.00 99.10           N
ATOM    255  CA  PRO    37     -64.717  29.560  -0.322  1.00 99.10           C
ATOM    256  CD  PRO    37     -67.068  29.321  -0.633  1.00 99.10           C
ATOM    257  CB  PRO    37     -65.082  28.109  -0.009  1.00 99.10           C
ATOM    258  CG  PRO    37     -66.459  27.913  -0.657  1.00 99.10           C
ATOM    259  C   PRO    37     -63.733  29.692  -1.436  1.00 99.10           C
ATOM    260  O   PRO    37     -64.150  29.961  -2.561  1.00 99.10           O
ATOM    261  N   ALA    38     -62.432  29.510  -1.139  1.00277.13           N
ATOM    262  CA  ALA    38     -61.399  29.617  -2.127  1.00277.13           C
ATOM    263  CB  ALA    38     -61.595  30.766  -3.132  1.00277.13           C
ATOM    264  C   ALA    38     -60.170  29.936  -1.357  1.00277.13           C
ATOM    265  O   ALA    38     -60.119  29.723  -0.146  1.00277.13           O
ATOM    266  N   ALA    39     -59.126  30.434  -2.047  1.00229.74           N
ATOM    267  CA  ALA    39     -57.991  30.890  -1.307  1.00229.74           C
ATOM    268  CB  ALA    39     -56.883  31.511  -2.176  1.00229.74           C
ATOM    269  C   ALA    39     -58.571  31.965  -0.454  1.00229.74           C
ATOM    270  O   ALA    39     -59.578  32.555  -0.845  1.00229.74           O
ATOM    271  N   PRO    40     -57.972  32.208   0.689  1.00129.50           N
ATOM    272  CA  PRO    40     -58.535  33.095   1.679  1.00129.50           C
ATOM    273  CD  PRO    40     -56.522  32.151   0.783  1.00129.50           C
ATOM    274  CB  PRO    40     -57.415  33.365   2.680  1.00129.50           C
ATOM    275  CG  PRO    40     -56.142  33.213   1.829  1.00129.50           C
ATOM    276  C   PRO    40     -59.086  34.357   1.104  1.00129.50           C
ATOM    277  O   PRO    40     -58.327  35.256   0.746  1.00129.50           O
ATOM    278  N   THR    41     -60.429  34.409   1.019  1.00295.15           N
ATOM    279  CA  THR    41     -61.164  35.526   0.516  1.00295.15           C
ATOM    280  CB  THR    41     -61.323  35.514  -0.975  1.00295.15           C
ATOM    281  OG1 THR    41     -62.055  34.366  -1.381  1.00295.15           O
ATOM    282  CG2 THR    41     -59.926  35.506  -1.619  1.00295.15           C
ATOM    283  C   THR    41     -62.527  35.391   1.106  1.00295.15           C
ATOM    284  O   THR    41     -62.888  34.324   1.601  1.00295.15           O
ATOM    285  N   LEU    42     -63.321  36.475   1.095  1.00299.40           N
ATOM    286  CA  LEU    42     -64.632  36.371   1.662  1.00299.40           C
ATOM    287  CB  LEU    42     -64.834  37.242   2.914  1.00299.40           C
ATOM    288  CG  LEU    42     -66.201  37.040   3.593  1.00299.40           C
ATOM    289  CD1 LEU    42     -66.367  35.592   4.084  1.00299.40           C
ATOM    290  CD2 LEU    42     -66.423  38.068   4.715  1.00299.40           C
ATOM    291  C   LEU    42     -65.602  36.813   0.617  1.00299.40           C
ATOM    292  O   LEU    42     -65.209  37.310  -0.437  1.00299.40           O
ATOM    293  N   MET    43     -66.910  36.619   0.879  1.00284.54           N
ATOM    294  CA  MET    43     -67.900  37.011  -0.081  1.00284.54           C
ATOM    295  CB  MET    43     -69.338  36.503   0.204  1.00284.54           C
ATOM    296  CG  MET    43     -69.977  36.877   1.542  1.00284.54           C
ATOM    297  SD  MET    43     -69.190  36.125   2.996  1.00284.54           S
ATOM    298  CE  MET    43     -70.345  36.848   4.195  1.00284.54           C
ATOM    299  C   MET    43     -67.854  38.496  -0.265  1.00284.54           C
ATOM    300  O   MET    43     -68.092  38.976  -1.372  1.00284.54           O
ATOM    301  N   PRO    44     -67.561  39.277   0.736  1.00 95.99           N
ATOM    302  CA  PRO    44     -67.422  40.677   0.484  1.00 95.99           C
ATOM    303  CD  PRO    44     -67.948  39.025   2.114  1.00 95.99           C
ATOM    304  CB  PRO    44     -67.539  41.379   1.838  1.00 95.99           C
ATOM    305  CG  PRO    44     -67.443  40.253   2.878  1.00 95.99           C
ATOM    306  C   PRO    44     -66.102  40.841  -0.185  1.00 95.99           C
ATOM    307  O   PRO    44     -65.396  39.848  -0.359  1.00 95.99           O
ATOM    308  N   ALA    45     -65.753  42.080  -0.566  1.00132.50           N
ATOM    309  CA  ALA    45     -64.521  42.386  -1.232  1.00132.50           C
ATOM    310  CB  ALA    45     -64.409  43.857  -1.669  1.00132.50           C
ATOM    311  C   ALA    45     -63.407  42.109  -0.275  1.00132.50           C
ATOM    312  O   ALA    45     -63.517  41.256   0.601  1.00132.50           O
ATOM    313  N   VAL    46     -62.243  42.735  -0.507  1.00138.35           N
ATOM    314  CA  VAL    46     -61.141  42.563   0.391  1.00138.35           C
ATOM    315  CB  VAL    46     -59.844  43.002  -0.220  1.00138.35           C
ATOM    316  CG1 VAL    46     -59.611  42.193  -1.508  1.00138.35           C
ATOM    317  CG2 VAL    46     -59.902  44.522  -0.447  1.00138.35           C
ATOM    318  C   VAL    46     -61.396  43.458   1.567  1.00138.35           C
ATOM    319  O   VAL    46     -61.994  44.522   1.408  1.00138.35           O
ATOM    320  N   ASN    47     -60.944  43.074   2.789  1.00289.48           N
ATOM    321  CA  ASN    47     -61.112  43.916   3.949  1.00289.48           C
ATOM    322  CB  ASN    47     -62.340  43.587   4.846  1.00289.48           C
ATOM    323  CG  ASN    47     -62.242  42.303   5.720  1.00289.48           C
ATOM    324  OD1 ASN    47     -61.242  41.595   5.829  1.00289.48           O
ATOM    325  ND2 ASN    47     -63.388  41.951   6.356  1.00289.48           N
ATOM    326  C   ASN    47     -59.953  43.759   4.887  1.00289.48           C
ATOM    327  O   ASN    47     -59.053  42.946   4.683  1.00289.48           O
ATOM    328  N   TYR    48     -59.972  44.594   5.945  1.00278.02           N
ATOM    329  CA  TYR    48     -59.199  44.424   7.143  1.00278.02           C
ATOM    330  CB  TYR    48     -57.971  45.337   7.330  1.00278.02           C
ATOM    331  CG  TYR    48     -56.808  44.645   6.695  1.00278.02           C
ATOM    332  CD1 TYR    48     -56.524  44.763   5.357  1.00278.02           C
ATOM    333  CD2 TYR    48     -55.990  43.852   7.468  1.00278.02           C
ATOM    334  CE1 TYR    48     -55.450  44.113   4.798  1.00278.02           C
ATOM    335  CE2 TYR    48     -54.913  43.197   6.921  1.00278.02           C
ATOM    336  CZ  TYR    48     -54.641  43.327   5.581  1.00278.02           C
ATOM    337  OH  TYR    48     -53.537  42.657   5.013  1.00278.02           O
ATOM    338  C   TYR    48     -60.179  44.654   8.247  1.00278.02           C
ATOM    339  O   TYR    48     -60.924  45.633   8.221  1.00278.02           O
ATOM    340  N   ALA    49     -60.229  43.730   9.231  1.00257.61           N
ATOM    341  CA  ALA    49     -61.214  43.790  10.277  1.00257.61           C
ATOM    342  CB  ALA    49     -61.433  45.194  10.875  1.00257.61           C
ATOM    343  C   ALA    49     -62.486  43.315   9.648  1.00257.61           C
ATOM    344  O   ALA    49     -62.598  43.384   8.428  1.00257.61           O
ATOM    345  N   PRO    50     -63.447  42.845  10.409  1.00104.99           N
ATOM    346  CA  PRO    50     -64.658  42.281   9.856  1.00104.99           C
ATOM    347  CD  PRO    50     -63.652  43.333  11.763  1.00104.99           C
ATOM    348  CB  PRO    50     -65.579  42.048  11.048  1.00104.99           C
ATOM    349  CG  PRO    50     -65.156  43.152  12.034  1.00104.99           C
ATOM    350  C   PRO    50     -65.284  43.205   8.859  1.00104.99           C
ATOM    351  O   PRO    50     -65.416  44.393   9.150  1.00104.99           O
ATOM    352  N   LEU    51     -65.665  42.679   7.674  1.00222.59           N
ATOM    353  CA  LEU    51     -66.207  43.527   6.655  1.00222.59           C
ATOM    354  CB  LEU    51     -65.343  44.779   6.435  1.00222.59           C
ATOM    355  CG  LEU    51     -66.009  45.902   5.617  1.00222.59           C
ATOM    356  CD1 LEU    51     -65.044  47.085   5.465  1.00222.59           C
ATOM    357  CD2 LEU    51     -66.584  45.414   4.278  1.00222.59           C
ATOM    358  C   LEU    51     -66.189  42.713   5.401  1.00222.59           C
ATOM    359  O   LEU    51     -67.065  41.885   5.159  1.00222.59           O
ATOM    360  N   ASP    52     -65.177  42.983   4.552  1.00132.97           N
ATOM    361  CA  ASP    52     -64.915  42.300   3.317  1.00132.97           C
ATOM    362  CB  ASP    52     -64.234  43.240   2.319  1.00132.97           C
ATOM    363  CG  ASP    52     -65.247  44.261   1.823  1.00132.97           C
ATOM    364  OD1 ASP    52     -66.472  43.993   1.934  1.00132.97           O
ATOM    365  OD2 ASP    52     -64.802  45.327   1.319  1.00132.97           O
ATOM    366  C   ASP    52     -63.983  41.174   3.674  1.00132.97           C
ATOM    367  O   ASP    52     -64.350  40.324   4.483  1.00132.97           O
ATOM    368  N   LEU    53     -62.756  41.098   3.095  1.00237.30           N
ATOM    369  CA  LEU    53     -61.864  40.094   3.621  1.00237.30           C
ATOM    370  CB  LEU    53     -62.262  38.637   3.282  1.00237.30           C
ATOM    371  CG  LEU    53     -61.476  37.554   4.064  1.00237.30           C
ATOM    372  CD1 LEU    53     -62.137  36.177   3.914  1.00237.30           C
ATOM    373  CD2 LEU    53     -59.989  37.487   3.672  1.00237.30           C
ATOM    374  C   LEU    53     -60.403  40.366   3.299  1.00237.30           C
ATOM    375  O   LEU    53     -59.612  40.509   4.230  1.00237.30           O
ATOM    376  N   PRO    54     -59.956  40.432   2.066  1.00253.06           N
ATOM    377  CA  PRO    54     -58.533  40.589   1.845  1.00253.06           C
ATOM    378  CD  PRO    54     -60.570  39.653   1.000  1.00253.06           C
ATOM    379  CB  PRO    54     -58.293  40.229   0.381  1.00253.06           C
ATOM    380  CG  PRO    54     -59.423  39.235   0.065  1.00253.06           C
ATOM    381  C   PRO    54     -57.780  41.821   2.289  1.00253.06           C
ATOM    382  O   PRO    54     -56.656  41.657   2.760  1.00253.06           O
ATOM    383  N   GLY    55     -58.328  43.048   2.164  1.00123.85           N
ATOM    384  CA  GLY    55     -57.574  44.213   2.561  1.00123.85           C
ATOM    385  C   GLY    55     -58.551  45.318   2.812  1.00123.85           C
ATOM    386  O   GLY    55     -59.595  45.365   2.178  1.00123.85           O
ATOM    387  N   SER    56     -58.205  46.283   3.690  1.00174.36           N
ATOM    388  CA  SER    56     -59.134  47.286   4.136  1.00174.36           C
ATOM    389  CB  SER    56     -58.480  48.389   4.984  1.00174.36           C
ATOM    390  OG  SER    56     -59.457  49.336   5.389  1.00174.36           O
ATOM    391  C   SER    56     -59.813  47.945   2.980  1.00174.36           C
ATOM    392  O   SER    56     -59.218  48.724   2.234  1.00174.36           O
ATOM    393  N   ALA    57     -61.110  47.606   2.814  1.00223.76           N
ATOM    394  CA  ALA    57     -61.928  48.185   1.794  1.00223.76           C
ATOM    395  CB  ALA    57     -62.198  47.246   0.608  1.00223.76           C
ATOM    396  C   ALA    57     -63.244  48.479   2.435  1.00223.76           C
ATOM    397  O   ALA    57     -63.862  47.612   3.050  1.00223.76           O
ATOM    398  N   GLU    58     -63.692  49.741   2.308  1.00353.48           N
ATOM    399  CA  GLU    58     -64.917  50.253   2.860  1.00353.48           C
ATOM    400  CB  GLU    58     -66.171  49.896   2.038  1.00353.48           C
ATOM    401  CG  GLU    58     -66.312  48.411   1.703  1.00353.48           C
ATOM    402  CD  GLU    58     -65.556  48.168   0.404  1.00353.48           C
ATOM    403  OE1 GLU    58     -64.750  49.056   0.014  1.00353.48           O
ATOM    404  OE2 GLU    58     -65.778  47.096  -0.219  1.00353.48           O
ATOM    405  C   GLU    58     -65.155  49.902   4.308  1.00353.48           C
ATOM    406  O   GLU    58     -66.238  49.397   4.603  1.00353.48           O
ATOM    407  N   PRO    59     -64.258  50.128   5.253  1.00173.91           N
ATOM    408  CA  PRO    59     -64.635  49.862   6.619  1.00173.91           C
ATOM    409  CD  PRO    59     -62.833  49.888   5.060  1.00173.91           C
ATOM    410  CB  PRO    59     -63.351  49.567   7.389  1.00173.91           C
ATOM    411  CG  PRO    59     -62.357  49.134   6.308  1.00173.91           C
ATOM    412  C   PRO    59     -65.302  51.091   7.148  1.00173.91           C
ATOM    413  O   PRO    59     -65.244  52.124   6.486  1.00173.91           O
ATOM    414  N   PRO    60     -65.925  51.044   8.281  1.00160.78           N
ATOM    415  CA  PRO    60     -66.460  52.264   8.808  1.00160.78           C
ATOM    416  CD  PRO    60     -66.719  49.885   8.648  1.00160.78           C
ATOM    417  CB  PRO    60     -67.427  51.844   9.907  1.00160.78           C
ATOM    418  CG  PRO    60     -67.897  50.447   9.456  1.00160.78           C
ATOM    419  C   PRO    60     -65.284  53.056   9.279  1.00160.78           C
ATOM    420  O   PRO    60     -64.261  52.450   9.594  1.00160.78           O
ATOM    421  N   LYS    61     -65.383  54.398   9.324  1.00336.98           N
ATOM    422  CA  LYS    61     -64.232  55.142   9.740  1.00336.98           C
ATOM    423  CB  LYS    61     -63.654  56.058   8.659  1.00336.98           C
ATOM    424  CG  LYS    61     -64.636  57.136   8.202  1.00336.98           C
ATOM    425  CD  LYS    61     -65.897  56.556   7.558  1.00336.98           C
ATOM    426  CE  LYS    61     -66.898  57.616   7.100  1.00336.98           C
ATOM    427  NZ  LYS    61     -67.377  58.387   8.269  1.00336.98           N
ATOM    428  C   LYS    61     -64.606  56.046  10.858  1.00336.98           C
ATOM    429  O   LYS    61     -65.771  56.392  11.048  1.00336.98           O
ATOM    430  N   GLN    62     -63.586  56.441  11.642  1.00193.46           N
ATOM    431  CA  GLN    62     -63.784  57.359  12.712  1.00193.46           C
ATOM    432  CB  GLN    62     -62.676  57.300  13.775  1.00193.46           C
ATOM    433  CG  GLN    62     -62.618  55.952  14.497  1.00193.46           C
ATOM    434  CD  GLN    62     -61.494  56.010  15.518  1.00193.46           C
ATOM    435  OE1 GLN    62     -60.765  56.997  15.601  1.00193.46           O
ATOM    436  NE2 GLN    62     -61.346  54.920  16.319  1.00193.46           N
ATOM    437  C   GLN    62     -63.770  58.717  12.095  1.00193.46           C
ATOM    438  O   GLN    62     -63.199  58.918  11.024  1.00193.46           O
ATOM    439  N   CYS    63     -64.429  59.686  12.751  1.00107.47           N
ATOM    440  CA  CYS    63     -64.475  61.005  12.198  1.00107.47           C
ATOM    441  CB  CYS    63     -65.758  61.769  12.566  1.00107.47           C
ATOM    442  SG  CYS    63     -65.934  62.009  14.360  1.00107.47           S
ATOM    443  C   CYS    63     -63.317  61.776  12.735  1.00107.47           C
ATOM    444  O   CYS    63     -63.100  61.838  13.945  1.00107.47           O
ATOM    445  N   HIS    64     -62.519  62.367  11.826  1.00147.01           N
ATOM    446  CA  HIS    64     -61.416  63.173  12.251  1.00147.01           C
ATOM    447  ND1 HIS    64     -59.733  61.375  14.518  1.00147.01           N
ATOM    448  CG  HIS    64     -60.033  61.269  13.178  1.00147.01           C
ATOM    449  CB  HIS    64     -60.070  62.431  12.229  1.00147.01           C
ATOM    450  NE2 HIS    64     -60.136  59.223  14.125  1.00147.01           N
ATOM    451  CD2 HIS    64     -60.276  59.948  12.955  1.00147.01           C
ATOM    452  CE1 HIS    64     -59.808  60.122  15.035  1.00147.01           C
ATOM    453  C   HIS    64     -61.313  64.304  11.281  1.00147.01           C
ATOM    454  O   HIS    64     -61.295  64.099  10.068  1.00147.01           O
ATOM    455  N   PRO    65     -61.273  65.501  11.789  1.00156.00           N
ATOM    456  CA  PRO    65     -61.140  66.619  10.901  1.00156.00           C
ATOM    457  CD  PRO    65     -62.088  65.827  12.949  1.00156.00           C
ATOM    458  CB  PRO    65     -61.604  67.843  11.685  1.00156.00           C
ATOM    459  CG  PRO    65     -62.593  67.259  12.711  1.00156.00           C
ATOM    460  C   PRO    65     -59.731  66.712  10.420  1.00156.00           C
ATOM    461  O   PRO    65     -58.826  66.356  11.171  1.00156.00           O
ATOM    462  N   CYS    66     -59.520  67.169   9.173  1.00 73.93           N
ATOM    463  CA  CYS    66     -58.173  67.312   8.716  1.00 73.93           C
ATOM    464  CB  CYS    66     -57.433  65.977   8.546  1.00 73.93           C
ATOM    465  SG  CYS    66     -55.726  66.213   7.967  1.00 73.93           S
ATOM    466  C   CYS    66     -58.219  67.961   7.374  1.00 73.93           C
ATOM    467  O   CYS    66     -59.158  67.782   6.600  1.00 73.93           O
ATOM    468  N   PRO    67     -57.216  68.743   7.103  1.00144.41           N
ATOM    469  CA  PRO    67     -57.145  69.360   5.810  1.00144.41           C
ATOM    470  CD  PRO    67     -56.673  69.600   8.144  1.00144.41           C
ATOM    471  CB  PRO    67     -56.206  70.553   5.964  1.00144.41           C
ATOM    472  CG  PRO    67     -56.335  70.929   7.451  1.00144.41           C
ATOM    473  C   PRO    67     -56.664  68.334   4.838  1.00144.41           C
ATOM    474  O   PRO    67     -56.047  67.360   5.265  1.00144.41           O
ATOM    475  N   GLY    68     -56.944  68.516   3.534  1.00 80.83           N
ATOM    476  CA  GLY    68     -56.465  67.567   2.574  1.00 80.83           C
ATOM    477  C   GLY    68     -57.306  67.693   1.348  1.00 80.83           C
ATOM    478  O   GLY    68     -58.262  68.466   1.309  1.00 80.83           O
ATOM    479  N   VAL    69     -56.954  66.923   0.299  1.00 90.80           N
ATOM    480  CA  VAL    69     -57.703  66.975  -0.919  1.00 90.80           C
ATOM    481  CB  VAL    69     -56.862  67.283  -2.123  1.00 90.80           C
ATOM    482  CG1 VAL    69     -56.252  68.684  -1.952  1.00 90.80           C
ATOM    483  CG2 VAL    69     -55.819  66.164  -2.291  1.00 90.80           C
ATOM    484  C   VAL    69     -58.293  65.620  -1.134  1.00 90.80           C
ATOM    485  O   VAL    69     -57.650  64.595  -0.917  1.00 90.80           O
ATOM    486  N   PRO    70     -59.533  65.612  -1.529  1.00 85.87           N
ATOM    487  CA  PRO    70     -60.208  64.371  -1.799  1.00 85.87           C
ATOM    488  CD  PRO    70     -60.456  66.645  -1.091  1.00 85.87           C
ATOM    489  CB  PRO    70     -61.705  64.651  -1.636  1.00 85.87           C
ATOM    490  CG  PRO    70     -61.818  66.185  -1.630  1.00 85.87           C
ATOM    491  C   PRO    70     -59.839  63.866  -3.153  1.00 85.87           C
ATOM    492  O   PRO    70     -59.357  64.648  -3.970  1.00 85.87           O
ATOM    493  N   GLN    71     -60.043  62.559  -3.400  1.00248.70           N
ATOM    494  CA  GLN    71     -59.754  61.995  -4.684  1.00248.70           C
ATOM    495  CB  GLN    71     -58.524  61.076  -4.703  1.00248.70           C
ATOM    496  CG  GLN    71     -58.243  60.491  -6.087  1.00248.70           C
ATOM    497  CD  GLN    71     -57.017  59.600  -5.977  1.00248.70           C
ATOM    498  OE1 GLN    71     -55.918  60.068  -5.687  1.00248.70           O
ATOM    499  NE2 GLN    71     -57.210  58.275  -6.219  1.00248.70           N
ATOM    500  C   GLN    71     -60.918  61.145  -5.055  1.00248.70           C
ATOM    501  O   GLN    71     -61.728  60.784  -4.204  1.00248.70           O
ATOM    502  N   GLY    72     -61.044  60.821  -6.357  1.00143.74           N
ATOM    503  CA  GLY    72     -62.122  59.976  -6.782  1.00143.74           C
ATOM    504  C   GLY    72     -61.716  59.370  -8.086  1.00143.74           C
ATOM    505  O   GLY    72     -60.938  59.957  -8.837  1.00143.74           O
ATOM    506  N   THR    73     -62.241  58.167  -8.385  1.00265.49           N
ATOM    507  CA  THR    73     -61.906  57.520  -9.616  1.00265.49           C
ATOM    508  CB  THR    73     -60.875  56.442  -9.461  1.00265.49           C
ATOM    509  OG1 THR    73     -60.457  55.971 -10.734  1.00265.49           O
ATOM    510  CG2 THR    73     -61.482  55.294  -8.637  1.00265.49           C
ATOM    511  C   THR    73     -63.147  56.875 -10.139  1.00265.49           C
ATOM    512  O   THR    73     -64.147  56.772  -9.430  1.00265.49           O
ATOM    513  N   SER    74     -63.119  56.440 -11.414  1.00154.57           N
ATOM    514  CA  SER    74     -64.273  55.795 -11.967  1.00154.57           C
ATOM    515  CB  SER    74     -64.963  56.613 -13.075  1.00154.57           C
ATOM    516  OG  SER    74     -66.098  55.911 -13.559  1.00154.57           O
ATOM    517  C   SER    74     -63.821  54.510 -12.582  1.00154.57           C
ATOM    518  O   SER    74     -62.725  54.401 -13.129  1.00154.57           O
ATOM    519  N   PRO    75     -64.657  53.519 -12.458  1.00 96.74           N
ATOM    520  CA  PRO    75     -64.365  52.233 -13.029  1.00 96.74           C
ATOM    521  CD  PRO    75     -65.497  53.408 -11.278  1.00 96.74           C
ATOM    522  CB  PRO    75     -65.179  51.211 -12.231  1.00 96.74           C
ATOM    523  CG  PRO    75     -66.199  52.053 -11.442  1.00 96.74           C
ATOM    524  C   PRO    75     -64.670  52.233 -14.492  1.00 96.74           C
ATOM    525  O   PRO    75     -65.430  53.088 -14.943  1.00 96.74           O
ATOM    526  N   ALA    76     -64.077  51.292 -15.253  1.00191.48           N
ATOM    527  CA  ALA    76     -64.349  51.221 -16.657  1.00191.48           C
ATOM    528  CB  ALA    76     -63.098  51.381 -17.536  1.00191.48           C
ATOM    529  C   ALA    76     -64.910  49.863 -16.929  1.00191.48           C
ATOM    530  O   ALA    76     -64.470  48.860 -16.369  1.00191.48           O
ATOM    531  N   PRO    77     -65.905  49.828 -17.768  1.00160.65           N
ATOM    532  CA  PRO    77     -66.497  48.562 -18.106  1.00160.65           C
ATOM    533  CD  PRO    77     -66.893  50.895 -17.747  1.00160.65           C
ATOM    534  CB  PRO    77     -67.887  48.877 -18.652  1.00160.65           C
ATOM    535  CG  PRO    77     -68.249  50.210 -17.975  1.00160.65           C
ATOM    536  C   PRO    77     -65.637  47.818 -19.073  1.00160.65           C
ATOM    537  O   PRO    77     -64.843  48.446 -19.772  1.00160.65           O
ATOM    538  N   VAL    78     -65.769  46.478 -19.120  1.00 21.83           N
ATOM    539  CA  VAL    78     -65.004  45.705 -20.053  1.00 21.83           C
ATOM    540  CB  VAL    78     -64.120  44.682 -19.403  1.00 21.83           C
ATOM    541  CG1 VAL    78     -63.445  43.844 -20.502  1.00 21.83           C
ATOM    542  CG2 VAL    78     -63.132  45.408 -18.474  1.00 21.83           C
ATOM    543  C   VAL    78     -65.985  44.962 -20.898  1.00 21.83           C
ATOM    544  O   VAL    78     -67.005  44.473 -20.413  1.00 21.83           O
ATOM    545  N   PRO    79     -65.711  44.898 -22.171  1.00 89.69           N
ATOM    546  CA  PRO    79     -66.584  44.179 -23.055  1.00 89.69           C
ATOM    547  CD  PRO    79     -65.037  45.992 -22.845  1.00 89.69           C
ATOM    548  CB  PRO    79     -66.339  44.747 -24.457  1.00 89.69           C
ATOM    549  CG  PRO    79     -65.052  45.579 -24.324  1.00 89.69           C
ATOM    550  C   PRO    79     -66.337  42.713 -22.947  1.00 89.69           C
ATOM    551  O   PRO    79     -65.222  42.315 -22.614  1.00 89.69           O
ATOM    552  N   TYR    80     -67.370  41.886 -23.207  1.00278.01           N
ATOM    553  CA  TYR    80     -67.202  40.469 -23.167  1.00278.01           C
ATOM    554  CB  TYR    80     -67.818  39.806 -21.921  1.00278.01           C
ATOM    555  CG  TYR    80     -67.561  38.341 -22.018  1.00278.01           C
ATOM    556  CD1 TYR    80     -66.352  37.819 -21.634  1.00278.01           C
ATOM    557  CD2 TYR    80     -68.536  37.488 -22.492  1.00278.01           C
ATOM    558  CE1 TYR    80     -66.109  36.470 -21.721  1.00278.01           C
ATOM    559  CE2 TYR    80     -68.299  36.135 -22.582  1.00278.01           C
ATOM    560  CZ  TYR    80     -67.082  35.625 -22.194  1.00278.01           C
ATOM    561  OH  TYR    80     -66.839  34.238 -22.285  1.00278.01           O
ATOM    562  C   TYR    80     -67.915  39.916 -24.358  1.00278.01           C
ATOM    563  O   TYR    80     -68.839  40.543 -24.874  1.00278.01           O
ATOM    564  N   GLY    81     -67.484  38.738 -24.842  1.00148.61           N
ATOM    565  CA  GLY    81     -68.168  38.170 -25.968  1.00148.61           C
ATOM    566  C   GLY    81     -67.596  36.812 -26.220  1.00148.61           C
ATOM    567  O   GLY    81     -66.442  36.539 -25.891  1.00148.61           O
ATOM    568  N   TYR    82     -68.411  35.929 -26.823  1.00310.30           N
ATOM    569  CA  TYR    82     -67.966  34.604 -27.139  1.00310.30           C
ATOM    570  CB  TYR    82     -68.669  33.511 -26.316  1.00310.30           C
ATOM    571  CG  TYR    82     -68.127  32.187 -26.735  1.00310.30           C
ATOM    572  CD1 TYR    82     -66.919  31.745 -26.242  1.00310.30           C
ATOM    573  CD2 TYR    82     -68.824  31.384 -27.606  1.00310.30           C
ATOM    574  CE1 TYR    82     -66.413  30.522 -26.620  1.00310.30           C
ATOM    575  CE2 TYR    82     -68.324  30.161 -27.987  1.00310.30           C
ATOM    576  CZ  TYR    82     -67.117  29.729 -27.496  1.00310.30           C
ATOM    577  OH  TYR    82     -66.605  28.474 -27.887  1.00310.30           O
ATOM    578  C   TYR    82     -68.307  34.381 -28.574  1.00310.30           C
ATOM    579  O   TYR    82     -69.322  34.876 -29.065  1.00310.30           O
ATOM    580  N   PHE    83     -67.450  33.643 -29.304  1.00281.96           N
ATOM    581  CA  PHE    83     -67.730  33.408 -30.688  1.00281.96           C
ATOM    582  CB  PHE    83     -66.654  33.966 -31.637  1.00281.96           C
ATOM    583  CG  PHE    83     -67.079  33.651 -33.030  1.00281.96           C
ATOM    584  CD1 PHE    83     -67.970  34.462 -33.689  1.00281.96           C
ATOM    585  CD2 PHE    83     -66.583  32.539 -33.678  1.00281.96           C
ATOM    586  CE1 PHE    83     -68.364  34.175 -34.975  1.00281.96           C
ATOM    587  CE2 PHE    83     -66.973  32.248 -34.963  1.00281.96           C
ATOM    588  CZ  PHE    83     -67.865  33.064 -35.614  1.00281.96           C
ATOM    589  C   PHE    83     -67.785  31.934 -30.902  1.00281.96           C
ATOM    590  O   PHE    83     -67.097  31.169 -30.227  1.00281.96           O
ATOM    591  N   GLY    84     -68.635  31.497 -31.853  1.00119.93           N
ATOM    592  CA  GLY    84     -68.748  30.099 -32.142  1.00119.93           C
ATOM    593  C   GLY    84     -69.956  29.929 -32.999  1.00119.93           C
ATOM    594  O   GLY    84     -70.720  30.870 -33.209  1.00119.93           O
ATOM    595  N   GLY    85     -70.161  28.705 -33.523  1.00104.45           N
ATOM    596  CA  GLY    85     -71.310  28.468 -34.346  1.00104.45           C
ATOM    597  C   GLY    85     -70.982  27.345 -35.270  1.00104.45           C
ATOM    598  O   GLY    85     -69.902  26.760 -35.200  1.00104.45           O
ATOM    599  N   GLY    86     -71.928  27.016 -36.169  1.00129.59           N
ATOM    600  CA  GLY    86     -71.710  25.960 -37.110  1.00129.59           C
ATOM    601  C   GLY    86     -72.666  26.181 -38.236  1.00129.59           C
ATOM    602  O   GLY    86     -73.624  26.940 -38.107  1.00129.59           O
ATOM    603  N   TYR    87     -72.423  25.516 -39.380  1.00275.59           N
ATOM    604  CA  TYR    87     -73.298  25.693 -40.500  1.00275.59           C
ATOM    605  CB  TYR    87     -72.596  26.272 -41.740  1.00275.59           C
ATOM    606  CG  TYR    87     -73.619  26.404 -42.816  1.00275.59           C
ATOM    607  CD1 TYR    87     -74.459  27.490 -42.854  1.00275.59           C
ATOM    608  CD2 TYR    87     -73.735  25.435 -43.788  1.00275.59           C
ATOM    609  CE1 TYR    87     -75.404  27.614 -43.848  1.00275.59           C
ATOM    610  CE2 TYR    87     -74.676  25.552 -44.781  1.00275.59           C
ATOM    611  CZ  TYR    87     -75.512  26.642 -44.813  1.00275.59           C
ATOM    612  OH  TYR    87     -76.478  26.760 -45.835  1.00275.59           O
ATOM    613  C   TYR    87     -73.833  24.355 -40.884  1.00275.59           C
ATOM    614  O   TYR    87     -73.100  23.371 -40.947  1.00275.59           O
ATOM    615  N   TYR    88     -75.156  24.289 -41.129  1.00282.07           N
ATOM    616  CA  TYR    88     -75.764  23.060 -41.541  1.00282.07           C
ATOM    617  CB  TYR    88     -76.792  22.519 -40.533  1.00282.07           C
ATOM    618  CG  TYR    88     -77.345  21.249 -41.082  1.00282.07           C
ATOM    619  CD1 TYR    88     -76.661  20.061 -40.922  1.00282.07           C
ATOM    620  CD2 TYR    88     -78.542  21.241 -41.753  1.00282.07           C
ATOM    621  CE1 TYR    88     -77.170  18.888 -41.427  1.00282.07           C
ATOM    622  CE2 TYR    88     -79.056  20.070 -42.261  1.00282.07           C
ATOM    623  CZ  TYR    88     -78.369  18.892 -42.099  1.00282.07           C
ATOM    624  OH  TYR    88     -78.891  17.688 -42.617  1.00282.07           O
ATOM    625  C   TYR    88     -76.495  23.347 -42.809  1.00282.07           C
ATOM    626  O   TYR    88     -77.161  24.373 -42.930  1.00282.07           O
ATOM    627  N   SER    89     -76.373  22.450 -43.806  1.00157.34           N
ATOM    628  CA  SER    89     -77.067  22.681 -45.038  1.00157.34           C
ATOM    629  CB  SER    89     -76.152  23.150 -46.181  1.00157.34           C
ATOM    630  OG  SER    89     -75.218  22.131 -46.507  1.00157.34           O
ATOM    631  C   SER    89     -77.678  21.388 -45.468  1.00157.34           C
ATOM    632  O   SER    89     -77.154  20.313 -45.181  1.00157.34           O
ATOM    633  N   CYS    90     -78.833  21.471 -46.155  1.00101.86           N
ATOM    634  CA  CYS    90     -79.477  20.289 -46.645  1.00101.86           C
ATOM    635  CB  CYS    90     -80.740  19.903 -45.857  1.00101.86           C
ATOM    636  SG  CYS    90     -82.038  21.172 -45.960  1.00101.86           S
ATOM    637  C   CYS    90     -79.903  20.579 -48.046  1.00101.86           C
ATOM    638  O   CYS    90     -80.219  21.719 -48.382  1.00101.86           O
ATOM    639  N   ARG    91     -79.901  19.549 -48.913  1.00248.12           N
ATOM    640  CA  ARG    91     -80.318  19.773 -50.266  1.00248.12           C
ATOM    641  CB  ARG    91     -79.165  19.712 -51.283  1.00248.12           C
ATOM    642  CG  ARG    91     -79.613  19.951 -52.726  1.00248.12           C
ATOM    643  CD  ARG    91     -78.473  19.850 -53.743  1.00248.12           C
ATOM    644  NE  ARG    91     -77.504  20.942 -53.444  1.00248.12           N
ATOM    645  CZ  ARG    91     -76.261  20.925 -54.009  1.00248.12           C
ATOM    646  NH1 ARG    91     -75.908  19.907 -54.848  1.00248.12           N
ATOM    647  NH2 ARG    91     -75.373  21.925 -53.735  1.00248.12           N
ATOM    648  C   ARG    91     -81.276  18.690 -50.631  1.00248.12           C
ATOM    649  O   ARG    91     -81.071  17.526 -50.291  1.00248.12           O
ATOM    650  N   VAL    92     -82.375  19.059 -51.319  1.00118.78           N
ATOM    651  CA  VAL    92     -83.316  18.072 -51.753  1.00118.78           C
ATOM    652  CB  VAL    92     -84.496  17.925 -50.838  1.00118.78           C
ATOM    653  CG1 VAL    92     -85.270  19.254 -50.821  1.00118.78           C
ATOM    654  CG2 VAL    92     -85.336  16.725 -51.312  1.00118.78           C
ATOM    655  C   VAL    92     -83.841  18.520 -53.078  1.00118.78           C
ATOM    656  O   VAL    92     -83.942  19.719 -53.337  1.00118.78           O
ATOM    657  N   SER    93     -84.169  17.561 -53.965  1.00209.41           N
ATOM    658  CA  SER    93     -84.711  17.942 -55.235  1.00209.41           C
ATOM    659  CB  SER    93     -83.647  18.095 -56.337  1.00209.41           C
ATOM    660  OG  SER    93     -84.263  18.474 -57.558  1.00209.41           O
ATOM    661  C   SER    93     -85.641  16.860 -55.671  1.00209.41           C
ATOM    662  O   SER    93     -85.440  15.688 -55.358  1.00209.41           O
ATOM    663  N   ARG    94     -86.710  17.239 -56.398  1.00309.51           N
ATOM    664  CA  ARG    94     -87.623  16.259 -56.898  1.00309.51           C
ATOM    665  CB  ARG    94     -88.819  15.993 -55.965  1.00309.51           C
ATOM    666  CG  ARG    94     -89.791  14.940 -56.501  1.00309.51           C
ATOM    667  CD  ARG    94     -90.981  14.674 -55.575  1.00309.51           C
ATOM    668  NE  ARG    94     -91.827  13.634 -56.224  1.00309.51           N
ATOM    669  CZ  ARG    94     -92.760  12.959 -55.490  1.00309.51           C
ATOM    670  NH1 ARG    94     -92.915  13.233 -54.162  1.00309.51           N
ATOM    671  NH2 ARG    94     -93.540  12.011 -56.087  1.00309.51           N
ATOM    672  C   ARG    94     -88.174  16.781 -58.185  1.00309.51           C
ATOM    673  O   ARG    94     -88.312  17.989 -58.361  1.00309.51           O
ATOM    674  N   SER    95     -88.479  15.876 -59.132  1.00224.22           N
ATOM    675  CA  SER    95     -89.039  16.316 -60.377  1.00224.22           C
ATOM    676  CB  SER    95     -87.993  16.523 -61.483  1.00224.22           C
ATOM    677  OG  SER    95     -88.624  16.961 -62.676  1.00224.22           O
ATOM    678  C   SER    95     -89.969  15.249 -60.847  1.00224.22           C
ATOM    679  O   SER    95     -89.810  14.075 -60.511  1.00224.22           O
ATOM    680  N   SER    96     -90.992  15.640 -61.633  1.00185.28           N
ATOM    681  CA  SER    96     -91.904  14.664 -62.150  1.00185.28           C
ATOM    682  CB  SER    96     -93.207  14.541 -61.340  1.00185.28           C
ATOM    683  OG  SER    96     -93.940  15.756 -61.413  1.00185.28           O
ATOM    684  C   SER    96     -92.283  15.094 -63.528  1.00185.28           C
ATOM    685  O   SER    96     -92.340  16.287 -63.824  1.00185.28           O
ATOM    686  N   LEU    97     -92.527  14.117 -64.421  1.00247.38           N
ATOM    687  CA  LEU    97     -92.928  14.446 -65.758  1.00247.38           C
ATOM    688  CB  LEU    97     -91.887  14.075 -66.827  1.00247.38           C
ATOM    689  CG  LEU    97     -90.563  14.851 -66.689  1.00247.38           C
ATOM    690  CD1 LEU    97     -89.562  14.445 -67.782  1.00247.38           C
ATOM    691  CD2 LEU    97     -90.808  16.367 -66.637  1.00247.38           C
ATOM    692  C   LEU    97     -94.161  13.659 -66.054  1.00247.38           C
ATOM    693  O   LEU    97     -94.277  12.501 -65.658  1.00247.38           O
ATOM    694  N   LYS    98     -95.136  14.283 -66.744  1.00227.80           N
ATOM    695  CA  LYS    98     -96.329  13.561 -67.076  1.00227.80           C
ATOM    696  CB  LYS    98     -97.605  14.166 -66.468  1.00227.80           C
ATOM    697  CG  LYS    98     -98.874  13.380 -66.806  1.00227.80           C
ATOM    698  CD  LYS    98    -100.080  13.767 -65.949  1.00227.80           C
ATOM    699  CE  LYS    98    -101.349  12.983 -66.287  1.00227.80           C
ATOM    700  NZ  LYS    98    -102.462  13.418 -65.413  1.00227.80           N
ATOM    701  C   LYS    98     -96.479  13.605 -68.560  1.00227.80           C
ATOM    702  O   LYS    98     -96.360  14.657 -69.186  1.00227.80           O
ATOM    703  N   PRO    99     -96.709  12.460 -69.135  1.00153.33           N
ATOM    704  CA  PRO    99     -96.903  12.416 -70.558  1.00153.33           C
ATOM    705  CD  PRO    99     -96.036  11.266 -68.646  1.00153.33           C
ATOM    706  CB  PRO    99     -96.639  10.972 -70.976  1.00153.33           C
ATOM    707  CG  PRO    99     -95.674  10.451 -69.897  1.00153.33           C
ATOM    708  C   PRO    99     -98.277  12.891 -70.899  1.00153.33           C
ATOM    709  O   PRO    99     -99.162  12.810 -70.049  1.00153.33           O
ATOM    710  N   CYS   100     -98.475  13.405 -72.128  1.00 97.50           N
ATOM    711  CA  CYS   100     -99.782  13.841 -72.520  1.00 97.50           C
ATOM    712  CB  CYS   100     -99.927  15.371 -72.588  1.00 97.50           C
ATOM    713  SG  CYS   100     -98.841  16.117 -73.840  1.00 97.50           S
ATOM    714  C   CYS   100    -100.030  13.313 -73.895  1.00 97.50           C
ATOM    715  O   CYS   100     -99.105  13.182 -74.694  1.00 97.50           O
ATOM    716  N   ALA   101    -101.297  12.972 -74.198  1.00258.65           N
ATOM    717  CA  ALA   101    -101.610  12.488 -75.509  1.00258.65           C
ATOM    718  CB  ALA   101    -101.751  10.958 -75.585  1.00258.65           C
ATOM    719  C   ALA   101    -102.929  13.070 -75.893  1.00258.65           C
ATOM    720  O   ALA   101    -103.781  13.314 -75.040  1.00258.65           O
ATOM    721  N   GLN   102    -103.122  13.333 -77.201  1.00353.78           N
ATOM    722  CA  GLN   102    -104.374  13.870 -77.641  1.00353.78           C
ATOM    723  CB  GLN   102    -104.336  15.392 -77.882  1.00353.78           C
ATOM    724  CG  GLN   102    -105.664  15.994 -78.350  1.00353.78           C
ATOM    725  CD  GLN   102    -105.796  15.790 -79.853  1.00353.78           C
ATOM    726  OE1 GLN   102    -104.831  15.439 -80.530  1.00353.78           O
ATOM    727  NE2 GLN   102    -107.022  16.027 -80.393  1.00353.78           N
ATOM    728  C   GLN   102    -104.706  13.209 -78.939  1.00353.78           C
ATOM    729  O   GLN   102    -103.818  12.857 -79.714  1.00353.78           O
ATOM    730  N   ALA   103    -106.012  13.004 -79.197  1.00294.06           N
ATOM    731  CA  ALA   103    -106.415  12.412 -80.438  1.00294.06           C
ATOM    732  CB  ALA   103    -106.711  10.906 -80.334  1.00294.06           C
ATOM    733  C   ALA   103    -107.684  13.081 -80.850  1.00294.06           C
ATOM    734  O   ALA   103    -108.465  13.524 -80.009  1.00294.06           O
ATOM    735  N   ALA   104    -107.914  13.192 -82.172  1.00291.81           N
ATOM    736  CA  ALA   104    -109.127  13.803 -82.631  1.00291.81           C
ATOM    737  CB  ALA   104    -108.991  15.309 -82.909  1.00291.81           C
ATOM    738  C   ALA   104    -109.498  13.150 -83.922  1.00291.81           C
ATOM    739  O   ALA   104    -108.639  12.653 -84.648  1.00291.81           O
ATOM    740  N   THR   105    -110.810  13.117 -84.228  1.00249.55           N
ATOM    741  CA  THR   105    -111.246  12.541 -85.464  1.00249.55           C
ATOM    742  CB  THR   105    -111.990  11.249 -85.295  1.00249.55           C
ATOM    743  OG1 THR   105    -111.171  10.293 -84.638  1.00249.55           O
ATOM    744  CG2 THR   105    -112.399  10.732 -86.684  1.00249.55           C
ATOM    745  C   THR   105    -112.190  13.512 -86.094  1.00249.55           C
ATOM    746  O   THR   105    -112.916  14.224 -85.402  1.00249.55           O
ATOM    747  N   LEU   106    -112.185  13.582 -87.439  1.00348.43           N
ATOM    748  CA  LEU   106    -113.078  14.477 -88.112  1.00348.43           C
ATOM    749  CB  LEU   106    -112.346  15.569 -88.921  1.00348.43           C
ATOM    750  CG  LEU   106    -113.253  16.585 -89.651  1.00348.43           C
ATOM    751  CD1 LEU   106    -113.987  15.971 -90.855  1.00348.43           C
ATOM    752  CD2 LEU   106    -114.205  17.277 -88.663  1.00348.43           C
ATOM    753  C   LEU   106    -113.883  13.648 -89.057  1.00348.43           C
ATOM    754  O   LEU   106    -113.367  12.716 -89.673  1.00348.43           O
ATOM    755  N   ALA   107    -115.190  13.954 -89.178  1.00291.74           N
ATOM    756  CA  ALA   107    -116.006  13.210 -90.091  1.00291.74           C
ATOM    757  CB  ALA   107    -116.893  12.156 -89.407  1.00291.74           C
ATOM    758  C   ALA   107    -116.918  14.176 -90.773  1.00291.74           C
ATOM    759  O   ALA   107    -117.316  15.186 -90.196  1.00291.74           O
ATOM    760  N   ALA   108    -117.253  13.892 -92.047  1.00291.75           N
ATOM    761  CA  ALA   108    -118.153  14.735 -92.777  1.00291.75           C
ATOM    762  CB  ALA   108    -117.458  15.900 -93.502  1.00291.75           C
ATOM    763  C   ALA   108    -118.782  13.878 -93.825  1.00291.75           C
ATOM    764  O   ALA   108    -118.230  12.844 -94.200  1.00291.75           O
ATOM    765  N   TYR   109    -119.974  14.270 -94.317  1.00279.58           N
ATOM    766  CA  TYR   109    -120.578  13.468 -95.338  1.00279.58           C
ATOM    767  CB  TYR   109    -121.937  12.872 -94.934  1.00279.58           C
ATOM    768  CG  TYR   109    -122.246  11.780 -95.901  1.00279.58           C
ATOM    769  CD1 TYR   109    -121.656  10.546 -95.745  1.00279.58           C
ATOM    770  CD2 TYR   109    -123.117  11.971 -96.948  1.00279.58           C
ATOM    771  CE1 TYR   109    -121.921   9.519 -96.620  1.00279.58           C
ATOM    772  CE2 TYR   109    -123.386  10.946 -97.826  1.00279.58           C
ATOM    773  CZ  TYR   109    -122.788   9.720 -97.665  1.00279.58           C
ATOM    774  OH  TYR   109    -123.067   8.671 -98.567  1.00279.58           O
ATOM    775  C   TYR   109    -120.789  14.370 -96.513  1.00279.58           C
ATOM    776  O   TYR   109    -121.285  15.488 -96.390  1.00279.58           O
ATOM    777  N   PRO   110    -120.370  13.895 -97.650  1.00183.50           N
ATOM    778  CA  PRO   110    -120.470  14.640 -98.876  1.00183.50           C
ATOM    779  CD  PRO   110    -119.304  12.911 -97.697  1.00183.50           C
ATOM    780  CB  PRO   110    -119.499  13.975 -99.857  1.00183.50           C
ATOM    781  CG  PRO   110    -119.120  12.638 -99.195  1.00183.50           C
ATOM    782  C   PRO   110    -121.860  14.770 -99.414  1.00183.50           C
ATOM    783  O   PRO   110    -122.066  15.593-100.304  1.00183.50           O
ATOM    784  N   ALA   111    -122.829  13.985 -98.911  1.00235.37           N
ATOM    785  CA  ALA   111    -124.138  14.028 -99.497  1.00235.37           C
ATOM    786  CB  ALA   111    -125.152  13.079 -98.835  1.00235.37           C
ATOM    787  C   ALA   111    -124.693  15.408 -99.392  1.00235.37           C
ATOM    788  O   ALA   111    -124.504  16.104 -98.395  1.00235.37           O
ATOM    789  N   GLU   112    -125.383  15.837-100.467  1.00337.83           N
ATOM    790  CA  GLU   112    -126.024  17.117-100.517  1.00337.83           C
ATOM    791  CB  GLU   112    -125.227  18.173-101.307  1.00337.83           C
ATOM    792  CG  GLU   112    -124.959  17.797-102.768  1.00337.83           C
ATOM    793  CD  GLU   112    -126.170  18.186-103.606  1.00337.83           C
ATOM    794  OE1 GLU   112    -127.055  18.907-103.072  1.00337.83           O
ATOM    795  OE2 GLU   112    -126.223  17.770-104.794  1.00337.83           O
ATOM    796  C   GLU   112    -127.325  16.901-101.217  1.00337.83           C
ATOM    797  O   GLU   112    -127.463  15.964-102.003  1.00337.83           O
ATOM    798  N   THR   113    -128.332  17.750-100.936  1.00239.10           N
ATOM    799  CA  THR   113    -129.592  17.563-101.593  1.00239.10           C
ATOM    800  CB  THR   113    -130.734  17.329-100.648  1.00239.10           C
ATOM    801  OG1 THR   113    -131.902  16.969-101.370  1.00239.10           O
ATOM    802  CG2 THR   113    -130.979  18.615 -99.840  1.00239.10           C
ATOM    803  C   THR   113    -129.906  18.801-102.367  1.00239.10           C
ATOM    804  O   THR   113    -129.719  19.923-101.900  1.00239.10           O
ATOM    805  N   PRO   114    -130.357  18.593-103.572  1.00179.55           N
ATOM    806  CA  PRO   114    -130.736  19.710-104.392  1.00179.55           C
ATOM    807  CD  PRO   114    -129.792  17.510-104.363  1.00179.55           C
ATOM    808  CB  PRO   114    -130.712  19.205-105.833  1.00179.55           C
ATOM    809  CG  PRO   114    -129.694  18.052-105.798  1.00179.55           C
ATOM    810  C   PRO   114    -132.076  20.212-103.966  1.00179.55           C
ATOM    811  O   PRO   114    -132.816  19.463-103.330  1.00179.55           O
ATOM    812  N   THR   115    -132.404  21.478-104.291  1.00279.58           N
ATOM    813  CA  THR   115    -133.688  22.001-103.930  1.00279.58           C
ATOM    814  CB  THR   115    -133.620  23.135-102.949  1.00279.58           C
ATOM    815  OG1 THR   115    -134.924  23.477-102.504  1.00279.58           O
ATOM    816  CG2 THR   115    -132.957  24.341-103.636  1.00279.58           C
ATOM    817  C   THR   115    -134.321  22.532-105.174  1.00279.58           C
ATOM    818  O   THR   115    -133.633  22.965-106.097  1.00279.58           O
ATOM    819  N   ALA   116    -135.666  22.488-105.236  1.00260.11           N
ATOM    820  CA  ALA   116    -136.352  22.992-106.389  1.00260.11           C
ATOM    821  CB  ALA   116    -136.663  21.913-107.441  1.00260.11           C
ATOM    822  C   ALA   116    -137.659  23.541-105.924  1.00260.11           C
ATOM    823  O   ALA   116    -138.140  23.196-104.846  1.00260.11           O
ATOM    824  N   GLY   117    -138.263  24.440-106.727  1.00146.23           N
ATOM    825  CA  GLY   117    -139.533  24.990-106.355  1.00146.23           C
ATOM    826  C   GLY   117    -140.019  25.820-107.495  1.00146.23           C
ATOM    827  O   GLY   117    -139.236  26.274-108.329  1.00146.23           O
ATOM    828  N   GLU   118    -141.348  26.040-107.556  1.00319.15           N
ATOM    829  CA  GLU   118    -141.909  26.838-108.608  1.00319.15           C
ATOM    830  CB  GLU   118    -142.701  26.021-109.644  1.00319.15           C
ATOM    831  CG  GLU   118    -143.278  26.872-110.778  1.00319.15           C
ATOM    832  CD  GLU   118    -142.132  27.273-111.695  1.00319.15           C
ATOM    833  OE1 GLU   118    -140.973  26.875-111.403  1.00319.15           O
ATOM    834  OE2 GLU   118    -142.400  27.983-112.701  1.00319.15           O
ATOM    835  C   GLU   118    -142.866  27.792-107.973  1.00319.15           C
ATOM    836  O   GLU   118    -143.416  27.517-106.908  1.00319.15           O
ATOM    837  N   GLU   119    -143.070  28.960-108.610  1.00304.62           N
ATOM    838  CA  GLU   119    -143.982  29.924-108.063  1.00304.62           C
ATOM    839  CB  GLU   119    -143.327  31.279-107.751  1.00304.62           C
ATOM    840  CG  GLU   119    -142.738  31.968-108.983  1.00304.62           C
ATOM    841  CD  GLU   119    -142.127  33.289-108.539  1.00304.62           C
ATOM    842  OE1 GLU   119    -142.196  33.593-107.319  1.00304.62           O
ATOM    843  OE2 GLU   119    -141.583  34.013-109.416  1.00304.62           O
ATOM    844  C   GLU   119    -145.038  30.173-109.088  1.00304.62           C
ATOM    845  O   GLU   119    -144.767  30.179-110.289  1.00304.62           O
ATOM    846  N   TYR   120    -146.293  30.366-108.632  1.00263.16           N
ATOM    847  CA  TYR   120    -147.358  30.634-109.554  1.00263.16           C
ATOM    848  CB  TYR   120    -148.471  29.570-109.505  1.00263.16           C
ATOM    849  CG  TYR   120    -149.530  29.927-110.491  1.00263.16           C
ATOM    850  CD1 TYR   120    -149.326  29.712-111.835  1.00263.16           C
ATOM    851  CD2 TYR   120    -150.733  30.452-110.076  1.00263.16           C
ATOM    852  CE1 TYR   120    -150.299  30.030-112.754  1.00263.16           C
ATOM    853  CE2 TYR   120    -151.710  30.771-110.991  1.00263.16           C
ATOM    854  CZ  TYR   120    -151.493  30.562-112.331  1.00263.16           C
ATOM    855  OH  TYR   120    -152.494  30.890-113.270  1.00263.16           O
ATOM    856  C   TYR   120    -147.943  31.948-109.146  1.00263.16           C
ATOM    857  O   TYR   120    -148.288  32.161-107.985  1.00263.16           O
ATOM    858  N   PRO   121    -148.032  32.846-110.085  1.00176.62           N
ATOM    859  CA  PRO   121    -148.578  34.140-109.771  1.00176.62           C
ATOM    860  CD  PRO   121    -146.984  32.935-111.091  1.00176.62           C
ATOM    861  CB  PRO   121    -148.098  35.079-110.874  1.00176.62           C
ATOM    862  CG  PRO   121    -146.786  34.436-111.353  1.00176.62           C
ATOM    863  C   PRO   121    -150.064  34.084-109.643  1.00176.62           C
ATOM    864  O   PRO   121    -150.679  33.197-110.230  1.00176.62           O
ATOM    865  N   SER   122    -150.658  35.016-108.873  1.00191.46           N
ATOM    866  CA  SER   122    -152.084  35.043-108.732  1.00191.46           C
ATOM    867  CB  SER   122    -152.584  34.471-107.396  1.00191.46           C
ATOM    868  OG  SER   122    -152.263  33.091-107.305  1.00191.46           O
ATOM    869  C   SER   122    -152.496  36.478-108.778  1.00191.46           C
ATOM    870  O   SER   122    -151.703  37.370-108.477  1.00191.46           O
ATOM    871  N   ARG   123    -153.756  36.742-109.182  1.00245.06           N
ATOM    872  CA  ARG   123    -154.208  38.100-109.234  1.00245.06           C
ATOM    873  CB  ARG   123    -154.635  38.543-110.646  1.00245.06           C
ATOM    874  CG  ARG   123    -155.125  39.989-110.725  1.00245.06           C
ATOM    875  CD  ARG   123    -156.647  40.122-110.755  1.00245.06           C
ATOM    876  NE  ARG   123    -156.970  41.574-110.832  1.00245.06           N
ATOM    877  CZ  ARG   123    -158.217  41.977-111.213  1.00245.06           C
ATOM    878  NH1 ARG   123    -159.168  41.049-111.526  1.00245.06           N
ATOM    879  NH2 ARG   123    -158.511  43.308-111.284  1.00245.06           N
ATOM    880  C   ARG   123    -155.401  38.211-108.339  1.00245.06           C
ATOM    881  O   ARG   123    -156.360  37.449-108.448  1.00245.06           O
ATOM    882  N   PRO   124    -155.329  39.140-107.430  1.00181.18           N
ATOM    883  CA  PRO   124    -156.437  39.339-106.534  1.00181.18           C
ATOM    884  CD  PRO   124    -154.055  39.389-106.772  1.00181.18           C
ATOM    885  CB  PRO   124    -155.870  40.060-105.312  1.00181.18           C
ATOM    886  CG  PRO   124    -154.392  39.640-105.294  1.00181.18           C
ATOM    887  C   PRO   124    -157.534  40.097-107.206  1.00181.18           C
ATOM    888  O   PRO   124    -157.261  40.812-108.168  1.00181.18           O
ATOM    889  N   THR   125    -158.783  39.947-106.723  1.00278.66           N
ATOM    890  CA  THR   125    -159.877  40.679-107.290  1.00278.66           C
ATOM    891  CB  THR   125    -160.881  39.812-107.990  1.00278.66           C
ATOM    892  OG1 THR   125    -161.832  40.615-108.675  1.00278.66           O
ATOM    893  CG2 THR   125    -161.583  38.929-106.945  1.00278.66           C
ATOM    894  C   THR   125    -160.584  41.350-106.160  1.00278.66           C
ATOM    895  O   THR   125    -160.627  40.829-105.047  1.00278.66           O
ATOM    896  N   GLU   126    -161.145  42.550-106.410  1.00313.59           N
ATOM    897  CA  GLU   126    -161.841  43.238-105.364  1.00313.59           C
ATOM    898  CB  GLU   126    -161.089  44.466-104.829  1.00313.59           C
ATOM    899  CG  GLU   126    -161.827  45.194-103.702  1.00313.59           C
ATOM    900  CD  GLU   126    -160.974  46.376-103.270  1.00313.59           C
ATOM    901  OE1 GLU   126    -159.876  46.562-103.860  1.00313.59           O
ATOM    902  OE2 GLU   126    -161.409  47.111-102.344  1.00313.59           O
ATOM    903  C   GLU   126    -163.139  43.725-105.917  1.00313.59           C
ATOM    904  O   GLU   126    -163.221  44.121-107.078  1.00313.59           O
ATOM    905  N   PHE   127    -164.202  43.685-105.090  1.00313.83           N
ATOM    906  CA  PHE   127    -165.478  44.176-105.522  1.00313.83           C
ATOM    907  CB  PHE   127    -166.465  43.063-105.914  1.00313.83           C
ATOM    908  CG  PHE   127    -167.735  43.717-106.335  1.00313.83           C
ATOM    909  CD1 PHE   127    -167.884  44.187-107.619  1.00313.83           C
ATOM    910  CD2 PHE   127    -168.779  43.858-105.449  1.00313.83           C
ATOM    911  CE1 PHE   127    -169.055  44.792-108.013  1.00313.83           C
ATOM    912  CE2 PHE   127    -169.952  44.460-105.838  1.00313.83           C
ATOM    913  CZ  PHE   127    -170.091  44.929-107.125  1.00313.83           C
ATOM    914  C   PHE   127    -166.077  44.909-104.365  1.00313.83           C
ATOM    915  O   PHE   127    -165.785  44.606-103.210  1.00313.83           O
ATOM    916  N   ALA   128    -166.923  45.920-104.649  1.00290.10           N
ATOM    917  CA  ALA   128    -167.542  46.640-103.577  1.00290.10           C
ATOM    918  CB  ALA   128    -166.801  47.929-103.189  1.00290.10           C
ATOM    919  C   ALA   128    -168.911  47.041-104.029  1.00290.10           C
ATOM    920  O   ALA   128    -169.150  47.238-105.219  1.00290.10           O
ATOM    921  N   PHE   129    -169.857  47.148-103.073  1.00311.51           N
ATOM    922  CA  PHE   129    -171.186  47.562-103.415  1.00311.51           C
ATOM    923  CB  PHE   129    -172.180  46.394-103.532  1.00311.51           C
ATOM    924  CG  PHE   129    -173.511  46.965-103.881  1.00311.51           C
ATOM    925  CD1 PHE   129    -173.823  47.250-105.191  1.00311.51           C
ATOM    926  CD2 PHE   129    -174.449  47.210-102.906  1.00311.51           C
ATOM    927  CE1 PHE   129    -175.051  47.776-105.522  1.00311.51           C
ATOM    928  CE2 PHE   129    -175.676  47.735-103.229  1.00311.51           C
ATOM    929  CZ  PHE   129    -175.980  48.020-104.539  1.00311.51           C
ATOM    930  C   PHE   129    -171.668  48.443-102.307  1.00311.51           C
ATOM    931  O   PHE   129    -171.247  48.295-101.161  1.00311.51           O
ATOM    932  N   TYR   130    -172.554  49.407-102.627  1.00273.38           N
ATOM    933  CA  TYR   130    -173.069  50.258-101.596  1.00273.38           C
ATOM    934  CB  TYR   130    -172.720  51.741-101.806  1.00273.38           C
ATOM    935  CG  TYR   130    -173.301  52.524-100.679  1.00273.38           C
ATOM    936  CD1 TYR   130    -172.689  52.522 -99.447  1.00273.38           C
ATOM    937  CD2 TYR   130    -174.446  53.268-100.853  1.00273.38           C
ATOM    938  CE1 TYR   130    -173.213  53.242 -98.401  1.00273.38           C
ATOM    939  CE2 TYR   130    -174.976  53.990 -99.810  1.00273.38           C
ATOM    940  CZ  TYR   130    -174.360  53.977 -98.581  1.00273.38           C
ATOM    941  OH  TYR   130    -174.905  54.718 -97.510  1.00273.38           O
ATOM    942  C   TYR   130    -174.557  50.122-101.621  1.00273.38           C
ATOM    943  O   TYR   130    -175.208  50.377-102.633  1.00273.38           O
ATOM    944  N   PRO   131    -175.105  49.717-100.510  1.00160.30           N
ATOM    945  CA  PRO   131    -176.520  49.484-100.408  1.00160.30           C
ATOM    946  CD  PRO   131    -174.503  50.000 -99.217  1.00160.30           C
ATOM    947  CB  PRO   131    -176.772  49.194 -98.930  1.00160.30           C
ATOM    948  CG  PRO   131    -175.679  50.019 -98.227  1.00160.30           C
ATOM    949  C   PRO   131    -177.299  50.680-100.855  1.00160.30           C
ATOM    950  O   PRO   131    -178.292  50.509-101.561  1.00160.30           O
ATOM    951  N   GLY   132    -176.881  51.892-100.448  1.00 86.39           N
ATOM    952  CA  GLY   132    -177.593  53.079-100.823  1.00 86.39           C
ATOM    953  C   GLY   132    -178.602  53.340 -99.750  1.00 86.39           C
ATOM    954  O   GLY   132    -179.132  52.407 -99.150  1.00 86.39           O
ATOM    955  N   TYR   133    -178.892  54.626 -99.480  1.00242.91           N
ATOM    956  CA  TYR   133    -179.859  54.931 -98.463  1.00242.91           C
ATOM    957  CB  TYR   133    -179.232  55.645 -97.250  1.00242.91           C
ATOM    958  CG  TYR   133    -180.290  55.927 -96.239  1.00242.91           C
ATOM    959  CD1 TYR   133    -180.788  54.911 -95.453  1.00242.91           C
ATOM    960  CD2 TYR   133    -180.768  57.203 -96.058  1.00242.91           C
ATOM    961  CE1 TYR   133    -181.758  55.163 -94.512  1.00242.91           C
ATOM    962  CE2 TYR   133    -181.738  57.461 -95.118  1.00242.91           C
ATOM    963  CZ  TYR   133    -182.236  56.440 -94.345  1.00242.91           C
ATOM    964  OH  TYR   133    -183.231  56.706 -93.381  1.00242.91           O
ATOM    965  C   TYR   133    -180.882  55.840 -99.068  1.00242.91           C
ATOM    966  O   TYR   133    -180.559  56.899 -99.603  1.00242.91           O
ATOM    967  N   PRO   134    -182.116  55.420 -99.018  1.00 93.79           N
ATOM    968  CA  PRO   134    -183.184  56.235 -99.530  1.00 93.79           C
ATOM    969  CD  PRO   134    -182.410  54.003 -99.139  1.00 93.79           C
ATOM    970  CB  PRO   134    -184.307  55.274 -99.927  1.00 93.79           C
ATOM    971  CG  PRO   134    -183.941  53.943 -99.246  1.00 93.79           C
ATOM    972  C   PRO   134    -183.598  57.236 -98.501  1.00 93.79           C
ATOM    973  O   PRO   134    -183.309  57.025 -97.325  1.00 93.79           O
ATOM    974  N   GLY   135    -184.271  58.332 -98.912  1.00112.22           N
ATOM    975  CA  GLY   135    -184.716  59.291 -97.944  1.00112.22           C
ATOM    976  C   GLY   135    -185.473  60.359 -98.665  1.00112.22           C
ATOM    977  O   GLY   135    -185.242  60.610 -99.847  1.00112.22           O
ATOM    978  N   THR   136    -186.410  61.020 -97.954  1.00294.02           N
ATOM    979  CA  THR   136    -187.172  62.078 -98.549  1.00294.02           C
ATOM    980  CB  THR   136    -188.589  61.694 -98.861  1.00294.02           C
ATOM    981  OG1 THR   136    -189.225  62.723 -99.605  1.00294.02           O
ATOM    982  CG2 THR   136    -189.337  61.452 -97.539  1.00294.02           C
ATOM    983  C   THR   136    -187.228  63.202 -97.563  1.00294.02           C
ATOM    984  O   THR   136    -187.121  62.984 -96.356  1.00294.02           O
ATOM    985  N   TYR   137    -187.372  64.444 -98.061  1.00319.15           N
ATOM    986  CA  TYR   137    -187.446  65.572 -97.177  1.00319.15           C
ATOM    987  CB  TYR   137    -186.182  66.446 -97.194  1.00319.15           C
ATOM    988  CG  TYR   137    -186.393  67.566 -96.234  1.00319.15           C
ATOM    989  CD1 TYR   137    -186.207  67.380 -94.886  1.00319.15           C
ATOM    990  CD2 TYR   137    -186.772  68.809 -96.691  1.00319.15           C
ATOM    991  CE1 TYR   137    -186.403  68.414 -94.001  1.00319.15           C
ATOM    992  CE2 TYR   137    -186.969  69.847 -95.811  1.00319.15           C
ATOM    993  CZ  TYR   137    -186.782  69.649 -94.462  1.00319.15           C
ATOM    994  OH  TYR   137    -186.983  70.712 -93.556  1.00319.15           O
ATOM    995  C   TYR   137    -188.587  66.430 -97.618  1.00319.15           C
ATOM    996  O   TYR   137    -188.908  66.487 -98.805  1.00319.15           O
ATOM    997  N   GLN   138    -189.249  67.111 -96.657  1.00278.70           N
ATOM    998  CA  GLN   138    -190.332  67.979 -97.014  1.00278.70           C
ATOM    999  CB  GLN   138    -191.688  67.549 -96.424  1.00278.70           C
ATOM   1000  CG  GLN   138    -192.841  68.479 -96.805  1.00278.70           C
ATOM   1001  CD  GLN   138    -193.130  68.286 -98.290  1.00278.70           C
ATOM   1002  OE1 GLN   138    -192.216  68.231 -99.112  1.00278.70           O
ATOM   1003  NE2 GLN   138    -194.438  68.178 -98.645  1.00278.70           N
ATOM   1004  C   GLN   138    -190.020  69.333 -96.457  1.00278.70           C
ATOM   1005  O   GLN   138    -189.641  69.479 -95.295  1.00278.70           O
ATOM   1006  N   PRO   139    -190.143  70.326 -97.292  1.00115.92           N
ATOM   1007  CA  PRO   139    -189.889  71.677 -96.864  1.00115.92           C
ATOM   1008  CD  PRO   139    -189.837  70.141 -98.700  1.00115.92           C
ATOM   1009  CB  PRO   139    -189.483  72.456 -98.117  1.00115.92           C
ATOM   1010  CG  PRO   139    -189.902  71.555 -99.292  1.00115.92           C
ATOM   1011  C   PRO   139    -191.074  72.263 -96.163  1.00115.92           C
ATOM   1012  O   PRO   139    -192.184  71.767 -96.350  1.00115.92           O
ATOM   1013  N   MET   140    -190.853  73.310 -95.343  1.00384.50           N
ATOM   1014  CA  MET   140    -191.932  73.977 -94.673  1.00384.50           C
ATOM   1015  CB  MET   140    -192.204  73.459 -93.247  1.00384.50           C
ATOM   1016  CG  MET   140    -190.999  73.443 -92.299  1.00384.50           C
ATOM   1017  SD  MET   140    -190.378  75.069 -91.771  1.00384.50           S
ATOM   1018  CE  MET   140    -188.829  74.971 -92.715  1.00384.50           C
ATOM   1019  C   MET   140    -191.589  75.432 -94.599  1.00384.50           C
ATOM   1020  O   MET   140    -190.433  75.814 -94.770  1.00384.50           O
ATOM   1021  N   ALA   141    -192.603  76.297 -94.389  1.00285.63           N
ATOM   1022  CA  ALA   141    -192.317  77.700 -94.296  1.00285.63           C
ATOM   1023  CB  ALA   141    -192.248  78.405 -95.661  1.00285.63           C
ATOM   1024  C   ALA   141    -193.416  78.353 -93.521  1.00285.63           C
ATOM   1025  O   ALA   141    -194.523  77.827 -93.427  1.00285.63           O
ATOM   1026  N   SER   142    -193.118  79.524 -92.918  1.00203.86           N
ATOM   1027  CA  SER   142    -194.114  80.250 -92.185  1.00203.86           C
ATOM   1028  CB  SER   142    -194.091  79.973 -90.671  1.00203.86           C
ATOM   1029  OG  SER   142    -192.868  80.426 -90.111  1.00203.86           O
ATOM   1030  C   SER   142    -193.829  81.705 -92.370  1.00203.86           C
ATOM   1031  O   SER   142    -192.690  82.096 -92.626  1.00203.86           O
ATOM   1032  N   TYR   143    -194.873  82.556 -92.269  1.00317.92           N
ATOM   1033  CA  TYR   143    -194.669  83.966 -92.422  1.00317.92           C
ATOM   1034  CB  TYR   143    -195.270  84.534 -93.719  1.00317.92           C
ATOM   1035  CG  TYR   143    -194.990  85.997 -93.748  1.00317.92           C
ATOM   1036  CD1 TYR   143    -193.772  86.469 -94.180  1.00317.92           C
ATOM   1037  CD2 TYR   143    -195.949  86.898 -93.345  1.00317.92           C
ATOM   1038  CE1 TYR   143    -193.513  87.819 -94.208  1.00317.92           C
ATOM   1039  CE2 TYR   143    -195.695  88.249 -93.370  1.00317.92           C
ATOM   1040  CZ  TYR   143    -194.476  88.711 -93.803  1.00317.92           C
ATOM   1041  OH  TYR   143    -194.213  90.097 -93.829  1.00317.92           O
ATOM   1042  C   TYR   143    -195.344  84.664 -91.281  1.00317.92           C
ATOM   1043  O   TYR   143    -196.437  84.277 -90.872  1.00317.92           O
ATOM   1044  N   LEU   144    -194.689  85.699 -90.726  1.00303.18           N
ATOM   1045  CA  LEU   144    -195.287  86.449 -89.656  1.00303.18           C
ATOM   1046  CB  LEU   144    -194.599  86.239 -88.295  1.00303.18           C
ATOM   1047  CG  LEU   144    -195.247  87.041 -87.153  1.00303.18           C
ATOM   1048  CD1 LEU   144    -196.696  86.588 -86.905  1.00303.18           C
ATOM   1049  CD2 LEU   144    -194.386  87.002 -85.881  1.00303.18           C
ATOM   1050  C   LEU   144    -195.160  87.899 -89.993  1.00303.18           C
ATOM   1051  O   LEU   144    -194.125  88.341 -90.490  1.00303.18           O
ATOM   1052  N   ASP   145    -196.232  88.684 -89.752  1.00198.30           N
ATOM   1053  CA  ASP   145    -196.171  90.088 -90.034  1.00198.30           C
ATOM   1054  CB  ASP   145    -197.068  90.519 -91.207  1.00198.30           C
ATOM   1055  CG  ASP   145    -196.784  91.981 -91.524  1.00198.30           C
ATOM   1056  OD1 ASP   145    -195.965  92.601 -90.795  1.00198.30           O
ATOM   1057  OD2 ASP   145    -197.386  92.498 -92.503  1.00198.30           O
ATOM   1058  C   ASP   145    -196.649  90.822 -88.819  1.00198.30           C
ATOM   1059  O   ASP   145    -197.743  90.561 -88.322  1.00198.30           O
ATOM   1060  N   VAL   146    -195.826  91.751 -88.295  1.00114.93           N
ATOM   1061  CA  VAL   146    -196.246  92.512 -87.152  1.00114.93           C
ATOM   1062  CB  VAL   146    -195.686  92.010 -85.857  1.00114.93           C
ATOM   1063  CG1 VAL   146    -194.154  92.151 -85.899  1.00114.93           C
ATOM   1064  CG2 VAL   146    -196.346  92.786 -84.705  1.00114.93           C
ATOM   1065  C   VAL   146    -195.753  93.913 -87.330  1.00114.93           C
ATOM   1066  O   VAL   146    -194.741  94.147 -87.987  1.00114.93           O
ATOM   1067  N   SER   147    -196.481  94.895 -86.759  1.00177.66           N
ATOM   1068  CA  SER   147    -196.051  96.261 -86.854  1.00177.66           C
ATOM   1069  CB  SER   147    -196.635  97.008 -88.063  1.00177.66           C
ATOM   1070  OG  SER   147    -196.166  98.347 -88.085  1.00177.66           O
ATOM   1071  C   SER   147    -196.527  96.973 -85.627  1.00177.66           C
ATOM   1072  O   SER   147    -197.524  96.583 -85.021  1.00177.66           O
ATOM   1073  N   VAL   148    -195.799  98.033 -85.213  1.00 97.95           N
ATOM   1074  CA  VAL   148    -196.214  98.785 -84.065  1.00 97.95           C
ATOM   1075  CB  VAL   148    -195.634  98.281 -82.776  1.00 97.95           C
ATOM   1076  CG1 VAL   148    -194.104  98.435 -82.837  1.00 97.95           C
ATOM   1077  CG2 VAL   148    -196.287  99.048 -81.614  1.00 97.95           C
ATOM   1078  C   VAL   148    -195.737 100.191 -84.240  1.00 97.95           C
ATOM   1079  O   VAL   148    -194.778 100.444 -84.968  1.00 97.95           O
ATOM   1080  N   VAL   149    -196.417 101.154 -83.585  1.00108.78           N
ATOM   1081  CA  VAL   149    -195.996 102.524 -83.669  1.00108.78           C
ATOM   1082  CB  VAL   149    -196.770 103.328 -84.673  1.00108.78           C
ATOM   1083  CG1 VAL   149    -198.242 103.373 -84.234  1.00108.78           C
ATOM   1084  CG2 VAL   149    -196.116 104.714 -84.796  1.00108.78           C
ATOM   1085  C   VAL   149    -196.234 103.151 -82.332  1.00108.78           C
ATOM   1086  O   VAL   149    -197.134 102.746 -81.599  1.00108.78           O
ATOM   1087  N   GLN   150    -195.407 104.152 -81.967  1.00318.09           N
ATOM   1088  CA  GLN   150    -195.600 104.812 -80.707  1.00318.09           C
ATOM   1089  CB  GLN   150    -194.834 104.161 -79.545  1.00318.09           C
ATOM   1090  CG  GLN   150    -195.049 104.869 -78.206  1.00318.09           C
ATOM   1091  CD  GLN   150    -196.488 104.635 -77.773  1.00318.09           C
ATOM   1092  OE1 GLN   150    -197.254 103.965 -78.464  1.00318.09           O
ATOM   1093  NE2 GLN   150    -196.871 105.202 -76.597  1.00318.09           N
ATOM   1094  C   GLN   150    -195.100 106.216 -80.834  1.00318.09           C
ATOM   1095  O   GLN   150    -194.252 106.508 -81.675  1.00318.09           O
ATOM   1096  N   THR   151    -195.638 107.130 -80.002  1.00317.00           N
ATOM   1097  CA  THR   151    -195.191 108.492 -80.020  1.00317.00           C
ATOM   1098  CB  THR   151    -196.219 109.458 -80.536  1.00317.00           C
ATOM   1099  OG1 THR   151    -197.361 109.452 -79.691  1.00317.00           O
ATOM   1100  CG2 THR   151    -196.612 109.041 -81.962  1.00317.00           C
ATOM   1101  C   THR   151    -194.895 108.879 -78.604  1.00317.00           C
ATOM   1102  O   THR   151    -195.559 108.416 -77.678  1.00317.00           O
ATOM   1103  N   LEU   152    -193.865 109.724 -78.397  1.00239.66           N
ATOM   1104  CA  LEU   152    -193.534 110.128 -77.062  1.00239.66           C
ATOM   1105  CB  LEU   152    -192.277 109.439 -76.503  1.00239.66           C
ATOM   1106  CG  LEU   152    -192.438 107.915 -76.353  1.00239.66           C
ATOM   1107  CD1 LEU   152    -191.162 107.273 -75.786  1.00239.66           C
ATOM   1108  CD2 LEU   152    -193.692 107.561 -75.539  1.00239.66           C
ATOM   1109  C   LEU   152    -193.263 111.598 -77.060  1.00239.66           C
ATOM   1110  O   LEU   152    -192.937 112.183 -78.092  1.00239.66           O
ATOM   1111  N   GLY   153    -193.422 112.239 -75.883  1.00136.67           N
ATOM   1112  CA  GLY   153    -193.138 113.639 -75.751  1.00136.67           C
ATOM   1113  C   GLY   153    -193.468 114.024 -74.344  1.00136.67           C
ATOM   1114  O   GLY   153    -194.364 113.445 -73.732  1.00136.67           O
ATOM   1115  N   ALA   154    -192.747 115.020 -73.787  1.00209.87           N
ATOM   1116  CA  ALA   154    -193.048 115.419 -72.443  1.00209.87           C
ATOM   1117  CB  ALA   154    -191.914 115.125 -71.446  1.00209.87           C
ATOM   1118  C   ALA   154    -193.271 116.897 -72.430  1.00209.87           C
ATOM   1119  O   ALA   154    -192.466 117.684 -72.926  1.00209.87           O
ATOM   1120  N   PRO   155    -194.398 117.264 -71.892  1.00159.84           N
ATOM   1121  CA  PRO   155    -194.758 118.647 -71.736  1.00159.84           C
ATOM   1122  CD  PRO   155    -195.566 116.404 -71.976  1.00159.84           C
ATOM   1123  CB  PRO   155    -196.283 118.677 -71.593  1.00159.84           C
ATOM   1124  CG  PRO   155    -196.680 117.219 -71.305  1.00159.84           C
ATOM   1125  C   PRO   155    -194.045 119.296 -70.590  1.00159.84           C
ATOM   1126  O   PRO   155    -194.097 120.520 -70.483  1.00159.84           O
ATOM   1127  N   GLY   156    -193.379 118.510 -69.724  1.00 90.30           N
ATOM   1128  CA  GLY   156    -192.798 119.066 -68.535  1.00 90.30           C
ATOM   1129  C   GLY   156    -191.759 120.078 -68.890  1.00 90.30           C
ATOM   1130  O   GLY   156    -191.035 119.938 -69.875  1.00 90.30           O
ATOM   1131  N   GLU   157    -191.678 121.140 -68.062  1.00293.33           N
ATOM   1132  CA  GLU   157    -190.712 122.184 -68.236  1.00293.33           C
ATOM   1133  CB  GLU   157    -191.310 123.516 -68.722  1.00293.33           C
ATOM   1134  CG  GLU   157    -192.344 124.115 -67.766  1.00293.33           C
ATOM   1135  CD  GLU   157    -193.659 123.372 -67.957  1.00293.33           C
ATOM   1136  OE1 GLU   157    -193.737 122.534 -68.895  1.00293.33           O
ATOM   1137  OE2 GLU   157    -194.606 123.637 -67.169  1.00293.33           O
ATOM   1138  C   GLU   157    -190.107 122.436 -66.891  1.00293.33           C
ATOM   1139  O   GLU   157    -190.726 122.190 -65.857  1.00293.33           O
ATOM   1140  N   PRO   158    -188.887 122.893 -66.891  1.00190.05           N
ATOM   1141  CA  PRO   158    -188.233 123.163 -65.638  1.00190.05           C
ATOM   1142  CD  PRO   158    -187.948 122.426 -67.899  1.00190.05           C
ATOM   1143  CB  PRO   158    -186.737 123.194 -65.942  1.00190.05           C
ATOM   1144  CG  PRO   158    -186.598 122.288 -67.177  1.00190.05           C
ATOM   1145  C   PRO   158    -188.733 124.422 -65.007  1.00190.05           C
ATOM   1146  O   PRO   158    -189.241 125.287 -65.718  1.00190.05           O
ATOM   1147  N   ARG   159    -188.611 124.533 -63.668  1.00281.85           N
ATOM   1148  CA  ARG   159    -189.022 125.716 -62.970  1.00281.85           C
ATOM   1149  CB  ARG   159    -190.368 125.568 -62.240  1.00281.85           C
ATOM   1150  CG  ARG   159    -191.556 125.390 -63.188  1.00281.85           C
ATOM   1151  CD  ARG   159    -192.898 125.242 -62.468  1.00281.85           C
ATOM   1152  NE  ARG   159    -192.851 123.975 -61.688  1.00281.85           N
ATOM   1153  CZ  ARG   159    -193.821 123.705 -60.767  1.00281.85           C
ATOM   1154  NH1 ARG   159    -194.833 124.597 -60.560  1.00281.85           N
ATOM   1155  NH2 ARG   159    -193.779 122.543 -60.051  1.00281.85           N
ATOM   1156  C   ARG   159    -187.980 125.985 -61.930  1.00281.85           C
ATOM   1157  O   ARG   159    -187.244 125.082 -61.534  1.00281.85           O
ATOM   1158  N   HIS   160    -187.875 127.251 -61.473  1.00311.35           N
ATOM   1159  CA  HIS   160    -186.887 127.561 -60.480  1.00311.35           C
ATOM   1160  ND1 HIS   160    -183.666 128.037 -59.664  1.00311.35           N
ATOM   1161  CG  HIS   160    -184.761 128.825 -59.936  1.00311.35           C
ATOM   1162  CB  HIS   160    -185.790 128.513 -60.982  1.00311.35           C
ATOM   1163  NE2 HIS   160    -183.560 129.770 -58.276  1.00311.35           N
ATOM   1164  CD2 HIS   160    -184.681 129.881 -59.079  1.00311.35           C
ATOM   1165  CE1 HIS   160    -182.982 128.648 -58.664  1.00311.35           C
ATOM   1166  C   HIS   160    -187.569 128.245 -59.336  1.00311.35           C
ATOM   1167  O   HIS   160    -188.483 129.045 -59.527  1.00311.35           O
ATOM   1168  N   ASP   161    -187.139 127.916 -58.100  1.00264.12           N
ATOM   1169  CA  ASP   161    -187.696 128.528 -56.928  1.00264.12           C
ATOM   1170  CB  ASP   161    -188.412 127.531 -56.001  1.00264.12           C
ATOM   1171  CG  ASP   161    -189.214 128.311 -54.967  1.00264.12           C
ATOM   1172  OD1 ASP   161    -189.240 129.567 -55.053  1.00264.12           O
ATOM   1173  OD2 ASP   161    -189.823 127.655 -54.080  1.00264.12           O
ATOM   1174  C   ASP   161    -186.550 129.110 -56.160  1.00264.12           C
ATOM   1175  O   ASP   161    -185.458 128.544 -56.141  1.00264.12           O
ATOM   1176  N   SER   162    -186.759 130.277 -55.516  1.00215.90           N
ATOM   1177  CA  SER   162    -185.697 130.868 -54.758  1.00215.90           C
ATOM   1178  CB  SER   162    -185.259 132.248 -55.281  1.00215.90           C
ATOM   1179  OG  SER   162    -184.210 132.764 -54.477  1.00215.90           O
ATOM   1180  C   SER   162    -186.186 131.064 -53.357  1.00215.90           C
ATOM   1181  O   SER   162    -187.366 131.325 -53.133  1.00215.90           O
ATOM   1182  N   LEU   163    -185.278 130.913 -52.372  1.00276.06           N
ATOM   1183  CA  LEU   163    -185.646 131.094 -50.997  1.00276.06           C
ATOM   1184  CB  LEU   163    -185.557 129.804 -50.168  1.00276.06           C
ATOM   1185  CG  LEU   163    -186.535 128.707 -50.630  1.00276.06           C
ATOM   1186  CD1 LEU   163    -186.214 128.242 -52.060  1.00276.06           C
ATOM   1187  CD2 LEU   163    -186.591 127.545 -49.625  1.00276.06           C
ATOM   1188  C   LEU   163    -184.683 132.070 -50.397  1.00276.06           C
ATOM   1189  O   LEU   163    -183.525 132.144 -50.805  1.00276.06           O
ATOM   1190  N   LEU   164    -185.154 132.867 -49.418  1.00192.83           N
ATOM   1191  CA  LEU   164    -184.284 133.813 -48.784  1.00192.83           C
ATOM   1192  CB  LEU   164    -184.804 135.262 -48.827  1.00192.83           C
ATOM   1193  CG  LEU   164    -184.922 135.827 -50.255  1.00192.83           C
ATOM   1194  CD1 LEU   164    -185.445 137.273 -50.239  1.00192.83           C
ATOM   1195  CD2 LEU   164    -183.600 135.677 -51.025  1.00192.83           C
ATOM   1196  C   LEU   164    -184.164 133.433 -47.343  1.00192.83           C
ATOM   1197  O   LEU   164    -185.157 133.176 -46.663  1.00192.83           O
ATOM   1198  N   PRO   165    -182.949 133.358 -46.877  1.00 80.39           N
ATOM   1199  CA  PRO   165    -182.712 133.043 -45.493  1.00 80.39           C
ATOM   1200  CD  PRO   165    -181.865 132.902 -47.729  1.00 80.39           C
ATOM   1201  CB  PRO   165    -181.313 132.422 -45.427  1.00 80.39           C
ATOM   1202  CG  PRO   165    -180.666 132.772 -46.778  1.00 80.39           C
ATOM   1203  C   PRO   165    -182.860 134.264 -44.644  1.00 80.39           C
ATOM   1204  O   PRO   165    -182.766 135.371 -45.172  1.00 80.39           O
ATOM   1205  N   VAL   166    -183.106 134.089 -43.329  1.00 94.45           N
ATOM   1206  CA  VAL   166    -183.214 135.215 -42.448  1.00 94.45           C
ATOM   1207  CB  VAL   166    -184.615 135.480 -41.982  1.00 94.45           C
ATOM   1208  CG1 VAL   166    -185.095 134.269 -41.166  1.00 94.45           C
ATOM   1209  CG2 VAL   166    -184.625 136.801 -41.194  1.00 94.45           C
ATOM   1210  C   VAL   166    -182.397 134.910 -41.233  1.00 94.45           C
ATOM   1211  O   VAL   166    -182.314 133.760 -40.805  1.00 94.45           O
ATOM   1212  N   ASP   167    -181.747 135.941 -40.654  1.00189.67           N
ATOM   1213  CA  ASP   167    -180.953 135.719 -39.480  1.00189.67           C
ATOM   1214  CB  ASP   167    -179.439 135.779 -39.749  1.00189.67           C
ATOM   1215  CG  ASP   167    -178.704 135.330 -38.493  1.00189.67           C
ATOM   1216  OD1 ASP   167    -179.388 134.998 -37.488  1.00189.67           O
ATOM   1217  OD2 ASP   167    -177.444 135.309 -38.524  1.00189.67           O
ATOM   1218  C   ASP   167    -181.270 136.800 -38.496  1.00189.67           C
ATOM   1219  O   ASP   167    -181.267 137.981 -38.839  1.00189.67           O
ATOM   1220  N   SER   168    -181.577 136.419 -37.239  1.00139.87           N
ATOM   1221  CA  SER   168    -181.843 137.410 -36.235  1.00139.87           C
ATOM   1222  CB  SER   168    -183.324 137.494 -35.829  1.00139.87           C
ATOM   1223  OG  SER   168    -183.734 136.279 -35.218  1.00139.87           O
ATOM   1224  C   SER   168    -181.071 137.026 -35.014  1.00139.87           C
ATOM   1225  O   SER   168    -180.911 135.843 -34.718  1.00139.87           O
ATOM   1226  N   TYR   169    -180.548 138.028 -34.277  1.00313.36           N
ATOM   1227  CA  TYR   169    -179.805 137.724 -33.087  1.00313.36           C
ATOM   1228  CB  TYR   169    -178.284 137.894 -33.248  1.00313.36           C
ATOM   1229  CG  TYR   169    -177.663 137.550 -31.938  1.00313.36           C
ATOM   1230  CD1 TYR   169    -177.430 136.239 -31.598  1.00313.36           C
ATOM   1231  CD2 TYR   169    -177.312 138.542 -31.050  1.00313.36           C
ATOM   1232  CE1 TYR   169    -176.858 135.918 -30.389  1.00313.36           C
ATOM   1233  CE2 TYR   169    -176.738 138.228 -29.841  1.00313.36           C
ATOM   1234  CZ  TYR   169    -176.511 136.915 -29.508  1.00313.36           C
ATOM   1235  OH  TYR   169    -175.923 136.590 -28.267  1.00313.36           O
ATOM   1236  C   TYR   169    -180.233 138.661 -32.006  1.00313.36           C
ATOM   1237  O   TYR   169    -180.631 139.796 -32.268  1.00313.36           O
ATOM   1238  N   GLN   170    -180.182 138.186 -30.744  1.00319.29           N
ATOM   1239  CA  GLN   170    -180.511 139.017 -29.621  1.00319.29           C
ATOM   1240  CB  GLN   170    -181.914 138.760 -29.052  1.00319.29           C
ATOM   1241  CG  GLN   170    -182.088 137.357 -28.463  1.00319.29           C
ATOM   1242  CD  GLN   170    -183.510 137.239 -27.938  1.00319.29           C
ATOM   1243  OE1 GLN   170    -183.908 136.200 -27.415  1.00319.29           O
ATOM   1244  NE2 GLN   170    -184.302 138.335 -28.079  1.00319.29           N
ATOM   1245  C   GLN   170    -179.526 138.685 -28.543  1.00319.29           C
ATOM   1246  O   GLN   170    -179.093 137.540 -28.424  1.00319.29           O
ATOM   1247  N   SER   171    -179.126 139.690 -27.735  1.00236.02           N
ATOM   1248  CA  SER   171    -178.197 139.398 -26.684  1.00236.02           C
ATOM   1249  CB  SER   171    -176.724 139.577 -27.101  1.00236.02           C
ATOM   1250  OG  SER   171    -175.870 139.269 -26.008  1.00236.02           O
ATOM   1251  C   SER   171    -178.445 140.344 -25.554  1.00236.02           C
ATOM   1252  O   SER   171    -178.988 141.431 -25.742  1.00236.02           O
ATOM   1253  N   TRP   172    -178.066 139.922 -24.329  1.00344.01           N
ATOM   1254  CA  TRP   172    -178.211 140.762 -23.172  1.00344.01           C
ATOM   1255  CB  TRP   172    -179.471 140.450 -22.349  1.00344.01           C
ATOM   1256  CG  TRP   172    -179.720 141.400 -21.202  1.00344.01           C
ATOM   1257  CD2 TRP   172    -180.513 142.592 -21.313  1.00344.01           C
ATOM   1258  CD1 TRP   172    -179.293 141.339 -19.908  1.00344.01           C
ATOM   1259  NE1 TRP   172    -179.770 142.420 -19.205  1.00344.01           N
ATOM   1260  CE2 TRP   172    -180.524 143.198 -20.057  1.00344.01           C
ATOM   1261  CE3 TRP   172    -181.182 143.134 -22.373  1.00344.01           C
ATOM   1262  CZ2 TRP   172    -181.205 144.363 -19.843  1.00344.01           C
ATOM   1263  CZ3 TRP   172    -181.867 144.308 -22.154  1.00344.01           C
ATOM   1264  CH2 TRP   172    -181.878 144.911 -20.913  1.00344.01           C
ATOM   1265  C   TRP   172    -177.023 140.470 -22.309  1.00344.01           C
ATOM   1266  O   TRP   172    -176.425 139.400 -22.419  1.00344.01           O
ATOM   1267  N   ALA   173    -176.625 141.419 -21.436  1.00289.00           N
ATOM   1268  CA  ALA   173    -175.482 141.137 -20.614  1.00289.00           C
ATOM   1269  CB  ALA   173    -174.168 141.706 -21.177  1.00289.00           C
ATOM   1270  C   ALA   173    -175.681 141.754 -19.266  1.00289.00           C
ATOM   1271  O   ALA   173    -176.362 142.768 -19.125  1.00289.00           O
ATOM   1272  N   LEU   174    -175.095 141.119 -18.229  1.00314.40           N
ATOM   1273  CA  LEU   174    -175.160 141.630 -16.889  1.00314.40           C
ATOM   1274  CB  LEU   174    -176.065 140.810 -15.954  1.00314.40           C
ATOM   1275  CG  LEU   174    -177.545 140.802 -16.377  1.00314.40           C
ATOM   1276  CD1 LEU   174    -177.731 140.101 -17.732  1.00314.40           C
ATOM   1277  CD2 LEU   174    -178.439 140.215 -15.274  1.00314.40           C
ATOM   1278  C   LEU   174    -173.773 141.549 -16.332  1.00314.40           C
ATOM   1279  O   LEU   174    -173.005 140.661 -16.700  1.00314.40           O
ATOM   1280  N   ALA   175    -173.402 142.491 -15.441  1.00267.19           N
ATOM   1281  CA  ALA   175    -172.084 142.433 -14.879  1.00267.19           C
ATOM   1282  CB  ALA   175    -171.034 143.213 -15.689  1.00267.19           C
ATOM   1283  C   ALA   175    -172.125 143.046 -13.515  1.00267.19           C
ATOM   1284  O   ALA   175    -173.028 143.818 -13.196  1.00267.19           O
ATOM   1285  N   GLY   176    -171.143 142.690 -12.661  1.00119.44           N
ATOM   1286  CA  GLY   176    -171.068 143.262 -11.348  1.00119.44           C
ATOM   1287  C   GLY   176    -170.390 142.279 -10.447  1.00119.44           C
ATOM   1288  O   GLY   176    -170.283 141.097 -10.769  1.00119.44           O
ATOM   1289  N   GLY   177    -169.911 142.758  -9.280  1.00103.31           N
ATOM   1290  CA  GLY   177    -169.282 141.888  -8.327  1.00103.31           C
ATOM   1291  C   GLY   177    -168.322 142.703  -7.522  1.00103.31           C
ATOM   1292  O   GLY   177    -167.758 143.682  -8.011  1.00103.31           O
ATOM   1293  N   TRP   178    -168.112 142.314  -6.248  1.00295.48           N
ATOM   1294  CA  TRP   178    -167.193 143.023  -5.404  1.00295.48           C
ATOM   1295  CB  TRP   178    -167.904 143.985  -4.436  1.00295.48           C
ATOM   1296  CG  TRP   178    -166.997 144.771  -3.519  1.00295.48           C
ATOM   1297  CD2 TRP   178    -166.545 146.107  -3.784  1.00295.48           C
ATOM   1298  CD1 TRP   178    -166.478 144.420  -2.307  1.00295.48           C
ATOM   1299  NE1 TRP   178    -165.729 145.457  -1.800  1.00295.48           N
ATOM   1300  CE2 TRP   178    -165.763 146.502  -2.699  1.00295.48           C
ATOM   1301  CE3 TRP   178    -166.770 146.940  -4.842  1.00295.48           C
ATOM   1302  CZ2 TRP   178    -165.192 147.741  -2.657  1.00295.48           C
ATOM   1303  CZ3 TRP   178    -166.187 148.188  -4.798  1.00295.48           C
ATOM   1304  CH2 TRP   178    -165.414 148.581  -3.727  1.00295.48           C
ATOM   1305  C   TRP   178    -166.489 142.006  -4.562  1.00295.48           C
ATOM   1306  O   TRP   178    -167.135 141.183  -3.914  1.00295.48           O
ATOM   1307  N   ASN   179    -165.140 142.015  -4.557  1.00309.31           N
ATOM   1308  CA  ASN   179    -164.448 141.089  -3.705  1.00309.31           C
ATOM   1309  CB  ASN   179    -164.670 139.618  -4.095  1.00309.31           C
ATOM   1310  CG  ASN   179    -164.095 139.403  -5.488  1.00309.31           C
ATOM   1311  OD1 ASN   179    -163.177 138.606  -5.678  1.00309.31           O
ATOM   1312  ND2 ASN   179    -164.649 140.132  -6.494  1.00309.31           N
ATOM   1313  C   ASN   179    -162.980 141.357  -3.798  1.00309.31           C
ATOM   1314  O   ASN   179    -162.482 141.774  -4.843  1.00309.31           O
ATOM   1315  N   SER   180    -162.245 141.143  -2.686  1.00169.30           N
ATOM   1316  CA  SER   180    -160.819 141.298  -2.728  1.00169.30           C
ATOM   1317  CB  SER   180    -160.360 142.767  -2.758  1.00169.30           C
ATOM   1318  OG  SER   180    -160.734 143.419  -1.554  1.00169.30           O
ATOM   1319  C   SER   180    -160.248 140.682  -1.488  1.00169.30           C
ATOM   1320  O   SER   180    -160.796 140.845  -0.399  1.00169.30           O
ATOM   1321  N   GLN   181    -159.131 139.938  -1.627  1.00325.29           N
ATOM   1322  CA  GLN   181    -158.488 139.360  -0.479  1.00325.29           C
ATOM   1323  CB  GLN   181    -159.137 138.057   0.027  1.00325.29           C
ATOM   1324  CG  GLN   181    -160.547 138.229   0.602  1.00325.29           C
ATOM   1325  CD  GLN   181    -161.547 138.209  -0.546  1.00325.29           C
ATOM   1326  OE1 GLN   181    -162.735 138.461  -0.353  1.00325.29           O
ATOM   1327  NE2 GLN   181    -161.055 137.905  -1.777  1.00325.29           N
ATOM   1328  C   GLN   181    -157.086 139.013  -0.874  1.00325.29           C
ATOM   1329  O   GLN   181    -156.830 138.652  -2.021  1.00325.29           O
ATOM   1330  N   MET   182    -156.127 139.135   0.071  1.00356.16           N
ATOM   1331  CA  MET   182    -154.776 138.770  -0.239  1.00356.16           C
ATOM   1332  CB  MET   182    -154.012 139.866  -1.002  1.00356.16           C
ATOM   1333  CG  MET   182    -153.886 141.179  -0.226  1.00356.16           C
ATOM   1334  SD  MET   182    -152.989 142.491  -1.109  1.00356.16           S
ATOM   1335  CE  MET   182    -153.150 143.720   0.218  1.00356.16           C
ATOM   1336  C   MET   182    -154.049 138.512   1.046  1.00356.16           C
ATOM   1337  O   MET   182    -154.307 139.168   2.054  1.00356.16           O
ATOM   1338  N   CYS   183    -153.125 137.524   1.044  1.00 65.83           N
ATOM   1339  CA  CYS   183    -152.357 137.233   2.224  1.00 65.83           C
ATOM   1340  CB  CYS   183    -153.069 136.280   3.203  1.00 65.83           C
ATOM   1341  SG  CYS   183    -154.585 136.995   3.906  1.00 65.83           S
ATOM   1342  C   CYS   183    -151.101 136.546   1.791  1.00 65.83           C
ATOM   1343  O   CYS   183    -151.053 135.938   0.722  1.00 65.83           O
ATOM   1344  N   CYS   184    -150.027 136.646   2.606  1.00 99.46           N
ATOM   1345  CA  CYS   184    -148.801 135.980   2.266  1.00 99.46           C
ATOM   1346  CB  CYS   184    -147.876 136.818   1.367  1.00 99.46           C
ATOM   1347  SG  CYS   184    -146.336 135.947   0.946  1.00 99.46           S
ATOM   1348  C   CYS   184    -148.047 135.701   3.530  1.00 99.46           C
ATOM   1349  O   CYS   184    -148.130 136.466   4.492  1.00 99.46           O
ATOM   1350  N   GLN   185    -147.303 134.575   3.568  1.00278.02           N
ATOM   1351  CA  GLN   185    -146.512 134.261   4.726  1.00278.02           C
ATOM   1352  CB  GLN   185    -147.349 133.844   5.948  1.00278.02           C
ATOM   1353  CG  GLN   185    -146.511 133.578   7.201  1.00278.02           C
ATOM   1354  CD  GLN   185    -147.460 133.183   8.323  1.00278.02           C
ATOM   1355  OE1 GLN   185    -147.037 132.930   9.450  1.00278.02           O
ATOM   1356  NE2 GLN   185    -148.783 133.134   8.011  1.00278.02           N
ATOM   1357  C   GLN   185    -145.619 133.109   4.369  1.00278.02           C
ATOM   1358  O   GLN   185    -145.811 132.469   3.336  1.00278.02           O
ATOM   1359  N   GLY   186    -144.597 132.826   5.207  1.00148.08           N
ATOM   1360  CA  GLY   186    -143.725 131.718   4.923  1.00148.08           C
ATOM   1361  C   GLY   186    -142.727 131.590   6.035  1.00148.08           C
ATOM   1362  O   GLY   186    -142.502 132.534   6.791  1.00148.08           O
ATOM   1363  N   GLU   187    -142.097 130.399   6.157  1.00295.21           N
ATOM   1364  CA  GLU   187    -141.115 130.171   7.183  1.00295.21           C
ATOM   1365  CB  GLU   187    -141.709 129.584   8.474  1.00295.21           C
ATOM   1366  CG  GLU   187    -142.688 130.526   9.180  1.00295.21           C
ATOM   1367  CD  GLU   187    -141.907 131.721   9.707  1.00295.21           C
ATOM   1368  OE1 GLU   187    -140.666 131.759   9.491  1.00295.21           O
ATOM   1369  OE2 GLU   187    -142.542 132.614  10.330  1.00295.21           O
ATOM   1370  C   GLU   187    -140.123 129.173   6.659  1.00295.21           C
ATOM   1371  O   GLU   187    -140.404 128.455   5.701  1.00295.21           O
ATOM   1372  N   GLN   188    -138.915 129.119   7.269  1.00345.59           N
ATOM   1373  CA  GLN   188    -137.906 128.189   6.835  1.00345.59           C
ATOM   1374  CB  GLN   188    -136.884 128.814   5.866  1.00345.59           C
ATOM   1375  CG  GLN   188    -136.057 129.951   6.473  1.00345.59           C
ATOM   1376  CD  GLN   188    -134.871 129.356   7.219  1.00345.59           C
ATOM   1377  OE1 GLN   188    -134.293 129.991   8.100  1.00345.59           O
ATOM   1378  NE2 GLN   188    -134.489 128.104   6.853  1.00345.59           N
ATOM   1379  C   GLN   188    -137.160 127.689   8.038  1.00345.59           C
ATOM   1380  O   GLN   188    -137.195 128.307   9.101  1.00345.59           O
ATOM   1381  N   ASN   189    -136.476 126.529   7.901  1.00215.19           N
ATOM   1382  CA  ASN   189    -135.726 125.978   8.998  1.00215.19           C
ATOM   1383  CB  ASN   189    -136.332 124.683   9.566  1.00215.19           C
ATOM   1384  CG  ASN   189    -137.649 125.043  10.239  1.00215.19           C
ATOM   1385  OD1 ASN   189    -137.787 126.114  10.828  1.00215.19           O
ATOM   1386  ND2 ASN   189    -138.648 124.124  10.149  1.00215.19           N
ATOM   1387  C   ASN   189    -134.341 125.649   8.518  1.00215.19           C
ATOM   1388  O   ASN   189    -134.128 125.296   7.360  1.00215.19           O
ATOM   1389  N   PRO   190    -133.391 125.807   9.405  1.00 94.26           N
ATOM   1390  CA  PRO   190    -132.010 125.525   9.088  1.00 94.26           C
ATOM   1391  CD  PRO   190    -133.510 126.861  10.398  1.00 94.26           C
ATOM   1392  CB  PRO   190    -131.169 126.423   9.999  1.00 94.26           C
ATOM   1393  CG  PRO   190    -132.143 126.889  11.095  1.00 94.26           C
ATOM   1394  C   PRO   190    -131.629 124.076   9.191  1.00 94.26           C
ATOM   1395  O   PRO   190    -132.290 123.316   9.897  1.00 94.26           O
ATOM   1396  N   PRO   191    -130.596 123.712   8.473  1.00 76.54           N
ATOM   1397  CA  PRO   191    -130.049 122.374   8.513  1.00 76.54           C
ATOM   1398  CD  PRO   191    -130.385 124.337   7.178  1.00 76.54           C
ATOM   1399  CB  PRO   191    -129.443 122.118   7.132  1.00 76.54           C
ATOM   1400  CG  PRO   191    -129.267 123.517   6.521  1.00 76.54           C
ATOM   1401  C   PRO   191    -129.039 122.245   9.618  1.00 76.54           C
ATOM   1402  O   PRO   191    -128.693 123.258  10.222  1.00 76.54           O
ATOM   1403  N   GLY   192    -128.553 121.011   9.896  1.00102.62           N
ATOM   1404  CA  GLY   192    -127.564 120.826  10.926  1.00102.62           C
ATOM   1405  C   GLY   192    -126.488 119.910  10.409  1.00102.62           C
ATOM   1406  O   GLY   192    -126.749 118.914   9.738  1.00102.62           O
ATOM   1407  N   PRO   193    -125.269 120.268  10.725  1.00184.29           N
ATOM   1408  CA  PRO   193    -124.128 119.488  10.296  1.00184.29           C
ATOM   1409  CD  PRO   193    -124.967 121.691  10.730  1.00184.29           C
ATOM   1410  CB  PRO   193    -122.944 120.453  10.263  1.00184.29           C
ATOM   1411  CG  PRO   193    -123.591 121.831  10.064  1.00184.29           C
ATOM   1412  C   PRO   193    -123.848 118.286  11.153  1.00184.29           C
ATOM   1413  O   PRO   193    -124.368 118.209  12.265  1.00184.29           O
ATOM   1414  N   PHE   194    -123.031 117.336  10.639  1.00283.05           N
ATOM   1415  CA  PHE   194    -122.629 116.161  11.369  1.00283.05           C
ATOM   1416  CB  PHE   194    -123.457 114.910  11.024  1.00283.05           C
ATOM   1417  CG  PHE   194    -123.311 114.641   9.565  1.00283.05           C
ATOM   1418  CD1 PHE   194    -122.242 113.922   9.080  1.00283.05           C
ATOM   1419  CD2 PHE   194    -124.254 115.108   8.678  1.00283.05           C
ATOM   1420  CE1 PHE   194    -122.118 113.677   7.733  1.00283.05           C
ATOM   1421  CE2 PHE   194    -124.134 114.868   7.330  1.00283.05           C
ATOM   1422  CZ  PHE   194    -123.064 114.150   6.855  1.00283.05           C
ATOM   1423  C   PHE   194    -121.192 115.877  11.025  1.00283.05           C
ATOM   1424  O   PHE   194    -120.686 116.369  10.018  1.00283.05           O
ATOM   1425  N   TRP   195    -120.482 115.092  11.871  1.00296.95           N
ATOM   1426  CA  TRP   195    -119.096 114.805  11.595  1.00296.95           C
ATOM   1427  CB  TRP   195    -118.128 115.722  12.362  1.00296.95           C
ATOM   1428  CG  TRP   195    -118.209 117.174  11.956  1.00296.95           C
ATOM   1429  CD2 TRP   195    -119.150 118.106  12.511  1.00296.95           C
ATOM   1430  CD1 TRP   195    -117.474 117.867  11.039  1.00296.95           C
ATOM   1431  NE1 TRP   195    -117.897 119.174  10.989  1.00296.95           N
ATOM   1432  CE2 TRP   195    -118.928 119.335  11.891  1.00296.95           C
ATOM   1433  CE3 TRP   195    -120.117 117.950  13.462  1.00296.95           C
ATOM   1434  CZ2 TRP   195    -119.678 120.431  12.212  1.00296.95           C
ATOM   1435  CZ3 TRP   195    -120.870 119.057  13.784  1.00296.95           C
ATOM   1436  CH2 TRP   195    -120.654 120.274  13.171  1.00296.95           C
ATOM   1437  C   TRP   195    -118.794 113.396  12.020  1.00296.95           C
ATOM   1438  O   TRP   195    -119.525 112.810  12.818  1.00296.95           O
ATOM   1439  N   LYS   196    -117.703 112.805  11.473  1.00343.36           N
ATOM   1440  CA  LYS   196    -117.318 111.464  11.832  1.00343.36           C
ATOM   1441  CB  LYS   196    -118.004 110.383  10.981  1.00343.36           C
ATOM   1442  CG  LYS   196    -117.659 110.459   9.492  1.00343.36           C
ATOM   1443  CD  LYS   196    -118.106 109.229   8.702  1.00343.36           C
ATOM   1444  CE  LYS   196    -119.624 109.134   8.530  1.00343.36           C
ATOM   1445  NZ  LYS   196    -120.272 108.965   9.849  1.00343.36           N
ATOM   1446  C   LYS   196    -115.833 111.314  11.638  1.00343.36           C
ATOM   1447  O   LYS   196    -115.199 112.142  10.986  1.00343.36           O
ATOM   1448  N   ALA   197    -115.235 110.251  12.231  1.00295.76           N
ATOM   1449  CA  ALA   197    -113.821 110.007  12.088  1.00295.76           C
ATOM   1450  CB  ALA   197    -112.956 110.814  13.072  1.00295.76           C
ATOM   1451  C   ALA   197    -113.560 108.551  12.365  1.00295.76           C
ATOM   1452  O   ALA   197    -114.397 107.867  12.952  1.00295.76           O
ATOM   1453  N   ALA   198    -112.388 108.029  11.926  1.00293.96           N
ATOM   1454  CA  ALA   198    -112.071 106.643  12.161  1.00293.96           C
ATOM   1455  CB  ALA   198    -112.688 105.689  11.124  1.00293.96           C
ATOM   1456  C   ALA   198    -110.580 106.456  12.095  1.00293.96           C
ATOM   1457  O   ALA   198    -109.858 107.319  11.597  1.00293.96           O
ATOM   1458  N   PHE   199    -110.079 105.315  12.627  1.00320.50           N
ATOM   1459  CA  PHE   199    -108.668 105.019  12.606  1.00320.50           C
ATOM   1460  CB  PHE   199    -107.952 105.318  13.935  1.00320.50           C
ATOM   1461  CG  PHE   199    -107.993 106.790  14.161  1.00320.50           C
ATOM   1462  CD1 PHE   199    -107.072 107.618  13.561  1.00320.50           C
ATOM   1463  CD2 PHE   199    -108.952 107.342  14.978  1.00320.50           C
ATOM   1464  CE1 PHE   199    -107.111 108.976  13.771  1.00320.50           C
ATOM   1465  CE2 PHE   199    -108.995 108.699  15.192  1.00320.50           C
ATOM   1466  CZ  PHE   199    -108.074 109.519  14.587  1.00320.50           C
ATOM   1467  C   PHE   199    -108.501 103.545  12.363  1.00320.50           C
ATOM   1468  O   PHE   199    -109.448 102.775  12.515  1.00320.50           O
ATOM   1469  N   ALA   200    -107.283 103.115  11.957  1.00283.06           N
ATOM   1470  CA  ALA   200    -107.039 101.715  11.721  1.00283.06           C
ATOM   1471  CB  ALA   200    -107.305 101.281  10.270  1.00283.06           C
ATOM   1472  C   ALA   200    -105.594 101.420  12.004  1.00283.06           C
ATOM   1473  O   ALA   200    -104.751 102.315  11.959  1.00283.06           O
ATOM   1474  N   ASP   201    -105.281 100.142  12.325  1.00224.00           N
ATOM   1475  CA  ASP   201    -103.931  99.724  12.607  1.00224.00           C
ATOM   1476  CB  ASP   201    -103.694  99.324  14.075  1.00224.00           C
ATOM   1477  CG  ASP   201    -103.743 100.584  14.927  1.00224.00           C
ATOM   1478  OD1 ASP   201    -103.842 101.695  14.339  1.00224.00           O
ATOM   1479  OD2 ASP   201    -103.677 100.453  16.177  1.00224.00           O
ATOM   1480  C   ASP   201    -103.624  98.510  11.777  1.00224.00           C
ATOM   1481  O   ASP   201    -104.521  97.895  11.202  1.00224.00           O
ATOM   1482  N   SER   202    -102.325  98.150  11.671  1.00178.31           N
ATOM   1483  CA  SER   202    -101.937  96.989  10.915  1.00178.31           C
ATOM   1484  CB  SER   202    -101.491  97.307   9.478  1.00178.31           C
ATOM   1485  OG  SER   202    -100.299  98.078   9.499  1.00178.31           O
ATOM   1486  C   SER   202    -100.760  96.350  11.592  1.00178.31           C
ATOM   1487  O   SER   202    -100.098  96.971  12.422  1.00178.31           O
ATOM   1488  N   SER   203    -100.487  95.066  11.265  1.00209.99           N
ATOM   1489  CA  SER   203     -99.366  94.368  11.835  1.00209.99           C
ATOM   1490  CB  SER   203     -99.656  93.759  13.218  1.00209.99           C
ATOM   1491  OG  SER   203     -99.938  94.787  14.157  1.00209.99           O
ATOM   1492  C   SER   203     -99.034  93.225  10.923  1.00209.99           C
ATOM   1493  O   SER   203     -99.781  92.932   9.991  1.00209.99           O
ATOM   1494  N   GLY   204     -97.881  92.559  11.155  1.00134.76           N
ATOM   1495  CA  GLY   204     -97.543  91.424  10.342  1.00134.76           C
ATOM   1496  C   GLY   204     -96.160  90.968  10.695  1.00134.76           C
ATOM   1497  O   GLY   204     -95.305  91.769  11.073  1.00134.76           O
ATOM   1498  N   GLN   205     -95.916  89.645  10.574  1.00264.45           N
ATOM   1499  CA  GLN   205     -94.619  89.098  10.848  1.00264.45           C
ATOM   1500  CB  GLN   205     -94.327  88.934  12.351  1.00264.45           C
ATOM   1501  CG  GLN   205     -94.268  90.257  13.122  1.00264.45           C
ATOM   1502  CD  GLN   205     -93.963  89.948  14.585  1.00264.45           C
ATOM   1503  OE1 GLN   205     -92.851  90.170  15.061  1.00264.45           O
ATOM   1504  NE2 GLN   205     -94.977  89.415  15.318  1.00264.45           N
ATOM   1505  C   GLN   205     -94.559  87.733  10.228  1.00264.45           C
ATOM   1506  O   GLN   205     -95.583  87.065  10.091  1.00264.45           O
ATOM   1507  N   HIS   206     -93.349  87.295   9.812  1.00251.63           N
ATOM   1508  CA  HIS   206     -93.172  85.984   9.244  1.00251.63           C
ATOM   1509  ND1 HIS   206     -91.391  87.274   6.759  1.00251.63           N
ATOM   1510  CG  HIS   206     -92.736  87.137   7.025  1.00251.63           C
ATOM   1511  CB  HIS   206     -93.360  85.958   7.715  1.00251.63           C
ATOM   1512  NE2 HIS   206     -92.382  89.107   5.979  1.00251.63           N
ATOM   1513  CD2 HIS   206     -93.325  88.266   6.541  1.00251.63           C
ATOM   1514  CE1 HIS   206     -91.234  88.469   6.133  1.00251.63           C
ATOM   1515  C   HIS   206     -91.778  85.520   9.557  1.00251.63           C
ATOM   1516  O   HIS   206     -90.796  86.208   9.280  1.00251.63           O
ATOM   1517  N   PRO   207     -91.682  84.364  10.164  1.00 84.72           N
ATOM   1518  CA  PRO   207     -90.395  83.806  10.510  1.00 84.72           C
ATOM   1519  CD  PRO   207     -92.724  83.926  11.074  1.00 84.72           C
ATOM   1520  CB  PRO   207     -90.639  82.889  11.710  1.00 84.72           C
ATOM   1521  CG  PRO   207     -92.158  82.649  11.713  1.00 84.72           C
ATOM   1522  C   PRO   207     -89.743  83.086   9.370  1.00 84.72           C
ATOM   1523  O   PRO   207     -90.452  82.535   8.529  1.00 84.72           O
ATOM   1524  N   PRO   208     -88.437  83.099   9.309  1.00167.88           N
ATOM   1525  CA  PRO   208     -87.781  82.316   8.291  1.00167.88           C
ATOM   1526  CD  PRO   208     -87.748  84.363   9.528  1.00167.88           C
ATOM   1527  CB  PRO   208     -86.439  82.990   8.025  1.00167.88           C
ATOM   1528  CG  PRO   208     -86.672  84.451   8.434  1.00167.88           C
ATOM   1529  C   PRO   208     -87.623  80.900   8.754  1.00167.88           C
ATOM   1530  O   PRO   208     -87.599  80.667   9.963  1.00167.88           O
ATOM   1531  N   ASP   209     -87.511  79.935   7.817  1.00281.78           N
ATOM   1532  CA  ASP   209     -87.294  78.582   8.240  1.00281.78           C
ATOM   1533  CB  ASP   209     -88.473  77.617   7.983  1.00281.78           C
ATOM   1534  CG  ASP   209     -88.765  77.499   6.485  1.00281.78           C
ATOM   1535  OD1 ASP   209     -88.293  78.381   5.714  1.00281.78           O
ATOM   1536  OD2 ASP   209     -89.487  76.538   6.102  1.00281.78           O
ATOM   1537  C   ASP   209     -86.100  78.054   7.515  1.00281.78           C
ATOM   1538  O   ASP   209     -85.846  78.430   6.371  1.00281.78           O
ATOM   1539  N   ALA   210     -85.290  77.214   8.196  1.00289.07           N
ATOM   1540  CA  ALA   210     -84.170  76.613   7.527  1.00289.07           C
ATOM   1541  CB  ALA   210     -83.009  77.585   7.264  1.00289.07           C
ATOM   1542  C   ALA   210     -83.613  75.509   8.376  1.00289.07           C
ATOM   1543  O   ALA   210     -83.664  75.569   9.606  1.00289.07           O
ATOM   1544  N   CYS   211     -83.075  74.460   7.705  1.00155.61           N
ATOM   1545  CA  CYS   211     -82.415  73.387   8.390  1.00155.61           C
ATOM   1546  CB  CYS   211     -83.118  72.880   9.659  1.00155.61           C
ATOM   1547  SG  CYS   211     -81.993  71.872  10.679  1.00155.61           S
ATOM   1548  C   CYS   211     -82.275  72.229   7.451  1.00155.61           C
ATOM   1549  O   CYS   211     -81.841  72.390   6.313  1.00155.61           O
ATOM   1550  N   ALA   212     -82.679  71.034   7.944  1.00268.37           N
ATOM   1551  CA  ALA   212     -82.581  69.725   7.344  1.00268.37           C
ATOM   1552  CB  ALA   212     -83.730  69.398   6.370  1.00268.37           C
ATOM   1553  C   ALA   212     -81.297  69.583   6.595  1.00268.37           C
ATOM   1554  O   ALA   212     -81.133  70.108   5.495  1.00268.37           O
ATOM   1555  N   PHE   213     -80.360  68.797   7.165  1.00333.77           N
ATOM   1556  CA  PHE   213     -79.075  68.664   6.545  1.00333.77           C
ATOM   1557  CB  PHE   213     -78.106  69.673   7.190  1.00333.77           C
ATOM   1558  CG  PHE   213     -77.198  70.256   6.171  1.00333.77           C
ATOM   1559  CD1 PHE   213     -75.986  69.703   5.831  1.00333.77           C
ATOM   1560  CD2 PHE   213     -77.606  71.418   5.558  1.00333.77           C
ATOM   1561  CE1 PHE   213     -75.194  70.303   4.880  1.00333.77           C
ATOM   1562  CE2 PHE   213     -76.820  72.020   4.609  1.00333.77           C
ATOM   1563  CZ  PHE   213     -75.614  71.461   4.268  1.00333.77           C
ATOM   1564  C   PHE   213     -78.632  67.286   6.952  1.00333.77           C
ATOM   1565  O   PHE   213     -78.719  66.951   8.133  1.00333.77           O
ATOM   1566  N   ARG   214     -78.152  66.424   6.026  1.00404.86           N
ATOM   1567  CA  ARG   214     -77.805  65.126   6.551  1.00404.86           C
ATOM   1568  CB  ARG   214     -79.025  64.332   7.038  1.00404.86           C
ATOM   1569  CG  ARG   214     -78.636  63.062   7.787  1.00404.86           C
ATOM   1570  CD  ARG   214     -79.577  61.896   7.488  1.00404.86           C
ATOM   1571  NE  ARG   214     -80.963  62.370   7.748  1.00404.86           N
ATOM   1572  CZ  ARG   214     -81.902  62.268   6.765  1.00404.86           C
ATOM   1573  NH1 ARG   214     -81.550  61.801   5.532  1.00404.86           N
ATOM   1574  NH2 ARG   214     -83.186  62.660   7.007  1.00404.86           N
ATOM   1575  C   ARG   214     -77.140  64.256   5.516  1.00404.86           C
ATOM   1576  O   ARG   214     -77.287  64.478   4.314  1.00404.86           O
ATOM   1577  N   ARG   215     -76.406  63.212   5.985  1.00327.89           N
ATOM   1578  CA  ARG   215     -75.692  62.284   5.140  1.00327.89           C
ATOM   1579  CB  ARG   215     -74.439  62.932   4.527  1.00327.89           C
ATOM   1580  CG  ARG   215     -74.772  63.911   3.397  1.00327.89           C
ATOM   1581  CD  ARG   215     -73.801  65.089   3.267  1.00327.89           C
ATOM   1582  NE  ARG   215     -72.541  64.758   3.991  1.00327.89           N
ATOM   1583  CZ  ARG   215     -72.403  65.125   5.299  1.00327.89           C
ATOM   1584  NH1 ARG   215     -73.396  65.833   5.912  1.00327.89           N
ATOM   1585  NH2 ARG   215     -71.280  64.779   5.994  1.00327.89           N
ATOM   1586  C   ARG   215     -75.259  61.114   5.993  1.00327.89           C
ATOM   1587  O   ARG   215     -75.673  61.018   7.148  1.00327.89           O
ATOM   1588  N   GLY   216     -74.417  60.186   5.458  1.00325.69           N
ATOM   1589  CA  GLY   216     -73.925  59.096   6.271  1.00325.69           C
ATOM   1590  C   GLY   216     -74.181  57.758   5.657  1.00325.69           C
ATOM   1591  O   GLY   216     -73.410  56.827   5.889  1.00325.69           O
ATOM   1592  N   ARG   217     -75.254  57.589   4.870  1.00289.60           N
ATOM   1593  CA  ARG   217     -75.410  56.302   4.261  1.00289.60           C
ATOM   1594  CB  ARG   217     -76.728  56.175   3.476  1.00289.60           C
ATOM   1595  CG  ARG   217     -77.918  56.018   4.425  1.00289.60           C
ATOM   1596  CD  ARG   217     -78.121  57.234   5.330  1.00289.60           C
ATOM   1597  NE  ARG   217     -78.785  56.771   6.584  1.00289.60           N
ATOM   1598  CZ  ARG   217     -80.143  56.743   6.714  1.00289.60           C
ATOM   1599  NH1 ARG   217     -80.942  57.115   5.672  1.00289.60           N
ATOM   1600  NH2 ARG   217     -80.695  56.332   7.894  1.00289.60           N
ATOM   1601  C   ARG   217     -74.238  56.137   3.350  1.00289.60           C
ATOM   1602  O   ARG   217     -73.599  55.086   3.340  1.00289.60           O
ATOM   1603  N   LYS   218     -73.935  57.218   2.597  1.00231.48           N
ATOM   1604  CA  LYS   218     -72.814  57.385   1.711  1.00231.48           C
ATOM   1605  CB  LYS   218     -71.455  57.374   2.424  1.00231.48           C
ATOM   1606  CG  LYS   218     -71.235  58.519   3.403  1.00231.48           C
ATOM   1607  CD  LYS   218     -70.012  58.289   4.290  1.00231.48           C
ATOM   1608  CE  LYS   218     -68.790  57.764   3.527  1.00231.48           C
ATOM   1609  NZ  LYS   218     -68.379  58.730   2.479  1.00231.48           N
ATOM   1610  C   LYS   218     -72.724  56.336   0.649  1.00231.48           C
ATOM   1611  O   LYS   218     -72.948  55.151   0.891  1.00231.48           O
ATOM   1612  N   LYS   219     -72.453  56.780  -0.596  1.00175.85           N
ATOM   1613  CA  LYS   219     -72.176  55.860  -1.659  1.00175.85           C
ATOM   1614  CB  LYS   219     -72.069  56.605  -3.004  1.00175.85           C
ATOM   1615  CG  LYS   219     -71.694  55.767  -4.233  1.00175.85           C
ATOM   1616  CD  LYS   219     -70.239  55.272  -4.257  1.00175.85           C
ATOM   1617  CE  LYS   219     -69.786  54.711  -5.607  1.00175.85           C
ATOM   1618  NZ  LYS   219     -69.121  55.767  -6.407  1.00175.85           N
ATOM   1619  C   LYS   219     -70.855  55.213  -1.385  1.00175.85           C
ATOM   1620  O   LYS   219     -70.754  54.035  -1.055  1.00175.85           O
ATOM   1621  N   ARG   220     -69.780  56.014  -1.465  1.00222.41           N
ATOM   1622  CA  ARG   220     -68.467  55.509  -1.206  1.00222.41           C
ATOM   1623  CB  ARG   220     -68.029  54.379  -2.151  1.00222.41           C
ATOM   1624  CG  ARG   220     -66.634  53.827  -1.857  1.00222.41           C
ATOM   1625  CD  ARG   220     -66.463  53.288  -0.432  1.00222.41           C
ATOM   1626  NE  ARG   220     -67.656  52.463  -0.106  1.00222.41           N
ATOM   1627  CZ  ARG   220     -68.583  52.948   0.768  1.00222.41           C
ATOM   1628  NH1 ARG   220     -68.391  54.162   1.361  1.00222.41           N
ATOM   1629  NH2 ARG   220     -69.686  52.202   1.069  1.00222.41           N
ATOM   1630  C   ARG   220     -67.547  56.665  -1.360  1.00222.41           C
ATOM   1631  O   ARG   220     -67.559  57.358  -2.375  1.00222.41           O
ATOM   1632  N   ILE   221     -66.721  56.913  -0.337  1.00195.14           N
ATOM   1633  CA  ILE   221     -65.869  58.056  -0.388  1.00195.14           C
ATOM   1634  CB  ILE   221     -66.476  59.224   0.344  1.00195.14           C
ATOM   1635  CG1 ILE   221     -67.816  59.578  -0.312  1.00195.14           C
ATOM   1636  CG2 ILE   221     -65.506  60.421   0.348  1.00195.14           C
ATOM   1637  CD1 ILE   221     -67.646  60.040  -1.756  1.00195.14           C
ATOM   1638  C   ILE   221     -64.625  57.651   0.316  1.00195.14           C
ATOM   1639  O   ILE   221     -64.593  56.636   1.009  1.00195.14           O
ATOM   1640  N   PRO   222     -63.598  58.416   0.103  1.00142.79           N
ATOM   1641  CA  PRO   222     -62.370  58.189   0.806  1.00142.79           C
ATOM   1642  CD  PRO   222     -63.365  58.963  -1.225  1.00142.79           C
ATOM   1643  CB  PRO   222     -61.316  59.018   0.077  1.00142.79           C
ATOM   1644  CG  PRO   222     -61.838  59.068  -1.369  1.00142.79           C
ATOM   1645  C   PRO   222     -62.585  58.575   2.239  1.00142.79           C
ATOM   1646  O   PRO   222     -63.592  59.226   2.525  1.00142.79           O
ATOM   1647  N   TYR   223     -61.710  58.095   3.152  1.00202.68           N
ATOM   1648  CA  TYR   223     -61.837  58.335   4.563  1.00202.68           C
ATOM   1649  CB  TYR   223     -61.106  57.264   5.378  1.00202.68           C
ATOM   1650  CG  TYR   223     -61.972  56.094   5.057  1.00202.68           C
ATOM   1651  CD1 TYR   223     -63.115  55.881   5.783  1.00202.68           C
ATOM   1652  CD2 TYR   223     -61.689  55.251   4.006  1.00202.68           C
ATOM   1653  CE1 TYR   223     -63.959  54.832   5.506  1.00202.68           C
ATOM   1654  CE2 TYR   223     -62.523  54.198   3.719  1.00202.68           C
ATOM   1655  CZ  TYR   223     -63.654  53.988   4.465  1.00202.68           C
ATOM   1656  OH  TYR   223     -64.490  52.902   4.143  1.00202.68           O
ATOM   1657  C   TYR   223     -61.527  59.725   5.037  1.00202.68           C
ATOM   1658  O   TYR   223     -62.392  60.359   5.640  1.00202.68           O
ATOM   1659  N   SER   224     -60.331  60.282   4.763  1.00 55.43           N
ATOM   1660  CA  SER   224     -60.123  61.615   5.262  1.00 55.43           C
ATOM   1661  CB  SER   224     -59.521  61.715   6.679  1.00 55.43           C
ATOM   1662  OG  SER   224     -60.262  60.915   7.592  1.00 55.43           O
ATOM   1663  C   SER   224     -59.172  62.285   4.331  1.00 55.43           C
ATOM   1664  O   SER   224     -58.437  61.634   3.591  1.00 55.43           O
ATOM   1665  N   LYS   225     -59.200  63.628   4.328  1.00130.09           N
ATOM   1666  CA  LYS   225     -58.373  64.393   3.449  1.00130.09           C
ATOM   1667  CB  LYS   225     -58.685  65.889   3.530  1.00130.09           C
ATOM   1668  CG  LYS   225     -60.127  66.228   3.167  1.00130.09           C
ATOM   1669  CD  LYS   225     -61.138  65.749   4.209  1.00130.09           C
ATOM   1670  CE  LYS   225     -62.575  66.180   3.909  1.00130.09           C
ATOM   1671  NZ  LYS   225     -62.700  67.650   4.049  1.00130.09           N
ATOM   1672  C   LYS   225     -56.949  64.212   3.849  1.00130.09           C
ATOM   1673  O   LYS   225     -56.075  64.041   3.004  1.00130.09           O
ATOM   1674  N   GLY   226     -56.689  64.270   5.165  1.00 45.49           N
ATOM   1675  CA  GLY   226     -55.372  64.136   5.706  1.00 45.49           C
ATOM   1676  C   GLY   226     -54.888  62.741   5.487  1.00 45.49           C
ATOM   1677  O   GLY   226     -53.686  62.490   5.387  1.00 45.49           O
ATOM   1678  N   GLN   227     -55.825  61.779   5.517  1.00149.83           N
ATOM   1679  CA  GLN   227     -55.443  60.405   5.404  1.00149.83           C
ATOM   1680  CB  GLN   227     -56.621  59.439   5.574  1.00149.83           C
ATOM   1681  CG  GLN   227     -57.484  59.626   6.816  1.00149.83           C
ATOM   1682  CD  GLN   227     -56.647  59.863   8.058  1.00149.83           C
ATOM   1683  OE1 GLN   227     -56.619  59.019   8.949  1.00149.83           O
ATOM   1684  NE2 GLN   227     -55.997  61.054   8.148  1.00149.83           N
ATOM   1685  C   GLN   227     -54.912  60.119   4.033  1.00149.83           C
ATOM   1686  O   GLN   227     -53.825  59.568   3.874  1.00149.83           O
ATOM   1687  N   LEU   228     -55.686  60.480   2.993  1.00133.93           N
ATOM   1688  CA  LEU   228     -55.272  60.214   1.646  1.00133.93           C
ATOM   1689  CB  LEU   228     -56.388  60.284   0.596  1.00133.93           C
ATOM   1690  CG  LEU   228     -57.295  59.047   0.687  1.00133.93           C
ATOM   1691  CD1 LEU   228     -57.968  58.961   2.056  1.00133.93           C
ATOM   1692  CD2 LEU   228     -58.302  58.980  -0.459  1.00133.93           C
ATOM   1693  C   LEU   228     -54.159  61.116   1.246  1.00133.93           C
ATOM   1694  O   LEU   228     -53.351  60.757   0.394  1.00133.93           O
ATOM   1695  N   ARG   229     -54.126  62.341   1.795  1.00 91.46           N
ATOM   1696  CA  ARG   229     -53.089  63.266   1.445  1.00 91.46           C
ATOM   1697  CB  ARG   229     -53.258  64.626   2.144  1.00 91.46           C
ATOM   1698  CG  ARG   229     -52.166  65.641   1.792  1.00 91.46           C
ATOM   1699  CD  ARG   229     -52.223  66.913   2.641  1.00 91.46           C
ATOM   1700  NE  ARG   229     -51.724  66.568   4.003  1.00 91.46           N
ATOM   1701  CZ  ARG   229     -52.064  67.347   5.071  1.00 91.46           C
ATOM   1702  NH1 ARG   229     -52.873  68.434   4.895  1.00 91.46           N
ATOM   1703  NH2 ARG   229     -51.603  67.029   6.317  1.00 91.46           N
ATOM   1704  C   ARG   229     -51.761  62.735   1.877  1.00 91.46           C
ATOM   1705  O   ARG   229     -50.804  62.715   1.108  1.00 91.46           O
ATOM   1706  N   GLU   230     -51.674  62.279   3.136  1.00 97.56           N
ATOM   1707  CA  GLU   230     -50.434  61.816   3.687  1.00 97.56           C
ATOM   1708  CB  GLU   230     -50.518  61.582   5.202  1.00 97.56           C
ATOM   1709  CG  GLU   230     -49.164  61.346   5.869  1.00 97.56           C
ATOM   1710  CD  GLU   230     -49.392  61.329   7.374  1.00 97.56           C
ATOM   1711  OE1 GLU   230     -50.557  61.569   7.788  1.00 97.56           O
ATOM   1712  OE2 GLU   230     -48.412  61.082   8.128  1.00 97.56           O
ATOM   1713  C   GLU   230     -50.021  60.536   3.035  1.00 97.56           C
ATOM   1714  O   GLU   230     -48.833  60.239   2.907  1.00 97.56           O
ATOM   1715  N   LEU   231     -51.000  59.700   2.667  1.00178.02           N
ATOM   1716  CA  LEU   231     -50.658  58.429   2.115  1.00178.02           C
ATOM   1717  CB  LEU   231     -51.884  57.528   2.014  1.00178.02           C
ATOM   1718  CG  LEU   231     -51.524  56.078   1.701  1.00178.02           C
ATOM   1719  CD1 LEU   231     -50.661  55.452   2.805  1.00178.02           C
ATOM   1720  CD2 LEU   231     -52.794  55.283   1.455  1.00178.02           C
ATOM   1721  C   LEU   231     -50.037  58.581   0.760  1.00178.02           C
ATOM   1722  O   LEU   231     -48.975  58.028   0.479  1.00178.02           O
ATOM   1723  N   GLU   232     -50.684  59.369  -0.113  1.00 74.18           N
ATOM   1724  CA  GLU   232     -50.232  59.548  -1.459  1.00 74.18           C
ATOM   1725  CB  GLU   232     -51.290  60.237  -2.331  1.00 74.18           C
ATOM   1726  CG  GLU   232     -52.526  59.345  -2.491  1.00 74.18           C
ATOM   1727  CD  GLU   232     -53.520  60.034  -3.409  1.00 74.18           C
ATOM   1728  OE1 GLU   232     -54.097  61.073  -2.992  1.00 74.18           O
ATOM   1729  OE2 GLU   232     -53.715  59.524  -4.544  1.00 74.18           O
ATOM   1730  C   GLU   232     -48.956  60.330  -1.466  1.00 74.18           C
ATOM   1731  O   GLU   232     -48.115  60.144  -2.343  1.00 74.18           O
ATOM   1732  N   ARG   233     -48.794  61.269  -0.517  1.00151.48           N
ATOM   1733  CA  ARG   233     -47.596  62.060  -0.502  1.00151.48           C
ATOM   1734  CB  ARG   233     -47.654  63.202   0.524  1.00151.48           C
ATOM   1735  CG  ARG   233     -48.713  64.246   0.171  1.00151.48           C
ATOM   1736  CD  ARG   233     -48.682  64.646  -1.305  1.00151.48           C
ATOM   1737  NE  ARG   233     -49.601  63.732  -2.040  1.00151.48           N
ATOM   1738  CZ  ARG   233     -49.400  63.481  -3.367  1.00151.48           C
ATOM   1739  NH1 ARG   233     -48.310  63.999  -4.004  1.00151.48           N
ATOM   1740  NH2 ARG   233     -50.287  62.705  -4.055  1.00151.48           N
ATOM   1741  C   ARG   233     -46.394  61.225  -0.183  1.00151.48           C
ATOM   1742  O   ARG   233     -45.395  61.243  -0.902  1.00151.48           O
ATOM   1743  N   GLU   234     -46.474  60.431   0.895  1.00135.81           N
ATOM   1744  CA  GLU   234     -45.345  59.656   1.320  1.00135.81           C
ATOM   1745  CB  GLU   234     -45.621  58.886   2.618  1.00135.81           C
ATOM   1746  CG  GLU   234     -44.349  58.395   3.295  1.00135.81           C
ATOM   1747  CD  GLU   234     -43.759  59.578   4.045  1.00135.81           C
ATOM   1748  OE1 GLU   234     -44.384  60.670   4.004  1.00135.81           O
ATOM   1749  OE2 GLU   234     -42.679  59.408   4.671  1.00135.81           O
ATOM   1750  C   GLU   234     -45.040  58.645   0.266  1.00135.81           C
ATOM   1751  O   GLU   234     -43.887  58.258   0.067  1.00135.81           O
ATOM   1752  N   TYR   235     -46.100  58.128  -0.377  1.00 75.82           N
ATOM   1753  CA  TYR   235     -45.953  57.133  -1.396  1.00 75.82           C
ATOM   1754  CB  TYR   235     -47.292  56.464  -1.743  1.00 75.82           C
ATOM   1755  CG  TYR   235     -46.975  55.161  -2.390  1.00 75.82           C
ATOM   1756  CD1 TYR   235     -46.734  55.060  -3.740  1.00 75.82           C
ATOM   1757  CD2 TYR   235     -46.911  54.028  -1.611  1.00 75.82           C
ATOM   1758  CE1 TYR   235     -46.442  53.837  -4.301  1.00 75.82           C
ATOM   1759  CE2 TYR   235     -46.620  52.804  -2.164  1.00 75.82           C
ATOM   1760  CZ  TYR   235     -46.385  52.710  -3.515  1.00 75.82           C
ATOM   1761  OH  TYR   235     -46.086  51.458  -4.094  1.00 75.82           O
ATOM   1762  C   TYR   235     -45.388  57.757  -2.637  1.00 75.82           C
ATOM   1763  O   TYR   235     -44.551  57.161  -3.307  1.00 75.82           O
ATOM   1764  N   ALA   236     -45.865  58.965  -2.997  1.00 40.95           N
ATOM   1765  CA  ALA   236     -45.443  59.650  -4.189  1.00 40.95           C
ATOM   1766  CB  ALA   236     -46.253  60.932  -4.449  1.00 40.95           C
ATOM   1767  C   ALA   236     -44.001  60.045  -4.108  1.00 40.95           C
ATOM   1768  O   ALA   236     -43.280  59.976  -5.103  1.00 40.95           O
ATOM   1769  N   ALA   237     -43.548  60.485  -2.919  1.00 52.80           N
ATOM   1770  CA  ALA   237     -42.220  61.005  -2.766  1.00 52.80           C
ATOM   1771  CB  ALA   237     -41.941  61.490  -1.333  1.00 52.80           C
ATOM   1772  C   ALA   237     -41.193  59.966  -3.092  1.00 52.80           C
ATOM   1773  O   ALA   237     -40.240  60.236  -3.821  1.00 52.80           O
ATOM   1774  N   ASN   238     -41.371  58.740  -2.578  1.00183.69           N
ATOM   1775  CA  ASN   238     -40.419  57.691  -2.794  1.00183.69           C
ATOM   1776  CB  ASN   238     -39.489  57.464  -1.592  1.00183.69           C
ATOM   1777  CG  ASN   238     -38.610  58.700  -1.456  1.00183.69           C
ATOM   1778  OD1 ASN   238     -38.019  59.167  -2.428  1.00183.69           O
ATOM   1779  ND2 ASN   238     -38.530  59.255  -0.217  1.00183.69           N
ATOM   1780  C   ASN   238     -41.233  56.454  -2.987  1.00183.69           C
ATOM   1781  O   ASN   238     -42.180  56.448  -3.765  1.00183.69           O
ATOM   1782  N   LYS   239     -40.750  55.305  -2.498  1.00188.11           N
ATOM   1783  CA  LYS   239     -41.575  54.130  -2.475  1.00188.11           C
ATOM   1784  CB  LYS   239     -40.756  52.846  -2.679  1.00188.11           C
ATOM   1785  CG  LYS   239     -40.120  52.767  -4.067  1.00188.11           C
ATOM   1786  CD  LYS   239     -39.058  53.843  -4.306  1.00188.11           C
ATOM   1787  CE  LYS   239     -38.415  53.778  -5.692  1.00188.11           C
ATOM   1788  NZ  LYS   239     -37.461  54.898  -5.852  1.00188.11           N
ATOM   1789  C   LYS   239     -42.317  53.988  -1.184  1.00188.11           C
ATOM   1790  O   LYS   239     -43.520  53.726  -1.153  1.00188.11           O
ATOM   1791  N   PHE   240     -41.591  54.177  -0.062  1.00133.00           N
ATOM   1792  CA  PHE   240     -42.200  53.843   1.185  1.00133.00           C
ATOM   1793  CB  PHE   240     -41.942  52.380   1.589  1.00133.00           C
ATOM   1794  CG  PHE   240     -43.052  51.945   2.482  1.00133.00           C
ATOM   1795  CD1 PHE   240     -44.259  51.610   1.927  1.00133.00           C
ATOM   1796  CD2 PHE   240     -42.915  51.845   3.844  1.00133.00           C
ATOM   1797  CE1 PHE   240     -45.309  51.199   2.708  1.00133.00           C
ATOM   1798  CE2 PHE   240     -43.966  51.436   4.632  1.00133.00           C
ATOM   1799  CZ  PHE   240     -45.173  51.110   4.068  1.00133.00           C
ATOM   1800  C   PHE   240     -41.617  54.728   2.234  1.00133.00           C
ATOM   1801  O   PHE   240     -40.743  55.557   1.989  1.00133.00           O
ATOM   1802  N   ILE   241     -42.090  54.512   3.462  1.00228.42           N
ATOM   1803  CA  ILE   241     -41.867  55.366   4.574  1.00228.42           C
ATOM   1804  CB  ILE   241     -43.253  55.735   5.014  1.00228.42           C
ATOM   1805  CG1 ILE   241     -43.369  57.010   5.813  1.00228.42           C
ATOM   1806  CG2 ILE   241     -43.853  54.520   5.722  1.00228.42           C
ATOM   1807  CD1 ILE   241     -44.828  57.393   6.024  1.00228.42           C
ATOM   1808  C   ILE   241     -41.173  54.555   5.633  1.00228.42           C
ATOM   1809  O   ILE   241     -41.376  53.346   5.736  1.00228.42           O
ATOM   1810  N   THR   242     -40.315  55.209   6.444  1.00110.94           N
ATOM   1811  CA  THR   242     -39.565  54.542   7.474  1.00110.94           C
ATOM   1812  CB  THR   242     -38.584  55.457   8.147  1.00110.94           C
ATOM   1813  OG1 THR   242     -37.737  56.049   7.177  1.00110.94           O
ATOM   1814  CG2 THR   242     -37.733  54.650   9.141  1.00110.94           C
ATOM   1815  C   THR   242     -40.543  54.117   8.518  1.00110.94           C
ATOM   1816  O   THR   242     -41.673  54.587   8.535  1.00110.94           O
ATOM   1817  N   LYS   243     -40.144  53.212   9.429  1.00 99.33           N
ATOM   1818  CA  LYS   243     -41.069  52.773  10.431  1.00 99.33           C
ATOM   1819  CB  LYS   243     -40.458  51.772  11.427  1.00 99.33           C
ATOM   1820  CG  LYS   243     -40.255  50.369  10.849  1.00 99.33           C
ATOM   1821  CD  LYS   243     -39.212  50.296   9.733  1.00 99.33           C
ATOM   1822  CE  LYS   243     -39.777  50.605   8.345  1.00 99.33           C
ATOM   1823  NZ  LYS   243     -38.721  50.422   7.323  1.00 99.33           N
ATOM   1824  C   LYS   243     -41.491  53.976  11.200  1.00 99.33           C
ATOM   1825  O   LYS   243     -42.661  54.122  11.546  1.00 99.33           O
ATOM   1826  N   ASP   244     -40.543  54.884  11.479  1.00 40.42           N
ATOM   1827  CA  ASP   244     -40.887  56.054  12.225  1.00 40.42           C
ATOM   1828  CB  ASP   244     -39.666  56.946  12.512  1.00 40.42           C
ATOM   1829  CG  ASP   244     -40.089  58.034  13.489  1.00 40.42           C
ATOM   1830  OD1 ASP   244     -41.287  58.045  13.878  1.00 40.42           O
ATOM   1831  OD2 ASP   244     -39.220  58.869  13.857  1.00 40.42           O
ATOM   1832  C   ASP   244     -41.854  56.865  11.426  1.00 40.42           C
ATOM   1833  O   ASP   244     -42.849  57.346  11.961  1.00 40.42           O
ATOM   1834  N   LYS   245     -41.578  57.031  10.118  1.00100.08           N
ATOM   1835  CA  LYS   245     -42.372  57.856   9.252  1.00100.08           C
ATOM   1836  CB  LYS   245     -41.668  58.112   7.913  1.00100.08           C
ATOM   1837  CG  LYS   245     -40.464  59.047   8.006  1.00100.08           C
ATOM   1838  CD  LYS   245     -39.269  58.454   8.749  1.00100.08           C
ATOM   1839  CE  LYS   245     -38.078  59.411   8.834  1.00100.08           C
ATOM   1840  NZ  LYS   245     -36.960  58.771   9.563  1.00100.08           N
ATOM   1841  C   LYS   245     -43.744  57.283   9.018  1.00100.08           C
ATOM   1842  O   LYS   245     -44.733  58.012   9.012  1.00100.08           O
ATOM   1843  N   ARG   246     -43.858  55.958   8.823  1.00108.23           N
ATOM   1844  CA  ARG   246     -45.141  55.360   8.588  1.00108.23           C
ATOM   1845  CB  ARG   246     -45.120  53.853   8.301  1.00108.23           C
ATOM   1846  CG  ARG   246     -44.607  53.001   9.458  1.00108.23           C
ATOM   1847  CD  ARG   246     -45.083  51.555   9.345  1.00108.23           C
ATOM   1848  NE  ARG   246     -44.543  50.788  10.500  1.00108.23           N
ATOM   1849  CZ  ARG   246     -45.173  49.646  10.899  1.00108.23           C
ATOM   1850  NH1 ARG   246     -46.357  49.284  10.326  1.00108.23           N
ATOM   1851  NH2 ARG   246     -44.620  48.857  11.863  1.00108.23           N
ATOM   1852  C   ARG   246     -45.937  55.543   9.832  1.00108.23           C
ATOM   1853  O   ARG   246     -47.167  55.565   9.804  1.00108.23           O
ATOM   1854  N   ARG   247     -45.231  55.600  10.974  1.00 67.74           N
ATOM   1855  CA  ARG   247     -45.848  55.807  12.251  1.00 67.74           C
ATOM   1856  CB  ARG   247     -44.847  55.778  13.420  1.00 67.74           C
ATOM   1857  CG  ARG   247     -44.295  54.387  13.730  1.00 67.74           C
ATOM   1858  CD  ARG   247     -43.302  54.370  14.894  1.00 67.74           C
ATOM   1859  NE  ARG   247     -42.888  52.956  15.114  1.00 67.74           N
ATOM   1860  CZ  ARG   247     -41.972  52.661  16.082  1.00 67.74           C
ATOM   1861  NH1 ARG   247     -41.424  53.663  16.829  1.00 67.74           N
ATOM   1862  NH2 ARG   247     -41.606  51.365  16.305  1.00 67.74           N
ATOM   1863  C   ARG   247     -46.466  57.167  12.267  1.00 67.74           C
ATOM   1864  O   ARG   247     -47.556  57.350  12.808  1.00 67.74           O
ATOM   1865  N   LYS   248     -45.788  58.165  11.665  1.00 97.05           N
ATOM   1866  CA  LYS   248     -46.316  59.497  11.699  1.00 97.05           C
ATOM   1867  CB  LYS   248     -45.512  60.538  10.893  1.00 97.05           C
ATOM   1868  CG  LYS   248     -44.184  60.995  11.503  1.00 97.05           C
ATOM   1869  CD  LYS   248     -43.033  60.005  11.334  1.00 97.05           C
ATOM   1870  CE  LYS   248     -41.710  60.505  11.917  1.00 97.05           C
ATOM   1871  NZ  LYS   248     -41.194  61.631  11.106  1.00 97.05           N
ATOM   1872  C   LYS   248     -47.651  59.449  11.045  1.00 97.05           C
ATOM   1873  O   LYS   248     -48.598  60.090  11.500  1.00 97.05           O
ATOM   1874  N   ILE   249     -47.759  58.683   9.945  1.00 77.71           N
ATOM   1875  CA  ILE   249     -49.012  58.655   9.264  1.00 77.71           C
ATOM   1876  CB  ILE   249     -48.993  57.802   8.025  1.00 77.71           C
ATOM   1877  CG1 ILE   249     -47.967  58.335   7.010  1.00 77.71           C
ATOM   1878  CG2 ILE   249     -50.427  57.730   7.470  1.00 77.71           C
ATOM   1879  CD1 ILE   249     -47.769  57.403   5.815  1.00 77.71           C
ATOM   1880  C   ILE   249     -50.034  58.073  10.173  1.00 77.71           C
ATOM   1881  O   ILE   249     -50.993  58.747  10.510  1.00 77.71           O
ATOM   1882  N   SER   250     -49.811  56.861  10.702  1.00 95.81           N
ATOM   1883  CA  SER   250     -50.822  56.229  11.504  1.00 95.81           C
ATOM   1884  CB  SER   250     -50.396  54.851  12.034  1.00 95.81           C
ATOM   1885  OG  SER   250     -49.313  55.003  12.938  1.00 95.81           O
ATOM   1886  C   SER   250     -51.097  57.096  12.687  1.00 95.81           C
ATOM   1887  O   SER   250     -52.179  57.040  13.264  1.00 95.81           O
ATOM   1888  N   ALA   251     -50.108  57.892  13.122  1.00 41.35           N
ATOM   1889  CA  ALA   251     -50.364  58.765  14.229  1.00 41.35           C
ATOM   1890  CB  ALA   251     -49.096  59.473  14.729  1.00 41.35           C
ATOM   1891  C   ALA   251     -51.343  59.830  13.818  1.00 41.35           C
ATOM   1892  O   ALA   251     -52.291  60.126  14.544  1.00 41.35           O
ATOM   1893  N   ALA   252     -51.109  60.458  12.645  1.00 52.44           N
ATOM   1894  CA  ALA   252     -51.950  61.519  12.150  1.00 52.44           C
ATOM   1895  CB  ALA   252     -51.342  62.233  10.932  1.00 52.44           C
ATOM   1896  C   ALA   252     -53.289  60.993  11.722  1.00 52.44           C
ATOM   1897  O   ALA   252     -54.334  61.592  11.964  1.00 52.44           O
ATOM   1898  N   THR   253     -53.250  59.856  11.019  1.00 84.15           N
ATOM   1899  CA  THR   253     -54.323  59.109  10.440  1.00 84.15           C
ATOM   1900  CB  THR   253     -53.857  58.108   9.419  1.00 84.15           C
ATOM   1901  OG1 THR   253     -52.980  57.169  10.016  1.00 84.15           O
ATOM   1902  CG2 THR   253     -53.133  58.850   8.282  1.00 84.15           C
ATOM   1903  C   THR   253     -55.068  58.376  11.510  1.00 84.15           C
ATOM   1904  O   THR   253     -56.204  57.963  11.294  1.00 84.15           O
ATOM   1905  N   SER   254     -54.433  58.193  12.684  1.00113.17           N
ATOM   1906  CA  SER   254     -54.954  57.436  13.791  1.00113.17           C
ATOM   1907  CB  SER   254     -56.168  58.087  14.486  1.00113.17           C
ATOM   1908  OG  SER   254     -57.292  58.120  13.623  1.00113.17           O
ATOM   1909  C   SER   254     -55.319  56.043  13.370  1.00113.17           C
ATOM   1910  O   SER   254     -56.492  55.690  13.266  1.00113.17           O
ATOM   1911  N   LEU   255     -54.281  55.221  13.097  1.00106.51           N
ATOM   1912  CA  LEU   255     -54.421  53.860  12.661  1.00106.51           C
ATOM   1913  CB  LEU   255     -53.772  53.636  11.289  1.00106.51           C
ATOM   1914  CG  LEU   255     -54.323  54.580  10.201  1.00106.51           C
ATOM   1915  CD1 LEU   255     -53.649  54.322   8.848  1.00106.51           C
ATOM   1916  CD2 LEU   255     -55.856  54.528  10.124  1.00106.51           C
ATOM   1917  C   LEU   255     -53.698  52.983  13.644  1.00106.51           C
ATOM   1918  O   LEU   255     -53.748  53.212  14.854  1.00106.51           O
ATOM   1919  N   SER   256     -53.055  51.899  13.147  1.00150.88           N
ATOM   1920  CA  SER   256     -52.342  51.055  14.066  1.00150.88           C
ATOM   1921  CB  SER   256     -53.134  49.785  14.402  1.00150.88           C
ATOM   1922  OG  SER   256     -52.454  49.048  15.404  1.00150.88           O
ATOM   1923  C   SER   256     -51.024  50.631  13.472  1.00150.88           C
ATOM   1924  O   SER   256     -50.462  49.612  13.866  1.00150.88           O
ATOM   1925  N   GLU   257     -50.490  51.418  12.520  1.00142.03           N
ATOM   1926  CA  GLU   257     -49.205  51.212  11.903  1.00142.03           C
ATOM   1927  CB  GLU   257     -48.156  50.767  12.934  1.00142.03           C
ATOM   1928  CG  GLU   257     -48.025  51.696  14.138  1.00142.03           C
ATOM   1929  CD  GLU   257     -46.774  52.532  13.968  1.00142.03           C
ATOM   1930  OE1 GLU   257     -46.523  53.013  12.831  1.00142.03           O
ATOM   1931  OE2 GLU   257     -46.046  52.691  14.984  1.00142.03           O
ATOM   1932  C   GLU   257     -49.304  50.060  10.952  1.00142.03           C
ATOM   1933  O   GLU   257     -48.907  50.153   9.792  1.00142.03           O
ATOM   1934  N   ARG   258     -49.944  48.966  11.388  1.00127.29           N
ATOM   1935  CA  ARG   258     -50.074  47.821  10.543  1.00127.29           C
ATOM   1936  CB  ARG   258     -50.723  46.618  11.248  1.00127.29           C
ATOM   1937  CG  ARG   258     -49.857  46.019  12.358  1.00127.29           C
ATOM   1938  CD  ARG   258     -48.703  45.159  11.838  1.00127.29           C
ATOM   1939  NE  ARG   258     -47.675  46.079  11.275  1.00127.29           N
ATOM   1940  CZ  ARG   258     -46.454  45.592  10.907  1.00127.29           C
ATOM   1941  NH1 ARG   258     -46.179  44.262  11.045  1.00127.29           N
ATOM   1942  NH2 ARG   258     -45.507  46.435  10.400  1.00127.29           N
ATOM   1943  C   ARG   258     -50.988  48.261   9.469  1.00127.29           C
ATOM   1944  O   ARG   258     -50.894  47.842   8.317  1.00127.29           O
ATOM   1945  N   GLN   259     -51.926  49.131   9.868  1.00 42.43           N
ATOM   1946  CA  GLN   259     -52.910  49.647   8.980  1.00 42.43           C
ATOM   1947  CB  GLN   259     -53.951  50.523   9.694  1.00 42.43           C
ATOM   1948  CG  GLN   259     -54.838  49.732  10.657  1.00 42.43           C
ATOM   1949  CD  GLN   259     -55.673  48.763   9.830  1.00 42.43           C
ATOM   1950  OE1 GLN   259     -55.606  48.756   8.602  1.00 42.43           O
ATOM   1951  NE2 GLN   259     -56.482  47.918  10.522  1.00 42.43           N
ATOM   1952  C   GLN   259     -52.247  50.476   7.936  1.00 42.43           C
ATOM   1953  O   GLN   259     -52.647  50.421   6.780  1.00 42.43           O
ATOM   1954  N   ILE   260     -51.231  51.282   8.296  1.00134.19           N
ATOM   1955  CA  ILE   260     -50.626  52.111   7.291  1.00134.19           C
ATOM   1956  CB  ILE   260     -49.676  53.142   7.843  1.00134.19           C
ATOM   1957  CG1 ILE   260     -49.382  54.193   6.765  1.00134.19           C
ATOM   1958  CG2 ILE   260     -48.417  52.453   8.390  1.00134.19           C
ATOM   1959  CD1 ILE   260     -50.615  55.001   6.360  1.00134.19           C
ATOM   1960  C   ILE   260     -49.917  51.243   6.304  1.00134.19           C
ATOM   1961  O   ILE   260     -50.069  51.411   5.094  1.00134.19           O
ATOM   1962  N   THR   261     -49.166  50.244   6.803  1.00115.25           N
ATOM   1963  CA  THR   261     -48.421  49.397   5.924  1.00115.25           C
ATOM   1964  CB  THR   261     -47.629  48.344   6.646  1.00115.25           C
ATOM   1965  OG1 THR   261     -48.473  47.570   7.484  1.00115.25           O
ATOM   1966  CG2 THR   261     -46.533  49.031   7.476  1.00115.25           C
ATOM   1967  C   THR   261     -49.400  48.759   5.004  1.00115.25           C
ATOM   1968  O   THR   261     -49.148  48.618   3.810  1.00115.25           O
ATOM   1969  N   ILE   262     -50.562  48.372   5.544  1.00 47.06           N
ATOM   1970  CA  ILE   262     -51.585  47.805   4.724  1.00 47.06           C
ATOM   1971  CB  ILE   262     -52.759  47.319   5.516  1.00 47.06           C
ATOM   1972  CG1 ILE   262     -52.323  46.152   6.414  1.00 47.06           C
ATOM   1973  CG2 ILE   262     -53.894  46.970   4.539  1.00 47.06           C
ATOM   1974  CD1 ILE   262     -53.373  45.758   7.444  1.00 47.06           C
ATOM   1975  C   ILE   262     -52.068  48.851   3.774  1.00 47.06           C
ATOM   1976  O   ILE   262     -52.340  48.566   2.610  1.00 47.06           O
ATOM   1977  N   TRP   263     -52.180  50.101   4.255  1.00 98.50           N
ATOM   1978  CA  TRP   263     -52.764  51.154   3.485  1.00 98.50           C
ATOM   1979  CB  TRP   263     -52.930  52.459   4.264  1.00 98.50           C
ATOM   1980  CG  TRP   263     -53.983  53.329   3.632  1.00 98.50           C
ATOM   1981  CD2 TRP   263     -54.574  54.459   4.284  1.00 98.50           C
ATOM   1982  CD1 TRP   263     -54.617  53.196   2.431  1.00 98.50           C
ATOM   1983  NE1 TRP   263     -55.559  54.188   2.288  1.00 98.50           N
ATOM   1984  CE2 TRP   263     -55.547  54.968   3.426  1.00 98.50           C
ATOM   1985  CE3 TRP   263     -54.331  55.014   5.506  1.00 98.50           C
ATOM   1986  CZ2 TRP   263     -56.300  56.049   3.782  1.00 98.50           C
ATOM   1987  CZ3 TRP   263     -55.080  56.110   5.858  1.00 98.50           C
ATOM   1988  CH2 TRP   263     -56.043  56.612   5.010  1.00 98.50           C
ATOM   1989  C   TRP   263     -51.900  51.381   2.293  1.00 98.50           C
ATOM   1990  O   TRP   263     -52.397  51.592   1.190  1.00 98.50           O
ATOM   1991  N   PHE   264     -50.570  51.321   2.476  1.00 89.64           N
ATOM   1992  CA  PHE   264     -49.694  51.503   1.357  1.00 89.64           C
ATOM   1993  CB  PHE   264     -48.203  51.431   1.750  1.00 89.64           C
ATOM   1994  CG  PHE   264     -47.810  52.722   2.398  1.00 89.64           C
ATOM   1995  CD1 PHE   264     -48.339  53.107   3.608  1.00 89.64           C
ATOM   1996  CD2 PHE   264     -46.872  53.536   1.800  1.00 89.64           C
ATOM   1997  CE1 PHE   264     -47.957  54.295   4.188  1.00 89.64           C
ATOM   1998  CE2 PHE   264     -46.486  54.723   2.376  1.00 89.64           C
ATOM   1999  CZ  PHE   264     -47.033  55.107   3.576  1.00 89.64           C
ATOM   2000  C   PHE   264     -49.991  50.423   0.364  1.00 89.64           C
ATOM   2001  O   PHE   264     -50.064  50.674  -0.837  1.00 89.64           O
ATOM   2002  N   GLN   265     -50.191  49.185   0.848  1.00 36.72           N
ATOM   2003  CA  GLN   265     -50.469  48.077  -0.021  1.00 36.72           C
ATOM   2004  CB  GLN   265     -50.692  46.771   0.763  1.00 36.72           C
ATOM   2005  CG  GLN   265     -49.475  46.304   1.564  1.00 36.72           C
ATOM   2006  CD  GLN   265     -49.878  45.050   2.329  1.00 36.72           C
ATOM   2007  OE1 GLN   265     -51.025  44.610   2.265  1.00 36.72           O
ATOM   2008  NE2 GLN   265     -48.911  44.458   3.079  1.00 36.72           N
ATOM   2009  C   GLN   265     -51.748  48.356  -0.749  1.00 36.72           C
ATOM   2010  O   GLN   265     -51.842  48.143  -1.956  1.00 36.72           O
ATOM   2011  N   ASN   266     -52.768  48.855  -0.025  1.00 57.09           N
ATOM   2012  CA  ASN   266     -54.053  49.103  -0.613  1.00 57.09           C
ATOM   2013  CB  ASN   266     -55.113  49.544   0.411  1.00 57.09           C
ATOM   2014  CG  ASN   266     -56.492  49.405  -0.227  1.00 57.09           C
ATOM   2015  OD1 ASN   266     -57.305  48.587   0.202  1.00 57.09           O
ATOM   2016  ND2 ASN   266     -56.770  50.220  -1.280  1.00 57.09           N
ATOM   2017  C   ASN   266     -53.910  50.193  -1.618  1.00 57.09           C
ATOM   2018  O   ASN   266     -54.512  50.153  -2.685  1.00 57.09           O
ATOM   2019  N   ARG   267     -53.078  51.194  -1.306  1.00178.93           N
ATOM   2020  CA  ARG   267     -52.911  52.317  -2.173  1.00178.93           C
ATOM   2021  CB  ARG   267     -51.892  53.323  -1.607  1.00178.93           C
ATOM   2022  CG  ARG   267     -52.105  54.778  -2.037  1.00178.93           C
ATOM   2023  CD  ARG   267     -52.351  54.993  -3.529  1.00178.93           C
ATOM   2024  NE  ARG   267     -53.757  54.588  -3.815  1.00178.93           N
ATOM   2025  CZ  ARG   267     -54.788  55.426  -3.507  1.00178.93           C
ATOM   2026  NH1 ARG   267     -54.560  56.568  -2.801  1.00178.93           N
ATOM   2027  NH2 ARG   267     -56.058  55.118  -3.901  1.00178.93           N
ATOM   2028  C   ARG   267     -52.361  51.770  -3.444  1.00178.93           C
ATOM   2029  O   ARG   267     -52.659  52.270  -4.526  1.00178.93           O
ATOM   2030  N   ARG   268     -51.505  50.739  -3.328  1.00148.40           N
ATOM   2031  CA  ARG   268     -50.923  50.110  -4.473  1.00148.40           C
ATOM   2032  CB  ARG   268     -49.843  49.084  -4.095  1.00148.40           C
ATOM   2033  CG  ARG   268     -48.848  48.791  -5.221  1.00148.40           C
ATOM   2034  CD  ARG   268     -49.205  47.594  -6.103  1.00148.40           C
ATOM   2035  NE  ARG   268     -49.856  48.108  -7.340  1.00148.40           N
ATOM   2036  CZ  ARG   268     -49.089  48.597  -8.357  1.00148.40           C
ATOM   2037  NH1 ARG   268     -47.738  48.706  -8.197  1.00148.40           N
ATOM   2038  NH2 ARG   268     -49.673  48.990  -9.526  1.00148.40           N
ATOM   2039  C   ARG   268     -52.016  49.410  -5.212  1.00148.40           C
ATOM   2040  O   ARG   268     -52.017  49.370  -6.439  1.00148.40           O
ATOM   2041  N   VAL   269     -52.963  48.810  -4.464  1.00 61.15           N
ATOM   2042  CA  VAL   269     -54.073  48.093  -5.025  1.00 61.15           C
ATOM   2043  CB  VAL   269     -54.887  47.403  -3.973  1.00 61.15           C
ATOM   2044  CG1 VAL   269     -56.183  46.884  -4.611  1.00 61.15           C
ATOM   2045  CG2 VAL   269     -54.025  46.292  -3.353  1.00 61.15           C
ATOM   2046  C   VAL   269     -54.992  49.021  -5.756  1.00 61.15           C
ATOM   2047  O   VAL   269     -55.486  48.687  -6.828  1.00 61.15           O
ATOM   2048  N   LYS   270     -55.283  50.191  -5.166  1.00 94.31           N
ATOM   2049  CA  LYS   270     -56.206  51.141  -5.710  1.00 94.31           C
ATOM   2050  CB  LYS   270     -56.585  52.215  -4.679  1.00 94.31           C
ATOM   2051  CG  LYS   270     -57.890  52.929  -5.013  1.00 94.31           C
ATOM   2052  CD  LYS   270     -58.513  53.642  -3.812  1.00 94.31           C
ATOM   2053  CE  LYS   270     -59.828  54.357  -4.128  1.00 94.31           C
ATOM   2054  NZ  LYS   270     -60.358  55.001  -2.905  1.00 94.31           N
ATOM   2055  C   LYS   270     -55.661  51.811  -6.936  1.00 94.31           C
ATOM   2056  O   LYS   270     -56.374  51.998  -7.919  1.00 94.31           O
ATOM   2057  N   GLU   271     -54.367  52.175  -6.906  1.00 62.91           N
ATOM   2058  CA  GLU   271     -53.720  52.934  -7.941  1.00 62.91           C
ATOM   2059  CB  GLU   271     -52.255  53.226  -7.588  1.00 62.91           C
ATOM   2060  CG  GLU   271     -51.428  51.945  -7.449  1.00 62.91           C
ATOM   2061  CD  GLU   271     -49.995  52.316  -7.095  1.00 62.91           C
ATOM   2062  OE1 GLU   271     -49.797  53.393  -6.476  1.00 62.91           O
ATOM   2063  OE2 GLU   271     -49.077  51.522  -7.437  1.00 62.91           O
ATOM   2064  C   GLU   271     -53.693  52.180  -9.236  1.00 62.91           C
ATOM   2065  O   GLU   271     -53.959  52.738 -10.300  1.00 62.91           O
ATOM   2066  N   LYS   272     -53.415  50.871  -9.162  1.00147.14           N
ATOM   2067  CA  LYS   272     -53.219  50.030 -10.303  1.00147.14           C
ATOM   2068  CB  LYS   272     -52.852  48.581  -9.922  1.00147.14           C
ATOM   2069  CG  LYS   272     -53.782  47.903  -8.911  1.00147.14           C
ATOM   2070  CD  LYS   272     -55.143  47.471  -9.457  1.00147.14           C
ATOM   2071  CE  LYS   272     -55.911  46.555  -8.500  1.00147.14           C
ATOM   2072  NZ  LYS   272     -57.249  46.250  -9.048  1.00147.14           N
ATOM   2073  C   LYS   272     -54.439  50.038 -11.151  1.00147.14           C
ATOM   2074  O   LYS   272     -54.367  49.805 -12.355  1.00147.14           O
ATOM   2075  N   LYS   273     -55.601  50.314 -10.551  1.00 54.49           N
ATOM   2076  CA  LYS   273     -56.818  50.270 -11.291  1.00 54.49           C
ATOM   2077  CB  LYS   273     -58.025  50.706 -10.442  1.00 54.49           C
ATOM   2078  CG  LYS   273     -59.369  50.633 -11.171  1.00 54.49           C
ATOM   2079  CD  LYS   273     -60.574  50.813 -10.241  1.00 54.49           C
ATOM   2080  CE  LYS   273     -61.926  50.752 -10.956  1.00 54.49           C
ATOM   2081  NZ  LYS   273     -63.026  50.937  -9.980  1.00 54.49           N
ATOM   2082  C   LYS   273     -56.722  51.215 -12.453  1.00 54.49           C
ATOM   2083  O   LYS   273     -57.140  50.879 -13.559  1.00 54.49           O
ATOM   2084  N   VAL   274     -56.137  52.409 -12.243  1.00 70.52           N
ATOM   2085  CA  VAL   274     -56.184  53.438 -13.241  1.00 70.52           C
ATOM   2086  CB  VAL   274     -56.275  54.810 -12.641  1.00 70.52           C
ATOM   2087  CG1 VAL   274     -56.313  55.854 -13.770  1.00 70.52           C
ATOM   2088  CG2 VAL   274     -57.494  54.847 -11.700  1.00 70.52           C
ATOM   2089  C   VAL   274     -55.015  53.453 -14.178  1.00 70.52           C
ATOM   2090  O   VAL   274     -53.882  53.127 -13.829  1.00 70.52           O
ATOM   2091  N   LEU   275     -55.317  53.808 -15.444  1.00 74.11           N
ATOM   2092  CA  LEU   275     -54.352  54.089 -16.466  1.00 74.11           C
ATOM   2093  CB  LEU   275     -53.358  55.192 -16.060  1.00 74.11           C
ATOM   2094  CG  LEU   275     -54.016  56.562 -15.825  1.00 74.11           C
ATOM   2095  CD1 LEU   275     -52.976  57.620 -15.433  1.00 74.11           C
ATOM   2096  CD2 LEU   275     -54.870  56.985 -17.028  1.00 74.11           C
ATOM   2097  C   LEU   275     -53.562  52.873 -16.815  1.00 74.11           C
ATOM   2098  O   LEU   275     -52.678  52.932 -17.665  1.00 74.11           O
ATOM   2099  N   ALA   276     -53.853  51.743 -16.159  1.00 55.39           N
ATOM   2100  CA  ALA   276     -53.156  50.515 -16.403  1.00 55.39           C
ATOM   2101  CB  ALA   276     -53.468  49.445 -15.344  1.00 55.39           C
ATOM   2102  C   ALA   276     -53.522  49.951 -17.727  1.00 55.39           C
ATOM   2103  O   ALA   276     -52.678  49.432 -18.454  1.00 55.39           O
ATOM   2104  N   LYS   277     -54.811  50.059 -18.074  1.00115.17           N
ATOM   2105  CA  LYS   277     -55.333  49.398 -19.226  1.00115.17           C
ATOM   2106  CB  LYS   277     -56.837  49.658 -19.399  1.00115.17           C
ATOM   2107  CG  LYS   277     -57.182  51.143 -19.524  1.00115.17           C
ATOM   2108  CD  LYS   277     -58.633  51.403 -19.930  1.00115.17           C
ATOM   2109  CE  LYS   277     -58.937  51.039 -21.383  1.00115.17           C
ATOM   2110  NZ  LYS   277     -60.358  51.320 -21.683  1.00115.17           N
ATOM   2111  C   LYS   277     -54.639  49.841 -20.474  1.00115.17           C
ATOM   2112  O   LYS   277     -54.288  49.010 -21.308  1.00115.17           O
ATOM   2113  N   VAL   278     -54.381  51.151 -20.627  1.00 51.05           N
ATOM   2114  CA  VAL   278     -53.874  51.629 -21.880  1.00 51.05           C
ATOM   2115  CB  VAL   278     -53.618  53.106 -21.871  1.00 51.05           C
ATOM   2116  CG1 VAL   278     -52.986  53.500 -23.217  1.00 51.05           C
ATOM   2117  CG2 VAL   278     -54.941  53.829 -21.566  1.00 51.05           C
ATOM   2118  C   VAL   278     -52.586  50.964 -22.258  1.00 51.05           C
ATOM   2119  O   VAL   278     -52.484  50.398 -23.345  1.00 51.05           O
ATOM   2120  N   LYS   279     -51.567  50.980 -21.378  1.00106.73           N
ATOM   2121  CA  LYS   279     -50.308  50.433 -21.797  1.00106.73           C
ATOM   2122  CB  LYS   279     -49.216  50.550 -20.720  1.00106.73           C
ATOM   2123  CG  LYS   279     -47.849  50.045 -21.185  1.00106.73           C
ATOM   2124  CD  LYS   279     -46.697  50.467 -20.270  1.00106.73           C
ATOM   2125  CE  LYS   279     -45.329  49.961 -20.730  1.00106.73           C
ATOM   2126  NZ  LYS   279     -44.279  50.416 -19.790  1.00106.73           N
ATOM   2127  C   LYS   279     -50.487  48.985 -22.101  1.00106.73           C
ATOM   2128  O   LYS   279     -50.139  48.524 -23.187  1.00106.73           O
ATOM   2129  N   ASN   280     -51.058  48.231 -21.145  1.00252.97           N
ATOM   2130  CA  ASN   280     -51.282  46.834 -21.359  1.00252.97           C
ATOM   2131  CB  ASN   280     -50.088  46.072 -21.963  1.00252.97           C
ATOM   2132  CG  ASN   280     -48.937  46.095 -20.974  1.00252.97           C
ATOM   2133  OD1 ASN   280     -48.401  45.048 -20.613  1.00252.97           O
ATOM   2134  ND2 ASN   280     -48.541  47.319 -20.532  1.00252.97           N
ATOM   2135  C   ASN   280     -51.581  46.247 -20.024  1.00252.97           C
ATOM   2136  O   ASN   280     -51.973  46.954 -19.096  1.00252.97           O
ATOM   2137  N   SER   281     -51.410  44.920 -19.895  1.00105.20           N
ATOM   2138  CA  SER   281     -51.686  44.301 -18.637  1.00105.20           C
ATOM   2139  CB  SER   281     -51.377  42.793 -18.630  1.00105.20           C
ATOM   2140  OG  SER   281     -51.667  42.242 -17.354  1.00105.20           O
ATOM   2141  C   SER   281     -50.803  44.947 -17.621  1.00105.20           C
ATOM   2142  O   SER   281     -51.277  45.412 -16.585  1.00105.20           O
ATOM   2143  N   ALA   282     -49.485  45.014 -17.898  1.00176.46           N
ATOM   2144  CA  ALA   282     -48.622  45.622 -16.928  1.00176.46           C
ATOM   2145  CB  ALA   282     -47.862  44.604 -16.062  1.00176.46           C
ATOM   2146  C   ALA   282     -47.602  46.443 -17.643  1.00176.46           C
ATOM   2147  O   ALA   282     -47.091  46.055 -18.691  1.00176.46           O
ATOM   2148  N   THR   283     -47.273  47.613 -17.069  1.00145.27           N
ATOM   2149  CA  THR   283     -46.298  48.471 -17.665  1.00145.27           C
ATOM   2150  CB  THR   283     -46.272  49.883 -17.116  1.00145.27           C
ATOM   2151  OG1 THR   283     -45.993  49.921 -15.725  1.00145.27           O
ATOM   2152  CG2 THR   283     -47.645  50.519 -17.388  1.00145.27           C
ATOM   2153  C   THR   283     -44.946  47.827 -17.598  1.00145.27           C
ATOM   2154  O   THR   283     -44.147  48.037 -18.510  1.00145.27           O
ATOM   2155  N   PRO   284     -44.615  47.048 -16.597  1.00136.51           N
ATOM   2156  CA  PRO   284     -43.311  46.451 -16.625  1.00136.51           C
ATOM   2157  CD  PRO   284     -45.059  47.278 -15.229  1.00136.51           C
ATOM   2158  CB  PRO   284     -43.018  45.978 -15.204  1.00136.51           C
ATOM   2159  CG  PRO   284     -43.869  46.912 -14.330  1.00136.51           C
ATOM   2160  C   PRO   284     -43.289  45.354 -17.633  1.00136.51           C
ATOM   2161  O   PRO   284     -44.002  45.479 -18.663  1.00136.51           O
ATOM   2162  OXT PRO   284     -42.542  44.364 -17.410  1.00136.51           O
TER    2163      PRO   284
END
