# Supplementary material for: Computational Modeling of complete HOXB13 protein for predicting the functional effect of SNPs and the associated role in hereditary prostate cancer
Source: Sci Rep. 2017 Mar 8;7:43830. doi: 10.1038/srep43830 (PMC5363706; doi:10.1038/srep43830)
Supplement: Supplementary Dataset [file srep43830-s1.zip › SR Supplementary Data Files Complete/HOXB13 Modeller/HOXB13 Modeller/hoxb13.B99990008.pdb]

EXPDTA    THEORETICAL MODEL, MODELLER 9.17 2016/07/18 10:43:07
REMARK   6 MODELLER OBJECTIVE FUNCTION:      1951.7441
REMARK   6 MODELLER BEST TEMPLATE % SEQ ID:  80.822
REMARK   6 SEQUENCE: hoxb13
REMARK   6 DOPE score: -10313.67969
REMARK   6 GA341 score: 1.00000
REMARK   6 TEMPLATE: 2l7z 1:A - 73:A MODELS 1: - 284: AT 80.8%
ATOM      1  N   MET     1     -60.833  22.620  -0.543  1.00193.86           N
ATOM      2  CA  MET     1     -59.878  21.737  -1.251  1.00193.86           C
ATOM      3  CB  MET     1     -59.019  22.544  -2.239  1.00193.86           C
ATOM      4  CG  MET     1     -58.004  21.700  -3.016  1.00193.86           C
ATOM      5  SD  MET     1     -58.724  20.591  -4.262  1.00193.86           S
ATOM      6  CE  MET     1     -57.128  20.004  -4.900  1.00193.86           C
ATOM      7  C   MET     1     -58.952  21.057  -0.294  1.00193.86           C
ATOM      8  O   MET     1     -58.400  21.708   0.591  1.00193.86           O
ATOM      9  N   GLU     2     -58.792  19.719  -0.435  1.00245.40           N
ATOM     10  CA  GLU     2     -57.886  18.978   0.402  1.00245.40           C
ATOM     11  CB  GLU     2     -58.565  18.403   1.661  1.00245.40           C
ATOM     12  CG  GLU     2     -57.614  17.686   2.624  1.00245.40           C
ATOM     13  CD  GLU     2     -57.563  16.209   2.257  1.00245.40           C
ATOM     14  OE1 GLU     2     -58.314  15.798   1.332  1.00245.40           O
ATOM     15  OE2 GLU     2     -56.775  15.470   2.905  1.00245.40           O
ATOM     16  C   GLU     2     -57.353  17.824  -0.399  1.00245.40           C
ATOM     17  O   GLU     2     -58.112  17.018  -0.936  1.00245.40           O
ATOM     18  N   PRO     3     -56.052  17.750  -0.510  1.00 92.41           N
ATOM     19  CA  PRO     3     -55.431  16.668  -1.239  1.00 92.41           C
ATOM     20  CD  PRO     3     -55.275  18.974  -0.604  1.00 92.41           C
ATOM     21  CB  PRO     3     -54.129  17.230  -1.814  1.00 92.41           C
ATOM     22  CG  PRO     3     -53.868  18.512  -1.007  1.00 92.41           C
ATOM     23  C   PRO     3     -55.208  15.461  -0.379  1.00 92.41           C
ATOM     24  O   PRO     3     -55.286  15.580   0.842  1.00 92.41           O
ATOM     25  N   GLY     4     -54.935  14.289  -0.996  1.00112.90           N
ATOM     26  CA  GLY     4     -54.635  13.107  -0.235  1.00112.90           C
ATOM     27  C   GLY     4     -54.380  11.979  -1.191  1.00112.90           C
ATOM     28  O   GLY     4     -55.082  11.830  -2.190  1.00112.90           O
ATOM     29  N   ASN     5     -53.353  11.148  -0.902  1.00288.84           N
ATOM     30  CA  ASN     5     -53.061  10.018  -1.743  1.00288.84           C
ATOM     31  CB  ASN     5     -52.241  10.375  -2.994  1.00288.84           C
ATOM     32  CG  ASN     5     -52.055   9.107  -3.816  1.00288.84           C
ATOM     33  OD1 ASN     5     -52.968   8.663  -4.511  1.00288.84           O
ATOM     34  ND2 ASN     5     -50.836   8.508  -3.743  1.00288.84           N
ATOM     35  C   ASN     5     -52.238   9.048  -0.951  1.00288.84           C
ATOM     36  O   ASN     5     -51.533   9.439  -0.022  1.00288.84           O
ATOM     37  N   TYR     6     -52.326   7.742  -1.285  1.00323.47           N
ATOM     38  CA  TYR     6     -51.512   6.776  -0.601  1.00323.47           C
ATOM     39  CB  TYR     6     -52.237   6.041   0.543  1.00323.47           C
ATOM     40  CG  TYR     6     -51.228   5.203   1.254  1.00323.47           C
ATOM     41  CD1 TYR     6     -50.259   5.791   2.037  1.00323.47           C
ATOM     42  CD2 TYR     6     -51.260   3.832   1.166  1.00323.47           C
ATOM     43  CE1 TYR     6     -49.327   5.025   2.698  1.00323.47           C
ATOM     44  CE2 TYR     6     -50.333   3.059   1.824  1.00323.47           C
ATOM     45  CZ  TYR     6     -49.362   3.656   2.591  1.00323.47           C
ATOM     46  OH  TYR     6     -48.408   2.865   3.267  1.00323.47           O
ATOM     47  C   TYR     6     -51.050   5.771  -1.615  1.00323.47           C
ATOM     48  O   TYR     6     -51.635   5.645  -2.690  1.00323.47           O
ATOM     49  N   ALA     7     -49.960   5.041  -1.298  1.00233.93           N
ATOM     50  CA  ALA     7     -49.390   4.075  -2.198  1.00233.93           C
ATOM     51  CB  ALA     7     -47.936   3.701  -1.858  1.00233.93           C
ATOM     52  C   ALA     7     -50.195   2.814  -2.168  1.00233.93           C
ATOM     53  O   ALA     7     -50.977   2.577  -1.250  1.00233.93           O
ATOM     54  N   THR     8     -50.037   1.971  -3.210  1.00223.64           N
ATOM     55  CA  THR     8     -50.751   0.728  -3.253  1.00223.64           C
ATOM     56  CB  THR     8     -51.708   0.624  -4.403  1.00223.64           C
ATOM     57  OG1 THR     8     -52.667   1.669  -4.340  1.00223.64           O
ATOM     58  CG2 THR     8     -52.411  -0.743  -4.335  1.00223.64           C
ATOM     59  C   THR     8     -49.746  -0.367  -3.422  1.00223.64           C
ATOM     60  O   THR     8     -48.656  -0.149  -3.949  1.00223.64           O
ATOM     61  N   LEU     9     -50.091  -1.582  -2.949  1.00210.02           N
ATOM     62  CA  LEU     9     -49.203  -2.702  -3.064  1.00210.02           C
ATOM     63  CB  LEU     9     -49.476  -3.830  -2.054  1.00210.02           C
ATOM     64  CG  LEU     9     -49.220  -3.422  -0.591  1.00210.02           C
ATOM     65  CD1 LEU     9     -49.434  -4.607   0.364  1.00210.02           C
ATOM     66  CD2 LEU     9     -47.840  -2.766  -0.429  1.00210.02           C
ATOM     67  C   LEU     9     -49.351  -3.279  -4.433  1.00210.02           C
ATOM     68  O   LEU     9     -50.367  -3.082  -5.099  1.00210.02           O
ATOM     69  N   ASP    10     -48.309  -3.997  -4.894  1.00167.23           N
ATOM     70  CA  ASP    10     -48.340  -4.590  -6.198  1.00167.23           C
ATOM     71  CB  ASP    10     -46.966  -5.070  -6.698  1.00167.23           C
ATOM     72  CG  ASP    10     -46.104  -3.853  -6.998  1.00167.23           C
ATOM     73  OD1 ASP    10     -46.630  -2.713  -6.893  1.00167.23           O
ATOM     74  OD2 ASP    10     -44.909  -4.049  -7.344  1.00167.23           O
ATOM     75  C   ASP    10     -49.217  -5.795  -6.143  1.00167.23           C
ATOM     76  O   ASP    10     -49.501  -6.332  -5.073  1.00167.23           O
ATOM     77  N   GLY    11     -49.687  -6.232  -7.326  1.00103.42           N
ATOM     78  CA  GLY    11     -50.507  -7.399  -7.431  1.00103.42           C
ATOM     79  C   GLY    11     -51.926  -6.947  -7.465  1.00103.42           C
ATOM     80  O   GLY    11     -52.352  -6.138  -6.642  1.00103.42           O
ATOM     81  N   ALA    12     -52.702  -7.471  -8.431  1.00266.98           N
ATOM     82  CA  ALA    12     -54.084  -7.108  -8.506  1.00266.98           C
ATOM     83  CB  ALA    12     -54.325  -5.741  -9.169  1.00266.98           C
ATOM     84  C   ALA    12     -54.760  -8.131  -9.354  1.00266.98           C
ATOM     85  O   ALA    12     -54.125  -8.792 -10.173  1.00266.98           O
ATOM     86  N   LYS    13     -56.081  -8.302  -9.158  1.00237.92           N
ATOM     87  CA  LYS    13     -56.798  -9.233  -9.972  1.00237.92           C
ATOM     88  CB  LYS    13     -58.063  -9.801  -9.305  1.00237.92           C
ATOM     89  CG  LYS    13     -57.764 -10.687  -8.094  1.00237.92           C
ATOM     90  CD  LYS    13     -58.997 -11.017  -7.251  1.00237.92           C
ATOM     91  CE  LYS    13     -59.872 -12.120  -7.851  1.00237.92           C
ATOM     92  NZ  LYS    13     -61.038 -12.374  -6.975  1.00237.92           N
ATOM     93  C   LYS    13     -57.221  -8.483 -11.189  1.00237.92           C
ATOM     94  O   LYS    13     -57.562  -7.304 -11.114  1.00237.92           O
ATOM     95  N   ASP    14     -57.184  -9.148 -12.357  1.00193.49           N
ATOM     96  CA  ASP    14     -57.574  -8.475 -13.558  1.00193.49           C
ATOM     97  CB  ASP    14     -56.579  -8.658 -14.717  1.00193.49           C
ATOM     98  CG  ASP    14     -57.039  -7.799 -15.887  1.00193.49           C
ATOM     99  OD1 ASP    14     -58.068  -7.087 -15.737  1.00193.49           O
ATOM    100  OD2 ASP    14     -56.360  -7.839 -16.948  1.00193.49           O
ATOM    101  C   ASP    14     -58.874  -9.054 -14.001  1.00193.49           C
ATOM    102  O   ASP    14     -58.984 -10.258 -14.229  1.00193.49           O
ATOM    103  N   ILE    15     -59.910  -8.202 -14.113  1.00 70.05           N
ATOM    104  CA  ILE    15     -61.168  -8.684 -14.594  1.00 70.05           C
ATOM    105  CB  ILE    15     -62.326  -8.343 -13.702  1.00 70.05           C
ATOM    106  CG1 ILE    15     -62.147  -8.985 -12.316  1.00 70.05           C
ATOM    107  CG2 ILE    15     -63.617  -8.774 -14.419  1.00 70.05           C
ATOM    108  CD1 ILE    15     -63.125  -8.452 -11.270  1.00 70.05           C
ATOM    109  C   ILE    15     -61.400  -7.992 -15.893  1.00 70.05           C
ATOM    110  O   ILE    15     -61.460  -6.765 -15.951  1.00 70.05           O
ATOM    111  N   GLU    16     -61.517  -8.769 -16.985  1.00223.07           N
ATOM    112  CA  GLU    16     -61.732  -8.152 -18.256  1.00223.07           C
ATOM    113  CB  GLU    16     -60.457  -8.030 -19.106  1.00223.07           C
ATOM    114  CG  GLU    16     -59.434  -7.050 -18.528  1.00223.07           C
ATOM    115  CD  GLU    16     -58.231  -7.026 -19.459  1.00223.07           C
ATOM    116  OE1 GLU    16     -58.255  -7.771 -20.475  1.00223.07           O
ATOM    117  OE2 GLU    16     -57.271  -6.264 -19.167  1.00223.07           O
ATOM    118  C   GLU    16     -62.689  -9.004 -19.017  1.00223.07           C
ATOM    119  O   GLU    16     -62.852 -10.189 -18.731  1.00223.07           O
ATOM    120  N   GLY    17     -63.368  -8.395 -20.005  1.00141.97           N
ATOM    121  CA  GLY    17     -64.285  -9.135 -20.816  1.00141.97           C
ATOM    122  C   GLY    17     -64.516  -8.325 -22.045  1.00141.97           C
ATOM    123  O   GLY    17     -64.392  -7.101 -22.030  1.00141.97           O
ATOM    124  N   LEU    18     -64.865  -9.000 -23.155  1.00308.24           N
ATOM    125  CA  LEU    18     -65.117  -8.291 -24.371  1.00308.24           C
ATOM    126  CB  LEU    18     -64.460  -8.952 -25.600  1.00308.24           C
ATOM    127  CG  LEU    18     -64.663  -8.209 -26.937  1.00308.24           C
ATOM    128  CD1 LEU    18     -66.109  -8.307 -27.445  1.00308.24           C
ATOM    129  CD2 LEU    18     -64.159  -6.759 -26.844  1.00308.24           C
ATOM    130  C   LEU    18     -66.597  -8.297 -24.542  1.00308.24           C
ATOM    131  O   LEU    18     -67.261  -9.286 -24.235  1.00308.24           O
ATOM    132  N   LEU    19     -67.162  -7.173 -25.020  1.00241.46           N
ATOM    133  CA  LEU    19     -68.585  -7.120 -25.159  1.00241.46           C
ATOM    134  CB  LEU    19     -69.190  -5.759 -24.775  1.00241.46           C
ATOM    135  CG  LEU    19     -68.980  -5.394 -23.294  1.00241.46           C
ATOM    136  CD1 LEU    19     -69.704  -6.383 -22.367  1.00241.46           C
ATOM    137  CD2 LEU    19     -67.487  -5.241 -22.960  1.00241.46           C
ATOM    138  C   LEU    19     -68.927  -7.369 -26.588  1.00241.46           C
ATOM    139  O   LEU    19     -68.369  -6.753 -27.495  1.00241.46           O
ATOM    140  N   GLY    20     -69.865  -8.306 -26.816  1.00167.10           N
ATOM    141  CA  GLY    20     -70.296  -8.611 -28.145  1.00167.10           C
ATOM    142  C   GLY    20     -71.480  -7.747 -28.407  1.00167.10           C
ATOM    143  O   GLY    20     -71.692  -6.746 -27.724  1.00167.10           O
ATOM    144  N   ALA    21     -72.294  -8.115 -29.412  1.00209.11           N
ATOM    145  CA  ALA    21     -73.446  -7.314 -29.685  1.00209.11           C
ATOM    146  CB  ALA    21     -74.282  -7.815 -30.875  1.00209.11           C
ATOM    147  C   ALA    21     -74.299  -7.378 -28.466  1.00209.11           C
ATOM    148  O   ALA    21     -74.402  -8.420 -27.821  1.00209.11           O
ATOM    149  N   GLY    22     -74.924  -6.242 -28.107  1.00 83.75           N
ATOM    150  CA  GLY    22     -75.740  -6.219 -26.933  1.00 83.75           C
ATOM    151  C   GLY    22     -75.638  -4.846 -26.359  1.00 83.75           C
ATOM    152  O   GLY    22     -75.235  -3.904 -27.039  1.00 83.75           O
ATOM    153  N   GLY    23     -76.015  -4.702 -25.075  1.00134.93           N
ATOM    154  CA  GLY    23     -75.953  -3.423 -24.436  1.00134.93           C
ATOM    155  C   GLY    23     -74.615  -3.308 -23.786  1.00134.93           C
ATOM    156  O   GLY    23     -73.699  -4.074 -24.079  1.00134.93           O
ATOM    157  N   GLY    24     -74.474  -2.321 -22.880  1.00134.84           N
ATOM    158  CA  GLY    24     -73.237  -2.132 -22.183  1.00134.84           C
ATOM    159  C   GLY    24     -73.501  -1.154 -21.088  1.00134.84           C
ATOM    160  O   GLY    24     -74.534  -0.485 -21.075  1.00134.84           O
ATOM    161  N   ARG    25     -72.562  -1.045 -20.129  1.00325.75           N
ATOM    162  CA  ARG    25     -72.748  -0.127 -19.046  1.00325.75           C
ATOM    163  CB  ARG    25     -72.802  -0.807 -17.667  1.00325.75           C
ATOM    164  CG  ARG    25     -73.003   0.172 -16.510  1.00325.75           C
ATOM    165  CD  ARG    25     -74.407   0.778 -16.462  1.00325.75           C
ATOM    166  NE  ARG    25     -75.322  -0.266 -15.921  1.00325.75           N
ATOM    167  CZ  ARG    25     -75.910  -1.164 -16.765  1.00325.75           C
ATOM    168  NH1 ARG    25     -75.670  -1.098 -18.107  1.00325.75           N
ATOM    169  NH2 ARG    25     -76.735  -2.130 -16.265  1.00325.75           N
ATOM    170  C   ARG    25     -71.571   0.792 -19.033  1.00325.75           C
ATOM    171  O   ARG    25     -70.450   0.384 -19.335  1.00325.75           O
ATOM    172  N   ASN    26     -71.807   2.076 -18.702  1.00241.91           N
ATOM    173  CA  ASN    26     -70.731   3.020 -18.644  1.00241.91           C
ATOM    174  CB  ASN    26     -70.689   3.981 -19.844  1.00241.91           C
ATOM    175  CG  ASN    26     -70.312   3.169 -21.076  1.00241.91           C
ATOM    176  OD1 ASN    26     -71.033   3.155 -22.072  1.00241.91           O
ATOM    177  ND2 ASN    26     -69.146   2.472 -21.009  1.00241.91           N
ATOM    178  C   ASN    26     -70.930   3.841 -17.411  1.00241.91           C
ATOM    179  O   ASN    26     -72.030   3.898 -16.864  1.00241.91           O
ATOM    180  N   LEU    27     -69.850   4.484 -16.925  1.00246.90           N
ATOM    181  CA  LEU    27     -69.961   5.289 -15.744  1.00246.90           C
ATOM    182  CB  LEU    27     -68.860   5.016 -14.704  1.00246.90           C
ATOM    183  CG  LEU    27     -68.926   3.594 -14.112  1.00246.90           C
ATOM    184  CD1 LEU    27     -68.664   2.527 -15.188  1.00246.90           C
ATOM    185  CD2 LEU    27     -68.006   3.449 -12.890  1.00246.90           C
ATOM    186  C   LEU    27     -69.867   6.723 -16.158  1.00246.90           C
ATOM    187  O   LEU    27     -69.248   7.050 -17.169  1.00246.90           O
ATOM    188  N   VAL    28     -70.509   7.619 -15.381  1.00 81.38           N
ATOM    189  CA  VAL    28     -70.514   9.015 -15.710  1.00 81.38           C
ATOM    190  CB  VAL    28     -71.898   9.544 -15.965  1.00 81.38           C
ATOM    191  CG1 VAL    28     -71.817  11.046 -16.284  1.00 81.38           C
ATOM    192  CG2 VAL    28     -72.539   8.704 -17.081  1.00 81.38           C
ATOM    193  C   VAL    28     -69.954   9.762 -14.539  1.00 81.38           C
ATOM    194  O   VAL    28     -69.959   9.266 -13.414  1.00 81.38           O
ATOM    195  N   ALA    29     -69.424  10.979 -14.789  1.00237.40           N
ATOM    196  CA  ALA    29     -68.867  11.773 -13.731  1.00237.40           C
ATOM    197  CB  ALA    29     -67.336  11.904 -13.800  1.00237.40           C
ATOM    198  C   ALA    29     -69.435  13.155 -13.839  1.00237.40           C
ATOM    199  O   ALA    29     -69.875  13.575 -14.908  1.00237.40           O
ATOM    200  N   HIS    30     -69.456  13.889 -12.705  1.00262.59           N
ATOM    201  CA  HIS    30     -69.983  15.225 -12.669  1.00262.59           C
ATOM    202  ND1 HIS    30     -71.647  13.410 -10.319  1.00262.59           N
ATOM    203  CG  HIS    30     -71.328  14.721 -10.595  1.00262.59           C
ATOM    204  CB  HIS    30     -71.349  15.317 -11.971  1.00262.59           C
ATOM    205  NE2 HIS    30     -71.111  14.355  -8.379  1.00262.59           N
ATOM    206  CD2 HIS    30     -71.003  15.284  -9.398  1.00262.59           C
ATOM    207  CE1 HIS    30     -71.501  13.245  -8.980  1.00262.59           C
ATOM    208  C   HIS    30     -69.031  16.075 -11.884  1.00262.59           C
ATOM    209  O   HIS    30     -68.082  15.567 -11.289  1.00262.59           O
ATOM    210  N   SER    31     -69.253  17.410 -11.883  1.00160.17           N
ATOM    211  CA  SER    31     -68.376  18.291 -11.161  1.00160.17           C
ATOM    212  CB  SER    31     -67.397  19.058 -12.065  1.00160.17           C
ATOM    213  OG  SER    31     -68.112  19.926 -12.932  1.00160.17           O
ATOM    214  C   SER    31     -69.194  19.316 -10.429  1.00160.17           C
ATOM    215  O   SER    31     -70.329  19.626 -10.787  1.00160.17           O
ATOM    216  N   PRO    32     -68.607  19.805  -9.366  1.00104.01           N
ATOM    217  CA  PRO    32     -69.221  20.819  -8.541  1.00104.01           C
ATOM    218  CD  PRO    32     -67.721  18.950  -8.593  1.00104.01           C
ATOM    219  CB  PRO    32     -68.652  20.628  -7.133  1.00104.01           C
ATOM    220  CG  PRO    32     -67.397  19.763  -7.333  1.00104.01           C
ATOM    221  C   PRO    32     -69.006  22.211  -9.062  1.00104.01           C
ATOM    222  O   PRO    32     -68.168  22.398  -9.943  1.00104.01           O
ATOM    223  N   LEU    33     -69.764  23.195  -8.525  1.00205.18           N
ATOM    224  CA  LEU    33     -69.646  24.579  -8.901  1.00205.18           C
ATOM    225  CB  LEU    33     -70.959  25.192  -9.416  1.00205.18           C
ATOM    226  CG  LEU    33     -71.475  24.520 -10.703  1.00205.18           C
ATOM    227  CD1 LEU    33     -72.731  25.226 -11.238  1.00205.18           C
ATOM    228  CD2 LEU    33     -70.362  24.395 -11.755  1.00205.18           C
ATOM    229  C   LEU    33     -69.233  25.346  -7.677  1.00205.18           C
ATOM    230  O   LEU    33     -69.222  24.800  -6.575  1.00205.18           O
ATOM    231  N   THR    34     -68.862  26.638  -7.839  1.00259.72           N
ATOM    232  CA  THR    34     -68.395  27.398  -6.709  1.00259.72           C
ATOM    233  CB  THR    34     -66.924  27.669  -6.754  1.00259.72           C
ATOM    234  OG1 THR    34     -66.492  28.178  -5.504  1.00259.72           O
ATOM    235  CG2 THR    34     -66.642  28.690  -7.868  1.00259.72           C
ATOM    236  C   THR    34     -69.086  28.733  -6.657  1.00259.72           C
ATOM    237  O   THR    34     -69.900  29.057  -7.519  1.00259.72           O
ATOM    238  N   SER    35     -68.779  29.535  -5.606  1.00166.33           N
ATOM    239  CA  SER    35     -69.394  30.824  -5.418  1.00166.33           C
ATOM    240  CB  SER    35     -70.809  30.741  -4.822  1.00166.33           C
ATOM    241  OG  SER    35     -71.676  30.058  -5.715  1.00166.33           O
ATOM    242  C   SER    35     -68.564  31.606  -4.445  1.00166.33           C
ATOM    243  O   SER    35     -67.337  31.526  -4.426  1.00166.33           O
ATOM    244  N   HIS    36     -69.234  32.434  -3.622  1.00 89.05           N
ATOM    245  CA  HIS    36     -68.527  33.184  -2.628  1.00 89.05           C
ATOM    246  ND1 HIS    36     -71.250  35.823  -2.182  1.00 89.05           N
ATOM    247  CG  HIS    36     -70.176  35.081  -2.617  1.00 89.05           C
ATOM    248  CB  HIS    36     -69.451  34.073  -1.779  1.00 89.05           C
ATOM    249  NE2 HIS    36     -70.872  36.427  -4.288  1.00 89.05           N
ATOM    250  CD2 HIS    36     -69.958  35.462  -3.905  1.00 89.05           C
ATOM    251  CE1 HIS    36     -71.627  36.612  -3.220  1.00 89.05           C
ATOM    252  C   HIS    36     -67.870  32.163  -1.753  1.00 89.05           C
ATOM    253  O   HIS    36     -66.718  32.336  -1.359  1.00 89.05           O
ATOM    254  N   PRO    37     -68.572  31.103  -1.425  1.00 98.12           N
ATOM    255  CA  PRO    37     -67.945  30.011  -0.737  1.00 98.12           C
ATOM    256  CD  PRO    37     -69.994  31.172  -1.124  1.00 98.12           C
ATOM    257  CB  PRO    37     -69.066  29.210  -0.070  1.00 98.12           C
ATOM    258  CG  PRO    37     -70.360  29.740  -0.710  1.00 98.12           C
ATOM    259  C   PRO    37     -67.211  29.263  -1.797  1.00 98.12           C
ATOM    260  O   PRO    37     -67.529  29.452  -2.970  1.00 98.12           O
ATOM    261  N   ALA    38     -66.223  28.424  -1.440  1.00264.30           N
ATOM    262  CA  ALA    38     -65.521  27.793  -2.514  1.00264.30           C
ATOM    263  CB  ALA    38     -64.783  28.800  -3.410  1.00264.30           C
ATOM    264  C   ALA    38     -64.458  26.930  -1.941  1.00264.30           C
ATOM    265  O   ALA    38     -64.392  26.694  -0.736  1.00264.30           O
ATOM    266  N   ALA    39     -63.597  26.420  -2.845  1.00225.19           N
ATOM    267  CA  ALA    39     -62.417  25.714  -2.454  1.00225.19           C
ATOM    268  CB  ALA    39     -61.617  25.184  -3.659  1.00225.19           C
ATOM    269  C   ALA    39     -61.629  26.783  -1.772  1.00225.19           C
ATOM    270  O   ALA    39     -61.933  27.951  -2.012  1.00225.19           O
ATOM    271  N   PRO    40     -60.658  26.436  -0.947  1.00133.46           N
ATOM    272  CA  PRO    40     -59.987  27.395  -0.100  1.00133.46           C
ATOM    273  CD  PRO    40     -59.779  25.321  -1.266  1.00133.46           C
ATOM    274  CB  PRO    40     -58.730  26.702   0.420  1.00133.46           C
ATOM    275  CG  PRO    40     -58.401  25.700  -0.698  1.00133.46           C
ATOM    276  C   PRO    40     -59.667  28.683  -0.777  1.00133.46           C
ATOM    277  O   PRO    40     -58.793  28.729  -1.641  1.00133.46           O
ATOM    278  N   THR    41     -60.443  29.714  -0.394  1.00297.06           N
ATOM    279  CA  THR    41     -60.357  31.065  -0.845  1.00297.06           C
ATOM    280  CB  THR    41     -60.833  31.270  -2.254  1.00297.06           C
ATOM    281  OG1 THR    41     -60.518  32.583  -2.695  1.00297.06           O
ATOM    282  CG2 THR    41     -62.353  31.043  -2.300  1.00297.06           C
ATOM    283  C   THR    41     -61.294  31.798   0.055  1.00297.06           C
ATOM    284  O   THR    41     -61.996  31.181   0.854  1.00297.06           O
ATOM    285  N   LEU    42     -61.327  33.137  -0.029  1.00291.91           N
ATOM    286  CA  LEU    42     -62.227  33.861   0.817  1.00291.91           C
ATOM    287  CB  LEU    42     -61.507  34.569   1.981  1.00291.91           C
ATOM    288  CG  LEU    42     -62.444  35.172   3.045  1.00291.91           C
ATOM    289  CD1 LEU    42     -63.226  34.076   3.786  1.00291.91           C
ATOM    290  CD2 LEU    42     -61.679  36.107   3.993  1.00291.91           C
ATOM    291  C   LEU    42     -62.852  34.896  -0.059  1.00291.91           C
ATOM    292  O   LEU    42     -62.775  34.801  -1.283  1.00291.91           O
ATOM    293  N   MET    43     -63.504  35.909   0.542  1.00215.84           N
ATOM    294  CA  MET    43     -64.022  36.973  -0.262  1.00215.84           C
ATOM    295  CB  MET    43     -64.685  38.097   0.557  1.00215.84           C
ATOM    296  CG  MET    43     -65.305  39.204  -0.299  1.00215.84           C
ATOM    297  SD  MET    43     -66.064  40.554   0.655  1.00215.84           S
ATOM    298  CE  MET    43     -67.363  39.522   1.394  1.00215.84           C
ATOM    299  C   MET    43     -62.814  37.525  -0.956  1.00215.84           C
ATOM    300  O   MET    43     -62.879  37.867  -2.136  1.00215.84           O
ATOM    301  N   PRO    44     -61.712  37.644  -0.254  1.00100.59           N
ATOM    302  CA  PRO    44     -60.475  37.978  -0.905  1.00100.59           C
ATOM    303  CD  PRO    44     -61.719  38.108   1.127  1.00100.59           C
ATOM    304  CB  PRO    44     -59.615  38.704   0.128  1.00100.59           C
ATOM    305  CG  PRO    44     -60.244  38.334   1.476  1.00100.59           C
ATOM    306  C   PRO    44     -59.867  36.682  -1.334  1.00100.59           C
ATOM    307  O   PRO    44     -60.366  35.631  -0.938  1.00100.59           O
ATOM    308  N   ALA    45     -58.787  36.718  -2.132  1.00169.96           N
ATOM    309  CA  ALA    45     -58.137  35.502  -2.514  1.00169.96           C
ATOM    310  CB  ALA    45     -56.997  35.689  -3.530  1.00169.96           C
ATOM    311  C   ALA    45     -57.552  34.954  -1.257  1.00169.96           C
ATOM    312  O   ALA    45     -57.480  35.655  -0.249  1.00169.96           O
ATOM    313  N   VAL    46     -57.144  33.671  -1.272  1.00148.24           N
ATOM    314  CA  VAL    46     -56.659  33.092  -0.056  1.00148.24           C
ATOM    315  CB  VAL    46     -56.207  31.669  -0.194  1.00148.24           C
ATOM    316  CG1 VAL    46     -57.437  30.816  -0.510  1.00148.24           C
ATOM    317  CG2 VAL    46     -55.111  31.586  -1.271  1.00148.24           C
ATOM    318  C   VAL    46     -55.503  33.885   0.440  1.00148.24           C
ATOM    319  O   VAL    46     -54.488  34.047  -0.234  1.00148.24           O
ATOM    320  N   ASN    47     -55.675  34.418   1.661  1.00209.02           N
ATOM    321  CA  ASN    47     -54.678  35.174   2.348  1.00209.02           C
ATOM    322  CB  ASN    47     -54.529  36.623   1.857  1.00209.02           C
ATOM    323  CG  ASN    47     -53.807  36.593   0.520  1.00209.02           C
ATOM    324  OD1 ASN    47     -54.372  36.944  -0.514  1.00209.02           O
ATOM    325  ND2 ASN    47     -52.520  36.155   0.537  1.00209.02           N
ATOM    326  C   ASN    47     -55.149  35.238   3.757  1.00209.02           C
ATOM    327  O   ASN    47     -56.276  34.849   4.061  1.00209.02           O
ATOM    328  N   TYR    48     -54.285  35.709   4.669  1.00 75.92           N
ATOM    329  CA  TYR    48     -54.721  35.823   6.024  1.00 75.92           C
ATOM    330  CB  TYR    48     -53.618  36.325   6.970  1.00 75.92           C
ATOM    331  CG  TYR    48     -52.563  35.274   7.027  1.00 75.92           C
ATOM    332  CD1 TYR    48     -51.646  35.149   6.009  1.00 75.92           C
ATOM    333  CD2 TYR    48     -52.485  34.420   8.103  1.00 75.92           C
ATOM    334  CE1 TYR    48     -50.670  34.182   6.060  1.00 75.92           C
ATOM    335  CE2 TYR    48     -51.511  33.451   8.160  1.00 75.92           C
ATOM    336  CZ  TYR    48     -50.602  33.331   7.137  1.00 75.92           C
ATOM    337  OH  TYR    48     -49.602  32.337   7.193  1.00 75.92           O
ATOM    338  C   TYR    48     -55.818  36.834   6.035  1.00 75.92           C
ATOM    339  O   TYR    48     -56.857  36.636   6.662  1.00 75.92           O
ATOM    340  N   ALA    49     -55.613  37.948   5.307  1.00193.86           N
ATOM    341  CA  ALA    49     -56.578  39.006   5.309  1.00193.86           C
ATOM    342  CB  ALA    49     -56.074  40.291   4.628  1.00193.86           C
ATOM    343  C   ALA    49     -57.815  38.578   4.589  1.00193.86           C
ATOM    344  O   ALA    49     -57.791  37.991   3.508  1.00193.86           O
ATOM    345  N   PRO    50     -58.899  38.858   5.252  1.00122.34           N
ATOM    346  CA  PRO    50     -60.218  38.665   4.707  1.00122.34           C
ATOM    347  CD  PRO    50     -58.890  38.749   6.701  1.00122.34           C
ATOM    348  CB  PRO    50     -61.135  38.396   5.903  1.00122.34           C
ATOM    349  CG  PRO    50     -60.355  38.925   7.116  1.00122.34           C
ATOM    350  C   PRO    50     -60.540  39.951   4.020  1.00122.34           C
ATOM    351  O   PRO    50     -59.674  40.825   4.047  1.00122.34           O
ATOM    352  N   LEU    51     -61.736  40.066   3.385  1.00315.23           N
ATOM    353  CA  LEU    51     -62.218  41.301   2.813  1.00315.23           C
ATOM    354  CB  LEU    51     -61.662  42.580   3.476  1.00315.23           C
ATOM    355  CG  LEU    51     -62.259  42.840   4.884  1.00315.23           C
ATOM    356  CD1 LEU    51     -62.172  41.614   5.806  1.00315.23           C
ATOM    357  CD2 LEU    51     -61.603  44.058   5.549  1.00315.23           C
ATOM    358  C   LEU    51     -62.040  41.296   1.327  1.00315.23           C
ATOM    359  O   LEU    51     -62.815  40.659   0.616  1.00315.23           O
ATOM    360  N   ASP    52     -61.069  42.065   0.795  1.00161.57           N
ATOM    361  CA  ASP    52     -60.895  42.052  -0.632  1.00161.57           C
ATOM    362  CB  ASP    52     -61.174  43.410  -1.295  1.00161.57           C
ATOM    363  CG  ASP    52     -62.667  43.675  -1.167  1.00161.57           C
ATOM    364  OD1 ASP    52     -63.428  42.686  -0.996  1.00161.57           O
ATOM    365  OD2 ASP    52     -63.068  44.868  -1.234  1.00161.57           O
ATOM    366  C   ASP    52     -59.483  41.665  -0.945  1.00161.57           C
ATOM    367  O   ASP    52     -58.541  42.153  -0.323  1.00161.57           O
ATOM    368  N   LEU    53     -59.307  40.745  -1.918  1.00134.19           N
ATOM    369  CA  LEU    53     -57.992  40.310  -2.298  1.00134.19           C
ATOM    370  CB  LEU    53     -58.004  39.149  -3.315  1.00134.19           C
ATOM    371  CG  LEU    53     -56.618  38.609  -3.732  1.00134.19           C
ATOM    372  CD1 LEU    53     -55.853  39.582  -4.644  1.00134.19           C
ATOM    373  CD2 LEU    53     -55.804  38.184  -2.502  1.00134.19           C
ATOM    374  C   LEU    53     -57.272  41.476  -2.899  1.00134.19           C
ATOM    375  O   LEU    53     -56.109  41.717  -2.581  1.00134.19           O
ATOM    376  N   PRO    54     -57.918  42.219  -3.756  1.00 73.56           N
ATOM    377  CA  PRO    54     -57.292  43.382  -4.316  1.00 73.56           C
ATOM    378  CD  PRO    54     -58.948  41.691  -4.639  1.00 73.56           C
ATOM    379  CB  PRO    54     -58.052  43.708  -5.604  1.00 73.56           C
ATOM    380  CG  PRO    54     -59.347  42.884  -5.516  1.00 73.56           C
ATOM    381  C   PRO    54     -57.422  44.416  -3.262  1.00 73.56           C
ATOM    382  O   PRO    54     -57.966  44.080  -2.210  1.00 73.56           O
ATOM    383  N   GLY    55     -56.896  45.640  -3.496  1.00 65.33           N
ATOM    384  CA  GLY    55     -57.074  46.674  -2.521  1.00 65.33           C
ATOM    385  C   GLY    55     -58.547  46.728  -2.319  1.00 65.33           C
ATOM    386  O   GLY    55     -59.308  47.078  -3.220  1.00 65.33           O
ATOM    387  N   SER    56     -58.973  46.377  -1.095  1.00166.13           N
ATOM    388  CA  SER    56     -60.363  46.208  -0.822  1.00166.13           C
ATOM    389  CB  SER    56     -60.645  45.829   0.641  1.00166.13           C
ATOM    390  OG  SER    56     -60.031  44.588   0.956  1.00166.13           O
ATOM    391  C   SER    56     -61.077  47.478  -1.101  1.00166.13           C
ATOM    392  O   SER    56     -60.588  48.565  -0.798  1.00166.13           O
ATOM    393  N   ALA    57     -62.265  47.360  -1.723  1.00199.71           N
ATOM    394  CA  ALA    57     -63.047  48.535  -1.928  1.00199.71           C
ATOM    395  CB  ALA    57     -63.854  48.520  -3.237  1.00199.71           C
ATOM    396  C   ALA    57     -64.018  48.533  -0.801  1.00199.71           C
ATOM    397  O   ALA    57     -65.041  47.852  -0.842  1.00199.71           O
ATOM    398  N   GLU    58     -63.716  49.353   0.219  1.00320.98           N
ATOM    399  CA  GLU    58     -64.425  49.518   1.458  1.00320.98           C
ATOM    400  CB  GLU    58     -65.946  49.383   1.293  1.00320.98           C
ATOM    401  CG  GLU    58     -66.587  50.494   0.463  1.00320.98           C
ATOM    402  CD  GLU    58     -68.078  50.200   0.402  1.00320.98           C
ATOM    403  OE1 GLU    58     -68.497  49.174   1.002  1.00320.98           O
ATOM    404  OE2 GLU    58     -68.817  50.994  -0.238  1.00320.98           O
ATOM    405  C   GLU    58     -64.022  48.517   2.513  1.00320.98           C
ATOM    406  O   GLU    58     -64.317  48.791   3.675  1.00320.98           O
ATOM    407  N   PRO    59     -63.381  47.400   2.277  1.00101.16           N
ATOM    408  CA  PRO    59     -62.918  46.704   3.449  1.00101.16           C
ATOM    409  CD  PRO    59     -63.974  46.447   1.351  1.00101.16           C
ATOM    410  CB  PRO    59     -63.134  45.211   3.210  1.00101.16           C
ATOM    411  CG  PRO    59     -63.381  45.085   1.708  1.00101.16           C
ATOM    412  C   PRO    59     -61.498  47.075   3.747  1.00101.16           C
ATOM    413  O   PRO    59     -60.828  47.619   2.871  1.00101.16           O
ATOM    414  N   PRO    60     -61.041  46.809   4.939  1.00161.07           N
ATOM    415  CA  PRO    60     -59.661  47.073   5.255  1.00161.07           C
ATOM    416  CD  PRO    60     -61.905  47.024   6.091  1.00161.07           C
ATOM    417  CB  PRO    60     -59.580  47.125   6.779  1.00161.07           C
ATOM    418  CG  PRO    60     -60.992  47.565   7.202  1.00161.07           C
ATOM    419  C   PRO    60     -58.801  46.009   4.647  1.00161.07           C
ATOM    420  O   PRO    60     -59.324  44.950   4.308  1.00161.07           O
ATOM    421  N   LYS    61     -57.487  46.264   4.482  1.00316.34           N
ATOM    422  CA  LYS    61     -56.644  45.261   3.895  1.00316.34           C
ATOM    423  CB  LYS    61     -55.953  45.708   2.596  1.00316.34           C
ATOM    424  CG  LYS    61     -55.065  44.616   1.996  1.00316.34           C
ATOM    425  CD  LYS    61     -55.851  43.410   1.481  1.00316.34           C
ATOM    426  CE  LYS    61     -54.967  42.221   1.096  1.00316.34           C
ATOM    427  NZ  LYS    61     -54.064  42.598  -0.014  1.00316.34           N
ATOM    428  C   LYS    61     -55.559  44.918   4.865  1.00316.34           C
ATOM    429  O   LYS    61     -55.201  45.719   5.726  1.00316.34           O
ATOM    430  N   GLN    62     -55.019  43.686   4.752  1.00227.66           N
ATOM    431  CA  GLN    62     -53.951  43.268   5.612  1.00227.66           C
ATOM    432  CB  GLN    62     -54.279  42.054   6.499  1.00227.66           C
ATOM    433  CG  GLN    62     -55.366  42.304   7.545  1.00227.66           C
ATOM    434  CD  GLN    62     -55.551  41.006   8.320  1.00227.66           C
ATOM    435  OE1 GLN    62     -56.603  40.762   8.910  1.00227.66           O
ATOM    436  NE2 GLN    62     -54.496  40.148   8.324  1.00227.66           N
ATOM    437  C   GLN    62     -52.811  42.844   4.744  1.00227.66           C
ATOM    438  O   GLN    62     -53.000  42.463   3.589  1.00227.66           O
ATOM    439  N   CYS    63     -51.582  42.926   5.288  1.00109.94           N
ATOM    440  CA  CYS    63     -50.417  42.528   4.554  1.00109.94           C
ATOM    441  CB  CYS    63     -49.110  43.119   5.112  1.00109.94           C
ATOM    442  SG  CYS    63     -47.646  42.595   4.169  1.00109.94           S
ATOM    443  C   CYS    63     -50.303  41.041   4.646  1.00109.94           C
ATOM    444  O   CYS    63     -50.750  40.431   5.617  1.00109.94           O
ATOM    445  N   HIS    64     -49.717  40.414   3.608  1.00226.37           N
ATOM    446  CA  HIS    64     -49.537  38.994   3.639  1.00226.37           C
ATOM    447  ND1 HIS    64     -50.399  36.065   2.506  1.00226.37           N
ATOM    448  CG  HIS    64     -49.307  36.869   2.262  1.00226.37           C
ATOM    449  CB  HIS    64     -49.355  38.368   2.244  1.00226.37           C
ATOM    450  NE2 HIS    64     -48.678  34.704   2.147  1.00226.37           N
ATOM    451  CD2 HIS    64     -48.264  36.021   2.045  1.00226.37           C
ATOM    452  CE1 HIS    64     -49.967  34.782   2.425  1.00226.37           C
ATOM    453  C   HIS    64     -48.307  38.729   4.443  1.00226.37           C
ATOM    454  O   HIS    64     -47.317  39.454   4.358  1.00226.37           O
ATOM    455  N   PRO    65     -48.369  37.706   5.245  1.00163.57           N
ATOM    456  CA  PRO    65     -47.231  37.381   6.059  1.00163.57           C
ATOM    457  CD  PRO    65     -49.619  37.405   5.924  1.00163.57           C
ATOM    458  CB  PRO    65     -47.758  36.504   7.192  1.00163.57           C
ATOM    459  CG  PRO    65     -49.225  36.941   7.335  1.00163.57           C
ATOM    460  C   PRO    65     -46.165  36.721   5.252  1.00163.57           C
ATOM    461  O   PRO    65     -46.476  36.196   4.184  1.00163.57           O
ATOM    462  N   CYS    66     -44.911  36.776   5.752  1.00 63.16           N
ATOM    463  CA  CYS    66     -43.745  36.160   5.181  1.00 63.16           C
ATOM    464  CB  CYS    66     -44.005  35.041   4.155  1.00 63.16           C
ATOM    465  SG  CYS    66     -44.814  33.596   4.903  1.00 63.16           S
ATOM    466  C   CYS    66     -42.916  37.210   4.527  1.00 63.16           C
ATOM    467  O   CYS    66     -43.376  38.300   4.191  1.00 63.16           O
ATOM    468  N   PRO    67     -41.665  36.878   4.393  1.00144.26           N
ATOM    469  CA  PRO    67     -40.749  37.773   3.745  1.00144.26           C
ATOM    470  CD  PRO    67     -41.016  36.110   5.444  1.00144.26           C
ATOM    471  CB  PRO    67     -39.353  37.356   4.201  1.00144.26           C
ATOM    472  CG  PRO    67     -39.597  36.684   5.562  1.00144.26           C
ATOM    473  C   PRO    67     -40.926  37.670   2.269  1.00144.26           C
ATOM    474  O   PRO    67     -41.523  36.699   1.805  1.00144.26           O
ATOM    475  N   GLY    68     -40.432  38.667   1.514  1.00 58.52           N
ATOM    476  CA  GLY    68     -40.512  38.599   0.088  1.00 58.52           C
ATOM    477  C   GLY    68     -41.830  39.151  -0.333  1.00 58.52           C
ATOM    478  O   GLY    68     -42.673  39.495   0.494  1.00 58.52           O
ATOM    479  N   VAL    69     -42.031  39.237  -1.661  1.00103.76           N
ATOM    480  CA  VAL    69     -43.250  39.755  -2.195  1.00103.76           C
ATOM    481  CB  VAL    69     -43.187  40.043  -3.666  1.00103.76           C
ATOM    482  CG1 VAL    69     -42.932  38.720  -4.409  1.00103.76           C
ATOM    483  CG2 VAL    69     -44.492  40.742  -4.083  1.00103.76           C
ATOM    484  C   VAL    69     -44.300  38.721  -1.990  1.00103.76           C
ATOM    485  O   VAL    69     -44.031  37.521  -1.968  1.00103.76           O
ATOM    486  N   PRO    70     -45.497  39.187  -1.795  1.00233.01           N
ATOM    487  CA  PRO    70     -46.599  38.291  -1.619  1.00233.01           C
ATOM    488  CD  PRO    70     -45.711  40.460  -1.126  1.00233.01           C
ATOM    489  CB  PRO    70     -47.768  39.160  -1.161  1.00233.01           C
ATOM    490  CG  PRO    70     -47.078  40.330  -0.433  1.00233.01           C
ATOM    491  C   PRO    70     -46.838  37.545  -2.886  1.00233.01           C
ATOM    492  O   PRO    70     -47.431  36.468  -2.840  1.00233.01           O
ATOM    493  N   GLN    71     -46.399  38.101  -4.030  1.00296.88           N
ATOM    494  CA  GLN    71     -46.603  37.428  -5.275  1.00296.88           C
ATOM    495  CB  GLN    71     -46.115  35.969  -5.281  1.00296.88           C
ATOM    496  CG  GLN    71     -46.339  35.258  -6.617  1.00296.88           C
ATOM    497  CD  GLN    71     -45.381  35.846  -7.642  1.00296.88           C
ATOM    498  OE1 GLN    71     -45.419  35.491  -8.819  1.00296.88           O
ATOM    499  NE2 GLN    71     -44.497  36.773  -7.186  1.00296.88           N
ATOM    500  C   GLN    71     -48.062  37.431  -5.582  1.00296.88           C
ATOM    501  O   GLN    71     -48.903  37.559  -4.693  1.00296.88           O
ATOM    502  N   GLY    72     -48.394  37.313  -6.880  1.00138.11           N
ATOM    503  CA  GLY    72     -49.766  37.272  -7.280  1.00138.11           C
ATOM    504  C   GLY    72     -49.782  36.814  -8.698  1.00138.11           C
ATOM    505  O   GLY    72     -48.834  37.047  -9.447  1.00138.11           O
ATOM    506  N   THR    73     -50.874  36.143  -9.106  1.00267.88           N
ATOM    507  CA  THR    73     -50.954  35.674 -10.455  1.00267.88           C
ATOM    508  CB  THR    73     -50.834  34.183 -10.578  1.00267.88           C
ATOM    509  OG1 THR    73     -51.905  33.546  -9.896  1.00267.88           O
ATOM    510  CG2 THR    73     -49.488  33.747  -9.977  1.00267.88           C
ATOM    511  C   THR    73     -52.295  36.053 -10.982  1.00267.88           C
ATOM    512  O   THR    73     -53.226  36.313 -10.220  1.00267.88           O
ATOM    513  N   SER    74     -52.419  36.112 -12.322  1.00147.68           N
ATOM    514  CA  SER    74     -53.680  36.446 -12.908  1.00147.68           C
ATOM    515  CB  SER    74     -53.596  37.571 -13.954  1.00147.68           C
ATOM    516  OG  SER    74     -54.883  37.836 -14.493  1.00147.68           O
ATOM    517  C   SER    74     -54.149  35.221 -13.616  1.00147.68           C
ATOM    518  O   SER    74     -53.365  34.489 -14.220  1.00147.68           O
ATOM    519  N   PRO    75     -55.421  34.968 -13.526  1.00167.65           N
ATOM    520  CA  PRO    75     -55.946  33.817 -14.199  1.00167.65           C
ATOM    521  CD  PRO    75     -56.136  35.247 -12.290  1.00167.65           C
ATOM    522  CB  PRO    75     -57.313  33.552 -13.573  1.00167.65           C
ATOM    523  CG  PRO    75     -57.169  34.117 -12.148  1.00167.65           C
ATOM    524  C   PRO    75     -55.980  34.089 -15.663  1.00167.65           C
ATOM    525  O   PRO    75     -56.075  35.252 -16.049  1.00167.65           O
ATOM    526  N   ALA    76     -55.889  33.038 -16.497  1.00187.22           N
ATOM    527  CA  ALA    76     -55.915  33.265 -17.909  1.00187.22           C
ATOM    528  CB  ALA    76     -54.753  32.595 -18.663  1.00187.22           C
ATOM    529  C   ALA    76     -57.179  32.672 -18.428  1.00187.22           C
ATOM    530  O   ALA    76     -57.593  31.582 -18.036  1.00187.22           O
ATOM    531  N   PRO    77     -57.813  33.409 -19.290  1.00158.54           N
ATOM    532  CA  PRO    77     -59.023  32.913 -19.876  1.00158.54           C
ATOM    533  CD  PRO    77     -57.848  34.853 -19.116  1.00158.54           C
ATOM    534  CB  PRO    77     -59.755  34.133 -20.431  1.00158.54           C
ATOM    535  CG  PRO    77     -59.259  35.287 -19.543  1.00158.54           C
ATOM    536  C   PRO    77     -58.684  31.900 -20.915  1.00158.54           C
ATOM    537  O   PRO    77     -57.570  31.931 -21.436  1.00158.54           O
ATOM    538  N   VAL    78     -59.620  30.984 -21.220  1.00 21.87           N
ATOM    539  CA  VAL    78     -59.361  30.018 -22.242  1.00 21.87           C
ATOM    540  CB  VAL    78     -59.640  28.606 -21.817  1.00 21.87           C
ATOM    541  CG1 VAL    78     -59.432  27.680 -23.028  1.00 21.87           C
ATOM    542  CG2 VAL    78     -58.744  28.271 -20.613  1.00 21.87           C
ATOM    543  C   VAL    78     -60.298  30.340 -23.355  1.00 21.87           C
ATOM    544  O   VAL    78     -61.465  30.657 -23.131  1.00 21.87           O
ATOM    545  N   PRO    79     -59.800  30.300 -24.555  1.00 88.64           N
ATOM    546  CA  PRO    79     -60.645  30.582 -25.676  1.00 88.64           C
ATOM    547  CD  PRO    79     -58.419  30.666 -24.814  1.00 88.64           C
ATOM    548  CB  PRO    79     -59.716  30.947 -26.838  1.00 88.64           C
ATOM    549  CG  PRO    79     -58.304  30.578 -26.343  1.00 88.64           C
ATOM    550  C   PRO    79     -61.537  29.417 -25.935  1.00 88.64           C
ATOM    551  O   PRO    79     -61.141  28.287 -25.653  1.00 88.64           O
ATOM    552  N   TYR    80     -62.752  29.672 -26.457  1.00274.54           N
ATOM    553  CA  TYR    80     -63.654  28.598 -26.735  1.00274.54           C
ATOM    554  CB  TYR    80     -64.858  28.544 -25.780  1.00274.54           C
ATOM    555  CG  TYR    80     -65.705  27.389 -26.189  1.00274.54           C
ATOM    556  CD1 TYR    80     -65.401  26.118 -25.759  1.00274.54           C
ATOM    557  CD2 TYR    80     -66.800  27.575 -27.001  1.00274.54           C
ATOM    558  CE1 TYR    80     -66.179  25.047 -26.132  1.00274.54           C
ATOM    559  CE2 TYR    80     -67.582  26.508 -27.376  1.00274.54           C
ATOM    560  CZ  TYR    80     -67.271  25.242 -26.944  1.00274.54           C
ATOM    561  OH  TYR    80     -68.071  24.146 -27.328  1.00274.54           O
ATOM    562  C   TYR    80     -64.190  28.833 -28.107  1.00274.54           C
ATOM    563  O   TYR    80     -64.251  29.970 -28.574  1.00274.54           O
ATOM    564  N   GLY    81     -64.573  27.748 -28.803  1.00151.39           N
ATOM    565  CA  GLY    81     -65.117  27.912 -30.116  1.00151.39           C
ATOM    566  C   GLY    81     -65.874  26.670 -30.441  1.00151.39           C
ATOM    567  O   GLY    81     -65.575  25.593 -29.927  1.00151.39           O
ATOM    568  N   TYR    82     -66.888  26.797 -31.315  1.00310.64           N
ATOM    569  CA  TYR    82     -67.658  25.653 -31.696  1.00310.64           C
ATOM    570  CB  TYR    82     -69.134  25.734 -31.269  1.00310.64           C
ATOM    571  CG  TYR    82     -69.803  24.485 -31.731  1.00310.64           C
ATOM    572  CD1 TYR    82     -69.719  23.331 -30.988  1.00310.64           C
ATOM    573  CD2 TYR    82     -70.516  24.470 -32.908  1.00310.64           C
ATOM    574  CE1 TYR    82     -70.336  22.177 -31.412  1.00310.64           C
ATOM    575  CE2 TYR    82     -71.134  23.320 -33.338  1.00310.64           C
ATOM    576  CZ  TYR    82     -71.045  22.172 -32.589  1.00310.64           C
ATOM    577  OH  TYR    82     -71.679  20.990 -33.028  1.00310.64           O
ATOM    578  C   TYR    82     -67.635  25.586 -33.184  1.00310.64           C
ATOM    579  O   TYR    82     -67.729  26.606 -33.864  1.00310.64           O
ATOM    580  N   PHE    83     -67.482  24.366 -33.733  1.00284.73           N
ATOM    581  CA  PHE    83     -67.477  24.226 -35.156  1.00284.73           C
ATOM    582  CB  PHE    83     -66.109  23.825 -35.735  1.00284.73           C
ATOM    583  CG  PHE    83     -66.266  23.719 -37.213  1.00284.73           C
ATOM    584  CD1 PHE    83     -66.182  24.841 -38.005  1.00284.73           C
ATOM    585  CD2 PHE    83     -66.493  22.499 -37.807  1.00284.73           C
ATOM    586  CE1 PHE    83     -66.328  24.749 -39.369  1.00284.73           C
ATOM    587  CE2 PHE    83     -66.640  22.401 -39.171  1.00284.73           C
ATOM    588  CZ  PHE    83     -66.553  23.527 -39.955  1.00284.73           C
ATOM    589  C   PHE    83     -68.433  23.130 -35.487  1.00284.73           C
ATOM    590  O   PHE    83     -68.679  22.242 -34.673  1.00284.73           O
ATOM    591  N   GLY    84     -69.019  23.181 -36.697  1.00116.82           N
ATOM    592  CA  GLY    84     -69.931  22.149 -37.084  1.00116.82           C
ATOM    593  C   GLY    84     -70.782  22.691 -38.182  1.00116.82           C
ATOM    594  O   GLY    84     -70.708  23.871 -38.519  1.00116.82           O
ATOM    595  N   GLY    85     -71.622  21.819 -38.771  1.00 94.77           N
ATOM    596  CA  GLY    85     -72.490  22.248 -39.824  1.00 94.77           C
ATOM    597  C   GLY    85     -72.510  21.162 -40.846  1.00 94.77           C
ATOM    598  O   GLY    85     -71.811  20.158 -40.716  1.00 94.77           O
ATOM    599  N   GLY    86     -73.326  21.344 -41.900  1.00115.21           N
ATOM    600  CA  GLY    86     -73.394  20.361 -42.938  1.00115.21           C
ATOM    601  C   GLY    86     -74.479  20.787 -43.868  1.00115.21           C
ATOM    602  O   GLY    86     -75.329  21.604 -43.517  1.00115.21           O
ATOM    603  N   TYR    87     -74.473  20.234 -45.096  1.00272.79           N
ATOM    604  CA  TYR    87     -75.486  20.592 -46.040  1.00272.79           C
ATOM    605  CB  TYR    87     -74.902  21.182 -47.337  1.00272.79           C
ATOM    606  CG  TYR    87     -76.020  21.526 -48.258  1.00272.79           C
ATOM    607  CD1 TYR    87     -76.722  22.698 -48.087  1.00272.79           C
ATOM    608  CD2 TYR    87     -76.360  20.690 -49.296  1.00272.79           C
ATOM    609  CE1 TYR    87     -77.752  23.029 -48.936  1.00272.79           C
ATOM    610  CE2 TYR    87     -77.389  21.017 -50.148  1.00272.79           C
ATOM    611  CZ  TYR    87     -78.087  22.186 -49.968  1.00272.79           C
ATOM    612  OH  TYR    87     -79.143  22.524 -50.840  1.00272.79           O
ATOM    613  C   TYR    87     -76.203  19.329 -46.389  1.00272.79           C
ATOM    614  O   TYR    87     -75.585  18.353 -46.813  1.00272.79           O
ATOM    615  N   TYR    88     -77.536  19.311 -46.197  1.00319.21           N
ATOM    616  CA  TYR    88     -78.271  18.122 -46.507  1.00319.21           C
ATOM    617  CB  TYR    88     -78.866  17.435 -45.266  1.00319.21           C
ATOM    618  CG  TYR    88     -79.604  16.223 -45.719  1.00319.21           C
ATOM    619  CD1 TYR    88     -78.930  15.048 -45.964  1.00319.21           C
ATOM    620  CD2 TYR    88     -80.968  16.257 -45.895  1.00319.21           C
ATOM    621  CE1 TYR    88     -79.605  13.926 -46.381  1.00319.21           C
ATOM    622  CE2 TYR    88     -81.649  15.138 -46.312  1.00319.21           C
ATOM    623  CZ  TYR    88     -80.967  13.970 -46.555  1.00319.21           C
ATOM    624  OH  TYR    88     -81.663  12.819 -46.982  1.00319.21           O
ATOM    625  C   TYR    88     -79.415  18.518 -47.382  1.00319.21           C
ATOM    626  O   TYR    88     -80.059  19.541 -47.155  1.00319.21           O
ATOM    627  N   SER    89     -79.681  17.718 -48.433  1.00211.47           N
ATOM    628  CA  SER    89     -80.788  18.017 -49.289  1.00211.47           C
ATOM    629  CB  SER    89     -80.428  18.926 -50.475  1.00211.47           C
ATOM    630  OG  SER    89     -80.053  20.211 -50.003  1.00211.47           O
ATOM    631  C   SER    89     -81.278  16.728 -49.856  1.00211.47           C
ATOM    632  O   SER    89     -80.555  15.733 -49.883  1.00211.47           O
ATOM    633  N   CYS    90     -82.547  16.712 -50.305  1.00 58.52           N
ATOM    634  CA  CYS    90     -83.091  15.526 -50.894  1.00 58.52           C
ATOM    635  CB  CYS    90     -84.235  14.899 -50.080  1.00 58.52           C
ATOM    636  SG  CYS    90     -83.690  14.299 -48.453  1.00 58.52           S
ATOM    637  C   CYS    90     -83.667  15.925 -52.210  1.00 58.52           C
ATOM    638  O   CYS    90     -84.142  17.047 -52.375  1.00 58.52           O
ATOM    639  N   ARG    91     -83.616  15.013 -53.199  1.00183.00           N
ATOM    640  CA  ARG    91     -84.184  15.332 -54.474  1.00183.00           C
ATOM    641  CB  ARG    91     -83.141  15.474 -55.595  1.00183.00           C
ATOM    642  CG  ARG    91     -82.200  16.666 -55.410  1.00183.00           C
ATOM    643  CD  ARG    91     -81.164  16.803 -56.528  1.00183.00           C
ATOM    644  NE  ARG    91     -81.895  17.181 -57.770  1.00183.00           N
ATOM    645  CZ  ARG    91     -82.388  16.210 -58.593  1.00183.00           C
ATOM    646  NH1 ARG    91     -82.212  14.893 -58.278  1.00183.00           N
ATOM    647  NH2 ARG    91     -83.059  16.555 -59.730  1.00183.00           N
ATOM    648  C   ARG    91     -85.079  14.200 -54.853  1.00183.00           C
ATOM    649  O   ARG    91     -84.719  13.034 -54.704  1.00183.00           O
ATOM    650  N   VAL    92     -86.292  14.523 -55.338  1.00118.30           N
ATOM    651  CA  VAL    92     -87.185  13.488 -55.762  1.00118.30           C
ATOM    652  CB  VAL    92     -88.293  13.213 -54.788  1.00118.30           C
ATOM    653  CG1 VAL    92     -87.677  12.696 -53.477  1.00118.30           C
ATOM    654  CG2 VAL    92     -89.128  14.495 -54.622  1.00118.30           C
ATOM    655  C   VAL    92     -87.823  13.953 -57.027  1.00118.30           C
ATOM    656  O   VAL    92     -88.061  15.146 -57.211  1.00118.30           O
ATOM    657  N   SER    93     -88.096  13.013 -57.951  1.00202.51           N
ATOM    658  CA  SER    93     -88.739  13.395 -59.171  1.00202.51           C
ATOM    659  CB  SER    93     -87.772  13.535 -60.360  1.00202.51           C
ATOM    660  OG  SER    93     -88.487  13.911 -61.529  1.00202.51           O
ATOM    661  C   SER    93     -89.704  12.311 -59.515  1.00202.51           C
ATOM    662  O   SER    93     -89.467  11.138 -59.228  1.00202.51           O
ATOM    663  N   ARG    94     -90.843  12.687 -60.126  1.00349.49           N
ATOM    664  CA  ARG    94     -91.801  11.699 -60.520  1.00349.49           C
ATOM    665  CB  ARG    94     -93.042  11.652 -59.612  1.00349.49           C
ATOM    666  CG  ARG    94     -93.977  10.475 -59.900  1.00349.49           C
ATOM    667  CD  ARG    94     -93.422   9.129 -59.428  1.00349.49           C
ATOM    668  NE  ARG    94     -94.425   8.081 -59.767  1.00349.49           N
ATOM    669  CZ  ARG    94     -94.383   7.461 -60.983  1.00349.49           C
ATOM    670  NH1 ARG    94     -93.408   7.785 -61.880  1.00349.49           N
ATOM    671  NH2 ARG    94     -95.313   6.512 -61.297  1.00349.49           N
ATOM    672  C   ARG    94     -92.271  12.089 -61.882  1.00349.49           C
ATOM    673  O   ARG    94     -92.439  13.273 -62.171  1.00349.49           O
ATOM    674  N   SER    95     -92.474  11.100 -62.771  1.00178.44           N
ATOM    675  CA  SER    95     -92.952  11.434 -64.078  1.00178.44           C
ATOM    676  CB  SER    95     -91.840  11.535 -65.136  1.00178.44           C
ATOM    677  OG  SER    95     -91.229  10.268 -65.324  1.00178.44           O
ATOM    678  C   SER    95     -93.871  10.343 -64.511  1.00178.44           C
ATOM    679  O   SER    95     -93.709   9.188 -64.124  1.00178.44           O
ATOM    680  N   SER    96     -94.888  10.695 -65.321  1.00167.80           N
ATOM    681  CA  SER    96     -95.785   9.694 -65.811  1.00167.80           C
ATOM    682  CB  SER    96     -97.140   9.670 -65.085  1.00167.80           C
ATOM    683  OG  SER    96     -97.968   8.652 -65.629  1.00167.80           O
ATOM    684  C   SER    96     -96.056  10.019 -67.241  1.00167.80           C
ATOM    685  O   SER    96     -96.132  11.187 -67.617  1.00167.80           O
ATOM    686  N   LEU    97     -96.187   8.979 -68.086  1.00277.79           N
ATOM    687  CA  LEU    97     -96.475   9.228 -69.465  1.00277.79           C
ATOM    688  CB  LEU    97     -95.366   8.759 -70.423  1.00277.79           C
ATOM    689  CG  LEU    97     -95.687   9.024 -71.906  1.00277.79           C
ATOM    690  CD1 LEU    97     -95.809  10.532 -72.185  1.00277.79           C
ATOM    691  CD2 LEU    97     -94.675   8.330 -72.832  1.00277.79           C
ATOM    692  C   LEU    97     -97.705   8.455 -69.804  1.00277.79           C
ATOM    693  O   LEU    97     -97.829   7.282 -69.455  1.00277.79           O
ATOM    694  N   LYS    98     -98.668   9.108 -70.482  1.00225.32           N
ATOM    695  CA  LYS    98     -99.853   8.407 -70.869  1.00225.32           C
ATOM    696  CB  LYS    98    -101.141   8.987 -70.260  1.00225.32           C
ATOM    697  CG  LYS    98    -101.427  10.423 -70.703  1.00225.32           C
ATOM    698  CD  LYS    98    -102.849  10.894 -70.391  1.00225.32           C
ATOM    699  CE  LYS    98    -103.124  12.332 -70.836  1.00225.32           C
ATOM    700  NZ  LYS    98    -104.523  12.701 -70.527  1.00225.32           N
ATOM    701  C   LYS    98     -99.969   8.539 -72.350  1.00225.32           C
ATOM    702  O   LYS    98     -99.889   9.636 -72.900  1.00225.32           O
ATOM    703  N   PRO    99    -100.124   7.430 -73.013  1.00 78.54           N
ATOM    704  CA  PRO    99    -100.286   7.471 -74.438  1.00 78.54           C
ATOM    705  CD  PRO    99     -99.485   6.201 -72.576  1.00 78.54           C
ATOM    706  CB  PRO    99     -99.866   6.094 -74.961  1.00 78.54           C
ATOM    707  CG  PRO    99     -99.788   5.206 -73.706  1.00 78.54           C
ATOM    708  C   PRO    99    -101.693   7.842 -74.766  1.00 78.54           C
ATOM    709  O   PRO    99    -102.581   7.577 -73.957  1.00 78.54           O
ATOM    710  N   CYS   100    -101.919   8.470 -75.935  1.00100.12           N
ATOM    711  CA  CYS   100    -103.258   8.808 -76.309  1.00100.12           C
ATOM    712  CB  CYS   100    -103.601  10.295 -76.109  1.00100.12           C
ATOM    713  SG  CYS   100    -102.589  11.390 -77.149  1.00100.12           S
ATOM    714  C   CYS   100    -103.392   8.516 -77.766  1.00100.12           C
ATOM    715  O   CYS   100    -102.468   8.752 -78.543  1.00100.12           O
ATOM    716  N   ALA   101    -104.552   7.968 -78.172  1.00261.37           N
ATOM    717  CA  ALA   101    -104.753   7.693 -79.562  1.00261.37           C
ATOM    718  CB  ALA   101    -104.528   6.219 -79.940  1.00261.37           C
ATOM    719  C   ALA   101    -106.177   8.011 -79.870  1.00261.37           C
ATOM    720  O   ALA   101    -107.053   7.870 -79.018  1.00261.37           O
ATOM    721  N   GLN   102    -106.441   8.480 -81.103  1.00296.76           N
ATOM    722  CA  GLN   102    -107.791   8.769 -81.478  1.00296.76           C
ATOM    723  CB  GLN   102    -108.162  10.253 -81.324  1.00296.76           C
ATOM    724  CG  GLN   102    -108.123  10.735 -79.872  1.00296.76           C
ATOM    725  CD  GLN   102    -108.506  12.207 -79.849  1.00296.76           C
ATOM    726  OE1 GLN   102    -108.617  12.816 -78.786  1.00296.76           O
ATOM    727  NE2 GLN   102    -108.709  12.800 -81.056  1.00296.76           N
ATOM    728  C   GLN   102    -107.925   8.421 -82.922  1.00296.76           C
ATOM    729  O   GLN   102    -107.011   8.650 -83.713  1.00296.76           O
ATOM    730  N   ALA   103    -109.074   7.832 -83.304  1.00295.01           N
ATOM    731  CA  ALA   103    -109.269   7.502 -84.682  1.00295.01           C
ATOM    732  CB  ALA   103    -109.193   5.993 -84.973  1.00295.01           C
ATOM    733  C   ALA   103    -110.643   7.950 -85.050  1.00295.01           C
ATOM    734  O   ALA   103    -111.569   7.868 -84.246  1.00295.01           O
ATOM    735  N   ALA   104    -110.804   8.463 -86.284  1.00287.09           N
ATOM    736  CA  ALA   104    -112.106   8.880 -86.706  1.00287.09           C
ATOM    737  CB  ALA   104    -112.406  10.359 -86.407  1.00287.09           C
ATOM    738  C   ALA   104    -112.165   8.713 -88.186  1.00287.09           C
ATOM    739  O   ALA   104    -111.148   8.794 -88.874  1.00287.09           O
ATOM    740  N   THR   105    -113.374   8.448 -88.715  1.00198.41           N
ATOM    741  CA  THR   105    -113.521   8.324 -90.132  1.00198.41           C
ATOM    742  CB  THR   105    -113.951   6.957 -90.577  1.00198.41           C
ATOM    743  OG1 THR   105    -113.004   5.985 -90.161  1.00198.41           O
ATOM    744  CG2 THR   105    -114.075   6.955 -92.110  1.00198.41           C
ATOM    745  C   THR   105    -114.598   9.274 -90.532  1.00198.41           C
ATOM    746  O   THR   105    -115.630   9.369 -89.870  1.00198.41           O
ATOM    747  N   LEU   106    -114.374  10.026 -91.624  1.00212.25           N
ATOM    748  CA  LEU   106    -115.382  10.941 -92.059  1.00212.25           C
ATOM    749  CB  LEU   106    -114.888  12.393 -92.171  1.00212.25           C
ATOM    750  CG  LEU   106    -114.447  12.996 -90.824  1.00212.25           C
ATOM    751  CD1 LEU   106    -113.967  14.446 -90.990  1.00212.25           C
ATOM    752  CD2 LEU   106    -115.544  12.848 -89.759  1.00212.25           C
ATOM    753  C   LEU   106    -115.811  10.509 -93.420  1.00212.25           C
ATOM    754  O   LEU   106    -114.982  10.287 -94.301  1.00212.25           O
ATOM    755  N   ALA   107    -117.133  10.356 -93.620  1.00280.78           N
ATOM    756  CA  ALA   107    -117.612   9.971 -94.911  1.00280.78           C
ATOM    757  CB  ALA   107    -118.131   8.524 -94.971  1.00280.78           C
ATOM    758  C   ALA   107    -118.763  10.864 -95.229  1.00280.78           C
ATOM    759  O   ALA   107    -119.518  11.259 -94.342  1.00280.78           O
ATOM    760  N   ALA   108    -118.913  11.227 -96.517  1.00286.30           N
ATOM    761  CA  ALA   108    -120.012  12.066 -96.885  1.00286.30           C
ATOM    762  CB  ALA   108    -119.633  13.550 -97.024  1.00286.30           C
ATOM    763  C   ALA   108    -120.492  11.609 -98.220  1.00286.30           C
ATOM    764  O   ALA   108    -119.720  11.105 -99.033  1.00286.30           O
ATOM    765  N   TYR   109    -121.807  11.756 -98.469  1.00267.55           N
ATOM    766  CA  TYR   109    -122.346  11.381 -99.740  1.00267.55           C
ATOM    767  CB  TYR   109    -123.409  10.272 -99.633  1.00267.55           C
ATOM    768  CG  TYR   109    -123.912   9.940-100.996  1.00267.55           C
ATOM    769  CD1 TYR   109    -123.171   9.137-101.835  1.00267.55           C
ATOM    770  CD2 TYR   109    -125.128  10.412-101.431  1.00267.55           C
ATOM    771  CE1 TYR   109    -123.631   8.820-103.090  1.00267.55           C
ATOM    772  CE2 TYR   109    -125.594  10.097-102.687  1.00267.55           C
ATOM    773  CZ  TYR   109    -124.844   9.302-103.519  1.00267.55           C
ATOM    774  OH  TYR   109    -125.320   8.979-104.807  1.00267.55           O
ATOM    775  C   TYR   109    -123.004  12.607-100.282  1.00267.55           C
ATOM    776  O   TYR   109    -123.856  13.209 -99.631  1.00267.55           O
ATOM    777  N   PRO   110    -122.601  13.013-101.451  1.00117.08           N
ATOM    778  CA  PRO   110    -123.194  14.179-102.042  1.00117.08           C
ATOM    779  CD  PRO   110    -121.221  12.838-101.870  1.00117.08           C
ATOM    780  CB  PRO   110    -122.177  14.717-103.052  1.00117.08           C
ATOM    781  CG  PRO   110    -121.144  13.587-103.208  1.00117.08           C
ATOM    782  C   PRO   110    -124.517  13.837-102.637  1.00117.08           C
ATOM    783  O   PRO   110    -124.725  12.681-102.999  1.00117.08           O
ATOM    784  N   ALA   111    -125.430  14.821-102.736  1.00248.56           N
ATOM    785  CA  ALA   111    -126.702  14.549-103.330  1.00248.56           C
ATOM    786  CB  ALA   111    -127.827  14.319-102.306  1.00248.56           C
ATOM    787  C   ALA   111    -127.077  15.750-104.129  1.00248.56           C
ATOM    788  O   ALA   111    -126.694  16.872-103.802  1.00248.56           O
ATOM    789  N   GLU   112    -127.826  15.535-105.226  1.00301.36           N
ATOM    790  CA  GLU   112    -128.257  16.644-106.019  1.00301.36           C
ATOM    791  CB  GLU   112    -127.709  16.623-107.459  1.00301.36           C
ATOM    792  CG  GLU   112    -128.119  15.389-108.268  1.00301.36           C
ATOM    793  CD  GLU   112    -129.485  15.644-108.891  1.00301.36           C
ATOM    794  OE1 GLU   112    -129.967  16.806-108.815  1.00301.36           O
ATOM    795  OE2 GLU   112    -130.063  14.678-109.458  1.00301.36           O
ATOM    796  C   GLU   112    -129.743  16.567-106.090  1.00301.36           C
ATOM    797  O   GLU   112    -130.311  15.493-106.277  1.00301.36           O
ATOM    798  N   THR   113    -130.420  17.716-105.913  1.00231.86           N
ATOM    799  CA  THR   113    -131.848  17.705-105.993  1.00231.86           C
ATOM    800  CB  THR   113    -132.526  18.136-104.725  1.00231.86           C
ATOM    801  OG1 THR   113    -133.927  17.930-104.823  1.00231.86           O
ATOM    802  CG2 THR   113    -132.220  19.623-104.478  1.00231.86           C
ATOM    803  C   THR   113    -132.235  18.669-107.060  1.00231.86           C
ATOM    804  O   THR   113    -131.686  19.765-107.168  1.00231.86           O
ATOM    805  N   PRO   114    -133.156  18.255-107.878  1.00 96.60           N
ATOM    806  CA  PRO   114    -133.633  19.119-108.918  1.00 96.60           C
ATOM    807  CD  PRO   114    -133.253  16.855-108.251  1.00 96.60           C
ATOM    808  CB  PRO   114    -134.251  18.211-109.984  1.00 96.60           C
ATOM    809  CG  PRO   114    -134.366  16.832-109.308  1.00 96.60           C
ATOM    810  C   PRO   114    -134.583  20.104-108.327  1.00 96.60           C
ATOM    811  O   PRO   114    -135.163  19.815-107.281  1.00 96.60           O
ATOM    812  N   THR   115    -134.747  21.276-108.966  1.00242.24           N
ATOM    813  CA  THR   115    -135.668  22.238-108.444  1.00242.24           C
ATOM    814  CB  THR   115    -135.042  23.569-108.142  1.00242.24           C
ATOM    815  OG1 THR   115    -135.973  24.408-107.474  1.00242.24           O
ATOM    816  CG2 THR   115    -134.588  24.216-109.461  1.00242.24           C
ATOM    817  C   THR   115    -136.706  22.460-109.490  1.00242.24           C
ATOM    818  O   THR   115    -136.398  22.549-110.678  1.00242.24           O
ATOM    819  N   ALA   116    -137.981  22.529-109.069  1.00253.01           N
ATOM    820  CA  ALA   116    -139.028  22.752-110.018  1.00253.01           C
ATOM    821  CB  ALA   116    -139.719  21.461-110.487  1.00253.01           C
ATOM    822  C   ALA   116    -140.064  23.581-109.340  1.00253.01           C
ATOM    823  O   ALA   116    -140.164  23.593-108.114  1.00253.01           O
ATOM    824  N   GLY   117    -140.854  24.325-110.136  1.00139.35           N
ATOM    825  CA  GLY   117    -141.896  25.118-109.561  1.00139.35           C
ATOM    826  C   GLY   117    -142.404  26.025-110.629  1.00139.35           C
ATOM    827  O   GLY   117    -141.689  26.358-111.572  1.00139.35           O
ATOM    828  N   GLU   118    -143.675  26.449-110.500  1.00314.78           N
ATOM    829  CA  GLU   118    -144.236  27.342-111.465  1.00314.78           C
ATOM    830  CB  GLU   118    -145.308  26.687-112.355  1.00314.78           C
ATOM    831  CG  GLU   118    -145.880  27.618-113.428  1.00314.78           C
ATOM    832  CD  GLU   118    -146.996  28.449-112.809  1.00314.78           C
ATOM    833  OE1 GLU   118    -147.433  28.112-111.676  1.00314.78           O
ATOM    834  OE2 GLU   118    -147.433  29.430-113.468  1.00314.78           O
ATOM    835  C   GLU   118    -144.891  28.441-110.699  1.00314.78           C
ATOM    836  O   GLU   118    -145.470  28.211-109.639  1.00314.78           O
ATOM    837  N   GLU   119    -144.793  29.682-111.210  1.00289.43           N
ATOM    838  CA  GLU   119    -145.421  30.770-110.526  1.00289.43           C
ATOM    839  CB  GLU   119    -144.458  31.928-110.203  1.00289.43           C
ATOM    840  CG  GLU   119    -145.107  33.084-109.439  1.00289.43           C
ATOM    841  CD  GLU   119    -145.811  33.989-110.440  1.00289.43           C
ATOM    842  OE1 GLU   119    -145.529  33.855-111.661  1.00289.43           O
ATOM    843  OE2 GLU   119    -146.637  34.832-109.997  1.00289.43           O
ATOM    844  C   GLU   119    -146.485  31.292-111.429  1.00289.43           C
ATOM    845  O   GLU   119    -146.254  31.514-112.616  1.00289.43           O
ATOM    846  N   TYR   120    -147.700  31.483-110.885  1.00253.16           N
ATOM    847  CA  TYR   120    -148.770  31.990-111.688  1.00253.16           C
ATOM    848  CB  TYR   120    -149.973  31.030-111.744  1.00253.16           C
ATOM    849  CG  TYR   120    -151.039  31.618-112.603  1.00253.16           C
ATOM    850  CD1 TYR   120    -150.928  31.584-113.973  1.00253.16           C
ATOM    851  CD2 TYR   120    -152.161  32.186-112.041  1.00253.16           C
ATOM    852  CE1 TYR   120    -151.910  32.118-114.773  1.00253.16           C
ATOM    853  CE2 TYR   120    -153.147  32.722-112.836  1.00253.16           C
ATOM    854  CZ  TYR   120    -153.022  32.690-114.204  1.00253.16           C
ATOM    855  OH  TYR   120    -154.033  33.239-115.020  1.00253.16           O
ATOM    856  C   TYR   120    -149.212  33.260-111.046  1.00253.16           C
ATOM    857  O   TYR   120    -149.522  33.298-109.857  1.00253.16           O
ATOM    858  N   PRO   121    -149.216  34.315-111.808  1.00174.56           N
ATOM    859  CA  PRO   121    -149.638  35.568-111.252  1.00174.56           C
ATOM    860  CD  PRO   121    -148.177  34.491-112.810  1.00174.56           C
ATOM    861  CB  PRO   121    -149.108  36.647-112.192  1.00174.56           C
ATOM    862  CG  PRO   121    -147.862  35.996-112.820  1.00174.56           C
ATOM    863  C   PRO   121    -151.119  35.580-111.093  1.00174.56           C
ATOM    864  O   PRO   121    -151.805  34.904-111.856  1.00174.56           O
ATOM    865  N   SER   122    -151.636  36.331-110.103  1.00185.80           N
ATOM    866  CA  SER   122    -153.055  36.391-109.924  1.00185.80           C
ATOM    867  CB  SER   122    -153.560  35.569-108.726  1.00185.80           C
ATOM    868  OG  SER   122    -154.971  35.677-108.620  1.00185.80           O
ATOM    869  C   SER   122    -153.402  37.815-109.660  1.00185.80           C
ATOM    870  O   SER   122    -152.578  38.584-109.168  1.00185.80           O
ATOM    871  N   ARG   123    -154.641  38.210-110.004  1.00200.19           N
ATOM    872  CA  ARG   123    -155.047  39.559-109.754  1.00200.19           C
ATOM    873  CB  ARG   123    -155.563  40.293-111.004  1.00200.19           C
ATOM    874  CG  ARG   123    -154.483  40.528-112.063  1.00200.19           C
ATOM    875  CD  ARG   123    -154.991  41.256-113.309  1.00200.19           C
ATOM    876  NE  ARG   123    -155.252  42.673-112.927  1.00200.19           N
ATOM    877  CZ  ARG   123    -156.488  43.044-112.482  1.00200.19           C
ATOM    878  NH1 ARG   123    -157.487  42.119-112.392  1.00200.19           N
ATOM    879  NH2 ARG   123    -156.725  44.341-112.129  1.00200.19           N
ATOM    880  C   ARG   123    -156.176  39.496-108.782  1.00200.19           C
ATOM    881  O   ARG   123    -157.105  38.703-108.926  1.00200.19           O
ATOM    882  N   PRO   124    -156.085  40.304-107.767  1.00104.97           N
ATOM    883  CA  PRO   124    -157.135  40.351-106.792  1.00104.97           C
ATOM    884  CD  PRO   124    -154.795  40.640-107.192  1.00104.97           C
ATOM    885  CB  PRO   124    -156.511  40.913-105.512  1.00104.97           C
ATOM    886  CG  PRO   124    -155.150  41.479-105.956  1.00104.97           C
ATOM    887  C   PRO   124    -158.266  41.166-107.322  1.00104.97           C
ATOM    888  O   PRO   124    -158.038  42.007-108.189  1.00104.97           O
ATOM    889  N   THR   125    -159.494  40.921-106.830  1.00271.97           N
ATOM    890  CA  THR   125    -160.611  41.698-107.273  1.00271.97           C
ATOM    891  CB  THR   125    -161.648  40.899-108.004  1.00271.97           C
ATOM    892  OG1 THR   125    -162.627  41.761-108.567  1.00271.97           O
ATOM    893  CG2 THR   125    -162.304  39.919-107.016  1.00271.97           C
ATOM    894  C   THR   125    -161.260  42.251-106.050  1.00271.97           C
ATOM    895  O   THR   125    -161.304  41.596-105.010  1.00271.97           O
ATOM    896  N   GLU   126    -161.765  43.495-106.135  1.00269.38           N
ATOM    897  CA  GLU   126    -162.406  44.068-104.992  1.00269.38           C
ATOM    898  CB  GLU   126    -161.715  45.338-104.469  1.00269.38           C
ATOM    899  CG  GLU   126    -162.385  45.931-103.228  1.00269.38           C
ATOM    900  CD  GLU   126    -161.603  47.172-102.820  1.00269.38           C
ATOM    901  OE1 GLU   126    -160.604  47.496-103.515  1.00269.38           O
ATOM    902  OE2 GLU   126    -161.997  47.814-101.810  1.00269.38           O
ATOM    903  C   GLU   126    -163.787  44.454-105.403  1.00269.38           C
ATOM    904  O   GLU   126    -163.999  44.983-106.492  1.00269.38           O
ATOM    905  N   PHE   127    -164.775  44.173-104.535  1.00304.34           N
ATOM    906  CA  PHE   127    -166.124  44.542-104.839  1.00304.34           C
ATOM    907  CB  PHE   127    -167.055  43.337-105.060  1.00304.34           C
ATOM    908  CG  PHE   127    -168.413  43.864-105.372  1.00304.34           C
ATOM    909  CD1 PHE   127    -168.750  44.210-106.660  1.00304.34           C
ATOM    910  CD2 PHE   127    -169.350  44.014-104.375  1.00304.34           C
ATOM    911  CE1 PHE   127    -170.003  44.695-106.951  1.00304.34           C
ATOM    912  CE2 PHE   127    -170.605  44.499-104.661  1.00304.34           C
ATOM    913  CZ  PHE   127    -170.933  44.843-105.950  1.00304.34           C
ATOM    914  C   PHE   127    -166.639  45.286-103.655  1.00304.34           C
ATOM    915  O   PHE   127    -166.290  44.974-102.518  1.00304.34           O
ATOM    916  N   ALA   128    -167.472  46.315-103.894  1.00282.54           N
ATOM    917  CA  ALA   128    -168.007  47.052-102.789  1.00282.54           C
ATOM    918  CB  ALA   128    -167.306  48.399-102.549  1.00282.54           C
ATOM    919  C   ALA   128    -169.434  47.350-103.101  1.00282.54           C
ATOM    920  O   ALA   128    -169.814  47.480-104.263  1.00282.54           O
ATOM    921  N   PHE   129    -170.273  47.440-102.053  1.00303.02           N
ATOM    922  CA  PHE   129    -171.653  47.758-102.260  1.00303.02           C
ATOM    923  CB  PHE   129    -172.610  46.616-101.877  1.00303.02           C
ATOM    924  CG  PHE   129    -174.000  47.077-102.150  1.00303.02           C
ATOM    925  CD1 PHE   129    -174.540  46.961-103.409  1.00303.02           C
ATOM    926  CD2 PHE   129    -174.765  47.626-101.145  1.00303.02           C
ATOM    927  CE1 PHE   129    -175.822  47.384-103.665  1.00303.02           C
ATOM    928  CE2 PHE   129    -176.048  48.051-101.396  1.00303.02           C
ATOM    929  CZ  PHE   129    -176.579  47.931-102.658  1.00303.02           C
ATOM    930  C   PHE   129    -171.959  48.911-101.367  1.00303.02           C
ATOM    931  O   PHE   129    -171.416  49.016-100.270  1.00303.02           O
ATOM    932  N   TYR   130    -172.830  49.830-101.828  1.00258.09           N
ATOM    933  CA  TYR   130    -173.159  50.950-101.000  1.00258.09           C
ATOM    934  CB  TYR   130    -172.856  52.301-101.673  1.00258.09           C
ATOM    935  CG  TYR   130    -173.227  53.401-100.738  1.00258.09           C
ATOM    936  CD1 TYR   130    -172.413  53.717 -99.674  1.00258.09           C
ATOM    937  CD2 TYR   130    -174.379  54.129-100.933  1.00258.09           C
ATOM    938  CE1 TYR   130    -172.748  54.734 -98.811  1.00258.09           C
ATOM    939  CE2 TYR   130    -174.719  55.147-100.074  1.00258.09           C
ATOM    940  CZ  TYR   130    -173.904  55.450 -99.011  1.00258.09           C
ATOM    941  OH  TYR   130    -174.250  56.495 -98.128  1.00258.09           O
ATOM    942  C   TYR   130    -174.625  50.883-100.733  1.00258.09           C
ATOM    943  O   TYR   130    -175.447  50.903-101.647  1.00258.09           O
ATOM    944  N   PRO   131    -174.959  50.769 -99.480  1.00 92.67           N
ATOM    945  CA  PRO   131    -176.343  50.733 -99.100  1.00 92.67           C
ATOM    946  CD  PRO   131    -174.125  50.017 -98.559  1.00 92.67           C
ATOM    947  CB  PRO   131    -176.401  50.013 -97.750  1.00 92.67           C
ATOM    948  CG  PRO   131    -174.943  49.981 -97.260  1.00 92.67           C
ATOM    949  C   PRO   131    -176.880  52.123 -99.064  1.00 92.67           C
ATOM    950  O   PRO   131    -176.092  53.059 -98.943  1.00 92.67           O
ATOM    951  N   GLY   132    -178.212  52.286 -99.175  1.00112.00           N
ATOM    952  CA  GLY   132    -178.772  53.603 -99.117  1.00112.00           C
ATOM    953  C   GLY   132    -180.243  53.451 -98.924  1.00112.00           C
ATOM    954  O   GLY   132    -180.837  52.457 -99.341  1.00112.00           O
ATOM    955  N   TYR   133    -180.873  54.449 -98.276  1.00250.30           N
ATOM    956  CA  TYR   133    -182.287  54.383 -98.060  1.00250.30           C
ATOM    957  CB  TYR   133    -182.653  54.325 -96.565  1.00250.30           C
ATOM    958  CG  TYR   133    -184.135  54.257 -96.428  1.00250.30           C
ATOM    959  CD1 TYR   133    -184.803  53.084 -96.697  1.00250.30           C
ATOM    960  CD2 TYR   133    -184.853  55.352 -96.008  1.00250.30           C
ATOM    961  CE1 TYR   133    -186.170  53.009 -96.567  1.00250.30           C
ATOM    962  CE2 TYR   133    -186.220  55.283 -95.876  1.00250.30           C
ATOM    963  CZ  TYR   133    -186.880  54.111 -96.158  1.00250.30           C
ATOM    964  OH  TYR   133    -188.283  54.039 -96.023  1.00250.30           O
ATOM    965  C   TYR   133    -182.864  55.630 -98.650  1.00250.30           C
ATOM    966  O   TYR   133    -182.397  56.737 -98.386  1.00250.30           O
ATOM    967  N   PRO   134    -183.858  55.463 -99.475  1.00169.76           N
ATOM    968  CA  PRO   134    -184.463  56.612-100.091  1.00169.76           C
ATOM    969  CD  PRO   134    -183.864  54.310-100.363  1.00169.76           C
ATOM    970  CB  PRO   134    -185.207  56.090-101.318  1.00169.76           C
ATOM    971  CG  PRO   134    -184.432  54.817-101.697  1.00169.76           C
ATOM    972  C   PRO   134    -185.342  57.341 -99.129  1.00169.76           C
ATOM    973  O   PRO   134    -185.817  56.729 -98.175  1.00169.76           O
ATOM    974  N   GLY   135    -185.569  58.650 -99.356  1.00113.67           N
ATOM    975  CA  GLY   135    -186.422  59.391 -98.475  1.00113.67           C
ATOM    976  C   GLY   135    -186.661  60.726 -99.100  1.00113.67           C
ATOM    977  O   GLY   135    -185.917  61.155 -99.981  1.00113.67           O
ATOM    978  N   THR   136    -187.725  61.421 -98.650  1.00222.54           N
ATOM    979  CA  THR   136    -188.024  62.716 -99.185  1.00222.54           C
ATOM    980  CB  THR   136    -189.288  62.751 -99.993  1.00222.54           C
ATOM    981  OG1 THR   136    -189.200  61.843-101.081  1.00222.54           O
ATOM    982  CG2 THR   136    -189.497  64.183-100.514  1.00222.54           C
ATOM    983  C   THR   136    -188.217  63.641 -98.030  1.00222.54           C
ATOM    984  O   THR   136    -188.566  63.213 -96.930  1.00222.54           O
ATOM    985  N   TYR   137    -187.969  64.946 -98.250  1.00316.55           N
ATOM    986  CA  TYR   137    -188.141  65.902 -97.198  1.00316.55           C
ATOM    987  CB  TYR   137    -186.822  66.536 -96.725  1.00316.55           C
ATOM    988  CG  TYR   137    -187.144  67.503 -95.640  1.00316.55           C
ATOM    989  CD1 TYR   137    -187.338  67.063 -94.350  1.00316.55           C
ATOM    990  CD2 TYR   137    -187.247  68.848 -95.908  1.00316.55           C
ATOM    991  CE1 TYR   137    -187.634  67.951 -93.344  1.00316.55           C
ATOM    992  CE2 TYR   137    -187.543  69.742 -94.905  1.00316.55           C
ATOM    993  CZ  TYR   137    -187.737  69.293 -93.620  1.00316.55           C
ATOM    994  OH  TYR   137    -188.041  70.207 -92.590  1.00316.55           O
ATOM    995  C   TYR   137    -188.996  67.002 -97.739  1.00316.55           C
ATOM    996  O   TYR   137    -188.912  67.341 -98.919  1.00316.55           O
ATOM    997  N   GLN   138    -189.866  67.578 -96.886  1.00198.16           N
ATOM    998  CA  GLN   138    -190.707  68.646 -97.346  1.00198.16           C
ATOM    999  CB  GLN   138    -192.208  68.362 -97.165  1.00198.16           C
ATOM   1000  CG  GLN   138    -192.707  67.184 -98.004  1.00198.16           C
ATOM   1001  CD  GLN   138    -194.196  67.010 -97.738  1.00198.16           C
ATOM   1002  OE1 GLN   138    -194.793  67.757 -96.965  1.00198.16           O
ATOM   1003  NE2 GLN   138    -194.815  65.994 -98.397  1.00198.16           N
ATOM   1004  C   GLN   138    -190.381  69.858 -96.536  1.00198.16           C
ATOM   1005  O   GLN   138    -190.258  69.803 -95.313  1.00198.16           O
ATOM   1006  N   PRO   139    -190.203  70.952 -97.221  1.00115.21           N
ATOM   1007  CA  PRO   139    -189.916  72.194 -96.556  1.00115.21           C
ATOM   1008  CD  PRO   139    -189.616  70.901 -98.549  1.00115.21           C
ATOM   1009  CB  PRO   139    -189.178  73.067 -97.575  1.00115.21           C
ATOM   1010  CG  PRO   139    -189.415  72.374 -98.929  1.00115.21           C
ATOM   1011  C   PRO   139    -191.171  72.816 -96.037  1.00115.21           C
ATOM   1012  O   PRO   139    -192.248  72.488 -96.532  1.00115.21           O
ATOM   1013  N   MET   140    -191.054  73.706 -95.031  1.00339.87           N
ATOM   1014  CA  MET   140    -192.205  74.381 -94.507  1.00339.87           C
ATOM   1015  CB  MET   140    -192.674  73.836 -93.147  1.00339.87           C
ATOM   1016  CG  MET   140    -191.666  74.058 -92.019  1.00339.87           C
ATOM   1017  SD  MET   140    -192.195  73.422 -90.400  1.00339.87           S
ATOM   1018  CE  MET   140    -193.441  74.715 -90.123  1.00339.87           C
ATOM   1019  C   MET   140    -191.816  75.810 -94.304  1.00339.87           C
ATOM   1020  O   MET   140    -190.653  76.111 -94.039  1.00339.87           O
ATOM   1021  N   ALA   141    -192.783  76.739 -94.445  1.00276.73           N
ATOM   1022  CA  ALA   141    -192.463  78.123 -94.253  1.00276.73           C
ATOM   1023  CB  ALA   141    -192.105  78.858 -95.556  1.00276.73           C
ATOM   1024  C   ALA   141    -193.668  78.802 -93.685  1.00276.73           C
ATOM   1025  O   ALA   141    -194.793  78.329 -93.842  1.00276.73           O
ATOM   1026  N   SER   142    -193.448  79.931 -92.981  1.00188.17           N
ATOM   1027  CA  SER   142    -194.541  80.673 -92.424  1.00188.17           C
ATOM   1028  CB  SER   142    -194.674  80.525 -90.899  1.00188.17           C
ATOM   1029  OG  SER   142    -193.535  81.076 -90.255  1.00188.17           O
ATOM   1030  C   SER   142    -194.279  82.117 -92.704  1.00188.17           C
ATOM   1031  O   SER   142    -193.129  82.535 -92.826  1.00188.17           O
ATOM   1032  N   TYR   143    -195.353  82.920 -92.839  1.00273.68           N
ATOM   1033  CA  TYR   143    -195.168  84.316 -93.107  1.00273.68           C
ATOM   1034  CB  TYR   143    -195.692  84.715 -94.498  1.00273.68           C
ATOM   1035  CG  TYR   143    -195.359  86.143 -94.752  1.00273.68           C
ATOM   1036  CD1 TYR   143    -194.089  86.495 -95.147  1.00273.68           C
ATOM   1037  CD2 TYR   143    -196.312  87.125 -94.613  1.00273.68           C
ATOM   1038  CE1 TYR   143    -193.768  87.809 -95.390  1.00273.68           C
ATOM   1039  CE2 TYR   143    -195.997  88.440 -94.857  1.00273.68           C
ATOM   1040  CZ  TYR   143    -194.724  88.784 -95.244  1.00273.68           C
ATOM   1041  OH  TYR   143    -194.398  90.134 -95.494  1.00273.68           O
ATOM   1042  C   TYR   143    -195.956  85.069 -92.080  1.00273.68           C
ATOM   1043  O   TYR   143    -197.137  84.796 -91.875  1.00273.68           O
ATOM   1044  N   LEU   144    -195.313  86.032 -91.385  1.00261.36           N
ATOM   1045  CA  LEU   144    -196.029  86.782 -90.391  1.00261.36           C
ATOM   1046  CB  LEU   144    -195.712  86.302 -88.956  1.00261.36           C
ATOM   1047  CG  LEU   144    -196.573  86.882 -87.807  1.00261.36           C
ATOM   1048  CD1 LEU   144    -196.123  86.298 -86.458  1.00261.36           C
ATOM   1049  CD2 LEU   144    -196.591  88.419 -87.769  1.00261.36           C
ATOM   1050  C   LEU   144    -195.609  88.212 -90.530  1.00261.36           C
ATOM   1051  O   LEU   144    -194.425  88.507 -90.686  1.00261.36           O
ATOM   1052  N   ASP   145    -196.585  89.144 -90.499  1.00163.79           N
ATOM   1053  CA  ASP   145    -196.266  90.541 -90.580  1.00163.79           C
ATOM   1054  CB  ASP   145    -196.810  91.237 -91.838  1.00163.79           C
ATOM   1055  CG  ASP   145    -196.006  90.758 -93.035  1.00163.79           C
ATOM   1056  OD1 ASP   145    -194.975  90.066 -92.819  1.00163.79           O
ATOM   1057  OD2 ASP   145    -196.414  91.075 -94.184  1.00163.79           O
ATOM   1058  C   ASP   145    -196.899  91.226 -89.411  1.00163.79           C
ATOM   1059  O   ASP   145    -198.070  91.001 -89.109  1.00163.79           O
ATOM   1060  N   VAL   146    -196.124  92.072 -88.702  1.00113.68           N
ATOM   1061  CA  VAL   146    -196.681  92.802 -87.601  1.00113.68           C
ATOM   1062  CB  VAL   146    -196.305  92.251 -86.258  1.00113.68           C
ATOM   1063  CG1 VAL   146    -194.781  92.373 -86.088  1.00113.68           C
ATOM   1064  CG2 VAL   146    -197.110  92.997 -85.181  1.00113.68           C
ATOM   1065  C   VAL   146    -196.144  94.197 -87.671  1.00113.68           C
ATOM   1066  O   VAL   146    -195.033  94.417 -88.152  1.00113.68           O
ATOM   1067  N   SER   147    -196.937  95.185 -87.208  1.00174.05           N
ATOM   1068  CA  SER   147    -196.464  96.540 -87.228  1.00174.05           C
ATOM   1069  CB  SER   147    -196.949  97.342 -88.447  1.00174.05           C
ATOM   1070  OG  SER   147    -196.443  98.667 -88.393  1.00174.05           O
ATOM   1071  C   SER   147    -196.999  97.227 -86.012  1.00174.05           C
ATOM   1072  O   SER   147    -198.067  96.881 -85.509  1.00174.05           O
ATOM   1073  N   VAL   148    -196.244  98.217 -85.492  1.00 42.17           N
ATOM   1074  CA  VAL   148    -196.701  98.952 -84.349  1.00 42.17           C
ATOM   1075  CB  VAL   148    -196.205  98.396 -83.047  1.00 42.17           C
ATOM   1076  CG1 VAL   148    -196.677  99.313 -81.906  1.00 42.17           C
ATOM   1077  CG2 VAL   148    -196.689  96.941 -82.920  1.00 42.17           C
ATOM   1078  C   VAL   148    -196.163 100.342 -84.467  1.00 42.17           C
ATOM   1079  O   VAL   148    -195.127 100.564 -85.091  1.00 42.17           O
ATOM   1080  N   VAL   149    -196.875 101.327 -83.882  1.00108.81           N
ATOM   1081  CA  VAL   149    -196.400 102.680 -83.925  1.00108.81           C
ATOM   1082  CB  VAL   149    -197.050 103.510 -84.993  1.00108.81           C
ATOM   1083  CG1 VAL   149    -198.553 103.612 -84.685  1.00108.81           C
ATOM   1084  CG2 VAL   149    -196.337 104.871 -85.055  1.00108.81           C
ATOM   1085  C   VAL   149    -196.730 103.319 -82.614  1.00108.81           C
ATOM   1086  O   VAL   149    -197.709 102.953 -81.965  1.00108.81           O
ATOM   1087  N   GLN   150    -195.896 104.284 -82.175  1.00286.99           N
ATOM   1088  CA  GLN   150    -196.172 104.959 -80.940  1.00286.99           C
ATOM   1089  CB  GLN   150    -195.586 104.251 -79.708  1.00286.99           C
ATOM   1090  CG  GLN   150    -194.057 104.198 -79.705  1.00286.99           C
ATOM   1091  CD  GLN   150    -193.617 103.475 -78.440  1.00286.99           C
ATOM   1092  OE1 GLN   150    -194.443 103.052 -77.632  1.00286.99           O
ATOM   1093  NE2 GLN   150    -192.277 103.329 -78.259  1.00286.99           N
ATOM   1094  C   GLN   150    -195.549 106.317 -81.008  1.00286.99           C
ATOM   1095  O   GLN   150    -194.578 106.530 -81.732  1.00286.99           O
ATOM   1096  N   THR   151    -196.117 107.286 -80.261  1.00319.98           N
ATOM   1097  CA  THR   151    -195.558 108.607 -80.235  1.00319.98           C
ATOM   1098  CB  THR   151    -196.417 109.637 -80.907  1.00319.98           C
ATOM   1099  OG1 THR   151    -197.665 109.748 -80.238  1.00319.98           O
ATOM   1100  CG2 THR   151    -196.635 109.216 -82.371  1.00319.98           C
ATOM   1101  C   THR   151    -195.432 109.009 -78.800  1.00319.98           C
ATOM   1102  O   THR   151    -196.281 108.670 -77.976  1.00319.98           O
ATOM   1103  N   LEU   152    -194.345 109.730 -78.457  1.00279.53           N
ATOM   1104  CA  LEU   152    -194.169 110.157 -77.099  1.00279.53           C
ATOM   1105  CB  LEU   152    -193.116 109.344 -76.327  1.00279.53           C
ATOM   1106  CG  LEU   152    -193.492 107.862 -76.146  1.00279.53           C
ATOM   1107  CD1 LEU   152    -193.563 107.133 -77.497  1.00279.53           C
ATOM   1108  CD2 LEU   152    -192.557 107.167 -75.142  1.00279.53           C
ATOM   1109  C   LEU   152    -193.698 111.576 -77.113  1.00279.53           C
ATOM   1110  O   LEU   152    -193.099 112.034 -78.086  1.00279.53           O
ATOM   1111  N   GLY   153    -193.984 112.321 -76.026  1.00145.28           N
ATOM   1112  CA  GLY   153    -193.524 113.676 -75.924  1.00145.28           C
ATOM   1113  C   GLY   153    -194.067 114.240 -74.651  1.00145.28           C
ATOM   1114  O   GLY   153    -195.173 113.898 -74.235  1.00145.28           O
ATOM   1115  N   ALA   154    -193.295 115.129 -73.993  1.00253.89           N
ATOM   1116  CA  ALA   154    -193.780 115.715 -72.778  1.00253.89           C
ATOM   1117  CB  ALA   154    -193.362 114.943 -71.514  1.00253.89           C
ATOM   1118  C   ALA   154    -193.209 117.091 -72.659  1.00253.89           C
ATOM   1119  O   ALA   154    -192.093 117.371 -73.094  1.00253.89           O
ATOM   1120  N   PRO   155    -193.999 117.963 -72.098  1.00106.72           N
ATOM   1121  CA  PRO   155    -193.564 119.313 -71.857  1.00106.72           C
ATOM   1122  CD  PRO   155    -195.432 117.892 -72.326  1.00106.72           C
ATOM   1123  CB  PRO   155    -194.824 120.181 -71.864  1.00106.72           C
ATOM   1124  CG  PRO   155    -195.984 119.183 -71.707  1.00106.72           C
ATOM   1125  C   PRO   155    -192.813 119.377 -70.566  1.00106.72           C
ATOM   1126  O   PRO   155    -192.896 118.431 -69.784  1.00106.72           O
ATOM   1127  N   GLY   156    -192.069 120.476 -70.323  1.00119.46           N
ATOM   1128  CA  GLY   156    -191.367 120.613 -69.080  1.00119.46           C
ATOM   1129  C   GLY   156    -191.094 122.070 -68.879  1.00119.46           C
ATOM   1130  O   GLY   156    -190.873 122.806 -69.839  1.00119.46           O
ATOM   1131  N   GLU   157    -191.104 122.525 -67.609  1.00239.12           N
ATOM   1132  CA  GLU   157    -190.842 123.909 -67.345  1.00239.12           C
ATOM   1133  CB  GLU   157    -192.107 124.726 -67.032  1.00239.12           C
ATOM   1134  CG  GLU   157    -193.056 124.859 -68.225  1.00239.12           C
ATOM   1135  CD  GLU   157    -194.260 125.678 -67.784  1.00239.12           C
ATOM   1136  OE1 GLU   157    -194.289 126.094 -66.595  1.00239.12           O
ATOM   1137  OE2 GLU   157    -195.165 125.903 -68.632  1.00239.12           O
ATOM   1138  C   GLU   157    -189.954 123.991 -66.145  1.00239.12           C
ATOM   1139  O   GLU   157    -190.064 123.203 -65.207  1.00239.12           O
ATOM   1140  N   PRO   158    -189.045 124.924 -66.188  1.00116.62           N
ATOM   1141  CA  PRO   158    -188.155 125.139 -65.077  1.00116.62           C
ATOM   1142  CD  PRO   158    -188.428 125.286 -67.452  1.00116.62           C
ATOM   1143  CB  PRO   158    -186.896 125.791 -65.655  1.00116.62           C
ATOM   1144  CG  PRO   158    -187.308 126.260 -67.061  1.00116.62           C
ATOM   1145  C   PRO   158    -188.823 125.966 -64.025  1.00116.62           C
ATOM   1146  O   PRO   158    -189.805 126.639 -64.331  1.00116.62           O
ATOM   1147  N   ARG   159    -188.314 125.920 -62.777  1.00290.18           N
ATOM   1148  CA  ARG   159    -188.879 126.711 -61.721  1.00290.18           C
ATOM   1149  CB  ARG   159    -189.751 125.908 -60.743  1.00290.18           C
ATOM   1150  CG  ARG   159    -190.351 126.763 -59.624  1.00290.18           C
ATOM   1151  CD  ARG   159    -191.221 125.971 -58.646  1.00290.18           C
ATOM   1152  NE  ARG   159    -192.435 125.527 -59.386  1.00290.18           N
ATOM   1153  CZ  ARG   159    -193.549 126.315 -59.402  1.00290.18           C
ATOM   1154  NH1 ARG   159    -193.555 127.502 -58.729  1.00290.18           N
ATOM   1155  NH2 ARG   159    -194.658 125.915 -60.091  1.00290.18           N
ATOM   1156  C   ARG   159    -187.745 127.287 -60.934  1.00290.18           C
ATOM   1157  O   ARG   159    -186.632 126.764 -60.958  1.00290.18           O
ATOM   1158  N   HIS   160    -188.000 128.408 -60.229  1.00309.96           N
ATOM   1159  CA  HIS   160    -186.968 129.020 -59.441  1.00309.96           C
ATOM   1160  ND1 HIS   160    -184.105 130.731 -59.266  1.00309.96           N
ATOM   1161  CG  HIS   160    -185.444 131.027 -59.148  1.00309.96           C
ATOM   1162  CB  HIS   160    -186.525 130.394 -59.973  1.00309.96           C
ATOM   1163  NE2 HIS   160    -184.277 132.271 -57.671  1.00309.96           N
ATOM   1164  CD2 HIS   160    -185.531 131.970 -58.168  1.00309.96           C
ATOM   1165  CE1 HIS   160    -183.452 131.503 -58.359  1.00309.96           C
ATOM   1166  C   HIS   160    -187.506 129.236 -58.062  1.00309.96           C
ATOM   1167  O   HIS   160    -188.681 129.550 -57.884  1.00309.96           O
ATOM   1168  N   ASP   161    -186.646 129.045 -57.041  1.00276.65           N
ATOM   1169  CA  ASP   161    -187.059 129.249 -55.683  1.00276.65           C
ATOM   1170  CB  ASP   161    -187.094 127.959 -54.844  1.00276.65           C
ATOM   1171  CG  ASP   161    -185.685 127.385 -54.765  1.00276.65           C
ATOM   1172  OD1 ASP   161    -184.871 127.673 -55.682  1.00276.65           O
ATOM   1173  OD2 ASP   161    -185.407 126.645 -53.783  1.00276.65           O
ATOM   1174  C   ASP   161    -186.086 130.184 -55.038  1.00276.65           C
ATOM   1175  O   ASP   161    -184.903 130.194 -55.374  1.00276.65           O
ATOM   1176  N   SER   162    -186.573 131.025 -54.103  1.00224.93           N
ATOM   1177  CA  SER   162    -185.690 131.926 -53.420  1.00224.93           C
ATOM   1178  CB  SER   162    -185.925 133.405 -53.773  1.00224.93           C
ATOM   1179  OG  SER   162    -185.644 133.631 -55.146  1.00224.93           O
ATOM   1180  C   SER   162    -185.946 131.778 -51.955  1.00224.93           C
ATOM   1181  O   SER   162    -187.073 131.522 -51.535  1.00224.93           O
ATOM   1182  N   LEU   163    -184.885 131.917 -51.134  1.00244.61           N
ATOM   1183  CA  LEU   163    -185.049 131.803 -49.714  1.00244.61           C
ATOM   1184  CB  LEU   163    -184.352 130.569 -49.115  1.00244.61           C
ATOM   1185  CG  LEU   163    -184.917 129.234 -49.632  1.00244.61           C
ATOM   1186  CD1 LEU   163    -184.191 128.037 -48.999  1.00244.61           C
ATOM   1187  CD2 LEU   163    -186.442 129.166 -49.455  1.00244.61           C
ATOM   1188  C   LEU   163    -184.426 133.007 -49.085  1.00244.61           C
ATOM   1189  O   LEU   163    -183.385 133.482 -49.536  1.00244.61           O
ATOM   1190  N   LEU   164    -185.067 133.548 -48.031  1.00266.45           N
ATOM   1191  CA  LEU   164    -184.508 134.685 -47.360  1.00266.45           C
ATOM   1192  CB  LEU   164    -185.457 135.902 -47.369  1.00266.45           C
ATOM   1193  CG  LEU   164    -184.928 137.171 -46.667  1.00266.45           C
ATOM   1194  CD1 LEU   164    -184.920 137.028 -45.135  1.00266.45           C
ATOM   1195  CD2 LEU   164    -183.564 137.590 -47.234  1.00266.45           C
ATOM   1196  C   LEU   164    -184.258 134.276 -45.942  1.00266.45           C
ATOM   1197  O   LEU   164    -185.183 133.965 -45.194  1.00266.45           O
ATOM   1198  N   PRO   165    -183.008 134.240 -45.571  1.00 79.23           N
ATOM   1199  CA  PRO   165    -182.664 133.886 -44.218  1.00 79.23           C
ATOM   1200  CD  PRO   165    -181.974 133.842 -46.511  1.00 79.23           C
ATOM   1201  CB  PRO   165    -181.247 133.310 -44.270  1.00 79.23           C
ATOM   1202  CG  PRO   165    -180.708 133.721 -45.652  1.00 79.23           C
ATOM   1203  C   PRO   165    -182.795 135.063 -43.306  1.00 79.23           C
ATOM   1204  O   PRO   165    -182.689 136.194 -43.776  1.00 79.23           O
ATOM   1205  N   VAL   166    -183.028 134.822 -42.000  1.00 48.02           N
ATOM   1206  CA  VAL   166    -183.119 135.907 -41.068  1.00 48.02           C
ATOM   1207  CB  VAL   166    -184.523 136.211 -40.637  1.00 48.02           C
ATOM   1208  CG1 VAL   166    -184.478 137.308 -39.561  1.00 48.02           C
ATOM   1209  CG2 VAL   166    -185.345 136.588 -41.881  1.00 48.02           C
ATOM   1210  C   VAL   166    -182.361 135.503 -39.845  1.00 48.02           C
ATOM   1211  O   VAL   166    -182.329 134.327 -39.484  1.00 48.02           O
ATOM   1212  N   ASP   167    -181.705 136.476 -39.181  1.00247.29           N
ATOM   1213  CA  ASP   167    -180.967 136.166 -37.992  1.00247.29           C
ATOM   1214  CB  ASP   167    -179.442 136.307 -38.151  1.00247.29           C
ATOM   1215  CG  ASP   167    -179.117 137.762 -38.463  1.00247.29           C
ATOM   1216  OD1 ASP   167    -179.984 138.452 -39.064  1.00247.29           O
ATOM   1217  OD2 ASP   167    -177.993 138.204 -38.103  1.00247.29           O
ATOM   1218  C   ASP   167    -181.394 137.111 -36.915  1.00247.29           C
ATOM   1219  O   ASP   167    -181.674 138.280 -37.175  1.00247.29           O
ATOM   1220  N   SER   168    -181.481 136.611 -35.666  1.00146.35           N
ATOM   1221  CA  SER   168    -181.844 137.468 -34.575  1.00146.35           C
ATOM   1222  CB  SER   168    -183.237 137.172 -33.993  1.00146.35           C
ATOM   1223  OG  SER   168    -183.260 135.873 -33.420  1.00146.35           O
ATOM   1224  C   SER   168    -180.851 137.241 -33.482  1.00146.35           C
ATOM   1225  O   SER   168    -180.363 136.127 -33.295  1.00146.35           O
ATOM   1226  N   TYR   169    -180.509 138.312 -32.738  1.00311.28           N
ATOM   1227  CA  TYR   169    -179.570 138.178 -31.663  1.00311.28           C
ATOM   1228  CB  TYR   169    -178.200 138.812 -31.964  1.00311.28           C
ATOM   1229  CG  TYR   169    -177.334 138.623 -30.766  1.00311.28           C
ATOM   1230  CD1 TYR   169    -176.780 137.395 -30.484  1.00311.28           C
ATOM   1231  CD2 TYR   169    -177.063 139.683 -29.931  1.00311.28           C
ATOM   1232  CE1 TYR   169    -175.979 137.225 -29.379  1.00311.28           C
ATOM   1233  CE2 TYR   169    -176.263 139.519 -28.825  1.00311.28           C
ATOM   1234  CZ  TYR   169    -175.720 138.288 -28.548  1.00311.28           C
ATOM   1235  OH  TYR   169    -174.898 138.116 -27.413  1.00311.28           O
ATOM   1236  C   TYR   169    -180.138 138.870 -30.466  1.00311.28           C
ATOM   1237  O   TYR   169    -180.863 139.855 -30.591  1.00311.28           O
ATOM   1238  N   GLN   170    -179.834 138.345 -29.262  1.00294.96           N
ATOM   1239  CA  GLN   170    -180.319 138.954 -28.059  1.00294.96           C
ATOM   1240  CB  GLN   170    -181.332 138.085 -27.293  1.00294.96           C
ATOM   1241  CG  GLN   170    -181.849 138.738 -26.010  1.00294.96           C
ATOM   1242  CD  GLN   170    -182.833 137.776 -25.359  1.00294.96           C
ATOM   1243  OE1 GLN   170    -183.393 138.061 -24.302  1.00294.96           O
ATOM   1244  NE2 GLN   170    -183.052 136.601 -26.008  1.00294.96           N
ATOM   1245  C   GLN   170    -179.143 139.162 -27.161  1.00294.96           C
ATOM   1246  O   GLN   170    -178.175 138.404 -27.205  1.00294.96           O
ATOM   1247  N   SER   171    -179.194 140.215 -26.321  1.00213.52           N
ATOM   1248  CA  SER   171    -178.098 140.487 -25.438  1.00213.52           C
ATOM   1249  CB  SER   171    -177.331 141.774 -25.785  1.00213.52           C
ATOM   1250  OG  SER   171    -176.714 141.647 -27.057  1.00213.52           O
ATOM   1251  C   SER   171    -178.655 140.665 -24.064  1.00213.52           C
ATOM   1252  O   SER   171    -179.856 140.867 -23.889  1.00213.52           O
ATOM   1253  N   TRP   172    -177.781 140.571 -23.042  1.00283.97           N
ATOM   1254  CA  TRP   172    -178.227 140.729 -21.689  1.00283.97           C
ATOM   1255  CB  TRP   172    -178.004 139.475 -20.824  1.00283.97           C
ATOM   1256  CG  TRP   172    -178.466 139.603 -19.391  1.00283.97           C
ATOM   1257  CD2 TRP   172    -179.830 139.442 -18.971  1.00283.97           C
ATOM   1258  CD1 TRP   172    -177.747 139.885 -18.267  1.00283.97           C
ATOM   1259  NE1 TRP   172    -178.577 139.907 -17.171  1.00283.97           N
ATOM   1260  CE2 TRP   172    -179.862 139.637 -17.591  1.00283.97           C
ATOM   1261  CE3 TRP   172    -180.963 139.157 -19.678  1.00283.97           C
ATOM   1262  CZ2 TRP   172    -181.033 139.548 -16.893  1.00283.97           C
ATOM   1263  CZ3 TRP   172    -182.142 139.068 -18.972  1.00283.97           C
ATOM   1264  CH2 TRP   172    -182.176 139.259 -17.606  1.00283.97           C
ATOM   1265  C   TRP   172    -177.450 141.864 -21.101  1.00283.97           C
ATOM   1266  O   TRP   172    -176.366 142.201 -21.575  1.00283.97           O
ATOM   1267  N   ALA   173    -178.010 142.500 -20.054  1.00 72.34           N
ATOM   1268  CA  ALA   173    -177.393 143.646 -19.449  1.00 72.34           C
ATOM   1269  CB  ALA   173    -178.240 144.246 -18.314  1.00 72.34           C
ATOM   1270  C   ALA   173    -176.071 143.263 -18.863  1.00 72.34           C
ATOM   1271  O   ALA   173    -175.084 143.978 -19.033  1.00 72.34           O
ATOM   1272  N   LEU   174    -176.012 142.110 -18.172  1.00227.28           N
ATOM   1273  CA  LEU   174    -174.792 141.694 -17.544  1.00227.28           C
ATOM   1274  CB  LEU   174    -173.553 141.775 -18.455  1.00227.28           C
ATOM   1275  CG  LEU   174    -173.614 140.814 -19.658  1.00227.28           C
ATOM   1276  CD1 LEU   174    -172.356 140.932 -20.532  1.00227.28           C
ATOM   1277  CD2 LEU   174    -173.895 139.372 -19.207  1.00227.28           C
ATOM   1278  C   LEU   174    -174.571 142.569 -16.353  1.00227.28           C
ATOM   1279  O   LEU   174    -174.976 143.731 -16.339  1.00227.28           O
ATOM   1280  N   ALA   175    -173.934 142.012 -15.304  1.00246.83           N
ATOM   1281  CA  ALA   175    -173.703 142.754 -14.100  1.00246.83           C
ATOM   1282  CB  ALA   175    -174.586 142.308 -12.922  1.00246.83           C
ATOM   1283  C   ALA   175    -172.283 142.532 -13.691  1.00246.83           C
ATOM   1284  O   ALA   175    -171.610 141.637 -14.200  1.00246.83           O
ATOM   1285  N   GLY   176    -171.783 143.373 -12.762  1.00154.55           N
ATOM   1286  CA  GLY   176    -170.426 143.251 -12.316  1.00154.55           C
ATOM   1287  C   GLY   176    -170.448 143.051 -10.835  1.00154.55           C
ATOM   1288  O   GLY   176    -171.505 143.095 -10.207  1.00154.55           O
ATOM   1289  N   GLY   177    -169.262 142.821 -10.236  1.00135.11           N
ATOM   1290  CA  GLY   177    -169.197 142.602  -8.820  1.00135.11           C
ATOM   1291  C   GLY   177    -167.904 143.163  -8.321  1.00135.11           C
ATOM   1292  O   GLY   177    -167.023 143.520  -9.102  1.00135.11           O
ATOM   1293  N   TRP   178    -167.769 143.255  -6.981  1.00292.56           N
ATOM   1294  CA  TRP   178    -166.584 143.797  -6.381  1.00292.56           C
ATOM   1295  CB  TRP   178    -166.894 144.997  -5.468  1.00292.56           C
ATOM   1296  CG  TRP   178    -165.706 145.632  -4.786  1.00292.56           C
ATOM   1297  CD2 TRP   178    -165.038 146.811  -5.264  1.00292.56           C
ATOM   1298  CD1 TRP   178    -165.086 145.283  -3.622  1.00292.56           C
ATOM   1299  NE1 TRP   178    -164.072 146.170  -3.346  1.00292.56           N
ATOM   1300  CE2 TRP   178    -164.033 147.116  -4.347  1.00292.56           C
ATOM   1301  CE3 TRP   178    -165.251 147.580  -6.372  1.00292.56           C
ATOM   1302  CZ2 TRP   178    -163.221 148.201  -4.525  1.00292.56           C
ATOM   1303  CZ3 TRP   178    -164.427 148.669  -6.552  1.00292.56           C
ATOM   1304  CH2 TRP   178    -163.432 148.973  -5.646  1.00292.56           C
ATOM   1305  C   TRP   178    -165.998 142.734  -5.505  1.00292.56           C
ATOM   1306  O   TRP   178    -166.699 142.138  -4.688  1.00292.56           O
ATOM   1307  N   ASN   179    -164.689 142.453  -5.667  1.00274.82           N
ATOM   1308  CA  ASN   179    -164.063 141.479  -4.820  1.00274.82           C
ATOM   1309  CB  ASN   179    -164.037 140.064  -5.424  1.00274.82           C
ATOM   1310  CG  ASN   179    -163.631 139.082  -4.332  1.00274.82           C
ATOM   1311  OD1 ASN   179    -163.247 137.947  -4.611  1.00274.82           O
ATOM   1312  ND2 ASN   179    -163.723 139.526  -3.050  1.00274.82           N
ATOM   1313  C   ASN   179    -162.640 141.901  -4.632  1.00274.82           C
ATOM   1314  O   ASN   179    -162.017 142.430  -5.551  1.00274.82           O
ATOM   1315  N   SER   180    -162.091 141.702  -3.416  1.00204.54           N
ATOM   1316  CA  SER   180    -160.712 142.035  -3.205  1.00204.54           C
ATOM   1317  CB  SER   180    -160.491 143.492  -2.763  1.00204.54           C
ATOM   1318  OG  SER   180    -160.912 144.383  -3.786  1.00204.54           O
ATOM   1319  C   SER   180    -160.202 141.165  -2.101  1.00204.54           C
ATOM   1320  O   SER   180    -160.911 140.902  -1.131  1.00204.54           O
ATOM   1321  N   GLN   181    -158.953 140.673  -2.232  1.00340.63           N
ATOM   1322  CA  GLN   181    -158.393 139.884  -1.175  1.00340.63           C
ATOM   1323  CB  GLN   181    -159.167 138.579  -0.915  1.00340.63           C
ATOM   1324  CG  GLN   181    -159.168 137.606  -2.095  1.00340.63           C
ATOM   1325  CD  GLN   181    -160.072 136.437  -1.726  1.00340.63           C
ATOM   1326  OE1 GLN   181    -160.606 136.376  -0.620  1.00340.63           O
ATOM   1327  NE2 GLN   181    -160.255 135.485  -2.679  1.00340.63           N
ATOM   1328  C   GLN   181    -156.985 139.538  -1.544  1.00340.63           C
ATOM   1329  O   GLN   181    -156.682 139.297  -2.712  1.00340.63           O
ATOM   1330  N   MET   182    -156.075 139.531  -0.547  1.00353.47           N
ATOM   1331  CA  MET   182    -154.710 139.179  -0.815  1.00353.47           C
ATOM   1332  CB  MET   182    -153.866 140.374  -1.293  1.00353.47           C
ATOM   1333  CG  MET   182    -152.443 140.009  -1.719  1.00353.47           C
ATOM   1334  SD  MET   182    -151.456 141.416  -2.313  1.00353.47           S
ATOM   1335  CE  MET   182    -150.084 140.400  -2.931  1.00353.47           C
ATOM   1336  C   MET   182    -154.112 138.689   0.468  1.00353.47           C
ATOM   1337  O   MET   182    -154.392 139.231   1.536  1.00353.47           O
ATOM   1338  N   CYS   183    -153.275 137.632   0.400  1.00 64.28           N
ATOM   1339  CA  CYS   183    -152.652 137.144   1.598  1.00 64.28           C
ATOM   1340  CB  CYS   183    -153.476 136.069   2.329  1.00 64.28           C
ATOM   1341  SG  CYS   183    -155.033 136.725   3.000  1.00 64.28           S
ATOM   1342  C   CYS   183    -151.345 136.520   1.221  1.00 64.28           C
ATOM   1343  O   CYS   183    -151.185 136.021   0.108  1.00 64.28           O
ATOM   1344  N   CYS   184    -150.361 136.559   2.145  1.00 99.79           N
ATOM   1345  CA  CYS   184    -149.085 135.956   1.876  1.00 99.79           C
ATOM   1346  CB  CYS   184    -148.114 136.888   1.133  1.00 99.79           C
ATOM   1347  SG  CYS   184    -146.510 136.098   0.804  1.00 99.79           S
ATOM   1348  C   CYS   184    -148.438 135.612   3.182  1.00 99.79           C
ATOM   1349  O   CYS   184    -148.611 136.319   4.174  1.00 99.79           O
ATOM   1350  N   GLN   185    -147.683 134.491   3.212  1.00268.12           N
ATOM   1351  CA  GLN   185    -146.968 134.085   4.392  1.00268.12           C
ATOM   1352  CB  GLN   185    -147.855 133.441   5.473  1.00268.12           C
ATOM   1353  CG  GLN   185    -148.832 134.414   6.137  1.00268.12           C
ATOM   1354  CD  GLN   185    -148.026 135.358   7.019  1.00268.12           C
ATOM   1355  OE1 GLN   185    -146.815 135.208   7.165  1.00268.12           O
ATOM   1356  NE2 GLN   185    -148.717 136.361   7.626  1.00268.12           N
ATOM   1357  C   GLN   185    -145.971 133.047   3.973  1.00268.12           C
ATOM   1358  O   GLN   185    -146.073 132.489   2.882  1.00268.12           O
ATOM   1359  N   GLY   186    -144.958 132.771   4.826  1.00143.90           N
ATOM   1360  CA  GLY   186    -144.009 131.744   4.489  1.00143.90           C
ATOM   1361  C   GLY   186    -142.876 131.787   5.471  1.00143.90           C
ATOM   1362  O   GLY   186    -142.589 132.829   6.057  1.00143.90           O
ATOM   1363  N   GLU   187    -142.198 130.634   5.669  1.00266.42           N
ATOM   1364  CA  GLU   187    -141.079 130.572   6.569  1.00266.42           C
ATOM   1365  CB  GLU   187    -141.478 130.323   8.033  1.00266.42           C
ATOM   1366  CG  GLU   187    -142.272 131.474   8.655  1.00266.42           C
ATOM   1367  CD  GLU   187    -142.597 131.092  10.091  1.00266.42           C
ATOM   1368  OE1 GLU   187    -142.141 130.000  10.526  1.00266.42           O
ATOM   1369  OE2 GLU   187    -143.300 131.884  10.774  1.00266.42           O
ATOM   1370  C   GLU   187    -140.202 129.428   6.147  1.00266.42           C
ATOM   1371  O   GLU   187    -140.653 128.516   5.455  1.00266.42           O
ATOM   1372  N   GLN   188    -138.907 129.461   6.539  1.00255.81           N
ATOM   1373  CA  GLN   188    -137.999 128.396   6.199  1.00255.81           C
ATOM   1374  CB  GLN   188    -137.216 128.649   4.899  1.00255.81           C
ATOM   1375  CG  GLN   188    -138.108 128.699   3.655  1.00255.81           C
ATOM   1376  CD  GLN   188    -137.227 128.953   2.439  1.00255.81           C
ATOM   1377  OE1 GLN   188    -136.009 129.083   2.552  1.00255.81           O
ATOM   1378  NE2 GLN   188    -137.860 129.026   1.237  1.00255.81           N
ATOM   1379  C   GLN   188    -137.000 128.254   7.312  1.00255.81           C
ATOM   1380  O   GLN   188    -136.889 129.131   8.169  1.00255.81           O
ATOM   1381  N   ASN   189    -136.256 127.123   7.339  1.00212.86           N
ATOM   1382  CA  ASN   189    -135.276 126.900   8.372  1.00212.86           C
ATOM   1383  CB  ASN   189    -135.635 125.770   9.352  1.00212.86           C
ATOM   1384  CG  ASN   189    -136.700 126.280  10.310  1.00212.86           C
ATOM   1385  OD1 ASN   189    -136.622 127.405  10.802  1.00212.86           O
ATOM   1386  ND2 ASN   189    -137.723 125.429  10.590  1.00212.86           N
ATOM   1387  C   ASN   189    -133.965 126.519   7.749  1.00212.86           C
ATOM   1388  O   ASN   189    -133.890 126.021   6.627  1.00212.86           O
ATOM   1389  N   PRO   190    -132.923 126.802   8.491  1.00167.72           N
ATOM   1390  CA  PRO   190    -131.583 126.490   8.049  1.00167.72           C
ATOM   1391  CD  PRO   190    -132.955 128.030   9.272  1.00167.72           C
ATOM   1392  CB  PRO   190    -130.655 127.430   8.816  1.00167.72           C
ATOM   1393  CG  PRO   190    -131.547 128.633   9.162  1.00167.72           C
ATOM   1394  C   PRO   190    -131.200 125.046   8.217  1.00167.72           C
ATOM   1395  O   PRO   190    -131.784 124.347   9.043  1.00167.72           O
ATOM   1396  N   PRO   191    -130.248 124.623   7.423  1.00158.15           N
ATOM   1397  CA  PRO   191    -129.730 123.271   7.483  1.00158.15           C
ATOM   1398  CD  PRO   191    -130.254 125.128   6.058  1.00158.15           C
ATOM   1399  CB  PRO   191    -129.165 122.972   6.096  1.00158.15           C
ATOM   1400  CG  PRO   191    -129.929 123.925   5.165  1.00158.15           C
ATOM   1401  C   PRO   191    -128.691 123.107   8.559  1.00158.15           C
ATOM   1402  O   PRO   191    -128.313 124.104   9.173  1.00158.15           O
ATOM   1403  N   GLY   192    -128.212 121.860   8.801  1.00111.81           N
ATOM   1404  CA  GLY   192    -127.213 121.620   9.814  1.00111.81           C
ATOM   1405  C   GLY   192    -126.033 120.899   9.211  1.00111.81           C
ATOM   1406  O   GLY   192    -126.153 120.119   8.267  1.00111.81           O
ATOM   1407  N   PRO   193    -124.884 121.194   9.775  1.00190.42           N
ATOM   1408  CA  PRO   193    -123.624 120.624   9.330  1.00190.42           C
ATOM   1409  CD  PRO   193    -124.715 122.574  10.204  1.00190.42           C
ATOM   1410  CB  PRO   193    -122.545 121.635   9.713  1.00190.42           C
ATOM   1411  CG  PRO   193    -123.294 122.973   9.789  1.00190.42           C
ATOM   1412  C   PRO   193    -123.299 119.246   9.851  1.00190.42           C
ATOM   1413  O   PRO   193    -123.994 118.763  10.744  1.00190.42           O
ATOM   1414  N   PHE   194    -122.240 118.602   9.290  1.00332.31           N
ATOM   1415  CA  PHE   194    -121.794 117.287   9.693  1.00332.31           C
ATOM   1416  CB  PHE   194    -122.478 116.164   8.896  1.00332.31           C
ATOM   1417  CG  PHE   194    -122.138 116.364   7.461  1.00332.31           C
ATOM   1418  CD1 PHE   194    -122.825 117.289   6.708  1.00332.31           C
ATOM   1419  CD2 PHE   194    -121.124 115.645   6.873  1.00332.31           C
ATOM   1420  CE1 PHE   194    -122.515 117.484   5.383  1.00332.31           C
ATOM   1421  CE2 PHE   194    -120.811 115.835   5.548  1.00332.31           C
ATOM   1422  CZ  PHE   194    -121.508 116.753   4.800  1.00332.31           C
ATOM   1423  C   PHE   194    -120.300 117.185   9.482  1.00332.31           C
ATOM   1424  O   PHE   194    -119.688 118.094   8.922  1.00332.31           O
ATOM   1425  N   TRP   195    -119.664 116.078   9.955  1.00294.31           N
ATOM   1426  CA  TRP   195    -118.231 115.912   9.823  1.00294.31           C
ATOM   1427  CB  TRP   195    -117.446 116.436  11.035  1.00294.31           C
ATOM   1428  CG  TRP   195    -117.573 117.924  11.255  1.00294.31           C
ATOM   1429  CD2 TRP   195    -118.518 118.522  12.155  1.00294.31           C
ATOM   1430  CD1 TRP   195    -116.851 118.947  10.714  1.00294.31           C
ATOM   1431  NE1 TRP   195    -117.289 120.148  11.221  1.00294.31           N
ATOM   1432  CE2 TRP   195    -118.313 119.901  12.110  1.00294.31           C
ATOM   1433  CE3 TRP   195    -119.475 117.968  12.957  1.00294.31           C
ATOM   1434  CZ2 TRP   195    -119.065 120.750  12.871  1.00294.31           C
ATOM   1435  CZ3 TRP   195    -120.234 118.828  13.720  1.00294.31           C
ATOM   1436  CH2 TRP   195    -120.032 120.192  13.678  1.00294.31           C
ATOM   1437  C   TRP   195    -117.895 114.444   9.706  1.00294.31           C
ATOM   1438  O   TRP   195    -118.789 113.599   9.711  1.00294.31           O
ATOM   1439  N   LYS   196    -116.584 114.104   9.558  1.00303.77           N
ATOM   1440  CA  LYS   196    -116.178 112.717   9.471  1.00303.77           C
ATOM   1441  CB  LYS   196    -116.553 112.069   8.130  1.00303.77           C
ATOM   1442  CG  LYS   196    -116.456 110.544   8.140  1.00303.77           C
ATOM   1443  CD  LYS   196    -117.118 109.893   6.925  1.00303.77           C
ATOM   1444  CE  LYS   196    -118.614 110.195   6.809  1.00303.77           C
ATOM   1445  NZ  LYS   196    -119.148 109.631   5.549  1.00303.77           N
ATOM   1446  C   LYS   196    -114.676 112.593   9.634  1.00303.77           C
ATOM   1447  O   LYS   196    -113.962 113.595   9.610  1.00303.77           O
ATOM   1448  N   ALA   197    -114.160 111.345   9.832  1.00310.53           N
ATOM   1449  CA  ALA   197    -112.737 111.097   9.972  1.00310.53           C
ATOM   1450  CB  ALA   197    -112.164 111.586  11.314  1.00310.53           C
ATOM   1451  C   ALA   197    -112.463 109.607   9.885  1.00310.53           C
ATOM   1452  O   ALA   197    -113.390 108.803   9.964  1.00310.53           O
ATOM   1453  N   ALA   198    -111.175 109.199   9.692  1.00312.71           N
ATOM   1454  CA  ALA   198    -110.814 107.794   9.622  1.00312.71           C
ATOM   1455  CB  ALA   198    -111.119 107.151   8.258  1.00312.71           C
ATOM   1456  C   ALA   198    -109.326 107.629   9.861  1.00312.71           C
ATOM   1457  O   ALA   198    -108.562 108.578   9.695  1.00312.71           O
ATOM   1458  N   PHE   199    -108.872 106.413  10.274  1.00409.05           N
ATOM   1459  CA  PHE   199    -107.461 106.198  10.520  1.00409.05           C
ATOM   1460  CB  PHE   199    -107.034 106.772  11.886  1.00409.05           C
ATOM   1461  CG  PHE   199    -105.552 106.726  12.064  1.00409.05           C
ATOM   1462  CD1 PHE   199    -104.925 105.629  12.613  1.00409.05           C
ATOM   1463  CD2 PHE   199    -104.787 107.807  11.693  1.00409.05           C
ATOM   1464  CE1 PHE   199    -103.558 105.613  12.777  1.00409.05           C
ATOM   1465  CE2 PHE   199    -103.421 107.797  11.854  1.00409.05           C
ATOM   1466  CZ  PHE   199    -102.804 106.698  12.399  1.00409.05           C
ATOM   1467  C   PHE   199    -107.190 104.713  10.560  1.00409.05           C
ATOM   1468  O   PHE   199    -108.074 103.931  10.907  1.00409.05           O
ATOM   1469  N   ALA   200    -105.960 104.270  10.191  1.00326.09           N
ATOM   1470  CA  ALA   200    -105.660 102.862  10.306  1.00326.09           C
ATOM   1471  CB  ALA   200    -106.503 101.970   9.382  1.00326.09           C
ATOM   1472  C   ALA   200    -104.222 102.604   9.951  1.00326.09           C
ATOM   1473  O   ALA   200    -103.636 103.313   9.134  1.00326.09           O
ATOM   1474  N   ASP   201    -103.622 101.558  10.570  1.00321.33           N
ATOM   1475  CA  ASP   201    -102.259 101.169  10.306  1.00321.33           C
ATOM   1476  CB  ASP   201    -101.213 101.929  11.143  1.00321.33           C
ATOM   1477  CG  ASP   201     -99.860 101.241  10.981  1.00321.33           C
ATOM   1478  OD1 ASP   201     -99.217 101.405   9.911  1.00321.33           O
ATOM   1479  OD2 ASP   201     -99.450 100.540  11.946  1.00321.33           O
ATOM   1480  C   ASP   201    -102.090  99.714  10.632  1.00321.33           C
ATOM   1481  O   ASP   201    -102.736  99.188  11.536  1.00321.33           O
ATOM   1482  N   SER   202    -101.215  99.017   9.877  1.00224.20           N
ATOM   1483  CA  SER   202    -100.952  97.635  10.165  1.00224.20           C
ATOM   1484  CB  SER   202    -101.838  96.644   9.390  1.00224.20           C
ATOM   1485  OG  SER   202    -103.180  96.712   9.850  1.00224.20           O
ATOM   1486  C   SER   202     -99.535  97.346   9.785  1.00224.20           C
ATOM   1487  O   SER   202     -98.843  98.188   9.214  1.00224.20           O
ATOM   1488  N   SER   203     -99.055  96.137  10.139  1.00204.70           N
ATOM   1489  CA  SER   203     -97.719  95.754   9.790  1.00204.70           C
ATOM   1490  CB  SER   203     -96.660  96.195  10.809  1.00204.70           C
ATOM   1491  OG  SER   203     -95.370  95.816  10.354  1.00204.70           O
ATOM   1492  C   SER   203     -97.694  94.260   9.746  1.00204.70           C
ATOM   1493  O   SER   203     -98.656  93.607  10.144  1.00204.70           O
ATOM   1494  N   GLY   204     -96.580  93.679   9.253  1.00157.82           N
ATOM   1495  CA  GLY   204     -96.477  92.248   9.152  1.00157.82           C
ATOM   1496  C   GLY   204     -95.054  91.870   9.421  1.00157.82           C
ATOM   1497  O   GLY   204     -94.228  92.731   9.718  1.00157.82           O
ATOM   1498  N   GLN   205     -94.735  90.556   9.352  1.00310.06           N
ATOM   1499  CA  GLN   205     -93.385  90.116   9.593  1.00310.06           C
ATOM   1500  CB  GLN   205     -93.075  89.968  11.094  1.00310.06           C
ATOM   1501  CG  GLN   205     -91.598  89.761  11.437  1.00310.06           C
ATOM   1502  CD  GLN   205     -91.486  89.641  12.954  1.00310.06           C
ATOM   1503  OE1 GLN   205     -91.332  90.635  13.663  1.00310.06           O
ATOM   1504  NE2 GLN   205     -91.577  88.386  13.468  1.00310.06           N
ATOM   1505  C   GLN   205     -93.195  88.779   8.925  1.00310.06           C
ATOM   1506  O   GLN   205     -94.123  87.977   8.852  1.00310.06           O
ATOM   1507  N   HIS   206     -91.970  88.493   8.430  1.00220.05           N
ATOM   1508  CA  HIS   206     -91.724  87.265   7.713  1.00220.05           C
ATOM   1509  ND1 HIS   206     -92.474  87.725   4.207  1.00220.05           N
ATOM   1510  CG  HIS   206     -91.932  88.274   5.350  1.00220.05           C
ATOM   1511  CB  HIS   206     -91.077  87.510   6.331  1.00220.05           C
ATOM   1512  NE2 HIS   206     -93.104  89.859   4.243  1.00220.05           N
ATOM   1513  CD2 HIS   206     -92.328  89.577   5.354  1.00220.05           C
ATOM   1514  CE1 HIS   206     -93.163  88.716   3.584  1.00220.05           C
ATOM   1515  C   HIS   206     -90.787  86.389   8.514  1.00220.05           C
ATOM   1516  O   HIS   206     -90.019  86.870   9.345  1.00220.05           O
ATOM   1517  N   PRO   207     -90.908  85.093   8.294  1.00181.56           N
ATOM   1518  CA  PRO   207     -90.070  84.092   8.936  1.00181.56           C
ATOM   1519  CD  PRO   207     -92.269  84.595   8.149  1.00181.56           C
ATOM   1520  CB  PRO   207     -90.882  82.801   8.986  1.00181.56           C
ATOM   1521  CG  PRO   207     -92.335  83.282   8.949  1.00181.56           C
ATOM   1522  C   PRO   207     -88.732  83.844   8.297  1.00181.56           C
ATOM   1523  O   PRO   207     -88.381  84.493   7.315  1.00181.56           O
ATOM   1524  N   PRO   208     -87.992  82.939   8.895  1.00168.05           N
ATOM   1525  CA  PRO   208     -86.690  82.556   8.390  1.00168.05           C
ATOM   1526  CD  PRO   208     -88.037  82.883  10.350  1.00168.05           C
ATOM   1527  CB  PRO   208     -85.910  82.023   9.592  1.00168.05           C
ATOM   1528  CG  PRO   208     -86.588  82.670  10.807  1.00168.05           C
ATOM   1529  C   PRO   208     -86.687  81.540   7.275  1.00168.05           C
ATOM   1530  O   PRO   208     -87.705  80.888   7.044  1.00168.05           O
ATOM   1531  N   ASP   209     -85.529  81.423   6.576  1.00179.74           N
ATOM   1532  CA  ASP   209     -85.213  80.433   5.573  1.00179.74           C
ATOM   1533  CB  ASP   209     -84.360  80.971   4.405  1.00179.74           C
ATOM   1534  CG  ASP   209     -85.332  81.608   3.419  1.00179.74           C
ATOM   1535  OD1 ASP   209     -86.504  81.833   3.817  1.00179.74           O
ATOM   1536  OD2 ASP   209     -84.926  81.856   2.252  1.00179.74           O
ATOM   1537  C   ASP   209     -84.469  79.334   6.286  1.00179.74           C
ATOM   1538  O   ASP   209     -84.550  79.252   7.510  1.00179.74           O
ATOM   1539  N   ALA   210     -83.758  78.426   5.572  1.00244.88           N
ATOM   1540  CA  ALA   210     -83.074  77.387   6.309  1.00244.88           C
ATOM   1541  CB  ALA   210     -83.934  76.151   6.627  1.00244.88           C
ATOM   1542  C   ALA   210     -81.887  76.888   5.542  1.00244.88           C
ATOM   1543  O   ALA   210     -81.660  77.258   4.391  1.00244.88           O
ATOM   1544  N   CYS   211     -81.074  76.050   6.222  1.00130.29           N
ATOM   1545  CA  CYS   211     -79.895  75.441   5.678  1.00130.29           C
ATOM   1546  CB  CYS   211     -78.603  76.113   6.170  1.00130.29           C
ATOM   1547  SG  CYS   211     -77.104  75.290   5.558  1.00130.29           S
ATOM   1548  C   CYS   211     -79.872  74.040   6.203  1.00130.29           C
ATOM   1549  O   CYS   211     -80.466  73.768   7.243  1.00130.29           O
ATOM   1550  N   ALA   212     -79.192  73.104   5.506  1.00235.38           N
ATOM   1551  CA  ALA   212     -79.138  71.741   5.967  1.00235.38           C
ATOM   1552  CB  ALA   212     -80.074  70.792   5.195  1.00235.38           C
ATOM   1553  C   ALA   212     -77.728  71.264   5.783  1.00235.38           C
ATOM   1554  O   ALA   212     -76.940  71.923   5.111  1.00235.38           O
ATOM   1555  N   PHE   213     -77.346  70.120   6.406  1.00288.49           N
ATOM   1556  CA  PHE   213     -75.995  69.632   6.259  1.00288.49           C
ATOM   1557  CB  PHE   213     -75.188  69.352   7.549  1.00288.49           C
ATOM   1558  CG  PHE   213     -75.947  69.597   8.821  1.00288.49           C
ATOM   1559  CD1 PHE   213     -76.757  68.617   9.361  1.00288.49           C
ATOM   1560  CD2 PHE   213     -75.814  70.787   9.504  1.00288.49           C
ATOM   1561  CE1 PHE   213     -77.442  68.830  10.540  1.00288.49           C
ATOM   1562  CE2 PHE   213     -76.505  70.996  10.676  1.00288.49           C
ATOM   1563  CZ  PHE   213     -77.314  70.024  11.202  1.00288.49           C
ATOM   1564  C   PHE   213     -76.101  68.285   5.642  1.00288.49           C
ATOM   1565  O   PHE   213     -77.191  67.733   5.548  1.00288.49           O
ATOM   1566  N   ARG   214     -74.988  67.697   5.169  1.00389.40           N
ATOM   1567  CA  ARG   214     -75.223  66.384   4.658  1.00389.40           C
ATOM   1568  CB  ARG   214     -75.511  66.344   3.129  1.00389.40           C
ATOM   1569  CG  ARG   214     -74.574  67.049   2.134  1.00389.40           C
ATOM   1570  CD  ARG   214     -74.829  68.556   2.040  1.00389.40           C
ATOM   1571  NE  ARG   214     -74.539  69.064   0.660  1.00389.40           N
ATOM   1572  CZ  ARG   214     -73.366  68.786   0.030  1.00389.40           C
ATOM   1573  NH1 ARG   214     -73.124  67.512  -0.392  1.00389.40           N
ATOM   1574  NH2 ARG   214     -72.453  69.775  -0.218  1.00389.40           N
ATOM   1575  C   ARG   214     -74.216  65.371   5.152  1.00389.40           C
ATOM   1576  O   ARG   214     -73.061  65.683   5.430  1.00389.40           O
ATOM   1577  N   ARG   215     -74.684  64.110   5.320  1.00270.52           N
ATOM   1578  CA  ARG   215     -73.933  62.958   5.766  1.00270.52           C
ATOM   1579  CB  ARG   215     -74.713  62.073   6.770  1.00270.52           C
ATOM   1580  CG  ARG   215     -75.140  62.759   8.082  1.00270.52           C
ATOM   1581  CD  ARG   215     -76.531  62.318   8.582  1.00270.52           C
ATOM   1582  NE  ARG   215     -77.548  63.012   7.736  1.00270.52           N
ATOM   1583  CZ  ARG   215     -78.509  62.372   6.995  1.00270.52           C
ATOM   1584  NH1 ARG   215     -78.669  61.021   7.014  1.00270.52           N
ATOM   1585  NH2 ARG   215     -79.332  63.120   6.203  1.00270.52           N
ATOM   1586  C   ARG   215     -73.861  62.129   4.529  1.00270.52           C
ATOM   1587  O   ARG   215     -73.311  62.557   3.518  1.00270.52           O
ATOM   1588  N   GLY   216     -74.421  60.902   4.598  1.00346.08           N
ATOM   1589  CA  GLY   216     -74.647  60.110   3.425  1.00346.08           C
ATOM   1590  C   GLY   216     -73.819  58.886   3.334  1.00346.08           C
ATOM   1591  O   GLY   216     -73.148  58.467   4.275  1.00346.08           O
ATOM   1592  N   ARG   217     -73.873  58.316   2.112  1.00269.95           N
ATOM   1593  CA  ARG   217     -73.354  57.052   1.696  1.00269.95           C
ATOM   1594  CB  ARG   217     -73.678  56.819   0.207  1.00269.95           C
ATOM   1595  CG  ARG   217     -73.579  55.377  -0.275  1.00269.95           C
ATOM   1596  CD  ARG   217     -74.491  55.108  -1.472  1.00269.95           C
ATOM   1597  NE  ARG   217     -75.878  55.315  -0.975  1.00269.95           N
ATOM   1598  CZ  ARG   217     -76.403  54.394  -0.113  1.00269.95           C
ATOM   1599  NH1 ARG   217     -75.642  53.331   0.277  1.00269.95           N
ATOM   1600  NH2 ARG   217     -77.672  54.542   0.364  1.00269.95           N
ATOM   1601  C   ARG   217     -71.891  57.053   1.904  1.00269.95           C
ATOM   1602  O   ARG   217     -71.327  56.067   2.373  1.00269.95           O
ATOM   1603  N   LYS   218     -71.210  58.155   1.566  1.00139.22           N
ATOM   1604  CA  LYS   218     -69.821  58.048   1.834  1.00139.22           C
ATOM   1605  CB  LYS   218     -68.930  57.763   0.625  1.00139.22           C
ATOM   1606  CG  LYS   218     -68.758  58.929  -0.334  1.00139.22           C
ATOM   1607  CD  LYS   218     -67.576  58.685  -1.264  1.00139.22           C
ATOM   1608  CE  LYS   218     -67.157  59.911  -2.063  1.00139.22           C
ATOM   1609  NZ  LYS   218     -65.885  59.629  -2.758  1.00139.22           N
ATOM   1610  C   LYS   218     -69.324  59.269   2.504  1.00139.22           C
ATOM   1611  O   LYS   218     -70.003  60.287   2.638  1.00139.22           O
ATOM   1612  N   LYS   219     -68.083  59.097   2.969  1.00203.28           N
ATOM   1613  CA  LYS   219     -67.247  59.960   3.729  1.00203.28           C
ATOM   1614  CB  LYS   219     -65.929  59.210   3.904  1.00203.28           C
ATOM   1615  CG  LYS   219     -65.702  58.325   2.668  1.00203.28           C
ATOM   1616  CD  LYS   219     -64.284  57.786   2.490  1.00203.28           C
ATOM   1617  CE  LYS   219     -63.908  56.683   3.478  1.00203.28           C
ATOM   1618  NZ  LYS   219     -64.297  55.360   2.939  1.00203.28           N
ATOM   1619  C   LYS   219     -66.939  61.254   3.043  1.00203.28           C
ATOM   1620  O   LYS   219     -67.357  62.310   3.505  1.00203.28           O
ATOM   1621  N   ARG   220     -66.230  61.201   1.902  1.00211.34           N
ATOM   1622  CA  ARG   220     -65.748  62.365   1.199  1.00211.34           C
ATOM   1623  CB  ARG   220     -65.563  63.683   1.988  1.00211.34           C
ATOM   1624  CG  ARG   220     -66.646  64.752   1.920  1.00211.34           C
ATOM   1625  CD  ARG   220     -66.002  66.146   1.962  1.00211.34           C
ATOM   1626  NE  ARG   220     -65.298  66.328   3.269  1.00211.34           N
ATOM   1627  CZ  ARG   220     -65.923  67.058   4.232  1.00211.34           C
ATOM   1628  NH1 ARG   220     -67.193  67.491   3.998  1.00211.34           N
ATOM   1629  NH2 ARG   220     -65.301  67.386   5.405  1.00211.34           N
ATOM   1630  C   ARG   220     -64.336  62.056   0.866  1.00211.34           C
ATOM   1631  O   ARG   220     -63.896  60.910   0.917  1.00211.34           O
ATOM   1632  N   ILE   221     -63.569  63.100   0.519  1.00203.56           N
ATOM   1633  CA  ILE   221     -62.199  62.786   0.324  1.00203.56           C
ATOM   1634  CB  ILE   221     -61.757  62.641  -1.128  1.00203.56           C
ATOM   1635  CG1 ILE   221     -62.807  61.812  -1.908  1.00203.56           C
ATOM   1636  CG2 ILE   221     -60.475  61.776  -1.139  1.00203.56           C
ATOM   1637  CD1 ILE   221     -62.495  61.560  -3.389  1.00203.56           C
ATOM   1638  C   ILE   221     -61.418  63.734   1.223  1.00203.56           C
ATOM   1639  O   ILE   221     -62.051  64.315   2.105  1.00203.56           O
ATOM   1640  N   PRO   222     -60.132  63.979   1.116  1.00218.01           N
ATOM   1641  CA  PRO   222     -59.380  64.564   2.201  1.00218.01           C
ATOM   1642  CD  PRO   222     -59.534  64.429  -0.130  1.00218.01           C
ATOM   1643  CB  PRO   222     -57.980  64.856   1.654  1.00218.01           C
ATOM   1644  CG  PRO   222     -58.035  64.463   0.179  1.00218.01           C
ATOM   1645  C   PRO   222     -59.797  65.791   2.939  1.00218.01           C
ATOM   1646  O   PRO   222     -60.751  66.468   2.551  1.00218.01           O
ATOM   1647  N   TYR   223     -59.091  65.984   4.089  1.00214.97           N
ATOM   1648  CA  TYR   223     -59.234  67.047   5.046  1.00214.97           C
ATOM   1649  CB  TYR   223     -58.331  66.949   6.281  1.00214.97           C
ATOM   1650  CG  TYR   223     -58.281  65.620   6.933  1.00214.97           C
ATOM   1651  CD1 TYR   223     -59.354  65.127   7.623  1.00214.97           C
ATOM   1652  CD2 TYR   223     -57.129  64.872   6.828  1.00214.97           C
ATOM   1653  CE1 TYR   223     -59.276  63.905   8.231  1.00214.97           C
ATOM   1654  CE2 TYR   223     -57.038  63.644   7.437  1.00214.97           C
ATOM   1655  CZ  TYR   223     -58.120  63.164   8.138  1.00214.97           C
ATOM   1656  OH  TYR   223     -58.031  61.900   8.763  1.00214.97           O
ATOM   1657  C   TYR   223     -58.758  68.375   4.555  1.00214.97           C
ATOM   1658  O   TYR   223     -59.512  69.344   4.554  1.00214.97           O
ATOM   1659  N   SER   224     -57.478  68.468   4.131  1.00108.89           N
ATOM   1660  CA  SER   224     -56.967  69.782   3.858  1.00108.89           C
ATOM   1661  CB  SER   224     -56.497  70.490   5.143  1.00108.89           C
ATOM   1662  OG  SER   224     -55.767  71.668   4.856  1.00108.89           O
ATOM   1663  C   SER   224     -55.819  69.676   2.910  1.00108.89           C
ATOM   1664  O   SER   224     -55.186  68.630   2.788  1.00108.89           O
ATOM   1665  N   LYS   225     -55.542  70.771   2.180  1.00136.37           N
ATOM   1666  CA  LYS   225     -54.477  70.734   1.229  1.00136.37           C
ATOM   1667  CB  LYS   225     -54.498  71.884   0.217  1.00136.37           C
ATOM   1668  CG  LYS   225     -54.224  73.258   0.805  1.00136.37           C
ATOM   1669  CD  LYS   225     -54.117  74.312  -0.290  1.00136.37           C
ATOM   1670  CE  LYS   225     -55.469  74.934  -0.630  1.00136.37           C
ATOM   1671  NZ  LYS   225     -55.821  75.923   0.409  1.00136.37           N
ATOM   1672  C   LYS   225     -53.146  70.677   1.920  1.00136.37           C
ATOM   1673  O   LYS   225     -52.221  70.057   1.407  1.00136.37           O
ATOM   1674  N   GLY   226     -52.998  71.350   3.077  1.00 48.44           N
ATOM   1675  CA  GLY   226     -51.775  71.328   3.835  1.00 48.44           C
ATOM   1676  C   GLY   226     -51.560  69.935   4.327  1.00 48.44           C
ATOM   1677  O   GLY   226     -50.431  69.497   4.546  1.00 48.44           O
ATOM   1678  N   GLN   227     -52.666  69.228   4.605  1.00164.74           N
ATOM   1679  CA  GLN   227     -52.555  67.891   5.098  1.00164.74           C
ATOM   1680  CB  GLN   227     -53.915  67.216   5.296  1.00164.74           C
ATOM   1681  CG  GLN   227     -54.997  68.096   5.903  1.00164.74           C
ATOM   1682  CD  GLN   227     -54.631  68.510   7.305  1.00164.74           C
ATOM   1683  OE1 GLN   227     -54.868  69.640   7.726  1.00164.74           O
ATOM   1684  NE2 GLN   227     -54.065  67.544   8.061  1.00164.74           N
ATOM   1685  C   GLN   227     -51.981  67.033   4.019  1.00164.74           C
ATOM   1686  O   GLN   227     -50.980  66.344   4.194  1.00164.74           O
ATOM   1687  N   LEU   228     -52.641  67.082   2.850  1.00119.14           N
ATOM   1688  CA  LEU   228     -52.321  66.269   1.717  1.00119.14           C
ATOM   1689  CB  LEU   228     -53.414  66.318   0.641  1.00119.14           C
ATOM   1690  CG  LEU   228     -54.589  65.386   0.986  1.00119.14           C
ATOM   1691  CD1 LEU   228     -54.232  63.934   0.630  1.00119.14           C
ATOM   1692  CD2 LEU   228     -55.000  65.524   2.464  1.00119.14           C
ATOM   1693  C   LEU   228     -51.008  66.659   1.141  1.00119.14           C
ATOM   1694  O   LEU   228     -50.292  65.817   0.606  1.00119.14           O
ATOM   1695  N   ARG   229     -50.673  67.958   1.196  1.00 60.46           N
ATOM   1696  CA  ARG   229     -49.432  68.397   0.636  1.00 60.46           C
ATOM   1697  CB  ARG   229     -49.205  69.911   0.790  1.00 60.46           C
ATOM   1698  CG  ARG   229     -47.876  70.386   0.189  1.00 60.46           C
ATOM   1699  CD  ARG   229     -47.270  71.599   0.903  1.00 60.46           C
ATOM   1700  NE  ARG   229     -46.129  72.116   0.088  1.00 60.46           N
ATOM   1701  CZ  ARG   229     -44.828  71.763   0.324  1.00 60.46           C
ATOM   1702  NH1 ARG   229     -44.500  70.867   1.301  1.00 60.46           N
ATOM   1703  NH2 ARG   229     -43.838  72.327  -0.428  1.00 60.46           N
ATOM   1704  C   ARG   229     -48.308  67.755   1.381  1.00 60.46           C
ATOM   1705  O   ARG   229     -47.422  67.152   0.780  1.00 60.46           O
ATOM   1706  N   GLU   230     -48.336  67.855   2.724  1.00 74.38           N
ATOM   1707  CA  GLU   230     -47.270  67.350   3.542  1.00 74.38           C
ATOM   1708  CB  GLU   230     -47.350  67.759   5.022  1.00 74.38           C
ATOM   1709  CG  GLU   230     -47.058  69.240   5.261  1.00 74.38           C
ATOM   1710  CD  GLU   230     -46.617  69.413   6.710  1.00 74.38           C
ATOM   1711  OE1 GLU   230     -47.255  68.815   7.616  1.00 74.38           O
ATOM   1712  OE2 GLU   230     -45.614  70.145   6.923  1.00 74.38           O
ATOM   1713  C   GLU   230     -47.224  65.858   3.507  1.00 74.38           C
ATOM   1714  O   GLU   230     -46.163  65.257   3.664  1.00 74.38           O
ATOM   1715  N   LEU   231     -48.386  65.203   3.380  1.00168.97           N
ATOM   1716  CA  LEU   231     -48.343  63.776   3.435  1.00168.97           C
ATOM   1717  CB  LEU   231     -49.743  63.159   3.546  1.00168.97           C
ATOM   1718  CG  LEU   231     -49.687  61.715   4.061  1.00168.97           C
ATOM   1719  CD1 LEU   231     -49.020  60.766   3.059  1.00168.97           C
ATOM   1720  CD2 LEU   231     -49.002  61.695   5.439  1.00168.97           C
ATOM   1721  C   LEU   231     -47.657  63.247   2.211  1.00168.97           C
ATOM   1722  O   LEU   231     -46.779  62.388   2.286  1.00168.97           O
ATOM   1723  N   GLU   232     -48.036  63.783   1.040  1.00112.53           N
ATOM   1724  CA  GLU   232     -47.526  63.350  -0.225  1.00112.53           C
ATOM   1725  CB  GLU   232     -48.329  63.974  -1.385  1.00112.53           C
ATOM   1726  CG  GLU   232     -48.270  63.180  -2.690  1.00112.53           C
ATOM   1727  CD  GLU   232     -49.428  63.630  -3.580  1.00112.53           C
ATOM   1728  OE1 GLU   232     -49.712  64.857  -3.622  1.00112.53           O
ATOM   1729  OE2 GLU   232     -50.049  62.743  -4.226  1.00112.53           O
ATOM   1730  C   GLU   232     -46.077  63.726  -0.335  1.00112.53           C
ATOM   1731  O   GLU   232     -45.293  63.010  -0.955  1.00112.53           O
ATOM   1732  N   ARG   233     -45.683  64.891   0.215  1.00131.40           N
ATOM   1733  CA  ARG   233     -44.306  65.302   0.129  1.00131.40           C
ATOM   1734  CB  ARG   233     -44.091  66.752   0.592  1.00131.40           C
ATOM   1735  CG  ARG   233     -44.309  67.792  -0.513  1.00131.40           C
ATOM   1736  CD  ARG   233     -45.624  67.644  -1.280  1.00131.40           C
ATOM   1737  NE  ARG   233     -45.403  66.591  -2.310  1.00131.40           N
ATOM   1738  CZ  ARG   233     -46.437  66.142  -3.078  1.00131.40           C
ATOM   1739  NH1 ARG   233     -47.698  66.628  -2.884  1.00131.40           N
ATOM   1740  NH2 ARG   233     -46.206  65.204  -4.042  1.00131.40           N
ATOM   1741  C   ARG   233     -43.393  64.405   0.915  1.00131.40           C
ATOM   1742  O   ARG   233     -42.418  63.882   0.376  1.00131.40           O
ATOM   1743  N   GLU   234     -43.693  64.158   2.204  1.00108.42           N
ATOM   1744  CA  GLU   234     -42.808  63.328   2.977  1.00108.42           C
ATOM   1745  CB  GLU   234     -43.139  63.205   4.480  1.00108.42           C
ATOM   1746  CG  GLU   234     -42.489  64.274   5.367  1.00108.42           C
ATOM   1747  CD  GLU   234     -43.447  65.417   5.651  1.00108.42           C
ATOM   1748  OE1 GLU   234     -43.969  66.020   4.677  1.00108.42           O
ATOM   1749  OE2 GLU   234     -43.658  65.709   6.859  1.00108.42           O
ATOM   1750  C   GLU   234     -42.805  61.947   2.417  1.00108.42           C
ATOM   1751  O   GLU   234     -41.810  61.229   2.518  1.00108.42           O
ATOM   1752  N   TYR   235     -43.959  61.513   1.887  1.00 73.85           N
ATOM   1753  CA  TYR   235     -44.071  60.198   1.331  1.00 73.85           C
ATOM   1754  CB  TYR   235     -45.530  59.807   1.052  1.00 73.85           C
ATOM   1755  CG  TYR   235     -45.546  58.325   0.942  1.00 73.85           C
ATOM   1756  CD1 TYR   235     -45.224  57.678  -0.228  1.00 73.85           C
ATOM   1757  CD2 TYR   235     -45.886  57.583   2.050  1.00 73.85           C
ATOM   1758  CE1 TYR   235     -45.245  56.304  -0.287  1.00 73.85           C
ATOM   1759  CE2 TYR   235     -45.908  56.212   1.998  1.00 73.85           C
ATOM   1760  CZ  TYR   235     -45.588  55.571   0.825  1.00 73.85           C
ATOM   1761  OH  TYR   235     -45.610  54.162   0.767  1.00 73.85           O
ATOM   1762  C   TYR   235     -43.322  60.124   0.034  1.00 73.85           C
ATOM   1763  O   TYR   235     -42.685  59.120  -0.265  1.00 73.85           O
ATOM   1764  N   ALA   236     -43.421  61.178  -0.797  1.00 41.17           N
ATOM   1765  CA  ALA   236     -42.792  61.200  -2.088  1.00 41.17           C
ATOM   1766  CB  ALA   236     -43.177  62.444  -2.906  1.00 41.17           C
ATOM   1767  C   ALA   236     -41.304  61.188  -1.959  1.00 41.17           C
ATOM   1768  O   ALA   236     -40.616  60.532  -2.739  1.00 41.17           O
ATOM   1769  N   ALA   237     -40.765  61.925  -0.970  1.00 57.37           N
ATOM   1770  CA  ALA   237     -39.343  62.073  -0.859  1.00 57.37           C
ATOM   1771  CB  ALA   237     -38.935  62.999   0.298  1.00 57.37           C
ATOM   1772  C   ALA   237     -38.673  60.752  -0.630  1.00 57.37           C
ATOM   1773  O   ALA   237     -37.697  60.423  -1.302  1.00 57.37           O
ATOM   1774  N   ASN   238     -39.195  59.945   0.309  1.00205.84           N
ATOM   1775  CA  ASN   238     -38.581  58.692   0.643  1.00205.84           C
ATOM   1776  CB  ASN   238     -37.743  58.756   1.926  1.00205.84           C
ATOM   1777  CG  ASN   238     -36.551  59.647   1.625  1.00205.84           C
ATOM   1778  OD1 ASN   238     -36.685  60.863   1.502  1.00205.84           O
ATOM   1779  ND2 ASN   238     -35.348  59.026   1.496  1.00205.84           N
ATOM   1780  C   ASN   238     -39.705  57.743   0.887  1.00205.84           C
ATOM   1781  O   ASN   238     -40.653  57.681   0.115  1.00205.84           O
ATOM   1782  N   LYS   239     -39.549  56.800   1.820  1.00180.76           N
ATOM   1783  CA  LYS   239     -40.705  56.031   2.166  1.00180.76           C
ATOM   1784  CB  LYS   239     -40.390  54.562   2.488  1.00180.76           C
ATOM   1785  CG  LYS   239     -39.454  54.341   3.671  1.00180.76           C
ATOM   1786  CD  LYS   239     -39.364  52.869   4.068  1.00180.76           C
ATOM   1787  CE  LYS   239     -38.356  52.607   5.183  1.00180.76           C
ATOM   1788  NZ  LYS   239     -37.020  53.083   4.762  1.00180.76           N
ATOM   1789  C   LYS   239     -41.474  56.637   3.301  1.00180.76           C
ATOM   1790  O   LYS   239     -42.700  56.726   3.255  1.00180.76           O
ATOM   1791  N   PHE   240     -40.764  57.091   4.359  1.00145.10           N
ATOM   1792  CA  PHE   240     -41.492  57.517   5.517  1.00145.10           C
ATOM   1793  CB  PHE   240     -41.767  56.348   6.482  1.00145.10           C
ATOM   1794  CG  PHE   240     -43.074  56.537   7.181  1.00145.10           C
ATOM   1795  CD1 PHE   240     -43.236  57.390   8.249  1.00145.10           C
ATOM   1796  CD2 PHE   240     -44.159  55.810   6.748  1.00145.10           C
ATOM   1797  CE1 PHE   240     -44.466  57.516   8.859  1.00145.10           C
ATOM   1798  CE2 PHE   240     -45.386  55.932   7.352  1.00145.10           C
ATOM   1799  CZ  PHE   240     -45.544  56.789   8.413  1.00145.10           C
ATOM   1800  C   PHE   240     -40.625  58.506   6.237  1.00145.10           C
ATOM   1801  O   PHE   240     -39.480  58.749   5.862  1.00145.10           O
ATOM   1802  N   ILE   241     -41.167  59.097   7.316  1.00139.87           N
ATOM   1803  CA  ILE   241     -40.492  60.104   8.078  1.00139.87           C
ATOM   1804  CB  ILE   241     -41.202  61.428   8.009  1.00139.87           C
ATOM   1805  CG1 ILE   241     -42.723  61.202   8.062  1.00139.87           C
ATOM   1806  CG2 ILE   241     -40.722  62.184   6.759  1.00139.87           C
ATOM   1807  CD1 ILE   241     -43.203  60.385   9.251  1.00139.87           C
ATOM   1808  C   ILE   241     -40.303  59.651   9.495  1.00139.87           C
ATOM   1809  O   ILE   241     -40.980  58.746   9.980  1.00139.87           O
ATOM   1810  N   THR   242     -39.318  60.265  10.184  1.00117.94           N
ATOM   1811  CA  THR   242     -38.949  59.884  11.519  1.00117.94           C
ATOM   1812  CB  THR   242     -37.696  60.557  12.001  1.00117.94           C
ATOM   1813  OG1 THR   242     -37.242  59.946  13.195  1.00117.94           O
ATOM   1814  CG2 THR   242     -38.000  62.036  12.278  1.00117.94           C
ATOM   1815  C   THR   242     -40.043  60.266  12.457  1.00117.94           C
ATOM   1816  O   THR   242     -40.975  60.968  12.087  1.00117.94           O
ATOM   1817  N   LYS   243     -39.955  59.814  13.721  1.00135.66           N
ATOM   1818  CA  LYS   243     -41.003  60.095  14.656  1.00135.66           C
ATOM   1819  CB  LYS   243     -40.720  59.555  16.067  1.00135.66           C
ATOM   1820  CG  LYS   243     -40.647  58.030  16.116  1.00135.66           C
ATOM   1821  CD  LYS   243     -41.898  57.352  15.558  1.00135.66           C
ATOM   1822  CE  LYS   243     -41.895  57.241  14.032  1.00135.66           C
ATOM   1823  NZ  LYS   243     -40.923  56.210  13.606  1.00135.66           N
ATOM   1824  C   LYS   243     -41.124  61.574  14.764  1.00135.66           C
ATOM   1825  O   LYS   243     -42.226  62.111  14.856  1.00135.66           O
ATOM   1826  N   ASP   244     -39.978  62.274  14.771  1.00 72.62           N
ATOM   1827  CA  ASP   244     -40.004  63.701  14.854  1.00 72.62           C
ATOM   1828  CB  ASP   244     -38.603  64.320  14.964  1.00 72.62           C
ATOM   1829  CG  ASP   244     -38.138  64.102  16.392  1.00 72.62           C
ATOM   1830  OD1 ASP   244     -39.025  64.058  17.284  1.00 72.62           O
ATOM   1831  OD2 ASP   244     -36.904  63.977  16.613  1.00 72.62           O
ATOM   1832  C   ASP   244     -40.637  64.246  13.617  1.00 72.62           C
ATOM   1833  O   ASP   244     -41.405  65.203  13.683  1.00 72.62           O
ATOM   1834  N   LYS   245     -40.309  63.661  12.449  1.00117.92           N
ATOM   1835  CA  LYS   245     -40.819  64.160  11.202  1.00117.92           C
ATOM   1836  CB  LYS   245     -40.200  63.466   9.977  1.00117.92           C
ATOM   1837  CG  LYS   245     -38.682  63.612   9.890  1.00117.92           C
ATOM   1838  CD  LYS   245     -38.190  65.057   9.871  1.00117.92           C
ATOM   1839  CE  LYS   245     -36.679  65.163  10.080  1.00117.92           C
ATOM   1840  NZ  LYS   245     -36.255  66.577  10.036  1.00117.92           N
ATOM   1841  C   LYS   245     -42.299  63.948  11.100  1.00117.92           C
ATOM   1842  O   LYS   245     -43.040  64.857  10.734  1.00117.92           O
ATOM   1843  N   ARG   246     -42.768  62.736  11.446  1.00139.27           N
ATOM   1844  CA  ARG   246     -44.150  62.360  11.339  1.00139.27           C
ATOM   1845  CB  ARG   246     -44.455  60.948  11.850  1.00139.27           C
ATOM   1846  CG  ARG   246     -44.133  60.784  13.333  1.00139.27           C
ATOM   1847  CD  ARG   246     -45.098  59.849  14.053  1.00139.27           C
ATOM   1848  NE  ARG   246     -44.709  58.444  13.766  1.00139.27           N
ATOM   1849  CZ  ARG   246     -45.531  57.430  14.164  1.00139.27           C
ATOM   1850  NH1 ARG   246     -46.727  57.709  14.760  1.00139.27           N
ATOM   1851  NH2 ARG   246     -45.158  56.133  13.968  1.00139.27           N
ATOM   1852  C   ARG   246     -44.923  63.246  12.249  1.00139.27           C
ATOM   1853  O   ARG   246     -46.090  63.551  12.008  1.00139.27           O
ATOM   1854  N   ARG   247     -44.288  63.606  13.374  1.00 88.71           N
ATOM   1855  CA  ARG   247     -44.884  64.461  14.351  1.00 88.71           C
ATOM   1856  CB  ARG   247     -44.037  64.592  15.626  1.00 88.71           C
ATOM   1857  CG  ARG   247     -44.093  63.337  16.497  1.00 88.71           C
ATOM   1858  CD  ARG   247     -43.179  63.383  17.721  1.00 88.71           C
ATOM   1859  NE  ARG   247     -43.527  62.203  18.559  1.00 88.71           N
ATOM   1860  CZ  ARG   247     -42.554  61.369  19.028  1.00 88.71           C
ATOM   1861  NH1 ARG   247     -41.243  61.607  18.734  1.00 88.71           N
ATOM   1862  NH2 ARG   247     -42.900  60.287  19.784  1.00 88.71           N
ATOM   1863  C   ARG   247     -45.053  65.818  13.753  1.00 88.71           C
ATOM   1864  O   ARG   247     -46.019  66.516  14.048  1.00 88.71           O
ATOM   1865  N   LYS   248     -44.110  66.231  12.888  1.00106.03           N
ATOM   1866  CA  LYS   248     -44.185  67.537  12.308  1.00106.03           C
ATOM   1867  CB  LYS   248     -43.114  67.772  11.227  1.00106.03           C
ATOM   1868  CG  LYS   248     -41.695  67.368  11.632  1.00106.03           C
ATOM   1869  CD  LYS   248     -41.158  68.071  12.877  1.00106.03           C
ATOM   1870  CE  LYS   248     -39.802  67.520  13.320  1.00106.03           C
ATOM   1871  NZ  LYS   248     -39.383  68.152  14.588  1.00106.03           N
ATOM   1872  C   LYS   248     -45.481  67.580  11.574  1.00106.03           C
ATOM   1873  O   LYS   248     -46.212  68.569  11.636  1.00106.03           O
ATOM   1874  N   ILE   249     -45.800  66.486  10.853  1.00116.13           N
ATOM   1875  CA  ILE   249     -47.003  66.502  10.084  1.00116.13           C
ATOM   1876  CB  ILE   249     -47.295  65.231   9.323  1.00116.13           C
ATOM   1877  CG1 ILE   249     -46.186  64.841   8.334  1.00116.13           C
ATOM   1878  CG2 ILE   249     -48.659  65.429   8.642  1.00116.13           C
ATOM   1879  CD1 ILE   249     -45.008  64.117   8.977  1.00116.13           C
ATOM   1880  C   ILE   249     -48.152  66.622  11.015  1.00116.13           C
ATOM   1881  O   ILE   249     -48.882  67.598  10.961  1.00116.13           O
ATOM   1882  N   SER   250     -48.276  65.700  11.982  1.00101.21           N
ATOM   1883  CA  SER   250     -49.427  65.688  12.836  1.00101.21           C
ATOM   1884  CB  SER   250     -49.375  64.558  13.879  1.00101.21           C
ATOM   1885  OG  SER   250     -48.269  64.744  14.748  1.00101.21           O
ATOM   1886  C   SER   250     -49.503  66.993  13.555  1.00101.21           C
ATOM   1887  O   SER   250     -50.577  67.419  13.968  1.00101.21           O
ATOM   1888  N   ALA   251     -48.357  67.653  13.775  1.00 41.64           N
ATOM   1889  CA  ALA   251     -48.397  68.933  14.418  1.00 41.64           C
ATOM   1890  CB  ALA   251     -46.999  69.464  14.773  1.00 41.64           C
ATOM   1891  C   ALA   251     -49.037  69.942  13.507  1.00 41.64           C
ATOM   1892  O   ALA   251     -49.880  70.729  13.935  1.00 41.64           O
ATOM   1893  N   ALA   252     -48.611  69.964  12.226  1.00 52.53           N
ATOM   1894  CA  ALA   252     -49.110  70.906  11.256  1.00 52.53           C
ATOM   1895  CB  ALA   252     -48.294  70.895   9.953  1.00 52.53           C
ATOM   1896  C   ALA   252     -50.531  70.597  10.891  1.00 52.53           C
ATOM   1897  O   ALA   252     -51.372  71.478  10.731  1.00 52.53           O
ATOM   1898  N   THR   253     -50.790  69.302  10.693  1.00 90.97           N
ATOM   1899  CA  THR   253     -52.016  68.676  10.316  1.00 90.97           C
ATOM   1900  CB  THR   253     -51.803  67.293   9.781  1.00 90.97           C
ATOM   1901  OG1 THR   253     -51.187  66.462  10.751  1.00 90.97           O
ATOM   1902  CG2 THR   253     -50.928  67.402   8.519  1.00 90.97           C
ATOM   1903  C   THR   253     -52.947  68.619  11.483  1.00 90.97           C
ATOM   1904  O   THR   253     -54.152  68.456  11.315  1.00 90.97           O
ATOM   1905  N   SER   254     -52.404  68.754  12.704  1.00104.90           N
ATOM   1906  CA  SER   254     -53.149  68.636  13.927  1.00104.90           C
ATOM   1907  CB  SER   254     -54.201  69.741  14.116  1.00104.90           C
ATOM   1908  OG  SER   254     -54.889  69.548  15.343  1.00104.90           O
ATOM   1909  C   SER   254     -53.853  67.313  14.003  1.00104.90           C
ATOM   1910  O   SER   254     -55.075  67.233  13.888  1.00104.90           O
ATOM   1911  N   LEU   255     -53.066  66.229  14.185  1.00108.11           N
ATOM   1912  CA  LEU   255     -53.573  64.889  14.291  1.00108.11           C
ATOM   1913  CB  LEU   255     -52.952  63.947  13.252  1.00108.11           C
ATOM   1914  CG  LEU   255     -53.122  64.431  11.801  1.00108.11           C
ATOM   1915  CD1 LEU   255     -52.506  63.427  10.817  1.00108.11           C
ATOM   1916  CD2 LEU   255     -54.584  64.772  11.477  1.00108.11           C
ATOM   1917  C   LEU   255     -53.160  64.362  15.630  1.00108.11           C
ATOM   1918  O   LEU   255     -53.200  65.079  16.630  1.00108.11           O
ATOM   1919  N   SER   256     -52.822  63.053  15.694  1.00154.43           N
ATOM   1920  CA  SER   256     -52.360  62.537  16.950  1.00154.43           C
ATOM   1921  CB  SER   256     -53.449  61.761  17.702  1.00154.43           C
ATOM   1922  OG  SER   256     -52.982  61.424  18.996  1.00154.43           O
ATOM   1923  C   SER   256     -51.207  61.608  16.707  1.00154.43           C
ATOM   1924  O   SER   256     -50.912  60.739  17.525  1.00154.43           O
ATOM   1925  N   GLU   257     -50.521  61.786  15.566  1.00170.00           N
ATOM   1926  CA  GLU   257     -49.342  61.049  15.218  1.00170.00           C
ATOM   1927  CB  GLU   257     -48.395  60.993  16.419  1.00170.00           C
ATOM   1928  CG  GLU   257     -47.110  60.233  16.166  1.00170.00           C
ATOM   1929  CD  GLU   257     -46.212  60.485  17.363  1.00170.00           C
ATOM   1930  OE1 GLU   257     -46.319  61.591  17.957  1.00170.00           O
ATOM   1931  OE2 GLU   257     -45.404  59.579  17.696  1.00170.00           O
ATOM   1932  C   GLU   257     -49.709  59.650  14.836  1.00170.00           C
ATOM   1933  O   GLU   257     -49.215  59.121  13.843  1.00170.00           O
ATOM   1934  N   ARG   258     -50.678  59.053  15.546  1.00118.71           N
ATOM   1935  CA  ARG   258     -51.109  57.729  15.220  1.00118.71           C
ATOM   1936  CB  ARG   258     -52.186  57.200  16.175  1.00118.71           C
ATOM   1937  CG  ARG   258     -51.716  56.991  17.612  1.00118.71           C
ATOM   1938  CD  ARG   258     -52.874  56.695  18.567  1.00118.71           C
ATOM   1939  NE  ARG   258     -53.636  55.547  18.000  1.00118.71           N
ATOM   1940  CZ  ARG   258     -54.849  55.206  18.524  1.00118.71           C
ATOM   1941  NH1 ARG   258     -55.373  55.928  19.558  1.00118.71           N
ATOM   1942  NH2 ARG   258     -55.540  54.143  18.016  1.00118.71           N
ATOM   1943  C   ARG   258     -51.781  57.897  13.916  1.00118.71           C
ATOM   1944  O   ARG   258     -51.772  57.028  13.048  1.00118.71           O
ATOM   1945  N   GLN   259     -52.428  59.060  13.785  1.00 58.34           N
ATOM   1946  CA  GLN   259     -53.159  59.370  12.607  1.00 58.34           C
ATOM   1947  CB  GLN   259     -53.946  60.686  12.715  1.00 58.34           C
ATOM   1948  CG  GLN   259     -55.163  60.588  13.635  1.00 58.34           C
ATOM   1949  CD  GLN   259     -56.179  59.685  12.946  1.00 58.34           C
ATOM   1950  OE1 GLN   259     -55.882  58.543  12.602  1.00 58.34           O
ATOM   1951  NE2 GLN   259     -57.413  60.214  12.728  1.00 58.34           N
ATOM   1952  C   GLN   259     -52.221  59.492  11.460  1.00 58.34           C
ATOM   1953  O   GLN   259     -52.551  59.052  10.366  1.00 58.34           O
ATOM   1954  N   ILE   260     -51.039  60.104  11.653  1.00146.94           N
ATOM   1955  CA  ILE   260     -50.158  60.251  10.529  1.00146.94           C
ATOM   1956  CB  ILE   260     -49.002  61.195  10.783  1.00146.94           C
ATOM   1957  CG1 ILE   260     -48.104  60.781  11.967  1.00146.94           C
ATOM   1958  CG2 ILE   260     -49.609  62.599  10.930  1.00146.94           C
ATOM   1959  CD1 ILE   260     -47.103  59.665  11.675  1.00146.94           C
ATOM   1960  C   ILE   260     -49.692  58.910  10.082  1.00146.94           C
ATOM   1961  O   ILE   260     -49.728  58.597   8.893  1.00146.94           O
ATOM   1962  N   THR   261     -49.315  58.051  11.040  1.00128.96           N
ATOM   1963  CA  THR   261     -48.785  56.777  10.676  1.00128.96           C
ATOM   1964  CB  THR   261     -48.360  55.961  11.861  1.00128.96           C
ATOM   1965  OG1 THR   261     -47.599  54.857  11.417  1.00128.96           O
ATOM   1966  CG2 THR   261     -49.579  55.454  12.635  1.00128.96           C
ATOM   1967  C   THR   261     -49.842  56.060   9.909  1.00128.96           C
ATOM   1968  O   THR   261     -49.568  55.399   8.909  1.00128.96           O
ATOM   1969  N   ILE   262     -51.097  56.199  10.356  1.00 56.30           N
ATOM   1970  CA  ILE   262     -52.200  55.605   9.664  1.00 56.30           C
ATOM   1971  CB  ILE   262     -53.503  55.791  10.374  1.00 56.30           C
ATOM   1972  CG1 ILE   262     -53.516  54.983  11.679  1.00 56.30           C
ATOM   1973  CG2 ILE   262     -54.636  55.435   9.399  1.00 56.30           C
ATOM   1974  CD1 ILE   262     -54.685  55.350  12.582  1.00 56.30           C
ATOM   1975  C   ILE   262     -52.325  56.259   8.329  1.00 56.30           C
ATOM   1976  O   ILE   262     -52.649  55.619   7.331  1.00 56.30           O
ATOM   1977  N   TRP   263     -52.067  57.574   8.299  1.00 94.23           N
ATOM   1978  CA  TRP   263     -52.249  58.413   7.158  1.00 94.23           C
ATOM   1979  CB  TRP   263     -51.827  59.853   7.480  1.00 94.23           C
ATOM   1980  CG  TRP   263     -52.291  60.918   6.522  1.00 94.23           C
ATOM   1981  CD2 TRP   263     -52.254  62.309   6.864  1.00 94.23           C
ATOM   1982  CD1 TRP   263     -52.853  60.836   5.281  1.00 94.23           C
ATOM   1983  NE1 TRP   263     -53.178  62.096   4.833  1.00 94.23           N
ATOM   1984  CE2 TRP   263     -52.814  63.012   5.800  1.00 94.23           C
ATOM   1985  CE3 TRP   263     -51.800  62.944   7.982  1.00 94.23           C
ATOM   1986  CZ2 TRP   263     -52.928  64.373   5.840  1.00 94.23           C
ATOM   1987  CZ3 TRP   263     -51.909  64.315   8.018  1.00 94.23           C
ATOM   1988  CH2 TRP   263     -52.464  65.014   6.966  1.00 94.23           C
ATOM   1989  C   TRP   263     -51.372  57.897   6.075  1.00 94.23           C
ATOM   1990  O   TRP   263     -51.799  57.745   4.933  1.00 94.23           O
ATOM   1991  N   PHE   264     -50.115  57.583   6.414  1.00 77.25           N
ATOM   1992  CA  PHE   264     -49.221  57.102   5.410  1.00 77.25           C
ATOM   1993  CB  PHE   264     -47.798  56.878   5.948  1.00 77.25           C
ATOM   1994  CG  PHE   264     -47.173  58.218   6.184  1.00 77.25           C
ATOM   1995  CD1 PHE   264     -47.623  59.045   7.188  1.00 77.25           C
ATOM   1996  CD2 PHE   264     -46.110  58.639   5.417  1.00 77.25           C
ATOM   1997  CE1 PHE   264     -47.042  60.273   7.408  1.00 77.25           C
ATOM   1998  CE2 PHE   264     -45.523  59.865   5.632  1.00 77.25           C
ATOM   1999  CZ  PHE   264     -45.991  60.689   6.627  1.00 77.25           C
ATOM   2000  C   PHE   264     -49.759  55.810   4.878  1.00 77.25           C
ATOM   2001  O   PHE   264     -49.730  55.561   3.674  1.00 77.25           O
ATOM   2002  N   GLN   265     -50.289  54.960   5.773  1.00 79.19           N
ATOM   2003  CA  GLN   265     -50.800  53.671   5.402  1.00 79.19           C
ATOM   2004  CB  GLN   265     -51.461  52.990   6.614  1.00 79.19           C
ATOM   2005  CG  GLN   265     -50.561  52.881   7.849  1.00 79.19           C
ATOM   2006  CD  GLN   265     -49.986  51.478   7.917  1.00 79.19           C
ATOM   2007  OE1 GLN   265     -50.286  50.630   7.078  1.00 79.19           O
ATOM   2008  NE2 GLN   265     -49.148  51.217   8.956  1.00 79.19           N
ATOM   2009  C   GLN   265     -51.898  53.893   4.414  1.00 79.19           C
ATOM   2010  O   GLN   265     -51.946  53.264   3.356  1.00 79.19           O
ATOM   2011  N   ASN   266     -52.803  54.831   4.742  1.00 95.43           N
ATOM   2012  CA  ASN   266     -53.921  55.125   3.899  1.00 95.43           C
ATOM   2013  CB  ASN   266     -54.939  56.089   4.522  1.00 95.43           C
ATOM   2014  CG  ASN   266     -55.893  55.237   5.334  1.00 95.43           C
ATOM   2015  OD1 ASN   266     -55.971  55.346   6.557  1.00 95.43           O
ATOM   2016  ND2 ASN   266     -56.642  54.353   4.622  1.00 95.43           N
ATOM   2017  C   ASN   266     -53.443  55.736   2.636  1.00 95.43           C
ATOM   2018  O   ASN   266     -54.035  55.537   1.582  1.00 95.43           O
ATOM   2019  N   ARG   267     -52.359  56.511   2.699  1.00185.11           N
ATOM   2020  CA  ARG   267     -51.902  57.150   1.509  1.00185.11           C
ATOM   2021  CB  ARG   267     -50.656  58.023   1.736  1.00185.11           C
ATOM   2022  CG  ARG   267     -50.475  59.146   0.707  1.00185.11           C
ATOM   2023  CD  ARG   267     -50.722  58.739  -0.746  1.00185.11           C
ATOM   2024  NE  ARG   267     -52.176  58.922  -1.018  1.00185.11           N
ATOM   2025  CZ  ARG   267     -52.639  60.133  -1.445  1.00185.11           C
ATOM   2026  NH1 ARG   267     -51.765  61.157  -1.663  1.00185.11           N
ATOM   2027  NH2 ARG   267     -53.976  60.320  -1.652  1.00185.11           N
ATOM   2028  C   ARG   267     -51.544  56.059   0.563  1.00185.11           C
ATOM   2029  O   ARG   267     -51.739  56.191  -0.641  1.00185.11           O
ATOM   2030  N   ARG   268     -50.990  54.953   1.093  1.00152.83           N
ATOM   2031  CA  ARG   268     -50.632  53.838   0.268  1.00152.83           C
ATOM   2032  CB  ARG   268     -49.933  52.709   1.039  1.00152.83           C
ATOM   2033  CG  ARG   268     -48.441  52.944   1.244  1.00152.83           C
ATOM   2034  CD  ARG   268     -47.573  52.139   0.275  1.00152.83           C
ATOM   2035  NE  ARG   268     -47.970  52.506  -1.112  1.00152.83           N
ATOM   2036  CZ  ARG   268     -48.800  51.691  -1.826  1.00152.83           C
ATOM   2037  NH1 ARG   268     -49.236  50.515  -1.287  1.00152.83           N
ATOM   2038  NH2 ARG   268     -49.186  52.050  -3.085  1.00152.83           N
ATOM   2039  C   ARG   268     -51.857  53.240  -0.324  1.00152.83           C
ATOM   2040  O   ARG   268     -51.861  52.861  -1.493  1.00152.83           O
ATOM   2041  N   VAL   269     -52.926  53.113   0.481  1.00134.16           N
ATOM   2042  CA  VAL   269     -54.117  52.486  -0.010  1.00134.16           C
ATOM   2043  CB  VAL   269     -55.172  52.213   1.029  1.00134.16           C
ATOM   2044  CG1 VAL   269     -54.533  51.409   2.167  1.00134.16           C
ATOM   2045  CG2 VAL   269     -55.870  53.511   1.457  1.00134.16           C
ATOM   2046  C   VAL   269     -54.737  53.370  -1.035  1.00134.16           C
ATOM   2047  O   VAL   269     -55.331  52.899  -1.998  1.00134.16           O
ATOM   2048  N   LYS   270     -54.639  54.686  -0.797  1.00175.25           N
ATOM   2049  CA  LYS   270     -55.199  55.751  -1.568  1.00175.25           C
ATOM   2050  CB  LYS   270     -54.920  57.122  -0.919  1.00175.25           C
ATOM   2051  CG  LYS   270     -55.681  57.419   0.374  1.00175.25           C
ATOM   2052  CD  LYS   270     -57.176  57.642   0.157  1.00175.25           C
ATOM   2053  CE  LYS   270     -58.015  56.381   0.332  1.00175.25           C
ATOM   2054  NZ  LYS   270     -58.250  56.140   1.771  1.00175.25           N
ATOM   2055  C   LYS   270     -54.581  55.856  -2.918  1.00175.25           C
ATOM   2056  O   LYS   270     -55.284  56.046  -3.906  1.00175.25           O
ATOM   2057  N   GLU   271     -53.246  55.739  -2.986  1.00138.84           N
ATOM   2058  CA  GLU   271     -52.514  55.994  -4.193  1.00138.84           C
ATOM   2059  CB  GLU   271     -51.021  55.703  -4.035  1.00138.84           C
ATOM   2060  CG  GLU   271     -50.342  56.544  -2.969  1.00138.84           C
ATOM   2061  CD  GLU   271     -49.013  55.877  -2.662  1.00138.84           C
ATOM   2062  OE1 GLU   271     -48.687  54.869  -3.344  1.00138.84           O
ATOM   2063  OE2 GLU   271     -48.309  56.359  -1.738  1.00138.84           O
ATOM   2064  C   GLU   271     -52.952  55.069  -5.258  1.00138.84           C
ATOM   2065  O   GLU   271     -53.218  55.478  -6.386  1.00138.84           O
ATOM   2066  N   LYS   272     -53.091  53.793  -4.890  1.00124.16           N
ATOM   2067  CA  LYS   272     -53.336  52.775  -5.854  1.00124.16           C
ATOM   2068  CB  LYS   272     -53.558  51.402  -5.198  1.00124.16           C
ATOM   2069  CG  LYS   272     -54.729  51.391  -4.213  1.00124.16           C
ATOM   2070  CD  LYS   272     -55.160  49.991  -3.771  1.00124.16           C
ATOM   2071  CE  LYS   272     -56.328  49.989  -2.783  1.00124.16           C
ATOM   2072  NZ  LYS   272     -57.534  50.558  -3.425  1.00124.16           N
ATOM   2073  C   LYS   272     -54.561  53.103  -6.640  1.00124.16           C
ATOM   2074  O   LYS   272     -54.596  52.903  -7.851  1.00124.16           O
ATOM   2075  N   LYS   273     -55.593  53.645  -5.984  1.00163.78           N
ATOM   2076  CA  LYS   273     -56.845  53.839  -6.650  1.00163.78           C
ATOM   2077  CB  LYS   273     -57.992  54.176  -5.672  1.00163.78           C
ATOM   2078  CG  LYS   273     -57.855  55.460  -4.852  1.00163.78           C
ATOM   2079  CD  LYS   273     -58.238  56.733  -5.606  1.00163.78           C
ATOM   2080  CE  LYS   273     -58.328  57.964  -4.701  1.00163.78           C
ATOM   2081  NZ  LYS   273     -59.435  57.800  -3.729  1.00163.78           N
ATOM   2082  C   LYS   273     -56.785  54.833  -7.784  1.00163.78           C
ATOM   2083  O   LYS   273     -57.433  54.627  -8.808  1.00163.78           O
ATOM   2084  N   VAL   274     -55.986  55.912  -7.660  1.00 77.21           N
ATOM   2085  CA  VAL   274     -56.014  57.022  -8.578  1.00 77.21           C
ATOM   2086  CB  VAL   274     -55.418  58.253  -7.955  1.00 77.21           C
ATOM   2087  CG1 VAL   274     -55.462  59.408  -8.961  1.00 77.21           C
ATOM   2088  CG2 VAL   274     -56.157  58.545  -6.640  1.00 77.21           C
ATOM   2089  C   VAL   274     -55.270  56.777  -9.849  1.00 77.21           C
ATOM   2090  O   VAL   274     -54.152  56.266  -9.859  1.00 77.21           O
ATOM   2091  N   LEU   275     -55.934  57.126 -10.972  1.00126.68           N
ATOM   2092  CA  LEU   275     -55.368  57.111 -12.286  1.00126.68           C
ATOM   2093  CB  LEU   275     -54.429  58.289 -12.616  1.00126.68           C
ATOM   2094  CG  LEU   275     -55.163  59.604 -12.955  1.00126.68           C
ATOM   2095  CD1 LEU   275     -55.950  60.161 -11.762  1.00126.68           C
ATOM   2096  CD2 LEU   275     -54.203  60.635 -13.570  1.00126.68           C
ATOM   2097  C   LEU   275     -54.657  55.833 -12.518  1.00126.68           C
ATOM   2098  O   LEU   275     -53.665  55.788 -13.243  1.00126.68           O
ATOM   2099  N   ALA   276     -55.140  54.758 -11.884  1.00 51.98           N
ATOM   2100  CA  ALA   276     -54.525  53.480 -12.040  1.00 51.98           C
ATOM   2101  CB  ALA   276     -55.105  52.430 -11.079  1.00 51.98           C
ATOM   2102  C   ALA   276     -54.763  53.007 -13.418  1.00 51.98           C
ATOM   2103  O   ALA   276     -53.875  52.474 -14.077  1.00 51.98           O
ATOM   2104  N   LYS   277     -55.992  53.210 -13.899  1.00145.97           N
ATOM   2105  CA  LYS   277     -56.321  52.643 -15.160  1.00145.97           C
ATOM   2106  CB  LYS   277     -57.792  52.878 -15.547  1.00145.97           C
ATOM   2107  CG  LYS   277     -58.791  52.105 -14.686  1.00145.97           C
ATOM   2108  CD  LYS   277     -58.625  50.587 -14.783  1.00145.97           C
ATOM   2109  CE  LYS   277     -59.619  49.801 -13.926  1.00145.97           C
ATOM   2110  NZ  LYS   277     -59.391  48.349 -14.098  1.00145.97           N
ATOM   2111  C   LYS   277     -55.492  53.209 -16.272  1.00145.97           C
ATOM   2112  O   LYS   277     -54.868  52.461 -17.021  1.00145.97           O
ATOM   2113  N   VAL   278     -55.408  54.548 -16.373  1.00 66.56           N
ATOM   2114  CA  VAL   278     -54.876  55.148 -17.566  1.00 66.56           C
ATOM   2115  CB  VAL   278     -54.910  56.646 -17.511  1.00 66.56           C
ATOM   2116  CG1 VAL   278     -54.306  57.193 -18.815  1.00 66.56           C
ATOM   2117  CG2 VAL   278     -56.359  57.095 -17.253  1.00 66.56           C
ATOM   2118  C   VAL   278     -53.464  54.765 -17.903  1.00 66.56           C
ATOM   2119  O   VAL   278     -53.225  54.142 -18.936  1.00 66.56           O
ATOM   2120  N   LYS   279     -52.483  55.092 -17.044  1.00103.12           N
ATOM   2121  CA  LYS   279     -51.126  54.864 -17.453  1.00103.12           C
ATOM   2122  CB  LYS   279     -50.109  55.423 -16.444  1.00103.12           C
ATOM   2123  CG  LYS   279     -50.169  56.949 -16.343  1.00103.12           C
ATOM   2124  CD  LYS   279     -49.445  57.529 -15.127  1.00103.12           C
ATOM   2125  CE  LYS   279     -47.985  57.897 -15.393  1.00103.12           C
ATOM   2126  NZ  LYS   279     -47.399  58.532 -14.191  1.00103.12           N
ATOM   2127  C   LYS   279     -50.885  53.403 -17.607  1.00103.12           C
ATOM   2128  O   LYS   279     -50.397  52.945 -18.639  1.00103.12           O
ATOM   2129  N   ASN   280     -51.238  52.627 -16.572  1.00239.50           N
ATOM   2130  CA  ASN   280     -51.033  51.213 -16.618  1.00239.50           C
ATOM   2131  CB  ASN   280     -49.622  50.806 -17.078  1.00239.50           C
ATOM   2132  CG  ASN   280     -49.649  49.325 -17.429  1.00239.50           C
ATOM   2133  OD1 ASN   280     -50.704  48.692 -17.424  1.00239.50           O
ATOM   2134  ND2 ASN   280     -48.456  48.752 -17.743  1.00239.50           N
ATOM   2135  C   ASN   280     -51.195  50.767 -15.210  1.00239.50           C
ATOM   2136  O   ASN   280     -51.528  51.576 -14.347  1.00239.50           O
ATOM   2137  N   SER   281     -50.968  49.469 -14.934  1.00112.28           N
ATOM   2138  CA  SER   281     -51.087  49.018 -13.582  1.00112.28           C
ATOM   2139  CB  SER   281     -50.718  47.537 -13.402  1.00112.28           C
ATOM   2140  OG  SER   281     -51.649  46.716 -14.091  1.00112.28           O
ATOM   2141  C   SER   281     -50.113  49.828 -12.799  1.00112.28           C
ATOM   2142  O   SER   281     -50.453  50.394 -11.762  1.00112.28           O
ATOM   2143  N   ALA   282     -48.867  49.925 -13.298  1.00176.89           N
ATOM   2144  CA  ALA   282     -47.926  50.753 -12.610  1.00176.89           C
ATOM   2145  CB  ALA   282     -46.976  49.971 -11.688  1.00176.89           C
ATOM   2146  C   ALA   282     -47.087  51.435 -13.636  1.00176.89           C
ATOM   2147  O   ALA   282     -46.639  50.818 -14.601  1.00176.89           O
ATOM   2148  N   THR   283     -46.877  52.751 -13.458  1.00141.19           N
ATOM   2149  CA  THR   283     -46.017  53.473 -14.345  1.00141.19           C
ATOM   2150  CB  THR   283     -46.037  54.963 -14.124  1.00141.19           C
ATOM   2151  OG1 THR   283     -45.291  55.614 -15.142  1.00141.19           O
ATOM   2152  CG2 THR   283     -45.459  55.302 -12.741  1.00141.19           C
ATOM   2153  C   THR   283     -44.592  52.987 -14.248  1.00141.19           C
ATOM   2154  O   THR   283     -44.031  52.718 -15.309  1.00141.19           O
ATOM   2155  N   PRO   284     -43.939  52.833 -13.100  1.00 64.56           N
ATOM   2156  CA  PRO   284     -42.560  52.420 -13.095  1.00 64.56           C
ATOM   2157  CD  PRO   284     -44.554  52.575 -11.800  1.00 64.56           C
ATOM   2158  CB  PRO   284     -42.167  52.277 -11.628  1.00 64.56           C
ATOM   2159  CG  PRO   284     -43.484  51.862 -10.959  1.00 64.56           C
ATOM   2160  C   PRO   284     -42.419  51.113 -13.802  1.00 64.56           C
ATOM   2161  O   PRO   284     -43.417  50.345 -13.834  1.00 64.56           O
ATOM   2162  OXT PRO   284     -41.300  50.839 -14.313  1.00 64.56           O
TER    2163      PRO   284
END
