# Supplementary material for: Computational Modeling of complete HOXB13 protein for predicting the functional effect of SNPs and the associated role in hereditary prostate cancer
Source: Sci Rep. 2017 Mar 8;7:43830. doi: 10.1038/srep43830 (PMC5363706; doi:10.1038/srep43830)
Supplement: Supplementary Dataset [file srep43830-s1.zip › SR Supplementary Data Files Complete/HOXB13 Modeller/HOXB13 Modeller/hoxb13.B99990009.pdb]

EXPDTA    THEORETICAL MODEL, MODELLER 9.17 2016/07/18 10:43:20
REMARK   6 MODELLER OBJECTIVE FUNCTION:      1849.8041
REMARK   6 MODELLER BEST TEMPLATE % SEQ ID:  80.822
REMARK   6 SEQUENCE: hoxb13
REMARK   6 DOPE score: -10244.52930
REMARK   6 GA341 score: 1.00000
REMARK   6 TEMPLATE: 2l7z 1:A - 73:A MODELS 1: - 284: AT 80.8%
ATOM      1  N   MET     1     -58.474  23.396  -1.744  1.00181.53           N
ATOM      2  CA  MET     1     -57.858  22.116  -1.319  1.00181.53           C
ATOM      3  CB  MET     1     -58.945  21.185  -0.740  1.00181.53           C
ATOM      4  CG  MET     1     -58.462  19.815  -0.251  1.00181.53           C
ATOM      5  SD  MET     1     -58.313  18.533  -1.533  1.00181.53           S
ATOM      6  CE  MET     1     -57.740  17.238  -0.395  1.00181.53           C
ATOM      7  C   MET     1     -57.176  21.459  -2.479  1.00181.53           C
ATOM      8  O   MET     1     -57.450  21.812  -3.628  1.00181.53           O
ATOM      9  N   GLU     2     -56.245  20.512  -2.211  1.00196.45           N
ATOM     10  CA  GLU     2     -55.544  19.875  -3.294  1.00196.45           C
ATOM     11  CB  GLU     2     -54.290  20.638  -3.769  1.00196.45           C
ATOM     12  CG  GLU     2     -53.564  19.933  -4.918  1.00196.45           C
ATOM     13  CD  GLU     2     -52.281  20.694  -5.216  1.00196.45           C
ATOM     14  OE1 GLU     2     -52.030  21.724  -4.535  1.00196.45           O
ATOM     15  OE2 GLU     2     -51.531  20.251  -6.127  1.00196.45           O
ATOM     16  C   GLU     2     -55.116  18.471  -2.933  1.00196.45           C
ATOM     17  O   GLU     2     -55.780  17.502  -3.299  1.00196.45           O
ATOM     18  N   PRO     3     -54.036  18.335  -2.199  1.00184.33           N
ATOM     19  CA  PRO     3     -53.368  17.070  -1.992  1.00184.33           C
ATOM     20  CD  PRO     3     -53.713  19.278  -1.141  1.00184.33           C
ATOM     21  CB  PRO     3     -52.353  17.303  -0.869  1.00184.33           C
ATOM     22  CG  PRO     3     -52.326  18.828  -0.662  1.00184.33           C
ATOM     23  C   PRO     3     -54.257  15.920  -1.637  1.00184.33           C
ATOM     24  O   PRO     3     -55.310  16.126  -1.035  1.00184.33           O
ATOM     25  N   GLY     4     -53.834  14.696  -2.031  1.00128.12           N
ATOM     26  CA  GLY     4     -54.551  13.481  -1.764  1.00128.12           C
ATOM     27  C   GLY     4     -53.552  12.458  -1.306  1.00128.12           C
ATOM     28  O   GLY     4     -52.344  12.687  -1.361  1.00128.12           O
ATOM     29  N   ASN     5     -54.045  11.292  -0.837  1.00238.08           N
ATOM     30  CA  ASN     5     -53.198  10.254  -0.313  1.00238.08           C
ATOM     31  CB  ASN     5     -53.900   9.348   0.714  1.00238.08           C
ATOM     32  CG  ASN     5     -55.029   8.617   0.002  1.00238.08           C
ATOM     33  OD1 ASN     5     -55.791   9.213  -0.757  1.00238.08           O
ATOM     34  ND2 ASN     5     -55.139   7.283   0.247  1.00238.08           N
ATOM     35  C   ASN     5     -52.712   9.369  -1.420  1.00238.08           C
ATOM     36  O   ASN     5     -53.259   9.364  -2.521  1.00238.08           O
ATOM     37  N   TYR     6     -51.633   8.608  -1.133  1.00331.80           N
ATOM     38  CA  TYR     6     -51.054   7.685  -2.069  1.00331.80           C
ATOM     39  CB  TYR     6     -49.639   8.085  -2.524  1.00331.80           C
ATOM     40  CG  TYR     6     -49.049   6.939  -3.274  1.00331.80           C
ATOM     41  CD1 TYR     6     -49.343   6.731  -4.602  1.00331.80           C
ATOM     42  CD2 TYR     6     -48.190   6.069  -2.640  1.00331.80           C
ATOM     43  CE1 TYR     6     -48.791   5.670  -5.283  1.00331.80           C
ATOM     44  CE2 TYR     6     -47.635   5.008  -3.315  1.00331.80           C
ATOM     45  CZ  TYR     6     -47.936   4.807  -4.640  1.00331.80           C
ATOM     46  OH  TYR     6     -47.369   3.719  -5.337  1.00331.80           O
ATOM     47  C   TYR     6     -50.927   6.357  -1.390  1.00331.80           C
ATOM     48  O   TYR     6     -50.660   6.285  -0.191  1.00331.80           O
ATOM     49  N   ALA     7     -51.141   5.262  -2.148  1.00288.27           N
ATOM     50  CA  ALA     7     -51.001   3.947  -1.590  1.00288.27           C
ATOM     51  CB  ALA     7     -52.307   3.380  -1.008  1.00288.27           C
ATOM     52  C   ALA     7     -50.581   3.036  -2.699  1.00288.27           C
ATOM     53  O   ALA     7     -50.819   3.322  -3.871  1.00288.27           O
ATOM     54  N   THR     8     -49.918   1.913  -2.355  1.00317.11           N
ATOM     55  CA  THR     8     -49.507   0.992  -3.374  1.00317.11           C
ATOM     56  CB  THR     8     -48.018   0.872  -3.515  1.00317.11           C
ATOM     57  OG1 THR     8     -47.694   0.090  -4.656  1.00317.11           O
ATOM     58  CG2 THR     8     -47.452   0.217  -2.243  1.00317.11           C
ATOM     59  C   THR     8     -50.019  -0.363  -3.006  1.00317.11           C
ATOM     60  O   THR     8     -50.033  -0.737  -1.834  1.00317.11           O
ATOM     61  N   LEU     9     -50.477  -1.129  -4.014  1.00333.29           N
ATOM     62  CA  LEU     9     -50.956  -2.456  -3.763  1.00333.29           C
ATOM     63  CB  LEU     9     -52.470  -2.603  -4.017  1.00333.29           C
ATOM     64  CG  LEU     9     -53.069  -3.978  -3.654  1.00333.29           C
ATOM     65  CD1 LEU     9     -52.598  -5.086  -4.606  1.00333.29           C
ATOM     66  CD2 LEU     9     -52.820  -4.317  -2.177  1.00333.29           C
ATOM     67  C   LEU     9     -50.219  -3.348  -4.709  1.00333.29           C
ATOM     68  O   LEU     9     -49.953  -2.968  -5.849  1.00333.29           O
ATOM     69  N   ASP    10     -49.844  -4.560  -4.256  1.00218.37           N
ATOM     70  CA  ASP    10     -49.121  -5.434  -5.131  1.00218.37           C
ATOM     71  CB  ASP    10     -48.070  -6.309  -4.417  1.00218.37           C
ATOM     72  CG  ASP    10     -48.764  -7.206  -3.400  1.00218.37           C
ATOM     73  OD1 ASP    10     -49.838  -6.798  -2.883  1.00218.37           O
ATOM     74  OD2 ASP    10     -48.226  -8.312  -3.126  1.00218.37           O
ATOM     75  C   ASP    10     -50.092  -6.330  -5.829  1.00218.37           C
ATOM     76  O   ASP    10     -50.826  -7.093  -5.204  1.00218.37           O
ATOM     77  N   GLY    11     -50.127  -6.238  -7.172  1.00106.60           N
ATOM     78  CA  GLY    11     -51.007  -7.064  -7.943  1.00106.60           C
ATOM     79  C   GLY    11     -52.303  -6.337  -8.073  1.00106.60           C
ATOM     80  O   GLY    11     -52.576  -5.393  -7.333  1.00106.60           O
ATOM     81  N   ALA    12     -53.139  -6.761  -9.038  1.00260.85           N
ATOM     82  CA  ALA    12     -54.412  -6.130  -9.207  1.00260.85           C
ATOM     83  CB  ALA    12     -54.339  -4.784  -9.948  1.00260.85           C
ATOM     84  C   ALA    12     -55.249  -7.040 -10.040  1.00260.85           C
ATOM     85  O   ALA    12     -54.735  -7.934 -10.710  1.00260.85           O
ATOM     86  N   LYS    13     -56.581  -6.845  -9.998  1.00221.77           N
ATOM     87  CA  LYS    13     -57.437  -7.648 -10.815  1.00221.77           C
ATOM     88  CB  LYS    13     -58.738  -8.086 -10.119  1.00221.77           C
ATOM     89  CG  LYS    13     -58.511  -9.055  -8.955  1.00221.77           C
ATOM     90  CD  LYS    13     -59.755  -9.283  -8.093  1.00221.77           C
ATOM     91  CE  LYS    13     -60.132  -8.083  -7.221  1.00221.77           C
ATOM     92  NZ  LYS    13     -59.124  -7.895  -6.154  1.00221.77           N
ATOM     93  C   LYS    13     -57.814  -6.792 -11.976  1.00221.77           C
ATOM     94  O   LYS    13     -58.213  -5.641 -11.807  1.00221.77           O
ATOM     95  N   ASP    14     -57.673  -7.332 -13.200  1.00155.30           N
ATOM     96  CA  ASP    14     -57.990  -6.548 -14.353  1.00155.30           C
ATOM     97  CB  ASP    14     -56.893  -6.573 -15.431  1.00155.30           C
ATOM     98  CG  ASP    14     -55.684  -5.825 -14.888  1.00155.30           C
ATOM     99  OD1 ASP    14     -55.819  -5.188 -13.809  1.00155.30           O
ATOM    100  OD2 ASP    14     -54.608  -5.884 -15.541  1.00155.30           O
ATOM    101  C   ASP    14     -59.227  -7.105 -14.969  1.00155.30           C
ATOM    102  O   ASP    14     -59.355  -8.315 -15.151  1.00155.30           O
ATOM    103  N   ILE    15     -60.189  -6.219 -15.286  1.00115.81           N
ATOM    104  CA  ILE    15     -61.384  -6.655 -15.938  1.00115.81           C
ATOM    105  CB  ILE    15     -62.646  -6.298 -15.201  1.00115.81           C
ATOM    106  CG1 ILE    15     -63.860  -6.966 -15.868  1.00115.81           C
ATOM    107  CG2 ILE    15     -62.742  -4.767 -15.095  1.00115.81           C
ATOM    108  CD1 ILE    15     -65.131  -6.904 -15.022  1.00115.81           C
ATOM    109  C   ILE    15     -61.408  -5.976 -17.266  1.00115.81           C
ATOM    110  O   ILE    15     -61.199  -4.768 -17.363  1.00115.81           O
ATOM    111  N   GLU    16     -61.633  -6.752 -18.342  1.00248.21           N
ATOM    112  CA  GLU    16     -61.641  -6.157 -19.643  1.00248.21           C
ATOM    113  CB  GLU    16     -60.450  -6.578 -20.522  1.00248.21           C
ATOM    114  CG  GLU    16     -59.100  -6.079 -20.003  1.00248.21           C
ATOM    115  CD  GLU    16     -58.669  -6.979 -18.853  1.00248.21           C
ATOM    116  OE1 GLU    16     -59.351  -8.013 -18.621  1.00248.21           O
ATOM    117  OE2 GLU    16     -57.650  -6.645 -18.192  1.00248.21           O
ATOM    118  C   GLU    16     -62.880  -6.605 -20.340  1.00248.21           C
ATOM    119  O   GLU    16     -63.455  -7.641 -20.011  1.00248.21           O
ATOM    120  N   GLY    17     -63.335  -5.803 -21.320  1.00141.76           N
ATOM    121  CA  GLY    17     -64.498  -6.160 -22.072  1.00141.76           C
ATOM    122  C   GLY    17     -64.314  -5.589 -23.438  1.00141.76           C
ATOM    123  O   GLY    17     -63.659  -4.562 -23.609  1.00141.76           O
ATOM    124  N   LEU    18     -64.896  -6.249 -24.455  1.00203.95           N
ATOM    125  CA  LEU    18     -64.761  -5.759 -25.792  1.00203.95           C
ATOM    126  CB  LEU    18     -65.114  -6.798 -26.869  1.00203.95           C
ATOM    127  CG  LEU    18     -64.167  -8.013 -26.878  1.00203.95           C
ATOM    128  CD1 LEU    18     -64.556  -9.017 -27.974  1.00203.95           C
ATOM    129  CD2 LEU    18     -62.698  -7.573 -26.966  1.00203.95           C
ATOM    130  C   LEU    18     -65.695  -4.609 -25.941  1.00203.95           C
ATOM    131  O   LEU    18     -66.759  -4.576 -25.326  1.00203.95           O
ATOM    132  N   LEU    19     -65.302  -3.612 -26.755  1.00189.64           N
ATOM    133  CA  LEU    19     -66.162  -2.485 -26.942  1.00189.64           C
ATOM    134  CB  LEU    19     -65.446  -1.246 -27.504  1.00189.64           C
ATOM    135  CG  LEU    19     -64.373  -0.685 -26.554  1.00189.64           C
ATOM    136  CD1 LEU    19     -63.688   0.554 -27.151  1.00189.64           C
ATOM    137  CD2 LEU    19     -64.946  -0.437 -25.150  1.00189.64           C
ATOM    138  C   LEU    19     -67.218  -2.887 -27.913  1.00189.64           C
ATOM    139  O   LEU    19     -66.936  -3.481 -28.952  1.00189.64           O
ATOM    140  N   GLY    20     -68.482  -2.585 -27.568  1.00 98.44           N
ATOM    141  CA  GLY    20     -69.585  -2.910 -28.419  1.00 98.44           C
ATOM    142  C   GLY    20     -70.048  -4.260 -27.996  1.00 98.44           C
ATOM    143  O   GLY    20     -69.430  -5.270 -28.329  1.00 98.44           O
ATOM    144  N   ALA    21     -71.165  -4.308 -27.250  1.00260.49           N
ATOM    145  CA  ALA    21     -71.675  -5.564 -26.795  1.00260.49           C
ATOM    146  CB  ALA    21     -70.611  -6.480 -26.167  1.00260.49           C
ATOM    147  C   ALA    21     -72.666  -5.249 -25.730  1.00260.49           C
ATOM    148  O   ALA    21     -72.860  -4.088 -25.375  1.00260.49           O
ATOM    149  N   GLY    22     -73.339  -6.285 -25.202  1.00 91.46           N
ATOM    150  CA  GLY    22     -74.273  -6.034 -24.150  1.00 91.46           C
ATOM    151  C   GLY    22     -73.464  -5.745 -22.931  1.00 91.46           C
ATOM    152  O   GLY    22     -72.295  -6.119 -22.847  1.00 91.46           O
ATOM    153  N   GLY    23     -74.077  -5.067 -21.944  1.00 59.22           N
ATOM    154  CA  GLY    23     -73.373  -4.750 -20.738  1.00 59.22           C
ATOM    155  C   GLY    23     -72.675  -3.448 -20.954  1.00 59.22           C
ATOM    156  O   GLY    23     -72.724  -2.877 -22.043  1.00 59.22           O
ATOM    157  N   GLY    24     -72.001  -2.946 -19.902  1.00 12.17           N
ATOM    158  CA  GLY    24     -71.298  -1.703 -20.008  1.00 12.17           C
ATOM    159  C   GLY    24     -72.313  -0.617 -19.893  1.00 12.17           C
ATOM    160  O   GLY    24     -72.039   0.546 -20.186  1.00 12.17           O
ATOM    161  N   ARG    25     -73.528  -0.989 -19.457  1.00 73.54           N
ATOM    162  CA  ARG    25     -74.608  -0.058 -19.336  1.00 73.54           C
ATOM    163  CB  ARG    25     -75.907  -0.739 -18.874  1.00 73.54           C
ATOM    164  CG  ARG    25     -76.405  -1.813 -19.843  1.00 73.54           C
ATOM    165  CD  ARG    25     -77.591  -2.619 -19.310  1.00 73.54           C
ATOM    166  NE  ARG    25     -77.963  -3.616 -20.354  1.00 73.54           N
ATOM    167  CZ  ARG    25     -78.264  -4.898 -19.994  1.00 73.54           C
ATOM    168  NH1 ARG    25     -78.224  -5.265 -18.680  1.00 73.54           N
ATOM    169  NH2 ARG    25     -78.599  -5.815 -20.949  1.00 73.54           N
ATOM    170  C   ARG    25     -74.246   0.963 -18.306  1.00 73.54           C
ATOM    171  O   ARG    25     -74.484   2.155 -18.494  1.00 73.54           O
ATOM    172  N   ASN    26     -73.638   0.519 -17.191  1.00196.48           N
ATOM    173  CA  ASN    26     -73.346   1.418 -16.114  1.00196.48           C
ATOM    174  CB  ASN    26     -72.851   0.700 -14.847  1.00196.48           C
ATOM    175  CG  ASN    26     -73.975  -0.195 -14.343  1.00196.48           C
ATOM    176  OD1 ASN    26     -73.826  -1.413 -14.263  1.00196.48           O
ATOM    177  ND2 ASN    26     -75.136   0.423 -13.997  1.00196.48           N
ATOM    178  C   ASN    26     -72.276   2.372 -16.534  1.00196.48           C
ATOM    179  O   ASN    26     -71.267   1.980 -17.126  1.00196.48           O
ATOM    180  N   LEU    27     -72.494   3.672 -16.249  1.00322.83           N
ATOM    181  CA  LEU    27     -71.523   4.689 -16.535  1.00322.83           C
ATOM    182  CB  LEU    27     -71.808   5.468 -17.831  1.00322.83           C
ATOM    183  CG  LEU    27     -70.766   6.559 -18.132  1.00322.83           C
ATOM    184  CD1 LEU    27     -69.371   5.951 -18.356  1.00322.83           C
ATOM    185  CD2 LEU    27     -71.216   7.455 -19.295  1.00322.83           C
ATOM    186  C   LEU    27     -71.589   5.667 -15.404  1.00322.83           C
ATOM    187  O   LEU    27     -72.665   5.908 -14.853  1.00322.83           O
ATOM    188  N   VAL    28     -70.439   6.244 -15.001  1.00146.36           N
ATOM    189  CA  VAL    28     -70.488   7.187 -13.920  1.00146.36           C
ATOM    190  CB  VAL    28     -70.115   6.594 -12.594  1.00146.36           C
ATOM    191  CG1 VAL    28     -68.653   6.119 -12.666  1.00146.36           C
ATOM    192  CG2 VAL    28     -70.370   7.645 -11.501  1.00146.36           C
ATOM    193  C   VAL    28     -69.516   8.292 -14.189  1.00146.36           C
ATOM    194  O   VAL    28     -68.512   8.101 -14.872  1.00146.36           O
ATOM    195  N   ALA    29     -69.821   9.499 -13.665  1.00271.50           N
ATOM    196  CA  ALA    29     -68.938  10.622 -13.800  1.00271.50           C
ATOM    197  CB  ALA    29     -69.068  11.351 -15.148  1.00271.50           C
ATOM    198  C   ALA    29     -69.313  11.600 -12.731  1.00271.50           C
ATOM    199  O   ALA    29     -70.455  11.616 -12.274  1.00271.50           O
ATOM    200  N   HIS    30     -68.351  12.435 -12.283  1.00256.71           N
ATOM    201  CA  HIS    30     -68.677  13.406 -11.277  1.00256.71           C
ATOM    202  ND1 HIS    30     -70.924  11.907  -9.290  1.00256.71           N
ATOM    203  CG  HIS    30     -69.599  11.725  -9.620  1.00256.71           C
ATOM    204  CB  HIS    30     -68.624  12.842  -9.847  1.00256.71           C
ATOM    205  NE2 HIS    30     -70.594   9.711  -9.403  1.00256.71           N
ATOM    206  CD2 HIS    30     -69.415  10.377  -9.685  1.00256.71           C
ATOM    207  CE1 HIS    30     -71.471  10.671  -9.173  1.00256.71           C
ATOM    208  C   HIS    30     -67.663  14.506 -11.350  1.00256.71           C
ATOM    209  O   HIS    30     -66.510  14.272 -11.709  1.00256.71           O
ATOM    210  N   SER    31     -68.077  15.750 -11.026  1.00168.89           N
ATOM    211  CA  SER    31     -67.139  16.838 -11.028  1.00168.89           C
ATOM    212  CB  SER    31     -67.110  17.622 -12.351  1.00168.89           C
ATOM    213  OG  SER    31     -66.662  16.784 -13.406  1.00168.89           O
ATOM    214  C   SER    31     -67.546  17.803  -9.957  1.00168.89           C
ATOM    215  O   SER    31     -68.729  18.074  -9.758  1.00168.89           O
ATOM    216  N   PRO    32     -66.575  18.298  -9.238  1.00104.42           N
ATOM    217  CA  PRO    32     -66.851  19.279  -8.219  1.00104.42           C
ATOM    218  CD  PRO    32     -65.434  17.469  -8.891  1.00104.42           C
ATOM    219  CB  PRO    32     -65.755  19.122  -7.162  1.00104.42           C
ATOM    220  CG  PRO    32     -64.659  18.296  -7.856  1.00104.42           C
ATOM    221  C   PRO    32     -66.918  20.657  -8.801  1.00104.42           C
ATOM    222  O   PRO    32     -66.323  20.884  -9.853  1.00104.42           O
ATOM    223  N   LEU    33     -67.647  21.585  -8.145  1.00285.24           N
ATOM    224  CA  LEU    33     -67.712  22.947  -8.599  1.00285.24           C
ATOM    225  CB  LEU    33     -68.979  23.279  -9.410  1.00285.24           C
ATOM    226  CG  LEU    33     -69.094  22.511 -10.742  1.00285.24           C
ATOM    227  CD1 LEU    33     -69.292  21.005 -10.513  1.00285.24           C
ATOM    228  CD2 LEU    33     -70.176  23.122 -11.646  1.00285.24           C
ATOM    229  C   LEU    33     -67.728  23.821  -7.381  1.00285.24           C
ATOM    230  O   LEU    33     -68.294  23.447  -6.356  1.00285.24           O
ATOM    231  N   THR    34     -67.083  25.007  -7.448  1.00292.00           N
ATOM    232  CA  THR    34     -67.091  25.881  -6.306  1.00292.00           C
ATOM    233  CB  THR    34     -65.838  25.797  -5.485  1.00292.00           C
ATOM    234  OG1 THR    34     -64.721  26.226  -6.250  1.00292.00           O
ATOM    235  CG2 THR    34     -65.642  24.338  -5.037  1.00292.00           C
ATOM    236  C   THR    34     -67.198  27.298  -6.784  1.00292.00           C
ATOM    237  O   THR    34     -66.873  27.600  -7.931  1.00292.00           O
ATOM    238  N   SER    35     -67.688  28.208  -5.911  1.00192.43           N
ATOM    239  CA  SER    35     -67.767  29.596  -6.273  1.00192.43           C
ATOM    240  CB  SER    35     -69.209  30.097  -6.476  1.00192.43           C
ATOM    241  OG  SER    35     -69.951  29.966  -5.272  1.00192.43           O
ATOM    242  C   SER    35     -67.161  30.382  -5.158  1.00192.43           C
ATOM    243  O   SER    35     -67.734  30.518  -4.077  1.00192.43           O
ATOM    244  N   HIS    36     -65.977  30.962  -5.412  1.00263.29           N
ATOM    245  CA  HIS    36     -65.311  31.650  -4.355  1.00263.29           C
ATOM    246  ND1 HIS    36     -65.708  28.405  -3.451  1.00263.29           N
ATOM    247  CG  HIS    36     -65.421  29.602  -2.832  1.00263.29           C
ATOM    248  CB  HIS    36     -64.553  30.667  -3.436  1.00263.29           C
ATOM    249  NE2 HIS    36     -66.762  28.374  -1.494  1.00263.29           N
ATOM    250  CD2 HIS    36     -66.073  29.566  -1.637  1.00263.29           C
ATOM    251  CE1 HIS    36     -66.512  27.710  -2.608  1.00263.29           C
ATOM    252  C   HIS    36     -64.282  32.510  -5.005  1.00263.29           C
ATOM    253  O   HIS    36     -64.280  32.740  -6.213  1.00263.29           O
ATOM    254  N   PRO    37     -63.437  33.029  -4.176  1.00140.29           N
ATOM    255  CA  PRO    37     -62.284  33.739  -4.643  1.00140.29           C
ATOM    256  CD  PRO    37     -63.904  33.562  -2.904  1.00140.29           C
ATOM    257  CB  PRO    37     -61.922  34.746  -3.559  1.00140.29           C
ATOM    258  CG  PRO    37     -62.686  34.278  -2.313  1.00140.29           C
ATOM    259  C   PRO    37     -61.270  32.663  -4.834  1.00140.29           C
ATOM    260  O   PRO    37     -61.552  31.704  -5.551  1.00140.29           O
ATOM    261  N   ALA    38     -60.076  32.830  -4.238  1.00148.63           N
ATOM    262  CA  ALA    38     -59.016  31.860  -4.262  1.00148.63           C
ATOM    263  CB  ALA    38     -57.727  32.345  -3.577  1.00148.63           C
ATOM    264  C   ALA    38     -59.510  30.657  -3.513  1.00148.63           C
ATOM    265  O   ALA    38     -60.670  30.275  -3.658  1.00148.63           O
ATOM    266  N   ALA    39     -58.610  29.984  -2.759  1.00205.98           N
ATOM    267  CA  ALA    39     -58.963  28.805  -2.009  1.00205.98           C
ATOM    268  CB  ALA    39     -57.890  28.378  -0.992  1.00205.98           C
ATOM    269  C   ALA    39     -60.219  29.109  -1.259  1.00205.98           C
ATOM    270  O   ALA    39     -60.463  30.252  -0.876  1.00205.98           O
ATOM    271  N   PRO    40     -61.014  28.080  -1.089  1.00122.07           N
ATOM    272  CA  PRO    40     -62.358  28.204  -0.583  1.00122.07           C
ATOM    273  CD  PRO    40     -60.454  26.769  -0.803  1.00122.07           C
ATOM    274  CB  PRO    40     -62.806  26.788  -0.231  1.00122.07           C
ATOM    275  CG  PRO    40     -61.484  26.076   0.105  1.00122.07           C
ATOM    276  C   PRO    40     -62.472  29.129   0.578  1.00122.07           C
ATOM    277  O   PRO    40     -61.840  28.899   1.607  1.00122.07           O
ATOM    278  N   THR    41     -63.290  30.186   0.409  1.00221.26           N
ATOM    279  CA  THR    41     -63.473  31.165   1.432  1.00221.26           C
ATOM    280  CB  THR    41     -62.536  32.326   1.272  1.00221.26           C
ATOM    281  OG1 THR    41     -61.192  31.868   1.257  1.00221.26           O
ATOM    282  CG2 THR    41     -62.753  33.313   2.432  1.00221.26           C
ATOM    283  C   THR    41     -64.849  31.716   1.248  1.00221.26           C
ATOM    284  O   THR    41     -65.443  31.581   0.180  1.00221.26           O
ATOM    285  N   LEU    42     -65.401  32.342   2.301  1.00203.61           N
ATOM    286  CA  LEU    42     -66.665  32.995   2.153  1.00203.61           C
ATOM    287  CB  LEU    42     -67.542  32.943   3.417  1.00203.61           C
ATOM    288  CG  LEU    42     -67.973  31.518   3.810  1.00203.61           C
ATOM    289  CD1 LEU    42     -68.852  31.528   5.071  1.00203.61           C
ATOM    290  CD2 LEU    42     -68.633  30.788   2.632  1.00203.61           C
ATOM    291  C   LEU    42     -66.303  34.421   1.911  1.00203.61           C
ATOM    292  O   LEU    42     -65.408  34.946   2.569  1.00203.61           O
ATOM    293  N   MET    43     -66.951  35.085   0.935  1.00236.77           N
ATOM    294  CA  MET    43     -66.532  36.431   0.696  1.00236.77           C
ATOM    295  CB  MET    43     -66.165  36.694  -0.780  1.00236.77           C
ATOM    296  CG  MET    43     -67.279  36.358  -1.777  1.00236.77           C
ATOM    297  SD  MET    43     -67.005  36.984  -3.463  1.00236.77           S
ATOM    298  CE  MET    43     -65.593  35.903  -3.825  1.00236.77           C
ATOM    299  C   MET    43     -67.607  37.397   1.072  1.00236.77           C
ATOM    300  O   MET    43     -68.228  38.000   0.196  1.00236.77           O
ATOM    301  N   PRO    44     -67.849  37.572   2.347  1.00178.09           N
ATOM    302  CA  PRO    44     -68.762  38.590   2.783  1.00178.09           C
ATOM    303  CD  PRO    44     -66.910  37.192   3.389  1.00178.09           C
ATOM    304  CB  PRO    44     -68.677  38.582   4.305  1.00178.09           C
ATOM    305  CG  PRO    44     -67.226  38.133   4.566  1.00178.09           C
ATOM    306  C   PRO    44     -68.151  39.828   2.219  1.00178.09           C
ATOM    307  O   PRO    44     -68.865  40.734   1.792  1.00178.09           O
ATOM    308  N   ALA    45     -66.807  39.859   2.245  1.00224.65           N
ATOM    309  CA  ALA    45     -65.991  40.874   1.662  1.00224.65           C
ATOM    310  CB  ALA    45     -65.849  42.120   2.551  1.00224.65           C
ATOM    311  C   ALA    45     -64.651  40.223   1.561  1.00224.65           C
ATOM    312  O   ALA    45     -64.201  39.585   2.512  1.00224.65           O
ATOM    313  N   VAL    46     -63.972  40.343   0.406  1.00 91.52           N
ATOM    314  CA  VAL    46     -62.704  39.682   0.311  1.00 91.52           C
ATOM    315  CB  VAL    46     -62.826  38.262  -0.157  1.00 91.52           C
ATOM    316  CG1 VAL    46     -61.421  37.652  -0.245  1.00 91.52           C
ATOM    317  CG2 VAL    46     -63.790  37.505   0.767  1.00 91.52           C
ATOM    318  C   VAL    46     -61.916  40.375  -0.743  1.00 91.52           C
ATOM    319  O   VAL    46     -62.482  40.798  -1.747  1.00 91.52           O
ATOM    320  N   ASN    47     -60.575  40.446  -0.579  1.00202.25           N
ATOM    321  CA  ASN    47     -59.725  41.069  -1.560  1.00202.25           C
ATOM    322  CB  ASN    47     -59.049  42.360  -1.063  1.00202.25           C
ATOM    323  CG  ASN    47     -58.431  43.069  -2.263  1.00202.25           C
ATOM    324  OD1 ASN    47     -59.138  43.546  -3.149  1.00202.25           O
ATOM    325  ND2 ASN    47     -57.073  43.144  -2.290  1.00202.25           N
ATOM    326  C   ASN    47     -58.640  40.087  -1.895  1.00202.25           C
ATOM    327  O   ASN    47     -58.559  39.022  -1.284  1.00202.25           O
ATOM    328  N   TYR    48     -57.785  40.402  -2.891  1.00126.97           N
ATOM    329  CA  TYR    48     -56.748  39.481  -3.247  1.00126.97           C
ATOM    330  CB  TYR    48     -55.852  40.007  -4.381  1.00126.97           C
ATOM    331  CG  TYR    48     -54.950  38.900  -4.810  1.00126.97           C
ATOM    332  CD1 TYR    48     -55.437  37.882  -5.597  1.00126.97           C
ATOM    333  CD2 TYR    48     -53.623  38.884  -4.447  1.00126.97           C
ATOM    334  CE1 TYR    48     -54.619  36.856  -6.007  1.00126.97           C
ATOM    335  CE2 TYR    48     -52.799  37.860  -4.854  1.00126.97           C
ATOM    336  CZ  TYR    48     -53.297  36.844  -5.634  1.00126.97           C
ATOM    337  OH  TYR    48     -52.455  35.793  -6.053  1.00126.97           O
ATOM    338  C   TYR    48     -55.930  39.341  -2.011  1.00126.97           C
ATOM    339  O   TYR    48     -55.630  38.231  -1.574  1.00126.97           O
ATOM    340  N   ALA    49     -55.563  40.481  -1.398  1.00201.50           N
ATOM    341  CA  ALA    49     -54.943  40.384  -0.115  1.00201.50           C
ATOM    342  CB  ALA    49     -54.408  41.720   0.425  1.00201.50           C
ATOM    343  C   ALA    49     -56.094  39.969   0.727  1.00201.50           C
ATOM    344  O   ALA    49     -57.217  40.355   0.417  1.00201.50           O
ATOM    345  N   PRO    50     -55.924  39.212   1.763  1.00187.84           N
ATOM    346  CA  PRO    50     -57.119  38.773   2.414  1.00187.84           C
ATOM    347  CD  PRO    50     -54.873  38.208   1.825  1.00187.84           C
ATOM    348  CB  PRO    50     -56.684  37.669   3.373  1.00187.84           C
ATOM    349  CG  PRO    50     -55.465  37.053   2.656  1.00187.84           C
ATOM    350  C   PRO    50     -57.945  39.864   3.007  1.00187.84           C
ATOM    351  O   PRO    50     -57.448  40.612   3.847  1.00187.84           O
ATOM    352  N   LEU    51     -59.218  39.962   2.572  1.00194.42           N
ATOM    353  CA  LEU    51     -60.126  40.888   3.174  1.00194.42           C
ATOM    354  CB  LEU    51     -61.097  41.522   2.172  1.00194.42           C
ATOM    355  CG  LEU    51     -62.071  42.515   2.826  1.00194.42           C
ATOM    356  CD1 LEU    51     -61.326  43.687   3.482  1.00194.42           C
ATOM    357  CD2 LEU    51     -63.130  42.977   1.816  1.00194.42           C
ATOM    358  C   LEU    51     -60.904  40.002   4.070  1.00194.42           C
ATOM    359  O   LEU    51     -62.046  40.273   4.440  1.00194.42           O
ATOM    360  N   ASP    52     -60.214  38.900   4.417  1.00267.38           N
ATOM    361  CA  ASP    52     -60.622  37.813   5.244  1.00267.38           C
ATOM    362  CB  ASP    52     -62.132  37.503   5.171  1.00267.38           C
ATOM    363  CG  ASP    52     -62.509  37.141   3.745  1.00267.38           C
ATOM    364  OD1 ASP    52     -62.004  37.825   2.816  1.00267.38           O
ATOM    365  OD2 ASP    52     -63.309  36.185   3.563  1.00267.38           O
ATOM    366  C   ASP    52     -59.839  36.656   4.708  1.00267.38           C
ATOM    367  O   ASP    52     -59.277  35.861   5.459  1.00267.38           O
ATOM    368  N   LEU    53     -59.775  36.571   3.362  1.00232.10           N
ATOM    369  CA  LEU    53     -59.038  35.570   2.651  1.00232.10           C
ATOM    370  CB  LEU    53     -59.753  34.206   2.582  1.00232.10           C
ATOM    371  CG  LEU    53     -59.788  33.522   3.965  1.00232.10           C
ATOM    372  CD1 LEU    53     -60.494  32.158   3.933  1.00232.10           C
ATOM    373  CD2 LEU    53     -58.376  33.428   4.562  1.00232.10           C
ATOM    374  C   LEU    53     -58.772  36.113   1.275  1.00232.10           C
ATOM    375  O   LEU    53     -59.014  37.289   1.012  1.00232.10           O
ATOM    376  N   PRO    54     -58.236  35.305   0.398  1.00171.48           N
ATOM    377  CA  PRO    54     -57.925  35.780  -0.930  1.00171.48           C
ATOM    378  CD  PRO    54     -57.273  34.310   0.846  1.00171.48           C
ATOM    379  CB  PRO    54     -56.927  34.779  -1.508  1.00171.48           C
ATOM    380  CG  PRO    54     -56.218  34.215  -0.266  1.00171.48           C
ATOM    381  C   PRO    54     -59.125  35.984  -1.806  1.00171.48           C
ATOM    382  O   PRO    54     -60.205  35.511  -1.457  1.00171.48           O
ATOM    383  N   GLY    55     -58.937  36.706  -2.936  1.00 69.63           N
ATOM    384  CA  GLY    55     -59.953  37.014  -3.911  1.00 69.63           C
ATOM    385  C   GLY    55     -60.296  38.448  -3.702  1.00 69.63           C
ATOM    386  O   GLY    55     -60.901  38.783  -2.692  1.00 69.63           O
ATOM    387  N   SER    56     -59.993  39.313  -4.692  1.00206.71           N
ATOM    388  CA  SER    56     -60.054  40.743  -4.527  1.00206.71           C
ATOM    389  CB  SER    56     -59.380  41.515  -5.675  1.00206.71           C
ATOM    390  OG  SER    56     -57.992  41.219  -5.713  1.00206.71           O
ATOM    391  C   SER    56     -61.433  41.301  -4.370  1.00206.71           C
ATOM    392  O   SER    56     -62.415  40.789  -4.905  1.00206.71           O
ATOM    393  N   ALA    57     -61.494  42.392  -3.572  1.00341.46           N
ATOM    394  CA  ALA    57     -62.640  43.221  -3.321  1.00341.46           C
ATOM    395  CB  ALA    57     -63.984  42.470  -3.310  1.00341.46           C
ATOM    396  C   ALA    57     -62.433  43.829  -1.965  1.00341.46           C
ATOM    397  O   ALA    57     -61.912  43.160  -1.073  1.00341.46           O
ATOM    398  N   GLU    58     -62.842  45.110  -1.789  1.00347.37           N
ATOM    399  CA  GLU    58     -62.729  45.855  -0.554  1.00347.37           C
ATOM    400  CB  GLU    58     -63.830  45.499   0.466  1.00347.37           C
ATOM    401  CG  GLU    58     -64.059  46.542   1.567  1.00347.37           C
ATOM    402  CD  GLU    58     -63.133  46.265   2.742  1.00347.37           C
ATOM    403  OE1 GLU    58     -63.507  45.425   3.604  1.00347.37           O
ATOM    404  OE2 GLU    58     -62.039  46.886   2.794  1.00347.37           O
ATOM    405  C   GLU    58     -61.370  45.577   0.015  1.00347.37           C
ATOM    406  O   GLU    58     -61.216  45.132   1.150  1.00347.37           O
ATOM    407  N   PRO    59     -60.389  45.860  -0.790  1.00170.08           N
ATOM    408  CA  PRO    59     -59.025  45.453  -0.571  1.00170.08           C
ATOM    409  CD  PRO    59     -60.483  46.990  -1.700  1.00170.08           C
ATOM    410  CB  PRO    59     -58.218  46.145  -1.667  1.00170.08           C
ATOM    411  CG  PRO    59     -59.030  47.418  -1.959  1.00170.08           C
ATOM    412  C   PRO    59     -58.382  45.650   0.767  1.00170.08           C
ATOM    413  O   PRO    59     -57.767  44.682   1.212  1.00170.08           O
ATOM    414  N   PRO    60     -58.459  46.775   1.421  1.00111.26           N
ATOM    415  CA  PRO    60     -57.718  46.981   2.640  1.00111.26           C
ATOM    416  CD  PRO    60     -59.604  47.663   1.322  1.00111.26           C
ATOM    417  CB  PRO    60     -58.182  48.334   3.170  1.00111.26           C
ATOM    418  CG  PRO    60     -59.631  48.428   2.657  1.00111.26           C
ATOM    419  C   PRO    60     -57.936  45.898   3.651  1.00111.26           C
ATOM    420  O   PRO    60     -59.085  45.618   3.987  1.00111.26           O
ATOM    421  N   LYS    61     -56.840  45.280   4.143  1.00295.25           N
ATOM    422  CA  LYS    61     -56.948  44.289   5.174  1.00295.25           C
ATOM    423  CB  LYS    61     -58.044  43.233   4.944  1.00295.25           C
ATOM    424  CG  LYS    61     -58.332  42.414   6.207  1.00295.25           C
ATOM    425  CD  LYS    61     -59.643  41.632   6.172  1.00295.25           C
ATOM    426  CE  LYS    61     -59.903  40.820   7.443  1.00295.25           C
ATOM    427  NZ  LYS    61     -61.187  40.094   7.327  1.00295.25           N
ATOM    428  C   LYS    61     -55.627  43.592   5.305  1.00295.25           C
ATOM    429  O   LYS    61     -54.689  43.859   4.555  1.00295.25           O
ATOM    430  N   GLN    62     -55.527  42.684   6.298  1.00273.85           N
ATOM    431  CA  GLN    62     -54.336  41.934   6.579  1.00273.85           C
ATOM    432  CB  GLN    62     -54.376  41.267   7.968  1.00273.85           C
ATOM    433  CG  GLN    62     -53.186  40.362   8.293  1.00273.85           C
ATOM    434  CD  GLN    62     -53.569  38.936   7.917  1.00273.85           C
ATOM    435  OE1 GLN    62     -54.530  38.707   7.185  1.00273.85           O
ATOM    436  NE2 GLN    62     -52.797  37.945   8.437  1.00273.85           N
ATOM    437  C   GLN    62     -54.179  40.874   5.537  1.00273.85           C
ATOM    438  O   GLN    62     -55.151  40.439   4.924  1.00273.85           O
ATOM    439  N   CYS    63     -52.920  40.449   5.298  1.00104.04           N
ATOM    440  CA  CYS    63     -52.649  39.460   4.295  1.00104.04           C
ATOM    441  CB  CYS    63     -51.788  40.013   3.140  1.00104.04           C
ATOM    442  SG  CYS    63     -51.627  38.885   1.721  1.00104.04           S
ATOM    443  C   CYS    63     -51.890  38.346   4.951  1.00104.04           C
ATOM    444  O   CYS    63     -51.552  38.417   6.131  1.00104.04           O
ATOM    445  N   HIS    64     -51.608  37.275   4.183  1.00235.61           N
ATOM    446  CA  HIS    64     -50.895  36.130   4.670  1.00235.61           C
ATOM    447  ND1 HIS    64     -50.500  32.792   4.440  1.00235.61           N
ATOM    448  CG  HIS    64     -49.852  33.890   3.918  1.00235.61           C
ATOM    449  CB  HIS    64     -50.542  35.162   3.518  1.00235.61           C
ATOM    450  NE2 HIS    64     -48.342  32.264   4.329  1.00235.61           N
ATOM    451  CD2 HIS    64     -48.535  33.550   3.858  1.00235.61           C
ATOM    452  CE1 HIS    64     -49.550  31.849   4.667  1.00235.61           C
ATOM    453  C   HIS    64     -49.633  36.646   5.281  1.00235.61           C
ATOM    454  O   HIS    64     -48.988  37.531   4.720  1.00235.61           O
ATOM    455  N   PRO    65     -49.280  36.122   6.431  1.00 82.89           N
ATOM    456  CA  PRO    65     -48.123  36.576   7.153  1.00 82.89           C
ATOM    457  CD  PRO    65     -49.684  34.786   6.840  1.00 82.89           C
ATOM    458  CB  PRO    65     -47.944  35.599   8.313  1.00 82.89           C
ATOM    459  CG  PRO    65     -48.566  34.297   7.776  1.00 82.89           C
ATOM    460  C   PRO    65     -46.931  36.598   6.259  1.00 82.89           C
ATOM    461  O   PRO    65     -46.685  35.624   5.548  1.00 82.89           O
ATOM    462  N   CYS    66     -46.190  37.719   6.284  1.00 91.82           N
ATOM    463  CA  CYS    66     -45.042  37.901   5.454  1.00 91.82           C
ATOM    464  CB  CYS    66     -45.447  38.061   3.972  1.00 91.82           C
ATOM    465  SG  CYS    66     -44.073  38.154   2.783  1.00 91.82           S
ATOM    466  C   CYS    66     -44.458  39.190   5.932  1.00 91.82           C
ATOM    467  O   CYS    66     -45.053  39.847   6.785  1.00 91.82           O
ATOM    468  N   PRO    67     -43.315  39.588   5.454  1.00144.47           N
ATOM    469  CA  PRO    67     -42.832  40.875   5.847  1.00144.47           C
ATOM    470  CD  PRO    67     -42.208  38.671   5.257  1.00144.47           C
ATOM    471  CB  PRO    67     -41.377  40.948   5.371  1.00144.47           C
ATOM    472  CG  PRO    67     -41.116  39.589   4.686  1.00144.47           C
ATOM    473  C   PRO    67     -43.766  41.891   5.283  1.00144.47           C
ATOM    474  O   PRO    67     -43.757  43.036   5.731  1.00144.47           O
ATOM    475  N   GLY    68     -44.573  41.483   4.287  1.00 61.44           N
ATOM    476  CA  GLY    68     -45.563  42.340   3.714  1.00 61.44           C
ATOM    477  C   GLY    68     -45.116  42.731   2.350  1.00 61.44           C
ATOM    478  O   GLY    68     -44.141  43.461   2.179  1.00 61.44           O
ATOM    479  N   VAL    69     -45.847  42.237   1.335  1.00 35.89           N
ATOM    480  CA  VAL    69     -45.574  42.586  -0.024  1.00 35.89           C
ATOM    481  CB  VAL    69     -44.522  41.732  -0.667  1.00 35.89           C
ATOM    482  CG1 VAL    69     -44.407  42.134  -2.148  1.00 35.89           C
ATOM    483  CG2 VAL    69     -43.213  41.887   0.125  1.00 35.89           C
ATOM    484  C   VAL    69     -46.845  42.345  -0.763  1.00 35.89           C
ATOM    485  O   VAL    69     -47.653  41.505  -0.369  1.00 35.89           O
ATOM    486  N   PRO    70     -47.063  43.080  -1.811  1.00 89.50           N
ATOM    487  CA  PRO    70     -48.247  42.851  -2.585  1.00 89.50           C
ATOM    488  CD  PRO    70     -46.652  44.472  -1.853  1.00 89.50           C
ATOM    489  CB  PRO    70     -48.508  44.140  -3.369  1.00 89.50           C
ATOM    490  CG  PRO    70     -47.230  44.980  -3.182  1.00 89.50           C
ATOM    491  C   PRO    70     -48.041  41.639  -3.428  1.00 89.50           C
ATOM    492  O   PRO    70     -46.898  41.345  -3.777  1.00 89.50           O
ATOM    493  N   GLN    71     -49.123  40.910  -3.754  1.00254.21           N
ATOM    494  CA  GLN    71     -48.980  39.748  -4.577  1.00254.21           C
ATOM    495  CB  GLN    71     -48.928  38.433  -3.780  1.00254.21           C
ATOM    496  CG  GLN    71     -48.773  37.190  -4.658  1.00254.21           C
ATOM    497  CD  GLN    71     -48.741  35.974  -3.743  1.00254.21           C
ATOM    498  OE1 GLN    71     -48.871  36.095  -2.526  1.00254.21           O
ATOM    499  NE2 GLN    71     -48.563  34.767  -4.343  1.00254.21           N
ATOM    500  C   GLN    71     -50.182  39.687  -5.456  1.00254.21           C
ATOM    501  O   GLN    71     -51.230  40.243  -5.127  1.00254.21           O
ATOM    502  N   GLY    72     -50.055  39.025  -6.619  1.00137.88           N
ATOM    503  CA  GLY    72     -51.193  38.909  -7.479  1.00137.88           C
ATOM    504  C   GLY    72     -50.746  38.294  -8.762  1.00137.88           C
ATOM    505  O   GLY    72     -49.574  38.360  -9.127  1.00137.88           O
ATOM    506  N   THR    73     -51.698  37.671  -9.480  1.00262.73           N
ATOM    507  CA  THR    73     -51.405  37.071 -10.746  1.00262.73           C
ATOM    508  CB  THR    73     -51.295  35.575 -10.694  1.00262.73           C
ATOM    509  OG1 THR    73     -50.830  35.074 -11.938  1.00262.73           O
ATOM    510  CG2 THR    73     -52.681  34.991 -10.368  1.00262.73           C
ATOM    511  C   THR    73     -52.552  37.397 -11.641  1.00262.73           C
ATOM    512  O   THR    73     -53.586  37.879 -11.183  1.00262.73           O
ATOM    513  N   SER    74     -52.391  37.162 -12.956  1.00148.48           N
ATOM    514  CA  SER    74     -53.479  37.447 -13.839  1.00148.48           C
ATOM    515  CB  SER    74     -53.103  38.388 -14.997  1.00148.48           C
ATOM    516  OG  SER    74     -54.231  38.615 -15.829  1.00148.48           O
ATOM    517  C   SER    74     -53.905  36.152 -14.444  1.00148.48           C
ATOM    518  O   SER    74     -53.091  35.345 -14.888  1.00148.48           O
ATOM    519  N   PRO    75     -55.188  35.931 -14.426  1.00 94.74           N
ATOM    520  CA  PRO    75     -55.728  34.742 -15.023  1.00 94.74           C
ATOM    521  CD  PRO    75     -56.005  36.399 -13.320  1.00 94.74           C
ATOM    522  CB  PRO    75     -57.072  34.486 -14.335  1.00 94.74           C
ATOM    523  CG  PRO    75     -57.389  35.797 -13.596  1.00 94.74           C
ATOM    524  C   PRO    75     -55.833  34.946 -16.496  1.00 94.74           C
ATOM    525  O   PRO    75     -55.851  36.095 -16.935  1.00 94.74           O
ATOM    526  N   ALA    76     -55.891  33.854 -17.279  1.00190.02           N
ATOM    527  CA  ALA    76     -56.024  34.009 -18.696  1.00190.02           C
ATOM    528  CB  ALA    76     -54.899  33.335 -19.499  1.00190.02           C
ATOM    529  C   ALA    76     -57.303  33.348 -19.086  1.00190.02           C
ATOM    530  O   ALA    76     -57.652  32.278 -18.590  1.00190.02           O
ATOM    531  N   PRO    77     -58.025  33.996 -19.953  1.00159.47           N
ATOM    532  CA  PRO    77     -59.260  33.420 -20.403  1.00159.47           C
ATOM    533  CD  PRO    77     -58.098  35.448 -19.887  1.00159.47           C
ATOM    534  CB  PRO    77     -60.074  34.571 -20.989  1.00159.47           C
ATOM    535  CG  PRO    77     -59.552  35.805 -20.232  1.00159.47           C
ATOM    536  C   PRO    77     -58.978  32.331 -21.382  1.00159.47           C
ATOM    537  O   PRO    77     -57.927  32.362 -22.020  1.00159.47           O
ATOM    538  N   VAL    78     -59.891  31.349 -21.508  1.00 81.85           N
ATOM    539  CA  VAL    78     -59.679  30.308 -22.467  1.00 81.85           C
ATOM    540  CB  VAL    78     -59.720  28.929 -21.872  1.00 81.85           C
ATOM    541  CG1 VAL    78     -58.547  28.792 -20.886  1.00 81.85           C
ATOM    542  CG2 VAL    78     -61.096  28.705 -21.222  1.00 81.85           C
ATOM    543  C   VAL    78     -60.784  30.409 -23.465  1.00 81.85           C
ATOM    544  O   VAL    78     -61.960  30.493 -23.115  1.00 81.85           O
ATOM    545  N   PRO    79     -60.420  30.443 -24.714  1.00167.57           N
ATOM    546  CA  PRO    79     -61.439  30.513 -25.722  1.00167.57           C
ATOM    547  CD  PRO    79     -59.226  31.178 -25.100  1.00167.57           C
ATOM    548  CB  PRO    79     -60.753  31.032 -26.983  1.00167.57           C
ATOM    549  CG  PRO    79     -59.571  31.854 -26.437  1.00167.57           C
ATOM    550  C   PRO    79     -62.091  29.182 -25.894  1.00167.57           C
ATOM    551  O   PRO    79     -61.408  28.168 -25.770  1.00167.57           O
ATOM    552  N   TYR    80     -63.410  29.161 -26.162  1.00280.65           N
ATOM    553  CA  TYR    80     -64.074  27.914 -26.390  1.00280.65           C
ATOM    554  CB  TYR    80     -64.785  27.356 -25.145  1.00280.65           C
ATOM    555  CG  TYR    80     -65.424  26.069 -25.536  1.00280.65           C
ATOM    556  CD1 TYR    80     -64.685  24.912 -25.595  1.00280.65           C
ATOM    557  CD2 TYR    80     -66.766  26.019 -25.842  1.00280.65           C
ATOM    558  CE1 TYR    80     -65.270  23.721 -25.955  1.00280.65           C
ATOM    559  CE2 TYR    80     -67.358  24.831 -26.203  1.00280.65           C
ATOM    560  CZ  TYR    80     -66.609  23.680 -26.260  1.00280.65           C
ATOM    561  OH  TYR    80     -67.214  22.460 -26.630  1.00280.65           O
ATOM    562  C   TYR    80     -65.122  28.163 -27.423  1.00280.65           C
ATOM    563  O   TYR    80     -65.577  29.293 -27.596  1.00280.65           O
ATOM    564  N   GLY    81     -65.522  27.112 -28.164  1.00140.44           N
ATOM    565  CA  GLY    81     -66.580  27.304 -29.110  1.00140.44           C
ATOM    566  C   GLY    81     -66.407  26.342 -30.237  1.00140.44           C
ATOM    567  O   GLY    81     -65.299  25.909 -30.546  1.00140.44           O
ATOM    568  N   TYR    82     -67.536  25.989 -30.882  1.00314.53           N
ATOM    569  CA  TYR    82     -67.530  25.122 -32.020  1.00314.53           C
ATOM    570  CB  TYR    82     -68.194  23.759 -31.760  1.00314.53           C
ATOM    571  CG  TYR    82     -68.120  22.965 -33.019  1.00314.53           C
ATOM    572  CD1 TYR    82     -66.978  22.272 -33.346  1.00314.53           C
ATOM    573  CD2 TYR    82     -69.200  22.911 -33.872  1.00314.53           C
ATOM    574  CE1 TYR    82     -66.911  21.539 -34.508  1.00314.53           C
ATOM    575  CE2 TYR    82     -69.138  22.180 -35.035  1.00314.53           C
ATOM    576  CZ  TYR    82     -67.992  21.493 -35.354  1.00314.53           C
ATOM    577  OH  TYR    82     -67.926  20.741 -36.547  1.00314.53           O
ATOM    578  C   TYR    82     -68.341  25.818 -33.060  1.00314.53           C
ATOM    579  O   TYR    82     -69.353  26.446 -32.744  1.00314.53           O
ATOM    580  N   PHE    83     -67.916  25.751 -34.333  1.00288.01           N
ATOM    581  CA  PHE    83     -68.680  26.430 -35.336  1.00288.01           C
ATOM    582  CB  PHE    83     -68.026  27.736 -35.820  1.00288.01           C
ATOM    583  CG  PHE    83     -68.919  28.337 -36.850  1.00288.01           C
ATOM    584  CD1 PHE    83     -69.999  29.104 -36.476  1.00288.01           C
ATOM    585  CD2 PHE    83     -68.676  28.138 -38.189  1.00288.01           C
ATOM    586  CE1 PHE    83     -70.825  29.660 -37.423  1.00288.01           C
ATOM    587  CE2 PHE    83     -69.499  28.692 -39.141  1.00288.01           C
ATOM    588  CZ  PHE    83     -70.576  29.456 -38.759  1.00288.01           C
ATOM    589  C   PHE    83     -68.807  25.535 -36.522  1.00288.01           C
ATOM    590  O   PHE    83     -67.967  24.663 -36.756  1.00288.01           O
ATOM    591  N   GLY    84     -69.895  25.719 -37.293  1.00 96.66           N
ATOM    592  CA  GLY    84     -70.099  24.964 -38.492  1.00 96.66           C
ATOM    593  C   GLY    84     -70.573  23.600 -38.121  1.00 96.66           C
ATOM    594  O   GLY    84     -70.887  23.326 -36.964  1.00 96.66           O
ATOM    595  N   GLY    85     -70.631  22.706 -39.126  1.00 66.56           N
ATOM    596  CA  GLY    85     -71.041  21.354 -38.905  1.00 66.56           C
ATOM    597  C   GLY    85     -72.477  21.231 -39.293  1.00 66.56           C
ATOM    598  O   GLY    85     -73.258  22.173 -39.161  1.00 66.56           O
ATOM    599  N   GLY    86     -72.852  20.037 -39.789  1.00 87.24           N
ATOM    600  CA  GLY    86     -74.206  19.762 -40.167  1.00 87.24           C
ATOM    601  C   GLY    86     -74.323  19.973 -41.639  1.00 87.24           C
ATOM    602  O   GLY    86     -73.903  21.002 -42.169  1.00 87.24           O
ATOM    603  N   TYR    87     -74.910  18.985 -42.343  1.00309.45           N
ATOM    604  CA  TYR    87     -75.107  19.119 -43.755  1.00309.45           C
ATOM    605  CB  TYR    87     -74.207  18.198 -44.596  1.00309.45           C
ATOM    606  CG  TYR    87     -74.531  18.452 -46.029  1.00309.45           C
ATOM    607  CD1 TYR    87     -73.969  19.521 -46.695  1.00309.45           C
ATOM    608  CD2 TYR    87     -75.393  17.625 -46.706  1.00309.45           C
ATOM    609  CE1 TYR    87     -74.267  19.755 -48.016  1.00309.45           C
ATOM    610  CE2 TYR    87     -75.695  17.855 -48.028  1.00309.45           C
ATOM    611  CZ  TYR    87     -75.131  18.923 -48.684  1.00309.45           C
ATOM    612  OH  TYR    87     -75.439  19.162 -50.041  1.00309.45           O
ATOM    613  C   TYR    87     -76.519  18.725 -44.034  1.00309.45           C
ATOM    614  O   TYR    87     -77.024  17.753 -43.474  1.00309.45           O
ATOM    615  N   TYR    88     -77.209  19.490 -44.900  1.00277.94           N
ATOM    616  CA  TYR    88     -78.557  19.135 -45.226  1.00277.94           C
ATOM    617  CB  TYR    88     -79.594  20.174 -44.765  1.00277.94           C
ATOM    618  CG  TYR    88     -80.939  19.677 -45.169  1.00277.94           C
ATOM    619  CD1 TYR    88     -81.605  18.754 -44.395  1.00277.94           C
ATOM    620  CD2 TYR    88     -81.537  20.136 -46.320  1.00277.94           C
ATOM    621  CE1 TYR    88     -82.847  18.294 -44.766  1.00277.94           C
ATOM    622  CE2 TYR    88     -82.778  19.680 -46.696  1.00277.94           C
ATOM    623  CZ  TYR    88     -83.435  18.758 -45.918  1.00277.94           C
ATOM    624  OH  TYR    88     -84.709  18.288 -46.300  1.00277.94           O
ATOM    625  C   TYR    88     -78.651  19.048 -46.712  1.00277.94           C
ATOM    626  O   TYR    88     -78.219  19.949 -47.423  1.00277.94           O
ATOM    627  N   SER    89     -79.208  17.933 -47.223  1.00156.88           N
ATOM    628  CA  SER    89     -79.368  17.814 -48.640  1.00156.88           C
ATOM    629  CB  SER    89     -78.222  17.054 -49.329  1.00156.88           C
ATOM    630  OG  SER    89     -78.456  16.979 -50.728  1.00156.88           O
ATOM    631  C   SER    89     -80.617  17.034 -48.881  1.00156.88           C
ATOM    632  O   SER    89     -80.941  16.114 -48.132  1.00156.88           O
ATOM    633  N   CYS    90     -81.371  17.407 -49.935  1.00 98.28           N
ATOM    634  CA  CYS    90     -82.560  16.672 -50.250  1.00 98.28           C
ATOM    635  CB  CYS    90     -83.824  17.221 -49.567  1.00 98.28           C
ATOM    636  SG  CYS    90     -85.312  16.265 -49.986  1.00 98.28           S
ATOM    637  C   CYS    90     -82.772  16.788 -51.723  1.00 98.28           C
ATOM    638  O   CYS    90     -82.573  17.857 -52.303  1.00 98.28           O
ATOM    639  N   ARG    91     -83.162  15.677 -52.375  1.00272.83           N
ATOM    640  CA  ARG    91     -83.419  15.746 -53.780  1.00272.83           C
ATOM    641  CB  ARG    91     -82.275  15.191 -54.647  1.00272.83           C
ATOM    642  CG  ARG    91     -81.963  13.718 -54.377  1.00272.83           C
ATOM    643  CD  ARG    91     -80.826  13.163 -55.237  1.00272.83           C
ATOM    644  NE  ARG    91     -81.271  13.211 -56.659  1.00272.83           N
ATOM    645  CZ  ARG    91     -81.068  14.339 -57.401  1.00272.83           C
ATOM    646  NH1 ARG    91     -80.447  15.420 -56.846  1.00272.83           N
ATOM    647  NH2 ARG    91     -81.485  14.385 -58.700  1.00272.83           N
ATOM    648  C   ARG    91     -84.623  14.907 -54.051  1.00272.83           C
ATOM    649  O   ARG    91     -84.775  13.824 -53.487  1.00272.83           O
ATOM    650  N   VAL    92     -85.530  15.402 -54.913  1.00118.46           N
ATOM    651  CA  VAL    92     -86.687  14.626 -55.246  1.00118.46           C
ATOM    652  CB  VAL    92     -87.917  15.028 -54.487  1.00118.46           C
ATOM    653  CG1 VAL    92     -88.270  16.478 -54.861  1.00118.46           C
ATOM    654  CG2 VAL    92     -89.035  14.019 -54.801  1.00118.46           C
ATOM    655  C   VAL    92     -86.971  14.854 -56.692  1.00118.46           C
ATOM    656  O   VAL    92     -86.740  15.941 -57.217  1.00118.46           O
ATOM    657  N   SER    93     -87.466  13.811 -57.387  1.00209.52           N
ATOM    658  CA  SER    93     -87.801  13.978 -58.769  1.00209.52           C
ATOM    659  CB  SER    93     -86.667  13.589 -59.731  1.00209.52           C
ATOM    660  OG  SER    93     -87.078  13.787 -61.075  1.00209.52           O
ATOM    661  C   SER    93     -88.953  13.076 -59.057  1.00209.52           C
ATOM    662  O   SER    93     -89.066  11.995 -58.481  1.00209.52           O
ATOM    663  N   ARG    94     -89.858  13.514 -59.952  1.00318.98           N
ATOM    664  CA  ARG    94     -90.964  12.679 -60.310  1.00318.98           C
ATOM    665  CB  ARG    94     -92.244  12.970 -59.509  1.00318.98           C
ATOM    666  CG  ARG    94     -92.127  12.618 -58.025  1.00318.98           C
ATOM    667  CD  ARG    94     -92.237  11.118 -57.742  1.00318.98           C
ATOM    668  NE  ARG    94     -92.105  10.926 -56.271  1.00318.98           N
ATOM    669  CZ  ARG    94     -93.205  11.021 -55.468  1.00318.98           C
ATOM    670  NH1 ARG    94     -94.427  11.290 -56.013  1.00318.98           N
ATOM    671  NH2 ARG    94     -93.083  10.846 -54.121  1.00318.98           N
ATOM    672  C   ARG    94     -91.272  12.950 -61.745  1.00318.98           C
ATOM    673  O   ARG    94     -91.122  14.074 -62.220  1.00318.98           O
ATOM    674  N   SER    95     -91.692  11.906 -62.485  1.00187.59           N
ATOM    675  CA  SER    95     -92.039  12.108 -63.859  1.00187.59           C
ATOM    676  CB  SER    95     -90.896  11.791 -64.837  1.00187.59           C
ATOM    677  OG  SER    95     -90.568  10.411 -64.774  1.00187.59           O
ATOM    678  C   SER    95     -93.158  11.174 -64.173  1.00187.59           C
ATOM    679  O   SER    95     -93.268  10.100 -63.584  1.00187.59           O
ATOM    680  N   SER    96     -94.041  11.576 -65.107  1.00178.61           N
ATOM    681  CA  SER    96     -95.117  10.709 -65.485  1.00178.61           C
ATOM    682  CB  SER    96     -96.443  11.024 -64.773  1.00178.61           C
ATOM    683  OG  SER    96     -96.904  12.313 -65.148  1.00178.61           O
ATOM    684  C   SER    96     -95.346  10.904 -66.946  1.00178.61           C
ATOM    685  O   SER    96     -95.167  11.997 -67.473  1.00178.61           O
ATOM    686  N   LEU    97     -95.731   9.821 -67.649  1.00284.01           N
ATOM    687  CA  LEU    97     -96.005   9.941 -69.049  1.00284.01           C
ATOM    688  CB  LEU    97     -95.031   9.149 -69.938  1.00284.01           C
ATOM    689  CG  LEU    97     -95.328   9.282 -71.443  1.00284.01           C
ATOM    690  CD1 LEU    97     -95.155  10.730 -71.921  1.00284.01           C
ATOM    691  CD2 LEU    97     -94.502   8.280 -72.266  1.00284.01           C
ATOM    692  C   LEU    97     -97.368   9.381 -69.280  1.00284.01           C
ATOM    693  O   LEU    97     -97.696   8.304 -68.789  1.00284.01           O
ATOM    694  N   LYS    98     -98.214  10.120 -70.023  1.00281.95           N
ATOM    695  CA  LYS    98     -99.524   9.614 -70.300  1.00281.95           C
ATOM    696  CB  LYS    98    -100.636  10.490 -69.692  1.00281.95           C
ATOM    697  CG  LYS    98    -101.999   9.805 -69.576  1.00281.95           C
ATOM    698  CD  LYS    98    -102.606   9.387 -70.914  1.00281.95           C
ATOM    699  CE  LYS    98    -103.967   8.700 -70.779  1.00281.95           C
ATOM    700  NZ  LYS    98    -103.814   7.403 -70.084  1.00281.95           N
ATOM    701  C   LYS    98     -99.669   9.631 -71.788  1.00281.95           C
ATOM    702  O   LYS    98     -99.645  10.689 -72.415  1.00281.95           O
ATOM    703  N   PRO    99     -99.793   8.473 -72.372  1.00152.92           N
ATOM    704  CA  PRO    99     -99.927   8.429 -73.802  1.00152.92           C
ATOM    705  CD  PRO    99     -99.043   7.332 -71.867  1.00152.92           C
ATOM    706  CB  PRO    99     -99.543   7.012 -74.221  1.00152.92           C
ATOM    707  CG  PRO    99     -98.579   6.557 -73.111  1.00152.92           C
ATOM    708  C   PRO    99    -101.299   8.827 -74.234  1.00152.92           C
ATOM    709  O   PRO    99    -102.253   8.567 -73.504  1.00152.92           O
ATOM    710  N   CYS   100    -101.426   9.455 -75.418  1.00 55.52           N
ATOM    711  CA  CYS   100    -102.727   9.829 -75.884  1.00 55.52           C
ATOM    712  CB  CYS   100    -103.002  11.340 -75.799  1.00 55.52           C
ATOM    713  SG  CYS   100    -103.023  11.948 -74.086  1.00 55.52           S
ATOM    714  C   CYS   100    -102.806   9.449 -77.324  1.00 55.52           C
ATOM    715  O   CYS   100    -101.817   9.526 -78.052  1.00 55.52           O
ATOM    716  N   ALA   101    -103.995   9.000 -77.769  1.00259.27           N
ATOM    717  CA  ALA   101    -104.152   8.654 -79.150  1.00259.27           C
ATOM    718  CB  ALA   101    -104.136   7.137 -79.411  1.00259.27           C
ATOM    719  C   ALA   101    -105.491   9.158 -79.574  1.00259.27           C
ATOM    720  O   ALA   101    -106.433   9.185 -78.786  1.00259.27           O
ATOM    721  N   GLN   102    -105.601   9.598 -80.842  1.00368.35           N
ATOM    722  CA  GLN   102    -106.866  10.070 -81.316  1.00368.35           C
ATOM    723  CB  GLN   102    -106.966  11.603 -81.387  1.00368.35           C
ATOM    724  CG  GLN   102    -108.320  12.104 -81.895  1.00368.35           C
ATOM    725  CD  GLN   102    -109.358  11.829 -80.817  1.00368.35           C
ATOM    726  OE1 GLN   102    -110.540  12.127 -80.985  1.00368.35           O
ATOM    727  NE2 GLN   102    -108.909  11.241 -79.676  1.00368.35           N
ATOM    728  C   GLN   102    -107.044   9.553 -82.704  1.00368.35           C
ATOM    729  O   GLN   102    -106.085   9.448 -83.466  1.00368.35           O
ATOM    730  N   ALA   103    -108.291   9.190 -83.059  1.00295.93           N
ATOM    731  CA  ALA   103    -108.548   8.726 -84.389  1.00295.93           C
ATOM    732  CB  ALA   103    -108.670   7.196 -84.496  1.00295.93           C
ATOM    733  C   ALA   103    -109.861   9.301 -84.801  1.00295.93           C
ATOM    734  O   ALA   103    -110.753   9.486 -83.975  1.00295.93           O
ATOM    735  N   ALA   104    -110.004   9.624 -86.100  1.00294.00           N
ATOM    736  CA  ALA   104    -111.253  10.154 -86.556  1.00294.00           C
ATOM    737  CB  ALA   104    -111.332  11.689 -86.490  1.00294.00           C
ATOM    738  C   ALA   104    -111.405   9.769 -87.989  1.00294.00           C
ATOM    739  O   ALA   104    -110.420   9.564 -88.696  1.00294.00           O
ATOM    740  N   THR   105    -112.664   9.639 -88.448  1.00309.94           N
ATOM    741  CA  THR   105    -112.897   9.314 -89.822  1.00309.94           C
ATOM    742  CB  THR   105    -113.543   7.975 -90.024  1.00309.94           C
ATOM    743  OG1 THR   105    -113.578   7.649 -91.405  1.00309.94           O
ATOM    744  CG2 THR   105    -114.970   8.025 -89.451  1.00309.94           C
ATOM    745  C   THR   105    -113.838  10.341 -90.354  1.00309.94           C
ATOM    746  O   THR   105    -114.760  10.768 -89.661  1.00309.94           O
ATOM    747  N   LEU   106    -113.614  10.788 -91.604  1.00271.17           N
ATOM    748  CA  LEU   106    -114.496  11.763 -92.167  1.00271.17           C
ATOM    749  CB  LEU   106    -113.767  13.059 -92.588  1.00271.17           C
ATOM    750  CG  LEU   106    -114.656  14.257 -93.004  1.00271.17           C
ATOM    751  CD1 LEU   106    -113.782  15.458 -93.398  1.00271.17           C
ATOM    752  CD2 LEU   106    -115.672  13.916 -94.109  1.00271.17           C
ATOM    753  C   LEU   106    -115.093  11.133 -93.379  1.00271.17           C
ATOM    754  O   LEU   106    -114.388  10.538 -94.192  1.00271.17           O
ATOM    755  N   ALA   107    -116.427  11.231 -93.518  1.00285.12           N
ATOM    756  CA  ALA   107    -117.065  10.689 -94.678  1.00285.12           C
ATOM    757  CB  ALA   107    -117.781   9.351 -94.422  1.00285.12           C
ATOM    758  C   ALA   107    -118.107  11.671 -95.093  1.00285.12           C
ATOM    759  O   ALA   107    -118.708  12.344 -94.257  1.00285.12           O
ATOM    760  N   ALA   108    -118.335  11.798 -96.414  1.00288.56           N
ATOM    761  CA  ALA   108    -119.343  12.707 -96.866  1.00288.56           C
ATOM    762  CB  ALA   108    -118.788  14.065 -97.328  1.00288.56           C
ATOM    763  C   ALA   108    -120.008  12.081 -98.046  1.00288.56           C
ATOM    764  O   ALA   108    -119.383  11.342 -98.804  1.00288.56           O
ATOM    765  N   TYR   109    -121.315  12.349 -98.214  1.00268.37           N
ATOM    766  CA  TYR   109    -122.014  11.817 -99.344  1.00268.37           C
ATOM    767  CB  TYR   109    -123.170  10.881 -98.947  1.00268.37           C
ATOM    768  CG  TYR   109    -123.832  10.378-100.184  1.00268.37           C
ATOM    769  CD1 TYR   109    -123.243   9.386-100.934  1.00268.37           C
ATOM    770  CD2 TYR   109    -125.049  10.879-100.584  1.00268.37           C
ATOM    771  CE1 TYR   109    -123.850   8.912-102.074  1.00268.37           C
ATOM    772  CE2 TYR   109    -125.662  10.409-101.722  1.00268.37           C
ATOM    773  CZ  TYR   109    -125.062   9.425-102.469  1.00268.37           C
ATOM    774  OH  TYR   109    -125.688   8.940-103.637  1.00268.37           O
ATOM    775  C   TYR   109    -122.590  12.991-100.061  1.00268.37           C
ATOM    776  O   TYR   109    -123.303  13.806 -99.477  1.00268.37           O
ATOM    777  N   PRO   110    -122.268  13.116-101.316  1.00117.47           N
ATOM    778  CA  PRO   110    -122.794  14.211-102.079  1.00117.47           C
ATOM    779  CD  PRO   110    -120.967  12.694-101.803  1.00117.47           C
ATOM    780  CB  PRO   110    -121.845  14.408-103.264  1.00117.47           C
ATOM    781  CG  PRO   110    -120.957  13.150-103.269  1.00117.47           C
ATOM    782  C   PRO   110    -124.204  13.929-102.469  1.00117.47           C
ATOM    783  O   PRO   110    -124.560  12.760-102.606  1.00117.47           O
ATOM    784  N   ALA   111    -125.028  14.979-102.644  1.00250.01           N
ATOM    785  CA  ALA   111    -126.383  14.757-103.047  1.00250.01           C
ATOM    786  CB  ALA   111    -127.386  14.779-101.881  1.00250.01           C
ATOM    787  C   ALA   111    -126.753  15.871-103.966  1.00250.01           C
ATOM    788  O   ALA   111    -126.240  16.983-103.850  1.00250.01           O
ATOM    789  N   GLU   112    -127.649  15.589-104.928  1.00300.99           N
ATOM    790  CA  GLU   112    -128.079  16.617-105.826  1.00300.99           C
ATOM    791  CB  GLU   112    -127.681  16.364-107.290  1.00300.99           C
ATOM    792  CG  GLU   112    -128.140  17.467-108.246  1.00300.99           C
ATOM    793  CD  GLU   112    -127.262  18.688-108.013  1.00300.99           C
ATOM    794  OE1 GLU   112    -126.361  18.609-107.134  1.00300.99           O
ATOM    795  OE2 GLU   112    -127.480  19.716-108.709  1.00300.99           O
ATOM    796  C   GLU   112    -129.568  16.643-105.771  1.00300.99           C
ATOM    797  O   GLU   112    -130.215  15.597-105.739  1.00300.99           O
ATOM    798  N   THR   113    -130.156  17.853-105.733  1.00233.86           N
ATOM    799  CA  THR   113    -131.584  17.934-105.701  1.00233.86           C
ATOM    800  CB  THR   113    -132.120  18.606-104.472  1.00233.86           C
ATOM    801  OG1 THR   113    -131.671  19.952-104.414  1.00233.86           O
ATOM    802  CG2 THR   113    -131.634  17.831-103.235  1.00233.86           C
ATOM    803  C   THR   113    -132.008  18.754-106.871  1.00233.86           C
ATOM    804  O   THR   113    -131.435  19.803-107.162  1.00233.86           O
ATOM    805  N   PRO   114    -132.992  18.267-107.566  1.00171.54           N
ATOM    806  CA  PRO   114    -133.492  19.015-108.684  1.00171.54           C
ATOM    807  CD  PRO   114    -133.070  16.833-107.798  1.00171.54           C
ATOM    808  CB  PRO   114    -134.252  18.017-109.555  1.00171.54           C
ATOM    809  CG  PRO   114    -133.572  16.674-109.242  1.00171.54           C
ATOM    810  C   PRO   114    -134.338  20.134-108.179  1.00171.54           C
ATOM    811  O   PRO   114    -134.850  20.036-107.066  1.00171.54           O
ATOM    812  N   THR   115    -134.485  21.214-108.968  1.00243.31           N
ATOM    813  CA  THR   115    -135.313  22.297-108.533  1.00243.31           C
ATOM    814  CB  THR   115    -134.589  23.608-108.437  1.00243.31           C
ATOM    815  OG1 THR   115    -135.426  24.588-107.841  1.00243.31           O
ATOM    816  CG2 THR   115    -134.171  24.050-109.850  1.00243.31           C
ATOM    817  C   THR   115    -136.393  22.458-109.549  1.00243.31           C
ATOM    818  O   THR   115    -136.148  22.369-110.751  1.00243.31           O
ATOM    819  N   ALA   116    -137.636  22.675-109.082  1.00255.84           N
ATOM    820  CA  ALA   116    -138.715  22.852-110.004  1.00255.84           C
ATOM    821  CB  ALA   116    -139.453  21.547-110.349  1.00255.84           C
ATOM    822  C   ALA   116    -139.707  23.757-109.355  1.00255.84           C
ATOM    823  O   ALA   116    -139.749  23.877-108.131  1.00255.84           O
ATOM    824  N   GLY   117    -140.525  24.441-110.176  1.00138.28           N
ATOM    825  CA  GLY   117    -141.530  25.302-109.632  1.00138.28           C
ATOM    826  C   GLY   117    -142.019  26.169-110.742  1.00138.28           C
ATOM    827  O   GLY   117    -141.310  26.411-111.717  1.00138.28           O
ATOM    828  N   GLU   118    -143.265  26.662-110.613  1.00282.60           N
ATOM    829  CA  GLU   118    -143.808  27.522-111.619  1.00282.60           C
ATOM    830  CB  GLU   118    -144.902  26.863-112.475  1.00282.60           C
ATOM    831  CG  GLU   118    -146.121  26.414-111.668  1.00282.60           C
ATOM    832  CD  GLU   118    -147.116  25.780-112.630  1.00282.60           C
ATOM    833  OE1 GLU   118    -147.374  26.398-113.702  1.00282.60           O
ATOM    834  OE2 GLU   118    -147.627  24.676-112.315  1.00282.60           O
ATOM    835  C   GLU   118    -144.440  28.670-110.909  1.00282.60           C
ATOM    836  O   GLU   118    -144.930  28.527-109.789  1.00282.60           O
ATOM    837  N   GLU   119    -144.424  29.858-111.541  1.00222.03           N
ATOM    838  CA  GLU   119    -145.036  30.993-110.918  1.00222.03           C
ATOM    839  CB  GLU   119    -144.125  32.231-110.863  1.00222.03           C
ATOM    840  CG  GLU   119    -142.911  32.057-109.949  1.00222.03           C
ATOM    841  CD  GLU   119    -142.104  33.347-109.989  1.00222.03           C
ATOM    842  OE1 GLU   119    -142.526  34.286-110.715  1.00222.03           O
ATOM    843  OE2 GLU   119    -141.053  33.409-109.297  1.00222.03           O
ATOM    844  C   GLU   119    -146.222  31.354-111.743  1.00222.03           C
ATOM    845  O   GLU   119    -146.138  31.436-112.969  1.00222.03           O
ATOM    846  N   TYR   120    -147.377  31.559-111.087  1.00253.73           N
ATOM    847  CA  TYR   120    -148.553  31.930-111.813  1.00253.73           C
ATOM    848  CB  TYR   120    -149.708  30.926-111.634  1.00253.73           C
ATOM    849  CG  TYR   120    -150.883  31.388-112.425  1.00253.73           C
ATOM    850  CD1 TYR   120    -150.912  31.221-113.789  1.00253.73           C
ATOM    851  CD2 TYR   120    -151.964  31.969-111.802  1.00253.73           C
ATOM    852  CE1 TYR   120    -151.996  31.639-114.526  1.00253.73           C
ATOM    853  CE2 TYR   120    -153.051  32.388-112.532  1.00253.73           C
ATOM    854  CZ  TYR   120    -153.067  32.225-113.896  1.00253.73           C
ATOM    855  OH  TYR   120    -154.181  32.655-114.649  1.00253.73           O
ATOM    856  C   TYR   120    -148.988  33.246-111.261  1.00253.73           C
ATOM    857  O   TYR   120    -149.190  33.395-110.056  1.00253.73           O
ATOM    858  N   PRO   121    -149.103  34.216-112.119  1.00100.80           N
ATOM    859  CA  PRO   121    -149.530  35.513-111.678  1.00100.80           C
ATOM    860  CD  PRO   121    -148.232  34.298-113.278  1.00100.80           C
ATOM    861  CB  PRO   121    -149.040  36.510-112.732  1.00100.80           C
ATOM    862  CG  PRO   121    -148.607  35.639-113.926  1.00100.80           C
ATOM    863  C   PRO   121    -151.006  35.519-111.475  1.00100.80           C
ATOM    864  O   PRO   121    -151.700  34.741-112.126  1.00100.80           O
ATOM    865  N   SER   122    -151.508  36.380-110.570  1.00151.62           N
ATOM    866  CA  SER   122    -152.922  36.444-110.354  1.00151.62           C
ATOM    867  CB  SER   122    -153.393  35.666-109.113  1.00151.62           C
ATOM    868  OG  SER   122    -152.847  36.247-107.938  1.00151.62           O
ATOM    869  C   SER   122    -153.263  37.878-110.131  1.00151.62           C
ATOM    870  O   SER   122    -152.415  38.674-109.732  1.00151.62           O
ATOM    871  N   ARG   123    -154.527  38.250-110.410  1.00201.56           N
ATOM    872  CA  ARG   123    -154.928  39.606-110.190  1.00201.56           C
ATOM    873  CB  ARG   123    -155.486  40.296-111.446  1.00201.56           C
ATOM    874  CG  ARG   123    -155.912  41.746-111.209  1.00201.56           C
ATOM    875  CD  ARG   123    -156.467  42.432-112.459  1.00201.56           C
ATOM    876  NE  ARG   123    -156.837  43.826-112.078  1.00201.56           N
ATOM    877  CZ  ARG   123    -158.090  44.093-111.607  1.00201.56           C
ATOM    878  NH1 ARG   123    -159.004  43.085-111.484  1.00201.56           N
ATOM    879  NH2 ARG   123    -158.430  45.369-111.258  1.00201.56           N
ATOM    880  C   ARG   123    -156.023  39.573-109.179  1.00201.56           C
ATOM    881  O   ARG   123    -156.955  38.776-109.268  1.00201.56           O
ATOM    882  N   PRO   124    -155.902  40.412-108.192  1.00105.33           N
ATOM    883  CA  PRO   124    -156.919  40.483-107.183  1.00105.33           C
ATOM    884  CD  PRO   124    -154.594  40.765-107.668  1.00105.33           C
ATOM    885  CB  PRO   124    -156.253  41.079-105.940  1.00105.33           C
ATOM    886  CG  PRO   124    -154.909  41.635-106.443  1.00105.33           C
ATOM    887  C   PRO   124    -158.074  41.278-107.692  1.00105.33           C
ATOM    888  O   PRO   124    -157.883  42.100-108.587  1.00105.33           O
ATOM    889  N   THR   125    -159.282  41.039-107.149  1.00207.33           N
ATOM    890  CA  THR   125    -160.421  41.797-107.568  1.00207.33           C
ATOM    891  CB  THR   125    -161.472  40.974-108.252  1.00207.33           C
ATOM    892  OG1 THR   125    -160.929  40.343-109.402  1.00207.33           O
ATOM    893  CG2 THR   125    -162.634  41.898-108.654  1.00207.33           C
ATOM    894  C   THR   125    -161.037  42.358-106.331  1.00207.33           C
ATOM    895  O   THR   125    -161.039  41.716-105.282  1.00207.33           O
ATOM    896  N   GLU   126    -161.562  43.595-106.418  1.00298.83           N
ATOM    897  CA  GLU   126    -162.176  44.176-105.263  1.00298.83           C
ATOM    898  CB  GLU   126    -161.450  45.433-104.749  1.00298.83           C
ATOM    899  CG  GLU   126    -162.041  46.014-103.461  1.00298.83           C
ATOM    900  CD  GLU   126    -163.248  46.870-103.822  1.00298.83           C
ATOM    901  OE1 GLU   126    -163.375  47.241-105.019  1.00298.83           O
ATOM    902  OE2 GLU   126    -164.056  47.168-102.902  1.00298.83           O
ATOM    903  C   GLU   126    -163.559  44.575-105.649  1.00298.83           C
ATOM    904  O   GLU   126    -163.790  45.074-106.750  1.00298.83           O
ATOM    905  N   PHE   127    -164.529  44.338-104.747  1.00301.33           N
ATOM    906  CA  PHE   127    -165.880  44.722-105.025  1.00301.33           C
ATOM    907  CB  PHE   127    -166.831  43.529-105.218  1.00301.33           C
ATOM    908  CG  PHE   127    -168.187  44.077-105.505  1.00301.33           C
ATOM    909  CD1 PHE   127    -168.533  44.455-106.782  1.00301.33           C
ATOM    910  CD2 PHE   127    -169.112  44.211-104.497  1.00301.33           C
ATOM    911  CE1 PHE   127    -169.784  44.960-107.048  1.00301.33           C
ATOM    912  CE2 PHE   127    -170.365  44.715-104.757  1.00301.33           C
ATOM    913  CZ  PHE   127    -170.702  45.091-106.035  1.00301.33           C
ATOM    914  C   PHE   127    -166.363  45.486-103.839  1.00301.33           C
ATOM    915  O   PHE   127    -165.962  45.210-102.708  1.00301.33           O
ATOM    916  N   ALA   128    -167.228  46.490-104.069  1.00281.98           N
ATOM    917  CA  ALA   128    -167.734  47.246-102.964  1.00281.98           C
ATOM    918  CB  ALA   128    -167.046  48.610-102.783  1.00281.98           C
ATOM    919  C   ALA   128    -169.178  47.514-103.225  1.00281.98           C
ATOM    920  O   ALA   128    -169.608  47.598-104.374  1.00281.98           O
ATOM    921  N   PHE   129    -169.973  47.631-102.145  1.00303.62           N
ATOM    922  CA  PHE   129    -171.366  47.922-102.299  1.00303.62           C
ATOM    923  CB  PHE   129    -172.289  46.779-101.843  1.00303.62           C
ATOM    924  CG  PHE   129    -173.694  47.221-102.063  1.00303.62           C
ATOM    925  CD1 PHE   129    -174.284  47.087-103.297  1.00303.62           C
ATOM    926  CD2 PHE   129    -174.424  47.770-101.032  1.00303.62           C
ATOM    927  CE1 PHE   129    -175.582  47.493-103.503  1.00303.62           C
ATOM    928  CE2 PHE   129    -175.721  48.177-101.231  1.00303.62           C
ATOM    929  CZ  PHE   129    -176.302  48.040-102.468  1.00303.62           C
ATOM    930  C   PHE   129    -171.654  49.097-101.424  1.00303.62           C
ATOM    931  O   PHE   129    -171.056  49.249-100.360  1.00303.62           O
ATOM    932  N   TYR   130    -172.568  49.980-101.865  1.00260.44           N
ATOM    933  CA  TYR   130    -172.882  51.120-101.056  1.00260.44           C
ATOM    934  CB  TYR   130    -172.600  52.454-101.773  1.00260.44           C
ATOM    935  CG  TYR   130    -172.950  53.580-100.861  1.00260.44           C
ATOM    936  CD1 TYR   130    -172.117  53.915 -99.818  1.00260.44           C
ATOM    937  CD2 TYR   130    -174.097  54.313-101.059  1.00260.44           C
ATOM    938  CE1 TYR   130    -172.430  54.956 -98.977  1.00260.44           C
ATOM    939  CE2 TYR   130    -174.415  55.356-100.221  1.00260.44           C
ATOM    940  CZ  TYR   130    -173.582  55.678 -99.177  1.00260.44           C
ATOM    941  OH  TYR   130    -173.906  56.748 -98.316  1.00260.44           O
ATOM    942  C   TYR   130    -174.342  51.054-100.750  1.00260.44           C
ATOM    943  O   TYR   130    -175.186  51.018-101.645  1.00260.44           O
ATOM    944  N   PRO   131    -174.647  51.002 -99.484  1.00 93.35           N
ATOM    945  CA  PRO   131    -176.022  50.972 -99.069  1.00 93.35           C
ATOM    946  CD  PRO   131    -173.783  50.308 -98.546  1.00 93.35           C
ATOM    947  CB  PRO   131    -176.041  50.313 -97.687  1.00 93.35           C
ATOM    948  CG  PRO   131    -174.571  50.323 -97.229  1.00 93.35           C
ATOM    949  C   PRO   131    -176.578  52.356 -99.080  1.00 93.35           C
ATOM    950  O   PRO   131    -175.800  53.307 -99.036  1.00 93.35           O
ATOM    951  N   GLY   132    -177.916  52.498 -99.145  1.00114.27           N
ATOM    952  CA  GLY   132    -178.492  53.809 -99.130  1.00114.27           C
ATOM    953  C   GLY   132    -179.925  53.660 -98.738  1.00114.27           C
ATOM    954  O   GLY   132    -180.553  52.640 -99.013  1.00114.27           O
ATOM    955  N   TYR   133    -180.482  54.693 -98.076  1.00252.93           N
ATOM    956  CA  TYR   133    -181.854  54.631 -97.673  1.00252.93           C
ATOM    957  CB  TYR   133    -182.022  54.635 -96.141  1.00252.93           C
ATOM    958  CG  TYR   133    -183.473  54.565 -95.811  1.00252.93           C
ATOM    959  CD1 TYR   133    -184.167  53.389 -95.973  1.00252.93           C
ATOM    960  CD2 TYR   133    -184.132  55.665 -95.314  1.00252.93           C
ATOM    961  CE1 TYR   133    -185.505  53.314 -95.664  1.00252.93           C
ATOM    962  CE2 TYR   133    -185.470  55.597 -95.003  1.00252.93           C
ATOM    963  CZ  TYR   133    -186.159  54.422 -95.181  1.00252.93           C
ATOM    964  OH  TYR   133    -187.532  54.350 -94.862  1.00252.93           O
ATOM    965  C   TYR   133    -182.524  55.843 -98.237  1.00252.93           C
ATOM    966  O   TYR   133    -182.026  56.962 -98.120  1.00252.93           O
ATOM    967  N   PRO   134    -183.637  55.627 -98.879  1.00170.76           N
ATOM    968  CA  PRO   134    -184.344  56.735 -99.465  1.00170.76           C
ATOM    969  CD  PRO   134    -183.775  54.419 -99.677  1.00170.76           C
ATOM    970  CB  PRO   134    -185.267  56.135-100.523  1.00170.76           C
ATOM    971  CG  PRO   134    -184.550  54.838-100.936  1.00170.76           C
ATOM    972  C   PRO   134    -185.070  57.530 -98.431  1.00170.76           C
ATOM    973  O   PRO   134    -185.374  56.991 -97.369  1.00170.76           O
ATOM    974  N   GLY   135    -185.357  58.815 -98.717  1.00115.42           N
ATOM    975  CA  GLY   135    -186.072  59.622 -97.773  1.00115.42           C
ATOM    976  C   GLY   135    -186.544  60.841 -98.495  1.00115.42           C
ATOM    977  O   GLY   135    -186.018  61.194 -99.548  1.00115.42           O
ATOM    978  N   THR   136    -187.564  61.520 -97.934  1.00288.09           N
ATOM    979  CA  THR   136    -188.073  62.705 -98.559  1.00288.09           C
ATOM    980  CB  THR   136    -189.459  62.545 -99.111  1.00288.09           C
ATOM    981  OG1 THR   136    -189.821  63.690 -99.869  1.00288.09           O
ATOM    982  CG2 THR   136    -190.436  62.348 -97.940  1.00288.09           C
ATOM    983  C   THR   136    -188.135  63.774 -97.518  1.00288.09           C
ATOM    984  O   THR   136    -188.225  63.490 -96.325  1.00288.09           O
ATOM    985  N   TYR   137    -188.063  65.047 -97.953  1.00318.10           N
ATOM    986  CA  TYR   137    -188.126  66.136 -97.024  1.00318.10           C
ATOM    987  CB  TYR   137    -186.805  66.917 -96.909  1.00318.10           C
ATOM    988  CG  TYR   137    -187.010  68.012 -95.921  1.00318.10           C
ATOM    989  CD1 TYR   137    -186.950  67.755 -94.570  1.00318.10           C
ATOM    990  CD2 TYR   137    -187.254  69.298 -96.345  1.00318.10           C
ATOM    991  CE1 TYR   137    -187.138  68.765 -93.657  1.00318.10           C
ATOM    992  CE2 TYR   137    -187.442  70.312 -95.436  1.00318.10           C
ATOM    993  CZ  TYR   137    -187.383  70.046 -94.089  1.00318.10           C
ATOM    994  OH  TYR   137    -187.576  71.085 -93.153  1.00318.10           O
ATOM    995  C   TYR   137    -189.166  67.090 -97.519  1.00318.10           C
ATOM    996  O   TYR   137    -189.338  67.263 -98.724  1.00318.10           O
ATOM    997  N   GLN   138    -189.907  67.722 -96.584  1.00277.44           N
ATOM    998  CA  GLN   138    -190.910  68.662 -96.989  1.00277.44           C
ATOM    999  CB  GLN   138    -192.323  68.308 -96.492  1.00277.44           C
ATOM   1000  CG  GLN   138    -193.391  69.317 -96.917  1.00277.44           C
ATOM   1001  CD  GLN   138    -193.604  69.165 -98.418  1.00277.44           C
ATOM   1002  OE1 GLN   138    -192.957  68.347 -99.072  1.00277.44           O
ATOM   1003  NE2 GLN   138    -194.537  69.977 -98.984  1.00277.44           N
ATOM   1004  C   GLN   138    -190.548  69.982 -96.386  1.00277.44           C
ATOM   1005  O   GLN   138    -190.170  70.076 -95.219  1.00277.44           O
ATOM   1006  N   PRO   139    -190.629  71.004 -97.190  1.00115.92           N
ATOM   1007  CA  PRO   139    -190.330  72.330 -96.719  1.00115.92           C
ATOM   1008  CD  PRO   139    -190.334  70.855 -98.604  1.00115.92           C
ATOM   1009  CB  PRO   139    -189.921  73.142 -97.950  1.00115.92           C
ATOM   1010  CG  PRO   139    -190.369  72.289 -99.149  1.00115.92           C
ATOM   1011  C   PRO   139    -191.493  72.909 -95.981  1.00115.92           C
ATOM   1012  O   PRO   139    -192.618  72.460 -96.195  1.00115.92           O
ATOM   1013  N   MET   140    -191.240  73.897 -95.099  1.00256.69           N
ATOM   1014  CA  MET   140    -192.302  74.542 -94.385  1.00256.69           C
ATOM   1015  CB  MET   140    -192.446  74.065 -92.930  1.00256.69           C
ATOM   1016  CG  MET   140    -192.885  72.604 -92.808  1.00256.69           C
ATOM   1017  SD  MET   140    -193.065  72.012 -91.099  1.00256.69           S
ATOM   1018  CE  MET   140    -194.522  73.029 -90.731  1.00256.69           C
ATOM   1019  C   MET   140    -191.964  75.998 -94.338  1.00256.69           C
ATOM   1020  O   MET   140    -190.793  76.371 -94.361  1.00256.69           O
ATOM   1021  N   ALA   141    -192.992  76.869 -94.297  1.00279.47           N
ATOM   1022  CA  ALA   141    -192.720  78.275 -94.237  1.00279.47           C
ATOM   1023  CB  ALA   141    -192.708  78.959 -95.615  1.00279.47           C
ATOM   1024  C   ALA   141    -193.803  78.922 -93.436  1.00279.47           C
ATOM   1025  O   ALA   141    -194.915  78.405 -93.343  1.00279.47           O
ATOM   1026  N   SER   142    -193.485  80.077 -92.813  1.00231.56           N
ATOM   1027  CA  SER   142    -194.472  80.787 -92.053  1.00231.56           C
ATOM   1028  CB  SER   142    -194.386  80.531 -90.538  1.00231.56           C
ATOM   1029  OG  SER   142    -195.387  81.275 -89.860  1.00231.56           O
ATOM   1030  C   SER   142    -194.222  82.247 -92.266  1.00231.56           C
ATOM   1031  O   SER   142    -193.097  82.657 -92.550  1.00231.56           O
ATOM   1032  N   TYR   143    -195.284  83.071 -92.156  1.00278.93           N
ATOM   1033  CA  TYR   143    -195.109  84.484 -92.334  1.00278.93           C
ATOM   1034  CB  TYR   143    -195.805  85.036 -93.589  1.00278.93           C
ATOM   1035  CG  TYR   143    -195.548  86.503 -93.634  1.00278.93           C
ATOM   1036  CD1 TYR   143    -194.366  86.991 -94.146  1.00278.93           C
ATOM   1037  CD2 TYR   143    -196.487  87.391 -93.167  1.00278.93           C
ATOM   1038  CE1 TYR   143    -194.128  88.344 -94.189  1.00278.93           C
ATOM   1039  CE2 TYR   143    -196.255  88.746 -93.207  1.00278.93           C
ATOM   1040  CZ  TYR   143    -195.073  89.224 -93.718  1.00278.93           C
ATOM   1041  OH  TYR   143    -194.831  90.613 -93.761  1.00278.93           O
ATOM   1042  C   TYR   143    -195.725  85.171 -91.157  1.00278.93           C
ATOM   1043  O   TYR   143    -196.817  84.812 -90.714  1.00278.93           O
ATOM   1044  N   LEU   144    -195.018  86.174 -90.598  1.00256.57           N
ATOM   1045  CA  LEU   144    -195.558  86.908 -89.492  1.00256.57           C
ATOM   1046  CB  LEU   144    -194.775  86.676 -88.180  1.00256.57           C
ATOM   1047  CG  LEU   144    -195.405  87.243 -86.885  1.00256.57           C
ATOM   1048  CD1 LEU   144    -194.510  86.930 -85.675  1.00256.57           C
ATOM   1049  CD2 LEU   144    -195.738  88.743 -86.969  1.00256.57           C
ATOM   1050  C   LEU   144    -195.448  88.353 -89.864  1.00256.57           C
ATOM   1051  O   LEU   144    -194.412  88.797 -90.357  1.00256.57           O
ATOM   1052  N   ASP   145    -196.532  89.125 -89.657  1.00195.10           N
ATOM   1053  CA  ASP   145    -196.484  90.523 -89.972  1.00195.10           C
ATOM   1054  CB  ASP   145    -197.393  90.919 -91.148  1.00195.10           C
ATOM   1055  CG  ASP   145    -197.115  92.373 -91.506  1.00195.10           C
ATOM   1056  OD1 ASP   145    -196.304  93.018 -90.789  1.00195.10           O
ATOM   1057  OD2 ASP   145    -197.706  92.856 -92.508  1.00195.10           O
ATOM   1058  C   ASP   145    -196.959  91.276 -88.772  1.00195.10           C
ATOM   1059  O   ASP   145    -198.070  91.055 -88.293  1.00195.10           O
ATOM   1060  N   VAL   146    -196.115  92.179 -88.235  1.00113.95           N
ATOM   1061  CA  VAL   146    -196.535  92.952 -87.103  1.00113.95           C
ATOM   1062  CB  VAL   146    -195.985  92.454 -85.799  1.00113.95           C
ATOM   1063  CG1 VAL   146    -194.452  92.581 -85.836  1.00113.95           C
ATOM   1064  CG2 VAL   146    -196.644  93.244 -84.657  1.00113.95           C
ATOM   1065  C   VAL   146    -196.030  94.347 -87.284  1.00113.95           C
ATOM   1066  O   VAL   146    -194.996  94.568 -87.914  1.00113.95           O
ATOM   1067  N   SER   147    -196.773  95.337 -86.749  1.00176.36           N
ATOM   1068  CA  SER   147    -196.340  96.701 -86.837  1.00176.36           C
ATOM   1069  CB  SER   147    -196.936  97.461 -88.034  1.00176.36           C
ATOM   1070  OG  SER   147    -196.461  98.799 -88.050  1.00176.36           O
ATOM   1071  C   SER   147    -196.803  97.394 -85.598  1.00176.36           C
ATOM   1072  O   SER   147    -197.827  97.029 -85.023  1.00176.36           O
ATOM   1073  N   VAL   148    -196.043  98.409 -85.139  1.00 43.52           N
ATOM   1074  CA  VAL   148    -196.455  99.127 -83.968  1.00 43.52           C
ATOM   1075  CB  VAL   148    -195.886  98.566 -82.697  1.00 43.52           C
ATOM   1076  CG1 VAL   148    -196.317  99.462 -81.523  1.00 43.52           C
ATOM   1077  CG2 VAL   148    -196.339  97.103 -82.565  1.00 43.52           C
ATOM   1078  C   VAL   148    -195.953 100.530 -84.094  1.00 43.52           C
ATOM   1079  O   VAL   148    -194.952 100.784 -84.763  1.00 43.52           O
ATOM   1080  N   VAL   149    -196.661 101.490 -83.464  1.00108.81           N
ATOM   1081  CA  VAL   149    -196.222 102.854 -83.494  1.00108.81           C
ATOM   1082  CB  VAL   149    -196.958 103.699 -84.492  1.00108.81           C
ATOM   1083  CG1 VAL   149    -198.441 103.749 -84.091  1.00108.81           C
ATOM   1084  CG2 VAL   149    -196.286 105.081 -84.551  1.00108.81           C
ATOM   1085  C   VAL   149    -196.491 103.437 -82.145  1.00108.81           C
ATOM   1086  O   VAL   149    -197.449 103.054 -81.475  1.00108.81           O
ATOM   1087  N   GLN   150    -195.631 104.374 -81.696  1.00286.28           N
ATOM   1088  CA  GLN   150    -195.856 104.989 -80.419  1.00286.28           C
ATOM   1089  CB  GLN   150    -195.187 104.244 -79.251  1.00286.28           C
ATOM   1090  CG  GLN   150    -193.659 104.232 -79.329  1.00286.28           C
ATOM   1091  CD  GLN   150    -193.135 103.471 -78.119  1.00286.28           C
ATOM   1092  OE1 GLN   150    -193.906 102.996 -77.287  1.00286.28           O
ATOM   1093  NE2 GLN   150    -191.785 103.348 -78.018  1.00286.28           N
ATOM   1094  C   GLN   150    -195.276 106.365 -80.460  1.00286.28           C
ATOM   1095  O   GLN   150    -194.336 106.632 -81.206  1.00286.28           O
ATOM   1096  N   THR   151    -195.849 107.288 -79.662  1.00309.22           N
ATOM   1097  CA  THR   151    -195.332 108.625 -79.604  1.00309.22           C
ATOM   1098  CB  THR   151    -196.276 109.658 -80.147  1.00309.22           C
ATOM   1099  OG1 THR   151    -195.631 110.921 -80.224  1.00309.22           O
ATOM   1100  CG2 THR   151    -197.503 109.740 -79.224  1.00309.22           C
ATOM   1101  C   THR   151    -195.102 108.947 -78.163  1.00309.22           C
ATOM   1102  O   THR   151    -195.893 108.568 -77.301  1.00309.22           O
ATOM   1103  N   LEU   152    -193.989 109.644 -77.859  1.00258.61           N
ATOM   1104  CA  LEU   152    -193.709 109.976 -76.492  1.00258.61           C
ATOM   1105  CB  LEU   152    -192.572 109.103 -75.910  1.00258.61           C
ATOM   1106  CG  LEU   152    -192.267 109.236 -74.398  1.00258.61           C
ATOM   1107  CD1 LEU   152    -191.145 108.265 -73.997  1.00258.61           C
ATOM   1108  CD2 LEU   152    -191.928 110.672 -73.967  1.00258.61           C
ATOM   1109  C   LEU   152    -193.290 111.414 -76.467  1.00258.61           C
ATOM   1110  O   LEU   152    -192.549 111.868 -77.337  1.00258.61           O
ATOM   1111  N   GLY   153    -193.781 112.178 -75.469  1.00143.98           N
ATOM   1112  CA  GLY   153    -193.380 113.549 -75.342  1.00143.98           C
ATOM   1113  C   GLY   153    -193.893 114.046 -74.029  1.00143.98           C
ATOM   1114  O   GLY   153    -194.970 113.651 -73.586  1.00143.98           O
ATOM   1115  N   ALA   154    -193.125 114.935 -73.365  1.00253.57           N
ATOM   1116  CA  ALA   154    -193.582 115.456 -72.110  1.00253.57           C
ATOM   1117  CB  ALA   154    -193.063 114.671 -70.893  1.00253.57           C
ATOM   1118  C   ALA   154    -193.082 116.859 -71.972  1.00253.57           C
ATOM   1119  O   ALA   154    -192.005 117.215 -72.447  1.00253.57           O
ATOM   1120  N   PRO   155    -193.893 117.666 -71.346  1.00107.09           N
ATOM   1121  CA  PRO   155    -193.526 119.033 -71.084  1.00107.09           C
ATOM   1122  CD  PRO   155    -195.329 117.516 -71.511  1.00107.09           C
ATOM   1123  CB  PRO   155    -194.834 119.824 -71.010  1.00107.09           C
ATOM   1124  CG  PRO   155    -195.925 118.755 -70.830  1.00107.09           C
ATOM   1125  C   PRO   155    -192.720 119.113 -69.826  1.00107.09           C
ATOM   1126  O   PRO   155    -192.700 118.143 -69.070  1.00107.09           O
ATOM   1127  N   GLY   156    -192.044 120.255 -69.586  1.00113.35           N
ATOM   1128  CA  GLY   156    -191.292 120.417 -68.375  1.00113.35           C
ATOM   1129  C   GLY   156    -191.226 121.884 -68.090  1.00113.35           C
ATOM   1130  O   GLY   156    -191.146 122.699 -69.007  1.00113.35           O
ATOM   1131  N   GLU   157    -191.259 122.259 -66.794  1.00257.28           N
ATOM   1132  CA  GLU   157    -191.200 123.651 -66.452  1.00257.28           C
ATOM   1133  CB  GLU   157    -192.585 124.220 -66.084  1.00257.28           C
ATOM   1134  CG  GLU   157    -192.624 125.732 -65.856  1.00257.28           C
ATOM   1135  CD  GLU   157    -192.597 125.982 -64.357  1.00257.28           C
ATOM   1136  OE1 GLU   157    -192.550 124.983 -63.591  1.00257.28           O
ATOM   1137  OE2 GLU   157    -192.622 127.177 -63.957  1.00257.28           O
ATOM   1138  C   GLU   157    -190.278 123.792 -65.280  1.00257.28           C
ATOM   1139  O   GLU   157    -190.323 123.008 -64.332  1.00257.28           O
ATOM   1140  N   PRO   158    -189.411 124.767 -65.351  1.00107.88           N
ATOM   1141  CA  PRO   158    -188.474 125.002 -64.282  1.00107.88           C
ATOM   1142  CD  PRO   158    -188.876 125.178 -66.637  1.00107.88           C
ATOM   1143  CB  PRO   158    -187.281 125.731 -64.908  1.00107.88           C
ATOM   1144  CG  PRO   158    -187.788 126.202 -66.283  1.00107.88           C
ATOM   1145  C   PRO   158    -189.099 125.749 -63.148  1.00107.88           C
ATOM   1146  O   PRO   158    -190.086 126.447 -63.368  1.00107.88           O
ATOM   1147  N   ARG   159    -188.538 125.625 -61.929  1.00290.34           N
ATOM   1148  CA  ARG   159    -189.089 126.323 -60.805  1.00290.34           C
ATOM   1149  CB  ARG   159    -189.755 125.399 -59.770  1.00290.34           C
ATOM   1150  CG  ARG   159    -190.342 126.150 -58.573  1.00290.34           C
ATOM   1151  CD  ARG   159    -191.001 125.234 -57.540  1.00290.34           C
ATOM   1152  NE  ARG   159    -191.524 126.099 -56.445  1.00290.34           N
ATOM   1153  CZ  ARG   159    -192.760 126.668 -56.554  1.00290.34           C
ATOM   1154  NH1 ARG   159    -193.515 126.447 -57.669  1.00290.34           N
ATOM   1155  NH2 ARG   159    -193.240 127.457 -55.548  1.00290.34           N
ATOM   1156  C   ARG   159    -187.970 127.031 -60.113  1.00290.34           C
ATOM   1157  O   ARG   159    -186.806 126.660 -60.253  1.00290.34           O
ATOM   1158  N   HIS   160    -188.302 128.096 -59.356  1.00300.17           N
ATOM   1159  CA  HIS   160    -187.296 128.835 -58.651  1.00300.17           C
ATOM   1160  ND1 HIS   160    -184.828 131.124 -58.760  1.00300.17           N
ATOM   1161  CG  HIS   160    -186.144 131.079 -58.356  1.00300.17           C
ATOM   1162  CB  HIS   160    -187.217 130.314 -59.071  1.00300.17           C
ATOM   1163  NE2 HIS   160    -184.971 132.373 -56.927  1.00300.17           N
ATOM   1164  CD2 HIS   160    -186.213 131.848 -57.234  1.00300.17           C
ATOM   1165  CE1 HIS   160    -184.172 131.911 -57.871  1.00300.17           C
ATOM   1166  C   HIS   160    -187.648 128.805 -57.198  1.00300.17           C
ATOM   1167  O   HIS   160    -188.822 128.842 -56.832  1.00300.17           O
ATOM   1168  N   ASP   161    -186.623 128.711 -56.327  1.00257.46           N
ATOM   1169  CA  ASP   161    -186.861 128.675 -54.913  1.00257.46           C
ATOM   1170  CB  ASP   161    -186.211 127.474 -54.205  1.00257.46           C
ATOM   1171  CG  ASP   161    -184.700 127.589 -54.355  1.00257.46           C
ATOM   1172  OD1 ASP   161    -184.248 128.300 -55.291  1.00257.46           O
ATOM   1173  OD2 ASP   161    -183.977 126.966 -53.533  1.00257.46           O
ATOM   1174  C   ASP   161    -186.279 129.913 -54.312  1.00257.46           C
ATOM   1175  O   ASP   161    -185.386 130.535 -54.882  1.00257.46           O
ATOM   1176  N   SER   162    -186.804 130.321 -53.140  1.00211.87           N
ATOM   1177  CA  SER   162    -186.289 131.483 -52.475  1.00211.87           C
ATOM   1178  CB  SER   162    -187.278 132.659 -52.432  1.00211.87           C
ATOM   1179  OG  SER   162    -186.691 133.766 -51.764  1.00211.87           O
ATOM   1180  C   SER   162    -185.994 131.100 -51.060  1.00211.87           C
ATOM   1181  O   SER   162    -186.615 130.191 -50.512  1.00211.87           O
ATOM   1182  N   LEU   163    -185.010 131.782 -50.440  1.00223.56           N
ATOM   1183  CA  LEU   163    -184.657 131.491 -49.081  1.00223.56           C
ATOM   1184  CB  LEU   163    -183.211 130.993 -48.913  1.00223.56           C
ATOM   1185  CG  LEU   163    -182.944 129.643 -49.603  1.00223.56           C
ATOM   1186  CD1 LEU   163    -181.489 129.189 -49.401  1.00223.56           C
ATOM   1187  CD2 LEU   163    -183.968 128.582 -49.171  1.00223.56           C
ATOM   1188  C   LEU   163    -184.778 132.760 -48.299  1.00223.56           C
ATOM   1189  O   LEU   163    -184.759 133.852 -48.865  1.00223.56           O
ATOM   1190  N   LEU   164    -184.943 132.637 -46.965  1.00230.68           N
ATOM   1191  CA  LEU   164    -185.035 133.799 -46.130  1.00230.68           C
ATOM   1192  CB  LEU   164    -186.245 133.717 -45.169  1.00230.68           C
ATOM   1193  CG  LEU   164    -186.571 134.973 -44.329  1.00230.68           C
ATOM   1194  CD1 LEU   164    -187.796 134.717 -43.436  1.00230.68           C
ATOM   1195  CD2 LEU   164    -185.377 135.471 -43.502  1.00230.68           C
ATOM   1196  C   LEU   164    -183.765 133.830 -45.334  1.00230.68           C
ATOM   1197  O   LEU   164    -183.607 133.113 -44.347  1.00230.68           O
ATOM   1198  N   PRO   165    -182.845 134.636 -45.784  1.00148.91           N
ATOM   1199  CA  PRO   165    -181.569 134.779 -45.135  1.00148.91           C
ATOM   1200  CD  PRO   165    -182.774 134.970 -47.195  1.00148.91           C
ATOM   1201  CB  PRO   165    -180.623 135.378 -46.180  1.00148.91           C
ATOM   1202  CG  PRO   165    -181.545 135.881 -47.304  1.00148.91           C
ATOM   1203  C   PRO   165    -181.610 135.561 -43.861  1.00148.91           C
ATOM   1204  O   PRO   165    -180.649 135.484 -43.097  1.00148.91           O
ATOM   1205  N   VAL   166    -182.687 136.322 -43.605  1.00 64.87           N
ATOM   1206  CA  VAL   166    -182.695 137.167 -42.447  1.00 64.87           C
ATOM   1207  CB  VAL   166    -183.898 138.061 -42.369  1.00 64.87           C
ATOM   1208  CG1 VAL   166    -183.842 138.844 -41.046  1.00 64.87           C
ATOM   1209  CG2 VAL   166    -183.928 138.952 -43.623  1.00 64.87           C
ATOM   1210  C   VAL   166    -182.680 136.329 -41.212  1.00 64.87           C
ATOM   1211  O   VAL   166    -183.448 135.378 -41.073  1.00 64.87           O
ATOM   1212  N   ASP   167    -181.761 136.669 -40.286  1.00196.64           N
ATOM   1213  CA  ASP   167    -181.652 135.999 -39.025  1.00196.64           C
ATOM   1214  CB  ASP   167    -180.516 134.962 -38.975  1.00196.64           C
ATOM   1215  CG  ASP   167    -180.620 134.196 -37.663  1.00196.64           C
ATOM   1216  OD1 ASP   167    -181.556 134.490 -36.874  1.00196.64           O
ATOM   1217  OD2 ASP   167    -179.765 133.299 -37.436  1.00196.64           O
ATOM   1218  C   ASP   167    -181.328 137.055 -38.018  1.00196.64           C
ATOM   1219  O   ASP   167    -180.457 137.891 -38.252  1.00196.64           O
ATOM   1220  N   SER   168    -182.036 137.068 -36.871  1.00180.12           N
ATOM   1221  CA  SER   168    -181.733 138.067 -35.888  1.00180.12           C
ATOM   1222  CB  SER   168    -182.893 139.042 -35.623  1.00180.12           C
ATOM   1223  OG  SER   168    -183.173 139.797 -36.793  1.00180.12           O
ATOM   1224  C   SER   168    -181.440 137.370 -34.600  1.00180.12           C
ATOM   1225  O   SER   168    -182.040 136.344 -34.284  1.00180.12           O
ATOM   1226  N   TYR   169    -180.475 137.913 -33.830  1.00311.14           N
ATOM   1227  CA  TYR   169    -180.135 137.332 -32.565  1.00311.14           C
ATOM   1228  CB  TYR   169    -178.758 136.647 -32.550  1.00311.14           C
ATOM   1229  CG  TYR   169    -178.542 136.102 -31.180  1.00311.14           C
ATOM   1230  CD1 TYR   169    -179.107 134.907 -30.801  1.00311.14           C
ATOM   1231  CD2 TYR   169    -177.767 136.789 -30.274  1.00311.14           C
ATOM   1232  CE1 TYR   169    -178.905 134.406 -29.536  1.00311.14           C
ATOM   1233  CE2 TYR   169    -177.560 136.294 -29.008  1.00311.14           C
ATOM   1234  CZ  TYR   169    -178.132 135.101 -28.637  1.00311.14           C
ATOM   1235  OH  TYR   169    -177.923 134.590 -27.339  1.00311.14           O
ATOM   1236  C   TYR   169    -180.087 138.434 -31.558  1.00311.14           C
ATOM   1237  O   TYR   169    -179.710 139.561 -31.873  1.00311.14           O
ATOM   1238  N   GLN   170    -180.497 138.133 -30.310  1.00300.53           N
ATOM   1239  CA  GLN   170    -180.447 139.122 -29.275  1.00300.53           C
ATOM   1240  CB  GLN   170    -181.829 139.552 -28.753  1.00300.53           C
ATOM   1241  CG  GLN   170    -182.701 140.244 -29.805  1.00300.53           C
ATOM   1242  CD  GLN   170    -183.306 139.174 -30.703  1.00300.53           C
ATOM   1243  OE1 GLN   170    -183.835 139.472 -31.773  1.00300.53           O
ATOM   1244  NE2 GLN   170    -183.231 137.892 -30.257  1.00300.53           N
ATOM   1245  C   GLN   170    -179.723 138.506 -28.124  1.00300.53           C
ATOM   1246  O   GLN   170    -179.848 137.309 -27.872  1.00300.53           O
ATOM   1247  N   SER   171    -178.921 139.310 -27.399  1.00228.06           N
ATOM   1248  CA  SER   171    -178.218 138.771 -26.274  1.00228.06           C
ATOM   1249  CB  SER   171    -176.762 138.382 -26.585  1.00228.06           C
ATOM   1250  OG  SER   171    -176.137 137.860 -25.421  1.00228.06           O
ATOM   1251  C   SER   171    -178.174 139.819 -25.213  1.00228.06           C
ATOM   1252  O   SER   171    -178.259 141.013 -25.499  1.00228.06           O
ATOM   1253  N   TRP   172    -178.064 139.387 -23.943  1.00342.06           N
ATOM   1254  CA  TRP   172    -177.977 140.314 -22.854  1.00342.06           C
ATOM   1255  CB  TRP   172    -179.237 140.340 -21.971  1.00342.06           C
ATOM   1256  CG  TRP   172    -179.168 141.310 -20.815  1.00342.06           C
ATOM   1257  CD2 TRP   172    -179.630 142.667 -20.876  1.00342.06           C
ATOM   1258  CD1 TRP   172    -178.698 141.118 -19.548  1.00342.06           C
ATOM   1259  NE1 TRP   172    -178.837 142.274 -18.817  1.00342.06           N
ATOM   1260  CE2 TRP   172    -179.410 143.236 -19.622  1.00342.06           C
ATOM   1261  CE3 TRP   172    -180.194 143.383 -21.894  1.00342.06           C
ATOM   1262  CZ2 TRP   172    -179.753 144.533 -19.366  1.00342.06           C
ATOM   1263  CZ3 TRP   172    -180.536 144.691 -21.633  1.00342.06           C
ATOM   1264  CH2 TRP   172    -180.320 145.255 -20.393  1.00342.06           C
ATOM   1265  C   TRP   172    -176.850 139.853 -21.992  1.00342.06           C
ATOM   1266  O   TRP   172    -176.610 138.652 -21.865  1.00342.06           O
ATOM   1267  N   ALA   173    -176.104 140.798 -21.387  1.00280.90           N
ATOM   1268  CA  ALA   173    -175.028 140.388 -20.534  1.00280.90           C
ATOM   1269  CB  ALA   173    -173.639 140.550 -21.175  1.00280.90           C
ATOM   1270  C   ALA   173    -175.054 141.251 -19.317  1.00280.90           C
ATOM   1271  O   ALA   173    -175.356 142.441 -19.391  1.00280.90           O
ATOM   1272  N   LEU   174    -174.753 140.653 -18.147  1.00284.75           N
ATOM   1273  CA  LEU   174    -174.712 141.407 -16.930  1.00284.75           C
ATOM   1274  CB  LEU   174    -175.910 141.100 -16.003  1.00284.75           C
ATOM   1275  CG  LEU   174    -176.078 142.003 -14.757  1.00284.75           C
ATOM   1276  CD1 LEU   174    -177.310 141.570 -13.946  1.00284.75           C
ATOM   1277  CD2 LEU   174    -174.821 142.068 -13.878  1.00284.75           C
ATOM   1278  C   LEU   174    -173.448 140.992 -16.244  1.00284.75           C
ATOM   1279  O   LEU   174    -173.128 139.804 -16.190  1.00284.75           O
ATOM   1280  N   ALA   175    -172.680 141.965 -15.719  1.00256.45           N
ATOM   1281  CA  ALA   175    -171.468 141.610 -15.042  1.00256.45           C
ATOM   1282  CB  ALA   175    -170.217 141.697 -15.933  1.00256.45           C
ATOM   1283  C   ALA   175    -171.273 142.572 -13.917  1.00256.45           C
ATOM   1284  O   ALA   175    -171.806 143.680 -13.933  1.00256.45           O
ATOM   1285  N   GLY   176    -170.510 142.152 -12.888  1.00120.80           N
ATOM   1286  CA  GLY   176    -170.240 143.027 -11.785  1.00120.80           C
ATOM   1287  C   GLY   176    -169.794 142.188 -10.632  1.00120.80           C
ATOM   1288  O   GLY   176    -169.986 140.973 -10.620  1.00120.80           O
ATOM   1289  N   GLY   177    -169.180 142.834  -9.621  1.00 99.93           N
ATOM   1290  CA  GLY   177    -168.741 142.133  -8.451  1.00 99.93           C
ATOM   1291  C   GLY   177    -167.444 142.737  -8.025  1.00 99.93           C
ATOM   1292  O   GLY   177    -166.720 143.315  -8.837  1.00 99.93           O
ATOM   1293  N   TRP   178    -167.116 142.621  -6.724  1.00265.06           N
ATOM   1294  CA  TRP   178    -165.879 143.160  -6.242  1.00265.06           C
ATOM   1295  CB  TRP   178    -166.078 144.436  -5.406  1.00265.06           C
ATOM   1296  CG  TRP   178    -164.811 145.056  -4.867  1.00265.06           C
ATOM   1297  CD2 TRP   178    -164.792 146.197  -3.996  1.00265.06           C
ATOM   1298  CD1 TRP   178    -163.509 144.700  -5.069  1.00265.06           C
ATOM   1299  NE1 TRP   178    -162.679 145.551  -4.377  1.00265.06           N
ATOM   1300  CE2 TRP   178    -163.456 146.476  -3.712  1.00265.06           C
ATOM   1301  CE3 TRP   178    -165.805 146.949  -3.475  1.00265.06           C
ATOM   1302  CZ2 TRP   178    -163.111 147.518  -2.898  1.00265.06           C
ATOM   1303  CZ3 TRP   178    -165.455 147.999  -2.655  1.00265.06           C
ATOM   1304  CH2 TRP   178    -164.133 148.278  -2.373  1.00265.06           C
ATOM   1305  C   TRP   178    -165.263 142.133  -5.347  1.00265.06           C
ATOM   1306  O   TRP   178    -165.906 141.655  -4.412  1.00265.06           O
ATOM   1307  N   ASN   179    -164.002 141.746  -5.619  1.00291.16           N
ATOM   1308  CA  ASN   179    -163.359 140.796  -4.759  1.00291.16           C
ATOM   1309  CB  ASN   179    -163.796 139.345  -5.027  1.00291.16           C
ATOM   1310  CG  ASN   179    -163.096 138.441  -4.023  1.00291.16           C
ATOM   1311  OD1 ASN   179    -163.411 138.450  -2.835  1.00291.16           O
ATOM   1312  ND2 ASN   179    -162.122 137.629  -4.516  1.00291.16           N
ATOM   1313  C   ASN   179    -161.885 140.866  -5.006  1.00291.16           C
ATOM   1314  O   ASN   179    -161.448 141.010  -6.149  1.00291.16           O
ATOM   1315  N   SER   180    -161.072 140.788  -3.933  1.00207.28           N
ATOM   1316  CA  SER   180    -159.649 140.769  -4.125  1.00207.28           C
ATOM   1317  CB  SER   180    -159.070 142.130  -4.551  1.00207.28           C
ATOM   1318  OG  SER   180    -157.664 142.030  -4.720  1.00207.28           O
ATOM   1319  C   SER   180    -159.007 140.403  -2.824  1.00207.28           C
ATOM   1320  O   SER   180    -159.434 140.864  -1.765  1.00207.28           O
ATOM   1321  N   GLN   181    -157.961 139.550  -2.874  1.00278.32           N
ATOM   1322  CA  GLN   181    -157.244 139.169  -1.690  1.00278.32           C
ATOM   1323  CB  GLN   181    -157.968 138.116  -0.832  1.00278.32           C
ATOM   1324  CG  GLN   181    -159.272 138.615  -0.205  1.00278.32           C
ATOM   1325  CD  GLN   181    -159.876 137.481   0.609  1.00278.32           C
ATOM   1326  OE1 GLN   181    -159.334 136.378   0.657  1.00278.32           O
ATOM   1327  NE2 GLN   181    -161.033 137.757   1.267  1.00278.32           N
ATOM   1328  C   GLN   181    -155.957 138.545  -2.136  1.00278.32           C
ATOM   1329  O   GLN   181    -155.886 137.983  -3.227  1.00278.32           O
ATOM   1330  N   MET   182    -154.889 138.647  -1.315  1.00346.36           N
ATOM   1331  CA  MET   182    -153.659 138.011  -1.697  1.00346.36           C
ATOM   1332  CB  MET   182    -152.866 138.788  -2.760  1.00346.36           C
ATOM   1333  CG  MET   182    -151.647 138.024  -3.280  1.00346.36           C
ATOM   1334  SD  MET   182    -150.689 138.900  -4.551  1.00346.36           S
ATOM   1335  CE  MET   182    -149.490 137.557  -4.787  1.00346.36           C
ATOM   1336  C   MET   182    -152.783 137.886  -0.487  1.00346.36           C
ATOM   1337  O   MET   182    -152.901 138.664   0.459  1.00346.36           O
ATOM   1338  N   CYS   183    -151.887 136.873  -0.483  1.00104.94           N
ATOM   1339  CA  CYS   183    -150.972 136.704   0.612  1.00104.94           C
ATOM   1340  CB  CYS   183    -151.603 136.034   1.845  1.00104.94           C
ATOM   1341  SG  CYS   183    -150.417 135.836   3.210  1.00104.94           S
ATOM   1342  C   CYS   183    -149.859 135.811   0.150  1.00104.94           C
ATOM   1343  O   CYS   183    -150.027 135.032  -0.787  1.00104.94           O
ATOM   1344  N   CYS   184    -148.672 135.922   0.787  1.00107.44           N
ATOM   1345  CA  CYS   184    -147.574 135.068   0.427  1.00107.44           C
ATOM   1346  CB  CYS   184    -146.811 135.543  -0.821  1.00107.44           C
ATOM   1347  SG  CYS   184    -146.031 137.168  -0.581  1.00107.44           S
ATOM   1348  C   CYS   184    -146.594 135.062   1.562  1.00107.44           C
ATOM   1349  O   CYS   184    -146.466 136.051   2.281  1.00107.44           O
ATOM   1350  N   GLN   185    -145.889 133.927   1.768  1.00275.19           N
ATOM   1351  CA  GLN   185    -144.897 133.883   2.807  1.00275.19           C
ATOM   1352  CB  GLN   185    -145.481 134.045   4.220  1.00275.19           C
ATOM   1353  CG  GLN   185    -144.418 134.120   5.317  1.00275.19           C
ATOM   1354  CD  GLN   185    -145.131 134.329   6.646  1.00275.19           C
ATOM   1355  OE1 GLN   185    -146.332 134.092   6.765  1.00275.19           O
ATOM   1356  NE2 GLN   185    -144.370 134.789   7.675  1.00275.19           N
ATOM   1357  C   GLN   185    -144.204 132.553   2.743  1.00275.19           C
ATOM   1358  O   GLN   185    -144.669 131.637   2.068  1.00275.19           O
ATOM   1359  N   GLY   186    -143.048 132.424   3.434  1.00146.06           N
ATOM   1360  CA  GLY   186    -142.343 131.170   3.458  1.00146.06           C
ATOM   1361  C   GLY   186    -141.025 131.376   4.145  1.00146.06           C
ATOM   1362  O   GLY   186    -140.516 132.494   4.206  1.00146.06           O
ATOM   1363  N   GLU   187    -140.434 130.286   4.687  1.00265.09           N
ATOM   1364  CA  GLU   187    -139.162 130.386   5.349  1.00265.09           C
ATOM   1365  CB  GLU   187    -139.279 130.750   6.840  1.00265.09           C
ATOM   1366  CG  GLU   187    -139.800 132.170   7.073  1.00265.09           C
ATOM   1367  CD  GLU   187    -139.868 132.415   8.574  1.00265.09           C
ATOM   1368  OE1 GLU   187    -139.594 131.455   9.343  1.00265.09           O
ATOM   1369  OE2 GLU   187    -140.199 133.564   8.972  1.00265.09           O
ATOM   1370  C   GLU   187    -138.487 129.049   5.263  1.00265.09           C
ATOM   1371  O   GLU   187    -139.145 128.026   5.076  1.00265.09           O
ATOM   1372  N   GLN   188    -137.140 129.025   5.375  1.00254.65           N
ATOM   1373  CA  GLN   188    -136.424 127.778   5.311  1.00254.65           C
ATOM   1374  CB  GLN   188    -135.906 127.439   3.903  1.00254.65           C
ATOM   1375  CG  GLN   188    -137.031 127.192   2.894  1.00254.65           C
ATOM   1376  CD  GLN   188    -136.405 126.868   1.546  1.00254.65           C
ATOM   1377  OE1 GLN   188    -135.186 126.901   1.387  1.00254.65           O
ATOM   1378  NE2 GLN   188    -137.265 126.544   0.542  1.00254.65           N
ATOM   1379  C   GLN   188    -135.237 127.854   6.224  1.00254.65           C
ATOM   1380  O   GLN   188    -134.851 128.935   6.669  1.00254.65           O
ATOM   1381  N   ASN   189    -134.637 126.685   6.547  1.00223.90           N
ATOM   1382  CA  ASN   189    -133.492 126.645   7.417  1.00223.90           C
ATOM   1383  CB  ASN   189    -133.786 126.023   8.793  1.00223.90           C
ATOM   1384  CG  ASN   189    -134.703 126.975   9.548  1.00223.90           C
ATOM   1385  OD1 ASN   189    -135.840 126.637   9.871  1.00223.90           O
ATOM   1386  ND2 ASN   189    -134.196 128.204   9.838  1.00223.90           N
ATOM   1387  C   ASN   189    -132.430 125.807   6.767  1.00223.90           C
ATOM   1388  O   ASN   189    -132.709 124.937   5.944  1.00223.90           O
ATOM   1389  N   PRO   190    -131.202 126.101   7.108  1.00 92.88           N
ATOM   1390  CA  PRO   190    -130.077 125.382   6.560  1.00 92.88           C
ATOM   1391  CD  PRO   190    -130.851 127.469   7.449  1.00 92.88           C
ATOM   1392  CB  PRO   190    -128.885 126.341   6.620  1.00 92.88           C
ATOM   1393  CG  PRO   190    -129.323 127.449   7.593  1.00 92.88           C
ATOM   1394  C   PRO   190    -129.795 124.070   7.231  1.00 92.88           C
ATOM   1395  O   PRO   190    -130.155 123.881   8.392  1.00 92.88           O
ATOM   1396  N   PRO   191    -129.184 123.182   6.490  1.00 76.75           N
ATOM   1397  CA  PRO   191    -128.753 121.904   7.005  1.00 76.75           C
ATOM   1398  CD  PRO   191    -129.506 123.106   5.074  1.00 76.75           C
ATOM   1399  CB  PRO   191    -128.763 120.935   5.820  1.00 76.75           C
ATOM   1400  CG  PRO   191    -128.793 121.841   4.579  1.00 76.75           C
ATOM   1401  C   PRO   191    -127.398 122.049   7.632  1.00 76.75           C
ATOM   1402  O   PRO   191    -126.800 123.116   7.500  1.00 76.75           O
ATOM   1403  N   GLY   192    -126.890 120.998   8.313  1.00111.38           N
ATOM   1404  CA  GLY   192    -125.601 121.095   8.942  1.00111.38           C
ATOM   1405  C   GLY   192    -124.681 120.073   8.340  1.00111.38           C
ATOM   1406  O   GLY   192    -125.089 118.998   7.902  1.00111.38           O
ATOM   1407  N   PRO   193    -123.425 120.437   8.313  1.00184.34           N
ATOM   1408  CA  PRO   193    -122.407 119.570   7.766  1.00184.34           C
ATOM   1409  CD  PRO   193    -123.124 121.838   8.062  1.00184.34           C
ATOM   1410  CB  PRO   193    -121.248 120.480   7.364  1.00184.34           C
ATOM   1411  CG  PRO   193    -121.912 121.843   7.120  1.00184.34           C
ATOM   1412  C   PRO   193    -121.971 118.498   8.720  1.00184.34           C
ATOM   1413  O   PRO   193    -122.237 118.615   9.915  1.00184.34           O
ATOM   1414  N   PHE   194    -121.309 117.439   8.202  1.00286.44           N
ATOM   1415  CA  PHE   194    -120.781 116.384   9.024  1.00286.44           C
ATOM   1416  CB  PHE   194    -121.675 115.131   9.067  1.00286.44           C
ATOM   1417  CG  PHE   194    -121.745 114.561   7.691  1.00286.44           C
ATOM   1418  CD1 PHE   194    -120.817 113.639   7.264  1.00286.44           C
ATOM   1419  CD2 PHE   194    -122.742 114.950   6.827  1.00286.44           C
ATOM   1420  CE1 PHE   194    -120.881 113.115   5.994  1.00286.44           C
ATOM   1421  CE2 PHE   194    -122.811 114.430   5.556  1.00286.44           C
ATOM   1422  CZ  PHE   194    -121.881 113.509   5.138  1.00286.44           C
ATOM   1423  C   PHE   194    -119.463 115.983   8.430  1.00286.44           C
ATOM   1424  O   PHE   194    -119.210 116.233   7.253  1.00286.44           O
ATOM   1425  N   TRP   195    -118.570 115.365   9.236  1.00294.89           N
ATOM   1426  CA  TRP   195    -117.295 114.953   8.710  1.00294.89           C
ATOM   1427  CB  TRP   195    -116.143 115.915   9.049  1.00294.89           C
ATOM   1428  CG  TRP   195    -116.216 117.249   8.346  1.00294.89           C
ATOM   1429  CD2 TRP   195    -116.913 118.394   8.859  1.00294.89           C
ATOM   1430  CD1 TRP   195    -115.668 117.631   7.157  1.00294.89           C
ATOM   1431  NE1 TRP   195    -115.979 118.944   6.896  1.00294.89           N
ATOM   1432  CE2 TRP   195    -116.746 119.426   7.936  1.00294.89           C
ATOM   1433  CE3 TRP   195    -117.634 118.571  10.006  1.00294.89           C
ATOM   1434  CZ2 TRP   195    -117.299 120.656   8.147  1.00294.89           C
ATOM   1435  CZ3 TRP   195    -118.191 119.812  10.215  1.00294.89           C
ATOM   1436  CH2 TRP   195    -118.027 120.834   9.303  1.00294.89           C
ATOM   1437  C   TRP   195    -116.932 113.624   9.302  1.00294.89           C
ATOM   1438  O   TRP   195    -117.460 113.230  10.341  1.00294.89           O
ATOM   1439  N   LYS   196    -116.026 112.884   8.624  1.00303.36           N
ATOM   1440  CA  LYS   196    -115.575 111.611   9.117  1.00303.36           C
ATOM   1441  CB  LYS   196    -116.472 110.439   8.683  1.00303.36           C
ATOM   1442  CG  LYS   196    -117.898 110.542   9.229  1.00303.36           C
ATOM   1443  CD  LYS   196    -118.887 109.585   8.560  1.00303.36           C
ATOM   1444  CE  LYS   196    -120.321 109.737   9.072  1.00303.36           C
ATOM   1445  NZ  LYS   196    -120.386 109.391  10.509  1.00303.36           N
ATOM   1446  C   LYS   196    -114.210 111.361   8.544  1.00303.36           C
ATOM   1447  O   LYS   196    -113.848 111.939   7.521  1.00303.36           O
ATOM   1448  N   ALA   197    -113.399 110.505   9.209  1.00299.94           N
ATOM   1449  CA  ALA   197    -112.091 110.201   8.692  1.00299.94           C
ATOM   1450  CB  ALA   197    -111.012 111.209   9.123  1.00299.94           C
ATOM   1451  C   ALA   197    -111.674 108.858   9.215  1.00299.94           C
ATOM   1452  O   ALA   197    -112.182 108.401  10.238  1.00299.94           O
ATOM   1453  N   ALA   198    -110.746 108.175   8.504  1.00305.08           N
ATOM   1454  CA  ALA   198    -110.277 106.892   8.956  1.00305.08           C
ATOM   1455  CB  ALA   198    -111.253 105.743   8.651  1.00305.08           C
ATOM   1456  C   ALA   198    -108.990 106.576   8.246  1.00305.08           C
ATOM   1457  O   ALA   198    -108.700 107.145   7.195  1.00305.08           O
ATOM   1458  N   PHE   199    -108.171 105.665   8.826  1.00290.20           N
ATOM   1459  CA  PHE   199    -106.927 105.271   8.215  1.00290.20           C
ATOM   1460  CB  PHE   199    -105.742 106.187   8.570  1.00290.20           C
ATOM   1461  CG  PHE   199    -105.953 107.506   7.911  1.00290.20           C
ATOM   1462  CD1 PHE   199    -106.702 108.487   8.518  1.00290.20           C
ATOM   1463  CD2 PHE   199    -105.392 107.759   6.681  1.00290.20           C
ATOM   1464  CE1 PHE   199    -106.891 109.702   7.902  1.00290.20           C
ATOM   1465  CE2 PHE   199    -105.578 108.971   6.061  1.00290.20           C
ATOM   1466  CZ  PHE   199    -106.329 109.946   6.673  1.00290.20           C
ATOM   1467  C   PHE   199    -106.559 103.902   8.712  1.00290.20           C
ATOM   1468  O   PHE   199    -107.098 103.432   9.713  1.00290.20           O
ATOM   1469  N   ALA   200    -105.641 103.207   7.998  1.00316.42           N
ATOM   1470  CA  ALA   200    -105.185 101.921   8.460  1.00316.42           C
ATOM   1471  CB  ALA   200    -106.271 100.833   8.418  1.00316.42           C
ATOM   1472  C   ALA   200    -104.062 101.458   7.573  1.00316.42           C
ATOM   1473  O   ALA   200    -103.972 101.860   6.414  1.00316.42           O
ATOM   1474  N   ASP   201    -103.156 100.605   8.110  1.00317.04           N
ATOM   1475  CA  ASP   201    -102.082 100.072   7.312  1.00317.04           C
ATOM   1476  CB  ASP   201    -100.869 101.010   7.179  1.00317.04           C
ATOM   1477  CG  ASP   201    -100.244 101.184   8.554  1.00317.04           C
ATOM   1478  OD1 ASP   201    -101.009 101.407   9.529  1.00317.04           O
ATOM   1479  OD2 ASP   201     -98.989 101.104   8.644  1.00317.04           O
ATOM   1480  C   ASP   201    -101.595  98.804   7.954  1.00317.04           C
ATOM   1481  O   ASP   201    -101.670  98.654   9.172  1.00317.04           O
ATOM   1482  N   SER   202    -101.096  97.843   7.140  1.00184.65           N
ATOM   1483  CA  SER   202    -100.592  96.606   7.682  1.00184.65           C
ATOM   1484  CB  SER   202    -101.596  95.443   7.591  1.00184.65           C
ATOM   1485  OG  SER   202    -101.871  95.139   6.231  1.00184.65           O
ATOM   1486  C   SER   202     -99.378  96.193   6.902  1.00184.65           C
ATOM   1487  O   SER   202     -99.192  96.607   5.759  1.00184.65           O
ATOM   1488  N   SER   203     -98.500  95.372   7.523  1.00213.67           N
ATOM   1489  CA  SER   203     -97.323  94.903   6.845  1.00213.67           C
ATOM   1490  CB  SER   203     -96.208  95.960   6.762  1.00213.67           C
ATOM   1491  OG  SER   203     -96.662  97.088   6.028  1.00213.67           O
ATOM   1492  C   SER   203     -96.775  93.740   7.622  1.00213.67           C
ATOM   1493  O   SER   203     -97.197  93.483   8.749  1.00213.67           O
ATOM   1494  N   GLY   204     -95.824  92.991   7.018  1.00135.52           N
ATOM   1495  CA  GLY   204     -95.207  91.877   7.689  1.00135.52           C
ATOM   1496  C   GLY   204     -94.645  90.966   6.639  1.00135.52           C
ATOM   1497  O   GLY   204     -95.040  91.035   5.477  1.00135.52           O
ATOM   1498  N   GLN   205     -93.691  90.084   7.013  1.00323.67           N
ATOM   1499  CA  GLN   205     -93.158  89.187   6.024  1.00323.67           C
ATOM   1500  CB  GLN   205     -92.388  89.935   4.923  1.00323.67           C
ATOM   1501  CG  GLN   205     -91.886  89.061   3.776  1.00323.67           C
ATOM   1502  CD  GLN   205     -91.428  90.004   2.672  1.00323.67           C
ATOM   1503  OE1 GLN   205     -92.229  90.741   2.099  1.00323.67           O
ATOM   1504  NE2 GLN   205     -90.103  89.991   2.368  1.00323.67           N
ATOM   1505  C   GLN   205     -92.234  88.209   6.693  1.00323.67           C
ATOM   1506  O   GLN   205     -91.630  88.510   7.721  1.00323.67           O
ATOM   1507  N   HIS   206     -92.114  86.991   6.116  1.00268.57           N
ATOM   1508  CA  HIS   206     -91.251  85.989   6.678  1.00268.57           C
ATOM   1509  ND1 HIS   206     -94.309  85.347   8.392  1.00268.57           N
ATOM   1510  CG  HIS   206     -92.937  85.430   8.473  1.00268.57           C
ATOM   1511  CB  HIS   206     -92.006  84.881   7.429  1.00268.57           C
ATOM   1512  NE2 HIS   206     -93.850  86.438  10.275  1.00268.57           N
ATOM   1513  CD2 HIS   206     -92.673  86.100   9.629  1.00268.57           C
ATOM   1514  CE1 HIS   206     -94.805  85.965   9.495  1.00268.57           C
ATOM   1515  C   HIS   206     -90.518  85.333   5.543  1.00268.57           C
ATOM   1516  O   HIS   206     -91.067  85.141   4.460  1.00268.57           O
ATOM   1517  N   PRO   207     -89.270  85.007   5.759  1.00 93.50           N
ATOM   1518  CA  PRO   207     -88.479  84.390   4.722  1.00 93.50           C
ATOM   1519  CD  PRO   207     -88.450  85.780   6.676  1.00 93.50           C
ATOM   1520  CB  PRO   207     -87.019  84.747   5.026  1.00 93.50           C
ATOM   1521  CG  PRO   207     -87.033  85.220   6.489  1.00 93.50           C
ATOM   1522  C   PRO   207     -88.711  82.916   4.601  1.00 93.50           C
ATOM   1523  O   PRO   207     -89.171  82.289   5.552  1.00 93.50           O
ATOM   1524  N   PRO   208     -88.435  82.397   3.435  1.00176.04           N
ATOM   1525  CA  PRO   208     -88.524  80.973   3.220  1.00176.04           C
ATOM   1526  CD  PRO   208     -88.847  83.146   2.253  1.00176.04           C
ATOM   1527  CB  PRO   208     -88.712  80.792   1.715  1.00176.04           C
ATOM   1528  CG  PRO   208     -89.375  82.104   1.257  1.00176.04           C
ATOM   1529  C   PRO   208     -87.302  80.269   3.737  1.00176.04           C
ATOM   1530  O   PRO   208     -86.291  80.927   3.972  1.00176.04           O
ATOM   1531  N   ASP   209     -87.383  78.940   3.960  1.00331.68           N
ATOM   1532  CA  ASP   209     -86.217  78.224   4.383  1.00331.68           C
ATOM   1533  CB  ASP   209     -85.529  78.822   5.629  1.00331.68           C
ATOM   1534  CG  ASP   209     -86.469  78.846   6.821  1.00331.68           C
ATOM   1535  OD1 ASP   209     -87.639  78.404   6.680  1.00331.68           O
ATOM   1536  OD2 ASP   209     -86.034  79.337   7.895  1.00331.68           O
ATOM   1537  C   ASP   209     -86.568  76.783   4.629  1.00331.68           C
ATOM   1538  O   ASP   209     -87.681  76.465   5.044  1.00331.68           O
ATOM   1539  N   ALA   210     -85.617  75.870   4.313  1.00304.94           N
ATOM   1540  CA  ALA   210     -85.725  74.450   4.548  1.00304.94           C
ATOM   1541  CB  ALA   210     -86.860  73.784   3.751  1.00304.94           C
ATOM   1542  C   ALA   210     -84.422  73.871   4.081  1.00304.94           C
ATOM   1543  O   ALA   210     -83.826  74.407   3.148  1.00304.94           O
ATOM   1544  N   CYS   211     -83.926  72.773   4.696  1.00153.48           N
ATOM   1545  CA  CYS   211     -82.632  72.345   4.238  1.00153.48           C
ATOM   1546  CB  CYS   211     -81.484  73.117   4.923  1.00153.48           C
ATOM   1547  SG  CYS   211     -81.518  73.003   6.741  1.00153.48           S
ATOM   1548  C   CYS   211     -82.441  70.869   4.452  1.00153.48           C
ATOM   1549  O   CYS   211     -83.056  70.269   5.329  1.00153.48           O
ATOM   1550  N   ALA   212     -81.566  70.250   3.618  1.00266.02           N
ATOM   1551  CA  ALA   212     -81.267  68.843   3.705  1.00266.02           C
ATOM   1552  CB  ALA   212     -82.482  67.918   3.511  1.00266.02           C
ATOM   1553  C   ALA   212     -80.262  68.500   2.640  1.00266.02           C
ATOM   1554  O   ALA   212     -79.883  69.354   1.840  1.00266.02           O
ATOM   1555  N   PHE   213     -79.810  67.222   2.608  1.00292.01           N
ATOM   1556  CA  PHE   213     -78.798  66.809   1.665  1.00292.01           C
ATOM   1557  CB  PHE   213     -77.372  66.799   2.240  1.00292.01           C
ATOM   1558  CG  PHE   213     -77.016  68.195   2.566  1.00292.01           C
ATOM   1559  CD1 PHE   213     -76.572  69.037   1.574  1.00292.01           C
ATOM   1560  CD2 PHE   213     -77.163  68.663   3.847  1.00292.01           C
ATOM   1561  CE1 PHE   213     -76.248  70.338   1.874  1.00292.01           C
ATOM   1562  CE2 PHE   213     -76.839  69.963   4.153  1.00292.01           C
ATOM   1563  CZ  PHE   213     -76.380  70.801   3.161  1.00292.01           C
ATOM   1564  C   PHE   213     -79.033  65.389   1.246  1.00292.01           C
ATOM   1565  O   PHE   213     -80.154  64.889   1.264  1.00292.01           O
ATOM   1566  N   ARG   214     -77.914  64.742   0.824  1.00237.89           N
ATOM   1567  CA  ARG   214     -77.809  63.359   0.432  1.00237.89           C
ATOM   1568  CB  ARG   214     -77.494  63.165  -1.071  1.00237.89           C
ATOM   1569  CG  ARG   214     -78.656  63.576  -1.997  1.00237.89           C
ATOM   1570  CD  ARG   214     -78.384  63.368  -3.494  1.00237.89           C
ATOM   1571  NE  ARG   214     -79.613  63.745  -4.262  1.00237.89           N
ATOM   1572  CZ  ARG   214     -80.548  62.795  -4.574  1.00237.89           C
ATOM   1573  NH1 ARG   214     -80.413  61.517  -4.107  1.00237.89           N
ATOM   1574  NH2 ARG   214     -81.613  63.116  -5.369  1.00237.89           N
ATOM   1575  C   ARG   214     -76.678  62.789   1.259  1.00237.89           C
ATOM   1576  O   ARG   214     -76.098  63.517   2.064  1.00237.89           O
ATOM   1577  N   ARG   215     -76.342  61.478   1.127  1.00263.36           N
ATOM   1578  CA  ARG   215     -75.307  60.975   1.997  1.00263.36           C
ATOM   1579  CB  ARG   215     -75.815  59.996   3.065  1.00263.36           C
ATOM   1580  CG  ARG   215     -76.368  60.792   4.249  1.00263.36           C
ATOM   1581  CD  ARG   215     -76.388  60.029   5.571  1.00263.36           C
ATOM   1582  NE  ARG   215     -76.312  61.067   6.633  1.00263.36           N
ATOM   1583  CZ  ARG   215     -75.117  61.668   6.904  1.00263.36           C
ATOM   1584  NH1 ARG   215     -73.996  61.304   6.220  1.00263.36           N
ATOM   1585  NH2 ARG   215     -75.048  62.655   7.842  1.00263.36           N
ATOM   1586  C   ARG   215     -74.118  60.436   1.258  1.00263.36           C
ATOM   1587  O   ARG   215     -74.228  59.984   0.119  1.00263.36           O
ATOM   1588  N   GLY   216     -72.926  60.536   1.902  1.00180.45           N
ATOM   1589  CA  GLY   216     -71.710  60.238   1.205  1.00180.45           C
ATOM   1590  C   GLY   216     -71.427  58.830   0.817  1.00180.45           C
ATOM   1591  O   GLY   216     -71.478  58.519  -0.368  1.00180.45           O
ATOM   1592  N   ARG   217     -71.180  57.946   1.814  1.00157.04           N
ATOM   1593  CA  ARG   217     -70.645  56.638   1.536  1.00157.04           C
ATOM   1594  CB  ARG   217     -71.620  55.471   1.316  1.00157.04           C
ATOM   1595  CG  ARG   217     -71.677  54.636   2.600  1.00157.04           C
ATOM   1596  CD  ARG   217     -72.032  53.170   2.386  1.00157.04           C
ATOM   1597  NE  ARG   217     -71.616  52.413   3.603  1.00157.04           N
ATOM   1598  CZ  ARG   217     -70.396  51.794   3.633  1.00157.04           C
ATOM   1599  NH1 ARG   217     -69.553  51.870   2.559  1.00157.04           N
ATOM   1600  NH2 ARG   217     -70.020  51.084   4.739  1.00157.04           N
ATOM   1601  C   ARG   217     -69.619  56.721   0.454  1.00157.04           C
ATOM   1602  O   ARG   217     -69.735  56.083  -0.593  1.00157.04           O
ATOM   1603  N   LYS   218     -68.574  57.535   0.686  1.00105.60           N
ATOM   1604  CA  LYS   218     -67.597  57.768  -0.332  1.00105.60           C
ATOM   1605  CB  LYS   218     -67.887  59.061  -1.108  1.00105.60           C
ATOM   1606  CG  LYS   218     -66.920  59.368  -2.249  1.00105.60           C
ATOM   1607  CD  LYS   218     -67.387  60.520  -3.132  1.00105.60           C
ATOM   1608  CE  LYS   218     -66.308  60.988  -4.104  1.00105.60           C
ATOM   1609  NZ  LYS   218     -65.078  61.325  -3.356  1.00105.60           N
ATOM   1610  C   LYS   218     -66.247  57.881   0.309  1.00105.60           C
ATOM   1611  O   LYS   218     -66.120  57.849   1.532  1.00105.60           O
ATOM   1612  N   LYS   219     -65.193  57.967  -0.532  1.00174.98           N
ATOM   1613  CA  LYS   219     -63.844  58.066  -0.062  1.00174.98           C
ATOM   1614  CB  LYS   219     -62.804  58.003  -1.193  1.00174.98           C
ATOM   1615  CG  LYS   219     -61.400  57.709  -0.670  1.00174.98           C
ATOM   1616  CD  LYS   219     -61.273  56.299  -0.086  1.00174.98           C
ATOM   1617  CE  LYS   219     -60.743  55.269  -1.083  1.00174.98           C
ATOM   1618  NZ  LYS   219     -61.697  55.100  -2.198  1.00174.98           N
ATOM   1619  C   LYS   219     -63.646  59.360   0.678  1.00174.98           C
ATOM   1620  O   LYS   219     -63.123  59.336   1.790  1.00174.98           O
ATOM   1621  N   ARG   220     -64.037  60.504   0.059  1.00255.97           N
ATOM   1622  CA  ARG   220     -64.041  61.831   0.639  1.00255.97           C
ATOM   1623  CB  ARG   220     -63.906  61.901   2.176  1.00255.97           C
ATOM   1624  CG  ARG   220     -64.572  63.110   2.832  1.00255.97           C
ATOM   1625  CD  ARG   220     -66.076  63.156   2.545  1.00255.97           C
ATOM   1626  NE  ARG   220     -66.748  63.806   3.704  1.00255.97           N
ATOM   1627  CZ  ARG   220     -66.825  65.166   3.806  1.00255.97           C
ATOM   1628  NH1 ARG   220     -66.253  65.972   2.865  1.00255.97           N
ATOM   1629  NH2 ARG   220     -67.490  65.721   4.860  1.00255.97           N
ATOM   1630  C   ARG   220     -62.953  62.638   0.006  1.00255.97           C
ATOM   1631  O   ARG   220     -62.513  62.354  -1.105  1.00255.97           O
ATOM   1632  N   ILE   221     -62.502  63.696   0.700  1.00153.29           N
ATOM   1633  CA  ILE   221     -61.437  64.505   0.185  1.00153.29           C
ATOM   1634  CB  ILE   221     -61.723  65.990   0.167  1.00153.29           C
ATOM   1635  CG1 ILE   221     -62.956  66.325  -0.679  1.00153.29           C
ATOM   1636  CG2 ILE   221     -60.470  66.734  -0.335  1.00153.29           C
ATOM   1637  CD1 ILE   221     -63.279  67.820  -0.646  1.00153.29           C
ATOM   1638  C   ILE   221     -60.333  64.338   1.179  1.00153.29           C
ATOM   1639  O   ILE   221     -60.596  63.934   2.309  1.00153.29           O
ATOM   1640  N   PRO   222     -59.109  64.601   0.806  1.00101.03           N
ATOM   1641  CA  PRO   222     -58.039  64.534   1.760  1.00101.03           C
ATOM   1642  CD  PRO   222     -58.640  64.270  -0.528  1.00101.03           C
ATOM   1643  CB  PRO   222     -56.736  64.520   0.948  1.00101.03           C
ATOM   1644  CG  PRO   222     -57.175  64.730  -0.513  1.00101.03           C
ATOM   1645  C   PRO   222     -58.152  65.649   2.753  1.00101.03           C
ATOM   1646  O   PRO   222     -58.964  66.549   2.532  1.00101.03           O
ATOM   1647  N   TYR   223     -57.401  65.538   3.879  1.00131.91           N
ATOM   1648  CA  TYR   223     -57.421  66.485   4.958  1.00131.91           C
ATOM   1649  CB  TYR   223     -56.692  65.952   6.211  1.00131.91           C
ATOM   1650  CG  TYR   223     -57.647  65.121   7.005  1.00131.91           C
ATOM   1651  CD1 TYR   223     -58.146  63.920   6.551  1.00131.91           C
ATOM   1652  CD2 TYR   223     -58.028  65.547   8.256  1.00131.91           C
ATOM   1653  CE1 TYR   223     -59.026  63.183   7.313  1.00131.91           C
ATOM   1654  CE2 TYR   223     -58.906  64.822   9.035  1.00131.91           C
ATOM   1655  CZ  TYR   223     -59.412  63.632   8.557  1.00131.91           C
ATOM   1656  OH  TYR   223     -60.316  62.878   9.338  1.00131.91           O
ATOM   1657  C   TYR   223     -56.861  67.832   4.610  1.00131.91           C
ATOM   1658  O   TYR   223     -57.566  68.830   4.749  1.00131.91           O
ATOM   1659  N   SER   224     -55.606  67.923   4.122  1.00 99.95           N
ATOM   1660  CA  SER   224     -55.103  69.247   3.886  1.00 99.95           C
ATOM   1661  CB  SER   224     -54.610  69.936   5.162  1.00 99.95           C
ATOM   1662  OG  SER   224     -54.122  71.231   4.864  1.00 99.95           O
ATOM   1663  C   SER   224     -53.957  69.183   2.920  1.00 99.95           C
ATOM   1664  O   SER   224     -53.362  68.129   2.706  1.00 99.95           O
ATOM   1665  N   LYS   225     -53.634  70.334   2.295  1.00108.67           N
ATOM   1666  CA  LYS   225     -52.578  70.419   1.322  1.00108.67           C
ATOM   1667  CB  LYS   225     -52.515  71.803   0.660  1.00108.67           C
ATOM   1668  CG  LYS   225     -53.897  72.275   0.216  1.00108.67           C
ATOM   1669  CD  LYS   225     -53.965  73.749  -0.181  1.00108.67           C
ATOM   1670  CE  LYS   225     -55.402  74.280  -0.248  1.00108.67           C
ATOM   1671  NZ  LYS   225     -56.261  73.343  -1.007  1.00108.67           N
ATOM   1672  C   LYS   225     -51.267  70.196   2.005  1.00108.67           C
ATOM   1673  O   LYS   225     -50.389  69.511   1.488  1.00108.67           O
ATOM   1674  N   GLY   226     -51.097  70.811   3.187  1.00 47.15           N
ATOM   1675  CA  GLY   226     -49.901  70.692   3.966  1.00 47.15           C
ATOM   1676  C   GLY   226     -49.759  69.296   4.479  1.00 47.15           C
ATOM   1677  O   GLY   226     -48.649  68.802   4.668  1.00 47.15           O
ATOM   1678  N   GLN   227     -50.890  68.654   4.812  1.00134.69           N
ATOM   1679  CA  GLN   227     -50.831  67.341   5.381  1.00134.69           C
ATOM   1680  CB  GLN   227     -52.174  66.845   5.947  1.00134.69           C
ATOM   1681  CG  GLN   227     -52.483  67.322   7.365  1.00134.69           C
ATOM   1682  CD  GLN   227     -53.032  68.740   7.346  1.00134.69           C
ATOM   1683  OE1 GLN   227     -54.197  68.958   7.676  1.00134.69           O
ATOM   1684  NE2 GLN   227     -52.184  69.735   6.973  1.00134.69           N
ATOM   1685  C   GLN   227     -50.391  66.320   4.392  1.00134.69           C
ATOM   1686  O   GLN   227     -49.466  65.550   4.641  1.00134.69           O
ATOM   1687  N   LEU   228     -51.051  66.291   3.229  1.00173.78           N
ATOM   1688  CA  LEU   228     -50.737  65.287   2.267  1.00173.78           C
ATOM   1689  CB  LEU   228     -51.809  65.112   1.197  1.00173.78           C
ATOM   1690  CG  LEU   228     -51.518  63.904   0.305  1.00173.78           C
ATOM   1691  CD1 LEU   228     -51.210  62.648   1.139  1.00173.78           C
ATOM   1692  CD2 LEU   228     -52.708  63.660  -0.621  1.00173.78           C
ATOM   1693  C   LEU   228     -49.423  65.591   1.640  1.00173.78           C
ATOM   1694  O   LEU   228     -48.710  64.693   1.201  1.00173.78           O
ATOM   1695  N   ARG   229     -49.096  66.889   1.532  1.00 80.09           N
ATOM   1696  CA  ARG   229     -47.863  67.282   0.925  1.00 80.09           C
ATOM   1697  CB  ARG   229     -47.755  68.810   0.795  1.00 80.09           C
ATOM   1698  CG  ARG   229     -46.537  69.287   0.008  1.00 80.09           C
ATOM   1699  CD  ARG   229     -46.551  68.849  -1.457  1.00 80.09           C
ATOM   1700  NE  ARG   229     -45.471  69.601  -2.153  1.00 80.09           N
ATOM   1701  CZ  ARG   229     -45.774  70.730  -2.858  1.00 80.09           C
ATOM   1702  NH1 ARG   229     -47.072  71.137  -2.978  1.00 80.09           N
ATOM   1703  NH2 ARG   229     -44.777  71.446  -3.453  1.00 80.09           N
ATOM   1704  C   ARG   229     -46.715  66.791   1.751  1.00 80.09           C
ATOM   1705  O   ARG   229     -45.771  66.202   1.232  1.00 80.09           O
ATOM   1706  N   GLU   230     -46.775  67.004   3.074  1.00 96.77           N
ATOM   1707  CA  GLU   230     -45.701  66.630   3.948  1.00 96.77           C
ATOM   1708  CB  GLU   230     -45.867  67.199   5.366  1.00 96.77           C
ATOM   1709  CG  GLU   230     -44.617  67.041   6.232  1.00 96.77           C
ATOM   1710  CD  GLU   230     -44.867  67.825   7.510  1.00 96.77           C
ATOM   1711  OE1 GLU   230     -45.993  68.375   7.648  1.00 96.77           O
ATOM   1712  OE2 GLU   230     -43.939  67.896   8.358  1.00 96.77           O
ATOM   1713  C   GLU   230     -45.606  65.141   4.045  1.00 96.77           C
ATOM   1714  O   GLU   230     -44.537  64.583   4.284  1.00 96.77           O
ATOM   1715  N   LEU   231     -46.753  64.456   3.939  1.00160.80           N
ATOM   1716  CA  LEU   231     -46.776  63.035   4.101  1.00160.80           C
ATOM   1717  CB  LEU   231     -48.226  62.528   4.149  1.00160.80           C
ATOM   1718  CG  LEU   231     -48.399  61.212   4.921  1.00160.80           C
ATOM   1719  CD1 LEU   231     -47.584  60.060   4.322  1.00160.80           C
ATOM   1720  CD2 LEU   231     -48.116  61.452   6.413  1.00160.80           C
ATOM   1721  C   LEU   231     -46.069  62.400   2.937  1.00160.80           C
ATOM   1722  O   LEU   231     -45.191  61.553   3.095  1.00160.80           O
ATOM   1723  N   GLU   232     -46.429  62.838   1.719  1.00134.35           N
ATOM   1724  CA  GLU   232     -45.917  62.308   0.490  1.00134.35           C
ATOM   1725  CB  GLU   232     -46.662  62.883  -0.723  1.00134.35           C
ATOM   1726  CG  GLU   232     -46.589  61.996  -1.963  1.00134.35           C
ATOM   1727  CD  GLU   232     -47.640  60.909  -1.800  1.00134.35           C
ATOM   1728  OE1 GLU   232     -47.921  60.533  -0.631  1.00134.35           O
ATOM   1729  OE2 GLU   232     -48.183  60.445  -2.838  1.00134.35           O
ATOM   1730  C   GLU   232     -44.470  62.667   0.349  1.00134.35           C
ATOM   1731  O   GLU   232     -43.686  61.900  -0.208  1.00134.35           O
ATOM   1732  N   ARG   233     -44.084  63.875   0.799  1.00131.70           N
ATOM   1733  CA  ARG   233     -42.720  64.292   0.629  1.00131.70           C
ATOM   1734  CB  ARG   233     -42.485  65.768   0.991  1.00131.70           C
ATOM   1735  CG  ARG   233     -43.314  66.743   0.152  1.00131.70           C
ATOM   1736  CD  ARG   233     -43.926  66.118  -1.105  1.00131.70           C
ATOM   1737  NE  ARG   233     -42.817  65.599  -1.952  1.00131.70           N
ATOM   1738  CZ  ARG   233     -43.102  64.884  -3.078  1.00131.70           C
ATOM   1739  NH1 ARG   233     -44.401  64.668  -3.439  1.00131.70           N
ATOM   1740  NH2 ARG   233     -42.088  64.384  -3.843  1.00131.70           N
ATOM   1741  C   ARG   233     -41.779  63.474   1.460  1.00131.70           C
ATOM   1742  O   ARG   233     -40.789  62.938   0.965  1.00131.70           O
ATOM   1743  N   GLU   234     -42.079  63.331   2.758  1.00 72.22           N
ATOM   1744  CA  GLU   234     -41.180  62.620   3.616  1.00 72.22           C
ATOM   1745  CB  GLU   234     -41.553  62.740   5.094  1.00 72.22           C
ATOM   1746  CG  GLU   234     -41.368  64.170   5.600  1.00 72.22           C
ATOM   1747  CD  GLU   234     -41.500  64.113   7.104  1.00 72.22           C
ATOM   1748  OE1 GLU   234     -41.910  63.029   7.595  1.00 72.22           O
ATOM   1749  OE2 GLU   234     -41.189  65.129   7.782  1.00 72.22           O
ATOM   1750  C   GLU   234     -41.158  61.182   3.218  1.00 72.22           C
ATOM   1751  O   GLU   234     -40.149  60.495   3.382  1.00 72.22           O
ATOM   1752  N   TYR   235     -42.310  60.672   2.752  1.00 72.51           N
ATOM   1753  CA  TYR   235     -42.401  59.304   2.340  1.00 72.51           C
ATOM   1754  CB  TYR   235     -43.861  58.847   2.167  1.00 72.51           C
ATOM   1755  CG  TYR   235     -43.871  57.357   2.175  1.00 72.51           C
ATOM   1756  CD1 TYR   235     -43.631  56.632   1.031  1.00 72.51           C
ATOM   1757  CD2 TYR   235     -44.125  56.686   3.351  1.00 72.51           C
ATOM   1758  CE1 TYR   235     -43.644  55.256   1.064  1.00 72.51           C
ATOM   1759  CE2 TYR   235     -44.138  55.312   3.390  1.00 72.51           C
ATOM   1760  CZ  TYR   235     -43.898  54.595   2.242  1.00 72.51           C
ATOM   1761  OH  TYR   235     -43.910  53.184   2.274  1.00 72.51           O
ATOM   1762  C   TYR   235     -41.671  59.112   1.040  1.00 72.51           C
ATOM   1763  O   TYR   235     -40.989  58.110   0.849  1.00 72.51           O
ATOM   1764  N   ALA   236     -41.820  60.061   0.093  1.00 42.17           N
ATOM   1765  CA  ALA   236     -41.219  59.968  -1.211  1.00 42.17           C
ATOM   1766  CB  ALA   236     -41.677  61.093  -2.156  1.00 42.17           C
ATOM   1767  C   ALA   236     -39.728  60.036  -1.130  1.00 42.17           C
ATOM   1768  O   ALA   236     -39.032  59.348  -1.875  1.00 42.17           O
ATOM   1769  N   ALA   237     -39.200  60.890  -0.233  1.00 60.83           N
ATOM   1770  CA  ALA   237     -37.787  61.120  -0.154  1.00 60.83           C
ATOM   1771  CB  ALA   237     -37.421  62.177   0.900  1.00 60.83           C
ATOM   1772  C   ALA   237     -37.061  59.865   0.205  1.00 60.83           C
ATOM   1773  O   ALA   237     -36.049  59.523  -0.404  1.00 60.83           O
ATOM   1774  N   ASN   238     -37.575  59.127   1.197  1.00234.87           N
ATOM   1775  CA  ASN   238     -36.886  57.959   1.635  1.00234.87           C
ATOM   1776  CB  ASN   238     -36.091  58.216   2.921  1.00234.87           C
ATOM   1777  CG  ASN   238     -34.912  57.265   2.919  1.00234.87           C
ATOM   1778  OD1 ASN   238     -34.864  56.319   2.134  1.00234.87           O
ATOM   1779  ND2 ASN   238     -33.922  57.533   3.810  1.00234.87           N
ATOM   1780  C   ASN   238     -37.970  56.971   1.927  1.00234.87           C
ATOM   1781  O   ASN   238     -38.868  56.775   1.117  1.00234.87           O
ATOM   1782  N   LYS   239     -37.810  56.136   2.957  1.00193.48           N
ATOM   1783  CA  LYS   239     -38.913  55.326   3.387  1.00193.48           C
ATOM   1784  CB  LYS   239     -38.442  53.951   3.877  1.00193.48           C
ATOM   1785  CG  LYS   239     -37.225  54.049   4.792  1.00193.48           C
ATOM   1786  CD  LYS   239     -36.892  52.761   5.537  1.00193.48           C
ATOM   1787  CE  LYS   239     -35.597  52.876   6.337  1.00193.48           C
ATOM   1788  NZ  LYS   239     -35.547  54.194   7.009  1.00193.48           N
ATOM   1789  C   LYS   239     -39.719  55.976   4.469  1.00193.48           C
ATOM   1790  O   LYS   239     -40.950  55.998   4.429  1.00193.48           O
ATOM   1791  N   PHE   240     -39.023  56.548   5.477  1.00139.39           N
ATOM   1792  CA  PHE   240     -39.747  56.987   6.629  1.00139.39           C
ATOM   1793  CB  PHE   240     -39.890  55.844   7.650  1.00139.39           C
ATOM   1794  CG  PHE   240     -41.175  55.998   8.382  1.00139.39           C
ATOM   1795  CD1 PHE   240     -41.323  56.871   9.434  1.00139.39           C
ATOM   1796  CD2 PHE   240     -42.247  55.227   7.996  1.00139.39           C
ATOM   1797  CE1 PHE   240     -42.533  56.973  10.081  1.00139.39           C
ATOM   1798  CE2 PHE   240     -43.457  55.325   8.638  1.00139.39           C
ATOM   1799  CZ  PHE   240     -43.601  56.202   9.684  1.00139.39           C
ATOM   1800  C   PHE   240     -38.924  58.062   7.263  1.00139.39           C
ATOM   1801  O   PHE   240     -37.795  58.333   6.858  1.00139.39           O
ATOM   1802  N   ILE   241     -39.482  58.699   8.303  1.00135.07           N
ATOM   1803  CA  ILE   241     -38.844  59.790   8.968  1.00135.07           C
ATOM   1804  CB  ILE   241     -39.620  61.059   8.804  1.00135.07           C
ATOM   1805  CG1 ILE   241     -41.122  60.742   8.896  1.00135.07           C
ATOM   1806  CG2 ILE   241     -39.198  61.718   7.480  1.00135.07           C
ATOM   1807  CD1 ILE   241     -41.524  59.938  10.124  1.00135.07           C
ATOM   1808  C   ILE   241     -38.620  59.464  10.411  1.00135.07           C
ATOM   1809  O   ILE   241     -39.276  58.600  10.990  1.00135.07           O
ATOM   1810  N   THR   242     -37.630  60.154  11.014  1.00 47.63           N
ATOM   1811  CA  THR   242     -37.231  59.915  12.371  1.00 47.63           C
ATOM   1812  CB  THR   242     -35.987  60.663  12.754  1.00 47.63           C
ATOM   1813  OG1 THR   242     -36.198  62.061  12.624  1.00 47.63           O
ATOM   1814  CG2 THR   242     -34.840  60.216  11.832  1.00 47.63           C
ATOM   1815  C   THR   242     -38.326  60.350  13.282  1.00 47.63           C
ATOM   1816  O   THR   242     -39.278  61.001  12.866  1.00 47.63           O
ATOM   1817  N   LYS   243     -38.218  59.997  14.574  1.00114.56           N
ATOM   1818  CA  LYS   243     -39.266  60.309  15.499  1.00114.56           C
ATOM   1819  CB  LYS   243     -38.939  59.865  16.932  1.00114.56           C
ATOM   1820  CG  LYS   243     -38.661  58.365  17.037  1.00114.56           C
ATOM   1821  CD  LYS   243     -39.790  57.494  16.486  1.00114.56           C
ATOM   1822  CE  LYS   243     -39.837  57.452  14.957  1.00114.56           C
ATOM   1823  NZ  LYS   243     -40.933  56.566  14.509  1.00114.56           N
ATOM   1824  C   LYS   243     -39.430  61.789  15.507  1.00114.56           C
ATOM   1825  O   LYS   243     -40.548  62.298  15.560  1.00114.56           O
ATOM   1826  N   ASP   244     -38.303  62.522  15.465  1.00 73.98           N
ATOM   1827  CA  ASP   244     -38.369  63.952  15.462  1.00 73.98           C
ATOM   1828  CB  ASP   244     -36.986  64.619  15.476  1.00 73.98           C
ATOM   1829  CG  ASP   244     -36.451  64.512  16.889  1.00 73.98           C
ATOM   1830  OD1 ASP   244     -37.281  64.636  17.828  1.00 73.98           O
ATOM   1831  OD2 ASP   244     -35.220  64.302  17.053  1.00 73.98           O
ATOM   1832  C   ASP   244     -39.036  64.400  14.208  1.00 73.98           C
ATOM   1833  O   ASP   244     -39.854  65.316  14.230  1.00 73.98           O
ATOM   1834  N   LYS   245     -38.680  63.776  13.072  1.00 60.30           N
ATOM   1835  CA  LYS   245     -39.226  64.193  11.815  1.00 60.30           C
ATOM   1836  CB  LYS   245     -38.498  63.576  10.612  1.00 60.30           C
ATOM   1837  CG  LYS   245     -37.122  64.212  10.416  1.00 60.30           C
ATOM   1838  CD  LYS   245     -36.216  63.480   9.430  1.00 60.30           C
ATOM   1839  CE  LYS   245     -34.850  64.150   9.264  1.00 60.30           C
ATOM   1840  NZ  LYS   245     -34.010  63.366   8.331  1.00 60.30           N
ATOM   1841  C   LYS   245     -40.690  63.891  11.717  1.00 60.30           C
ATOM   1842  O   LYS   245     -41.466  64.728  11.265  1.00 60.30           O
ATOM   1843  N   ARG   246     -41.115  62.694  12.156  1.00109.53           N
ATOM   1844  CA  ARG   246     -42.495  62.308  12.064  1.00109.53           C
ATOM   1845  CB  ARG   246     -42.811  60.901  12.584  1.00109.53           C
ATOM   1846  CG  ARG   246     -42.608  60.713  14.084  1.00109.53           C
ATOM   1847  CD  ARG   246     -42.944  59.288  14.505  1.00109.53           C
ATOM   1848  NE  ARG   246     -43.201  59.275  15.969  1.00109.53           N
ATOM   1849  CZ  ARG   246     -43.706  58.138  16.531  1.00109.53           C
ATOM   1850  NH1 ARG   246     -43.878  57.026  15.762  1.00109.53           N
ATOM   1851  NH2 ARG   246     -44.045  58.107  17.851  1.00109.53           N
ATOM   1852  C   ARG   246     -43.267  63.230  12.940  1.00109.53           C
ATOM   1853  O   ARG   246     -44.441  63.511  12.696  1.00109.53           O
ATOM   1854  N   ARG   247     -42.625  63.666  14.037  1.00 95.72           N
ATOM   1855  CA  ARG   247     -43.246  64.565  14.962  1.00 95.72           C
ATOM   1856  CB  ARG   247     -42.382  64.879  16.194  1.00 95.72           C
ATOM   1857  CG  ARG   247     -42.245  63.721  17.182  1.00 95.72           C
ATOM   1858  CD  ARG   247     -41.584  64.144  18.496  1.00 95.72           C
ATOM   1859  NE  ARG   247     -41.509  62.943  19.371  1.00 95.72           N
ATOM   1860  CZ  ARG   247     -40.444  62.097  19.263  1.00 95.72           C
ATOM   1861  NH1 ARG   247     -39.456  62.359  18.358  1.00 95.72           N
ATOM   1862  NH2 ARG   247     -40.363  60.992  20.060  1.00 95.72           N
ATOM   1863  C   ARG   247     -43.472  65.866  14.271  1.00 95.72           C
ATOM   1864  O   ARG   247     -44.482  66.529  14.493  1.00 95.72           O
ATOM   1865  N   LYS   248     -42.525  66.268  13.407  1.00 45.63           N
ATOM   1866  CA  LYS   248     -42.631  67.525  12.738  1.00 45.63           C
ATOM   1867  CB  LYS   248     -41.452  67.751  11.777  1.00 45.63           C
ATOM   1868  CG  LYS   248     -40.104  67.758  12.506  1.00 45.63           C
ATOM   1869  CD  LYS   248     -38.889  67.580  11.593  1.00 45.63           C
ATOM   1870  CE  LYS   248     -37.559  67.584  12.349  1.00 45.63           C
ATOM   1871  NZ  LYS   248     -36.436  67.405  11.403  1.00 45.63           N
ATOM   1872  C   LYS   248     -43.898  67.488  11.947  1.00 45.63           C
ATOM   1873  O   LYS   248     -44.633  68.475  11.897  1.00 45.63           O
ATOM   1874  N   ILE   249     -44.200  66.338  11.312  1.00115.37           N
ATOM   1875  CA  ILE   249     -45.406  66.297  10.542  1.00115.37           C
ATOM   1876  CB  ILE   249     -45.724  64.974   9.895  1.00115.37           C
ATOM   1877  CG1 ILE   249     -44.616  64.478   8.961  1.00115.37           C
ATOM   1878  CG2 ILE   249     -47.078  65.134   9.183  1.00115.37           C
ATOM   1879  CD1 ILE   249     -43.496  63.765   9.703  1.00115.37           C
ATOM   1880  C   ILE   249     -46.548  66.496  11.471  1.00115.37           C
ATOM   1881  O   ILE   249     -47.301  67.444  11.323  1.00115.37           O
ATOM   1882  N   SER   250     -46.645  65.673  12.525  1.00 65.41           N
ATOM   1883  CA  SER   250     -47.762  65.716  13.426  1.00 65.41           C
ATOM   1884  CB  SER   250     -47.546  64.820  14.656  1.00 65.41           C
ATOM   1885  OG  SER   250     -48.658  64.911  15.533  1.00 65.41           O
ATOM   1886  C   SER   250     -47.880  67.097  13.970  1.00 65.41           C
ATOM   1887  O   SER   250     -48.973  67.548  14.300  1.00 65.41           O
ATOM   1888  N   ALA   251     -46.745  67.790  14.133  1.00 44.24           N
ATOM   1889  CA  ALA   251     -46.799  69.124  14.644  1.00 44.24           C
ATOM   1890  CB  ALA   251     -45.404  69.704  14.934  1.00 44.24           C
ATOM   1891  C   ALA   251     -47.455  70.029  13.646  1.00 44.24           C
ATOM   1892  O   ALA   251     -48.313  70.835  14.001  1.00 44.24           O
ATOM   1893  N   ALA   252     -47.032  69.936  12.368  1.00 54.14           N
ATOM   1894  CA  ALA   252     -47.550  70.776  11.320  1.00 54.14           C
ATOM   1895  CB  ALA   252     -46.734  70.663  10.020  1.00 54.14           C
ATOM   1896  C   ALA   252     -48.969  70.416  10.987  1.00 54.14           C
ATOM   1897  O   ALA   252     -49.826  71.270  10.775  1.00 54.14           O
ATOM   1898  N   THR   253     -49.216  69.104  10.891  1.00 84.03           N
ATOM   1899  CA  THR   253     -50.443  68.441  10.571  1.00 84.03           C
ATOM   1900  CB  THR   253     -50.246  67.007  10.184  1.00 84.03           C
ATOM   1901  OG1 THR   253     -49.618  66.295  11.240  1.00 84.03           O
ATOM   1902  CG2 THR   253     -49.383  66.958   8.911  1.00 84.03           C
ATOM   1903  C   THR   253     -51.375  68.492  11.738  1.00 84.03           C
ATOM   1904  O   THR   253     -52.575  68.303  11.575  1.00 84.03           O
ATOM   1905  N   SER   254     -50.838  68.747  12.946  1.00105.75           N
ATOM   1906  CA  SER   254     -51.607  68.745  14.163  1.00105.75           C
ATOM   1907  CB  SER   254     -52.701  69.828  14.180  1.00105.75           C
ATOM   1908  OG  SER   254     -53.434  69.772  15.395  1.00105.75           O
ATOM   1909  C   SER   254     -52.269  67.413  14.370  1.00105.75           C
ATOM   1910  O   SER   254     -53.488  67.290  14.266  1.00105.75           O
ATOM   1911  N   LEU   255     -51.450  66.374  14.654  1.00106.84           N
ATOM   1912  CA  LEU   255     -51.918  65.031  14.852  1.00106.84           C
ATOM   1913  CB  LEU   255     -51.354  64.069  13.792  1.00106.84           C
ATOM   1914  CG  LEU   255     -51.694  64.502  12.349  1.00106.84           C
ATOM   1915  CD1 LEU   255     -51.119  63.519  11.316  1.00106.84           C
ATOM   1916  CD2 LEU   255     -53.204  64.727  12.168  1.00106.84           C
ATOM   1917  C   LEU   255     -51.464  64.529  16.202  1.00106.84           C
ATOM   1918  O   LEU   255     -51.238  65.296  17.140  1.00106.84           O
ATOM   1919  N   SER   256     -51.513  63.187  16.360  1.00109.33           N
ATOM   1920  CA  SER   256     -51.098  62.464  17.535  1.00109.33           C
ATOM   1921  CB  SER   256     -52.070  61.324  17.869  1.00109.33           C
ATOM   1922  OG  SER   256     -53.364  61.866  18.087  1.00109.33           O
ATOM   1923  C   SER   256     -49.712  61.877  17.436  1.00109.33           C
ATOM   1924  O   SER   256     -49.228  61.289  18.402  1.00109.33           O
ATOM   1925  N   GLU   257     -49.072  61.958  16.256  1.00164.08           N
ATOM   1926  CA  GLU   257     -47.781  61.390  15.978  1.00164.08           C
ATOM   1927  CB  GLU   257     -46.819  61.606  17.154  1.00164.08           C
ATOM   1928  CG  GLU   257     -45.362  61.283  16.879  1.00164.08           C
ATOM   1929  CD  GLU   257     -44.622  61.574  18.175  1.00164.08           C
ATOM   1930  OE1 GLU   257     -44.669  62.747  18.632  1.00164.08           O
ATOM   1931  OE2 GLU   257     -44.007  60.626  18.733  1.00164.08           O
ATOM   1932  C   GLU   257     -47.983  59.922  15.774  1.00164.08           C
ATOM   1933  O   GLU   257     -47.448  59.334  14.836  1.00164.08           O
ATOM   1934  N   ARG   258     -48.877  59.312  16.569  1.00 84.52           N
ATOM   1935  CA  ARG   258     -49.189  57.930  16.372  1.00 84.52           C
ATOM   1936  CB  ARG   258     -50.082  57.359  17.486  1.00 84.52           C
ATOM   1937  CG  ARG   258     -49.333  57.243  18.815  1.00 84.52           C
ATOM   1938  CD  ARG   258     -50.157  56.670  19.968  1.00 84.52           C
ATOM   1939  NE  ARG   258     -49.213  56.447  21.101  1.00 84.52           N
ATOM   1940  CZ  ARG   258     -49.682  56.266  22.370  1.00 84.52           C
ATOM   1941  NH1 ARG   258     -51.023  56.316  22.617  1.00 84.52           N
ATOM   1942  NH2 ARG   258     -48.807  56.036  23.392  1.00 84.52           N
ATOM   1943  C   ARG   258     -49.935  57.925  15.092  1.00 84.52           C
ATOM   1944  O   ARG   258     -49.897  56.975  14.311  1.00 84.52           O
ATOM   1945  N   GLN   259     -50.652  59.038  14.878  1.00121.01           N
ATOM   1946  CA  GLN   259     -51.467  59.247  13.728  1.00121.01           C
ATOM   1947  CB  GLN   259     -52.267  60.555  13.817  1.00121.01           C
ATOM   1948  CG  GLN   259     -53.149  60.803  12.597  1.00121.01           C
ATOM   1949  CD  GLN   259     -54.198  59.699  12.557  1.00121.01           C
ATOM   1950  OE1 GLN   259     -54.601  59.167  13.590  1.00121.01           O
ATOM   1951  NE2 GLN   259     -54.645  59.333  11.327  1.00121.01           N
ATOM   1952  C   GLN   259     -50.602  59.317  12.516  1.00121.01           C
ATOM   1953  O   GLN   259     -50.986  58.823  11.463  1.00121.01           O
ATOM   1954  N   ILE   260     -49.424  59.958  12.614  1.00 89.13           N
ATOM   1955  CA  ILE   260     -48.546  60.080  11.483  1.00 89.13           C
ATOM   1956  CB  ILE   260     -47.374  60.971  11.772  1.00 89.13           C
ATOM   1957  CG1 ILE   260     -47.848  62.427  11.934  1.00 89.13           C
ATOM   1958  CG2 ILE   260     -46.350  60.791  10.645  1.00 89.13           C
ATOM   1959  CD1 ILE   260     -48.793  62.653  13.113  1.00 89.13           C
ATOM   1960  C   ILE   260     -48.052  58.720  11.128  1.00 89.13           C
ATOM   1961  O   ILE   260     -48.068  58.315   9.966  1.00 89.13           O
ATOM   1962  N   THR   261     -47.664  57.957  12.160  1.00 54.65           N
ATOM   1963  CA  THR   261     -47.110  56.651  11.980  1.00 54.65           C
ATOM   1964  CB  THR   261     -46.933  55.967  13.300  1.00 54.65           C
ATOM   1965  OG1 THR   261     -46.193  56.802  14.176  1.00 54.65           O
ATOM   1966  CG2 THR   261     -46.177  54.645  13.082  1.00 54.65           C
ATOM   1967  C   THR   261     -48.143  55.888  11.229  1.00 54.65           C
ATOM   1968  O   THR   261     -47.850  55.166  10.277  1.00 54.65           O
ATOM   1969  N   ILE   262     -49.402  56.067  11.649  1.00 90.17           N
ATOM   1970  CA  ILE   262     -50.518  55.433  11.023  1.00 90.17           C
ATOM   1971  CB  ILE   262     -51.807  55.730  11.733  1.00 90.17           C
ATOM   1972  CG1 ILE   262     -51.782  55.143  13.155  1.00 90.17           C
ATOM   1973  CG2 ILE   262     -52.965  55.208  10.868  1.00 90.17           C
ATOM   1974  CD1 ILE   262     -51.622  53.624  13.177  1.00 90.17           C
ATOM   1975  C   ILE   262     -50.641  55.958   9.632  1.00 90.17           C
ATOM   1976  O   ILE   262     -50.918  55.208   8.697  1.00 90.17           O
ATOM   1977  N   TRP   263     -50.424  57.274   9.466  1.00 90.39           N
ATOM   1978  CA  TRP   263     -50.656  57.917   8.212  1.00 90.39           C
ATOM   1979  CB  TRP   263     -50.492  59.443   8.259  1.00 90.39           C
ATOM   1980  CG  TRP   263     -51.107  60.132   7.063  1.00 90.39           C
ATOM   1981  CD2 TRP   263     -51.589  61.483   7.083  1.00 90.39           C
ATOM   1982  CD1 TRP   263     -51.376  59.645   5.817  1.00 90.39           C
ATOM   1983  NE1 TRP   263     -51.993  60.611   5.056  1.00 90.39           N
ATOM   1984  CE2 TRP   263     -52.134  61.748   5.826  1.00 90.39           C
ATOM   1985  CE3 TRP   263     -51.586  62.425   8.073  1.00 90.39           C
ATOM   1986  CZ2 TRP   263     -52.688  62.964   5.539  1.00 90.39           C
ATOM   1987  CZ3 TRP   263     -52.137  63.652   7.780  1.00 90.39           C
ATOM   1988  CH2 TRP   263     -52.677  63.914   6.537  1.00 90.39           C
ATOM   1989  C   TRP   263     -49.713  57.332   7.218  1.00 90.39           C
ATOM   1990  O   TRP   263     -50.088  57.080   6.077  1.00 90.39           O
ATOM   1991  N   PHE   264     -48.458  57.079   7.626  1.00 70.78           N
ATOM   1992  CA  PHE   264     -47.516  56.509   6.709  1.00 70.78           C
ATOM   1993  CB  PHE   264     -46.119  56.321   7.332  1.00 70.78           C
ATOM   1994  CG  PHE   264     -45.431  57.645   7.328  1.00 70.78           C
ATOM   1995  CD1 PHE   264     -45.910  58.700   8.069  1.00 70.78           C
ATOM   1996  CD2 PHE   264     -44.279  57.821   6.595  1.00 70.78           C
ATOM   1997  CE1 PHE   264     -45.260  59.912   8.056  1.00 70.78           C
ATOM   1998  CE2 PHE   264     -43.626  59.030   6.582  1.00 70.78           C
ATOM   1999  CZ  PHE   264     -44.118  60.083   7.313  1.00 70.78           C
ATOM   2000  C   PHE   264     -48.009  55.173   6.254  1.00 70.78           C
ATOM   2001  O   PHE   264     -48.003  54.880   5.059  1.00 70.78           O
ATOM   2002  N   GLN   265     -48.471  54.321   7.187  1.00 77.88           N
ATOM   2003  CA  GLN   265     -48.899  53.019   6.765  1.00 77.88           C
ATOM   2004  CB  GLN   265     -49.286  52.072   7.915  1.00 77.88           C
ATOM   2005  CG  GLN   265     -50.529  52.487   8.700  1.00 77.88           C
ATOM   2006  CD  GLN   265     -50.766  51.430   9.771  1.00 77.88           C
ATOM   2007  OE1 GLN   265     -49.897  50.607  10.054  1.00 77.88           O
ATOM   2008  NE2 GLN   265     -51.980  51.446  10.383  1.00 77.88           N
ATOM   2009  C   GLN   265     -50.086  53.174   5.871  1.00 77.88           C
ATOM   2010  O   GLN   265     -50.206  52.479   4.864  1.00 77.88           O
ATOM   2011  N   ASN   266     -50.994  54.107   6.212  1.00 49.83           N
ATOM   2012  CA  ASN   266     -52.181  54.290   5.430  1.00 49.83           C
ATOM   2013  CB  ASN   266     -53.160  55.314   6.028  1.00 49.83           C
ATOM   2014  CG  ASN   266     -54.472  55.206   5.259  1.00 49.83           C
ATOM   2015  OD1 ASN   266     -55.055  56.211   4.853  1.00 49.83           O
ATOM   2016  ND2 ASN   266     -54.953  53.951   5.052  1.00 49.83           N
ATOM   2017  C   ASN   266     -51.787  54.769   4.077  1.00 49.83           C
ATOM   2018  O   ASN   266     -52.366  54.364   3.075  1.00 49.83           O
ATOM   2019  N   ARG   267     -50.768  55.635   4.009  1.00183.30           N
ATOM   2020  CA  ARG   267     -50.354  56.189   2.759  1.00183.30           C
ATOM   2021  CB  ARG   267     -49.187  57.183   2.911  1.00183.30           C
ATOM   2022  CG  ARG   267     -49.079  58.222   1.788  1.00183.30           C
ATOM   2023  CD  ARG   267     -49.322  57.682   0.379  1.00183.30           C
ATOM   2024  NE  ARG   267     -50.796  57.546   0.208  1.00183.30           N
ATOM   2025  CZ  ARG   267     -51.551  58.617  -0.171  1.00183.30           C
ATOM   2026  NH1 ARG   267     -50.962  59.827  -0.393  1.00183.30           N
ATOM   2027  NH2 ARG   267     -52.901  58.476  -0.318  1.00183.30           N
ATOM   2028  C   ARG   267     -49.886  55.044   1.923  1.00183.30           C
ATOM   2029  O   ARG   267     -50.042  55.049   0.706  1.00183.30           O
ATOM   2030  N   ARG   268     -49.258  54.039   2.560  1.00130.09           N
ATOM   2031  CA  ARG   268     -48.778  52.903   1.832  1.00130.09           C
ATOM   2032  CB  ARG   268     -47.928  51.958   2.694  1.00130.09           C
ATOM   2033  CG  ARG   268     -47.145  50.943   1.863  1.00130.09           C
ATOM   2034  CD  ARG   268     -46.141  51.612   0.926  1.00130.09           C
ATOM   2035  NE  ARG   268     -45.412  50.547   0.185  1.00130.09           N
ATOM   2036  CZ  ARG   268     -45.972  49.984  -0.924  1.00130.09           C
ATOM   2037  NH1 ARG   268     -47.253  50.293  -1.279  1.00130.09           N
ATOM   2038  NH2 ARG   268     -45.248  49.111  -1.681  1.00130.09           N
ATOM   2039  C   ARG   268     -49.941  52.135   1.310  1.00130.09           C
ATOM   2040  O   ARG   268     -49.916  51.628   0.191  1.00130.09           O
ATOM   2041  N   VAL   269     -50.987  52.012   2.143  1.00 52.12           N
ATOM   2042  CA  VAL   269     -52.169  51.284   1.799  1.00 52.12           C
ATOM   2043  CB  VAL   269     -53.122  51.200   2.952  1.00 52.12           C
ATOM   2044  CG1 VAL   269     -54.447  50.605   2.456  1.00 52.12           C
ATOM   2045  CG2 VAL   269     -52.454  50.387   4.074  1.00 52.12           C
ATOM   2046  C   VAL   269     -52.888  51.968   0.685  1.00 52.12           C
ATOM   2047  O   VAL   269     -53.353  51.321  -0.248  1.00 52.12           O
ATOM   2048  N   LYS   270     -53.015  53.300   0.793  1.00160.14           N
ATOM   2049  CA  LYS   270     -53.733  54.149  -0.109  1.00160.14           C
ATOM   2050  CB  LYS   270     -53.890  55.577   0.436  1.00160.14           C
ATOM   2051  CG  LYS   270     -54.759  55.644   1.693  1.00160.14           C
ATOM   2052  CD  LYS   270     -56.199  55.175   1.472  1.00160.14           C
ATOM   2053  CE  LYS   270     -57.130  56.276   0.960  1.00160.14           C
ATOM   2054  NZ  LYS   270     -57.353  57.283   2.024  1.00160.14           N
ATOM   2055  C   LYS   270     -53.069  54.254  -1.442  1.00160.14           C
ATOM   2056  O   LYS   270     -53.743  54.257  -2.466  1.00160.14           O
ATOM   2057  N   GLU   271     -51.731  54.343  -1.470  1.00 68.52           N
ATOM   2058  CA  GLU   271     -51.008  54.603  -2.684  1.00 68.52           C
ATOM   2059  CB  GLU   271     -49.498  54.706  -2.432  1.00 68.52           C
ATOM   2060  CG  GLU   271     -48.906  53.406  -1.884  1.00 68.52           C
ATOM   2061  CD  GLU   271     -47.424  53.629  -1.630  1.00 68.52           C
ATOM   2062  OE1 GLU   271     -47.085  54.672  -1.012  1.00 68.52           O
ATOM   2063  OE2 GLU   271     -46.611  52.764  -2.050  1.00 68.52           O
ATOM   2064  C   GLU   271     -51.196  53.515  -3.684  1.00 68.52           C
ATOM   2065  O   GLU   271     -51.430  53.773  -4.863  1.00 68.52           O
ATOM   2066  N   LYS   272     -51.152  52.263  -3.222  1.00130.01           N
ATOM   2067  CA  LYS   272     -51.150  51.128  -4.089  1.00130.01           C
ATOM   2068  CB  LYS   272     -51.258  49.819  -3.298  1.00130.01           C
ATOM   2069  CG  LYS   272     -50.252  49.726  -2.156  1.00130.01           C
ATOM   2070  CD  LYS   272     -50.569  48.601  -1.168  1.00130.01           C
ATOM   2071  CE  LYS   272     -51.909  48.772  -0.447  1.00130.01           C
ATOM   2072  NZ  LYS   272     -52.133  47.641   0.480  1.00130.01           N
ATOM   2073  C   LYS   272     -52.362  51.171  -4.948  1.00130.01           C
ATOM   2074  O   LYS   272     -52.314  50.848  -6.131  1.00130.01           O
ATOM   2075  N   LYS   273     -53.485  51.603  -4.367  1.00103.39           N
ATOM   2076  CA  LYS   273     -54.749  51.506  -5.022  1.00103.39           C
ATOM   2077  CB  LYS   273     -55.910  52.015  -4.150  1.00103.39           C
ATOM   2078  CG  LYS   273     -55.905  53.532  -3.972  1.00103.39           C
ATOM   2079  CD  LYS   273     -57.090  54.096  -3.187  1.00103.39           C
ATOM   2080  CE  LYS   273     -56.933  55.587  -2.877  1.00103.39           C
ATOM   2081  NZ  LYS   273     -58.080  56.071  -2.082  1.00103.39           N
ATOM   2082  C   LYS   273     -54.783  52.281  -6.300  1.00103.39           C
ATOM   2083  O   LYS   273     -55.343  51.809  -7.288  1.00103.39           O
ATOM   2084  N   VAL   274     -54.158  53.468  -6.353  1.00144.38           N
ATOM   2085  CA  VAL   274     -54.475  54.282  -7.484  1.00144.38           C
ATOM   2086  CB  VAL   274     -55.014  55.614  -7.065  1.00144.38           C
ATOM   2087  CG1 VAL   274     -53.874  56.430  -6.435  1.00144.38           C
ATOM   2088  CG2 VAL   274     -55.697  56.270  -8.270  1.00144.38           C
ATOM   2089  C   VAL   274     -53.318  54.513  -8.400  1.00144.38           C
ATOM   2090  O   VAL   274     -52.151  54.344  -8.057  1.00144.38           O
ATOM   2091  N   LEU   275     -53.669  54.866  -9.650  1.00121.03           N
ATOM   2092  CA  LEU   275     -52.749  55.199 -10.691  1.00121.03           C
ATOM   2093  CB  LEU   275     -51.695  56.248 -10.287  1.00121.03           C
ATOM   2094  CG  LEU   275     -52.248  57.677 -10.127  1.00121.03           C
ATOM   2095  CD1 LEU   275     -53.264  57.774  -8.983  1.00121.03           C
ATOM   2096  CD2 LEU   275     -51.108  58.700 -10.000  1.00121.03           C
ATOM   2097  C   LEU   275     -52.033  53.968 -11.123  1.00121.03           C
ATOM   2098  O   LEU   275     -51.264  54.000 -12.080  1.00121.03           O
ATOM   2099  N   ALA   276     -52.257  52.850 -10.417  1.00 54.71           N
ATOM   2100  CA  ALA   276     -51.644  51.602 -10.752  1.00 54.71           C
ATOM   2101  CB  ALA   276     -51.843  50.538  -9.661  1.00 54.71           C
ATOM   2102  C   ALA   276     -52.241  51.067 -12.004  1.00 54.71           C
ATOM   2103  O   ALA   276     -51.539  50.578 -12.885  1.00 54.71           O
ATOM   2104  N   LYS   277     -53.572  51.187 -12.120  1.00 80.88           N
ATOM   2105  CA  LYS   277     -54.277  50.541 -13.179  1.00 80.88           C
ATOM   2106  CB  LYS   277     -55.790  50.814 -13.103  1.00 80.88           C
ATOM   2107  CG  LYS   277     -56.636  49.957 -14.045  1.00 80.88           C
ATOM   2108  CD  LYS   277     -58.135  50.037 -13.742  1.00 80.88           C
ATOM   2109  CE  LYS   277     -59.001  49.189 -14.674  1.00 80.88           C
ATOM   2110  NZ  LYS   277     -58.980  47.777 -14.233  1.00 80.88           N
ATOM   2111  C   LYS   277     -53.800  51.015 -14.512  1.00 80.88           C
ATOM   2112  O   LYS   277     -53.476  50.206 -15.378  1.00 80.88           O
ATOM   2113  N   VAL   278     -53.695  52.340 -14.704  1.00111.84           N
ATOM   2114  CA  VAL   278     -53.411  52.851 -16.012  1.00111.84           C
ATOM   2115  CB  VAL   278     -53.407  54.352 -16.035  1.00111.84           C
ATOM   2116  CG1 VAL   278     -52.394  54.856 -14.992  1.00111.84           C
ATOM   2117  CG2 VAL   278     -53.118  54.823 -17.470  1.00111.84           C
ATOM   2118  C   VAL   278     -52.101  52.358 -16.554  1.00111.84           C
ATOM   2119  O   VAL   278     -52.067  51.761 -17.629  1.00111.84           O
ATOM   2120  N   LYS   279     -50.983  52.560 -15.836  1.00151.19           N
ATOM   2121  CA  LYS   279     -49.737  52.155 -16.420  1.00151.19           C
ATOM   2122  CB  LYS   279     -48.524  52.518 -15.544  1.00151.19           C
ATOM   2123  CG  LYS   279     -48.071  53.977 -15.655  1.00151.19           C
ATOM   2124  CD  LYS   279     -49.087  55.015 -15.172  1.00151.19           C
ATOM   2125  CE  LYS   279     -49.878  55.660 -16.313  1.00151.19           C
ATOM   2126  NZ  LYS   279     -50.520  56.909 -15.844  1.00151.19           N
ATOM   2127  C   LYS   279     -49.722  50.674 -16.609  1.00151.19           C
ATOM   2128  O   LYS   279     -49.534  50.196 -17.727  1.00151.19           O
ATOM   2129  N   ASN   280     -49.956  49.927 -15.511  1.00249.48           N
ATOM   2130  CA  ASN   280     -49.907  48.491 -15.483  1.00249.48           C
ATOM   2131  CB  ASN   280     -48.913  47.853 -16.473  1.00249.48           C
ATOM   2132  CG  ASN   280     -49.166  46.350 -16.531  1.00249.48           C
ATOM   2133  OD1 ASN   280     -48.606  45.650 -17.373  1.00249.48           O
ATOM   2134  ND2 ASN   280     -50.033  45.837 -15.618  1.00249.48           N
ATOM   2135  C   ASN   280     -49.384  48.194 -14.122  1.00249.48           C
ATOM   2136  O   ASN   280     -49.938  48.626 -13.114  1.00249.48           O
ATOM   2137  N   SER   281     -48.283  47.422 -14.068  1.00 53.29           N
ATOM   2138  CA  SER   281     -47.622  47.222 -12.817  1.00 53.29           C
ATOM   2139  CB  SER   281     -46.381  46.321 -12.930  1.00 53.29           C
ATOM   2140  OG  SER   281     -45.406  46.934 -13.762  1.00 53.29           O
ATOM   2141  C   SER   281     -47.163  48.591 -12.441  1.00 53.29           C
ATOM   2142  O   SER   281     -47.030  48.927 -11.265  1.00 53.29           O
ATOM   2143  N   ALA   282     -46.937  49.424 -13.476  1.00 73.49           N
ATOM   2144  CA  ALA   282     -46.555  50.791 -13.313  1.00 73.49           C
ATOM   2145  CB  ALA   282     -47.621  51.634 -12.590  1.00 73.49           C
ATOM   2146  C   ALA   282     -45.296  50.861 -12.529  1.00 73.49           C
ATOM   2147  O   ALA   282     -45.106  51.766 -11.718  1.00 73.49           O
ATOM   2148  N   THR   283     -44.384  49.904 -12.761  1.00156.56           N
ATOM   2149  CA  THR   283     -43.136  50.017 -12.080  1.00156.56           C
ATOM   2150  CB  THR   283     -42.485  48.701 -11.772  1.00156.56           C
ATOM   2151  OG1 THR   283     -43.334  47.913 -10.950  1.00156.56           O
ATOM   2152  CG2 THR   283     -41.153  48.970 -11.050  1.00156.56           C
ATOM   2153  C   THR   283     -42.255  50.748 -13.029  1.00156.56           C
ATOM   2154  O   THR   283     -41.981  50.284 -14.135  1.00156.56           O
ATOM   2155  N   PRO   284     -41.847  51.909 -12.596  1.00 74.96           N
ATOM   2156  CA  PRO   284     -41.030  52.779 -13.397  1.00 74.96           C
ATOM   2157  CD  PRO   284     -41.636  52.131 -11.174  1.00 74.96           C
ATOM   2158  CB  PRO   284     -40.561  53.882 -12.452  1.00 74.96           C
ATOM   2159  CG  PRO   284     -40.507  53.171 -11.090  1.00 74.96           C
ATOM   2160  C   PRO   284     -39.875  52.013 -13.948  1.00 74.96           C
ATOM   2161  O   PRO   284     -39.644  52.106 -15.183  1.00 74.96           O
ATOM   2162  OXT PRO   284     -39.188  51.319 -13.152  1.00 74.96           O
TER    2163      PRO   284
END
