# Supplementary material for: Computational Modeling of complete HOXB13 protein for predicting the functional effect of SNPs and the associated role in hereditary prostate cancer
Source: Sci Rep. 2017 Mar 8;7:43830. doi: 10.1038/srep43830 (PMC5363706; doi:10.1038/srep43830)
Supplement: Supplementary Dataset [file srep43830-s1.zip › SR Supplementary Data Files Complete/HOXB13 Modeller/HOXB13 Modeller/hoxb13.B99990010.pdb]

EXPDTA    THEORETICAL MODEL, MODELLER 9.17 2016/07/18 10:43:33
REMARK   6 MODELLER OBJECTIVE FUNCTION:      1936.1344
REMARK   6 MODELLER BEST TEMPLATE % SEQ ID:  80.822
REMARK   6 SEQUENCE: hoxb13
REMARK   6 DOPE score: -10661.23047
REMARK   6 GA341 score: 1.00000
REMARK   6 TEMPLATE: 2l7z 1:A - 73:A MODELS 1: - 284: AT 80.8%
ATOM      1  N   MET     1     -57.933  22.258  -0.422  1.00121.53           N
ATOM      2  CA  MET     1     -56.655  21.720   0.100  1.00121.53           C
ATOM      3  CB  MET     1     -56.922  20.563   1.080  1.00121.53           C
ATOM      4  CG  MET     1     -55.702  20.152   1.910  1.00121.53           C
ATOM      5  SD  MET     1     -56.000  18.789   3.076  1.00121.53           S
ATOM      6  CE  MET     1     -56.154  17.512   1.791  1.00121.53           C
ATOM      7  C   MET     1     -55.816  21.217  -1.037  1.00121.53           C
ATOM      8  O   MET     1     -55.804  21.835  -2.100  1.00121.53           O
ATOM      9  N   GLU     2     -55.081  20.091  -0.842  1.00208.37           N
ATOM     10  CA  GLU     2     -54.246  19.593  -1.902  1.00208.37           C
ATOM     11  CB  GLU     2     -52.948  20.399  -2.117  1.00208.37           C
ATOM     12  CG  GLU     2     -52.083  19.845  -3.253  1.00208.37           C
ATOM     13  CD  GLU     2     -50.827  20.696  -3.362  1.00208.37           C
ATOM     14  OE1 GLU     2     -50.657  21.614  -2.517  1.00208.37           O
ATOM     15  OE2 GLU     2     -50.017  20.435  -4.292  1.00208.37           O
ATOM     16  C   GLU     2     -53.876  18.138  -1.709  1.00208.37           C
ATOM     17  O   GLU     2     -54.562  17.247  -2.209  1.00208.37           O
ATOM     18  N   PRO     3     -52.814  17.869  -0.980  1.00105.81           N
ATOM     19  CA  PRO     3     -52.193  16.562  -0.939  1.00105.81           C
ATOM     20  CD  PRO     3     -52.568  18.595   0.261  1.00105.81           C
ATOM     21  CB  PRO     3     -51.128  16.656   0.149  1.00105.81           C
ATOM     22  CG  PRO     3     -51.749  17.644   1.148  1.00105.81           C
ATOM     23  C   PRO     3     -53.099  15.403  -0.656  1.00105.81           C
ATOM     24  O   PRO     3     -54.149  15.584  -0.043  1.00105.81           O
ATOM     25  N   GLY     4     -52.687  14.201  -1.125  1.00127.11           N
ATOM     26  CA  GLY     4     -53.405  12.972  -0.932  1.00127.11           C
ATOM     27  C   GLY     4     -52.398  11.908  -0.595  1.00127.11           C
ATOM     28  O   GLY     4     -51.193  12.120  -0.717  1.00127.11           O
ATOM     29  N   ASN     5     -52.881  10.724  -0.158  1.00194.27           N
ATOM     30  CA  ASN     5     -52.021   9.644   0.249  1.00194.27           C
ATOM     31  CB  ASN     5     -52.653   8.713   1.299  1.00194.27           C
ATOM     32  CG  ASN     5     -52.770   9.479   2.608  1.00194.27           C
ATOM     33  OD1 ASN     5     -51.817  10.113   3.058  1.00194.27           O
ATOM     34  ND2 ASN     5     -53.974   9.425   3.238  1.00194.27           N
ATOM     35  C   ASN     5     -51.663   8.790  -0.929  1.00194.27           C
ATOM     36  O   ASN     5     -52.289   8.860  -1.986  1.00194.27           O
ATOM     37  N   TYR     6     -50.604   7.968  -0.757  1.00383.22           N
ATOM     38  CA  TYR     6     -50.134   7.062  -1.769  1.00383.22           C
ATOM     39  CB  TYR     6     -48.742   7.438  -2.314  1.00383.22           C
ATOM     40  CG  TYR     6     -48.241   6.342  -3.196  1.00383.22           C
ATOM     41  CD1 TYR     6     -47.528   5.289  -2.666  1.00383.22           C
ATOM     42  CD2 TYR     6     -48.476   6.364  -4.552  1.00383.22           C
ATOM     43  CE1 TYR     6     -47.059   4.277  -3.469  1.00383.22           C
ATOM     44  CE2 TYR     6     -48.010   5.354  -5.362  1.00383.22           C
ATOM     45  CZ  TYR     6     -47.302   4.308  -4.820  1.00383.22           C
ATOM     46  OH  TYR     6     -46.823   3.271  -5.649  1.00383.22           O
ATOM     47  C   TYR     6     -50.019   5.704  -1.147  1.00383.22           C
ATOM     48  O   TYR     6     -49.687   5.576   0.030  1.00383.22           O
ATOM     49  N   ALA     7     -50.315   4.646  -1.931  1.00278.83           N
ATOM     50  CA  ALA     7     -50.196   3.306  -1.429  1.00278.83           C
ATOM     51  CB  ALA     7     -51.515   2.729  -0.887  1.00278.83           C
ATOM     52  C   ALA     7     -49.775   2.438  -2.573  1.00278.83           C
ATOM     53  O   ALA     7     -50.025   2.763  -3.732  1.00278.83           O
ATOM     54  N   THR     8     -49.100   1.308  -2.274  1.00266.59           N
ATOM     55  CA  THR     8     -48.684   0.433  -3.331  1.00266.59           C
ATOM     56  CB  THR     8     -47.193   0.321  -3.468  1.00266.59           C
ATOM     57  OG1 THR     8     -46.860  -0.417  -4.635  1.00266.59           O
ATOM     58  CG2 THR     8     -46.630  -0.376  -2.217  1.00266.59           C
ATOM     59  C   THR     8     -49.204  -0.938  -3.040  1.00266.59           C
ATOM     60  O   THR     8     -49.157  -1.405  -1.903  1.00266.59           O
ATOM     61  N   LEU     9     -49.740  -1.612  -4.077  1.00260.25           N
ATOM     62  CA  LEU     9     -50.244  -2.945  -3.916  1.00260.25           C
ATOM     63  CB  LEU     9     -51.789  -2.984  -3.933  1.00260.25           C
ATOM     64  CG  LEU     9     -52.459  -4.333  -3.592  1.00260.25           C
ATOM     65  CD1 LEU     9     -53.990  -4.192  -3.601  1.00260.25           C
ATOM     66  CD2 LEU     9     -52.004  -5.470  -4.514  1.00260.25           C
ATOM     67  C   LEU     9     -49.699  -3.724  -5.075  1.00260.25           C
ATOM     68  O   LEU     9     -49.655  -3.222  -6.197  1.00260.25           O
ATOM     69  N   ASP    10     -49.244  -4.970  -4.833  1.00220.73           N
ATOM     70  CA  ASP    10     -48.682  -5.736  -5.907  1.00220.73           C
ATOM     71  CB  ASP    10     -47.452  -6.571  -5.503  1.00220.73           C
ATOM     72  CG  ASP    10     -47.876  -7.594  -4.457  1.00220.73           C
ATOM     73  OD1 ASP    10     -48.834  -7.302  -3.693  1.00220.73           O
ATOM     74  OD2 ASP    10     -47.243  -8.683  -4.408  1.00220.73           O
ATOM     75  C   ASP    10     -49.715  -6.676  -6.440  1.00220.73           C
ATOM     76  O   ASP    10     -50.406  -7.361  -5.687  1.00220.73           O
ATOM     77  N   GLY    11     -49.838  -6.729  -7.781  1.00106.03           N
ATOM     78  CA  GLY    11     -50.785  -7.600  -8.412  1.00106.03           C
ATOM     79  C   GLY    11     -51.938  -6.766  -8.864  1.00106.03           C
ATOM     80  O   GLY    11     -52.278  -5.763  -8.239  1.00106.03           O
ATOM     81  N   ALA    12     -52.571  -7.172  -9.982  1.00254.57           N
ATOM     82  CA  ALA    12     -53.683  -6.430 -10.496  1.00254.57           C
ATOM     83  CB  ALA    12     -53.283  -5.358 -11.524  1.00254.57           C
ATOM     84  C   ALA    12     -54.582  -7.394 -11.199  1.00254.57           C
ATOM     85  O   ALA    12     -54.178  -8.505 -11.538  1.00254.57           O
ATOM     86  N   LYS    13     -55.850  -6.990 -11.410  1.00251.90           N
ATOM     87  CA  LYS    13     -56.779  -7.836 -12.099  1.00251.90           C
ATOM     88  CB  LYS    13     -58.082  -8.082 -11.320  1.00251.90           C
ATOM     89  CG  LYS    13     -57.882  -8.902 -10.043  1.00251.90           C
ATOM     90  CD  LYS    13     -59.085  -8.879  -9.099  1.00251.90           C
ATOM     91  CE  LYS    13     -59.188  -7.602  -8.263  1.00251.90           C
ATOM     92  NZ  LYS    13     -59.670  -6.482  -9.102  1.00251.90           N
ATOM     93  C   LYS    13     -57.143  -7.143 -13.371  1.00251.90           C
ATOM     94  O   LYS    13     -57.250  -5.919 -13.413  1.00251.90           O
ATOM     95  N   ASP    14     -57.320  -7.920 -14.457  1.00198.47           N
ATOM     96  CA  ASP    14     -57.666  -7.327 -15.715  1.00198.47           C
ATOM     97  CB  ASP    14     -56.786  -7.812 -16.881  1.00198.47           C
ATOM     98  CG  ASP    14     -57.106  -6.979 -18.115  1.00198.47           C
ATOM     99  OD1 ASP    14     -58.011  -6.106 -18.028  1.00198.47           O
ATOM    100  OD2 ASP    14     -56.443  -7.200 -19.163  1.00198.47           O
ATOM    101  C   ASP    14     -59.074  -7.712 -16.030  1.00198.47           C
ATOM    102  O   ASP    14     -59.432  -8.888 -15.986  1.00198.47           O
ATOM    103  N   ILE    15     -59.921  -6.712 -16.339  1.00110.46           N
ATOM    104  CA  ILE    15     -61.278  -6.996 -16.693  1.00110.46           C
ATOM    105  CB  ILE    15     -62.290  -6.357 -15.787  1.00110.46           C
ATOM    106  CG1 ILE    15     -63.695  -6.915 -16.073  1.00110.46           C
ATOM    107  CG2 ILE    15     -62.178  -4.832 -15.940  1.00110.46           C
ATOM    108  CD1 ILE    15     -64.727  -6.545 -15.010  1.00110.46           C
ATOM    109  C   ILE    15     -61.494  -6.443 -18.063  1.00110.46           C
ATOM    110  O   ILE    15     -61.031  -5.349 -18.381  1.00110.46           O
ATOM    111  N   GLU    16     -62.191  -7.206 -18.924  1.00246.28           N
ATOM    112  CA  GLU    16     -62.437  -6.744 -20.256  1.00246.28           C
ATOM    113  CB  GLU    16     -62.054  -7.760 -21.346  1.00246.28           C
ATOM    114  CG  GLU    16     -62.318  -7.258 -22.767  1.00246.28           C
ATOM    115  CD  GLU    16     -61.894  -8.351 -23.738  1.00246.28           C
ATOM    116  OE1 GLU    16     -61.431  -9.421 -23.259  1.00246.28           O
ATOM    117  OE2 GLU    16     -62.028  -8.131 -24.971  1.00246.28           O
ATOM    118  C   GLU    16     -63.901  -6.494 -20.375  1.00246.28           C
ATOM    119  O   GLU    16     -64.705  -7.111 -19.678  1.00246.28           O
ATOM    120  N   GLY    17     -64.286  -5.556 -21.259  1.00144.81           N
ATOM    121  CA  GLY    17     -65.677  -5.264 -21.422  1.00144.81           C
ATOM    122  C   GLY    17     -65.939  -5.109 -22.882  1.00144.81           C
ATOM    123  O   GLY    17     -65.030  -4.846 -23.668  1.00144.81           O
ATOM    124  N   LEU    18     -67.215  -5.273 -23.275  1.00228.98           N
ATOM    125  CA  LEU    18     -67.593  -5.148 -24.649  1.00228.98           C
ATOM    126  CB  LEU    18     -68.926  -5.835 -24.995  1.00228.98           C
ATOM    127  CG  LEU    18     -68.887  -7.368 -24.849  1.00228.98           C
ATOM    128  CD1 LEU    18     -67.918  -8.002 -25.859  1.00228.98           C
ATOM    129  CD2 LEU    18     -68.599  -7.786 -23.398  1.00228.98           C
ATOM    130  C   LEU    18     -67.746  -3.696 -24.949  1.00228.98           C
ATOM    131  O   LEU    18     -67.836  -2.864 -24.046  1.00228.98           O
ATOM    132  N   LEU    19     -67.757  -3.359 -26.252  1.00176.72           N
ATOM    133  CA  LEU    19     -67.914  -1.998 -26.665  1.00176.72           C
ATOM    134  CB  LEU    19     -67.682  -1.771 -28.169  1.00176.72           C
ATOM    135  CG  LEU    19     -66.235  -2.052 -28.613  1.00176.72           C
ATOM    136  CD1 LEU    19     -66.057  -1.808 -30.120  1.00176.72           C
ATOM    137  CD2 LEU    19     -65.227  -1.269 -27.756  1.00176.72           C
ATOM    138  C   LEU    19     -69.324  -1.627 -26.358  1.00176.72           C
ATOM    139  O   LEU    19     -70.136  -2.492 -26.033  1.00176.72           O
ATOM    140  N   GLY    20     -69.633  -0.316 -26.413  1.00103.58           N
ATOM    141  CA  GLY    20     -70.952   0.134 -26.082  1.00103.58           C
ATOM    142  C   GLY    20     -71.918  -0.621 -26.930  1.00103.58           C
ATOM    143  O   GLY    20     -71.873  -0.573 -28.159  1.00103.58           O
ATOM    144  N   ALA    21     -72.827  -1.345 -26.255  1.00247.96           N
ATOM    145  CA  ALA    21     -73.814  -2.154 -26.898  1.00247.96           C
ATOM    146  CB  ALA    21     -73.223  -3.268 -27.779  1.00247.96           C
ATOM    147  C   ALA    21     -74.546  -2.814 -25.783  1.00247.96           C
ATOM    148  O   ALA    21     -74.284  -2.529 -24.615  1.00247.96           O
ATOM    149  N   GLY    22     -75.508  -3.696 -26.104  1.00 85.27           N
ATOM    150  CA  GLY    22     -76.181  -4.360 -25.031  1.00 85.27           C
ATOM    151  C   GLY    22     -75.122  -5.123 -24.311  1.00 85.27           C
ATOM    152  O   GLY    22     -74.255  -5.735 -24.934  1.00 85.27           O
ATOM    153  N   GLY    23     -75.165  -5.108 -22.967  1.00 45.05           N
ATOM    154  CA  GLY    23     -74.140  -5.782 -22.232  1.00 45.05           C
ATOM    155  C   GLY    23     -73.930  -5.019 -20.968  1.00 45.05           C
ATOM    156  O   GLY    23     -74.881  -4.550 -20.345  1.00 45.05           O
ATOM    157  N   GLY    24     -72.655  -4.879 -20.557  1.00 77.23           N
ATOM    158  CA  GLY    24     -72.350  -4.187 -19.341  1.00 77.23           C
ATOM    159  C   GLY    24     -72.608  -2.735 -19.568  1.00 77.23           C
ATOM    160  O   GLY    24     -72.771  -2.288 -20.700  1.00 77.23           O
ATOM    161  N   ARG    25     -72.648  -1.960 -18.464  1.00281.60           N
ATOM    162  CA  ARG    25     -72.927  -0.558 -18.557  1.00281.60           C
ATOM    163  CB  ARG    25     -74.225  -0.163 -17.836  1.00281.60           C
ATOM    164  CG  ARG    25     -74.558   1.327 -17.912  1.00281.60           C
ATOM    165  CD  ARG    25     -75.858   1.688 -17.191  1.00281.60           C
ATOM    166  NE  ARG    25     -75.739   1.210 -15.785  1.00281.60           N
ATOM    167  CZ  ARG    25     -76.152  -0.048 -15.454  1.00281.60           C
ATOM    168  NH1 ARG    25     -76.681  -0.867 -16.409  1.00281.60           N
ATOM    169  NH2 ARG    25     -76.037  -0.488 -14.167  1.00281.60           N
ATOM    170  C   ARG    25     -71.798   0.177 -17.906  1.00281.60           C
ATOM    171  O   ARG    25     -71.033  -0.395 -17.132  1.00281.60           O
ATOM    172  N   ASN    26     -71.661   1.479 -18.231  1.00230.20           N
ATOM    173  CA  ASN    26     -70.607   2.278 -17.674  1.00230.20           C
ATOM    174  CB  ASN    26     -69.762   3.009 -18.732  1.00230.20           C
ATOM    175  CG  ASN    26     -68.949   1.968 -19.488  1.00230.20           C
ATOM    176  OD1 ASN    26     -69.079   1.821 -20.703  1.00230.20           O
ATOM    177  ND2 ASN    26     -68.083   1.223 -18.751  1.00230.20           N
ATOM    178  C   ASN    26     -71.236   3.324 -16.811  1.00230.20           C
ATOM    179  O   ASN    26     -72.394   3.690 -17.003  1.00230.20           O
ATOM    180  N   LEU    27     -70.478   3.813 -15.808  1.00217.88           N
ATOM    181  CA  LEU    27     -70.989   4.806 -14.908  1.00217.88           C
ATOM    182  CB  LEU    27     -71.021   4.323 -13.449  1.00217.88           C
ATOM    183  CG  LEU    27     -71.874   3.054 -13.258  1.00217.88           C
ATOM    184  CD1 LEU    27     -71.921   2.623 -11.783  1.00217.88           C
ATOM    185  CD2 LEU    27     -73.268   3.214 -13.884  1.00217.88           C
ATOM    186  C   LEU    27     -70.087   6.000 -14.978  1.00217.88           C
ATOM    187  O   LEU    27     -68.919   5.882 -15.346  1.00217.88           O
ATOM    188  N   VAL    28     -70.621   7.198 -14.647  1.00 85.00           N
ATOM    189  CA  VAL    28     -69.826   8.394 -14.696  1.00 85.00           C
ATOM    190  CB  VAL    28     -70.145   9.254 -15.884  1.00 85.00           C
ATOM    191  CG1 VAL    28     -69.258  10.509 -15.851  1.00 85.00           C
ATOM    192  CG2 VAL    28     -69.974   8.406 -17.154  1.00 85.00           C
ATOM    193  C   VAL    28     -70.123   9.192 -13.459  1.00 85.00           C
ATOM    194  O   VAL    28     -71.163   9.006 -12.831  1.00 85.00           O
ATOM    195  N   ALA    29     -69.197  10.093 -13.059  1.00248.20           N
ATOM    196  CA  ALA    29     -69.413  10.891 -11.881  1.00248.20           C
ATOM    197  CB  ALA    29     -68.790  10.291 -10.608  1.00248.20           C
ATOM    198  C   ALA    29     -68.781  12.238 -12.085  1.00248.20           C
ATOM    199  O   ALA    29     -67.937  12.412 -12.962  1.00248.20           O
ATOM    200  N   HIS    30     -69.206  13.240 -11.279  1.00264.21           N
ATOM    201  CA  HIS    30     -68.667  14.572 -11.371  1.00264.21           C
ATOM    202  ND1 HIS    30     -70.608  14.153 -14.090  1.00264.21           N
ATOM    203  CG  HIS    30     -69.640  15.033 -13.660  1.00264.21           C
ATOM    204  CB  HIS    30     -69.515  15.512 -12.244  1.00264.21           C
ATOM    205  NE2 HIS    30     -69.367  14.648 -15.867  1.00264.21           N
ATOM    206  CD2 HIS    30     -68.890  15.325 -14.758  1.00264.21           C
ATOM    207  CE1 HIS    30     -70.399  13.958 -15.417  1.00264.21           C
ATOM    208  C   HIS    30     -68.649  15.149  -9.983  1.00264.21           C
ATOM    209  O   HIS    30     -69.140  14.523  -9.045  1.00264.21           O
ATOM    210  N   SER    31     -68.055  16.354  -9.806  1.00209.22           N
ATOM    211  CA  SER    31     -68.015  16.941  -8.491  1.00209.22           C
ATOM    212  CB  SER    31     -66.679  16.718  -7.762  1.00209.22           C
ATOM    213  OG  SER    31     -66.479  15.332  -7.526  1.00209.22           O
ATOM    214  C   SER    31     -68.221  18.428  -8.588  1.00209.22           C
ATOM    215  O   SER    31     -67.867  19.075  -9.573  1.00209.22           O
ATOM    216  N   PRO    32     -68.834  18.954  -7.555  1.00186.88           N
ATOM    217  CA  PRO    32     -69.089  20.377  -7.468  1.00186.88           C
ATOM    218  CD  PRO    32     -69.918  18.184  -6.961  1.00186.88           C
ATOM    219  CB  PRO    32     -70.295  20.536  -6.544  1.00186.88           C
ATOM    220  CG  PRO    32     -71.033  19.194  -6.658  1.00186.88           C
ATOM    221  C   PRO    32     -67.902  21.162  -6.982  1.00186.88           C
ATOM    222  O   PRO    32     -66.962  20.561  -6.466  1.00186.88           O
ATOM    223  N   LEU    33     -67.929  22.508  -7.147  1.00259.69           N
ATOM    224  CA  LEU    33     -66.866  23.375  -6.700  1.00259.69           C
ATOM    225  CB  LEU    33     -66.083  24.019  -7.856  1.00259.69           C
ATOM    226  CG  LEU    33     -65.344  22.989  -8.732  1.00259.69           C
ATOM    227  CD1 LEU    33     -66.331  22.043  -9.435  1.00259.69           C
ATOM    228  CD2 LEU    33     -64.377  23.674  -9.709  1.00259.69           C
ATOM    229  C   LEU    33     -67.468  24.483  -5.876  1.00259.69           C
ATOM    230  O   LEU    33     -68.677  24.707  -5.922  1.00259.69           O
ATOM    231  N   THR    34     -66.637  25.198  -5.077  1.00216.69           N
ATOM    232  CA  THR    34     -67.145  26.249  -4.228  1.00216.69           C
ATOM    233  CB  THR    34     -67.248  25.812  -2.792  1.00216.69           C
ATOM    234  OG1 THR    34     -68.067  24.656  -2.703  1.00216.69           O
ATOM    235  CG2 THR    34     -67.864  26.940  -1.945  1.00216.69           C
ATOM    236  C   THR    34     -66.208  27.436  -4.285  1.00216.69           C
ATOM    237  O   THR    34     -65.061  27.305  -4.716  1.00216.69           O
ATOM    238  N   SER    35     -66.692  28.634  -3.867  1.00138.13           N
ATOM    239  CA  SER    35     -65.907  29.843  -3.846  1.00138.13           C
ATOM    240  CB  SER    35     -65.983  30.641  -5.162  1.00138.13           C
ATOM    241  OG  SER    35     -65.186  31.813  -5.071  1.00138.13           O
ATOM    242  C   SER    35     -66.462  30.724  -2.762  1.00138.13           C
ATOM    243  O   SER    35     -67.467  30.385  -2.136  1.00138.13           O
ATOM    244  N   HIS    36     -65.798  31.870  -2.481  1.00249.86           N
ATOM    245  CA  HIS    36     -66.282  32.763  -1.462  1.00249.86           C
ATOM    246  ND1 HIS    36     -68.085  34.990  -3.202  1.00249.86           N
ATOM    247  CG  HIS    36     -68.154  33.644  -2.921  1.00249.86           C
ATOM    248  CB  HIS    36     -67.796  33.039  -1.596  1.00249.86           C
ATOM    249  NE2 HIS    36     -68.789  33.988  -5.059  1.00249.86           N
ATOM    250  CD2 HIS    36     -68.585  33.046  -4.066  1.00249.86           C
ATOM    251  CE1 HIS    36     -68.475  35.140  -4.493  1.00249.86           C
ATOM    252  C   HIS    36     -65.830  32.157  -0.155  1.00249.86           C
ATOM    253  O   HIS    36     -64.617  32.173   0.050  1.00249.86           O
ATOM    254  N   PRO    37     -66.603  31.644   0.784  1.00132.38           N
ATOM    255  CA  PRO    37     -65.908  31.000   1.861  1.00132.38           C
ATOM    256  CD  PRO    37     -67.818  32.268   1.289  1.00132.38           C
ATOM    257  CB  PRO    37     -66.901  30.849   3.017  1.00132.38           C
ATOM    258  CG  PRO    37     -68.240  31.353   2.448  1.00132.38           C
ATOM    259  C   PRO    37     -65.325  29.724   1.357  1.00132.38           C
ATOM    260  O   PRO    37     -65.981  29.039   0.574  1.00132.38           O
ATOM    261  N   ALA    38     -64.096  29.398   1.800  1.00281.41           N
ATOM    262  CA  ALA    38     -63.385  28.235   1.356  1.00281.41           C
ATOM    263  CB  ALA    38     -63.603  27.876  -0.125  1.00281.41           C
ATOM    264  C   ALA    38     -61.954  28.615   1.494  1.00281.41           C
ATOM    265  O   ALA    38     -61.626  29.521   2.258  1.00281.41           O
ATOM    266  N   ALA    39     -61.057  27.906   0.784  1.00230.53           N
ATOM    267  CA  ALA    39     -59.696  28.340   0.813  1.00230.53           C
ATOM    268  CB  ALA    39     -58.755  27.513  -0.080  1.00230.53           C
ATOM    269  C   ALA    39     -59.761  29.725   0.264  1.00230.53           C
ATOM    270  O   ALA    39     -60.636  30.023  -0.547  1.00230.53           O
ATOM    271  N   PRO    40     -58.873  30.573   0.704  1.00192.33           N
ATOM    272  CA  PRO    40     -58.897  31.975   0.388  1.00192.33           C
ATOM    273  CD  PRO    40     -57.622  30.155   1.310  1.00192.33           C
ATOM    274  CB  PRO    40     -57.559  32.538   0.869  1.00192.33           C
ATOM    275  CG  PRO    40     -57.006  31.464   1.827  1.00192.33           C
ATOM    276  C   PRO    40     -59.114  32.228  -1.067  1.00192.33           C
ATOM    277  O   PRO    40     -58.357  31.716  -1.890  1.00192.33           O
ATOM    278  N   THR    41     -60.159  33.016  -1.391  1.00193.02           N
ATOM    279  CA  THR    41     -60.464  33.362  -2.746  1.00193.02           C
ATOM    280  CB  THR    41     -61.886  33.059  -3.147  1.00193.02           C
ATOM    281  OG1 THR    41     -62.048  33.226  -4.547  1.00193.02           O
ATOM    282  CG2 THR    41     -62.858  33.967  -2.378  1.00193.02           C
ATOM    283  C   THR    41     -60.193  34.825  -2.888  1.00193.02           C
ATOM    284  O   THR    41     -59.289  35.355  -2.246  1.00193.02           O
ATOM    285  N   LEU    42     -60.947  35.517  -3.762  1.00141.42           N
ATOM    286  CA  LEU    42     -60.719  36.917  -3.966  1.00141.42           C
ATOM    287  CB  LEU    42     -61.637  37.489  -5.070  1.00141.42           C
ATOM    288  CG  LEU    42     -61.471  38.993  -5.387  1.00141.42           C
ATOM    289  CD1 LEU    42     -62.012  39.903  -4.271  1.00141.42           C
ATOM    290  CD2 LEU    42     -60.019  39.315  -5.774  1.00141.42           C
ATOM    291  C   LEU    42     -60.994  37.647  -2.686  1.00141.42           C
ATOM    292  O   LEU    42     -60.181  38.460  -2.247  1.00141.42           O
ATOM    293  N   MET    43     -62.143  37.366  -2.038  1.00191.48           N
ATOM    294  CA  MET    43     -62.488  38.082  -0.843  1.00191.48           C
ATOM    295  CB  MET    43     -63.915  37.783  -0.340  1.00191.48           C
ATOM    296  CG  MET    43     -64.362  38.681   0.814  1.00191.48           C
ATOM    297  SD  MET    43     -66.044  38.343   1.415  1.00191.48           S
ATOM    298  CE  MET    43     -66.872  38.930  -0.091  1.00191.48           C
ATOM    299  C   MET    43     -61.498  37.747   0.230  1.00191.48           C
ATOM    300  O   MET    43     -61.109  38.619   1.003  1.00191.48           O
ATOM    301  N   PRO    44     -61.097  36.505   0.320  1.00186.74           N
ATOM    302  CA  PRO    44     -60.109  36.142   1.306  1.00186.74           C
ATOM    303  CD  PRO    44     -62.075  35.441   0.148  1.00186.74           C
ATOM    304  CB  PRO    44     -60.312  34.658   1.599  1.00186.74           C
ATOM    305  CG  PRO    44     -61.785  34.412   1.249  1.00186.74           C
ATOM    306  C   PRO    44     -58.725  36.436   0.821  1.00186.74           C
ATOM    307  O   PRO    44     -58.561  36.838  -0.329  1.00186.74           O
ATOM    308  N   ALA    45     -57.718  36.266   1.699  1.00216.17           N
ATOM    309  CA  ALA    45     -56.349  36.449   1.316  1.00216.17           C
ATOM    310  CB  ALA    45     -55.717  37.765   1.800  1.00216.17           C
ATOM    311  C   ALA    45     -55.594  35.345   1.973  1.00216.17           C
ATOM    312  O   ALA    45     -56.100  34.697   2.888  1.00216.17           O
ATOM    313  N   VAL    46     -54.363  35.075   1.505  1.00 79.87           N
ATOM    314  CA  VAL    46     -53.627  34.021   2.131  1.00 79.87           C
ATOM    315  CB  VAL    46     -52.568  33.423   1.251  1.00 79.87           C
ATOM    316  CG1 VAL    46     -51.794  32.370   2.061  1.00 79.87           C
ATOM    317  CG2 VAL    46     -53.245  32.866  -0.013  1.00 79.87           C
ATOM    318  C   VAL    46     -52.947  34.616   3.316  1.00 79.87           C
ATOM    319  O   VAL    46     -52.106  35.503   3.188  1.00 79.87           O
ATOM    320  N   ASN    47     -53.313  34.127   4.514  1.00232.16           N
ATOM    321  CA  ASN    47     -52.756  34.609   5.742  1.00232.16           C
ATOM    322  CB  ASN    47     -51.219  34.540   5.764  1.00232.16           C
ATOM    323  CG  ASN    47     -50.743  34.723   7.198  1.00232.16           C
ATOM    324  OD1 ASN    47     -51.542  34.906   8.115  1.00232.16           O
ATOM    325  ND2 ASN    47     -49.399  34.671   7.401  1.00232.16           N
ATOM    326  C   ASN    47     -53.171  36.036   5.906  1.00232.16           C
ATOM    327  O   ASN    47     -52.662  36.747   6.772  1.00232.16           O
ATOM    328  N   TYR    48     -54.127  36.490   5.074  1.00273.72           N
ATOM    329  CA  TYR    48     -54.640  37.824   5.186  1.00273.72           C
ATOM    330  CB  TYR    48     -54.060  38.808   4.153  1.00273.72           C
ATOM    331  CG  TYR    48     -52.607  39.002   4.440  1.00273.72           C
ATOM    332  CD1 TYR    48     -51.679  38.083   4.011  1.00273.72           C
ATOM    333  CD2 TYR    48     -52.169  40.110   5.130  1.00273.72           C
ATOM    334  CE1 TYR    48     -50.339  38.257   4.268  1.00273.72           C
ATOM    335  CE2 TYR    48     -50.831  40.291   5.391  1.00273.72           C
ATOM    336  CZ  TYR    48     -49.913  39.363   4.961  1.00273.72           C
ATOM    337  OH  TYR    48     -48.539  39.546   5.227  1.00273.72           O
ATOM    338  C   TYR    48     -56.106  37.724   4.921  1.00273.72           C
ATOM    339  O   TYR    48     -56.550  36.805   4.233  1.00273.72           O
ATOM    340  N   ALA    49     -56.916  38.644   5.481  1.00210.18           N
ATOM    341  CA  ALA    49     -58.315  38.559   5.179  1.00210.18           C
ATOM    342  CB  ALA    49     -59.194  38.292   6.411  1.00210.18           C
ATOM    343  C   ALA    49     -58.751  39.867   4.601  1.00210.18           C
ATOM    344  O   ALA    49     -58.686  40.914   5.243  1.00210.18           O
ATOM    345  N   PRO    50     -59.170  39.806   3.370  1.00170.73           N
ATOM    346  CA  PRO    50     -59.678  40.991   2.732  1.00170.73           C
ATOM    347  CD  PRO    50     -58.411  38.986   2.442  1.00170.73           C
ATOM    348  CB  PRO    50     -59.381  40.833   1.244  1.00170.73           C
ATOM    349  CG  PRO    50     -58.208  39.847   1.191  1.00170.73           C
ATOM    350  C   PRO    50     -61.140  41.105   3.041  1.00170.73           C
ATOM    351  O   PRO    50     -61.716  40.124   3.507  1.00170.73           O
ATOM    352  N   LEU    51     -61.766  42.277   2.802  1.00212.77           N
ATOM    353  CA  LEU    51     -63.166  42.371   3.094  1.00212.77           C
ATOM    354  CB  LEU    51     -63.475  43.436   4.170  1.00212.77           C
ATOM    355  CG  LEU    51     -64.914  43.466   4.743  1.00212.77           C
ATOM    356  CD1 LEU    51     -65.038  44.583   5.793  1.00212.77           C
ATOM    357  CD2 LEU    51     -66.005  43.585   3.666  1.00212.77           C
ATOM    358  C   LEU    51     -63.885  42.725   1.828  1.00212.77           C
ATOM    359  O   LEU    51     -63.894  43.878   1.398  1.00212.77           O
ATOM    360  N   ASP    52     -64.520  41.708   1.214  1.00215.21           N
ATOM    361  CA  ASP    52     -65.328  41.850   0.037  1.00215.21           C
ATOM    362  CB  ASP    52     -66.474  42.860   0.226  1.00215.21           C
ATOM    363  CG  ASP    52     -67.448  42.305   1.256  1.00215.21           C
ATOM    364  OD1 ASP    52     -67.262  41.133   1.679  1.00215.21           O
ATOM    365  OD2 ASP    52     -68.388  43.051   1.638  1.00215.21           O
ATOM    366  C   ASP    52     -64.488  42.344  -1.095  1.00215.21           C
ATOM    367  O   ASP    52     -65.012  42.719  -2.143  1.00215.21           O
ATOM    368  N   LEU    53     -63.156  42.338  -0.930  1.00326.41           N
ATOM    369  CA  LEU    53     -62.307  42.799  -1.988  1.00326.41           C
ATOM    370  CB  LEU    53     -62.659  44.244  -2.424  1.00326.41           C
ATOM    371  CG  LEU    53     -61.953  44.823  -3.675  1.00326.41           C
ATOM    372  CD1 LEU    53     -62.609  46.150  -4.084  1.00326.41           C
ATOM    373  CD2 LEU    53     -60.443  45.023  -3.486  1.00326.41           C
ATOM    374  C   LEU    53     -60.944  42.742  -1.394  1.00326.41           C
ATOM    375  O   LEU    53     -60.836  42.779  -0.171  1.00326.41           O
ATOM    376  N   PRO    54     -59.903  42.650  -2.173  1.00179.50           N
ATOM    377  CA  PRO    54     -58.590  42.598  -1.606  1.00179.50           C
ATOM    378  CD  PRO    54     -59.959  42.029  -3.485  1.00179.50           C
ATOM    379  CB  PRO    54     -57.646  42.383  -2.785  1.00179.50           C
ATOM    380  CG  PRO    54     -58.513  41.586  -3.782  1.00179.50           C
ATOM    381  C   PRO    54     -58.397  43.843  -0.816  1.00179.50           C
ATOM    382  O   PRO    54     -58.935  44.882  -1.195  1.00179.50           O
ATOM    383  N   GLY    55     -57.650  43.760   0.296  1.00 85.59           N
ATOM    384  CA  GLY    55     -57.622  44.882   1.176  1.00 85.59           C
ATOM    385  C   GLY    55     -58.846  44.664   1.998  1.00 85.59           C
ATOM    386  O   GLY    55     -59.499  43.631   1.861  1.00 85.59           O
ATOM    387  N   SER    56     -59.213  45.611   2.875  1.00201.81           N
ATOM    388  CA  SER    56     -60.391  45.329   3.637  1.00201.81           C
ATOM    389  CB  SER    56     -60.156  45.313   5.158  1.00201.81           C
ATOM    390  OG  SER    56     -59.271  44.258   5.504  1.00201.81           O
ATOM    391  C   SER    56     -61.391  46.396   3.358  1.00201.81           C
ATOM    392  O   SER    56     -61.037  47.553   3.130  1.00201.81           O
ATOM    393  N   ALA    57     -62.683  46.018   3.344  1.00230.27           N
ATOM    394  CA  ALA    57     -63.687  47.019   3.166  1.00230.27           C
ATOM    395  CB  ALA    57     -65.122  46.466   3.135  1.00230.27           C
ATOM    396  C   ALA    57     -63.545  47.864   4.377  1.00230.27           C
ATOM    397  O   ALA    57     -63.274  47.355   5.464  1.00230.27           O
ATOM    398  N   GLU    58     -63.700  49.188   4.233  1.00262.46           N
ATOM    399  CA  GLU    58     -63.440  49.972   5.399  1.00262.46           C
ATOM    400  CB  GLU    58     -62.424  51.098   5.153  1.00262.46           C
ATOM    401  CG  GLU    58     -62.054  51.873   6.418  1.00262.46           C
ATOM    402  CD  GLU    58     -61.051  52.947   6.025  1.00262.46           C
ATOM    403  OE1 GLU    58     -60.822  53.119   4.798  1.00262.46           O
ATOM    404  OE2 GLU    58     -60.497  53.606   6.945  1.00262.46           O
ATOM    405  C   GLU    58     -64.691  50.608   5.898  1.00262.46           C
ATOM    406  O   GLU    58     -65.279  51.483   5.265  1.00262.46           O
ATOM    407  N   PRO    59     -65.129  50.098   7.012  1.00158.12           N
ATOM    408  CA  PRO    59     -66.217  50.677   7.750  1.00158.12           C
ATOM    409  CD  PRO    59     -64.952  48.688   7.310  1.00158.12           C
ATOM    410  CB  PRO    59     -66.746  49.571   8.667  1.00158.12           C
ATOM    411  CG  PRO    59     -65.636  48.504   8.672  1.00158.12           C
ATOM    412  C   PRO    59     -65.829  51.924   8.498  1.00158.12           C
ATOM    413  O   PRO    59     -66.713  52.748   8.728  1.00158.12           O
ATOM    414  N   PRO    60     -64.592  52.096   8.902  1.00175.81           N
ATOM    415  CA  PRO    60     -64.284  53.275   9.671  1.00175.81           C
ATOM    416  CD  PRO    60     -63.847  50.948   9.409  1.00175.81           C
ATOM    417  CB  PRO    60     -63.020  52.960  10.465  1.00175.81           C
ATOM    418  CG  PRO    60     -63.080  51.438  10.645  1.00175.81           C
ATOM    419  C   PRO    60     -64.164  54.542   8.896  1.00175.81           C
ATOM    420  O   PRO    60     -63.924  54.502   7.691  1.00175.81           O
ATOM    421  N   LYS    61     -64.342  55.680   9.597  1.00236.68           N
ATOM    422  CA  LYS    61     -64.197  56.984   9.025  1.00236.68           C
ATOM    423  CB  LYS    61     -65.521  57.764   8.964  1.00236.68           C
ATOM    424  CG  LYS    61     -66.164  57.950  10.342  1.00236.68           C
ATOM    425  CD  LYS    61     -67.302  58.972  10.371  1.00236.68           C
ATOM    426  CE  LYS    61     -67.993  59.072  11.733  1.00236.68           C
ATOM    427  NZ  LYS    61     -69.081  60.075  11.683  1.00236.68           N
ATOM    428  C   LYS    61     -63.290  57.744   9.940  1.00236.68           C
ATOM    429  O   LYS    61     -63.396  57.633  11.160  1.00236.68           O
ATOM    430  N   GLN    62     -62.353  58.527   9.371  1.00226.38           N
ATOM    431  CA  GLN    62     -61.477  59.307  10.196  1.00226.38           C
ATOM    432  CB  GLN    62     -59.985  58.979   9.999  1.00226.38           C
ATOM    433  CG  GLN    62     -59.592  57.569  10.445  1.00226.38           C
ATOM    434  CD  GLN    62     -59.560  57.540  11.967  1.00226.38           C
ATOM    435  OE1 GLN    62     -59.739  58.564  12.625  1.00226.38           O
ATOM    436  NE2 GLN    62     -59.321  56.332  12.546  1.00226.38           N
ATOM    437  C   GLN    62     -61.667  60.731   9.792  1.00226.38           C
ATOM    438  O   GLN    62     -61.777  61.036   8.605  1.00226.38           O
ATOM    439  N   CYS    63     -61.740  61.647  10.775  1.00106.62           N
ATOM    440  CA  CYS    63     -61.902  63.025  10.419  1.00106.62           C
ATOM    441  CB  CYS    63     -63.213  63.644  10.929  1.00106.62           C
ATOM    442  SG  CYS    63     -63.385  65.393  10.465  1.00106.62           S
ATOM    443  C   CYS    63     -60.790  63.804  11.038  1.00106.62           C
ATOM    444  O   CYS    63     -60.635  63.825  12.259  1.00106.62           O
ATOM    445  N   HIS    64     -59.971  64.459  10.194  1.00171.57           N
ATOM    446  CA  HIS    64     -58.924  65.292  10.704  1.00171.57           C
ATOM    447  ND1 HIS    64     -58.056  62.202  11.320  1.00171.57           N
ATOM    448  CG  HIS    64     -57.481  63.423  11.598  1.00171.57           C
ATOM    449  CB  HIS    64     -57.544  64.612  10.684  1.00171.57           C
ATOM    450  NE2 HIS    64     -57.103  62.013  13.320  1.00171.57           N
ATOM    451  CD2 HIS    64     -56.902  63.289  12.823  1.00171.57           C
ATOM    452  CE1 HIS    64     -57.801  61.397  12.383  1.00171.57           C
ATOM    453  C   HIS    64     -58.873  66.483   9.806  1.00171.57           C
ATOM    454  O   HIS    64     -58.639  66.364   8.604  1.00171.57           O
ATOM    455  N   PRO    65     -59.119  67.632  10.364  1.00159.84           N
ATOM    456  CA  PRO    65     -59.103  68.810   9.544  1.00159.84           C
ATOM    457  CD  PRO    65     -60.123  67.722  11.413  1.00159.84           C
ATOM    458  CB  PRO    65     -59.901  69.867  10.302  1.00159.84           C
ATOM    459  CG  PRO    65     -60.873  69.040  11.160  1.00159.84           C
ATOM    460  C   PRO    65     -57.720  69.248   9.191  1.00159.84           C
ATOM    461  O   PRO    65     -56.816  69.099  10.012  1.00159.84           O
ATOM    462  N   CYS    66     -57.550  69.783   7.965  1.00 85.94           N
ATOM    463  CA  CYS    66     -56.305  70.315   7.494  1.00 85.94           C
ATOM    464  CB  CYS    66     -55.050  69.551   7.963  1.00 85.94           C
ATOM    465  SG  CYS    66     -55.033  67.805   7.468  1.00 85.94           S
ATOM    466  C   CYS    66     -56.363  70.304   6.000  1.00 85.94           C
ATOM    467  O   CYS    66     -57.281  69.742   5.404  1.00 85.94           O
ATOM    468  N   PRO    67     -55.410  70.945   5.384  1.00147.54           N
ATOM    469  CA  PRO    67     -55.405  70.991   3.948  1.00147.54           C
ATOM    470  CD  PRO    67     -54.898  72.180   5.959  1.00147.54           C
ATOM    471  CB  PRO    67     -54.509  72.165   3.564  1.00147.54           C
ATOM    472  CG  PRO    67     -54.626  73.113   4.769  1.00147.54           C
ATOM    473  C   PRO    67     -54.979  69.699   3.334  1.00147.54           C
ATOM    474  O   PRO    67     -54.338  68.892   4.005  1.00147.54           O
ATOM    475  N   GLY    68     -55.347  69.490   2.054  1.00 88.23           N
ATOM    476  CA  GLY    68     -54.993  68.309   1.325  1.00 88.23           C
ATOM    477  C   GLY    68     -55.642  68.445  -0.013  1.00 88.23           C
ATOM    478  O   GLY    68     -56.439  69.356  -0.231  1.00 88.23           O
ATOM    479  N   VAL    69     -55.320  67.538  -0.955  1.00 36.31           N
ATOM    480  CA  VAL    69     -55.933  67.629  -2.247  1.00 36.31           C
ATOM    481  CB  VAL    69     -54.963  67.589  -3.392  1.00 36.31           C
ATOM    482  CG1 VAL    69     -55.762  67.559  -4.707  1.00 36.31           C
ATOM    483  CG2 VAL    69     -54.008  68.789  -3.270  1.00 36.31           C
ATOM    484  C   VAL    69     -56.835  66.450  -2.391  1.00 36.31           C
ATOM    485  O   VAL    69     -56.563  65.364  -1.882  1.00 36.31           O
ATOM    486  N   PRO    70     -57.934  66.673  -3.051  1.00 85.10           N
ATOM    487  CA  PRO    70     -58.881  65.618  -3.276  1.00 85.10           C
ATOM    488  CD  PRO    70     -58.568  67.978  -3.031  1.00 85.10           C
ATOM    489  CB  PRO    70     -60.217  66.300  -3.586  1.00 85.10           C
ATOM    490  CG  PRO    70     -59.854  67.775  -3.844  1.00 85.10           C
ATOM    491  C   PRO    70     -58.402  64.714  -4.361  1.00 85.10           C
ATOM    492  O   PRO    70     -57.630  65.156  -5.210  1.00 85.10           O
ATOM    493  N   GLN    71     -58.837  63.439  -4.344  1.00260.23           N
ATOM    494  CA  GLN    71     -58.450  62.530  -5.380  1.00260.23           C
ATOM    495  CB  GLN    71     -57.578  61.354  -4.903  1.00260.23           C
ATOM    496  CG  GLN    71     -58.297  60.387  -3.960  1.00260.23           C
ATOM    497  CD  GLN    71     -57.327  59.267  -3.607  1.00260.23           C
ATOM    498  OE1 GLN    71     -57.736  58.159  -3.262  1.00260.23           O
ATOM    499  NE2 GLN    71     -56.002  59.559  -3.697  1.00260.23           N
ATOM    500  C   GLN    71     -59.711  61.942  -5.915  1.00260.23           C
ATOM    501  O   GLN    71     -60.739  61.937  -5.238  1.00260.23           O
ATOM    502  N   GLY    72     -59.672  61.445  -7.164  1.00147.06           N
ATOM    503  CA  GLY    72     -60.854  60.857  -7.717  1.00147.06           C
ATOM    504  C   GLY    72     -60.423  59.761  -8.631  1.00147.06           C
ATOM    505  O   GLY    72     -59.329  59.798  -9.193  1.00147.06           O
ATOM    506  N   THR    73     -61.288  58.743  -8.799  1.00270.13           N
ATOM    507  CA  THR    73     -60.957  57.654  -9.666  1.00270.13           C
ATOM    508  CB  THR    73     -60.563  56.406  -8.934  1.00270.13           C
ATOM    509  OG1 THR    73     -60.074  55.435  -9.848  1.00270.13           O
ATOM    510  CG2 THR    73     -61.796  55.868  -8.191  1.00270.13           C
ATOM    511  C   THR    73     -62.178  57.325 -10.457  1.00270.13           C
ATOM    512  O   THR    73     -63.272  57.804 -10.160  1.00270.13           O
ATOM    513  N   SER    74     -62.010  56.509 -11.514  1.00155.50           N
ATOM    514  CA  SER    74     -63.134  56.119 -12.312  1.00155.50           C
ATOM    515  CB  SER    74     -63.184  56.812 -13.684  1.00155.50           C
ATOM    516  OG  SER    74     -62.070  56.418 -14.472  1.00155.50           O
ATOM    517  C   SER    74     -63.001  54.654 -12.563  1.00155.50           C
ATOM    518  O   SER    74     -61.907  54.094 -12.505  1.00155.50           O
ATOM    519  N   PRO    75     -64.108  54.011 -12.804  1.00101.78           N
ATOM    520  CA  PRO    75     -64.075  52.610 -13.112  1.00101.78           C
ATOM    521  CD  PRO    75     -65.358  54.401 -12.177  1.00101.78           C
ATOM    522  CB  PRO    75     -65.477  52.071 -12.811  1.00101.78           C
ATOM    523  CG  PRO    75     -66.352  53.327 -12.640  1.00101.78           C
ATOM    524  C   PRO    75     -63.653  52.443 -14.533  1.00101.78           C
ATOM    525  O   PRO    75     -63.833  53.374 -15.316  1.00101.78           O
ATOM    526  N   ALA    76     -63.077  51.279 -14.890  1.00192.25           N
ATOM    527  CA  ALA    76     -62.676  51.088 -16.252  1.00192.25           C
ATOM    528  CB  ALA    76     -61.174  50.802 -16.420  1.00192.25           C
ATOM    529  C   ALA    76     -63.412  49.898 -16.770  1.00192.25           C
ATOM    530  O   ALA    76     -63.581  48.893 -16.081  1.00192.25           O
ATOM    531  N   PRO    77     -63.886  50.023 -17.976  1.00 85.21           N
ATOM    532  CA  PRO    77     -64.576  48.930 -18.601  1.00 85.21           C
ATOM    533  CD  PRO    77     -64.360  51.309 -18.457  1.00 85.21           C
ATOM    534  CB  PRO    77     -65.484  49.548 -19.668  1.00 85.21           C
ATOM    535  CG  PRO    77     -64.976  50.992 -19.826  1.00 85.21           C
ATOM    536  C   PRO    77     -63.589  47.956 -19.150  1.00 85.21           C
ATOM    537  O   PRO    77     -62.450  48.343 -19.409  1.00 85.21           O
ATOM    538  N   VAL    78     -63.997  46.684 -19.322  1.00 22.82           N
ATOM    539  CA  VAL    78     -63.115  45.714 -19.896  1.00 22.82           C
ATOM    540  CB  VAL    78     -62.771  44.590 -18.965  1.00 22.82           C
ATOM    541  CG1 VAL    78     -61.920  43.562 -19.729  1.00 22.82           C
ATOM    542  CG2 VAL    78     -62.078  45.179 -17.725  1.00 22.82           C
ATOM    543  C   VAL    78     -63.845  45.122 -21.056  1.00 22.82           C
ATOM    544  O   VAL    78     -65.047  44.872 -20.987  1.00 22.82           O
ATOM    545  N   PRO    79     -63.151  44.924 -22.139  1.00 92.18           N
ATOM    546  CA  PRO    79     -63.790  44.349 -23.287  1.00 92.18           C
ATOM    547  CD  PRO    79     -62.068  45.817 -22.512  1.00 92.18           C
ATOM    548  CB  PRO    79     -62.949  44.759 -24.499  1.00 92.18           C
ATOM    549  CG  PRO    79     -61.645  45.320 -23.902  1.00 92.18           C
ATOM    550  C   PRO    79     -63.953  42.874 -23.128  1.00 92.18           C
ATOM    551  O   PRO    79     -63.111  42.244 -22.490  1.00 92.18           O
ATOM    552  N   TYR    80     -65.041  42.310 -23.685  1.00281.43           N
ATOM    553  CA  TYR    80     -65.247  40.893 -23.630  1.00281.43           C
ATOM    554  CB  TYR    80     -66.242  40.452 -22.543  1.00281.43           C
ATOM    555  CG  TYR    80     -66.349  38.967 -22.614  1.00281.43           C
ATOM    556  CD1 TYR    80     -65.400  38.171 -22.015  1.00281.43           C
ATOM    557  CD2 TYR    80     -67.397  38.371 -23.278  1.00281.43           C
ATOM    558  CE1 TYR    80     -65.495  36.800 -22.077  1.00281.43           C
ATOM    559  CE2 TYR    80     -67.496  37.002 -23.343  1.00281.43           C
ATOM    560  CZ  TYR    80     -66.544  36.214 -22.744  1.00281.43           C
ATOM    561  OH  TYR    80     -66.643  34.808 -22.809  1.00281.43           O
ATOM    562  C   TYR    80     -65.827  40.500 -24.949  1.00281.43           C
ATOM    563  O   TYR    80     -66.429  41.323 -25.637  1.00281.43           O
ATOM    564  N   GLY    81     -65.644  39.228 -25.353  1.00146.24           N
ATOM    565  CA  GLY    81     -66.227  38.819 -26.595  1.00146.24           C
ATOM    566  C   GLY    81     -65.916  37.374 -26.804  1.00146.24           C
ATOM    567  O   GLY    81     -64.852  36.890 -26.423  1.00146.24           O
ATOM    568  N   TYR    82     -66.863  36.647 -27.428  1.00311.10           N
ATOM    569  CA  TYR    82     -66.663  35.259 -27.716  1.00311.10           C
ATOM    570  CB  TYR    82     -67.501  34.326 -26.825  1.00311.10           C
ATOM    571  CG  TYR    82     -67.206  32.919 -27.219  1.00311.10           C
ATOM    572  CD1 TYR    82     -66.078  32.287 -26.751  1.00311.10           C
ATOM    573  CD2 TYR    82     -68.060  32.230 -28.051  1.00311.10           C
ATOM    574  CE1 TYR    82     -65.802  30.988 -27.108  1.00311.10           C
ATOM    575  CE2 TYR    82     -67.789  30.931 -28.412  1.00311.10           C
ATOM    576  CZ  TYR    82     -66.658  30.309 -27.940  1.00311.10           C
ATOM    577  OH  TYR    82     -66.378  28.976 -28.309  1.00311.10           O
ATOM    578  C   TYR    82     -67.108  35.053 -29.126  1.00311.10           C
ATOM    579  O   TYR    82     -68.030  35.718 -29.594  1.00311.10           O
ATOM    580  N   PHE    83     -66.446  34.137 -29.857  1.00285.36           N
ATOM    581  CA  PHE    83     -66.859  33.901 -31.208  1.00285.36           C
ATOM    582  CB  PHE    83     -65.827  34.330 -32.265  1.00285.36           C
ATOM    583  CG  PHE    83     -66.416  34.012 -33.598  1.00285.36           C
ATOM    584  CD1 PHE    83     -67.304  34.880 -34.191  1.00285.36           C
ATOM    585  CD2 PHE    83     -66.082  32.849 -34.253  1.00285.36           C
ATOM    586  CE1 PHE    83     -67.852  34.592 -35.419  1.00285.36           C
ATOM    587  CE2 PHE    83     -66.627  32.556 -35.481  1.00285.36           C
ATOM    588  CZ  PHE    83     -67.514  33.429 -36.067  1.00285.36           C
ATOM    589  C   PHE    83     -67.066  32.433 -31.370  1.00285.36           C
ATOM    590  O   PHE    83     -66.430  31.626 -30.693  1.00285.36           O
ATOM    591  N   GLY    84     -67.986  32.053 -32.275  1.00121.67           N
ATOM    592  CA  GLY    84     -68.242  30.664 -32.508  1.00121.67           C
ATOM    593  C   GLY    84     -69.421  30.579 -33.418  1.00121.67           C
ATOM    594  O   GLY    84     -70.062  31.585 -33.718  1.00121.67           O
ATOM    595  N   GLY    85     -69.735  29.356 -33.886  1.00102.35           N
ATOM    596  CA  GLY    85     -70.861  29.186 -34.754  1.00102.35           C
ATOM    597  C   GLY    85     -70.590  27.994 -35.609  1.00102.35           C
ATOM    598  O   GLY    85     -69.542  27.359 -35.497  1.00102.35           O
ATOM    599  N   GLY    86     -71.547  27.662 -36.496  1.00132.74           N
ATOM    600  CA  GLY    86     -71.373  26.544 -37.374  1.00132.74           C
ATOM    601  C   GLY    86     -72.358  26.711 -38.482  1.00132.74           C
ATOM    602  O   GLY    86     -73.367  27.398 -38.329  1.00132.74           O
ATOM    603  N   TYR    87     -72.087  26.079 -39.639  1.00316.02           N
ATOM    604  CA  TYR    87     -72.993  26.215 -40.739  1.00316.02           C
ATOM    605  CB  TYR    87     -72.381  26.965 -41.934  1.00316.02           C
ATOM    606  CG  TYR    87     -73.435  27.103 -42.975  1.00316.02           C
ATOM    607  CD1 TYR    87     -74.383  28.095 -42.870  1.00316.02           C
ATOM    608  CD2 TYR    87     -73.473  26.255 -44.057  1.00316.02           C
ATOM    609  CE1 TYR    87     -75.362  28.235 -43.824  1.00316.02           C
ATOM    610  CE2 TYR    87     -74.451  26.391 -45.014  1.00316.02           C
ATOM    611  CZ  TYR    87     -75.395  27.383 -44.900  1.00316.02           C
ATOM    612  OH  TYR    87     -76.397  27.522 -45.884  1.00316.02           O
ATOM    613  C   TYR    87     -73.346  24.837 -41.198  1.00316.02           C
ATOM    614  O   TYR    87     -72.495  23.949 -41.237  1.00316.02           O
ATOM    615  N   TYR    88     -74.631  24.619 -41.537  1.00314.05           N
ATOM    616  CA  TYR    88     -75.048  23.325 -41.991  1.00314.05           C
ATOM    617  CB  TYR    88     -75.956  22.597 -40.985  1.00314.05           C
ATOM    618  CG  TYR    88     -76.269  21.246 -41.528  1.00314.05           C
ATOM    619  CD1 TYR    88     -75.365  20.217 -41.385  1.00314.05           C
ATOM    620  CD2 TYR    88     -77.461  21.001 -42.170  1.00314.05           C
ATOM    621  CE1 TYR    88     -75.642  18.965 -41.879  1.00314.05           C
ATOM    622  CE2 TYR    88     -77.742  19.750 -42.666  1.00314.05           C
ATOM    623  CZ  TYR    88     -76.833  18.730 -42.521  1.00314.05           C
ATOM    624  OH  TYR    88     -77.122  17.446 -43.029  1.00314.05           O
ATOM    625  C   TYR    88     -75.837  23.540 -43.243  1.00314.05           C
ATOM    626  O   TYR    88     -76.469  24.581 -43.413  1.00314.05           O
ATOM    627  N   SER    89     -75.801  22.564 -44.173  1.00200.43           N
ATOM    628  CA  SER    89     -76.539  22.730 -45.392  1.00200.43           C
ATOM    629  CB  SER    89     -75.650  22.906 -46.635  1.00200.43           C
ATOM    630  OG  SER    89     -74.892  24.101 -46.534  1.00200.43           O
ATOM    631  C   SER    89     -77.342  21.492 -45.623  1.00200.43           C
ATOM    632  O   SER    89     -76.955  20.399 -45.215  1.00200.43           O
ATOM    633  N   CYS    90     -78.509  21.650 -46.278  1.00 68.26           N
ATOM    634  CA  CYS    90     -79.336  20.525 -46.598  1.00 68.26           C
ATOM    635  CB  CYS    90     -80.668  20.495 -45.829  1.00 68.26           C
ATOM    636  SG  CYS    90     -80.440  20.291 -44.037  1.00 68.26           S
ATOM    637  C   CYS    90     -79.677  20.646 -48.047  1.00 68.26           C
ATOM    638  O   CYS    90     -79.821  21.752 -48.566  1.00 68.26           O
ATOM    639  N   ARG    91     -79.793  19.504 -48.752  1.00301.87           N
ATOM    640  CA  ARG    91     -80.130  19.577 -50.143  1.00301.87           C
ATOM    641  CB  ARG    91     -78.946  19.268 -51.075  1.00301.87           C
ATOM    642  CG  ARG    91     -78.359  17.869 -50.873  1.00301.87           C
ATOM    643  CD  ARG    91     -77.172  17.564 -51.789  1.00301.87           C
ATOM    644  NE  ARG    91     -76.013  18.363 -51.300  1.00301.87           N
ATOM    645  CZ  ARG    91     -74.761  18.119 -51.786  1.00301.87           C
ATOM    646  NH1 ARG    91     -74.569  17.144 -52.721  1.00301.87           N
ATOM    647  NH2 ARG    91     -73.700  18.850 -51.335  1.00301.87           N
ATOM    648  C   ARG    91     -81.187  18.557 -50.415  1.00301.87           C
ATOM    649  O   ARG    91     -81.147  17.448 -49.885  1.00301.87           O
ATOM    650  N   VAL    92     -82.184  18.927 -51.244  1.00130.76           N
ATOM    651  CA  VAL    92     -83.218  17.999 -51.599  1.00130.76           C
ATOM    652  CB  VAL    92     -84.459  18.141 -50.767  1.00130.76           C
ATOM    653  CG1 VAL    92     -84.107  17.818 -49.305  1.00130.76           C
ATOM    654  CG2 VAL    92     -85.028  19.555 -50.974  1.00130.76           C
ATOM    655  C   VAL    92     -83.603  18.295 -53.011  1.00130.76           C
ATOM    656  O   VAL    92     -83.483  19.430 -53.468  1.00130.76           O
ATOM    657  N   SER    93     -84.057  17.268 -53.756  1.00209.78           N
ATOM    658  CA  SER    93     -84.466  17.513 -55.107  1.00209.78           C
ATOM    659  CB  SER    93     -83.336  17.334 -56.134  1.00209.78           C
ATOM    660  OG  SER    93     -83.821  17.587 -57.444  1.00209.78           O
ATOM    661  C   SER    93     -85.534  16.527 -55.453  1.00209.78           C
ATOM    662  O   SER    93     -85.575  15.424 -54.910  1.00209.78           O
ATOM    663  N   ARG    94     -86.449  16.920 -56.360  1.00375.98           N
ATOM    664  CA  ARG    94     -87.482  16.024 -56.793  1.00375.98           C
ATOM    665  CB  ARG    94     -88.745  16.065 -55.909  1.00375.98           C
ATOM    666  CG  ARG    94     -89.420  17.438 -55.819  1.00375.98           C
ATOM    667  CD  ARG    94     -90.205  17.839 -57.070  1.00375.98           C
ATOM    668  NE  ARG    94     -91.394  16.944 -57.157  1.00375.98           N
ATOM    669  CZ  ARG    94     -92.344  17.162 -58.112  1.00375.98           C
ATOM    670  NH1 ARG    94     -92.206  18.199 -58.989  1.00375.98           N
ATOM    671  NH2 ARG    94     -93.433  16.343 -58.190  1.00375.98           N
ATOM    672  C   ARG    94     -87.869  16.428 -58.179  1.00375.98           C
ATOM    673  O   ARG    94     -87.742  17.595 -58.550  1.00375.98           O
ATOM    674  N   SER    95     -88.331  15.461 -58.995  1.00226.58           N
ATOM    675  CA  SER    95     -88.748  15.798 -60.326  1.00226.58           C
ATOM    676  CB  SER    95     -87.630  15.668 -61.373  1.00226.58           C
ATOM    677  OG  SER    95     -88.121  16.020 -62.658  1.00226.58           O
ATOM    678  C   SER    95     -89.830  14.847 -60.718  1.00226.58           C
ATOM    679  O   SER    95     -89.908  13.734 -60.199  1.00226.58           O
ATOM    680  N   SER    96     -90.716  15.278 -61.639  1.00187.58           N
ATOM    681  CA  SER    96     -91.760  14.407 -62.093  1.00187.58           C
ATOM    682  CB  SER    96     -93.085  14.586 -61.335  1.00187.58           C
ATOM    683  OG  SER    96     -93.608  15.886 -61.567  1.00187.58           O
ATOM    684  C   SER    96     -92.026  14.733 -63.527  1.00187.58           C
ATOM    685  O   SER    96     -91.846  15.871 -63.958  1.00187.58           O
ATOM    686  N   LEU    97     -92.443  13.721 -64.315  1.00333.83           N
ATOM    687  CA  LEU    97     -92.749  13.958 -65.695  1.00333.83           C
ATOM    688  CB  LEU    97     -91.694  13.368 -66.657  1.00333.83           C
ATOM    689  CG  LEU    97     -91.955  13.595 -68.163  1.00333.83           C
ATOM    690  CD1 LEU    97     -93.125  12.754 -68.700  1.00333.83           C
ATOM    691  CD2 LEU    97     -92.106  15.093 -68.473  1.00333.83           C
ATOM    692  C   LEU    97     -94.059  13.292 -65.965  1.00333.83           C
ATOM    693  O   LEU    97     -94.337  12.217 -65.435  1.00333.83           O
ATOM    694  N   LYS    98     -94.917  13.929 -66.786  1.00248.60           N
ATOM    695  CA  LYS    98     -96.173  13.316 -67.104  1.00248.60           C
ATOM    696  CB  LYS    98     -97.385  14.042 -66.498  1.00248.60           C
ATOM    697  CG  LYS    98     -97.432  13.967 -64.970  1.00248.60           C
ATOM    698  CD  LYS    98     -97.510  12.536 -64.433  1.00248.60           C
ATOM    699  CE  LYS    98     -97.555  12.454 -62.906  1.00248.60           C
ATOM    700  NZ  LYS    98     -97.632  11.040 -62.478  1.00248.60           N
ATOM    701  C   LYS    98     -96.331  13.346 -68.591  1.00248.60           C
ATOM    702  O   LYS    98     -96.090  14.360 -69.244  1.00248.60           O
ATOM    703  N   PRO    99     -96.704  12.222 -69.134  1.00 79.60           N
ATOM    704  CA  PRO    99     -96.932  12.134 -70.552  1.00 79.60           C
ATOM    705  CD  PRO    99     -96.255  10.956 -68.581  1.00 79.60           C
ATOM    706  CB  PRO    99     -96.718  10.666 -70.933  1.00 79.60           C
ATOM    707  CG  PRO    99     -96.736   9.909 -69.594  1.00 79.60           C
ATOM    708  C   PRO    99     -98.293  12.646 -70.894  1.00 79.60           C
ATOM    709  O   PRO    99     -99.149  12.694 -70.011  1.00 79.60           O
ATOM    710  N   CYS   100     -98.512  13.047 -72.162  1.00 99.05           N
ATOM    711  CA  CYS   100     -99.806  13.513 -72.568  1.00 99.05           C
ATOM    712  CB  CYS   100     -99.887  15.040 -72.733  1.00 99.05           C
ATOM    713  SG  CYS   100     -98.785  15.658 -74.039  1.00 99.05           S
ATOM    714  C   CYS   100    -100.096  12.910 -73.906  1.00 99.05           C
ATOM    715  O   CYS   100     -99.181  12.583 -74.660  1.00 99.05           O
ATOM    716  N   ALA   101    -101.393  12.723 -74.226  1.00259.91           N
ATOM    717  CA  ALA   101    -101.743  12.174 -75.503  1.00259.91           C
ATOM    718  CB  ALA   101    -101.956  10.651 -75.483  1.00259.91           C
ATOM    719  C   ALA   101    -103.039  12.793 -75.922  1.00259.91           C
ATOM    720  O   ALA   101    -103.840  13.202 -75.084  1.00259.91           O
ATOM    721  N   GLN   102    -103.265  12.896 -77.247  1.00331.56           N
ATOM    722  CA  GLN   102    -104.496  13.454 -77.727  1.00331.56           C
ATOM    723  CB  GLN   102    -104.404  14.951 -78.070  1.00331.56           C
ATOM    724  CG  GLN   102    -103.450  15.254 -79.226  1.00331.56           C
ATOM    725  CD  GLN   102    -103.454  16.759 -79.455  1.00331.56           C
ATOM    726  OE1 GLN   102    -102.764  17.268 -80.336  1.00331.56           O
ATOM    727  NE2 GLN   102    -104.259  17.493 -78.640  1.00331.56           N
ATOM    728  C   GLN   102    -104.862  12.736 -78.987  1.00331.56           C
ATOM    729  O   GLN   102    -104.000  12.197 -79.678  1.00331.56           O
ATOM    730  N   ALA   103    -106.172  12.690 -79.304  1.00293.03           N
ATOM    731  CA  ALA   103    -106.604  12.047 -80.510  1.00293.03           C
ATOM    732  CB  ALA   103    -107.034  10.584 -80.310  1.00293.03           C
ATOM    733  C   ALA   103    -107.801  12.792 -81.011  1.00293.03           C
ATOM    734  O   ALA   103    -108.512  13.430 -80.237  1.00293.03           O
ATOM    735  N   ALA   104    -108.039  12.748 -82.337  1.00289.38           N
ATOM    736  CA  ALA   104    -109.180  13.422 -82.883  1.00289.38           C
ATOM    737  CB  ALA   104    -108.885  14.858 -83.348  1.00289.38           C
ATOM    738  C   ALA   104    -109.629  12.656 -84.086  1.00289.38           C
ATOM    739  O   ALA   104    -108.845  11.937 -84.705  1.00289.38           O
ATOM    740  N   THR   105    -110.927  12.776 -84.434  1.00246.23           N
ATOM    741  CA  THR   105    -111.435  12.097 -85.590  1.00246.23           C
ATOM    742  CB  THR   105    -112.356  10.959 -85.264  1.00246.23           C
ATOM    743  OG1 THR   105    -111.683   9.999 -84.463  1.00246.23           O
ATOM    744  CG2 THR   105    -112.827  10.315 -86.579  1.00246.23           C
ATOM    745  C   THR   105    -112.229  13.088 -86.379  1.00246.23           C
ATOM    746  O   THR   105    -112.772  14.043 -85.826  1.00246.23           O
ATOM    747  N   LEU   106    -112.294  12.896 -87.712  1.00263.37           N
ATOM    748  CA  LEU   106    -113.049  13.794 -88.535  1.00263.37           C
ATOM    749  CB  LEU   106    -112.189  14.565 -89.551  1.00263.37           C
ATOM    750  CG  LEU   106    -111.163  15.510 -88.896  1.00263.37           C
ATOM    751  CD1 LEU   106    -110.337  16.258 -89.955  1.00263.37           C
ATOM    752  CD2 LEU   106    -111.839  16.456 -87.889  1.00263.37           C
ATOM    753  C   LEU   106    -114.026  12.978 -89.319  1.00263.37           C
ATOM    754  O   LEU   106    -113.729  11.855 -89.722  1.00263.37           O
ATOM    755  N   ALA   107    -115.239  13.524 -89.537  1.00289.18           N
ATOM    756  CA  ALA   107    -116.218  12.816 -90.308  1.00289.18           C
ATOM    757  CB  ALA   107    -117.273  12.095 -89.453  1.00289.18           C
ATOM    758  C   ALA   107    -116.943  13.823 -91.142  1.00289.18           C
ATOM    759  O   ALA   107    -117.057  14.988 -90.765  1.00289.18           O
ATOM    760  N   ALA   108    -117.436  13.396 -92.322  1.00292.59           N
ATOM    761  CA  ALA   108    -118.164  14.299 -93.165  1.00292.59           C
ATOM    762  CB  ALA   108    -117.304  14.947 -94.264  1.00292.59           C
ATOM    763  C   ALA   108    -119.229  13.507 -93.853  1.00292.59           C
ATOM    764  O   ALA   108    -119.087  12.302 -94.052  1.00292.59           O
ATOM    765  N   TYR   109    -120.345  14.170 -94.216  1.00304.34           N
ATOM    766  CA  TYR   109    -121.395  13.476 -94.900  1.00304.34           C
ATOM    767  CB  TYR   109    -122.648  13.257 -94.031  1.00304.34           C
ATOM    768  CG  TYR   109    -123.564  12.335 -94.762  1.00304.34           C
ATOM    769  CD1 TYR   109    -123.271  10.993 -94.846  1.00304.34           C
ATOM    770  CD2 TYR   109    -124.720  12.799 -95.341  1.00304.34           C
ATOM    771  CE1 TYR   109    -124.109  10.131 -95.513  1.00304.34           C
ATOM    772  CE2 TYR   109    -125.563  11.943 -96.010  1.00304.34           C
ATOM    773  CZ  TYR   109    -125.257  10.606 -96.098  1.00304.34           C
ATOM    774  OH  TYR   109    -126.120   9.725 -96.784  1.00304.34           O
ATOM    775  C   TYR   109    -121.767  14.318 -96.081  1.00304.34           C
ATOM    776  O   TYR   109    -121.644  15.541 -96.055  1.00304.34           O
ATOM    777  N   PRO   110    -122.184  13.675 -97.137  1.00122.93           N
ATOM    778  CA  PRO   110    -122.547  14.385 -98.335  1.00122.93           C
ATOM    779  CD  PRO   110    -121.697  12.339 -97.428  1.00122.93           C
ATOM    780  CB  PRO   110    -122.427  13.378 -99.483  1.00122.93           C
ATOM    781  CG  PRO   110    -122.313  12.007 -98.794  1.00122.93           C
ATOM    782  C   PRO   110    -123.897  15.020 -98.237  1.00122.93           C
ATOM    783  O   PRO   110    -124.697  14.606 -97.400  1.00122.93           O
ATOM    784  N   ALA   111    -124.166  16.037 -99.079  1.00230.77           N
ATOM    785  CA  ALA   111    -125.442  16.689 -99.068  1.00230.77           C
ATOM    786  CB  ALA   111    -125.391  18.138 -98.556  1.00230.77           C
ATOM    787  C   ALA   111    -125.917  16.737-100.483  1.00230.77           C
ATOM    788  O   ALA   111    -125.116  16.695-101.416  1.00230.77           O
ATOM    789  N   GLU   112    -127.248  16.805-100.683  1.00260.33           N
ATOM    790  CA  GLU   112    -127.756  16.846-102.023  1.00260.33           C
ATOM    791  CB  GLU   112    -129.105  16.125-102.191  1.00260.33           C
ATOM    792  CG  GLU   112    -129.619  16.116-103.632  1.00260.33           C
ATOM    793  CD  GLU   112    -128.771  15.134-104.428  1.00260.33           C
ATOM    794  OE1 GLU   112    -127.821  14.556-103.835  1.00260.33           O
ATOM    795  OE2 GLU   112    -129.061  14.949-105.640  1.00260.33           O
ATOM    796  C   GLU   112    -127.965  18.279-102.386  1.00260.33           C
ATOM    797  O   GLU   112    -128.808  18.967-101.812  1.00260.33           O
ATOM    798  N   THR   113    -127.166  18.764-103.354  1.00130.38           N
ATOM    799  CA  THR   113    -127.243  20.119-103.817  1.00130.38           C
ATOM    800  CB  THR   113    -126.157  20.449-104.798  1.00130.38           C
ATOM    801  OG1 THR   113    -126.290  19.653-105.966  1.00130.38           O
ATOM    802  CG2 THR   113    -124.796  20.186-104.131  1.00130.38           C
ATOM    803  C   THR   113    -128.555  20.445-104.490  1.00130.38           C
ATOM    804  O   THR   113    -129.175  21.427-104.082  1.00130.38           O
ATOM    805  N   PRO   114    -129.059  19.711-105.464  1.00 88.76           N
ATOM    806  CA  PRO   114    -130.230  20.138-106.187  1.00 88.76           C
ATOM    807  CD  PRO   114    -128.798  18.292-105.668  1.00 88.76           C
ATOM    808  CB  PRO   114    -130.536  19.020-107.181  1.00 88.76           C
ATOM    809  CG  PRO   114    -129.995  17.766-106.476  1.00 88.76           C
ATOM    810  C   PRO   114    -131.404  20.403-105.304  1.00 88.76           C
ATOM    811  O   PRO   114    -131.596  19.692-104.318  1.00 88.76           O
ATOM    812  N   THR   115    -132.189  21.444-105.648  1.00277.57           N
ATOM    813  CA  THR   115    -133.376  21.792-104.927  1.00277.57           C
ATOM    814  CB  THR   115    -133.232  23.028-104.091  1.00277.57           C
ATOM    815  OG1 THR   115    -134.384  23.211-103.281  1.00277.57           O
ATOM    816  CG2 THR   115    -133.038  24.235-105.025  1.00277.57           C
ATOM    817  C   THR   115    -134.421  22.077-105.957  1.00277.57           C
ATOM    818  O   THR   115    -134.106  22.276-107.129  1.00277.57           O
ATOM    819  N   ALA   116    -135.706  22.083-105.551  1.00256.46           N
ATOM    820  CA  ALA   116    -136.738  22.353-106.507  1.00256.46           C
ATOM    821  CB  ALA   116    -137.480  21.093-106.985  1.00256.46           C
ATOM    822  C   ALA   116    -137.751  23.237-105.856  1.00256.46           C
ATOM    823  O   ALA   116    -137.877  23.261-104.633  1.00256.46           O
ATOM    824  N   GLY   117    -138.490  24.012-106.675  1.00143.90           N
ATOM    825  CA  GLY   117    -139.509  24.867-106.143  1.00143.90           C
ATOM    826  C   GLY   117    -140.174  25.543-107.298  1.00143.90           C
ATOM    827  O   GLY   117    -139.573  25.723-108.356  1.00143.90           O
ATOM    828  N   GLU   118    -141.450  25.937-107.116  1.00323.93           N
ATOM    829  CA  GLU   118    -142.159  26.605-108.168  1.00323.93           C
ATOM    830  CB  GLU   118    -143.178  25.709-108.892  1.00323.93           C
ATOM    831  CG  GLU   118    -143.919  26.422-110.025  1.00323.93           C
ATOM    832  CD  GLU   118    -142.952  26.589-111.188  1.00323.93           C
ATOM    833  OE1 GLU   118    -141.780  26.148-111.050  1.00323.93           O
ATOM    834  OE2 GLU   118    -143.372  27.160-112.230  1.00323.93           O
ATOM    835  C   GLU   118    -142.923  27.727-107.545  1.00323.93           C
ATOM    836  O   GLU   118    -143.291  27.665-106.374  1.00323.93           O
ATOM    837  N   GLU   119    -143.163  28.803-108.319  1.00263.88           N
ATOM    838  CA  GLU   119    -143.904  29.913-107.798  1.00263.88           C
ATOM    839  CB  GLU   119    -143.072  31.199-107.662  1.00263.88           C
ATOM    840  CG  GLU   119    -141.963  31.106-106.612  1.00263.88           C
ATOM    841  CD  GLU   119    -141.227  32.438-106.590  1.00263.88           C
ATOM    842  OE1 GLU   119    -141.615  33.341-107.379  1.00263.88           O
ATOM    843  OE2 GLU   119    -140.265  32.570-105.786  1.00263.88           O
ATOM    844  C   GLU   119    -145.006  30.209-108.759  1.00263.88           C
ATOM    845  O   GLU   119    -144.854  30.028-109.968  1.00263.88           O
ATOM    846  N   TYR   120    -146.165  30.654-108.239  1.00273.27           N
ATOM    847  CA  TYR   120    -147.258  30.994-109.102  1.00273.27           C
ATOM    848  CB  TYR   120    -148.531  30.175-108.819  1.00273.27           C
ATOM    849  CG  TYR   120    -149.586  30.607-109.778  1.00273.27           C
ATOM    850  CD1 TYR   120    -149.563  30.179-111.084  1.00273.27           C
ATOM    851  CD2 TYR   120    -150.611  31.429-109.364  1.00273.27           C
ATOM    852  CE1 TYR   120    -150.538  30.575-111.970  1.00273.27           C
ATOM    853  CE2 TYR   120    -151.588  31.828-110.245  1.00273.27           C
ATOM    854  CZ  TYR   120    -151.553  31.401-111.549  1.00273.27           C
ATOM    855  OH  TYR   120    -152.555  31.808-112.455  1.00273.27           O
ATOM    856  C   TYR   120    -147.565  32.435-108.855  1.00273.27           C
ATOM    857  O   TYR   120    -147.819  32.851-107.725  1.00273.27           O
ATOM    858  N   PRO   121    -147.538  33.206-109.905  1.00172.14           N
ATOM    859  CA  PRO   121    -147.746  34.624-109.806  1.00172.14           C
ATOM    860  CD  PRO   121    -147.873  32.698-111.225  1.00172.14           C
ATOM    861  CB  PRO   121    -147.825  35.122-111.246  1.00172.14           C
ATOM    862  CG  PRO   121    -148.418  33.915-111.995  1.00172.14           C
ATOM    863  C   PRO   121    -149.006  34.932-109.064  1.00172.14           C
ATOM    864  O   PRO   121    -148.997  35.838-108.232  1.00172.14           O
ATOM    865  N   SER   122    -150.103  34.208-109.354  1.00191.61           N
ATOM    866  CA  SER   122    -151.357  34.446-108.699  1.00191.61           C
ATOM    867  CB  SER   122    -151.280  34.357-107.165  1.00191.61           C
ATOM    868  OG  SER   122    -150.926  33.040-106.769  1.00191.61           O
ATOM    869  C   SER   122    -151.847  35.811-109.070  1.00191.61           C
ATOM    870  O   SER   122    -151.071  36.693-109.431  1.00191.61           O
ATOM    871  N   ARG   123    -153.178  36.014-109.011  1.00243.32           N
ATOM    872  CA  ARG   123    -153.707  37.307-109.329  1.00243.32           C
ATOM    873  CB  ARG   123    -154.481  37.333-110.661  1.00243.32           C
ATOM    874  CG  ARG   123    -155.054  38.705-111.023  1.00243.32           C
ATOM    875  CD  ARG   123    -156.557  38.834-110.766  1.00243.32           C
ATOM    876  NE  ARG   123    -156.958  40.214-111.163  1.00243.32           N
ATOM    877  CZ  ARG   123    -158.278  40.529-111.306  1.00243.32           C
ATOM    878  NH1 ARG   123    -159.235  39.582-111.083  1.00243.32           N
ATOM    879  NH2 ARG   123    -158.641  41.793-111.674  1.00243.32           N
ATOM    880  C   ARG   123    -154.656  37.679-108.235  1.00243.32           C
ATOM    881  O   ARG   123    -155.537  36.906-107.862  1.00243.32           O
ATOM    882  N   PRO   124    -154.466  38.851-107.699  1.00181.56           N
ATOM    883  CA  PRO   124    -155.347  39.295-106.654  1.00181.56           C
ATOM    884  CD  PRO   124    -153.105  39.321-107.491  1.00181.56           C
ATOM    885  CB  PRO   124    -154.589  40.378-105.891  1.00181.56           C
ATOM    886  CG  PRO   124    -153.112  40.019-106.123  1.00181.56           C
ATOM    887  C   PRO   124    -156.645  39.771-107.219  1.00181.56           C
ATOM    888  O   PRO   124    -156.675  40.180-108.378  1.00181.56           O
ATOM    889  N   THR   125    -157.730  39.719-106.422  1.00214.69           N
ATOM    890  CA  THR   125    -158.997  40.201-106.888  1.00214.69           C
ATOM    891  CB  THR   125    -160.015  39.118-107.091  1.00214.69           C
ATOM    892  OG1 THR   125    -159.540  38.170-108.036  1.00214.69           O
ATOM    893  CG2 THR   125    -161.320  39.759-107.593  1.00214.69           C
ATOM    894  C   THR   125    -159.531  41.112-105.833  1.00214.69           C
ATOM    895  O   THR   125    -159.275  40.918-104.646  1.00214.69           O
ATOM    896  N   GLU   126    -160.276  42.158-106.244  1.00276.62           N
ATOM    897  CA  GLU   126    -160.826  43.055-105.271  1.00276.62           C
ATOM    898  CB  GLU   126    -160.122  44.422-105.231  1.00276.62           C
ATOM    899  CG  GLU   126    -158.676  44.351-104.736  1.00276.62           C
ATOM    900  CD  GLU   126    -158.105  45.761-104.744  1.00276.62           C
ATOM    901  OE1 GLU   126    -158.853  46.700-105.129  1.00276.62           O
ATOM    902  OE2 GLU   126    -156.913  45.920-104.368  1.00276.62           O
ATOM    903  C   GLU   126    -162.250  43.308-105.640  1.00276.62           C
ATOM    904  O   GLU   126    -162.592  43.403-106.816  1.00276.62           O
ATOM    905  N   PHE   127    -163.131  43.401-104.624  1.00314.69           N
ATOM    906  CA  PHE   127    -164.512  43.685-104.883  1.00314.69           C
ATOM    907  CB  PHE   127    -165.427  42.453-104.789  1.00314.69           C
ATOM    908  CG  PHE   127    -166.816  42.906-105.082  1.00314.69           C
ATOM    909  CD1 PHE   127    -167.253  43.024-106.385  1.00314.69           C
ATOM    910  CD2 PHE   127    -167.681  43.213-104.061  1.00314.69           C
ATOM    911  CE1 PHE   127    -168.532  43.443-106.657  1.00314.69           C
ATOM    912  CE2 PHE   127    -168.964  43.633-104.328  1.00314.69           C
ATOM    913  CZ  PHE   127    -169.391  43.747-105.630  1.00314.69           C
ATOM    914  C   PHE   127    -164.965  44.648-103.836  1.00314.69           C
ATOM    915  O   PHE   127    -164.434  44.664-102.727  1.00314.69           O
ATOM    916  N   ALA   128    -165.953  45.499-104.171  1.00289.63           N
ATOM    917  CA  ALA   128    -166.444  46.426-103.195  1.00289.63           C
ATOM    918  CB  ALA   128    -165.764  47.805-103.259  1.00289.63           C
ATOM    919  C   ALA   128    -167.898  46.643-103.463  1.00289.63           C
ATOM    920  O   ALA   128    -168.357  46.517-104.598  1.00289.63           O
ATOM    921  N   PHE   129    -168.667  46.954-102.402  1.00309.17           N
ATOM    922  CA  PHE   129    -170.065  47.220-102.566  1.00309.17           C
ATOM    923  CB  PHE   129    -170.975  46.091-102.051  1.00309.17           C
ATOM    924  CG  PHE   129    -172.384  46.509-102.293  1.00309.17           C
ATOM    925  CD1 PHE   129    -172.968  46.334-103.523  1.00309.17           C
ATOM    926  CD2 PHE   129    -173.124  47.076-101.278  1.00309.17           C
ATOM    927  CE1 PHE   129    -174.271  46.719-103.744  1.00309.17           C
ATOM    928  CE2 PHE   129    -174.425  47.462-101.492  1.00309.17           C
ATOM    929  CZ  PHE   129    -175.001  47.286-102.726  1.00309.17           C
ATOM    930  C   PHE   129    -170.377  48.436-101.759  1.00309.17           C
ATOM    931  O   PHE   129    -169.753  48.680-100.724  1.00309.17           O
ATOM    932  N   TYR   130    -171.342  49.254-102.226  1.00264.27           N
ATOM    933  CA  TYR   130    -171.686  50.426-101.479  1.00264.27           C
ATOM    934  CB  TYR   130    -171.412  51.728-102.255  1.00264.27           C
ATOM    935  CG  TYR   130    -171.799  52.889-101.405  1.00264.27           C
ATOM    936  CD1 TYR   130    -171.006  53.272-100.347  1.00264.27           C
ATOM    937  CD2 TYR   130    -172.937  53.612-101.679  1.00264.27           C
ATOM    938  CE1 TYR   130    -171.354  54.346 -99.561  1.00264.27           C
ATOM    939  CE2 TYR   130    -173.290  54.687-100.898  1.00264.27           C
ATOM    940  CZ  TYR   130    -172.497  55.057 -99.838  1.00264.27           C
ATOM    941  OH  TYR   130    -172.855  56.159 -99.034  1.00264.27           O
ATOM    942  C   TYR   130    -173.149  50.354-101.183  1.00264.27           C
ATOM    943  O   TYR   130    -173.981  50.247-102.084  1.00264.27           O
ATOM    944  N   PRO   131    -173.468  50.378 -99.921  1.00 94.20           N
ATOM    945  CA  PRO   131    -174.848  50.353 -99.515  1.00 94.20           C
ATOM    946  CD  PRO   131    -172.605  49.751 -98.936  1.00 94.20           C
ATOM    947  CB  PRO   131    -174.872  49.759 -98.105  1.00 94.20           C
ATOM    948  CG  PRO   131    -173.410  49.818 -97.630  1.00 94.20           C
ATOM    949  C   PRO   131    -175.421  51.729 -99.591  1.00 94.20           C
ATOM    950  O   PRO   131    -174.653  52.689 -99.610  1.00 94.20           O
ATOM    951  N   GLY   132    -176.762  51.855 -99.641  1.00115.59           N
ATOM    952  CA  GLY   132    -177.354  53.159 -99.684  1.00115.59           C
ATOM    953  C   GLY   132    -178.765  53.028 -99.209  1.00115.59           C
ATOM    954  O   GLY   132    -179.403  51.994 -99.401  1.00115.59           O
ATOM    955  N   TYR   133    -179.290  54.091 -98.568  1.00256.00           N
ATOM    956  CA  TYR   133    -180.639  54.050 -98.087  1.00256.00           C
ATOM    957  CB  TYR   133    -180.718  54.087 -96.549  1.00256.00           C
ATOM    958  CG  TYR   133    -182.144  54.012 -96.126  1.00256.00           C
ATOM    959  CD1 TYR   133    -182.836  52.826 -96.219  1.00256.00           C
ATOM    960  CD2 TYR   133    -182.782  55.115 -95.607  1.00256.00           C
ATOM    961  CE1 TYR   133    -184.151  52.747 -95.825  1.00256.00           C
ATOM    962  CE2 TYR   133    -184.097  55.043 -95.212  1.00256.00           C
ATOM    963  CZ  TYR   133    -184.783  53.857 -95.320  1.00256.00           C
ATOM    964  OH  TYR   133    -186.133  53.780 -94.914  1.00256.00           O
ATOM    965  C   TYR   133    -181.330  55.259 -98.637  1.00256.00           C
ATOM    966  O   TYR   133    -180.802  56.369 -98.596  1.00256.00           O
ATOM    967  N   PRO   134    -182.493  55.052 -99.188  1.00 96.11           N
ATOM    968  CA  PRO   134    -183.244  56.144 -99.750  1.00 96.11           C
ATOM    969  CD  PRO   134    -182.773  53.799 -99.867  1.00 96.11           C
ATOM    970  CB  PRO   134    -184.185  55.528-100.789  1.00 96.11           C
ATOM    971  CG  PRO   134    -184.153  54.017-100.501  1.00 96.11           C
ATOM    972  C   PRO   134    -183.953  56.920 -98.689  1.00 96.11           C
ATOM    973  O   PRO   134    -184.170  56.385 -97.604  1.00 96.11           O
ATOM    974  N   GLY   135    -184.323  58.184 -98.978  1.00116.88           N
ATOM    975  CA  GLY   135    -185.026  58.969 -98.007  1.00116.88           C
ATOM    976  C   GLY   135    -185.649  60.122 -98.726  1.00116.88           C
ATOM    977  O   GLY   135    -185.231  60.480 -99.826  1.00116.88           O
ATOM    978  N   THR   136    -186.678  60.737 -98.110  1.00223.20           N
ATOM    979  CA  THR   136    -187.330  61.855 -98.728  1.00223.20           C
ATOM    980  CB  THR   136    -188.732  61.558 -99.173  1.00223.20           C
ATOM    981  OG1 THR   136    -188.733  60.485-100.103  1.00223.20           O
ATOM    982  CG2 THR   136    -189.320  62.821 -99.823  1.00223.20           C
ATOM    983  C   THR   136    -187.415  62.946 -97.710  1.00223.20           C
ATOM    984  O   THR   136    -187.403  62.691 -96.507  1.00223.20           O
ATOM    985  N   TYR   137    -187.481  64.208 -98.180  1.00317.37           N
ATOM    986  CA  TYR   137    -187.575  65.318 -97.278  1.00317.37           C
ATOM    987  CB  TYR   137    -186.305  66.185 -97.249  1.00317.37           C
ATOM    988  CG  TYR   137    -186.529  67.297 -96.283  1.00317.37           C
ATOM    989  CD1 TYR   137    -186.372  67.090 -94.933  1.00317.37           C
ATOM    990  CD2 TYR   137    -186.891  68.548 -96.729  1.00317.37           C
ATOM    991  CE1 TYR   137    -186.575  68.115 -94.039  1.00317.37           C
ATOM    992  CE2 TYR   137    -187.095  69.576 -95.840  1.00317.37           C
ATOM    993  CZ  TYR   137    -186.939  69.360 -94.493  1.00317.37           C
ATOM    994  OH  TYR   137    -187.149  70.414 -93.579  1.00317.37           O
ATOM    995  C   TYR   137    -188.698  66.188 -97.749  1.00317.37           C
ATOM    996  O   TYR   137    -188.957  66.284 -98.948  1.00317.37           O
ATOM    997  N   GLN   138    -189.414  66.829 -96.802  1.00284.20           N
ATOM    998  CA  GLN   138    -190.490  67.694 -97.187  1.00284.20           C
ATOM    999  CB  GLN   138    -191.852  67.282 -96.600  1.00284.20           C
ATOM   1000  CG  GLN   138    -193.001  68.205 -97.013  1.00284.20           C
ATOM   1001  CD  GLN   138    -193.287  67.970 -98.490  1.00284.20           C
ATOM   1002  OE1 GLN   138    -194.175  68.593 -99.071  1.00284.20           O
ATOM   1003  NE2 GLN   138    -192.513  67.043 -99.120  1.00284.20           N
ATOM   1004  C   GLN   138    -190.178  69.059 -96.661  1.00284.20           C
ATOM   1005  O   GLN   138    -189.799  69.233 -95.504  1.00284.20           O
ATOM   1006  N   PRO   139    -190.311  70.032 -97.519  1.00191.45           N
ATOM   1007  CA  PRO   139    -190.048  71.385 -97.105  1.00191.45           C
ATOM   1008  CD  PRO   139    -189.927  69.809 -98.905  1.00191.45           C
ATOM   1009  CB  PRO   139    -189.768  72.171 -98.384  1.00191.45           C
ATOM   1010  CG  PRO   139    -189.241  71.106 -99.360  1.00191.45           C
ATOM   1011  C   PRO   139    -191.183  71.944 -96.311  1.00191.45           C
ATOM   1012  O   PRO   139    -192.304  71.455 -96.443  1.00191.45           O
ATOM   1013  N   MET   140    -190.909  72.960 -95.468  1.00368.51           N
ATOM   1014  CA  MET   140    -191.945  73.593 -94.704  1.00368.51           C
ATOM   1015  CB  MET   140    -192.007  73.125 -93.240  1.00368.51           C
ATOM   1016  CG  MET   140    -193.135  73.778 -92.438  1.00368.51           C
ATOM   1017  SD  MET   140    -194.805  73.220 -92.891  1.00368.51           S
ATOM   1018  CE  MET   140    -194.854  74.115 -94.470  1.00368.51           C
ATOM   1019  C   MET   140    -191.632  75.056 -94.685  1.00368.51           C
ATOM   1020  O   MET   140    -190.470  75.448 -94.774  1.00368.51           O
ATOM   1021  N   ALA   141    -192.671  75.911 -94.593  1.00281.14           N
ATOM   1022  CA  ALA   141    -192.417  77.322 -94.560  1.00281.14           C
ATOM   1023  CB  ALA   141    -192.468  77.991 -95.942  1.00281.14           C
ATOM   1024  C   ALA   141    -193.477  77.965 -93.723  1.00281.14           C
ATOM   1025  O   ALA   141    -194.576  77.434 -93.578  1.00281.14           O
ATOM   1026  N   SER   142    -193.153  79.131 -93.127  1.00239.21           N
ATOM   1027  CA  SER   142    -194.116  79.841 -92.336  1.00239.21           C
ATOM   1028  CB  SER   142    -193.983  79.583 -90.825  1.00239.21           C
ATOM   1029  OG  SER   142    -194.965  80.324 -90.115  1.00239.21           O
ATOM   1030  C   SER   142    -193.884  81.300 -92.556  1.00239.21           C
ATOM   1031  O   SER   142    -192.773  81.717 -92.879  1.00239.21           O
ATOM   1032  N   TYR   143    -194.944  82.120 -92.409  1.00318.98           N
ATOM   1033  CA  TYR   143    -194.793  83.534 -92.588  1.00318.98           C
ATOM   1034  CB  TYR   143    -195.507  84.073 -93.840  1.00318.98           C
ATOM   1035  CG  TYR   143    -195.273  85.543 -93.898  1.00318.98           C
ATOM   1036  CD1 TYR   143    -194.105  86.045 -94.424  1.00318.98           C
ATOM   1037  CD2 TYR   143    -196.224  86.421 -93.429  1.00318.98           C
ATOM   1038  CE1 TYR   143    -193.886  87.401 -94.478  1.00318.98           C
ATOM   1039  CE2 TYR   143    -196.011  87.778 -93.480  1.00318.98           C
ATOM   1040  CZ  TYR   143    -194.842  88.270 -94.009  1.00318.98           C
ATOM   1041  OH  TYR   143    -194.623  89.663 -94.063  1.00318.98           O
ATOM   1042  C   TYR   143    -195.404  84.215 -91.407  1.00318.98           C
ATOM   1043  O   TYR   143    -196.465  83.819 -90.930  1.00318.98           O
ATOM   1044  N   LEU   144    -194.726  85.257 -90.882  1.00301.40           N
ATOM   1045  CA  LEU   144    -195.269  85.986 -89.772  1.00301.40           C
ATOM   1046  CB  LEU   144    -194.475  85.807 -88.468  1.00301.40           C
ATOM   1047  CG  LEU   144    -195.060  86.591 -87.280  1.00301.40           C
ATOM   1048  CD1 LEU   144    -196.464  86.084 -86.919  1.00301.40           C
ATOM   1049  CD2 LEU   144    -194.101  86.590 -86.081  1.00301.40           C
ATOM   1050  C   LEU   144    -195.223  87.439 -90.121  1.00301.40           C
ATOM   1051  O   LEU   144    -194.227  87.926 -90.650  1.00301.40           O
ATOM   1052  N   ASP   145    -196.323  88.168 -89.851  1.00211.74           N
ATOM   1053  CA  ASP   145    -196.337  89.574 -90.134  1.00211.74           C
ATOM   1054  CB  ASP   145    -197.308  89.971 -91.262  1.00211.74           C
ATOM   1055  CG  ASP   145    -198.727  89.621 -90.836  1.00211.74           C
ATOM   1056  OD1 ASP   145    -198.897  88.602 -90.115  1.00211.74           O
ATOM   1057  OD2 ASP   145    -199.663  90.366 -91.233  1.00211.74           O
ATOM   1058  C   ASP   145    -196.759  90.295 -88.892  1.00211.74           C
ATOM   1059  O   ASP   145    -197.776  89.962 -88.285  1.00211.74           O
ATOM   1060  N   VAL   146    -195.963  91.294 -88.461  1.00 59.91           N
ATOM   1061  CA  VAL   146    -196.333  92.042 -87.295  1.00 59.91           C
ATOM   1062  CB  VAL   146    -195.597  91.622 -86.057  1.00 59.91           C
ATOM   1063  CG1 VAL   146    -195.998  92.561 -84.906  1.00 59.91           C
ATOM   1064  CG2 VAL   146    -195.900  90.138 -85.787  1.00 59.91           C
ATOM   1065  C   VAL   146    -195.983  93.474 -87.544  1.00 59.91           C
ATOM   1066  O   VAL   146    -195.055  93.774 -88.293  1.00 59.91           O
ATOM   1067  N   SER   147    -196.744  94.404 -86.932  1.00140.16           N
ATOM   1068  CA  SER   147    -196.445  95.797 -87.092  1.00140.16           C
ATOM   1069  CB  SER   147    -197.188  96.455 -88.268  1.00140.16           C
ATOM   1070  OG  SER   147    -198.588  96.439 -88.030  1.00140.16           O
ATOM   1071  C   SER   147    -196.883  96.501 -85.848  1.00140.16           C
ATOM   1072  O   SER   147    -197.796  96.049 -85.158  1.00140.16           O
ATOM   1073  N   VAL   148    -196.217  97.625 -85.515  1.00 97.72           N
ATOM   1074  CA  VAL   148    -196.606  98.374 -84.355  1.00 97.72           C
ATOM   1075  CB  VAL   148    -195.879  97.967 -83.107  1.00 97.72           C
ATOM   1076  CG1 VAL   148    -194.381  98.257 -83.298  1.00 97.72           C
ATOM   1077  CG2 VAL   148    -196.507  98.708 -81.914  1.00 97.72           C
ATOM   1078  C   VAL   148    -196.273  99.809 -84.606  1.00 97.72           C
ATOM   1079  O   VAL   148    -195.387 100.120 -85.400  1.00 97.72           O
ATOM   1080  N   VAL   149    -197.003 100.730 -83.944  1.00 54.25           N
ATOM   1081  CA  VAL   149    -196.715 102.126 -84.101  1.00 54.25           C
ATOM   1082  CB  VAL   149    -197.640 102.825 -85.053  1.00 54.25           C
ATOM   1083  CG1 VAL   149    -197.305 104.325 -85.051  1.00 54.25           C
ATOM   1084  CG2 VAL   149    -197.516 102.158 -86.434  1.00 54.25           C
ATOM   1085  C   VAL   149    -196.898 102.771 -82.765  1.00 54.25           C
ATOM   1086  O   VAL   149    -197.730 102.341 -81.969  1.00 54.25           O
ATOM   1087  N   GLN   150    -196.101 103.819 -82.474  1.00320.70           N
ATOM   1088  CA  GLN   150    -196.251 104.498 -81.220  1.00320.70           C
ATOM   1089  CB  GLN   150    -195.388 103.911 -80.091  1.00320.70           C
ATOM   1090  CG  GLN   150    -195.553 104.643 -78.757  1.00320.70           C
ATOM   1091  CD  GLN   150    -196.954 104.354 -78.235  1.00320.70           C
ATOM   1092  OE1 GLN   150    -197.727 103.630 -78.861  1.00320.70           O
ATOM   1093  NE2 GLN   150    -197.294 104.936 -77.054  1.00320.70           N
ATOM   1094  C   GLN   150    -195.822 105.917 -81.410  1.00320.70           C
ATOM   1095  O   GLN   150    -194.999 106.218 -82.272  1.00320.70           O
ATOM   1096  N   THR   151    -196.397 106.838 -80.610  1.00319.19           N
ATOM   1097  CA  THR   151    -196.013 108.217 -80.692  1.00319.19           C
ATOM   1098  CB  THR   151    -197.094 109.111 -81.226  1.00319.19           C
ATOM   1099  OG1 THR   151    -198.222 109.087 -80.363  1.00319.19           O
ATOM   1100  CG2 THR   151    -197.489 108.620 -82.629  1.00319.19           C
ATOM   1101  C   THR   151    -195.713 108.673 -79.300  1.00319.19           C
ATOM   1102  O   THR   151    -196.375 108.265 -78.350  1.00319.19           O
ATOM   1103  N   LEU   152    -194.677 109.522 -79.143  1.00323.91           N
ATOM   1104  CA  LEU   152    -194.340 109.997 -77.831  1.00323.91           C
ATOM   1105  CB  LEU   152    -193.081 109.339 -77.244  1.00323.91           C
ATOM   1106  CG  LEU   152    -192.723 109.853 -75.837  1.00323.91           C
ATOM   1107  CD1 LEU   152    -193.818 109.495 -74.818  1.00323.91           C
ATOM   1108  CD2 LEU   152    -191.328 109.371 -75.405  1.00323.91           C
ATOM   1109  C   LEU   152    -194.066 111.465 -77.918  1.00323.91           C
ATOM   1110  O   LEU   152    -193.698 111.979 -78.971  1.00323.91           O
ATOM   1111  N   GLY   153    -194.269 112.183 -76.794  1.00143.75           N
ATOM   1112  CA  GLY   153    -193.977 113.586 -76.757  1.00143.75           C
ATOM   1113  C   GLY   153    -194.476 114.114 -75.451  1.00143.75           C
ATOM   1114  O   GLY   153    -195.499 113.662 -74.941  1.00143.75           O
ATOM   1115  N   ALA   154    -193.756 115.096 -74.870  1.00254.27           N
ATOM   1116  CA  ALA   154    -194.207 115.653 -73.629  1.00254.27           C
ATOM   1117  CB  ALA   154    -193.655 114.926 -72.391  1.00254.27           C
ATOM   1118  C   ALA   154    -193.733 117.070 -73.550  1.00254.27           C
ATOM   1119  O   ALA   154    -192.666 117.427 -74.048  1.00254.27           O
ATOM   1120  N   PRO   155    -194.552 117.884 -72.946  1.00184.30           N
ATOM   1121  CA  PRO   155    -194.185 119.263 -72.757  1.00184.30           C
ATOM   1122  CD  PRO   155    -195.979 117.738 -73.188  1.00184.30           C
ATOM   1123  CB  PRO   155    -195.493 120.033 -72.587  1.00184.30           C
ATOM   1124  CG  PRO   155    -196.527 119.166 -73.324  1.00184.30           C
ATOM   1125  C   PRO   155    -193.283 119.391 -71.571  1.00184.30           C
ATOM   1126  O   PRO   155    -193.212 118.455 -70.776  1.00184.30           O
ATOM   1127  N   GLY   156    -192.580 120.533 -71.436  1.00120.01           N
ATOM   1128  CA  GLY   156    -191.736 120.733 -70.294  1.00120.01           C
ATOM   1129  C   GLY   156    -191.585 122.208 -70.106  1.00120.01           C
ATOM   1130  O   GLY   156    -191.558 122.966 -71.075  1.00120.01           O
ATOM   1131  N   GLU   157    -191.483 122.658 -68.839  1.00275.50           N
ATOM   1132  CA  GLU   157    -191.329 124.063 -68.594  1.00275.50           C
ATOM   1133  CB  GLU   157    -192.621 124.746 -68.113  1.00275.50           C
ATOM   1134  CG  GLU   157    -192.473 126.255 -67.908  1.00275.50           C
ATOM   1135  CD  GLU   157    -193.817 126.799 -67.443  1.00275.50           C
ATOM   1136  OE1 GLU   157    -194.767 125.984 -67.301  1.00275.50           O
ATOM   1137  OE2 GLU   157    -193.908 128.035 -67.214  1.00275.50           O
ATOM   1138  C   GLU   157    -190.310 124.236 -67.514  1.00275.50           C
ATOM   1139  O   GLU   157    -190.215 123.442 -66.579  1.00275.50           O
ATOM   1140  N   PRO   158    -189.519 125.264 -67.657  1.00192.14           N
ATOM   1141  CA  PRO   158    -188.527 125.549 -66.655  1.00192.14           C
ATOM   1142  CD  PRO   158    -189.052 125.615 -68.990  1.00192.14           C
ATOM   1143  CB  PRO   158    -187.477 126.423 -67.335  1.00192.14           C
ATOM   1144  CG  PRO   158    -187.585 126.036 -68.819  1.00192.14           C
ATOM   1145  C   PRO   158    -189.161 126.207 -65.472  1.00192.14           C
ATOM   1146  O   PRO   158    -190.250 126.764 -65.613  1.00192.14           O
ATOM   1147  N   ARG   159    -188.510 126.145 -64.294  1.00272.67           N
ATOM   1148  CA  ARG   159    -189.049 126.782 -63.128  1.00272.67           C
ATOM   1149  CB  ARG   159    -189.664 125.802 -62.116  1.00272.67           C
ATOM   1150  CG  ARG   159    -190.240 126.490 -60.877  1.00272.67           C
ATOM   1151  CD  ARG   159    -190.848 125.520 -59.862  1.00272.67           C
ATOM   1152  NE  ARG   159    -191.361 126.331 -58.722  1.00272.67           N
ATOM   1153  CZ  ARG   159    -192.031 125.723 -57.700  1.00272.67           C
ATOM   1154  NH1 ARG   159    -192.230 124.373 -57.723  1.00272.67           N
ATOM   1155  NH2 ARG   159    -192.503 126.465 -56.657  1.00272.67           N
ATOM   1156  C   ARG   159    -187.924 127.482 -62.434  1.00272.67           C
ATOM   1157  O   ARG   159    -186.762 127.103 -62.578  1.00272.67           O
ATOM   1158  N   HIS   160    -188.246 128.550 -61.676  1.00262.22           N
ATOM   1159  CA  HIS   160    -187.229 129.266 -60.961  1.00262.22           C
ATOM   1160  ND1 HIS   160    -184.595 131.347 -61.008  1.00262.22           N
ATOM   1161  CG  HIS   160    -185.940 131.439 -60.730  1.00262.22           C
ATOM   1162  CB  HIS   160    -187.013 130.700 -61.474  1.00262.22           C
ATOM   1163  NE2 HIS   160    -184.796 132.759 -59.302  1.00262.22           N
ATOM   1164  CD2 HIS   160    -186.045 132.305 -59.685  1.00262.22           C
ATOM   1165  CE1 HIS   160    -183.956 132.157 -60.124  1.00262.22           C
ATOM   1166  C   HIS   160    -187.667 129.372 -59.536  1.00262.22           C
ATOM   1167  O   HIS   160    -188.835 129.635 -59.253  1.00262.22           O
ATOM   1168  N   ASP   161    -186.731 129.145 -58.592  1.00211.61           N
ATOM   1169  CA  ASP   161    -187.063 129.238 -57.200  1.00211.61           C
ATOM   1170  CB  ASP   161    -187.013 127.883 -56.471  1.00211.61           C
ATOM   1171  CG  ASP   161    -187.654 128.040 -55.099  1.00211.61           C
ATOM   1172  OD1 ASP   161    -188.119 129.167 -54.782  1.00211.61           O
ATOM   1173  OD2 ASP   161    -187.695 127.027 -54.350  1.00211.61           O
ATOM   1174  C   ASP   161    -186.048 130.128 -56.553  1.00211.61           C
ATOM   1175  O   ASP   161    -184.858 130.041 -56.853  1.00211.61           O
ATOM   1176  N   SER   162    -186.499 131.030 -55.657  1.00170.26           N
ATOM   1177  CA  SER   162    -185.571 131.888 -54.980  1.00170.26           C
ATOM   1178  CB  SER   162    -185.761 133.380 -55.303  1.00170.26           C
ATOM   1179  OG  SER   162    -185.505 133.618 -56.679  1.00170.26           O
ATOM   1180  C   SER   162    -185.802 131.724 -53.512  1.00170.26           C
ATOM   1181  O   SER   162    -186.936 131.550 -53.069  1.00170.26           O
ATOM   1182  N   LEU   163    -184.714 131.754 -52.717  1.00246.54           N
ATOM   1183  CA  LEU   163    -184.848 131.618 -51.296  1.00246.54           C
ATOM   1184  CB  LEU   163    -184.253 130.288 -50.776  1.00246.54           C
ATOM   1185  CG  LEU   163    -184.498 129.931 -49.290  1.00246.54           C
ATOM   1186  CD1 LEU   163    -183.842 128.584 -48.951  1.00246.54           C
ATOM   1187  CD2 LEU   163    -184.048 131.029 -48.313  1.00246.54           C
ATOM   1188  C   LEU   163    -184.093 132.757 -50.689  1.00246.54           C
ATOM   1189  O   LEU   163    -182.986 133.075 -51.120  1.00246.54           O
ATOM   1190  N   LEU   164    -184.685 133.418 -49.675  1.00265.98           N
ATOM   1191  CA  LEU   164    -183.995 134.497 -49.031  1.00265.98           C
ATOM   1192  CB  LEU   164    -184.803 135.807 -48.994  1.00265.98           C
ATOM   1193  CG  LEU   164    -184.064 136.966 -48.299  1.00265.98           C
ATOM   1194  CD1 LEU   164    -182.791 137.354 -49.067  1.00265.98           C
ATOM   1195  CD2 LEU   164    -185.001 138.163 -48.062  1.00265.98           C
ATOM   1196  C   LEU   164    -183.746 134.089 -47.614  1.00265.98           C
ATOM   1197  O   LEU   164    -184.662 133.703 -46.889  1.00265.98           O
ATOM   1198  N   PRO   165    -182.504 134.136 -47.221  1.00 80.10           N
ATOM   1199  CA  PRO   165    -182.157 133.796 -45.868  1.00 80.10           C
ATOM   1200  CD  PRO   165    -181.430 133.831 -48.149  1.00 80.10           C
ATOM   1201  CB  PRO   165    -180.697 133.339 -45.901  1.00 80.10           C
ATOM   1202  CG  PRO   165    -180.171 133.804 -47.270  1.00 80.10           C
ATOM   1203  C   PRO   165    -182.398 134.953 -44.952  1.00 80.10           C
ATOM   1204  O   PRO   165    -182.433 136.088 -45.423  1.00 80.10           O
ATOM   1205  N   VAL   166    -182.580 134.686 -43.642  1.00 99.70           N
ATOM   1206  CA  VAL   166    -182.765 135.749 -42.698  1.00 99.70           C
ATOM   1207  CB  VAL   166    -184.188 135.910 -42.249  1.00 99.70           C
ATOM   1208  CG1 VAL   166    -185.045 136.295 -43.467  1.00 99.70           C
ATOM   1209  CG2 VAL   166    -184.632 134.609 -41.560  1.00 99.70           C
ATOM   1210  C   VAL   166    -181.961 135.407 -41.486  1.00 99.70           C
ATOM   1211  O   VAL   166    -181.824 134.237 -41.133  1.00 99.70           O
ATOM   1212  N   ASP   167    -181.382 136.429 -40.823  1.00205.27           N
ATOM   1213  CA  ASP   167    -180.614 136.167 -39.640  1.00205.27           C
ATOM   1214  CB  ASP   167    -179.092 136.237 -39.862  1.00205.27           C
ATOM   1215  CG  ASP   167    -178.728 137.656 -40.276  1.00205.27           C
ATOM   1216  OD1 ASP   167    -179.548 138.297 -40.986  1.00205.27           O
ATOM   1217  OD2 ASP   167    -177.620 138.116 -39.890  1.00205.27           O
ATOM   1218  C   ASP   167    -180.962 137.200 -38.617  1.00205.27           C
ATOM   1219  O   ASP   167    -181.025 138.391 -38.919  1.00205.27           O
ATOM   1220  N   SER   168    -181.226 136.765 -37.369  1.00178.09           N
ATOM   1221  CA  SER   168    -181.520 137.708 -36.331  1.00178.09           C
ATOM   1222  CB  SER   168    -183.003 137.735 -35.923  1.00178.09           C
ATOM   1223  OG  SER   168    -183.209 138.691 -34.893  1.00178.09           O
ATOM   1224  C   SER   168    -180.739 137.302 -35.125  1.00178.09           C
ATOM   1225  O   SER   168    -180.561 136.113 -34.863  1.00178.09           O
ATOM   1226  N   TYR   169    -180.225 138.290 -34.366  1.00316.23           N
ATOM   1227  CA  TYR   169    -179.479 137.968 -33.184  1.00316.23           C
ATOM   1228  CB  TYR   169    -177.965 138.195 -33.329  1.00316.23           C
ATOM   1229  CG  TYR   169    -177.331 137.824 -32.032  1.00316.23           C
ATOM   1230  CD1 TYR   169    -177.061 136.508 -31.736  1.00316.23           C
ATOM   1231  CD2 TYR   169    -177.004 138.794 -31.112  1.00316.23           C
ATOM   1232  CE1 TYR   169    -176.477 136.163 -30.540  1.00316.23           C
ATOM   1233  CE2 TYR   169    -176.419 138.456 -29.914  1.00316.23           C
ATOM   1234  CZ  TYR   169    -176.154 137.139 -29.627  1.00316.23           C
ATOM   1235  OH  TYR   169    -175.554 136.791 -28.398  1.00316.23           O
ATOM   1236  C   TYR   169    -179.949 138.850 -32.075  1.00316.23           C
ATOM   1237  O   TYR   169    -180.298 140.009 -32.293  1.00316.23           O
ATOM   1238  N   GLN   170    -179.989 138.302 -30.844  1.00348.92           N
ATOM   1239  CA  GLN   170    -180.363 139.087 -29.705  1.00348.92           C
ATOM   1240  CB  GLN   170    -181.788 138.790 -29.195  1.00348.92           C
ATOM   1241  CG  GLN   170    -182.215 139.627 -27.984  1.00348.92           C
ATOM   1242  CD  GLN   170    -181.637 139.005 -26.721  1.00348.92           C
ATOM   1243  OE1 GLN   170    -181.461 139.678 -25.706  1.00348.92           O
ATOM   1244  NE2 GLN   170    -181.335 137.680 -26.779  1.00348.92           N
ATOM   1245  C   GLN   170    -179.401 138.731 -28.620  1.00348.92           C
ATOM   1246  O   GLN   170    -179.006 137.573 -28.491  1.00348.92           O
ATOM   1247  N   SER   171    -178.976 139.725 -27.816  1.00195.68           N
ATOM   1248  CA  SER   171    -178.059 139.415 -26.759  1.00195.68           C
ATOM   1249  CB  SER   171    -176.586 139.638 -27.139  1.00195.68           C
ATOM   1250  OG  SER   171    -176.351 141.015 -27.394  1.00195.68           O
ATOM   1251  C   SER   171    -178.353 140.317 -25.606  1.00195.68           C
ATOM   1252  O   SER   171    -178.886 141.412 -25.777  1.00195.68           O
ATOM   1253  N   TRP   172    -178.027 139.853 -24.383  1.00343.94           N
ATOM   1254  CA  TRP   172    -178.222 140.661 -23.216  1.00343.94           C
ATOM   1255  CB  TRP   172    -179.473 140.277 -22.408  1.00343.94           C
ATOM   1256  CG  TRP   172    -179.720 141.152 -21.203  1.00343.94           C
ATOM   1257  CD2 TRP   172    -180.506 142.353 -21.242  1.00343.94           C
ATOM   1258  CD1 TRP   172    -179.293 141.011 -19.915  1.00343.94           C
ATOM   1259  NE1 TRP   172    -179.764 142.051 -19.148  1.00343.94           N
ATOM   1260  CE2 TRP   172    -180.513 142.884 -19.953  1.00343.94           C
ATOM   1261  CE3 TRP   172    -181.169 142.962 -22.269  1.00343.94           C
ATOM   1262  CZ2 TRP   172    -181.186 144.038 -19.670  1.00343.94           C
ATOM   1263  CZ3 TRP   172    -181.846 144.126 -21.981  1.00343.94           C
ATOM   1264  CH2 TRP   172    -181.854 144.653 -20.706  1.00343.94           C
ATOM   1265  C   TRP   172    -177.036 140.417 -22.339  1.00343.94           C
ATOM   1266  O   TRP   172    -176.441 139.342 -22.383  1.00343.94           O
ATOM   1267  N   ALA   173    -176.640 141.417 -21.527  1.00290.27           N
ATOM   1268  CA  ALA   173    -175.509 141.191 -20.676  1.00290.27           C
ATOM   1269  CB  ALA   173    -174.208 141.813 -21.209  1.00290.27           C
ATOM   1270  C   ALA   173    -175.781 141.816 -19.346  1.00290.27           C
ATOM   1271  O   ALA   173    -176.427 142.859 -19.254  1.00290.27           O
ATOM   1272  N   LEU   174    -175.300 141.163 -18.270  1.00279.97           N
ATOM   1273  CA  LEU   174    -175.447 141.689 -16.945  1.00279.97           C
ATOM   1274  CB  LEU   174    -176.503 140.959 -16.099  1.00279.97           C
ATOM   1275  CG  LEU   174    -177.936 141.116 -16.640  1.00279.97           C
ATOM   1276  CD1 LEU   174    -178.952 140.374 -15.757  1.00279.97           C
ATOM   1277  CD2 LEU   174    -178.296 142.596 -16.842  1.00279.97           C
ATOM   1278  C   LEU   174    -174.129 141.512 -16.263  1.00279.97           C
ATOM   1279  O   LEU   174    -173.417 140.543 -16.522  1.00279.97           O
ATOM   1280  N   ALA   175    -173.753 142.461 -15.383  1.00265.04           N
ATOM   1281  CA  ALA   175    -172.501 142.326 -14.697  1.00265.04           C
ATOM   1282  CB  ALA   175    -171.323 142.977 -15.439  1.00265.04           C
ATOM   1283  C   ALA   175    -172.623 143.015 -13.378  1.00265.04           C
ATOM   1284  O   ALA   175    -173.511 143.843 -13.176  1.00265.04           O
ATOM   1285  N   GLY   176    -171.734 142.663 -12.427  1.00120.88           N
ATOM   1286  CA  GLY   176    -171.754 143.310 -11.148  1.00120.88           C
ATOM   1287  C   GLY   176    -171.112 142.398 -10.154  1.00120.88           C
ATOM   1288  O   GLY   176    -170.881 141.221 -10.428  1.00120.88           O
ATOM   1289  N   GLY   177    -170.802 142.938  -8.958  1.00 99.11           N
ATOM   1290  CA  GLY   177    -170.223 142.150  -7.911  1.00 99.11           C
ATOM   1291  C   GLY   177    -169.266 143.022  -7.164  1.00 99.11           C
ATOM   1292  O   GLY   177    -168.634 143.904  -7.742  1.00 99.11           O
ATOM   1293  N   TRP   178    -169.138 142.788  -5.842  1.00293.73           N
ATOM   1294  CA  TRP   178    -168.225 143.561  -5.049  1.00293.73           C
ATOM   1295  CB  TRP   178    -168.930 144.599  -4.159  1.00293.73           C
ATOM   1296  CG  TRP   178    -168.006 145.391  -3.264  1.00293.73           C
ATOM   1297  CD2 TRP   178    -167.467 146.684  -3.582  1.00293.73           C
ATOM   1298  CD1 TRP   178    -167.539 145.074  -2.022  1.00293.73           C
ATOM   1299  NE1 TRP   178    -166.737 146.084  -1.548  1.00293.73           N
ATOM   1300  CE2 TRP   178    -166.686 147.083  -2.497  1.00293.73           C
ATOM   1301  CE3 TRP   178    -167.614 147.476  -4.684  1.00293.73           C
ATOM   1302  CZ2 TRP   178    -166.036 148.284  -2.499  1.00293.73           C
ATOM   1303  CZ3 TRP   178    -166.955 148.685  -4.685  1.00293.73           C
ATOM   1304  CH2 TRP   178    -166.181 149.082  -3.613  1.00293.73           C
ATOM   1305  C   TRP   178    -167.520 142.625  -4.122  1.00293.73           C
ATOM   1306  O   TRP   178    -168.157 141.858  -3.402  1.00293.73           O
ATOM   1307  N   ASN   179    -166.172 142.647  -4.130  1.00300.47           N
ATOM   1308  CA  ASN   179    -165.450 141.830  -3.198  1.00300.47           C
ATOM   1309  CB  ASN   179    -165.594 140.322  -3.458  1.00300.47           C
ATOM   1310  CG  ASN   179    -164.821 139.588  -2.372  1.00300.47           C
ATOM   1311  OD1 ASN   179    -165.375 139.222  -1.336  1.00300.47           O
ATOM   1312  ND2 ASN   179    -163.502 139.366  -2.614  1.00300.47           N
ATOM   1313  C   ASN   179    -163.999 142.166  -3.318  1.00300.47           C
ATOM   1314  O   ASN   179    -163.503 142.405  -4.417  1.00300.47           O
ATOM   1315  N   SER   180    -163.278 142.209  -2.177  1.00216.90           N
ATOM   1316  CA  SER   180    -161.867 142.462  -2.242  1.00216.90           C
ATOM   1317  CB  SER   180    -161.514 143.943  -2.467  1.00216.90           C
ATOM   1318  OG  SER   180    -161.985 144.377  -3.735  1.00216.90           O
ATOM   1319  C   SER   180    -161.264 142.076  -0.928  1.00216.90           C
ATOM   1320  O   SER   180    -161.877 142.256   0.123  1.00216.90           O
ATOM   1321  N   GLN   181    -160.040 141.509  -0.961  1.00349.20           N
ATOM   1322  CA  GLN   181    -159.345 141.188   0.253  1.00349.20           C
ATOM   1323  CB  GLN   181    -160.196 140.413   1.274  1.00349.20           C
ATOM   1324  CG  GLN   181    -159.443 140.082   2.564  1.00349.20           C
ATOM   1325  CD  GLN   181    -160.389 139.324   3.485  1.00349.20           C
ATOM   1326  OE1 GLN   181    -161.528 139.034   3.123  1.00349.20           O
ATOM   1327  NE2 GLN   181    -159.906 138.995   4.713  1.00349.20           N
ATOM   1328  C   GLN   181    -158.175 140.329  -0.107  1.00349.20           C
ATOM   1329  O   GLN   181    -158.270 139.488  -0.999  1.00349.20           O
ATOM   1330  N   MET   182    -157.023 140.532   0.566  1.00391.10           N
ATOM   1331  CA  MET   182    -155.890 139.699   0.278  1.00391.10           C
ATOM   1332  CB  MET   182    -155.171 140.096  -1.025  1.00391.10           C
ATOM   1333  CG  MET   182    -153.989 139.197  -1.397  1.00391.10           C
ATOM   1334  SD  MET   182    -152.468 139.487  -0.444  1.00391.10           S
ATOM   1335  CE  MET   182    -151.548 138.122  -1.210  1.00391.10           C
ATOM   1336  C   MET   182    -154.914 139.832   1.407  1.00391.10           C
ATOM   1337  O   MET   182    -154.755 140.911   1.976  1.00391.10           O
ATOM   1338  N   CYS   183    -154.244 138.719   1.776  1.00103.90           N
ATOM   1339  CA  CYS   183    -153.252 138.775   2.813  1.00103.90           C
ATOM   1340  CB  CYS   183    -153.825 138.594   4.229  1.00103.90           C
ATOM   1341  SG  CYS   183    -152.543 138.671   5.516  1.00103.90           S
ATOM   1342  C   CYS   183    -152.285 137.653   2.582  1.00103.90           C
ATOM   1343  O   CYS   183    -152.637 136.640   1.978  1.00103.90           O
ATOM   1344  N   CYS   184    -151.023 137.819   3.037  1.00 99.61           N
ATOM   1345  CA  CYS   184    -150.061 136.764   2.875  1.00 99.61           C
ATOM   1346  CB  CYS   184    -149.357 136.781   1.506  1.00 99.61           C
ATOM   1347  SG  CYS   184    -148.146 135.438   1.329  1.00 99.61           S
ATOM   1348  C   CYS   184    -148.997 136.936   3.917  1.00 99.61           C
ATOM   1349  O   CYS   184    -148.725 138.051   4.361  1.00 99.61           O
ATOM   1350  N   GLN   185    -148.380 135.816   4.357  1.00276.22           N
ATOM   1351  CA  GLN   185    -147.322 135.898   5.324  1.00276.22           C
ATOM   1352  CB  GLN   185    -147.813 136.250   6.739  1.00276.22           C
ATOM   1353  CG  GLN   185    -148.729 135.194   7.361  1.00276.22           C
ATOM   1354  CD  GLN   185    -149.126 135.687   8.745  1.00276.22           C
ATOM   1355  OE1 GLN   185    -148.752 136.784   9.158  1.00276.22           O
ATOM   1356  NE2 GLN   185    -149.911 134.857   9.484  1.00276.22           N
ATOM   1357  C   GLN   185    -146.641 134.563   5.384  1.00276.22           C
ATOM   1358  O   GLN   185    -147.181 133.564   4.913  1.00276.22           O
ATOM   1359  N   GLY   186    -145.414 134.516   5.951  1.00145.92           N
ATOM   1360  CA  GLY   186    -144.724 133.259   6.065  1.00145.92           C
ATOM   1361  C   GLY   186    -143.360 133.507   6.638  1.00145.92           C
ATOM   1362  O   GLY   186    -142.857 134.629   6.609  1.00145.92           O
ATOM   1363  N   GLU   187    -142.729 132.442   7.184  1.00258.11           N
ATOM   1364  CA  GLU   187    -141.409 132.545   7.746  1.00258.11           C
ATOM   1365  CB  GLU   187    -141.403 132.796   9.264  1.00258.11           C
ATOM   1366  CG  GLU   187    -141.934 134.175   9.662  1.00258.11           C
ATOM   1367  CD  GLU   187    -141.868 134.288  11.179  1.00258.11           C
ATOM   1368  OE1 GLU   187    -141.571 133.256  11.839  1.00258.11           O
ATOM   1369  OE2 GLU   187    -142.120 135.407  11.699  1.00258.11           O
ATOM   1370  C   GLU   187    -140.710 131.237   7.512  1.00258.11           C
ATOM   1371  O   GLU   187    -141.356 130.214   7.283  1.00258.11           O
ATOM   1372  N   GLN   188    -139.358 131.245   7.545  1.00291.57           N
ATOM   1373  CA  GLN   188    -138.620 130.028   7.336  1.00291.57           C
ATOM   1374  CB  GLN   188    -138.054 129.889   5.912  1.00291.57           C
ATOM   1375  CG  GLN   188    -137.281 128.589   5.688  1.00291.57           C
ATOM   1376  CD  GLN   188    -136.785 128.584   4.250  1.00291.57           C
ATOM   1377  OE1 GLN   188    -136.970 129.550   3.512  1.00291.57           O
ATOM   1378  NE2 GLN   188    -136.146 127.458   3.833  1.00291.57           N
ATOM   1379  C   GLN   188    -137.456 130.010   8.285  1.00291.57           C
ATOM   1380  O   GLN   188    -137.077 131.045   8.835  1.00291.57           O
ATOM   1381  N   ASN   189    -136.871 128.812   8.519  1.00225.27           N
ATOM   1382  CA  ASN   189    -135.758 128.698   9.423  1.00225.27           C
ATOM   1383  CB  ASN   189    -136.096 127.934  10.713  1.00225.27           C
ATOM   1384  CG  ASN   189    -137.076 128.781  11.513  1.00225.27           C
ATOM   1385  OD1 ASN   189    -138.235 128.411  11.692  1.00225.27           O
ATOM   1386  ND2 ASN   189    -136.600 129.956  12.006  1.00225.27           N
ATOM   1387  C   ASN   189    -134.649 127.953   8.738  1.00225.27           C
ATOM   1388  O   ASN   189    -134.873 127.131   7.850  1.00225.27           O
ATOM   1389  N   PRO   190    -133.442 128.276   9.130  1.00 93.60           N
ATOM   1390  CA  PRO   190    -132.268 127.647   8.569  1.00 93.60           C
ATOM   1391  CD  PRO   190    -133.170 129.641   9.545  1.00 93.60           C
ATOM   1392  CB  PRO   190    -131.130 128.662   8.707  1.00 93.60           C
ATOM   1393  CG  PRO   190    -131.647 129.695   9.722  1.00 93.60           C
ATOM   1394  C   PRO   190    -131.928 126.310   9.165  1.00 93.60           C
ATOM   1395  O   PRO   190    -132.368 125.995  10.270  1.00 93.60           O
ATOM   1396  N   PRO   191    -131.179 125.541   8.413  1.00 78.02           N
ATOM   1397  CA  PRO   191    -130.694 124.244   8.836  1.00 78.02           C
ATOM   1398  CD  PRO   191    -131.345 125.605   6.971  1.00 78.02           C
ATOM   1399  CB  PRO   191    -130.524 123.415   7.561  1.00 78.02           C
ATOM   1400  CG  PRO   191    -130.494 124.450   6.426  1.00 78.02           C
ATOM   1401  C   PRO   191    -129.418 124.365   9.621  1.00 78.02           C
ATOM   1402  O   PRO   191    -128.885 125.469   9.715  1.00 78.02           O
ATOM   1403  N   GLY   192    -128.908 123.243  10.188  1.00112.52           N
ATOM   1404  CA  GLY   192    -127.691 123.282  10.960  1.00112.52           C
ATOM   1405  C   GLY   192    -126.720 122.257  10.434  1.00112.52           C
ATOM   1406  O   GLY   192    -127.093 121.232   9.865  1.00112.52           O
ATOM   1407  N   PRO   193    -125.458 122.567  10.623  1.00106.85           N
ATOM   1408  CA  PRO   193    -124.362 121.725  10.186  1.00106.85           C
ATOM   1409  CD  PRO   193    -125.084 123.972  10.618  1.00106.85           C
ATOM   1410  CB  PRO   193    -123.191 122.666   9.894  1.00106.85           C
ATOM   1411  CG  PRO   193    -123.550 123.973  10.619  1.00106.85           C
ATOM   1412  C   PRO   193    -123.981 120.626  11.143  1.00106.85           C
ATOM   1413  O   PRO   193    -124.479 120.611  12.267  1.00106.85           O
ATOM   1414  N   PHE   194    -123.093 119.699  10.700  1.00221.33           N
ATOM   1415  CA  PHE   194    -122.616 118.598  11.501  1.00221.33           C
ATOM   1416  CB  PHE   194    -123.294 117.264  11.149  1.00221.33           C
ATOM   1417  CG  PHE   194    -124.739 117.418  11.481  1.00221.33           C
ATOM   1418  CD1 PHE   194    -125.584 118.077  10.618  1.00221.33           C
ATOM   1419  CD2 PHE   194    -125.253 116.903  12.650  1.00221.33           C
ATOM   1420  CE1 PHE   194    -126.918 118.224  10.915  1.00221.33           C
ATOM   1421  CE2 PHE   194    -126.587 117.047  12.952  1.00221.33           C
ATOM   1422  CZ  PHE   194    -127.422 117.709  12.085  1.00221.33           C
ATOM   1423  C   PHE   194    -121.135 118.441  11.251  1.00221.33           C
ATOM   1424  O   PHE   194    -120.579 119.110  10.381  1.00221.33           O
ATOM   1425  N   TRP   195    -120.447 117.564  12.029  1.00293.34           N
ATOM   1426  CA  TRP   195    -119.018 117.385  11.881  1.00293.34           C
ATOM   1427  CB  TRP   195    -118.204 118.039  13.011  1.00293.34           C
ATOM   1428  CG  TRP   195    -118.291 119.545  13.060  1.00293.34           C
ATOM   1429  CD2 TRP   195    -119.285 120.267  13.803  1.00293.34           C
ATOM   1430  CD1 TRP   195    -117.496 120.481  12.465  1.00293.34           C
ATOM   1431  NE1 TRP   195    -117.935 121.743  12.791  1.00293.34           N
ATOM   1432  CE2 TRP   195    -119.035 121.625  13.614  1.00293.34           C
ATOM   1433  CE3 TRP   195    -120.320 119.832  14.579  1.00293.34           C
ATOM   1434  CZ2 TRP   195    -119.821 122.574  14.203  1.00293.34           C
ATOM   1435  CZ3 TRP   195    -121.112 120.791  15.170  1.00293.34           C
ATOM   1436  CH2 TRP   195    -120.867 122.136  14.985  1.00293.34           C
ATOM   1437  C   TRP   195    -118.678 115.916  11.932  1.00293.34           C
ATOM   1438  O   TRP   195    -119.512 115.094  12.309  1.00293.34           O
ATOM   1439  N   LYS   196    -117.434 115.550  11.520  1.00392.62           N
ATOM   1440  CA  LYS   196    -116.988 114.175  11.555  1.00392.62           C
ATOM   1441  CB  LYS   196    -117.667 113.322  10.461  1.00392.62           C
ATOM   1442  CG  LYS   196    -117.266 111.844  10.410  1.00392.62           C
ATOM   1443  CD  LYS   196    -115.850 111.596   9.887  1.00392.62           C
ATOM   1444  CE  LYS   196    -115.719 111.787   8.374  1.00392.62           C
ATOM   1445  NZ  LYS   196    -115.897 113.214   8.024  1.00392.62           N
ATOM   1446  C   LYS   196    -115.488 114.133  11.359  1.00392.62           C
ATOM   1447  O   LYS   196    -114.931 114.984  10.668  1.00392.62           O
ATOM   1448  N   ALA   197    -114.787 113.149  11.985  1.00304.37           N
ATOM   1449  CA  ALA   197    -113.355 113.018  11.822  1.00304.37           C
ATOM   1450  CB  ALA   197    -112.545 113.979  12.709  1.00304.37           C
ATOM   1451  C   ALA   197    -112.932 111.617  12.194  1.00304.37           C
ATOM   1452  O   ALA   197    -113.686 110.892  12.841  1.00304.37           O
ATOM   1453  N   ALA   198    -111.710 111.190  11.775  1.00301.74           N
ATOM   1454  CA  ALA   198    -111.222 109.866  12.098  1.00301.74           C
ATOM   1455  CB  ALA   198    -111.791 108.763  11.190  1.00301.74           C
ATOM   1456  C   ALA   198    -109.721 109.821  11.940  1.00301.74           C
ATOM   1457  O   ALA   198    -109.130 110.707  11.324  1.00301.74           O
ATOM   1458  N   PHE   199    -109.060 108.787  12.525  1.00341.41           N
ATOM   1459  CA  PHE   199    -107.626 108.636  12.414  1.00341.41           C
ATOM   1460  CB  PHE   199    -106.848 109.379  13.517  1.00341.41           C
ATOM   1461  CG  PHE   199    -107.202 110.827  13.443  1.00341.41           C
ATOM   1462  CD1 PHE   199    -106.595 111.665  12.535  1.00341.41           C
ATOM   1463  CD2 PHE   199    -108.147 111.350  14.296  1.00341.41           C
ATOM   1464  CE1 PHE   199    -106.931 112.998  12.478  1.00341.41           C
ATOM   1465  CE2 PHE   199    -108.487 112.682  14.243  1.00341.41           C
ATOM   1466  CZ  PHE   199    -107.879 113.511  13.332  1.00341.41           C
ATOM   1467  C   PHE   199    -107.288 107.173  12.585  1.00341.41           C
ATOM   1468  O   PHE   199    -108.121 106.393  13.045  1.00341.41           O
ATOM   1469  N   ALA   200    -106.057 106.755  12.188  1.00303.60           N
ATOM   1470  CA  ALA   200    -105.630 105.388  12.388  1.00303.60           C
ATOM   1471  CB  ALA   200    -106.410 104.363  11.547  1.00303.60           C
ATOM   1472  C   ALA   200    -104.176 105.257  12.009  1.00303.60           C
ATOM   1473  O   ALA   200    -103.640 106.103  11.296  1.00303.60           O
ATOM   1474  N   ASP   201    -103.490 104.194  12.507  1.00254.20           N
ATOM   1475  CA  ASP   201    -102.104 103.966  12.171  1.00254.20           C
ATOM   1476  CB  ASP   201    -101.132 104.864  12.962  1.00254.20           C
ATOM   1477  CG  ASP   201     -99.736 104.775  12.349  1.00254.20           C
ATOM   1478  OD1 ASP   201     -99.293 103.649  11.998  1.00254.20           O
ATOM   1479  OD2 ASP   201     -99.094 105.851  12.217  1.00254.20           O
ATOM   1480  C   ASP   201    -101.746 102.539  12.499  1.00254.20           C
ATOM   1481  O   ASP   201    -102.006 102.072  13.607  1.00254.20           O
ATOM   1482  N   SER   202    -101.138 101.799  11.538  1.00228.45           N
ATOM   1483  CA  SER   202    -100.738 100.441  11.812  1.00228.45           C
ATOM   1484  CB  SER   202    -101.867  99.422  11.586  1.00228.45           C
ATOM   1485  OG  SER   202    -102.953  99.692  12.462  1.00228.45           O
ATOM   1486  C   SER   202     -99.613 100.065  10.883  1.00228.45           C
ATOM   1487  O   SER   202     -99.453 100.664   9.821  1.00228.45           O
ATOM   1488  N   SER   203     -98.790  99.063  11.281  1.00221.21           N
ATOM   1489  CA  SER   203     -97.704  98.587  10.458  1.00221.21           C
ATOM   1490  CB  SER   203     -96.502  99.545  10.410  1.00221.21           C
ATOM   1491  OG  SER   203     -96.878 100.791   9.842  1.00221.21           O
ATOM   1492  C   SER   203     -97.203  97.299  11.053  1.00221.21           C
ATOM   1493  O   SER   203     -97.605  96.932  12.156  1.00221.21           O
ATOM   1494  N   GLY   204     -96.321  96.564  10.329  1.00140.25           N
ATOM   1495  CA  GLY   204     -95.773  95.350  10.886  1.00140.25           C
ATOM   1496  C   GLY   204     -94.926  94.648   9.858  1.00140.25           C
ATOM   1497  O   GLY   204     -95.131  94.825   8.657  1.00140.25           O
ATOM   1498  N   GLN   205     -93.946  93.823  10.321  1.00279.51           N
ATOM   1499  CA  GLN   205     -93.076  93.097   9.426  1.00279.51           C
ATOM   1500  CB  GLN   205     -91.964  93.985   8.839  1.00279.51           C
ATOM   1501  CG  GLN   205     -92.483  95.130   7.967  1.00279.51           C
ATOM   1502  CD  GLN   205     -91.323  96.060   7.646  1.00279.51           C
ATOM   1503  OE1 GLN   205     -90.337  95.659   7.030  1.00279.51           O
ATOM   1504  NE2 GLN   205     -91.440  97.341   8.086  1.00279.51           N
ATOM   1505  C   GLN   205     -92.376  91.999  10.194  1.00279.51           C
ATOM   1506  O   GLN   205     -92.255  92.071  11.416  1.00279.51           O
ATOM   1507  N   HIS   206     -91.920  90.932   9.489  1.00265.70           N
ATOM   1508  CA  HIS   206     -91.151  89.893  10.130  1.00265.70           C
ATOM   1509  ND1 HIS   206     -91.934  89.963  13.105  1.00265.70           N
ATOM   1510  CG  HIS   206     -92.620  89.304  12.108  1.00265.70           C
ATOM   1511  CB  HIS   206     -91.983  88.811  10.842  1.00265.70           C
ATOM   1512  NE2 HIS   206     -94.039  89.786  13.795  1.00265.70           N
ATOM   1513  CD2 HIS   206     -93.905  89.204  12.547  1.00265.70           C
ATOM   1514  CE1 HIS   206     -92.829  90.229  14.089  1.00265.70           C
ATOM   1515  C   HIS   206     -90.283  89.202   9.110  1.00265.70           C
ATOM   1516  O   HIS   206     -90.688  88.967   7.972  1.00265.70           O
ATOM   1517  N   PRO   207     -89.063  88.924   9.509  1.00102.83           N
ATOM   1518  CA  PRO   207     -88.105  88.255   8.649  1.00102.83           C
ATOM   1519  CD  PRO   207     -88.410  89.866  10.403  1.00102.83           C
ATOM   1520  CB  PRO   207     -86.729  88.808   9.029  1.00102.83           C
ATOM   1521  CG  PRO   207     -86.939  89.432  10.418  1.00102.83           C
ATOM   1522  C   PRO   207     -88.143  86.748   8.654  1.00102.83           C
ATOM   1523  O   PRO   207     -88.671  86.153   9.591  1.00102.83           O
ATOM   1524  N   PRO   208     -87.620  86.169   7.592  1.00 98.38           N
ATOM   1525  CA  PRO   208     -87.480  84.730   7.448  1.00 98.38           C
ATOM   1526  CD  PRO   208     -87.822  86.816   6.307  1.00 98.38           C
ATOM   1527  CB  PRO   208     -87.665  84.441   5.955  1.00 98.38           C
ATOM   1528  CG  PRO   208     -87.402  85.782   5.256  1.00 98.38           C
ATOM   1529  C   PRO   208     -86.150  84.239   7.989  1.00 98.38           C
ATOM   1530  O   PRO   208     -85.291  85.081   8.238  1.00 98.38           O
ATOM   1531  N   ASP   209     -85.942  82.901   8.185  1.00270.93           N
ATOM   1532  CA  ASP   209     -84.676  82.387   8.692  1.00270.93           C
ATOM   1533  CB  ASP   209     -84.542  82.479  10.222  1.00270.93           C
ATOM   1534  CG  ASP   209     -84.463  83.915  10.695  1.00270.93           C
ATOM   1535  OD1 ASP   209     -83.648  84.691  10.132  1.00270.93           O
ATOM   1536  OD2 ASP   209     -85.214  84.249  11.649  1.00270.93           O
ATOM   1537  C   ASP   209     -84.535  80.905   8.417  1.00270.93           C
ATOM   1538  O   ASP   209     -85.528  80.248   8.111  1.00270.93           O
ATOM   1539  N   ALA   210     -83.270  80.385   8.502  1.00348.49           N
ATOM   1540  CA  ALA   210     -82.871  78.985   8.498  1.00348.49           C
ATOM   1541  CB  ALA   210     -84.045  78.032   8.799  1.00348.49           C
ATOM   1542  C   ALA   210     -82.255  78.546   7.185  1.00348.49           C
ATOM   1543  O   ALA   210     -82.970  78.339   6.205  1.00348.49           O
ATOM   1544  N   CYS   211     -80.897  78.423   7.131  1.00149.92           N
ATOM   1545  CA  CYS   211     -80.145  77.944   5.981  1.00149.92           C
ATOM   1546  CB  CYS   211     -78.679  78.392   6.020  1.00149.92           C
ATOM   1547  SG  CYS   211     -78.465  80.196   5.971  1.00149.92           S
ATOM   1548  C   CYS   211     -80.121  76.436   5.796  1.00149.92           C
ATOM   1549  O   CYS   211     -80.741  75.918   4.871  1.00149.92           O
ATOM   1550  N   ALA   212     -79.444  75.692   6.717  1.00269.46           N
ATOM   1551  CA  ALA   212     -79.221  74.250   6.736  1.00269.46           C
ATOM   1552  CB  ALA   212     -80.520  73.462   6.957  1.00269.46           C
ATOM   1553  C   ALA   212     -78.546  73.693   5.483  1.00269.46           C
ATOM   1554  O   ALA   212     -78.860  74.115   4.370  1.00269.46           O
ATOM   1555  N   PHE   213     -77.602  72.708   5.653  1.00335.03           N
ATOM   1556  CA  PHE   213     -76.893  71.970   4.601  1.00335.03           C
ATOM   1557  CB  PHE   213     -75.390  72.324   4.402  1.00335.03           C
ATOM   1558  CG  PHE   213     -75.092  73.695   3.861  1.00335.03           C
ATOM   1559  CD1 PHE   213     -75.434  74.078   2.581  1.00335.03           C
ATOM   1560  CD2 PHE   213     -74.379  74.587   4.629  1.00335.03           C
ATOM   1561  CE1 PHE   213     -75.128  75.339   2.116  1.00335.03           C
ATOM   1562  CE2 PHE   213     -74.068  75.847   4.171  1.00335.03           C
ATOM   1563  CZ  PHE   213     -74.450  76.234   2.911  1.00335.03           C
ATOM   1564  C   PHE   213     -76.852  70.499   5.019  1.00335.03           C
ATOM   1565  O   PHE   213     -77.156  70.205   6.173  1.00335.03           O
ATOM   1566  N   ARG   214     -76.501  69.523   4.113  1.00393.47           N
ATOM   1567  CA  ARG   214     -76.424  68.106   4.506  1.00393.47           C
ATOM   1568  CB  ARG   214     -77.792  67.395   4.515  1.00393.47           C
ATOM   1569  CG  ARG   214     -78.723  67.998   5.568  1.00393.47           C
ATOM   1570  CD  ARG   214     -78.829  67.209   6.876  1.00393.47           C
ATOM   1571  NE  ARG   214     -77.672  66.275   7.008  1.00393.47           N
ATOM   1572  CZ  ARG   214     -76.972  66.226   8.179  1.00393.47           C
ATOM   1573  NH1 ARG   214     -77.130  67.213   9.110  1.00393.47           N
ATOM   1574  NH2 ARG   214     -76.141  65.174   8.428  1.00393.47           N
ATOM   1575  C   ARG   214     -75.481  67.251   3.642  1.00393.47           C
ATOM   1576  O   ARG   214     -75.098  67.657   2.544  1.00393.47           O
ATOM   1577  N   ARG   215     -75.075  66.032   4.149  1.00313.37           N
ATOM   1578  CA  ARG   215     -74.192  65.046   3.511  1.00313.37           C
ATOM   1579  CB  ARG   215     -72.764  65.570   3.258  1.00313.37           C
ATOM   1580  CG  ARG   215     -72.555  66.314   1.932  1.00313.37           C
ATOM   1581  CD  ARG   215     -71.123  66.840   1.753  1.00313.37           C
ATOM   1582  NE  ARG   215     -71.142  68.318   1.940  1.00313.37           N
ATOM   1583  CZ  ARG   215     -71.067  69.107   0.827  1.00313.37           C
ATOM   1584  NH1 ARG   215     -70.894  68.528  -0.396  1.00313.37           N
ATOM   1585  NH2 ARG   215     -71.161  70.465   0.932  1.00313.37           N
ATOM   1586  C   ARG   215     -74.052  63.780   4.376  1.00313.37           C
ATOM   1587  O   ARG   215     -74.876  63.550   5.261  1.00313.37           O
ATOM   1588  N   GLY   216     -73.019  62.906   4.111  1.00352.73           N
ATOM   1589  CA  GLY   216     -72.696  61.748   4.942  1.00352.73           C
ATOM   1590  C   GLY   216     -72.538  60.416   4.229  1.00352.73           C
ATOM   1591  O   GLY   216     -71.572  59.703   4.497  1.00352.73           O
ATOM   1592  N   ARG   217     -73.439  59.991   3.323  1.00354.21           N
ATOM   1593  CA  ARG   217     -73.187  58.686   2.775  1.00354.21           C
ATOM   1594  CB  ARG   217     -74.330  57.681   3.045  1.00354.21           C
ATOM   1595  CG  ARG   217     -75.734  58.175   2.686  1.00354.21           C
ATOM   1596  CD  ARG   217     -76.366  58.990   3.822  1.00354.21           C
ATOM   1597  NE  ARG   217     -76.546  58.077   4.988  1.00354.21           N
ATOM   1598  CZ  ARG   217     -76.476  58.552   6.268  1.00354.21           C
ATOM   1599  NH1 ARG   217     -76.224  59.873   6.499  1.00354.21           N
ATOM   1600  NH2 ARG   217     -76.664  57.700   7.318  1.00354.21           N
ATOM   1601  C   ARG   217     -72.881  58.817   1.321  1.00354.21           C
ATOM   1602  O   ARG   217     -73.750  59.158   0.519  1.00354.21           O
ATOM   1603  N   LYS   218     -71.618  58.514   0.943  1.00178.75           N
ATOM   1604  CA  LYS   218     -71.236  58.755  -0.417  1.00178.75           C
ATOM   1605  CB  LYS   218     -70.404  60.035  -0.565  1.00178.75           C
ATOM   1606  CG  LYS   218     -70.787  60.804  -1.816  1.00178.75           C
ATOM   1607  CD  LYS   218     -72.178  61.408  -1.619  1.00178.75           C
ATOM   1608  CE  LYS   218     -72.780  61.999  -2.886  1.00178.75           C
ATOM   1609  NZ  LYS   218     -72.904  60.934  -3.897  1.00178.75           N
ATOM   1610  C   LYS   218     -70.400  57.598  -0.875  1.00178.75           C
ATOM   1611  O   LYS   218     -70.163  56.670  -0.106  1.00178.75           O
ATOM   1612  N   LYS   219     -70.028  57.575  -2.178  1.00162.73           N
ATOM   1613  CA  LYS   219     -69.251  56.487  -2.718  1.00162.73           C
ATOM   1614  CB  LYS   219     -69.266  56.432  -4.251  1.00162.73           C
ATOM   1615  CG  LYS   219     -68.602  55.164  -4.797  1.00162.73           C
ATOM   1616  CD  LYS   219     -69.412  53.898  -4.520  1.00162.73           C
ATOM   1617  CE  LYS   219     -70.783  53.922  -5.194  1.00162.73           C
ATOM   1618  NZ  LYS   219     -71.528  52.679  -4.897  1.00162.73           N
ATOM   1619  C   LYS   219     -67.795  56.437  -2.323  1.00162.73           C
ATOM   1620  O   LYS   219     -67.370  55.487  -1.670  1.00162.73           O
ATOM   1621  N   ARG   220     -66.980  57.473  -2.635  1.00144.79           N
ATOM   1622  CA  ARG   220     -65.559  57.263  -2.453  1.00144.79           C
ATOM   1623  CB  ARG   220     -64.672  57.919  -3.530  1.00144.79           C
ATOM   1624  CG  ARG   220     -64.626  59.453  -3.494  1.00144.79           C
ATOM   1625  CD  ARG   220     -65.886  60.199  -3.933  1.00144.79           C
ATOM   1626  NE  ARG   220     -65.569  61.651  -3.800  1.00144.79           N
ATOM   1627  CZ  ARG   220     -65.673  62.250  -2.578  1.00144.79           C
ATOM   1628  NH1 ARG   220     -66.146  61.537  -1.514  1.00144.79           N
ATOM   1629  NH2 ARG   220     -65.289  63.551  -2.414  1.00144.79           N
ATOM   1630  C   ARG   220     -65.119  57.877  -1.164  1.00144.79           C
ATOM   1631  O   ARG   220     -65.564  58.972  -0.817  1.00144.79           O
ATOM   1632  N   ILE   221     -64.230  57.182  -0.410  1.00138.83           N
ATOM   1633  CA  ILE   221     -63.785  57.756   0.830  1.00138.83           C
ATOM   1634  CB  ILE   221     -64.400  57.116   2.045  1.00138.83           C
ATOM   1635  CG1 ILE   221     -64.114  57.966   3.292  1.00138.83           C
ATOM   1636  CG2 ILE   221     -63.915  55.657   2.157  1.00138.83           C
ATOM   1637  CD1 ILE   221     -64.967  57.561   4.494  1.00138.83           C
ATOM   1638  C   ILE   221     -62.294  57.641   0.980  1.00138.83           C
ATOM   1639  O   ILE   221     -61.707  56.577   0.794  1.00138.83           O
ATOM   1640  N   PRO   222     -61.673  58.758   1.267  1.00158.60           N
ATOM   1641  CA  PRO   222     -60.279  58.740   1.625  1.00158.60           C
ATOM   1642  CD  PRO   222     -62.026  59.962   0.529  1.00158.60           C
ATOM   1643  CB  PRO   222     -59.729  60.118   1.266  1.00158.60           C
ATOM   1644  CG  PRO   222     -60.692  60.640   0.189  1.00158.60           C
ATOM   1645  C   PRO   222     -60.264  58.520   3.108  1.00158.60           C
ATOM   1646  O   PRO   222     -61.328  58.633   3.724  1.00158.60           O
ATOM   1647  N   TYR   223     -59.107  58.139   3.688  1.00142.91           N
ATOM   1648  CA  TYR   223     -59.009  57.967   5.111  1.00142.91           C
ATOM   1649  CB  TYR   223     -57.666  57.297   5.469  1.00142.91           C
ATOM   1650  CG  TYR   223     -57.382  56.186   4.502  1.00142.91           C
ATOM   1651  CD1 TYR   223     -56.820  56.524   3.296  1.00142.91           C
ATOM   1652  CD2 TYR   223     -57.644  54.856   4.747  1.00142.91           C
ATOM   1653  CE1 TYR   223     -56.516  55.581   2.347  1.00142.91           C
ATOM   1654  CE2 TYR   223     -57.340  53.896   3.801  1.00142.91           C
ATOM   1655  CZ  TYR   223     -56.773  54.260   2.601  1.00142.91           C
ATOM   1656  OH  TYR   223     -56.460  53.287   1.629  1.00142.91           O
ATOM   1657  C   TYR   223     -59.029  59.346   5.739  1.00142.91           C
ATOM   1658  O   TYR   223     -59.903  59.660   6.546  1.00142.91           O
ATOM   1659  N   SER   224     -58.074  60.223   5.330  1.00107.76           N
ATOM   1660  CA  SER   224     -58.015  61.579   5.811  1.00107.76           C
ATOM   1661  CB  SER   224     -57.540  61.686   7.261  1.00107.76           C
ATOM   1662  OG  SER   224     -57.643  63.026   7.708  1.00107.76           O
ATOM   1663  C   SER   224     -57.058  62.323   4.915  1.00107.76           C
ATOM   1664  O   SER   224     -56.149  61.728   4.337  1.00107.76           O
ATOM   1665  N   LYS   225     -57.269  63.646   4.736  1.00141.14           N
ATOM   1666  CA  LYS   225     -56.410  64.389   3.855  1.00141.14           C
ATOM   1667  CB  LYS   225     -57.010  65.693   3.286  1.00141.14           C
ATOM   1668  CG  LYS   225     -57.879  66.519   4.227  1.00141.14           C
ATOM   1669  CD  LYS   225     -58.390  67.786   3.534  1.00141.14           C
ATOM   1670  CE  LYS   225     -59.590  68.421   4.233  1.00141.14           C
ATOM   1671  NZ  LYS   225     -60.707  67.455   4.288  1.00141.14           N
ATOM   1672  C   LYS   225     -55.036  64.579   4.426  1.00141.14           C
ATOM   1673  O   LYS   225     -54.058  64.608   3.684  1.00141.14           O
ATOM   1674  N   GLY   226     -54.909  64.748   5.755  1.00 47.34           N
ATOM   1675  CA  GLY   226     -53.611  64.855   6.365  1.00 47.34           C
ATOM   1676  C   GLY   226     -52.923  63.539   6.222  1.00 47.34           C
ATOM   1677  O   GLY   226     -51.698  63.454   6.128  1.00 47.34           O
ATOM   1678  N   GLN   227     -53.706  62.455   6.310  1.00124.69           N
ATOM   1679  CA  GLN   227     -53.126  61.159   6.193  1.00124.69           C
ATOM   1680  CB  GLN   227     -54.090  60.024   6.560  1.00124.69           C
ATOM   1681  CG  GLN   227     -54.164  59.708   8.054  1.00124.69           C
ATOM   1682  CD  GLN   227     -55.224  60.581   8.686  1.00124.69           C
ATOM   1683  OE1 GLN   227     -56.265  60.087   9.117  1.00124.69           O
ATOM   1684  NE2 GLN   227     -54.966  61.917   8.729  1.00124.69           N
ATOM   1685  C   GLN   227     -52.648  60.893   4.806  1.00124.69           C
ATOM   1686  O   GLN   227     -51.523  60.442   4.606  1.00124.69           O
ATOM   1687  N   LEU   228     -53.492  61.162   3.802  1.00148.59           N
ATOM   1688  CA  LEU   228     -53.117  60.826   2.464  1.00148.59           C
ATOM   1689  CB  LEU   228     -54.284  60.922   1.472  1.00148.59           C
ATOM   1690  CG  LEU   228     -54.045  60.101   0.194  1.00148.59           C
ATOM   1691  CD1 LEU   228     -52.919  60.654  -0.698  1.00148.59           C
ATOM   1692  CD2 LEU   228     -53.848  58.629   0.594  1.00148.59           C
ATOM   1693  C   LEU   228     -52.031  61.752   2.032  1.00148.59           C
ATOM   1694  O   LEU   228     -51.150  61.379   1.262  1.00148.59           O
ATOM   1695  N   ARG   229     -52.086  63.011   2.502  1.00112.01           N
ATOM   1696  CA  ARG   229     -51.117  63.978   2.085  1.00112.01           C
ATOM   1697  CB  ARG   229     -51.343  65.376   2.671  1.00112.01           C
ATOM   1698  CG  ARG   229     -50.388  66.394   2.043  1.00112.01           C
ATOM   1699  CD  ARG   229     -50.075  67.604   2.925  1.00112.01           C
ATOM   1700  NE  ARG   229     -48.950  67.201   3.816  1.00112.01           N
ATOM   1701  CZ  ARG   229     -48.015  68.117   4.206  1.00112.01           C
ATOM   1702  NH1 ARG   229     -48.128  69.419   3.815  1.00112.01           N
ATOM   1703  NH2 ARG   229     -46.965  67.726   4.986  1.00112.01           N
ATOM   1704  C   ARG   229     -49.752  63.570   2.539  1.00112.01           C
ATOM   1705  O   ARG   229     -48.801  63.602   1.762  1.00112.01           O
ATOM   1706  N   GLU   230     -49.617  63.174   3.819  1.00 72.97           N
ATOM   1707  CA  GLU   230     -48.330  62.826   4.356  1.00 72.97           C
ATOM   1708  CB  GLU   230     -48.308  62.537   5.861  1.00 72.97           C
ATOM   1709  CG  GLU   230     -48.324  63.787   6.732  1.00 72.97           C
ATOM   1710  CD  GLU   230     -47.803  63.353   8.091  1.00 72.97           C
ATOM   1711  OE1 GLU   230     -46.608  62.959   8.165  1.00 72.97           O
ATOM   1712  OE2 GLU   230     -48.593  63.395   9.069  1.00 72.97           O
ATOM   1713  C   GLU   230     -47.812  61.591   3.704  1.00 72.97           C
ATOM   1714  O   GLU   230     -46.601  61.421   3.571  1.00 72.97           O
ATOM   1715  N   LEU   231     -48.705  60.651   3.354  1.00124.46           N
ATOM   1716  CA  LEU   231     -48.228  59.457   2.719  1.00124.46           C
ATOM   1717  CB  LEU   231     -49.306  58.386   2.487  1.00124.46           C
ATOM   1718  CG  LEU   231     -49.382  57.321   3.591  1.00124.46           C
ATOM   1719  CD1 LEU   231     -48.245  56.297   3.421  1.00124.46           C
ATOM   1720  CD2 LEU   231     -49.388  57.956   4.989  1.00124.46           C
ATOM   1721  C   LEU   231     -47.630  59.745   1.384  1.00124.46           C
ATOM   1722  O   LEU   231     -46.519  59.306   1.096  1.00124.46           O
ATOM   1723  N   GLU   232     -48.345  60.502   0.539  1.00113.26           N
ATOM   1724  CA  GLU   232     -47.884  60.753  -0.791  1.00113.26           C
ATOM   1725  CB  GLU   232     -48.952  61.406  -1.682  1.00113.26           C
ATOM   1726  CG  GLU   232     -48.652  61.245  -3.172  1.00113.26           C
ATOM   1727  CD  GLU   232     -49.939  61.482  -3.953  1.00113.26           C
ATOM   1728  OE1 GLU   232     -50.951  61.896  -3.328  1.00113.26           O
ATOM   1729  OE2 GLU   232     -49.927  61.240  -5.189  1.00113.26           O
ATOM   1730  C   GLU   232     -46.670  61.628  -0.753  1.00113.26           C
ATOM   1731  O   GLU   232     -45.809  61.529  -1.624  1.00113.26           O
ATOM   1732  N   ARG   233     -46.590  62.556   0.219  1.00157.06           N
ATOM   1733  CA  ARG   233     -45.449  63.428   0.268  1.00157.06           C
ATOM   1734  CB  ARG   233     -45.620  64.576   1.275  1.00157.06           C
ATOM   1735  CG  ARG   233     -46.628  65.620   0.793  1.00157.06           C
ATOM   1736  CD  ARG   233     -46.279  66.167  -0.593  1.00157.06           C
ATOM   1737  NE  ARG   233     -47.028  65.358  -1.596  1.00157.06           N
ATOM   1738  CZ  ARG   233     -46.576  65.251  -2.879  1.00157.06           C
ATOM   1739  NH1 ARG   233     -45.397  65.832  -3.247  1.00157.06           N
ATOM   1740  NH2 ARG   233     -47.305  64.547  -3.795  1.00157.06           N
ATOM   1741  C   ARG   233     -44.189  62.685   0.607  1.00157.06           C
ATOM   1742  O   ARG   233     -43.182  62.791  -0.092  1.00157.06           O
ATOM   1743  N   GLU   234     -44.220  61.872   1.675  1.00111.39           N
ATOM   1744  CA  GLU   234     -43.043  61.181   2.127  1.00111.39           C
ATOM   1745  CB  GLU   234     -43.311  60.363   3.400  1.00111.39           C
ATOM   1746  CG  GLU   234     -43.850  61.203   4.560  1.00111.39           C
ATOM   1747  CD  GLU   234     -42.857  62.315   4.857  1.00111.39           C
ATOM   1748  OE1 GLU   234     -41.758  62.002   5.387  1.00111.39           O
ATOM   1749  OE2 GLU   234     -43.182  63.494   4.552  1.00111.39           O
ATOM   1750  C   GLU   234     -42.641  60.210   1.068  1.00111.39           C
ATOM   1751  O   GLU   234     -41.461  59.917   0.876  1.00111.39           O
ATOM   1752  N   TYR   235     -43.660  59.635   0.412  1.00 94.07           N
ATOM   1753  CA  TYR   235     -43.517  58.649  -0.614  1.00 94.07           C
ATOM   1754  CB  TYR   235     -44.900  58.031  -0.897  1.00 94.07           C
ATOM   1755  CG  TYR   235     -44.766  56.698  -1.542  1.00 94.07           C
ATOM   1756  CD1 TYR   235     -44.702  56.561  -2.909  1.00 94.07           C
ATOM   1757  CD2 TYR   235     -44.710  55.573  -0.748  1.00 94.07           C
ATOM   1758  CE1 TYR   235     -44.583  55.312  -3.471  1.00 94.07           C
ATOM   1759  CE2 TYR   235     -44.591  54.322  -1.301  1.00 94.07           C
ATOM   1760  CZ  TYR   235     -44.530  54.195  -2.670  1.00 94.07           C
ATOM   1761  OH  TYR   235     -44.409  52.918  -3.258  1.00 94.07           O
ATOM   1762  C   TYR   235     -42.961  59.294  -1.854  1.00 94.07           C
ATOM   1763  O   TYR   235     -42.083  58.740  -2.507  1.00 94.07           O
ATOM   1764  N   ALA   236     -43.485  60.482  -2.223  1.00 44.66           N
ATOM   1765  CA  ALA   236     -43.089  61.213  -3.398  1.00 44.66           C
ATOM   1766  CB  ALA   236     -44.008  62.417  -3.684  1.00 44.66           C
ATOM   1767  C   ALA   236     -41.690  61.739  -3.277  1.00 44.66           C
ATOM   1768  O   ALA   236     -40.946  61.761  -4.257  1.00 44.66           O
ATOM   1769  N   ALA   237     -41.307  62.201  -2.072  1.00 58.93           N
ATOM   1770  CA  ALA   237     -40.045  62.858  -1.878  1.00 58.93           C
ATOM   1771  CB  ALA   237     -39.874  63.387  -0.444  1.00 58.93           C
ATOM   1772  C   ALA   237     -38.915  61.928  -2.173  1.00 58.93           C
ATOM   1773  O   ALA   237     -37.947  62.299  -2.835  1.00 58.93           O
ATOM   1774  N   ASN   238     -39.017  60.681  -1.695  1.00246.33           N
ATOM   1775  CA  ASN   238     -37.973  59.729  -1.898  1.00246.33           C
ATOM   1776  CB  ASN   238     -37.060  59.616  -0.668  1.00246.33           C
ATOM   1777  CG  ASN   238     -35.682  59.229  -1.167  1.00246.33           C
ATOM   1778  OD1 ASN   238     -34.848  60.090  -1.442  1.00246.33           O
ATOM   1779  ND2 ASN   238     -35.430  57.901  -1.296  1.00246.33           N
ATOM   1780  C   ASN   238     -38.698  58.433  -2.121  1.00246.33           C
ATOM   1781  O   ASN   238     -39.624  58.375  -2.923  1.00246.33           O
ATOM   1782  N   LYS   239     -38.171  57.297  -1.649  1.00186.69           N
ATOM   1783  CA  LYS   239     -38.973  56.106  -1.666  1.00186.69           C
ATOM   1784  CB  LYS   239     -38.176  54.853  -2.048  1.00186.69           C
ATOM   1785  CG  LYS   239     -37.987  54.758  -3.561  1.00186.69           C
ATOM   1786  CD  LYS   239     -36.926  53.788  -4.064  1.00186.69           C
ATOM   1787  CE  LYS   239     -36.646  54.088  -5.531  1.00186.69           C
ATOM   1788  NZ  LYS   239     -35.834  55.320  -5.584  1.00186.69           N
ATOM   1789  C   LYS   239     -39.658  55.859  -0.363  1.00186.69           C
ATOM   1790  O   LYS   239     -40.824  55.468  -0.310  1.00186.69           O
ATOM   1791  N   PHE   240     -38.922  56.073   0.743  1.00146.39           N
ATOM   1792  CA  PHE   240     -39.483  55.672   1.988  1.00146.39           C
ATOM   1793  CB  PHE   240     -39.229  54.163   2.230  1.00146.39           C
ATOM   1794  CG  PHE   240     -40.230  53.659   3.206  1.00146.39           C
ATOM   1795  CD1 PHE   240     -41.517  54.119   3.125  1.00146.39           C
ATOM   1796  CD2 PHE   240     -39.952  52.667   4.120  1.00146.39           C
ATOM   1797  CE1 PHE   240     -42.467  53.660   3.995  1.00146.39           C
ATOM   1798  CE2 PHE   240     -40.921  52.212   4.991  1.00146.39           C
ATOM   1799  CZ  PHE   240     -42.192  52.719   4.949  1.00146.39           C
ATOM   1800  C   PHE   240     -38.807  56.494   3.035  1.00146.39           C
ATOM   1801  O   PHE   240     -37.793  57.148   2.789  1.00146.39           O
ATOM   1802  N   ILE   241     -39.369  56.461   4.252  1.00159.16           N
ATOM   1803  CA  ILE   241     -38.870  57.226   5.346  1.00159.16           C
ATOM   1804  CB  ILE   241     -39.812  58.317   5.751  1.00159.16           C
ATOM   1805  CG1 ILE   241     -41.266  57.820   5.693  1.00159.16           C
ATOM   1806  CG2 ILE   241     -39.510  59.540   4.870  1.00159.16           C
ATOM   1807  CD1 ILE   241     -41.600  56.650   6.607  1.00159.16           C
ATOM   1808  C   ILE   241     -38.431  56.335   6.470  1.00159.16           C
ATOM   1809  O   ILE   241     -38.816  55.172   6.579  1.00159.16           O
ATOM   1810  N   THR   242     -37.532  56.873   7.317  1.00 64.53           N
ATOM   1811  CA  THR   242     -36.912  56.083   8.341  1.00 64.53           C
ATOM   1812  CB  THR   242     -35.672  56.710   8.904  1.00 64.53           C
ATOM   1813  OG1 THR   242     -35.994  57.880   9.638  1.00 64.53           O
ATOM   1814  CG2 THR   242     -34.778  57.101   7.718  1.00 64.53           C
ATOM   1815  C   THR   242     -37.883  55.875   9.451  1.00 64.53           C
ATOM   1816  O   THR   242     -38.983  56.416   9.439  1.00 64.53           O
ATOM   1817  N   LYS   243     -37.483  55.094  10.465  1.00116.09           N
ATOM   1818  CA  LYS   243     -38.373  54.746  11.530  1.00116.09           C
ATOM   1819  CB  LYS   243     -37.661  53.926  12.611  1.00116.09           C
ATOM   1820  CG  LYS   243     -37.069  52.650  12.027  1.00116.09           C
ATOM   1821  CD  LYS   243     -38.127  51.802  11.328  1.00116.09           C
ATOM   1822  CE  LYS   243     -37.541  50.820  10.321  1.00116.09           C
ATOM   1823  NZ  LYS   243     -38.607  49.936   9.814  1.00116.09           N
ATOM   1824  C   LYS   243     -38.867  55.994  12.171  1.00116.09           C
ATOM   1825  O   LYS   243     -40.053  56.121  12.474  1.00116.09           O
ATOM   1826  N   ASP   244     -37.961  56.959  12.388  1.00 83.74           N
ATOM   1827  CA  ASP   244     -38.381  58.161  13.031  1.00 83.74           C
ATOM   1828  CB  ASP   244     -37.209  59.110  13.327  1.00 83.74           C
ATOM   1829  CG  ASP   244     -36.390  58.384  14.378  1.00 83.74           C
ATOM   1830  OD1 ASP   244     -36.898  57.343  14.875  1.00 83.74           O
ATOM   1831  OD2 ASP   244     -35.263  58.842  14.699  1.00 83.74           O
ATOM   1832  C   ASP   244     -39.368  58.851  12.150  1.00 83.74           C
ATOM   1833  O   ASP   244     -40.413  59.283  12.626  1.00 83.74           O
ATOM   1834  N   LYS   245     -39.079  58.930  10.835  1.00135.11           N
ATOM   1835  CA  LYS   245     -39.897  59.643   9.885  1.00135.11           C
ATOM   1836  CB  LYS   245     -39.271  59.664   8.478  1.00135.11           C
ATOM   1837  CG  LYS   245     -37.832  60.185   8.453  1.00135.11           C
ATOM   1838  CD  LYS   245     -37.664  61.599   9.006  1.00135.11           C
ATOM   1839  CE  LYS   245     -37.757  62.701   7.952  1.00135.11           C
ATOM   1840  NZ  LYS   245     -37.449  64.010   8.571  1.00135.11           N
ATOM   1841  C   LYS   245     -41.246  59.001   9.737  1.00135.11           C
ATOM   1842  O   LYS   245     -42.280  59.670   9.754  1.00135.11           O
ATOM   1843  N   ARG   246     -41.265  57.665   9.599  1.00 98.62           N
ATOM   1844  CA  ARG   246     -42.478  56.927   9.407  1.00 98.62           C
ATOM   1845  CB  ARG   246     -42.256  55.420   9.235  1.00 98.62           C
ATOM   1846  CG  ARG   246     -41.643  54.735  10.456  1.00 98.62           C
ATOM   1847  CD  ARG   246     -41.525  53.226  10.258  1.00 98.62           C
ATOM   1848  NE  ARG   246     -41.237  52.593  11.573  1.00 98.62           N
ATOM   1849  CZ  ARG   246     -41.523  51.269  11.742  1.00 98.62           C
ATOM   1850  NH1 ARG   246     -42.063  50.551  10.714  1.00 98.62           N
ATOM   1851  NH2 ARG   246     -41.266  50.659  12.935  1.00 98.62           N
ATOM   1852  C   ARG   246     -43.300  57.105  10.634  1.00 98.62           C
ATOM   1853  O   ARG   246     -44.529  57.061  10.589  1.00 98.62           O
ATOM   1854  N   ARG   247     -42.615  57.247  11.780  1.00 74.01           N
ATOM   1855  CA  ARG   247     -43.278  57.451  13.031  1.00 74.01           C
ATOM   1856  CB  ARG   247     -42.337  57.452  14.245  1.00 74.01           C
ATOM   1857  CG  ARG   247     -41.907  56.058  14.695  1.00 74.01           C
ATOM   1858  CD  ARG   247     -41.242  56.074  16.071  1.00 74.01           C
ATOM   1859  NE  ARG   247     -40.909  54.672  16.439  1.00 74.01           N
ATOM   1860  CZ  ARG   247     -40.506  54.393  17.712  1.00 74.01           C
ATOM   1861  NH1 ARG   247     -40.441  55.394  18.638  1.00 74.01           N
ATOM   1862  NH2 ARG   247     -40.171  53.117  18.057  1.00 74.01           N
ATOM   1863  C   ARG   247     -43.974  58.774  13.019  1.00 74.01           C
ATOM   1864  O   ARG   247     -45.073  58.895  13.559  1.00 74.01           O
ATOM   1865  N   LYS   248     -43.365  59.808  12.404  1.00 79.17           N
ATOM   1866  CA  LYS   248     -43.990  61.100  12.420  1.00 79.17           C
ATOM   1867  CB  LYS   248     -43.261  62.188  11.604  1.00 79.17           C
ATOM   1868  CG  LYS   248     -42.003  62.785  12.242  1.00 79.17           C
ATOM   1869  CD  LYS   248     -40.735  61.945  12.094  1.00 79.17           C
ATOM   1870  CE  LYS   248     -39.492  62.646  12.654  1.00 79.17           C
ATOM   1871  NZ  LYS   248     -38.304  61.764  12.561  1.00 79.17           N
ATOM   1872  C   LYS   248     -45.322  60.955  11.771  1.00 79.17           C
ATOM   1873  O   LYS   248     -46.309  61.545  12.209  1.00 79.17           O
ATOM   1874  N   ILE   249     -45.379  60.152  10.696  1.00 69.49           N
ATOM   1875  CA  ILE   249     -46.619  59.997  10.013  1.00 69.49           C
ATOM   1876  CB  ILE   249     -46.499  59.084   8.832  1.00 69.49           C
ATOM   1877  CG1 ILE   249     -45.423  59.598   7.862  1.00 69.49           C
ATOM   1878  CG2 ILE   249     -47.893  58.957   8.196  1.00 69.49           C
ATOM   1879  CD1 ILE   249     -45.040  58.579   6.791  1.00 69.49           C
ATOM   1880  C   ILE   249     -47.592  59.362  10.948  1.00 69.49           C
ATOM   1881  O   ILE   249     -48.612  59.960  11.261  1.00 69.49           O
ATOM   1882  N   SER   250     -47.252  58.196  11.525  1.00114.64           N
ATOM   1883  CA  SER   250     -48.163  57.472  12.373  1.00114.64           C
ATOM   1884  CB  SER   250     -47.510  56.304  13.132  1.00114.64           C
ATOM   1885  OG  SER   250     -46.848  55.415  12.253  1.00114.64           O
ATOM   1886  C   SER   250     -48.555  58.375  13.486  1.00114.64           C
ATOM   1887  O   SER   250     -49.636  58.245  14.052  1.00114.64           O
ATOM   1888  N   ALA   251     -47.644  59.272  13.884  1.00 45.39           N
ATOM   1889  CA  ALA   251     -47.963  60.153  14.962  1.00 45.39           C
ATOM   1890  CB  ALA   251     -46.755  60.997  15.403  1.00 45.39           C
ATOM   1891  C   ALA   251     -49.049  61.098  14.543  1.00 45.39           C
ATOM   1892  O   ALA   251     -50.015  61.307  15.275  1.00 45.39           O
ATOM   1893  N   ALA   252     -48.893  61.726  13.358  1.00 57.29           N
ATOM   1894  CA  ALA   252     -49.859  62.682  12.881  1.00 57.29           C
ATOM   1895  CB  ALA   252     -49.346  63.515  11.699  1.00 57.29           C
ATOM   1896  C   ALA   252     -51.131  62.013  12.450  1.00 57.29           C
ATOM   1897  O   ALA   252     -52.235  62.502  12.678  1.00 57.29           O
ATOM   1898  N   THR   253     -50.972  60.883  11.755  1.00 81.51           N
ATOM   1899  CA  THR   253     -51.984  60.044  11.189  1.00 81.51           C
ATOM   1900  CB  THR   253     -51.424  59.090  10.180  1.00 81.51           C
ATOM   1901  OG1 THR   253     -50.472  58.233  10.792  1.00 81.51           O
ATOM   1902  CG2 THR   253     -50.756  59.913   9.066  1.00 81.51           C
ATOM   1903  C   THR   253     -52.653  59.265  12.277  1.00 81.51           C
ATOM   1904  O   THR   253     -53.754  58.753  12.088  1.00 81.51           O
ATOM   1905  N   SER   254     -51.984  59.157  13.441  1.00112.68           N
ATOM   1906  CA  SER   254     -52.410  58.384  14.580  1.00112.68           C
ATOM   1907  CB  SER   254     -53.664  58.938  15.286  1.00112.68           C
ATOM   1908  OG  SER   254     -54.801  58.855  14.441  1.00112.68           O
ATOM   1909  C   SER   254     -52.659  56.951  14.210  1.00112.68           C
ATOM   1910  O   SER   254     -53.799  56.496  14.158  1.00112.68           O
ATOM   1911  N   LEU   255     -51.566  56.208  13.925  1.00104.41           N
ATOM   1912  CA  LEU   255     -51.625  54.820  13.551  1.00104.41           C
ATOM   1913  CB  LEU   255     -51.032  54.575  12.156  1.00104.41           C
ATOM   1914  CG  LEU   255     -51.679  55.452  11.068  1.00104.41           C
ATOM   1915  CD1 LEU   255     -51.061  55.170   9.692  1.00104.41           C
ATOM   1916  CD2 LEU   255     -53.211  55.344  11.081  1.00104.41           C
ATOM   1917  C   LEU   255     -50.794  54.041  14.537  1.00104.41           C
ATOM   1918  O   LEU   255     -50.827  54.310  15.738  1.00104.41           O
ATOM   1919  N   SER   256     -50.078  52.991  14.062  1.00150.12           N
ATOM   1920  CA  SER   256     -49.245  52.272  14.986  1.00150.12           C
ATOM   1921  CB  SER   256     -49.886  50.957  15.455  1.00150.12           C
ATOM   1922  OG  SER   256     -49.072  50.354  16.447  1.00150.12           O
ATOM   1923  C   SER   256     -47.928  51.938  14.337  1.00150.12           C
ATOM   1924  O   SER   256     -47.259  50.982  14.723  1.00150.12           O
ATOM   1925  N   GLU   257     -47.524  52.737  13.334  1.00109.03           N
ATOM   1926  CA  GLU   257     -46.271  52.646  12.631  1.00109.03           C
ATOM   1927  CB  GLU   257     -45.080  52.480  13.585  1.00109.03           C
ATOM   1928  CG  GLU   257     -44.882  53.687  14.499  1.00109.03           C
ATOM   1929  CD  GLU   257     -43.748  53.368  15.459  1.00109.03           C
ATOM   1930  OE1 GLU   257     -42.769  52.706  15.024  1.00109.03           O
ATOM   1931  OE2 GLU   257     -43.850  53.782  16.645  1.00109.03           O
ATOM   1932  C   GLU   257     -46.278  51.448  11.741  1.00109.03           C
ATOM   1933  O   GLU   257     -45.880  51.530  10.581  1.00109.03           O
ATOM   1934  N   ARG   258     -46.841  50.331  12.225  1.00 74.49           N
ATOM   1935  CA  ARG   258     -46.894  49.148  11.424  1.00 74.49           C
ATOM   1936  CB  ARG   258     -47.509  47.952  12.166  1.00 74.49           C
ATOM   1937  CG  ARG   258     -46.627  47.386  13.281  1.00 74.49           C
ATOM   1938  CD  ARG   258     -47.278  46.211  14.014  1.00 74.49           C
ATOM   1939  NE  ARG   258     -46.272  45.638  14.951  1.00 74.49           N
ATOM   1940  CZ  ARG   258     -46.659  44.687  15.850  1.00 74.49           C
ATOM   1941  NH1 ARG   258     -47.964  44.292  15.899  1.00 74.49           N
ATOM   1942  NH2 ARG   258     -45.745  44.131  16.698  1.00 74.49           N
ATOM   1943  C   ARG   258     -47.817  49.503  10.326  1.00 74.49           C
ATOM   1944  O   ARG   258     -47.672  49.071   9.183  1.00 74.49           O
ATOM   1945  N   GLN   259     -48.811  50.321  10.700  1.00 48.10           N
ATOM   1946  CA  GLN   259     -49.837  50.763   9.817  1.00 48.10           C
ATOM   1947  CB  GLN   259     -50.887  51.633  10.523  1.00 48.10           C
ATOM   1948  CG  GLN   259     -51.710  50.870  11.559  1.00 48.10           C
ATOM   1949  CD  GLN   259     -52.598  49.889  10.809  1.00 48.10           C
ATOM   1950  OE1 GLN   259     -52.158  49.217   9.877  1.00 48.10           O
ATOM   1951  NE2 GLN   259     -53.891  49.809  11.221  1.00 48.10           N
ATOM   1952  C   GLN   259     -49.230  51.598   8.746  1.00 48.10           C
ATOM   1953  O   GLN   259     -49.627  51.483   7.593  1.00 48.10           O
ATOM   1954  N   ILE   260     -48.264  52.471   9.088  1.00 98.24           N
ATOM   1955  CA  ILE   260     -47.663  53.311   8.088  1.00 98.24           C
ATOM   1956  CB  ILE   260     -46.670  54.273   8.661  1.00 98.24           C
ATOM   1957  CG1 ILE   260     -47.400  55.294   9.538  1.00 98.24           C
ATOM   1958  CG2 ILE   260     -45.880  54.906   7.508  1.00 98.24           C
ATOM   1959  CD1 ILE   260     -48.426  56.118   8.768  1.00 98.24           C
ATOM   1960  C   ILE   260     -46.931  52.453   7.124  1.00 98.24           C
ATOM   1961  O   ILE   260     -47.059  52.598   5.909  1.00 98.24           O
ATOM   1962  N   THR   261     -46.176  51.492   7.669  1.00 55.74           N
ATOM   1963  CA  THR   261     -45.348  50.646   6.872  1.00 55.74           C
ATOM   1964  CB  THR   261     -44.718  49.578   7.714  1.00 55.74           C
ATOM   1965  OG1 THR   261     -44.064  50.175   8.822  1.00 55.74           O
ATOM   1966  CG2 THR   261     -43.690  48.809   6.867  1.00 55.74           C
ATOM   1967  C   THR   261     -46.261  49.982   5.900  1.00 55.74           C
ATOM   1968  O   THR   261     -45.970  49.884   4.709  1.00 55.74           O
ATOM   1969  N   ILE   262     -47.420  49.538   6.407  1.00 92.16           N
ATOM   1970  CA  ILE   262     -48.414  48.906   5.597  1.00 92.16           C
ATOM   1971  CB  ILE   262     -49.595  48.437   6.400  1.00 92.16           C
ATOM   1972  CG1 ILE   262     -49.182  47.324   7.377  1.00 92.16           C
ATOM   1973  CG2 ILE   262     -50.707  48.022   5.422  1.00 92.16           C
ATOM   1974  CD1 ILE   262     -48.647  46.072   6.684  1.00 92.16           C
ATOM   1975  C   ILE   262     -48.922  49.909   4.618  1.00 92.16           C
ATOM   1976  O   ILE   262     -49.167  49.597   3.455  1.00 92.16           O
ATOM   1977  N   TRP   263     -49.083  51.156   5.084  1.00 88.36           N
ATOM   1978  CA  TRP   263     -49.692  52.195   4.323  1.00 88.36           C
ATOM   1979  CB  TRP   263     -49.799  53.501   5.109  1.00 88.36           C
ATOM   1980  CG  TRP   263     -50.722  54.496   4.470  1.00 88.36           C
ATOM   1981  CD2 TRP   263     -51.519  55.390   5.250  1.00 88.36           C
ATOM   1982  CD1 TRP   263     -51.050  54.713   3.163  1.00 88.36           C
ATOM   1983  NE1 TRP   263     -52.010  55.692   3.083  1.00 88.36           N
ATOM   1984  CE2 TRP   263     -52.309  56.114   4.361  1.00 88.36           C
ATOM   1985  CE3 TRP   263     -51.589  55.576   6.599  1.00 88.36           C
ATOM   1986  CZ2 TRP   263     -53.192  57.046   4.816  1.00 88.36           C
ATOM   1987  CZ3 TRP   263     -52.473  56.521   7.058  1.00 88.36           C
ATOM   1988  CH2 TRP   263     -53.256  57.235   6.178  1.00 88.36           C
ATOM   1989  C   TRP   263     -48.864  52.434   3.116  1.00 88.36           C
ATOM   1990  O   TRP   263     -49.396  52.586   2.021  1.00 88.36           O
ATOM   1991  N   PHE   264     -47.534  52.462   3.274  1.00165.32           N
ATOM   1992  CA  PHE   264     -46.722  52.708   2.127  1.00165.32           C
ATOM   1993  CB  PHE   264     -45.245  52.917   2.485  1.00165.32           C
ATOM   1994  CG  PHE   264     -45.178  54.305   3.029  1.00165.32           C
ATOM   1995  CD1 PHE   264     -45.120  55.368   2.163  1.00165.32           C
ATOM   1996  CD2 PHE   264     -45.206  54.573   4.377  1.00165.32           C
ATOM   1997  CE1 PHE   264     -45.055  56.666   2.609  1.00165.32           C
ATOM   1998  CE2 PHE   264     -45.133  55.869   4.830  1.00165.32           C
ATOM   1999  CZ  PHE   264     -45.057  56.922   3.955  1.00165.32           C
ATOM   2000  C   PHE   264     -46.901  51.602   1.134  1.00165.32           C
ATOM   2001  O   PHE   264     -47.042  51.857  -0.061  1.00165.32           O
ATOM   2002  N   GLN   265     -46.933  50.339   1.591  1.00 38.20           N
ATOM   2003  CA  GLN   265     -47.098  49.264   0.652  1.00 38.20           C
ATOM   2004  CB  GLN   265     -47.067  47.870   1.304  1.00 38.20           C
ATOM   2005  CG  GLN   265     -45.739  47.522   1.984  1.00 38.20           C
ATOM   2006  CD  GLN   265     -45.854  46.087   2.487  1.00 38.20           C
ATOM   2007  OE1 GLN   265     -45.503  45.774   3.623  1.00 38.20           O
ATOM   2008  NE2 GLN   265     -46.366  45.185   1.608  1.00 38.20           N
ATOM   2009  C   GLN   265     -48.435  49.420  -0.009  1.00 38.20           C
ATOM   2010  O   GLN   265     -48.571  49.220  -1.215  1.00 38.20           O
ATOM   2011  N   ASN   266     -49.463  49.797   0.774  1.00 50.44           N
ATOM   2012  CA  ASN   266     -50.789  49.942   0.245  1.00 50.44           C
ATOM   2013  CB  ASN   266     -51.831  50.294   1.317  1.00 50.44           C
ATOM   2014  CG  ASN   266     -53.217  50.042   0.732  1.00 50.44           C
ATOM   2015  OD1 ASN   266     -53.481  50.290  -0.443  1.00 50.44           O
ATOM   2016  ND2 ASN   266     -54.142  49.524   1.579  1.00 50.44           N
ATOM   2017  C   ASN   266     -50.769  51.055  -0.743  1.00 50.44           C
ATOM   2018  O   ASN   266     -51.438  51.000  -1.767  1.00 50.44           O
ATOM   2019  N   ARG   267     -49.979  52.098  -0.471  1.00195.04           N
ATOM   2020  CA  ARG   267     -49.919  53.237  -1.331  1.00195.04           C
ATOM   2021  CB  ARG   267     -48.865  54.253  -0.843  1.00195.04           C
ATOM   2022  CG  ARG   267     -49.029  55.694  -1.338  1.00195.04           C
ATOM   2023  CD  ARG   267     -49.317  55.840  -2.831  1.00195.04           C
ATOM   2024  NE  ARG   267     -50.771  55.574  -3.007  1.00195.04           N
ATOM   2025  CZ  ARG   267     -51.680  56.567  -2.793  1.00195.04           C
ATOM   2026  NH1 ARG   267     -51.256  57.823  -2.469  1.00195.04           N
ATOM   2027  NH2 ARG   267     -53.013  56.296  -2.890  1.00195.04           N
ATOM   2028  C   ARG   267     -49.463  52.710  -2.640  1.00195.04           C
ATOM   2029  O   ARG   267     -49.912  53.160  -3.689  1.00195.04           O
ATOM   2030  N   ARG   268     -48.538  51.737  -2.611  1.00122.03           N
ATOM   2031  CA  ARG   268     -48.076  51.188  -3.843  1.00122.03           C
ATOM   2032  CB  ARG   268     -46.905  50.206  -3.699  1.00122.03           C
ATOM   2033  CG  ARG   268     -46.250  49.952  -5.055  1.00122.03           C
ATOM   2034  CD  ARG   268     -45.734  51.248  -5.682  1.00122.03           C
ATOM   2035  NE  ARG   268     -45.257  50.955  -7.061  1.00122.03           N
ATOM   2036  CZ  ARG   268     -45.195  51.971  -7.970  1.00122.03           C
ATOM   2037  NH1 ARG   268     -45.595  53.228  -7.619  1.00122.03           N
ATOM   2038  NH2 ARG   268     -44.733  51.740  -9.231  1.00122.03           N
ATOM   2039  C   ARG   268     -49.217  50.472  -4.484  1.00122.03           C
ATOM   2040  O   ARG   268     -49.344  50.463  -5.705  1.00122.03           O
ATOM   2041  N   VAL   269     -50.060  49.822  -3.663  1.00 65.37           N
ATOM   2042  CA  VAL   269     -51.205  49.090  -4.126  1.00 65.37           C
ATOM   2043  CB  VAL   269     -51.917  48.389  -3.008  1.00 65.37           C
ATOM   2044  CG1 VAL   269     -53.272  47.877  -3.516  1.00 65.37           C
ATOM   2045  CG2 VAL   269     -51.001  47.275  -2.483  1.00 65.37           C
ATOM   2046  C   VAL   269     -52.209  50.008  -4.758  1.00 65.37           C
ATOM   2047  O   VAL   269     -52.782  49.677  -5.789  1.00 65.37           O
ATOM   2048  N   LYS   270     -52.484  51.161  -4.126  1.00156.17           N
ATOM   2049  CA  LYS   270     -53.459  52.128  -4.545  1.00156.17           C
ATOM   2050  CB  LYS   270     -53.698  53.215  -3.479  1.00156.17           C
ATOM   2051  CG  LYS   270     -54.477  52.735  -2.253  1.00156.17           C
ATOM   2052  CD  LYS   270     -55.953  52.422  -2.522  1.00156.17           C
ATOM   2053  CE  LYS   270     -56.222  51.019  -3.071  1.00156.17           C
ATOM   2054  NZ  LYS   270     -56.141  51.010  -4.550  1.00156.17           N
ATOM   2055  C   LYS   270     -53.057  52.840  -5.798  1.00156.17           C
ATOM   2056  O   LYS   270     -53.891  53.083  -6.666  1.00156.17           O
ATOM   2057  N   GLU   271     -51.768  53.198  -5.922  1.00134.66           N
ATOM   2058  CA  GLU   271     -51.298  54.001  -7.019  1.00134.66           C
ATOM   2059  CB  GLU   271     -49.780  54.182  -6.998  1.00134.66           C
ATOM   2060  CG  GLU   271     -49.236  54.838  -5.743  1.00134.66           C
ATOM   2061  CD  GLU   271     -47.738  54.590  -5.749  1.00134.66           C
ATOM   2062  OE1 GLU   271     -47.040  55.216  -6.589  1.00134.66           O
ATOM   2063  OE2 GLU   271     -47.273  53.761  -4.922  1.00134.66           O
ATOM   2064  C   GLU   271     -51.530  53.282  -8.295  1.00134.66           C
ATOM   2065  O   GLU   271     -52.043  53.838  -9.265  1.00134.66           O
ATOM   2066  N   LYS   272     -51.194  51.990  -8.284  1.00160.04           N
ATOM   2067  CA  LYS   272     -51.210  51.178  -9.452  1.00160.04           C
ATOM   2068  CB  LYS   272     -50.727  49.735  -9.200  1.00160.04           C
ATOM   2069  CG  LYS   272     -51.434  48.975  -8.073  1.00160.04           C
ATOM   2070  CD  LYS   272     -52.867  48.534  -8.374  1.00160.04           C
ATOM   2071  CE  LYS   272     -53.408  47.521  -7.360  1.00160.04           C
ATOM   2072  NZ  LYS   272     -54.864  47.337  -7.548  1.00160.04           N
ATOM   2073  C   LYS   272     -52.580  51.157 -10.033  1.00160.04           C
ATOM   2074  O   LYS   272     -52.736  50.933 -11.230  1.00160.04           O
ATOM   2075  N   LYS   273     -53.620  51.396  -9.220  1.00100.24           N
ATOM   2076  CA  LYS   273     -54.943  51.266  -9.743  1.00100.24           C
ATOM   2077  CB  LYS   273     -56.066  51.483  -8.702  1.00100.24           C
ATOM   2078  CG  LYS   273     -56.346  52.921  -8.254  1.00100.24           C
ATOM   2079  CD  LYS   273     -57.698  53.039  -7.535  1.00100.24           C
ATOM   2080  CE  LYS   273     -58.058  54.443  -7.043  1.00100.24           C
ATOM   2081  NZ  LYS   273     -59.439  54.449  -6.497  1.00100.24           N
ATOM   2082  C   LYS   273     -55.146  52.204 -10.895  1.00100.24           C
ATOM   2083  O   LYS   273     -55.783  51.834 -11.880  1.00100.24           O
ATOM   2084  N   VAL   274     -54.595  53.432 -10.833  1.00134.24           N
ATOM   2085  CA  VAL   274     -54.907  54.386 -11.859  1.00134.24           C
ATOM   2086  CB  VAL   274     -55.058  55.789 -11.353  1.00134.24           C
ATOM   2087  CG1 VAL   274     -56.288  55.852 -10.435  1.00134.24           C
ATOM   2088  CG2 VAL   274     -53.745  56.203 -10.669  1.00134.24           C
ATOM   2089  C   VAL   274     -53.907  54.451 -12.971  1.00134.24           C
ATOM   2090  O   VAL   274     -52.714  54.208 -12.804  1.00134.24           O
ATOM   2091  N   LEU   275     -54.433  54.752 -14.177  1.00144.81           N
ATOM   2092  CA  LEU   275     -53.663  55.070 -15.343  1.00144.81           C
ATOM   2093  CB  LEU   275     -52.675  56.225 -15.038  1.00144.81           C
ATOM   2094  CG  LEU   275     -51.747  56.713 -16.172  1.00144.81           C
ATOM   2095  CD1 LEU   275     -51.133  58.074 -15.812  1.00144.81           C
ATOM   2096  CD2 LEU   275     -50.616  55.712 -16.461  1.00144.81           C
ATOM   2097  C   LEU   275     -52.960  53.858 -15.861  1.00144.81           C
ATOM   2098  O   LEU   275     -52.507  53.829 -17.001  1.00144.81           O
ATOM   2099  N   ALA   276     -52.916  52.793 -15.054  1.00 61.32           N
ATOM   2100  CA  ALA   276     -52.205  51.593 -15.386  1.00 61.32           C
ATOM   2101  CB  ALA   276     -52.111  50.625 -14.195  1.00 61.32           C
ATOM   2102  C   ALA   276     -52.823  50.842 -16.515  1.00 61.32           C
ATOM   2103  O   ALA   276     -52.115  50.301 -17.362  1.00 61.32           O
ATOM   2104  N   LYS   277     -54.164  50.797 -16.565  1.00128.49           N
ATOM   2105  CA  LYS   277     -54.814  49.931 -17.499  1.00128.49           C
ATOM   2106  CB  LYS   277     -56.347  50.046 -17.430  1.00128.49           C
ATOM   2107  CG  LYS   277     -56.918  49.700 -16.052  1.00128.49           C
ATOM   2108  CD  LYS   277     -56.591  48.283 -15.575  1.00128.49           C
ATOM   2109  CE  LYS   277     -57.166  47.959 -14.193  1.00128.49           C
ATOM   2110  NZ  LYS   277     -56.810  46.576 -13.806  1.00128.49           N
ATOM   2111  C   LYS   277     -54.391  50.267 -18.893  1.00128.49           C
ATOM   2112  O   LYS   277     -54.064  49.374 -19.672  1.00128.49           O
ATOM   2113  N   VAL   278     -54.350  51.564 -19.238  1.00103.62           N
ATOM   2114  CA  VAL   278     -54.049  51.946 -20.587  1.00103.62           C
ATOM   2115  CB  VAL   278     -54.143  53.432 -20.795  1.00103.62           C
ATOM   2116  CG1 VAL   278     -53.135  54.139 -19.873  1.00103.62           C
ATOM   2117  CG2 VAL   278     -53.931  53.725 -22.289  1.00103.62           C
ATOM   2118  C   VAL   278     -52.679  51.493 -21.003  1.00103.62           C
ATOM   2119  O   VAL   278     -52.530  50.856 -22.044  1.00103.62           O
ATOM   2120  N   LYS   279     -51.636  51.769 -20.196  1.00106.30           N
ATOM   2121  CA  LYS   279     -50.311  51.436 -20.635  1.00106.30           C
ATOM   2122  CB  LYS   279     -49.223  51.825 -19.617  1.00106.30           C
ATOM   2123  CG  LYS   279     -48.941  53.328 -19.549  1.00106.30           C
ATOM   2124  CD  LYS   279     -48.103  53.737 -18.335  1.00106.30           C
ATOM   2125  CE  LYS   279     -47.506  55.143 -18.441  1.00106.30           C
ATOM   2126  NZ  LYS   279     -48.581  56.157 -18.489  1.00106.30           N
ATOM   2127  C   LYS   279     -50.218  49.965 -20.844  1.00106.30           C
ATOM   2128  O   LYS   279     -49.785  49.508 -21.900  1.00106.30           O
ATOM   2129  N   ASN   280     -50.637  49.169 -19.847  1.00233.34           N
ATOM   2130  CA  ASN   280     -50.544  47.757 -20.048  1.00233.34           C
ATOM   2131  CB  ASN   280     -49.115  47.207 -19.898  1.00233.34           C
ATOM   2132  CG  ASN   280     -49.088  45.792 -20.462  1.00233.34           C
ATOM   2133  OD1 ASN   280     -48.236  44.982 -20.101  1.00233.34           O
ATOM   2134  ND2 ASN   280     -50.042  45.488 -21.382  1.00233.34           N
ATOM   2135  C   ASN   280     -51.376  47.108 -19.000  1.00233.34           C
ATOM   2136  O   ASN   280     -51.823  47.754 -18.055  1.00233.34           O
ATOM   2137  N   SER   281     -51.622  45.797 -19.160  1.00109.69           N
ATOM   2138  CA  SER   281     -52.359  45.107 -18.152  1.00109.69           C
ATOM   2139  CB  SER   281     -52.542  43.612 -18.460  1.00109.69           C
ATOM   2140  OG  SER   281     -53.321  43.446 -19.635  1.00109.69           O
ATOM   2141  C   SER   281     -51.520  45.217 -16.928  1.00109.69           C
ATOM   2142  O   SER   281     -52.016  45.494 -15.837  1.00109.69           O
ATOM   2143  N   ALA   282     -50.199  45.019 -17.097  1.00179.03           N
ATOM   2144  CA  ALA   282     -49.319  45.126 -15.976  1.00179.03           C
ATOM   2145  CB  ALA   282     -48.659  43.794 -15.580  1.00179.03           C
ATOM   2146  C   ALA   282     -48.223  46.065 -16.349  1.00179.03           C
ATOM   2147  O   ALA   282     -47.675  45.996 -17.449  1.00179.03           O
ATOM   2148  N   THR   283     -47.891  46.991 -15.432  1.00148.40           N
ATOM   2149  CA  THR   283     -46.817  47.904 -15.678  1.00148.40           C
ATOM   2150  CB  THR   283     -46.784  49.113 -14.766  1.00148.40           C
ATOM   2151  OG1 THR   283     -46.667  48.760 -13.397  1.00148.40           O
ATOM   2152  CG2 THR   283     -48.080  49.910 -14.991  1.00148.40           C
ATOM   2153  C   THR   283     -45.516  47.161 -15.666  1.00148.40           C
ATOM   2154  O   THR   283     -44.615  47.531 -16.418  1.00148.40           O
ATOM   2155  N   PRO   284     -45.335  46.131 -14.875  1.00 58.55           N
ATOM   2156  CA  PRO   284     -44.079  45.441 -14.945  1.00 58.55           C
ATOM   2157  CD  PRO   284     -45.921  46.018 -13.547  1.00 58.55           C
ATOM   2158  CB  PRO   284     -43.874  44.749 -13.596  1.00 58.55           C
ATOM   2159  CG  PRO   284     -45.260  44.777 -12.933  1.00 58.55           C
ATOM   2160  C   PRO   284     -44.121  44.496 -16.095  1.00 58.55           C
ATOM   2161  O   PRO   284     -44.885  44.772 -17.059  1.00 58.55           O
ATOM   2162  OXT PRO   284     -43.380  43.479 -16.052  1.00 58.55           O
TER    2163      PRO   284
END
