# Supplementary material for: Computational Modeling of complete HOXB13 protein for predicting the functional effect of SNPs and the associated role in hereditary prostate cancer
Source: Sci Rep. 2017 Mar 8;7:43830. doi: 10.1038/srep43830 (PMC5363706; doi:10.1038/srep43830)
Supplement: Supplementary Dataset [file srep43830-s1.zip › SR Supplementary Data Files Complete/HOXB13 Modeller/HOXB13 Modeller/hoxb13.B99990011.pdb]

EXPDTA    THEORETICAL MODEL, MODELLER 9.17 2016/07/18 10:43:46
REMARK   6 MODELLER OBJECTIVE FUNCTION:      1971.0839
REMARK   6 MODELLER BEST TEMPLATE % SEQ ID:  80.822
REMARK   6 SEQUENCE: hoxb13
REMARK   6 DOPE score: -10291.44434
REMARK   6 GA341 score: 1.00000
REMARK   6 TEMPLATE: 2l7z 1:A - 73:A MODELS 1: - 284: AT 80.8%
ATOM      1  N   MET     1     -55.530  16.533  -4.034  1.00177.37           N
ATOM      2  CA  MET     1     -54.983  16.098  -2.726  1.00177.37           C
ATOM      3  CB  MET     1     -55.801  14.913  -2.180  1.00177.37           C
ATOM      4  CG  MET     1     -55.552  14.600  -0.703  1.00177.37           C
ATOM      5  SD  MET     1     -56.528  13.202  -0.069  1.00177.37           S
ATOM      6  CE  MET     1     -58.134  14.005  -0.341  1.00177.37           C
ATOM      7  C   MET     1     -53.551  15.674  -2.876  1.00177.37           C
ATOM      8  O   MET     1     -52.726  16.471  -3.321  1.00177.37           O
ATOM      9  N   GLU     2     -53.225  14.411  -2.496  1.00270.52           N
ATOM     10  CA  GLU     2     -51.873  13.908  -2.566  1.00270.52           C
ATOM     11  CB  GLU     2     -51.189  13.819  -1.189  1.00270.52           C
ATOM     12  CG  GLU     2     -51.969  13.024  -0.139  1.00270.52           C
ATOM     13  CD  GLU     2     -51.296  13.251   1.210  1.00270.52           C
ATOM     14  OE1 GLU     2     -50.082  12.930   1.326  1.00270.52           O
ATOM     15  OE2 GLU     2     -51.980  13.758   2.137  1.00270.52           O
ATOM     16  C   GLU     2     -51.863  12.546  -3.209  1.00270.52           C
ATOM     17  O   GLU     2     -52.850  11.816  -3.184  1.00270.52           O
ATOM     18  N   PRO     3     -50.747  12.225  -3.828  1.00253.37           N
ATOM     19  CA  PRO     3     -50.595  10.980  -4.548  1.00253.37           C
ATOM     20  CD  PRO     3     -49.892  13.267  -4.374  1.00253.37           C
ATOM     21  CB  PRO     3     -49.326  11.132  -5.387  1.00253.37           C
ATOM     22  CG  PRO     3     -49.218  12.649  -5.611  1.00253.37           C
ATOM     23  C   PRO     3     -50.650   9.659  -3.823  1.00253.37           C
ATOM     24  O   PRO     3     -51.273   8.744  -4.359  1.00253.37           O
ATOM     25  N   GLY     4     -50.025   9.502  -2.633  1.00108.06           N
ATOM     26  CA  GLY     4     -50.055   8.204  -1.992  1.00108.06           C
ATOM     27  C   GLY     4     -48.640   7.714  -1.824  1.00108.06           C
ATOM     28  O   GLY     4     -47.704   8.404  -2.219  1.00108.06           O
ATOM     29  N   ASN     5     -48.437   6.503  -1.241  1.00212.14           N
ATOM     30  CA  ASN     5     -47.091   6.012  -1.026  1.00212.14           C
ATOM     31  CB  ASN     5     -46.712   5.930   0.466  1.00212.14           C
ATOM     32  CG  ASN     5     -46.915   7.277   1.145  1.00212.14           C
ATOM     33  OD1 ASN     5     -46.449   8.315   0.678  1.00212.14           O
ATOM     34  ND2 ASN     5     -47.633   7.255   2.299  1.00212.14           N
ATOM     35  C   ASN     5     -47.017   4.585  -1.494  1.00212.14           C
ATOM     36  O   ASN     5     -47.898   3.831  -1.091  1.00212.14           O
ATOM     37  N   TYR     6     -45.920   4.217  -2.242  1.00340.75           N
ATOM     38  CA  TYR     6     -45.534   2.967  -2.901  1.00340.75           C
ATOM     39  CB  TYR     6     -44.559   1.987  -2.179  1.00340.75           C
ATOM     40  CG  TYR     6     -43.102   2.288  -2.367  1.00340.75           C
ATOM     41  CD1 TYR     6     -42.472   1.978  -3.553  1.00340.75           C
ATOM     42  CD2 TYR     6     -42.349   2.853  -1.365  1.00340.75           C
ATOM     43  CE1 TYR     6     -41.134   2.239  -3.742  1.00340.75           C
ATOM     44  CE2 TYR     6     -41.010   3.116  -1.545  1.00340.75           C
ATOM     45  CZ  TYR     6     -40.398   2.810  -2.736  1.00340.75           C
ATOM     46  OH  TYR     6     -39.026   3.078  -2.930  1.00340.75           O
ATOM     47  C   TYR     6     -46.659   2.084  -3.337  1.00340.75           C
ATOM     48  O   TYR     6     -47.736   2.024  -2.759  1.00340.75           O
ATOM     49  N   ALA     7     -46.473   1.361  -4.449  1.00243.07           N
ATOM     50  CA  ALA     7     -47.510   0.400  -4.648  1.00243.07           C
ATOM     51  CB  ALA     7     -47.422  -0.373  -5.978  1.00243.07           C
ATOM     52  C   ALA     7     -47.287  -0.551  -3.518  1.00243.07           C
ATOM     53  O   ALA     7     -46.150  -0.732  -3.084  1.00243.07           O
ATOM     54  N   THR     8     -48.356  -1.143  -2.959  1.00233.89           N
ATOM     55  CA  THR     8     -48.077  -2.020  -1.862  1.00233.89           C
ATOM     56  CB  THR     8     -49.182  -2.161  -0.847  1.00233.89           C
ATOM     57  OG1 THR     8     -48.689  -2.812   0.317  1.00233.89           O
ATOM     58  CG2 THR     8     -50.355  -2.953  -1.445  1.00233.89           C
ATOM     59  C   THR     8     -47.763  -3.348  -2.451  1.00233.89           C
ATOM     60  O   THR     8     -47.312  -3.413  -3.594  1.00233.89           O
ATOM     61  N   LEU     9     -47.969  -4.432  -1.667  1.00218.77           N
ATOM     62  CA  LEU     9     -47.697  -5.761  -2.130  1.00218.77           C
ATOM     63  CB  LEU     9     -48.214  -6.888  -1.210  1.00218.77           C
ATOM     64  CG  LEU     9     -47.643  -6.935   0.223  1.00218.77           C
ATOM     65  CD1 LEU     9     -48.180  -8.163   0.981  1.00218.77           C
ATOM     66  CD2 LEU     9     -46.110  -6.860   0.241  1.00218.77           C
ATOM     67  C   LEU     9     -48.459  -5.885  -3.404  1.00218.77           C
ATOM     68  O   LEU     9     -49.598  -5.431  -3.505  1.00218.77           O
ATOM     69  N   ASP    10     -47.822  -6.479  -4.426  1.00216.41           N
ATOM     70  CA  ASP    10     -48.402  -6.538  -5.733  1.00216.41           C
ATOM     71  CB  ASP    10     -47.364  -6.816  -6.829  1.00216.41           C
ATOM     72  CG  ASP    10     -46.706  -8.152  -6.516  1.00216.41           C
ATOM     73  OD1 ASP    10     -46.137  -8.286  -5.399  1.00216.41           O
ATOM     74  OD2 ASP    10     -46.757  -9.056  -7.391  1.00216.41           O
ATOM     75  C   ASP    10     -49.444  -7.600  -5.807  1.00216.41           C
ATOM     76  O   ASP    10     -49.688  -8.342  -4.856  1.00216.41           O
ATOM     77  N   GLY    11     -50.115  -7.657  -6.973  1.00103.44           N
ATOM     78  CA  GLY    11     -51.131  -8.632  -7.217  1.00103.44           C
ATOM     79  C   GLY    11     -52.447  -7.952  -7.071  1.00103.44           C
ATOM     80  O   GLY    11     -52.671  -7.193  -6.129  1.00103.44           O
ATOM     81  N   ALA    12     -53.358  -8.221  -8.024  1.00253.20           N
ATOM     82  CA  ALA    12     -54.668  -7.650  -7.991  1.00253.20           C
ATOM     83  CB  ALA    12     -54.760  -6.284  -8.693  1.00253.20           C
ATOM     84  C   ALA    12     -55.542  -8.589  -8.748  1.00253.20           C
ATOM     85  O   ALA    12     -55.055  -9.414  -9.520  1.00253.20           O
ATOM     86  N   LYS    13     -56.866  -8.508  -8.529  1.00297.39           N
ATOM     87  CA  LYS    13     -57.732  -9.375  -9.265  1.00297.39           C
ATOM     88  CB  LYS    13     -59.019  -9.752  -8.506  1.00297.39           C
ATOM     89  CG  LYS    13     -59.851 -10.849  -9.180  1.00297.39           C
ATOM     90  CD  LYS    13     -60.424 -10.464 -10.546  1.00297.39           C
ATOM     91  CE  LYS    13     -61.706  -9.633 -10.458  1.00297.39           C
ATOM     92  NZ  LYS    13     -61.402  -8.285  -9.928  1.00297.39           N
ATOM     93  C   LYS    13     -58.118  -8.628 -10.495  1.00297.39           C
ATOM     94  O   LYS    13     -58.664  -7.528 -10.422  1.00297.39           O
ATOM     95  N   ASP    14     -57.821  -9.208 -11.672  1.00204.98           N
ATOM     96  CA  ASP    14     -58.155  -8.541 -12.892  1.00204.98           C
ATOM     97  CB  ASP    14     -56.977  -8.425 -13.877  1.00204.98           C
ATOM     98  CG  ASP    14     -56.543  -9.828 -14.282  1.00204.98           C
ATOM     99  OD1 ASP    14     -56.607 -10.743 -13.418  1.00204.98           O
ATOM    100  OD2 ASP    14     -56.136 -10.001 -15.461  1.00204.98           O
ATOM    101  C   ASP    14     -59.231  -9.325 -13.561  1.00204.98           C
ATOM    102  O   ASP    14     -59.130 -10.542 -13.710  1.00204.98           O
ATOM    103  N   ILE    15     -60.317  -8.639 -13.959  1.00167.40           N
ATOM    104  CA  ILE    15     -61.363  -9.328 -14.648  1.00167.40           C
ATOM    105  CB  ILE    15     -62.695  -9.254 -13.939  1.00167.40           C
ATOM    106  CG1 ILE    15     -63.706 -10.260 -14.524  1.00167.40           C
ATOM    107  CG2 ILE    15     -63.176  -7.794 -13.938  1.00167.40           C
ATOM    108  CD1 ILE    15     -64.108 -10.001 -15.976  1.00167.40           C
ATOM    109  C   ILE    15     -61.470  -8.695 -15.997  1.00167.40           C
ATOM    110  O   ILE    15     -61.560  -7.475 -16.125  1.00167.40           O
ATOM    111  N   GLU    16     -61.416  -9.524 -17.055  1.00292.23           N
ATOM    112  CA  GLU    16     -61.525  -8.995 -18.380  1.00292.23           C
ATOM    113  CB  GLU    16     -60.180  -8.884 -19.118  1.00292.23           C
ATOM    114  CG  GLU    16     -60.298  -8.253 -20.508  1.00292.23           C
ATOM    115  CD  GLU    16     -60.492  -6.753 -20.331  1.00292.23           C
ATOM    116  OE1 GLU    16     -60.502  -6.291 -19.159  1.00292.23           O
ATOM    117  OE2 GLU    16     -60.632  -6.049 -21.367  1.00292.23           O
ATOM    118  C   GLU    16     -62.372  -9.944 -19.155  1.00292.23           C
ATOM    119  O   GLU    16     -62.482 -11.118 -18.808  1.00292.23           O
ATOM    120  N   GLY    17     -63.017  -9.446 -20.225  1.00137.36           N
ATOM    121  CA  GLY    17     -63.818 -10.321 -21.022  1.00137.36           C
ATOM    122  C   GLY    17     -64.034  -9.654 -22.337  1.00137.36           C
ATOM    123  O   GLY    17     -64.119  -8.430 -22.421  1.00137.36           O
ATOM    124  N   LEU    18     -64.131 -10.463 -23.407  1.00285.01           N
ATOM    125  CA  LEU    18     -64.364  -9.919 -24.709  1.00285.01           C
ATOM    126  CB  LEU    18     -64.060 -10.900 -25.855  1.00285.01           C
ATOM    127  CG  LEU    18     -64.313 -10.311 -27.255  1.00285.01           C
ATOM    128  CD1 LEU    18     -63.376  -9.127 -27.543  1.00285.01           C
ATOM    129  CD2 LEU    18     -64.247 -11.401 -28.338  1.00285.01           C
ATOM    130  C   LEU    18     -65.812  -9.580 -24.778  1.00285.01           C
ATOM    131  O   LEU    18     -66.641 -10.229 -24.141  1.00285.01           O
ATOM    132  N   LEU    19     -66.156  -8.527 -25.540  1.00231.11           N
ATOM    133  CA  LEU    19     -67.538  -8.178 -25.635  1.00231.11           C
ATOM    134  CB  LEU    19     -67.807  -6.668 -25.524  1.00231.11           C
ATOM    135  CG  LEU    19     -67.443  -6.075 -24.151  1.00231.11           C
ATOM    136  CD1 LEU    19     -65.934  -6.181 -23.878  1.00231.11           C
ATOM    137  CD2 LEU    19     -67.976  -4.641 -24.001  1.00231.11           C
ATOM    138  C   LEU    19     -68.019  -8.616 -26.976  1.00231.11           C
ATOM    139  O   LEU    19     -67.415  -8.305 -28.001  1.00231.11           O
ATOM    140  N   GLY    20     -69.125  -9.382 -26.991  1.00145.16           N
ATOM    141  CA  GLY    20     -69.701  -9.802 -28.230  1.00145.16           C
ATOM    142  C   GLY    20     -71.172  -9.803 -28.003  1.00145.16           C
ATOM    143  O   GLY    20     -71.694 -10.626 -27.253  1.00145.16           O
ATOM    144  N   ALA    21     -71.881  -8.871 -28.662  1.00267.13           N
ATOM    145  CA  ALA    21     -73.293  -8.779 -28.462  1.00267.13           C
ATOM    146  CB  ALA    21     -73.711  -8.784 -26.982  1.00267.13           C
ATOM    147  C   ALA    21     -73.715  -7.471 -29.033  1.00267.13           C
ATOM    148  O   ALA    21     -72.951  -6.805 -29.729  1.00267.13           O
ATOM    149  N   GLY    22     -74.971  -7.079 -28.759  1.00155.84           N
ATOM    150  CA  GLY    22     -75.451  -5.819 -29.234  1.00155.84           C
ATOM    151  C   GLY    22     -74.920  -4.799 -28.285  1.00155.84           C
ATOM    152  O   GLY    22     -74.009  -5.080 -27.508  1.00155.84           O
ATOM    153  N   GLY    23     -75.479  -3.577 -28.321  1.00 75.53           N
ATOM    154  CA  GLY    23     -74.981  -2.553 -27.453  1.00 75.53           C
ATOM    155  C   GLY    23     -75.241  -3.001 -26.055  1.00 75.53           C
ATOM    156  O   GLY    23     -76.129  -3.814 -25.805  1.00 75.53           O
ATOM    157  N   GLY    24     -74.457  -2.469 -25.098  1.00133.58           N
ATOM    158  CA  GLY    24     -74.619  -2.872 -23.735  1.00133.58           C
ATOM    159  C   GLY    24     -74.691  -1.641 -22.895  1.00133.58           C
ATOM    160  O   GLY    24     -74.422  -0.534 -23.360  1.00133.58           O
ATOM    161  N   ARG    25     -75.063  -1.822 -21.615  1.00262.27           N
ATOM    162  CA  ARG    25     -75.196  -0.731 -20.698  1.00262.27           C
ATOM    163  CB  ARG    25     -75.940  -1.124 -19.410  1.00262.27           C
ATOM    164  CG  ARG    25     -76.098   0.013 -18.401  1.00262.27           C
ATOM    165  CD  ARG    25     -76.780  -0.435 -17.106  1.00262.27           C
ATOM    166  NE  ARG    25     -76.820   0.732 -16.182  1.00262.27           N
ATOM    167  CZ  ARG    25     -77.289   0.569 -14.911  1.00262.27           C
ATOM    168  NH1 ARG    25     -77.723  -0.657 -14.497  1.00262.27           N
ATOM    169  NH2 ARG    25     -77.321   1.630 -14.053  1.00262.27           N
ATOM    170  C   ARG    25     -73.831  -0.270 -20.311  1.00262.27           C
ATOM    171  O   ARG    25     -72.901  -1.066 -20.196  1.00262.27           O
ATOM    172  N   ASN    26     -73.680   1.055 -20.120  1.00272.31           N
ATOM    173  CA  ASN    26     -72.422   1.606 -19.713  1.00272.31           C
ATOM    174  CB  ASN    26     -71.724   2.431 -20.807  1.00272.31           C
ATOM    175  CG  ASN    26     -70.353   2.834 -20.284  1.00272.31           C
ATOM    176  OD1 ASN    26     -69.878   3.939 -20.539  1.00272.31           O
ATOM    177  ND2 ASN    26     -69.694   1.909 -19.536  1.00272.31           N
ATOM    178  C   ASN    26     -72.698   2.531 -18.573  1.00272.31           C
ATOM    179  O   ASN    26     -73.796   3.074 -18.457  1.00272.31           O
ATOM    180  N   LEU    27     -71.705   2.715 -17.680  1.00260.14           N
ATOM    181  CA  LEU    27     -71.897   3.594 -16.564  1.00260.14           C
ATOM    182  CB  LEU    27     -71.637   2.926 -15.203  1.00260.14           C
ATOM    183  CG  LEU    27     -72.620   1.785 -14.877  1.00260.14           C
ATOM    184  CD1 LEU    27     -74.056   2.311 -14.723  1.00260.14           C
ATOM    185  CD2 LEU    27     -72.507   0.639 -15.894  1.00260.14           C
ATOM    186  C   LEU    27     -70.925   4.722 -16.698  1.00260.14           C
ATOM    187  O   LEU    27     -69.794   4.531 -17.139  1.00260.14           O
ATOM    188  N   VAL    28     -71.362   5.946 -16.335  1.00 82.21           N
ATOM    189  CA  VAL    28     -70.491   7.084 -16.407  1.00 82.21           C
ATOM    190  CB  VAL    28     -70.781   7.978 -17.577  1.00 82.21           C
ATOM    191  CG1 VAL    28     -69.852   9.202 -17.508  1.00 82.21           C
ATOM    192  CG2 VAL    28     -70.635   7.155 -18.868  1.00 82.21           C
ATOM    193  C   VAL    28     -70.712   7.891 -15.166  1.00 82.21           C
ATOM    194  O   VAL    28     -71.782   7.832 -14.562  1.00 82.21           O
ATOM    195  N   ALA    29     -69.686   8.656 -14.739  1.00250.16           N
ATOM    196  CA  ALA    29     -69.832   9.466 -13.562  1.00250.16           C
ATOM    197  CB  ALA    29     -69.243   8.821 -12.296  1.00250.16           C
ATOM    198  C   ALA    29     -69.091  10.746 -13.789  1.00250.16           C
ATOM    199  O   ALA    29     -68.162  10.804 -14.593  1.00250.16           O
ATOM    200  N   HIS    30     -69.509  11.823 -13.090  1.00230.47           N
ATOM    201  CA  HIS    30     -68.850  13.091 -13.230  1.00230.47           C
ATOM    202  ND1 HIS    30     -68.405  13.579 -16.510  1.00230.47           N
ATOM    203  CG  HIS    30     -69.474  13.441 -15.652  1.00230.47           C
ATOM    204  CB  HIS    30     -69.519  14.011 -14.265  1.00230.47           C
ATOM    205  NE2 HIS    30     -69.934  12.380 -17.590  1.00230.47           N
ATOM    206  CD2 HIS    30     -70.399  12.706 -16.329  1.00230.47           C
ATOM    207  CE1 HIS    30     -68.733  12.926 -17.653  1.00230.47           C
ATOM    208  C   HIS    30     -68.915  13.780 -11.902  1.00230.47           C
ATOM    209  O   HIS    30     -69.682  13.381 -11.027  1.00230.47           O
ATOM    210  N   SER    31     -68.086  14.829 -11.705  1.00160.25           N
ATOM    211  CA  SER    31     -68.108  15.525 -10.449  1.00160.25           C
ATOM    212  CB  SER    31     -66.856  15.282  -9.590  1.00160.25           C
ATOM    213  OG  SER    31     -66.778  13.914  -9.216  1.00160.25           O
ATOM    214  C   SER    31     -68.178  16.998 -10.717  1.00160.25           C
ATOM    215  O   SER    31     -67.586  17.517 -11.661  1.00160.25           O
ATOM    216  N   PRO    32     -68.938  17.663  -9.889  1.00175.48           N
ATOM    217  CA  PRO    32     -69.076  19.094 -10.011  1.00175.48           C
ATOM    218  CD  PRO    32     -70.179  17.043  -9.449  1.00175.48           C
ATOM    219  CB  PRO    32     -70.402  19.451  -9.343  1.00175.48           C
ATOM    220  CG  PRO    32     -71.231  18.162  -9.455  1.00175.48           C
ATOM    221  C   PRO    32     -67.915  19.825  -9.408  1.00175.48           C
ATOM    222  O   PRO    32     -67.178  19.231  -8.623  1.00175.48           O
ATOM    223  N   LEU    33     -67.732  21.113  -9.775  1.00256.85           N
ATOM    224  CA  LEU    33     -66.679  21.926  -9.230  1.00256.85           C
ATOM    225  CB  LEU    33     -65.669  22.414 -10.283  1.00256.85           C
ATOM    226  CG  LEU    33     -64.874  21.274 -10.947  1.00256.85           C
ATOM    227  CD1 LEU    33     -65.797  20.341 -11.747  1.00256.85           C
ATOM    228  CD2 LEU    33     -63.707  21.820 -11.784  1.00256.85           C
ATOM    229  C   LEU    33     -67.318  23.142  -8.628  1.00256.85           C
ATOM    230  O   LEU    33     -68.431  23.510  -9.000  1.00256.85           O
ATOM    231  N   THR    34     -66.637  23.789  -7.656  1.00266.01           N
ATOM    232  CA  THR    34     -67.208  24.952  -7.032  1.00266.01           C
ATOM    233  CB  THR    34     -67.821  24.666  -5.693  1.00266.01           C
ATOM    234  OG1 THR    34     -68.528  25.804  -5.222  1.00266.01           O
ATOM    235  CG2 THR    34     -66.701  24.288  -4.708  1.00266.01           C
ATOM    236  C   THR    34     -66.135  25.980  -6.814  1.00266.01           C
ATOM    237  O   THR    34     -64.958  25.733  -7.070  1.00266.01           O
ATOM    238  N   SER    35     -66.543  27.182  -6.346  1.00186.49           N
ATOM    239  CA  SER    35     -65.639  28.264  -6.062  1.00186.49           C
ATOM    240  CB  SER    35     -66.053  29.601  -6.699  1.00186.49           C
ATOM    241  OG  SER    35     -67.285  30.042  -6.149  1.00186.49           O
ATOM    242  C   SER    35     -65.668  28.446  -4.582  1.00186.49           C
ATOM    243  O   SER    35     -66.704  28.255  -3.948  1.00186.49           O
ATOM    244  N   HIS    36     -64.533  28.867  -3.993  1.00281.27           N
ATOM    245  CA  HIS    36     -64.468  28.884  -2.560  1.00281.27           C
ATOM    246  ND1 HIS    36     -66.422  31.248  -3.752  1.00281.27           N
ATOM    247  CG  HIS    36     -65.787  31.064  -2.544  1.00281.27           C
ATOM    248  CB  HIS    36     -65.586  29.720  -1.916  1.00281.27           C
ATOM    249  NE2 HIS    36     -65.875  33.268  -3.008  1.00281.27           N
ATOM    250  CD2 HIS    36     -65.457  32.308  -2.104  1.00281.27           C
ATOM    251  CE1 HIS    36     -66.447  32.584  -3.982  1.00281.27           C
ATOM    252  C   HIS    36     -64.768  27.464  -2.177  1.00281.27           C
ATOM    253  O   HIS    36     -65.505  27.218  -1.225  1.00281.27           O
ATOM    254  N   PRO    37     -64.187  26.530  -2.896  1.00116.97           N
ATOM    255  CA  PRO    37     -64.556  25.142  -2.794  1.00116.97           C
ATOM    256  CD  PRO    37     -62.799  26.662  -3.328  1.00116.97           C
ATOM    257  CB  PRO    37     -63.576  24.399  -3.694  1.00116.97           C
ATOM    258  CG  PRO    37     -62.289  25.226  -3.536  1.00116.97           C
ATOM    259  C   PRO    37     -64.439  24.619  -1.405  1.00116.97           C
ATOM    260  O   PRO    37     -63.626  25.126  -0.634  1.00116.97           O
ATOM    261  N   ALA    38     -65.269  23.612  -1.065  1.00217.54           N
ATOM    262  CA  ALA    38     -65.157  22.998   0.220  1.00217.54           C
ATOM    263  CB  ALA    38     -66.402  22.193   0.632  1.00217.54           C
ATOM    264  C   ALA    38     -64.018  22.042   0.108  1.00217.54           C
ATOM    265  O   ALA    38     -63.997  21.178  -0.767  1.00217.54           O
ATOM    266  N   ALA    39     -63.031  22.200   1.003  1.00293.13           N
ATOM    267  CA  ALA    39     -61.845  21.400   1.010  1.00293.13           C
ATOM    268  CB  ALA    39     -61.281  21.093  -0.388  1.00293.13           C
ATOM    269  C   ALA    39     -60.857  22.268   1.698  1.00293.13           C
ATOM    270  O   ALA    39     -61.232  23.333   2.186  1.00293.13           O
ATOM    271  N   PRO    40     -59.621  21.882   1.803  1.00219.38           N
ATOM    272  CA  PRO    40     -58.716  22.810   2.397  1.00219.38           C
ATOM    273  CD  PRO    40     -59.225  20.503   2.026  1.00219.38           C
ATOM    274  CB  PRO    40     -57.414  22.042   2.602  1.00219.38           C
ATOM    275  CG  PRO    40     -57.901  20.591   2.811  1.00219.38           C
ATOM    276  C   PRO    40     -58.664  23.978   1.475  1.00219.38           C
ATOM    277  O   PRO    40     -58.132  23.847   0.373  1.00219.38           O
ATOM    278  N   THR    41     -59.207  25.127   1.910  1.00228.95           N
ATOM    279  CA  THR    41     -59.226  26.283   1.070  1.00228.95           C
ATOM    280  CB  THR    41     -60.297  26.208   0.011  1.00228.95           C
ATOM    281  OG1 THR    41     -60.131  25.026  -0.758  1.00228.95           O
ATOM    282  CG2 THR    41     -60.196  27.430  -0.919  1.00228.95           C
ATOM    283  C   THR    41     -59.541  27.425   1.977  1.00228.95           C
ATOM    284  O   THR    41     -59.901  27.223   3.136  1.00228.95           O
ATOM    285  N   LEU    42     -59.395  28.664   1.481  1.00219.42           N
ATOM    286  CA  LEU    42     -59.712  29.798   2.289  1.00219.42           C
ATOM    287  CB  LEU    42     -58.527  30.757   2.487  1.00219.42           C
ATOM    288  CG  LEU    42     -57.330  30.117   3.214  1.00219.42           C
ATOM    289  CD1 LEU    42     -56.181  31.124   3.387  1.00219.42           C
ATOM    290  CD2 LEU    42     -57.759  29.467   4.538  1.00219.42           C
ATOM    291  C   LEU    42     -60.770  30.559   1.565  1.00219.42           C
ATOM    292  O   LEU    42     -61.060  30.290   0.400  1.00219.42           O
ATOM    293  N   MET    43     -61.402  31.518   2.263  1.00223.21           N
ATOM    294  CA  MET    43     -62.355  32.370   1.619  1.00223.21           C
ATOM    295  CB  MET    43     -63.005  33.386   2.574  1.00223.21           C
ATOM    296  CG  MET    43     -64.248  34.056   1.986  1.00223.21           C
ATOM    297  SD  MET    43     -65.177  35.085   3.162  1.00223.21           S
ATOM    298  CE  MET    43     -65.926  33.681   4.037  1.00223.21           C
ATOM    299  C   MET    43     -61.567  33.091   0.571  1.00223.21           C
ATOM    300  O   MET    43     -62.056  33.344  -0.530  1.00223.21           O
ATOM    301  N   PRO    44     -60.353  33.450   0.900  1.00171.99           N
ATOM    302  CA  PRO    44     -59.491  33.968  -0.122  1.00171.99           C
ATOM    303  CD  PRO    44     -60.082  34.081   2.188  1.00171.99           C
ATOM    304  CB  PRO    44     -58.361  34.691   0.598  1.00171.99           C
ATOM    305  CG  PRO    44     -58.991  35.125   1.929  1.00171.99           C
ATOM    306  C   PRO    44     -59.009  32.797  -0.915  1.00171.99           C
ATOM    307  O   PRO    44     -59.096  31.672  -0.426  1.00171.99           O
ATOM    308  N   ALA    45     -58.504  33.031  -2.139  1.00175.41           N
ATOM    309  CA  ALA    45     -58.008  31.960  -2.948  1.00175.41           C
ATOM    310  CB  ALA    45     -57.700  32.372  -4.398  1.00175.41           C
ATOM    311  C   ALA    45     -56.738  31.467  -2.334  1.00175.41           C
ATOM    312  O   ALA    45     -56.098  32.161  -1.546  1.00175.41           O
ATOM    313  N   VAL    46     -56.365  30.220  -2.676  1.00140.76           N
ATOM    314  CA  VAL    46     -55.179  29.591  -2.175  1.00140.76           C
ATOM    315  CB  VAL    46     -55.138  28.108  -2.399  1.00140.76           C
ATOM    316  CG1 VAL    46     -56.296  27.461  -1.619  1.00140.76           C
ATOM    317  CG2 VAL    46     -55.175  27.839  -3.913  1.00140.76           C
ATOM    318  C   VAL    46     -54.007  30.180  -2.887  1.00140.76           C
ATOM    319  O   VAL    46     -54.162  30.976  -3.812  1.00140.76           O
ATOM    320  N   ASN    47     -52.790  29.808  -2.447  1.00276.32           N
ATOM    321  CA  ASN    47     -51.605  30.331  -3.057  1.00276.32           C
ATOM    322  CB  ASN    47     -51.450  29.920  -4.532  1.00276.32           C
ATOM    323  CG  ASN    47     -50.027  30.234  -4.971  1.00276.32           C
ATOM    324  OD1 ASN    47     -49.667  30.049  -6.133  1.00276.32           O
ATOM    325  ND2 ASN    47     -49.187  30.712  -4.014  1.00276.32           N
ATOM    326  C   ASN    47     -51.674  31.819  -2.981  1.00276.32           C
ATOM    327  O   ASN    47     -51.612  32.508  -3.998  1.00276.32           O
ATOM    328  N   TYR    48     -51.833  32.325  -1.740  1.00417.83           N
ATOM    329  CA  TYR    48     -51.914  33.720  -1.414  1.00417.83           C
ATOM    330  CB  TYR    48     -51.192  34.675  -2.383  1.00417.83           C
ATOM    331  CG  TYR    48     -49.745  34.323  -2.283  1.00417.83           C
ATOM    332  CD1 TYR    48     -48.968  34.839  -1.272  1.00417.83           C
ATOM    333  CD2 TYR    48     -49.170  33.456  -3.182  1.00417.83           C
ATOM    334  CE1 TYR    48     -47.637  34.506  -1.170  1.00417.83           C
ATOM    335  CE2 TYR    48     -47.840  33.120  -3.088  1.00417.83           C
ATOM    336  CZ  TYR    48     -47.070  33.649  -2.081  1.00417.83           C
ATOM    337  OH  TYR    48     -45.704  33.308  -1.979  1.00417.83           O
ATOM    338  C   TYR    48     -53.357  34.062  -1.305  1.00417.83           C
ATOM    339  O   TYR    48     -54.163  33.691  -2.156  1.00417.83           O
ATOM    340  N   ALA    49     -53.721  34.774  -0.222  1.00239.57           N
ATOM    341  CA  ALA    49     -55.108  35.014   0.031  1.00239.57           C
ATOM    342  CB  ALA    49     -55.479  34.851   1.515  1.00239.57           C
ATOM    343  C   ALA    49     -55.496  36.398  -0.371  1.00239.57           C
ATOM    344  O   ALA    49     -54.825  37.397  -0.114  1.00239.57           O
ATOM    345  N   PRO    50     -56.606  36.395  -1.051  1.00175.18           N
ATOM    346  CA  PRO    50     -57.265  37.609  -1.448  1.00175.18           C
ATOM    347  CD  PRO    50     -56.769  35.353  -2.051  1.00175.18           C
ATOM    348  CB  PRO    50     -58.171  37.240  -2.618  1.00175.18           C
ATOM    349  CG  PRO    50     -57.484  36.014  -3.238  1.00175.18           C
ATOM    350  C   PRO    50     -58.008  38.104  -0.250  1.00175.18           C
ATOM    351  O   PRO    50     -57.912  37.474   0.801  1.00175.18           O
ATOM    352  N   LEU    51     -58.744  39.225  -0.365  1.00212.04           N
ATOM    353  CA  LEU    51     -59.404  39.736   0.800  1.00212.04           C
ATOM    354  CB  LEU    51     -59.842  41.204   0.648  1.00212.04           C
ATOM    355  CG  LEU    51     -58.661  42.174   0.441  1.00212.04           C
ATOM    356  CD1 LEU    51     -57.917  41.880  -0.871  1.00212.04           C
ATOM    357  CD2 LEU    51     -59.109  43.640   0.543  1.00212.04           C
ATOM    358  C   LEU    51     -60.626  38.918   1.067  1.00212.04           C
ATOM    359  O   LEU    51     -61.737  39.301   0.704  1.00212.04           O
ATOM    360  N   ASP    52     -60.419  37.755   1.718  1.00213.05           N
ATOM    361  CA  ASP    52     -61.458  36.866   2.154  1.00213.05           C
ATOM    362  CB  ASP    52     -62.211  37.352   3.403  1.00213.05           C
ATOM    363  CG  ASP    52     -61.250  37.296   4.583  1.00213.05           C
ATOM    364  OD1 ASP    52     -60.118  36.774   4.400  1.00213.05           O
ATOM    365  OD2 ASP    52     -61.633  37.781   5.681  1.00213.05           O
ATOM    366  C   ASP    52     -62.444  36.675   1.056  1.00213.05           C
ATOM    367  O   ASP    52     -63.649  36.642   1.299  1.00213.05           O
ATOM    368  N   LEU    53     -61.964  36.554  -0.192  1.00348.02           N
ATOM    369  CA  LEU    53     -62.897  36.348  -1.255  1.00348.02           C
ATOM    370  CB  LEU    53     -64.000  37.421  -1.309  1.00348.02           C
ATOM    371  CG  LEU    53     -65.038  37.212  -2.427  1.00348.02           C
ATOM    372  CD1 LEU    53     -65.896  35.965  -2.162  1.00348.02           C
ATOM    373  CD2 LEU    53     -65.888  38.474  -2.644  1.00348.02           C
ATOM    374  C   LEU    53     -62.112  36.456  -2.514  1.00348.02           C
ATOM    375  O   LEU    53     -60.977  36.926  -2.506  1.00348.02           O
ATOM    376  N   PRO    54     -62.672  36.010  -3.597  1.00105.57           N
ATOM    377  CA  PRO    54     -62.011  36.204  -4.848  1.00105.57           C
ATOM    378  CD  PRO    54     -63.491  34.816  -3.605  1.00105.57           C
ATOM    379  CB  PRO    54     -62.712  35.282  -5.850  1.00105.57           C
ATOM    380  CG  PRO    54     -63.912  34.697  -5.078  1.00105.57           C
ATOM    381  C   PRO    54     -62.148  37.663  -5.100  1.00105.57           C
ATOM    382  O   PRO    54     -63.072  38.266  -4.556  1.00105.57           O
ATOM    383  N   GLY    55     -61.252  38.265  -5.896  1.00 77.20           N
ATOM    384  CA  GLY    55     -61.357  39.684  -6.019  1.00 77.20           C
ATOM    385  C   GLY    55     -60.944  40.203  -4.683  1.00 77.20           C
ATOM    386  O   GLY    55     -59.981  39.712  -4.096  1.00 77.20           O
ATOM    387  N   SER    56     -61.655  41.216  -4.156  1.00212.04           N
ATOM    388  CA  SER    56     -61.263  41.697  -2.867  1.00212.04           C
ATOM    389  CB  SER    56     -60.492  43.028  -2.915  1.00212.04           C
ATOM    390  OG  SER    56     -59.262  42.855  -3.602  1.00212.04           O
ATOM    391  C   SER    56     -62.494  41.941  -2.057  1.00212.04           C
ATOM    392  O   SER    56     -63.575  42.174  -2.595  1.00212.04           O
ATOM    393  N   ALA    57     -62.347  41.862  -0.720  1.00232.30           N
ATOM    394  CA  ALA    57     -63.430  42.171   0.164  1.00232.30           C
ATOM    395  CB  ALA    57     -63.718  41.111   1.239  1.00232.30           C
ATOM    396  C   ALA    57     -62.989  43.407   0.865  1.00232.30           C
ATOM    397  O   ALA    57     -61.797  43.611   1.085  1.00232.30           O
ATOM    398  N   GLU    58     -63.938  44.283   1.224  1.00185.27           N
ATOM    399  CA  GLU    58     -63.515  45.533   1.777  1.00185.27           C
ATOM    400  CB  GLU    58     -64.682  46.514   2.015  1.00185.27           C
ATOM    401  CG  GLU    58     -64.244  47.917   2.446  1.00185.27           C
ATOM    402  CD  GLU    58     -63.937  47.895   3.938  1.00185.27           C
ATOM    403  OE1 GLU    58     -64.577  47.088   4.663  1.00185.27           O
ATOM    404  OE2 GLU    58     -63.058  48.686   4.372  1.00185.27           O
ATOM    405  C   GLU    58     -62.780  45.326   3.067  1.00185.27           C
ATOM    406  O   GLU    58     -61.709  45.901   3.245  1.00185.27           O
ATOM    407  N   PRO    59     -63.293  44.553   3.986  1.00141.82           N
ATOM    408  CA  PRO    59     -62.616  44.344   5.242  1.00141.82           C
ATOM    409  CD  PRO    59     -64.723  44.321   4.095  1.00141.82           C
ATOM    410  CB  PRO    59     -63.683  43.850   6.223  1.00141.82           C
ATOM    411  CG  PRO    59     -64.868  43.431   5.336  1.00141.82           C
ATOM    412  C   PRO    59     -61.395  43.470   5.231  1.00141.82           C
ATOM    413  O   PRO    59     -60.550  43.659   6.105  1.00141.82           O
ATOM    414  N   PRO    60     -61.265  42.537   4.332  1.00184.31           N
ATOM    415  CA  PRO    60     -60.137  41.646   4.444  1.00184.31           C
ATOM    416  CD  PRO    60     -62.457  41.821   3.902  1.00184.31           C
ATOM    417  CB  PRO    60     -60.536  40.362   3.727  1.00184.31           C
ATOM    418  CG  PRO    60     -62.066  40.341   3.848  1.00184.31           C
ATOM    419  C   PRO    60     -58.813  42.170   3.996  1.00184.31           C
ATOM    420  O   PRO    60     -58.763  43.121   3.218  1.00184.31           O
ATOM    421  N   LYS    61     -57.730  41.550   4.509  1.00294.07           N
ATOM    422  CA  LYS    61     -56.382  41.861   4.135  1.00294.07           C
ATOM    423  CB  LYS    61     -55.594  42.639   5.202  1.00294.07           C
ATOM    424  CG  LYS    61     -55.404  41.860   6.505  1.00294.07           C
ATOM    425  CD  LYS    61     -54.324  42.442   7.420  1.00294.07           C
ATOM    426  CE  LYS    61     -54.593  43.885   7.852  1.00294.07           C
ATOM    427  NZ  LYS    61     -54.372  44.804   6.714  1.00294.07           N
ATOM    428  C   LYS    61     -55.690  40.545   3.971  1.00294.07           C
ATOM    429  O   LYS    61     -56.167  39.522   4.459  1.00294.07           O
ATOM    430  N   GLN    62     -54.550  40.529   3.254  1.00285.25           N
ATOM    431  CA  GLN    62     -53.844  39.294   3.072  1.00285.25           C
ATOM    432  CB  GLN    62     -53.162  39.180   1.695  1.00285.25           C
ATOM    433  CG  GLN    62     -52.401  37.870   1.463  1.00285.25           C
ATOM    434  CD  GLN    62     -50.920  38.082   1.765  1.00285.25           C
ATOM    435  OE1 GLN    62     -50.518  38.305   2.906  1.00285.25           O
ATOM    436  NE2 GLN    62     -50.074  37.998   0.703  1.00285.25           N
ATOM    437  C   GLN    62     -52.790  39.220   4.126  1.00285.25           C
ATOM    438  O   GLN    62     -52.214  40.236   4.511  1.00285.25           O
ATOM    439  N   CYS    63     -52.525  38.003   4.643  1.00122.86           N
ATOM    440  CA  CYS    63     -51.515  37.875   5.652  1.00122.86           C
ATOM    441  CB  CYS    63     -52.089  37.754   7.074  1.00122.86           C
ATOM    442  SG  CYS    63     -53.103  36.259   7.284  1.00122.86           S
ATOM    443  C   CYS    63     -50.738  36.622   5.396  1.00122.86           C
ATOM    444  O   CYS    63     -51.284  35.619   4.939  1.00122.86           O
ATOM    445  N   HIS    64     -49.418  36.668   5.668  1.00221.82           N
ATOM    446  CA  HIS    64     -48.585  35.506   5.546  1.00221.82           C
ATOM    447  ND1 HIS    64     -48.878  33.521   2.838  1.00221.82           N
ATOM    448  CG  HIS    64     -48.694  34.861   3.094  1.00221.82           C
ATOM    449  CB  HIS    64     -47.836  35.382   4.207  1.00221.82           C
ATOM    450  NE2 HIS    64     -50.071  34.627   1.324  1.00221.82           N
ATOM    451  CD2 HIS    64     -49.429  35.522   2.160  1.00221.82           C
ATOM    452  CE1 HIS    64     -49.710  33.438   1.769  1.00221.82           C
ATOM    453  C   HIS    64     -47.549  35.587   6.615  1.00221.82           C
ATOM    454  O   HIS    64     -47.097  36.668   6.991  1.00221.82           O
ATOM    455  N   PRO    65     -47.180  34.443   7.118  1.00157.34           N
ATOM    456  CA  PRO    65     -46.199  34.366   8.162  1.00157.34           C
ATOM    457  CD  PRO    65     -47.248  33.215   6.344  1.00157.34           C
ATOM    458  CB  PRO    65     -45.918  32.877   8.342  1.00157.34           C
ATOM    459  CG  PRO    65     -46.147  32.313   6.928  1.00157.34           C
ATOM    460  C   PRO    65     -44.973  35.091   7.715  1.00157.34           C
ATOM    461  O   PRO    65     -44.338  35.750   8.538  1.00157.34           O
ATOM    462  N   CYS    66     -44.611  34.970   6.424  1.00 87.99           N
ATOM    463  CA  CYS    66     -43.454  35.657   5.935  1.00 87.99           C
ATOM    464  CB  CYS    66     -42.493  34.757   5.138  1.00 87.99           C
ATOM    465  SG  CYS    66     -43.263  34.055   3.647  1.00 87.99           S
ATOM    466  C   CYS    66     -43.954  36.716   5.014  1.00 87.99           C
ATOM    467  O   CYS    66     -44.761  36.455   4.124  1.00 87.99           O
ATOM    468  N   PRO    67     -43.520  37.922   5.236  1.00213.99           N
ATOM    469  CA  PRO    67     -43.962  38.994   4.397  1.00213.99           C
ATOM    470  CD  PRO    67     -43.166  38.378   6.569  1.00213.99           C
ATOM    471  CB  PRO    67     -43.461  40.272   5.063  1.00213.99           C
ATOM    472  CG  PRO    67     -43.418  39.896   6.558  1.00213.99           C
ATOM    473  C   PRO    67     -43.552  38.817   2.975  1.00213.99           C
ATOM    474  O   PRO    67     -44.392  39.015   2.098  1.00213.99           O
ATOM    475  N   GLY    68     -42.282  38.431   2.731  1.00 73.01           N
ATOM    476  CA  GLY    68     -41.799  38.232   1.395  1.00 73.01           C
ATOM    477  C   GLY    68     -42.143  39.454   0.610  1.00 73.01           C
ATOM    478  O   GLY    68     -41.926  40.582   1.048  1.00 73.01           O
ATOM    479  N   VAL    69     -42.703  39.230  -0.592  1.00 53.45           N
ATOM    480  CA  VAL    69     -43.192  40.284  -1.426  1.00 53.45           C
ATOM    481  CB  VAL    69     -42.664  40.238  -2.832  1.00 53.45           C
ATOM    482  CG1 VAL    69     -43.365  41.326  -3.663  1.00 53.45           C
ATOM    483  CG2 VAL    69     -41.134  40.388  -2.783  1.00 53.45           C
ATOM    484  C   VAL    69     -44.656  40.014  -1.481  1.00 53.45           C
ATOM    485  O   VAL    69     -45.072  38.904  -1.159  1.00 53.45           O
ATOM    486  N   PRO    70     -45.476  40.962  -1.819  1.00163.34           N
ATOM    487  CA  PRO    70     -46.877  40.668  -1.868  1.00163.34           C
ATOM    488  CD  PRO    70     -45.234  42.358  -1.512  1.00163.34           C
ATOM    489  CB  PRO    70     -47.589  42.019  -1.999  1.00163.34           C
ATOM    490  CG  PRO    70     -46.452  43.056  -2.137  1.00163.34           C
ATOM    491  C   PRO    70     -47.172  39.664  -2.932  1.00163.34           C
ATOM    492  O   PRO    70     -48.116  38.893  -2.766  1.00163.34           O
ATOM    493  N   GLN    71     -46.362  39.651  -4.009  1.00268.95           N
ATOM    494  CA  GLN    71     -46.502  38.750  -5.119  1.00268.95           C
ATOM    495  CB  GLN    71     -45.981  37.318  -4.881  1.00268.95           C
ATOM    496  CG  GLN    71     -46.763  36.511  -3.843  1.00268.95           C
ATOM    497  CD  GLN    71     -46.138  36.752  -2.479  1.00268.95           C
ATOM    498  OE1 GLN    71     -46.822  37.101  -1.518  1.00268.95           O
ATOM    499  NE2 GLN    71     -44.795  36.556  -2.388  1.00268.95           N
ATOM    500  C   GLN    71     -47.930  38.655  -5.547  1.00268.95           C
ATOM    501  O   GLN    71     -48.790  39.434  -5.139  1.00268.95           O
ATOM    502  N   GLY    72     -48.191  37.710  -6.468  1.00126.48           N
ATOM    503  CA  GLY    72     -49.519  37.470  -6.937  1.00126.48           C
ATOM    504  C   GLY    72     -49.394  36.522  -8.080  1.00126.48           C
ATOM    505  O   GLY    72     -48.422  36.567  -8.832  1.00126.48           O
ATOM    506  N   THR    73     -50.387  35.629  -8.242  1.00274.86           N
ATOM    507  CA  THR    73     -50.334  34.706  -9.333  1.00274.86           C
ATOM    508  CB  THR    73     -50.131  33.281  -8.909  1.00274.86           C
ATOM    509  OG1 THR    73     -51.218  32.849  -8.104  1.00274.86           O
ATOM    510  CG2 THR    73     -48.813  33.184  -8.121  1.00274.86           C
ATOM    511  C   THR    73     -51.651  34.775 -10.025  1.00274.86           C
ATOM    512  O   THR    73     -52.678  35.031  -9.400  1.00274.86           O
ATOM    513  N   SER    74     -51.650  34.570 -11.355  1.00117.08           N
ATOM    514  CA  SER    74     -52.892  34.607 -12.063  1.00117.08           C
ATOM    515  CB  SER    74     -53.042  35.832 -12.981  1.00117.08           C
ATOM    516  OG  SER    74     -52.069  35.789 -14.015  1.00117.08           O
ATOM    517  C   SER    74     -52.948  33.396 -12.932  1.00117.08           C
ATOM    518  O   SER    74     -51.942  32.941 -13.474  1.00117.08           O
ATOM    519  N   PRO    75     -54.125  32.853 -13.038  1.00168.94           N
ATOM    520  CA  PRO    75     -54.300  31.714 -13.892  1.00168.94           C
ATOM    521  CD  PRO    75     -54.994  32.795 -11.873  1.00168.94           C
ATOM    522  CB  PRO    75     -55.590  31.037 -13.434  1.00168.94           C
ATOM    523  CG  PRO    75     -55.700  31.432 -11.952  1.00168.94           C
ATOM    524  C   PRO    75     -54.345  32.188 -15.305  1.00168.94           C
ATOM    525  O   PRO    75     -54.604  33.370 -15.525  1.00168.94           O
ATOM    526  N   ALA    76     -54.084  31.297 -16.279  1.00181.81           N
ATOM    527  CA  ALA    76     -54.142  31.725 -17.642  1.00181.81           C
ATOM    528  CB  ALA    76     -53.017  31.150 -18.520  1.00181.81           C
ATOM    529  C   ALA    76     -55.436  31.231 -18.195  1.00181.81           C
ATOM    530  O   ALA    76     -55.812  30.073 -18.024  1.00181.81           O
ATOM    531  N   PRO    77     -56.138  32.121 -18.832  1.00157.90           N
ATOM    532  CA  PRO    77     -57.392  31.737 -19.415  1.00157.90           C
ATOM    533  CD  PRO    77     -56.167  33.493 -18.348  1.00157.90           C
ATOM    534  CB  PRO    77     -58.173  33.031 -19.629  1.00157.90           C
ATOM    535  CG  PRO    77     -57.611  33.975 -18.554  1.00157.90           C
ATOM    536  C   PRO    77     -57.159  30.970 -20.672  1.00157.90           C
ATOM    537  O   PRO    77     -56.094  31.113 -21.271  1.00157.90           O
ATOM    538  N   VAL    78     -58.134  30.137 -21.079  1.00 21.54           N
ATOM    539  CA  VAL    78     -57.995  29.402 -22.298  1.00 21.54           C
ATOM    540  CB  VAL    78     -58.148  27.919 -22.129  1.00 21.54           C
ATOM    541  CG1 VAL    78     -58.095  27.261 -23.518  1.00 21.54           C
ATOM    542  CG2 VAL    78     -57.063  27.421 -21.160  1.00 21.54           C
ATOM    543  C   VAL    78     -59.101  29.860 -23.187  1.00 21.54           C
ATOM    544  O   VAL    78     -60.204  30.155 -22.730  1.00 21.54           O
ATOM    545  N   PRO    79     -58.815  29.960 -24.452  1.00 88.38           N
ATOM    546  CA  PRO    79     -59.827  30.372 -25.379  1.00 88.38           C
ATOM    547  CD  PRO    79     -57.485  30.330 -24.900  1.00 88.38           C
ATOM    548  CB  PRO    79     -59.091  30.875 -26.625  1.00 88.38           C
ATOM    549  CG  PRO    79     -57.631  30.428 -26.426  1.00 88.38           C
ATOM    550  C   PRO    79     -60.764  29.242 -25.633  1.00 88.38           C
ATOM    551  O   PRO    79     -60.350  28.087 -25.525  1.00 88.38           O
ATOM    552  N   TYR    80     -62.034  29.548 -25.953  1.00276.86           N
ATOM    553  CA  TYR    80     -62.978  28.508 -26.227  1.00276.86           C
ATOM    554  CB  TYR    80     -64.070  28.366 -25.153  1.00276.86           C
ATOM    555  CG  TYR    80     -64.969  27.253 -25.572  1.00276.86           C
ATOM    556  CD1 TYR    80     -64.626  25.945 -25.317  1.00276.86           C
ATOM    557  CD2 TYR    80     -66.154  27.517 -26.218  1.00276.86           C
ATOM    558  CE1 TYR    80     -65.453  24.916 -25.702  1.00276.86           C
ATOM    559  CE2 TYR    80     -66.985  26.493 -26.605  1.00276.86           C
ATOM    560  CZ  TYR    80     -66.635  25.189 -26.347  1.00276.86           C
ATOM    561  OH  TYR    80     -67.485  24.135 -26.743  1.00276.86           O
ATOM    562  C   TYR    80     -63.658  28.863 -27.504  1.00276.86           C
ATOM    563  O   TYR    80     -63.827  30.042 -27.821  1.00276.86           O
ATOM    564  N   GLY    81     -64.049  27.843 -28.287  1.00144.73           N
ATOM    565  CA  GLY    81     -64.732  28.115 -29.514  1.00144.73           C
ATOM    566  C   GLY    81     -65.418  26.856 -29.921  1.00144.73           C
ATOM    567  O   GLY    81     -64.964  25.757 -29.603  1.00144.73           O
ATOM    568  N   TYR    82     -66.545  26.992 -30.643  1.00276.30           N
ATOM    569  CA  TYR    82     -67.255  25.829 -31.080  1.00276.30           C
ATOM    570  CB  TYR    82     -68.671  25.716 -30.489  1.00276.30           C
ATOM    571  CG  TYR    82     -69.284  24.469 -31.026  1.00276.30           C
ATOM    572  CD1 TYR    82     -69.006  23.250 -30.452  1.00276.30           C
ATOM    573  CD2 TYR    82     -70.139  24.520 -32.103  1.00276.30           C
ATOM    574  CE1 TYR    82     -69.571  22.098 -30.947  1.00276.30           C
ATOM    575  CE2 TYR    82     -70.707  23.372 -32.601  1.00276.30           C
ATOM    576  CZ  TYR    82     -70.424  22.158 -32.023  1.00276.30           C
ATOM    577  OH  TYR    82     -71.005  20.978 -32.532  1.00276.30           O
ATOM    578  C   TYR    82     -67.399  25.932 -32.559  1.00276.30           C
ATOM    579  O   TYR    82     -67.699  27.003 -33.090  1.00276.30           O
ATOM    580  N   PHE    83     -67.165  24.817 -33.271  1.00275.87           N
ATOM    581  CA  PHE    83     -67.302  24.837 -34.694  1.00275.87           C
ATOM    582  CB  PHE    83     -65.968  24.696 -35.447  1.00275.87           C
ATOM    583  CG  PHE    83     -66.271  24.735 -36.905  1.00275.87           C
ATOM    584  CD1 PHE    83     -66.422  25.938 -37.554  1.00275.87           C
ATOM    585  CD2 PHE    83     -66.403  23.569 -37.623  1.00275.87           C
ATOM    586  CE1 PHE    83     -66.702  25.979 -38.899  1.00275.87           C
ATOM    587  CE2 PHE    83     -66.682  23.604 -38.970  1.00275.87           C
ATOM    588  CZ  PHE    83     -66.832  24.811 -39.610  1.00275.87           C
ATOM    589  C   PHE    83     -68.145  23.666 -35.066  1.00275.87           C
ATOM    590  O   PHE    83     -68.202  22.673 -34.341  1.00275.87           O
ATOM    591  N   GLY    84     -68.846  23.761 -36.210  1.00117.01           N
ATOM    592  CA  GLY    84     -69.659  22.664 -36.639  1.00117.01           C
ATOM    593  C   GLY    84     -70.658  23.198 -37.609  1.00117.01           C
ATOM    594  O   GLY    84     -70.761  24.407 -37.813  1.00117.01           O
ATOM    595  N   GLY    85     -71.427  22.289 -38.236  1.00 96.33           N
ATOM    596  CA  GLY    85     -72.425  22.707 -39.173  1.00 96.33           C
ATOM    597  C   GLY    85     -72.473  21.681 -40.253  1.00 96.33           C
ATOM    598  O   GLY    85     -71.691  20.731 -40.260  1.00 96.33           O
ATOM    599  N   GLY    86     -73.407  21.854 -41.206  1.00117.28           N
ATOM    600  CA  GLY    86     -73.512  20.929 -42.293  1.00117.28           C
ATOM    601  C   GLY    86     -74.739  21.293 -43.060  1.00117.28           C
ATOM    602  O   GLY    86     -75.612  21.996 -42.558  1.00117.28           O
ATOM    603  N   TYR    87     -74.831  20.812 -44.315  1.00324.41           N
ATOM    604  CA  TYR    87     -75.982  21.115 -45.109  1.00324.41           C
ATOM    605  CB  TYR    87     -75.658  21.951 -46.360  1.00324.41           C
ATOM    606  CG  TYR    87     -76.931  22.194 -47.098  1.00324.41           C
ATOM    607  CD1 TYR    87     -77.415  21.265 -47.992  1.00324.41           C
ATOM    608  CD2 TYR    87     -77.640  23.355 -46.897  1.00324.41           C
ATOM    609  CE1 TYR    87     -78.589  21.492 -48.671  1.00324.41           C
ATOM    610  CE2 TYR    87     -78.815  23.587 -47.573  1.00324.41           C
ATOM    611  CZ  TYR    87     -79.290  22.655 -48.462  1.00324.41           C
ATOM    612  OH  TYR    87     -80.495  22.889 -49.159  1.00324.41           O
ATOM    613  C   TYR    87     -76.547  19.814 -45.575  1.00324.41           C
ATOM    614  O   TYR    87     -75.816  18.915 -45.977  1.00324.41           O
ATOM    615  N   TYR    88     -77.886  19.680 -45.505  1.00278.47           N
ATOM    616  CA  TYR    88     -78.507  18.472 -45.959  1.00278.47           C
ATOM    617  CB  TYR    88     -79.259  17.713 -44.853  1.00278.47           C
ATOM    618  CG  TYR    88     -79.851  16.493 -45.469  1.00278.47           C
ATOM    619  CD1 TYR    88     -79.092  15.358 -45.639  1.00278.47           C
ATOM    620  CD2 TYR    88     -81.166  16.482 -45.876  1.00278.47           C
ATOM    621  CE1 TYR    88     -79.635  14.230 -46.208  1.00278.47           C
ATOM    622  CE2 TYR    88     -81.715  15.357 -46.445  1.00278.47           C
ATOM    623  CZ  TYR    88     -80.949  14.229 -46.611  1.00278.47           C
ATOM    624  OH  TYR    88     -81.509  13.073 -47.194  1.00278.47           O
ATOM    625  C   TYR    88     -79.514  18.862 -46.988  1.00278.47           C
ATOM    626  O   TYR    88     -80.282  19.800 -46.792  1.00278.47           O
ATOM    627  N   SER    89     -79.516  18.156 -48.135  1.00157.10           N
ATOM    628  CA  SER    89     -80.475  18.473 -49.149  1.00157.10           C
ATOM    629  CB  SER    89     -79.882  19.244 -50.340  1.00157.10           C
ATOM    630  OG  SER    89     -78.929  18.438 -51.017  1.00157.10           O
ATOM    631  C   SER    89     -81.004  17.183 -49.681  1.00157.10           C
ATOM    632  O   SER    89     -80.299  16.176 -49.715  1.00157.10           O
ATOM    633  N   CYS    90     -82.287  17.181 -50.091  1.00101.32           N
ATOM    634  CA  CYS    90     -82.862  15.994 -50.648  1.00101.32           C
ATOM    635  CB  CYS    90     -83.890  15.315 -49.726  1.00101.32           C
ATOM    636  SG  CYS    90     -85.333  16.372 -49.398  1.00101.32           S
ATOM    637  C   CYS    90     -83.583  16.403 -51.887  1.00101.32           C
ATOM    638  O   CYS    90     -84.133  17.502 -51.961  1.00101.32           O
ATOM    639  N   ARG    91     -83.581  15.533 -52.912  1.00243.71           N
ATOM    640  CA  ARG    91     -84.276  15.870 -54.117  1.00243.71           C
ATOM    641  CB  ARG    91     -83.344  16.137 -55.311  1.00243.71           C
ATOM    642  CG  ARG    91     -84.090  16.497 -56.599  1.00243.71           C
ATOM    643  CD  ARG    91     -83.164  16.761 -57.787  1.00243.71           C
ATOM    644  NE  ARG    91     -82.564  15.456 -58.184  1.00243.71           N
ATOM    645  CZ  ARG    91     -81.869  15.352 -59.354  1.00243.71           C
ATOM    646  NH1 ARG    91     -81.723  16.442 -60.161  1.00243.71           N
ATOM    647  NH2 ARG    91     -81.319  14.156 -59.715  1.00243.71           N
ATOM    648  C   ARG    91     -85.131  14.704 -54.483  1.00243.71           C
ATOM    649  O   ARG    91     -84.713  13.552 -54.367  1.00243.71           O
ATOM    650  N   VAL    92     -86.374  14.978 -54.918  1.00118.87           N
ATOM    651  CA  VAL    92     -87.241  13.915 -55.330  1.00118.87           C
ATOM    652  CB  VAL    92     -88.327  13.608 -54.342  1.00118.87           C
ATOM    653  CG1 VAL    92     -87.676  13.115 -53.038  1.00118.87           C
ATOM    654  CG2 VAL    92     -89.199  14.863 -54.168  1.00118.87           C
ATOM    655  C   VAL    92     -87.909  14.367 -56.586  1.00118.87           C
ATOM    656  O   VAL    92     -88.196  15.551 -56.754  1.00118.87           O
ATOM    657  N   SER    93     -88.154  13.428 -57.520  1.00207.94           N
ATOM    658  CA  SER    93     -88.818  13.807 -58.730  1.00207.94           C
ATOM    659  CB  SER    93     -87.858  14.063 -59.905  1.00207.94           C
ATOM    660  OG  SER    93     -87.019  15.172 -59.616  1.00207.94           O
ATOM    661  C   SER    93     -89.703  12.674 -59.127  1.00207.94           C
ATOM    662  O   SER    93     -89.407  11.513 -58.850  1.00207.94           O
ATOM    663  N   ARG    94     -90.839  12.995 -59.775  1.00347.50           N
ATOM    664  CA  ARG    94     -91.725  11.966 -60.229  1.00347.50           C
ATOM    665  CB  ARG    94     -92.962  11.775 -59.336  1.00347.50           C
ATOM    666  CG  ARG    94     -92.631  11.237 -57.942  1.00347.50           C
ATOM    667  CD  ARG    94     -91.859  12.227 -57.069  1.00347.50           C
ATOM    668  NE  ARG    94     -92.806  13.307 -56.672  1.00347.50           N
ATOM    669  CZ  ARG    94     -93.602  13.146 -55.574  1.00347.50           C
ATOM    670  NH1 ARG    94     -93.531  11.996 -54.843  1.00347.50           N
ATOM    671  NH2 ARG    94     -94.468  14.136 -55.209  1.00347.50           N
ATOM    672  C   ARG    94     -92.214  12.385 -61.575  1.00347.50           C
ATOM    673  O   ARG    94     -92.389  13.574 -61.839  1.00347.50           O
ATOM    674  N   SER    95     -92.427  11.410 -62.479  1.00224.60           N
ATOM    675  CA  SER    95     -92.920  11.755 -63.778  1.00224.60           C
ATOM    676  CB  SER    95     -91.822  11.834 -64.852  1.00224.60           C
ATOM    677  OG  SER    95     -90.911  12.878 -64.544  1.00224.60           O
ATOM    678  C   SER    95     -93.865  10.679 -64.196  1.00224.60           C
ATOM    679  O   SER    95     -93.743   9.532 -63.774  1.00224.60           O
ATOM    680  N   SER    96     -94.859  11.040 -65.030  1.00211.76           N
ATOM    681  CA  SER    96     -95.782  10.057 -65.510  1.00211.76           C
ATOM    682  CB  SER    96     -97.146  10.092 -64.799  1.00211.76           C
ATOM    683  OG  SER    96     -98.001   9.092 -65.334  1.00211.76           O
ATOM    684  C   SER    96     -96.028  10.364 -66.949  1.00211.76           C
ATOM    685  O   SER    96     -96.016  11.523 -67.358  1.00211.76           O
ATOM    686  N   LEU    97     -96.237   9.316 -67.767  1.00240.69           N
ATOM    687  CA  LEU    97     -96.500   9.544 -69.156  1.00240.69           C
ATOM    688  CB  LEU    97     -95.433   8.951 -70.093  1.00240.69           C
ATOM    689  CG  LEU    97     -94.043   9.594 -69.925  1.00240.69           C
ATOM    690  CD1 LEU    97     -94.059  11.075 -70.335  1.00240.69           C
ATOM    691  CD2 LEU    97     -93.489   9.369 -68.509  1.00240.69           C
ATOM    692  C   LEU    97     -97.790   8.870 -69.481  1.00240.69           C
ATOM    693  O   LEU    97     -98.035   7.740 -69.061  1.00240.69           O
ATOM    694  N   LYS    98     -98.668   9.566 -70.228  1.00216.17           N
ATOM    695  CA  LYS    98     -99.907   8.958 -70.607  1.00216.17           C
ATOM    696  CB  LYS    98    -101.147   9.691 -70.068  1.00216.17           C
ATOM    697  CG  LYS    98    -101.275   9.636 -68.545  1.00216.17           C
ATOM    698  CD  LYS    98    -102.315  10.607 -67.982  1.00216.17           C
ATOM    699  CE  LYS    98    -103.759  10.173 -68.242  1.00216.17           C
ATOM    700  NZ  LYS    98    -104.044  10.207 -69.694  1.00216.17           N
ATOM    701  C   LYS    98     -99.978   9.008 -72.096  1.00216.17           C
ATOM    702  O   LYS    98     -99.733  10.043 -72.714  1.00216.17           O
ATOM    703  N   PRO    99    -100.276   7.887 -72.686  1.00 78.49           N
ATOM    704  CA  PRO    99    -100.409   7.843 -74.115  1.00 78.49           C
ATOM    705  CD  PRO    99     -99.827   6.617 -72.145  1.00 78.49           C
ATOM    706  CB  PRO    99    -100.169   6.388 -74.526  1.00 78.49           C
ATOM    707  CG  PRO    99    -100.241   5.593 -73.210  1.00 78.49           C
ATOM    708  C   PRO    99    -101.748   8.370 -74.509  1.00 78.49           C
ATOM    709  O   PRO    99    -102.670   8.317 -73.696  1.00 78.49           O
ATOM    710  N   CYS   100    -101.874   8.897 -75.742  1.00 94.92           N
ATOM    711  CA  CYS   100    -103.148   9.380 -76.183  1.00 94.92           C
ATOM    712  CB  CYS   100    -103.258  10.914 -76.191  1.00 94.92           C
ATOM    713  SG  CYS   100    -104.886  11.491 -76.759  1.00 94.92           S
ATOM    714  C   CYS   100    -103.320   8.921 -77.593  1.00 94.92           C
ATOM    715  O   CYS   100    -102.360   8.869 -78.361  1.00 94.92           O
ATOM    716  N   ALA   101    -104.558   8.548 -77.967  1.00260.91           N
ATOM    717  CA  ALA   101    -104.791   8.130 -79.316  1.00260.91           C
ATOM    718  CB  ALA   101    -104.870   6.602 -79.484  1.00260.91           C
ATOM    719  C   ALA   101    -106.111   8.686 -79.729  1.00260.91           C
ATOM    720  O   ALA   101    -107.024   8.817 -78.913  1.00260.91           O
ATOM    721  N   GLN   102    -106.239   9.053 -81.018  1.00320.85           N
ATOM    722  CA  GLN   102    -107.489   9.564 -81.491  1.00320.85           C
ATOM    723  CB  GLN   102    -107.521  11.097 -81.616  1.00320.85           C
ATOM    724  CG  GLN   102    -108.859  11.642 -82.122  1.00320.85           C
ATOM    725  CD  GLN   102    -108.750  13.158 -82.194  1.00320.85           C
ATOM    726  OE1 GLN   102    -107.712  13.734 -81.874  1.00320.85           O
ATOM    727  NE2 GLN   102    -109.854  13.825 -82.627  1.00320.85           N
ATOM    728  C   GLN   102    -107.702   9.006 -82.858  1.00320.85           C
ATOM    729  O   GLN   102    -106.753   8.831 -83.622  1.00320.85           O
ATOM    730  N   ALA   103    -108.965   8.686 -83.195  1.00295.65           N
ATOM    731  CA  ALA   103    -109.239   8.179 -84.505  1.00295.65           C
ATOM    732  CB  ALA   103    -109.452   6.656 -84.547  1.00295.65           C
ATOM    733  C   ALA   103    -110.511   8.812 -84.962  1.00295.65           C
ATOM    734  O   ALA   103    -111.403   9.083 -84.160  1.00295.65           O
ATOM    735  N   ALA   104    -110.615   9.088 -86.275  1.00295.08           N
ATOM    736  CA  ALA   104    -111.824   9.666 -86.780  1.00295.08           C
ATOM    737  CB  ALA   104    -111.820  11.204 -86.776  1.00295.08           C
ATOM    738  C   ALA   104    -111.963   9.232 -88.201  1.00295.08           C
ATOM    739  O   ALA   104    -110.973   8.960 -88.878  1.00295.08           O
ATOM    740  N   THR   105    -113.217   9.134 -88.682  1.00311.94           N
ATOM    741  CA  THR   105    -113.433   8.766 -90.048  1.00311.94           C
ATOM    742  CB  THR   105    -114.105   7.435 -90.215  1.00311.94           C
ATOM    743  OG1 THR   105    -114.127   7.064 -91.585  1.00311.94           O
ATOM    744  CG2 THR   105    -115.538   7.533 -89.664  1.00311.94           C
ATOM    745  C   THR   105    -114.339   9.795 -90.634  1.00311.94           C
ATOM    746  O   THR   105    -115.279  10.249 -89.984  1.00311.94           O
ATOM    747  N   LEU   106    -114.063  10.211 -91.884  1.00224.08           N
ATOM    748  CA  LEU   106    -114.910  11.187 -92.498  1.00224.08           C
ATOM    749  CB  LEU   106    -114.175  12.480 -92.891  1.00224.08           C
ATOM    750  CG  LEU   106    -113.606  13.253 -91.686  1.00224.08           C
ATOM    751  CD1 LEU   106    -112.890  14.538 -92.134  1.00224.08           C
ATOM    752  CD2 LEU   106    -114.688  13.510 -90.625  1.00224.08           C
ATOM    753  C   LEU   106    -115.448  10.587 -93.753  1.00224.08           C
ATOM    754  O   LEU   106    -114.706  10.005 -94.543  1.00224.08           O
ATOM    755  N   ALA   107    -116.774  10.695 -93.956  1.00285.86           N
ATOM    756  CA  ALA   107    -117.355  10.177 -95.157  1.00285.86           C
ATOM    757  CB  ALA   107    -118.028   8.805 -94.977  1.00285.86           C
ATOM    758  C   ALA   107    -118.419  11.137 -95.572  1.00285.86           C
ATOM    759  O   ALA   107    -119.050  11.777 -94.732  1.00285.86           O
ATOM    760  N   ALA   108    -118.631  11.280 -96.894  1.00289.49           N
ATOM    761  CA  ALA   108    -119.660  12.167 -97.344  1.00289.49           C
ATOM    762  CB  ALA   108    -119.139  13.551 -97.767  1.00289.49           C
ATOM    763  C   ALA   108    -120.286  11.549 -98.549  1.00289.49           C
ATOM    764  O   ALA   108    -119.625  10.854 -99.319  1.00289.49           O
ATOM    765  N   TYR   109    -121.601  11.772 -98.726  1.00268.56           N
ATOM    766  CA  TYR   109    -122.272  11.251 -99.877  1.00268.56           C
ATOM    767  CB  TYR   109    -123.379  10.244 -99.508  1.00268.56           C
ATOM    768  CG  TYR   109    -124.013   9.711-100.748  1.00268.56           C
ATOM    769  CD1 TYR   109    -123.495   8.595-101.363  1.00268.56           C
ATOM    770  CD2 TYR   109    -125.120  10.318-101.295  1.00268.56           C
ATOM    771  CE1 TYR   109    -124.070   8.089-102.505  1.00268.56           C
ATOM    772  CE2 TYR   109    -125.700   9.816-102.437  1.00268.56           C
ATOM    773  CZ  TYR   109    -125.175   8.701-103.044  1.00268.56           C
ATOM    774  OH  TYR   109    -125.770   8.186-104.216  1.00268.56           O
ATOM    775  C   TYR   109    -122.896  12.432-100.546  1.00268.56           C
ATOM    776  O   TYR   109    -123.658  13.177 -99.932  1.00268.56           O
ATOM    777  N   PRO   110    -122.563  12.642-101.788  1.00117.23           N
ATOM    778  CA  PRO   110    -123.118  13.764-102.492  1.00117.23           C
ATOM    779  CD  PRO   110    -121.240  12.298-102.277  1.00117.23           C
ATOM    780  CB  PRO   110    -122.160  14.064-103.649  1.00117.23           C
ATOM    781  CG  PRO   110    -121.227  12.840-103.713  1.00117.23           C
ATOM    782  C   PRO   110    -124.517  13.482-102.920  1.00117.23           C
ATOM    783  O   PRO   110    -124.845  12.321-103.153  1.00117.23           O
ATOM    784  N   ALA   111    -125.360  14.526-103.027  1.00245.91           N
ATOM    785  CA  ALA   111    -126.708  14.309-103.455  1.00245.91           C
ATOM    786  CB  ALA   111    -127.726  14.285-102.301  1.00245.91           C
ATOM    787  C   ALA   111    -127.077  15.452-104.339  1.00245.91           C
ATOM    788  O   ALA   111    -126.547  16.553-104.203  1.00245.91           O
ATOM    789  N   GLU   112    -127.991  15.204-105.296  1.00267.35           N
ATOM    790  CA  GLU   112    -128.418  16.256-106.167  1.00267.35           C
ATOM    791  CB  GLU   112    -128.154  15.973-107.656  1.00267.35           C
ATOM    792  CG  GLU   112    -128.611  17.103-108.582  1.00267.35           C
ATOM    793  CD  GLU   112    -128.293  16.697-110.014  1.00267.35           C
ATOM    794  OE1 GLU   112    -127.736  15.583-110.203  1.00267.35           O
ATOM    795  OE2 GLU   112    -128.602  17.496-110.937  1.00267.35           O
ATOM    796  C   GLU   112    -129.893  16.388-106.000  1.00267.35           C
ATOM    797  O   GLU   112    -130.606  15.393-105.880  1.00267.35           O
ATOM    798  N   THR   113    -130.392  17.638-105.964  1.00164.98           N
ATOM    799  CA  THR   113    -131.803  17.826-105.828  1.00164.98           C
ATOM    800  CB  THR   113    -132.189  18.625-104.618  1.00164.98           C
ATOM    801  OG1 THR   113    -131.724  17.983-103.439  1.00164.98           O
ATOM    802  CG2 THR   113    -133.721  18.753-104.581  1.00164.98           C
ATOM    803  C   THR   113    -132.259  18.593-107.023  1.00164.98           C
ATOM    804  O   THR   113    -131.634  19.569-107.437  1.00164.98           O
ATOM    805  N   PRO   114    -133.328  18.137-107.606  1.00 96.78           N
ATOM    806  CA  PRO   114    -133.879  18.824-108.738  1.00 96.78           C
ATOM    807  CD  PRO   114    -133.605  16.712-107.649  1.00 96.78           C
ATOM    808  CB  PRO   114    -134.712  17.793-109.505  1.00 96.78           C
ATOM    809  CG  PRO   114    -134.852  16.604-108.536  1.00 96.78           C
ATOM    810  C   PRO   114    -134.660  20.001-108.262  1.00 96.78           C
ATOM    811  O   PRO   114    -135.097  19.998-107.113  1.00 96.78           O
ATOM    812  N   THR   115    -134.835  21.024-109.119  1.00244.19           N
ATOM    813  CA  THR   115    -135.605  22.161-108.715  1.00244.19           C
ATOM    814  CB  THR   115    -134.831  23.447-108.727  1.00244.19           C
ATOM    815  OG1 THR   115    -135.608  24.492-108.160  1.00244.19           O
ATOM    816  CG2 THR   115    -134.456  23.787-110.180  1.00244.19           C
ATOM    817  C   THR   115    -136.720  22.303-109.695  1.00244.19           C
ATOM    818  O   THR   115    -136.529  22.136-110.898  1.00244.19           O
ATOM    819  N   ALA   116    -137.934  22.595-109.193  1.00257.74           N
ATOM    820  CA  ALA   116    -139.043  22.763-110.081  1.00257.74           C
ATOM    821  CB  ALA   116    -139.797  21.456-110.381  1.00257.74           C
ATOM    822  C   ALA   116    -140.010  23.682-109.413  1.00257.74           C
ATOM    823  O   ALA   116    -140.000  23.832-108.193  1.00257.74           O
ATOM    824  N   GLY   117    -140.862  24.345-110.216  1.00137.27           N
ATOM    825  CA  GLY   117    -141.848  25.216-109.652  1.00137.27           C
ATOM    826  C   GLY   117    -142.294  26.143-110.731  1.00137.27           C
ATOM    827  O   GLY   117    -141.564  26.402-111.687  1.00137.27           O
ATOM    828  N   GLU   118    -143.525  26.672-110.597  1.00283.97           N
ATOM    829  CA  GLU   118    -144.027  27.592-111.572  1.00283.97           C
ATOM    830  CB  GLU   118    -145.108  26.992-112.487  1.00283.97           C
ATOM    831  CG  GLU   118    -145.639  27.977-113.530  1.00283.97           C
ATOM    832  CD  GLU   118    -146.694  27.259-114.361  1.00283.97           C
ATOM    833  OE1 GLU   118    -146.950  26.057-114.081  1.00283.97           O
ATOM    834  OE2 GLU   118    -147.257  27.902-115.287  1.00283.97           O
ATOM    835  C   GLU   118    -144.657  28.714-110.820  1.00283.97           C
ATOM    836  O   GLU   118    -145.189  28.520-109.727  1.00283.97           O
ATOM    837  N   GLU   119    -144.592  29.936-111.380  1.00222.75           N
ATOM    838  CA  GLU   119    -145.196  31.047-110.711  1.00222.75           C
ATOM    839  CB  GLU   119    -144.247  32.242-110.517  1.00222.75           C
ATOM    840  CG  GLU   119    -143.092  31.955-109.556  1.00222.75           C
ATOM    841  CD  GLU   119    -142.238  33.211-109.459  1.00222.75           C
ATOM    842  OE1 GLU   119    -142.585  34.217-110.133  1.00222.75           O
ATOM    843  OE2 GLU   119    -141.225  33.181-108.710  1.00222.75           O
ATOM    844  C   GLU   119    -146.324  31.515-111.567  1.00222.75           C
ATOM    845  O   GLU   119    -146.175  31.671-112.778  1.00222.75           O
ATOM    846  N   TYR   120    -147.500  31.731-110.952  1.00254.81           N
ATOM    847  CA  TYR   120    -148.623  32.203-111.704  1.00254.81           C
ATOM    848  CB  TYR   120    -149.821  31.237-111.656  1.00254.81           C
ATOM    849  CG  TYR   120    -150.937  31.802-112.466  1.00254.81           C
ATOM    850  CD1 TYR   120    -150.900  31.739-113.840  1.00254.81           C
ATOM    851  CD2 TYR   120    -152.029  32.373-111.855  1.00254.81           C
ATOM    852  CE1 TYR   120    -151.930  32.252-114.594  1.00254.81           C
ATOM    853  CE2 TYR   120    -153.062  32.887-112.604  1.00254.81           C
ATOM    854  CZ  TYR   120    -153.013  32.829-113.976  1.00254.81           C
ATOM    855  OH  TYR   120    -154.071  33.355-114.747  1.00254.81           O
ATOM    856  C   TYR   120    -149.035  33.491-111.073  1.00254.81           C
ATOM    857  O   TYR   120    -149.278  33.561-109.869  1.00254.81           O
ATOM    858  N   PRO   121    -149.086  34.525-111.861  1.00101.03           N
ATOM    859  CA  PRO   121    -149.487  35.801-111.341  1.00101.03           C
ATOM    860  CD  PRO   121    -148.170  34.661-112.980  1.00101.03           C
ATOM    861  CB  PRO   121    -148.926  36.854-112.301  1.00101.03           C
ATOM    862  CG  PRO   121    -148.477  36.057-113.540  1.00101.03           C
ATOM    863  C   PRO   121    -150.968  35.845-111.187  1.00101.03           C
ATOM    864  O   PRO   121    -151.663  35.145-111.922  1.00101.03           O
ATOM    865  N   SER   122    -151.475  36.650-110.236  1.00193.91           N
ATOM    866  CA  SER   122    -152.893  36.747-110.065  1.00193.91           C
ATOM    867  CB  SER   122    -153.436  35.884-108.913  1.00193.91           C
ATOM    868  OG  SER   122    -153.223  34.508-109.192  1.00193.91           O
ATOM    869  C   SER   122    -153.194  38.168-109.729  1.00193.91           C
ATOM    870  O   SER   122    -152.335  38.894-109.230  1.00193.91           O
ATOM    871  N   ARG   123    -154.431  38.611-110.018  1.00260.74           N
ATOM    872  CA  ARG   123    -154.793  39.957-109.695  1.00260.74           C
ATOM    873  CB  ARG   123    -155.235  40.786-110.912  1.00260.74           C
ATOM    874  CG  ARG   123    -155.621  42.225-110.564  1.00260.74           C
ATOM    875  CD  ARG   123    -156.062  43.052-111.773  1.00260.74           C
ATOM    876  NE  ARG   123    -157.373  42.510-112.232  1.00260.74           N
ATOM    877  CZ  ARG   123    -158.096  43.183-113.174  1.00260.74           C
ATOM    878  NH1 ARG   123    -157.619  44.351-113.695  1.00260.74           N
ATOM    879  NH2 ARG   123    -159.296  42.687-113.596  1.00260.74           N
ATOM    880  C   ARG   123    -155.954  39.882-108.762  1.00260.74           C
ATOM    881  O   ARG   123    -156.901  39.127-108.975  1.00260.74           O
ATOM    882  N   PRO   124    -155.873  40.636-107.704  1.00105.38           N
ATOM    883  CA  PRO   124    -156.952  40.666-106.760  1.00105.38           C
ATOM    884  CD  PRO   124    -154.592  40.898-107.072  1.00105.38           C
ATOM    885  CB  PRO   124    -156.350  41.134-105.432  1.00105.38           C
ATOM    886  CG  PRO   124    -154.960  41.680-105.803  1.00105.38           C
ATOM    887  C   PRO   124    -158.043  41.543-107.274  1.00105.38           C
ATOM    888  O   PRO   124    -157.765  42.422-108.089  1.00105.38           O
ATOM    889  N   THR   125    -159.291  41.314-106.826  1.00276.61           N
ATOM    890  CA  THR   125    -160.373  42.147-107.254  1.00276.61           C
ATOM    891  CB  THR   125    -161.403  41.423-108.070  1.00276.61           C
ATOM    892  OG1 THR   125    -162.007  40.396-107.297  1.00276.61           O
ATOM    893  CG2 THR   125    -160.717  40.821-109.308  1.00276.61           C
ATOM    894  C   THR   125    -161.053  42.636-106.020  1.00276.61           C
ATOM    895  O   THR   125    -161.137  41.921-105.023  1.00276.61           O
ATOM    896  N   GLU   126    -161.540  43.891-106.048  1.00276.33           N
ATOM    897  CA  GLU   126    -162.215  44.407-104.897  1.00276.33           C
ATOM    898  CB  GLU   126    -161.495  45.600-104.244  1.00276.33           C
ATOM    899  CG  GLU   126    -161.350  46.808-105.173  1.00276.33           C
ATOM    900  CD  GLU   126    -160.628  47.906-104.406  1.00276.33           C
ATOM    901  OE1 GLU   126    -160.285  47.671-103.217  1.00276.33           O
ATOM    902  OE2 GLU   126    -160.409  48.996-105.000  1.00276.33           O
ATOM    903  C   GLU   126    -163.554  44.890-105.342  1.00276.33           C
ATOM    904  O   GLU   126    -163.691  45.476-106.414  1.00276.33           O
ATOM    905  N   PHE   127    -164.592  44.627-104.526  1.00301.44           N
ATOM    906  CA  PHE   127    -165.905  45.085-104.866  1.00301.44           C
ATOM    907  CB  PHE   127    -166.882  43.949-105.216  1.00301.44           C
ATOM    908  CG  PHE   127    -168.194  44.572-105.548  1.00301.44           C
ATOM    909  CD1 PHE   127    -168.435  45.061-106.812  1.00301.44           C
ATOM    910  CD2 PHE   127    -169.184  44.666-104.598  1.00301.44           C
ATOM    911  CE1 PHE   127    -169.645  45.637-107.121  1.00301.44           C
ATOM    912  CE2 PHE   127    -170.395  45.241-104.902  1.00301.44           C
ATOM    913  CZ  PHE   127    -170.628  45.728-106.166  1.00301.44           C
ATOM    914  C   PHE   127    -166.446  45.778-103.661  1.00301.44           C
ATOM    915  O   PHE   127    -166.141  45.404-102.530  1.00301.44           O
ATOM    916  N   ALA   128    -167.255  46.832-103.876  1.00282.29           N
ATOM    917  CA  ALA   128    -167.817  47.526-102.757  1.00282.29           C
ATOM    918  CB  ALA   128    -167.091  48.838-102.417  1.00282.29           C
ATOM    919  C   ALA   128    -169.223  47.881-103.111  1.00282.29           C
ATOM    920  O   ALA   128    -169.552  48.072-104.281  1.00282.29           O
ATOM    921  N   PHE   129    -170.100  47.954-102.092  1.00302.74           N
ATOM    922  CA  PHE   129    -171.462  48.321-102.338  1.00302.74           C
ATOM    923  CB  PHE   129    -172.465  47.187-102.071  1.00302.74           C
ATOM    924  CG  PHE   129    -173.827  47.714-102.366  1.00302.74           C
ATOM    925  CD1 PHE   129    -174.305  47.731-103.657  1.00302.74           C
ATOM    926  CD2 PHE   129    -174.628  48.188-101.354  1.00302.74           C
ATOM    927  CE1 PHE   129    -175.561  48.216-103.933  1.00302.74           C
ATOM    928  CE2 PHE   129    -175.886  48.674-101.624  1.00302.74           C
ATOM    929  CZ  PHE   129    -176.354  48.689-102.916  1.00302.74           C
ATOM    930  C   PHE   129    -171.783  49.428-101.389  1.00302.74           C
ATOM    931  O   PHE   129    -171.268  49.469-100.273  1.00302.74           O
ATOM    932  N   TYR   130    -172.636  50.376-101.822  1.00260.84           N
ATOM    933  CA  TYR   130    -172.983  51.455-100.946  1.00260.84           C
ATOM    934  CB  TYR   130    -172.616  52.834-101.525  1.00260.84           C
ATOM    935  CG  TYR   130    -173.008  53.889-100.549  1.00260.84           C
ATOM    936  CD1 TYR   130    -172.251  54.110 -99.420  1.00260.84           C
ATOM    937  CD2 TYR   130    -174.118  54.672-100.770  1.00260.84           C
ATOM    938  CE1 TYR   130    -172.604  55.089 -98.520  1.00260.84           C
ATOM    939  CE2 TYR   130    -174.474  55.652 -99.874  1.00260.84           C
ATOM    940  CZ  TYR   130    -173.720  55.858 -98.745  1.00260.84           C
ATOM    941  OH  TYR   130    -174.083  56.862 -97.823  1.00260.84           O
ATOM    942  C   TYR   130    -174.465  51.406-100.760  1.00260.84           C
ATOM    943  O   TYR   130    -175.236  51.468-101.715  1.00260.84           O
ATOM    944  N   PRO   131    -174.867  51.262 -99.529  1.00 93.52           N
ATOM    945  CA  PRO   131    -176.271  51.235 -99.223  1.00 93.52           C
ATOM    946  CD  PRO   131    -174.093  50.472 -98.588  1.00 93.52           C
ATOM    947  CB  PRO   131    -176.410  50.472 -97.903  1.00 93.52           C
ATOM    948  CG  PRO   131    -174.980  50.406 -97.337  1.00 93.52           C
ATOM    949  C   PRO   131    -176.797  52.630 -99.167  1.00 93.52           C
ATOM    950  O   PRO   131    -176.007  53.555 -98.990  1.00 93.52           O
ATOM    951  N   GLY   132    -178.123  52.810 -99.321  1.00114.57           N
ATOM    952  CA  GLY   132    -178.674  54.129 -99.246  1.00114.57           C
ATOM    953  C   GLY   132    -180.131  53.990 -98.960  1.00114.57           C
ATOM    954  O   GLY   132    -180.758  53.001 -99.339  1.00114.57           O
ATOM    955  N   TYR   133    -180.712  54.992 -98.274  1.00251.71           N
ATOM    956  CA  TYR   133    -182.109  54.941 -97.966  1.00251.71           C
ATOM    957  CB  TYR   133    -182.381  54.883 -96.451  1.00251.71           C
ATOM    958  CG  TYR   133    -183.852  54.823 -96.223  1.00251.71           C
ATOM    959  CD1 TYR   133    -184.548  53.662 -96.474  1.00251.71           C
ATOM    960  CD2 TYR   133    -184.531  55.914 -95.734  1.00251.71           C
ATOM    961  CE1 TYR   133    -185.904  53.597 -96.259  1.00251.71           C
ATOM    962  CE2 TYR   133    -185.888  55.856 -95.518  1.00251.71           C
ATOM    963  CZ  TYR   133    -186.577  54.697 -95.783  1.00251.71           C
ATOM    964  OH  TYR   133    -187.969  54.634 -95.562  1.00251.71           O
ATOM    965  C   TYR   133    -182.717  56.190 -98.517  1.00251.71           C
ATOM    966  O   TYR   133    -182.217  57.293 -98.303  1.00251.71           O
ATOM    967  N   PRO   134    -183.776  56.025 -99.257  1.00170.24           N
ATOM    968  CA  PRO   134    -184.420  57.173 -99.837  1.00170.24           C
ATOM    969  CD  PRO   134    -183.864  54.862-100.127  1.00170.24           C
ATOM    970  CB  PRO   134    -185.264  56.644-100.995  1.00170.24           C
ATOM    971  CG  PRO   134    -184.532  55.359-101.419  1.00170.24           C
ATOM    972  C   PRO   134    -185.216  57.922 -98.820  1.00170.24           C
ATOM    973  O   PRO   134    -185.614  57.328 -97.819  1.00170.24           O
ATOM    974  N   GLY   135    -185.458  59.227 -99.051  1.00114.30           N
ATOM    975  CA  GLY   135    -186.237  59.992 -98.123  1.00114.30           C
ATOM    976  C   GLY   135    -186.567  61.290 -98.782  1.00114.30           C
ATOM    977  O   GLY   135    -185.896  61.709 -99.724  1.00114.30           O
ATOM    978  N   THR   136    -187.625  61.966 -98.293  1.00294.05           N
ATOM    979  CA  THR   136    -188.004  63.225 -98.863  1.00294.05           C
ATOM    980  CB  THR   136    -189.332  63.191 -99.560  1.00294.05           C
ATOM    981  OG1 THR   136    -190.363  62.877 -98.636  1.00294.05           O
ATOM    982  CG2 THR   136    -189.276  62.131-100.673  1.00294.05           C
ATOM    983  C   THR   136    -188.120  64.206 -97.744  1.00294.05           C
ATOM    984  O   THR   136    -188.419  63.838 -96.609  1.00294.05           O
ATOM    985  N   TYR   137    -187.857  65.494 -98.039  1.00320.11           N
ATOM    986  CA  TYR   137    -187.952  66.503 -97.026  1.00320.11           C
ATOM    987  CB  TYR   137    -186.587  67.085 -96.621  1.00320.11           C
ATOM    988  CG  TYR   137    -186.817  68.115 -95.570  1.00320.11           C
ATOM    989  CD1 TYR   137    -187.028  67.746 -94.261  1.00320.11           C
ATOM    990  CD2 TYR   137    -186.817  69.452 -95.895  1.00320.11           C
ATOM    991  CE1 TYR   137    -187.236  68.698 -93.291  1.00320.11           C
ATOM    992  CE2 TYR   137    -187.024  70.408 -94.928  1.00320.11           C
ATOM    993  CZ  TYR   137    -187.240  70.030 -93.625  1.00320.11           C
ATOM    994  OH  TYR   137    -187.453  71.008 -92.631  1.00320.11           O
ATOM    995  C   TYR   137    -188.771  67.624 -97.578  1.00320.11           C
ATOM    996  O   TYR   137    -188.718  67.913 -98.772  1.00320.11           O
ATOM    997  N   GLN   138    -189.577  68.274 -96.714  1.00256.41           N
ATOM    998  CA  GLN   138    -190.364  69.382 -97.168  1.00256.41           C
ATOM    999  CB  GLN   138    -191.850  69.281 -96.782  1.00256.41           C
ATOM   1000  CG  GLN   138    -192.098  69.312 -95.273  1.00256.41           C
ATOM   1001  CD  GLN   138    -193.598  69.204 -95.041  1.00256.41           C
ATOM   1002  OE1 GLN   138    -194.066  69.209 -93.903  1.00256.41           O
ATOM   1003  NE2 GLN   138    -194.378  69.102 -96.151  1.00256.41           N
ATOM   1004  C   GLN   138    -189.810  70.606 -96.516  1.00256.41           C
ATOM   1005  O   GLN   138    -189.731  70.706 -95.293  1.00256.41           O
ATOM   1006  N   PRO   139    -189.422  71.543 -97.334  1.00181.34           N
ATOM   1007  CA  PRO   139    -188.806  72.750 -96.857  1.00181.34           C
ATOM   1008  CD  PRO   139    -190.059  71.730 -98.627  1.00181.34           C
ATOM   1009  CB  PRO   139    -188.682  73.650 -98.083  1.00181.34           C
ATOM   1010  CG  PRO   139    -189.887  73.226 -98.944  1.00181.34           C
ATOM   1011  C   PRO   139    -189.634  73.403 -95.798  1.00181.34           C
ATOM   1012  O   PRO   139    -189.066  73.791 -94.779  1.00181.34           O
ATOM   1013  N   MET   140    -190.962  73.510 -96.021  1.00290.53           N
ATOM   1014  CA  MET   140    -191.906  74.149 -95.142  1.00290.53           C
ATOM   1015  CB  MET   140    -192.080  73.477 -93.763  1.00290.53           C
ATOM   1016  CG  MET   140    -190.933  73.714 -92.778  1.00290.53           C
ATOM   1017  SD  MET   140    -191.153  72.916 -91.160  1.00290.53           S
ATOM   1018  CE  MET   140    -190.952  71.224 -91.789  1.00290.53           C
ATOM   1019  C   MET   140    -191.528  75.587 -94.948  1.00290.53           C
ATOM   1020  O   MET   140    -190.355  75.954 -94.985  1.00290.53           O
ATOM   1021  N   ALA   141    -192.537  76.463 -94.771  1.00277.01           N
ATOM   1022  CA  ALA   141    -192.231  77.849 -94.567  1.00277.01           C
ATOM   1023  CB  ALA   141    -192.049  78.637 -95.876  1.00277.01           C
ATOM   1024  C   ALA   141    -193.374  78.474 -93.836  1.00277.01           C
ATOM   1025  O   ALA   141    -194.494  77.966 -93.859  1.00277.01           O
ATOM   1026  N   SER   142    -193.103  79.596 -93.140  1.00194.32           N
ATOM   1027  CA  SER   142    -194.141  80.291 -92.438  1.00194.32           C
ATOM   1028  CB  SER   142    -194.173  79.994 -90.929  1.00194.32           C
ATOM   1029  OG  SER   142    -192.982  80.463 -90.314  1.00194.32           O
ATOM   1030  C   SER   142    -193.874  81.754 -92.592  1.00194.32           C
ATOM   1031  O   SER   142    -192.729  82.169 -92.761  1.00194.32           O
ATOM   1032  N   TYR   143    -194.940  82.578 -92.561  1.00277.65           N
ATOM   1033  CA  TYR   143    -194.754  83.994 -92.689  1.00277.65           C
ATOM   1034  CB  TYR   143    -195.335  84.571 -93.992  1.00277.65           C
ATOM   1035  CG  TYR   143    -195.076  86.038 -93.994  1.00277.65           C
ATOM   1036  CD1 TYR   143    -193.857  86.535 -94.394  1.00277.65           C
ATOM   1037  CD2 TYR   143    -196.057  86.918 -93.599  1.00277.65           C
ATOM   1038  CE1 TYR   143    -193.619  87.890 -94.397  1.00277.65           C
ATOM   1039  CE2 TYR   143    -195.826  88.273 -93.600  1.00277.65           C
ATOM   1040  CZ  TYR   143    -194.605  88.761 -94.000  1.00277.65           C
ATOM   1041  OH  TYR   143    -194.364  90.151 -94.002  1.00277.65           O
ATOM   1042  C   TYR   143    -195.466  84.659 -91.557  1.00277.65           C
ATOM   1043  O   TYR   143    -196.603  84.313 -91.239  1.00277.65           O
ATOM   1044  N   LEU   144    -194.797  85.626 -90.899  1.00247.90           N
ATOM   1045  CA  LEU   144    -195.430  86.341 -89.830  1.00247.90           C
ATOM   1046  CB  LEU   144    -194.829  86.041 -88.446  1.00247.90           C
ATOM   1047  CG  LEU   144    -195.012  84.578 -88.003  1.00247.90           C
ATOM   1048  CD1 LEU   144    -194.265  83.613 -88.938  1.00247.90           C
ATOM   1049  CD2 LEU   144    -194.632  84.390 -86.526  1.00247.90           C
ATOM   1050  C   LEU   144    -195.231  87.799 -90.091  1.00247.90           C
ATOM   1051  O   LEU   144    -194.133  88.230 -90.438  1.00247.90           O
ATOM   1052  N   ASP   145    -196.305  88.601 -89.953  1.00210.25           N
ATOM   1053  CA  ASP   145    -196.171  90.012 -90.170  1.00210.25           C
ATOM   1054  CB  ASP   145    -196.913  90.522 -91.421  1.00210.25           C
ATOM   1055  CG  ASP   145    -198.404  90.258 -91.260  1.00210.25           C
ATOM   1056  OD1 ASP   145    -198.764  89.248 -90.599  1.00210.25           O
ATOM   1057  OD2 ASP   145    -199.206  91.068 -91.797  1.00210.25           O
ATOM   1058  C   ASP   145    -196.726  90.728 -88.979  1.00210.25           C
ATOM   1059  O   ASP   145    -197.867  90.500 -88.579  1.00210.25           O
ATOM   1060  N   VAL   146    -195.911  91.603 -88.357  1.00118.15           N
ATOM   1061  CA  VAL   146    -196.397  92.352 -87.236  1.00118.15           C
ATOM   1062  CB  VAL   146    -195.961  91.800 -85.911  1.00118.15           C
ATOM   1063  CG1 VAL   146    -196.559  90.393 -85.747  1.00118.15           C
ATOM   1064  CG2 VAL   146    -194.425  91.838 -85.847  1.00118.15           C
ATOM   1065  C   VAL   146    -195.833  93.732 -87.340  1.00118.15           C
ATOM   1066  O   VAL   146    -194.735  93.925 -87.859  1.00118.15           O
ATOM   1067  N   SER   147    -196.591  94.741 -86.864  1.00141.29           N
ATOM   1068  CA  SER   147    -196.091  96.084 -86.897  1.00141.29           C
ATOM   1069  CB  SER   147    -196.470  96.851 -88.176  1.00141.29           C
ATOM   1070  OG  SER   147    -197.879  97.016 -88.246  1.00141.29           O
ATOM   1071  C   SER   147    -196.697  96.822 -85.747  1.00141.29           C
ATOM   1072  O   SER   147    -197.806  96.511 -85.314  1.00141.29           O
ATOM   1073  N   VAL   148    -195.964  97.814 -85.204  1.00101.38           N
ATOM   1074  CA  VAL   148    -196.497  98.592 -84.124  1.00101.38           C
ATOM   1075  CB  VAL   148    -196.161  98.045 -82.769  1.00101.38           C
ATOM   1076  CG1 VAL   148    -196.810  96.657 -82.627  1.00101.38           C
ATOM   1077  CG2 VAL   148    -194.632  98.038 -82.608  1.00101.38           C
ATOM   1078  C   VAL   148    -195.886  99.954 -84.208  1.00101.38           C
ATOM   1079  O   VAL   148    -194.785 100.118 -84.731  1.00101.38           O
ATOM   1080  N   VAL   149    -196.606 100.979 -83.710  1.00109.35           N
ATOM   1081  CA  VAL   149    -196.063 102.306 -83.720  1.00109.35           C
ATOM   1082  CB  VAL   149    -196.546 103.143 -84.867  1.00109.35           C
ATOM   1083  CG1 VAL   149    -198.068 103.322 -84.734  1.00109.35           C
ATOM   1084  CG2 VAL   149    -195.765 104.468 -84.868  1.00109.35           C
ATOM   1085  C   VAL   149    -196.507 102.985 -82.464  1.00109.35           C
ATOM   1086  O   VAL   149    -197.590 102.710 -81.950  1.00109.35           O
ATOM   1087  N   GLN   150    -195.661 103.882 -81.921  1.00251.27           N
ATOM   1088  CA  GLN   150    -196.039 104.596 -80.737  1.00251.27           C
ATOM   1089  CB  GLN   150    -195.649 103.880 -79.433  1.00251.27           C
ATOM   1090  CG  GLN   150    -196.384 102.554 -79.223  1.00251.27           C
ATOM   1091  CD  GLN   150    -195.910 101.956 -77.906  1.00251.27           C
ATOM   1092  OE1 GLN   150    -196.352 100.882 -77.503  1.00251.27           O
ATOM   1093  NE2 GLN   150    -194.982 102.670 -77.215  1.00251.27           N
ATOM   1094  C   GLN   150    -195.325 105.908 -80.750  1.00251.27           C
ATOM   1095  O   GLN   150    -194.254 106.038 -81.341  1.00251.27           O
ATOM   1096  N   THR   151    -195.923 106.933 -80.109  1.00318.44           N
ATOM   1097  CA  THR   151    -195.285 108.215 -80.044  1.00318.44           C
ATOM   1098  CB  THR   151    -196.003 109.283 -80.817  1.00318.44           C
ATOM   1099  OG1 THR   151    -197.302 109.487 -80.281  1.00318.44           O
ATOM   1100  CG2 THR   151    -196.097 108.845 -82.288  1.00318.44           C
ATOM   1101  C   THR   151    -195.283 108.637 -78.610  1.00318.44           C
ATOM   1102  O   THR   151    -196.237 108.378 -77.877  1.00318.44           O
ATOM   1103  N   LEU   152    -194.188 109.284 -78.163  1.00278.31           N
ATOM   1104  CA  LEU   152    -194.123 109.724 -76.800  1.00278.31           C
ATOM   1105  CB  LEU   152    -193.191 108.872 -75.922  1.00278.31           C
ATOM   1106  CG  LEU   152    -193.658 107.413 -75.767  1.00278.31           C
ATOM   1107  CD1 LEU   152    -193.652 106.678 -77.116  1.00278.31           C
ATOM   1108  CD2 LEU   152    -192.850 106.680 -74.684  1.00278.31           C
ATOM   1109  C   LEU   152    -193.586 111.118 -76.788  1.00278.31           C
ATOM   1110  O   LEU   152    -192.867 111.527 -77.698  1.00278.31           O
ATOM   1111  N   GLY   153    -193.951 111.898 -75.749  1.00145.09           N
ATOM   1112  CA  GLY   153    -193.442 113.233 -75.624  1.00145.09           C
ATOM   1113  C   GLY   153    -194.083 113.843 -74.420  1.00145.09           C
ATOM   1114  O   GLY   153    -195.227 113.533 -74.092  1.00145.09           O
ATOM   1115  N   ALA   154    -193.352 114.738 -73.724  1.00250.46           N
ATOM   1116  CA  ALA   154    -193.928 115.367 -72.572  1.00250.46           C
ATOM   1117  CB  ALA   154    -193.615 114.640 -71.253  1.00250.46           C
ATOM   1118  C   ALA   154    -193.357 116.744 -72.458  1.00250.46           C
ATOM   1119  O   ALA   154    -192.212 117.006 -72.826  1.00250.46           O
ATOM   1120  N   PRO   155    -194.176 117.634 -71.974  1.00183.13           N
ATOM   1121  CA  PRO   155    -193.728 118.985 -71.766  1.00183.13           C
ATOM   1122  CD  PRO   155    -195.574 117.588 -72.377  1.00183.13           C
ATOM   1123  CB  PRO   155    -194.985 119.853 -71.753  1.00183.13           C
ATOM   1124  CG  PRO   155    -195.994 119.050 -72.590  1.00183.13           C
ATOM   1125  C   PRO   155    -192.952 119.071 -70.492  1.00183.13           C
ATOM   1126  O   PRO   155    -193.048 118.157 -69.676  1.00183.13           O
ATOM   1127  N   GLY   156    -192.169 120.153 -70.306  1.00120.13           N
ATOM   1128  CA  GLY   156    -191.437 120.311 -69.084  1.00120.13           C
ATOM   1129  C   GLY   156    -191.241 121.778 -68.873  1.00120.13           C
ATOM   1130  O   GLY   156    -191.089 122.536 -69.830  1.00120.13           O
ATOM   1131  N   GLU   157    -191.240 122.218 -67.598  1.00273.21           N
ATOM   1132  CA  GLU   157    -191.054 123.614 -67.327  1.00273.21           C
ATOM   1133  CB  GLU   157    -192.346 124.338 -66.913  1.00273.21           C
ATOM   1134  CG  GLU   157    -192.153 125.834 -66.660  1.00273.21           C
ATOM   1135  CD  GLU   157    -193.499 126.421 -66.260  1.00273.21           C
ATOM   1136  OE1 GLU   157    -194.489 125.645 -66.205  1.00273.21           O
ATOM   1137  OE2 GLU   157    -193.555 127.654 -66.006  1.00273.21           O
ATOM   1138  C   GLU   157    -190.094 123.738 -66.188  1.00273.21           C
ATOM   1139  O   GLU   157    -190.051 122.902 -65.287  1.00273.21           O
ATOM   1140  N   PRO   158    -189.294 124.765 -66.246  1.00114.88           N
ATOM   1141  CA  PRO   158    -188.358 125.029 -65.188  1.00114.88           C
ATOM   1142  CD  PRO   158    -188.815 125.255 -67.527  1.00114.88           C
ATOM   1143  CB  PRO   158    -187.231 125.861 -65.807  1.00114.88           C
ATOM   1144  CG  PRO   158    -187.795 126.340 -67.156  1.00114.88           C
ATOM   1145  C   PRO   158    -189.051 125.711 -64.053  1.00114.88           C
ATOM   1146  O   PRO   158    -190.120 126.281 -64.267  1.00114.88           O
ATOM   1147  N   ARG   159    -188.471 125.654 -62.838  1.00366.34           N
ATOM   1148  CA  ARG   159    -189.070 126.309 -61.713  1.00366.34           C
ATOM   1149  CB  ARG   159    -189.731 125.338 -60.714  1.00366.34           C
ATOM   1150  CG  ARG   159    -188.786 124.290 -60.116  1.00366.34           C
ATOM   1151  CD  ARG   159    -187.818 124.838 -59.065  1.00366.34           C
ATOM   1152  NE  ARG   159    -188.632 125.309 -57.909  1.00366.34           N
ATOM   1153  CZ  ARG   159    -189.010 124.430 -56.936  1.00366.34           C
ATOM   1154  NH1 ARG   159    -188.642 123.118 -57.021  1.00366.34           N
ATOM   1155  NH2 ARG   159    -189.755 124.862 -55.877  1.00366.34           N
ATOM   1156  C   ARG   159    -187.990 127.054 -60.996  1.00366.34           C
ATOM   1157  O   ARG   159    -186.815 126.706 -61.094  1.00366.34           O
ATOM   1158  N   HIS   160    -188.366 128.124 -60.268  1.00309.35           N
ATOM   1159  CA  HIS   160    -187.386 128.882 -59.547  1.00309.35           C
ATOM   1160  ND1 HIS   160    -184.887 131.139 -59.608  1.00309.35           N
ATOM   1161  CG  HIS   160    -186.225 131.122 -59.281  1.00309.35           C
ATOM   1162  CB  HIS   160    -187.263 130.339 -60.027  1.00309.35           C
ATOM   1163  NE2 HIS   160    -185.123 132.458 -57.834  1.00309.35           N
ATOM   1164  CD2 HIS   160    -186.351 131.933 -58.195  1.00309.35           C
ATOM   1165  CE1 HIS   160    -184.275 131.953 -58.711  1.00309.35           C
ATOM   1166  C   HIS   160    -187.807 128.924 -58.113  1.00309.35           C
ATOM   1167  O   HIS   160    -188.987 129.085 -57.806  1.00309.35           O
ATOM   1168  N   ASP   161    -186.837 128.753 -57.193  1.00261.49           N
ATOM   1169  CA  ASP   161    -187.139 128.790 -55.791  1.00261.49           C
ATOM   1170  CB  ASP   161    -186.799 127.480 -55.059  1.00261.49           C
ATOM   1171  CG  ASP   161    -187.434 127.513 -53.674  1.00261.49           C
ATOM   1172  OD1 ASP   161    -188.168 128.492 -53.376  1.00261.49           O
ATOM   1173  OD2 ASP   161    -187.193 126.552 -52.895  1.00261.49           O
ATOM   1174  C   ASP   161    -186.299 129.871 -55.186  1.00261.49           C
ATOM   1175  O   ASP   161    -185.160 130.083 -55.599  1.00261.49           O
ATOM   1176  N   SER   162    -186.853 130.604 -54.200  1.00216.89           N
ATOM   1177  CA  SER   162    -186.092 131.641 -53.565  1.00216.89           C
ATOM   1178  CB  SER   162    -186.675 133.049 -53.776  1.00216.89           C
ATOM   1179  OG  SER   162    -186.634 133.392 -55.154  1.00216.89           O
ATOM   1180  C   SER   162    -186.103 131.375 -52.094  1.00216.89           C
ATOM   1181  O   SER   162    -187.053 130.803 -51.562  1.00216.89           O
ATOM   1182  N   LEU   163    -185.017 131.769 -51.400  1.00308.09           N
ATOM   1183  CA  LEU   163    -184.928 131.567 -49.983  1.00308.09           C
ATOM   1184  CB  LEU   163    -183.767 130.649 -49.565  1.00308.09           C
ATOM   1185  CG  LEU   163    -183.673 130.432 -48.043  1.00308.09           C
ATOM   1186  CD1 LEU   163    -184.917 129.708 -47.504  1.00308.09           C
ATOM   1187  CD2 LEU   163    -182.361 129.729 -47.659  1.00308.09           C
ATOM   1188  C   LEU   163    -184.688 132.899 -49.350  1.00308.09           C
ATOM   1189  O   LEU   163    -184.217 133.829 -50.005  1.00308.09           O
ATOM   1190  N   LEU   164    -185.038 133.034 -48.054  1.00269.11           N
ATOM   1191  CA  LEU   164    -184.821 134.279 -47.376  1.00269.11           C
ATOM   1192  CB  LEU   164    -186.034 134.727 -46.542  1.00269.11           C
ATOM   1193  CG  LEU   164    -185.829 136.060 -45.801  1.00269.11           C
ATOM   1194  CD1 LEU   164    -185.603 137.219 -46.785  1.00269.11           C
ATOM   1195  CD2 LEU   164    -186.985 136.331 -44.825  1.00269.11           C
ATOM   1196  C   LEU   164    -183.669 134.086 -46.439  1.00269.11           C
ATOM   1197  O   LEU   164    -183.758 133.384 -45.433  1.00269.11           O
ATOM   1198  N   PRO   165    -182.574 134.692 -46.797  1.00225.93           N
ATOM   1199  CA  PRO   165    -181.381 134.605 -45.996  1.00225.93           C
ATOM   1200  CD  PRO   165    -182.262 134.808 -48.213  1.00225.93           C
ATOM   1201  CB  PRO   165    -180.229 135.010 -46.914  1.00225.93           C
ATOM   1202  CG  PRO   165    -180.738 134.656 -48.320  1.00225.93           C
ATOM   1203  C   PRO   165    -181.419 135.404 -44.731  1.00225.93           C
ATOM   1204  O   PRO   165    -180.563 135.182 -43.876  1.00225.93           O
ATOM   1205  N   VAL   166    -182.379 136.334 -44.575  1.00121.38           N
ATOM   1206  CA  VAL   166    -182.335 137.202 -43.432  1.00121.38           C
ATOM   1207  CB  VAL   166    -183.414 138.245 -43.424  1.00121.38           C
ATOM   1208  CG1 VAL   166    -184.773 137.540 -43.292  1.00121.38           C
ATOM   1209  CG2 VAL   166    -183.121 139.242 -42.290  1.00121.38           C
ATOM   1210  C   VAL   166    -182.467 136.409 -42.172  1.00121.38           C
ATOM   1211  O   VAL   166    -183.309 135.521 -42.057  1.00121.38           O
ATOM   1212  N   ASP   167    -181.588 136.719 -41.195  1.00206.38           N
ATOM   1213  CA  ASP   167    -181.601 136.089 -39.907  1.00206.38           C
ATOM   1214  CB  ASP   167    -180.513 135.013 -39.745  1.00206.38           C
ATOM   1215  CG  ASP   167    -180.767 134.250 -38.452  1.00206.38           C
ATOM   1216  OD1 ASP   167    -181.774 134.563 -37.762  1.00206.38           O
ATOM   1217  OD2 ASP   167    -179.959 133.334 -38.141  1.00206.38           O
ATOM   1218  C   ASP   167    -181.310 137.167 -38.909  1.00206.38           C
ATOM   1219  O   ASP   167    -180.464 138.027 -39.152  1.00206.38           O
ATOM   1220  N   SER   168    -182.019 137.172 -37.762  1.00215.86           N
ATOM   1221  CA  SER   168    -181.753 138.187 -36.783  1.00215.86           C
ATOM   1222  CB  SER   168    -182.929 139.156 -36.566  1.00215.86           C
ATOM   1223  OG  SER   168    -182.588 140.126 -35.586  1.00215.86           O
ATOM   1224  C   SER   168    -181.490 137.513 -35.474  1.00215.86           C
ATOM   1225  O   SER   168    -182.068 136.471 -35.174  1.00215.86           O
ATOM   1226  N   TYR   169    -180.579 138.096 -34.666  1.00317.70           N
ATOM   1227  CA  TYR   169    -180.272 137.532 -33.382  1.00317.70           C
ATOM   1228  CB  TYR   169    -178.903 136.833 -33.331  1.00317.70           C
ATOM   1229  CG  TYR   169    -178.716 136.301 -31.952  1.00317.70           C
ATOM   1230  CD1 TYR   169    -179.314 135.121 -31.570  1.00317.70           C
ATOM   1231  CD2 TYR   169    -177.939 136.979 -31.042  1.00317.70           C
ATOM   1232  CE1 TYR   169    -179.140 134.627 -30.299  1.00317.70           C
ATOM   1233  CE2 TYR   169    -177.762 136.490 -29.769  1.00317.70           C
ATOM   1234  CZ  TYR   169    -178.365 135.314 -29.395  1.00317.70           C
ATOM   1235  OH  TYR   169    -178.186 134.809 -28.090  1.00317.70           O
ATOM   1236  C   TYR   169    -180.237 138.650 -32.388  1.00317.70           C
ATOM   1237  O   TYR   169    -179.908 139.784 -32.726  1.00317.70           O
ATOM   1238  N   GLN   170    -180.603 138.353 -31.123  1.00305.05           N
ATOM   1239  CA  GLN   170    -180.567 139.358 -30.100  1.00305.05           C
ATOM   1240  CB  GLN   170    -181.960 139.839 -29.657  1.00305.05           C
ATOM   1241  CG  GLN   170    -181.919 140.912 -28.567  1.00305.05           C
ATOM   1242  CD  GLN   170    -183.352 141.295 -28.228  1.00305.05           C
ATOM   1243  OE1 GLN   170    -183.595 142.138 -27.366  1.00305.05           O
ATOM   1244  NE2 GLN   170    -184.332 140.658 -28.924  1.00305.05           N
ATOM   1245  C   GLN   170    -179.912 138.748 -28.900  1.00305.05           C
ATOM   1246  O   GLN   170    -180.040 137.552 -28.654  1.00305.05           O
ATOM   1247  N   SER   171    -179.167 139.568 -28.126  1.00227.20           N
ATOM   1248  CA  SER   171    -178.524 139.045 -26.955  1.00227.20           C
ATOM   1249  CB  SER   171    -177.051 138.666 -27.180  1.00227.20           C
ATOM   1250  OG  SER   171    -176.486 138.161 -25.979  1.00227.20           O
ATOM   1251  C   SER   171    -178.545 140.109 -25.902  1.00227.20           C
ATOM   1252  O   SER   171    -178.688 141.291 -26.202  1.00227.20           O
ATOM   1253  N   TRP   172    -178.426 139.693 -24.624  1.00340.18           N
ATOM   1254  CA  TRP   172    -178.408 140.635 -23.542  1.00340.18           C
ATOM   1255  CB  TRP   172    -179.724 140.667 -22.745  1.00340.18           C
ATOM   1256  CG  TRP   172    -179.752 141.678 -21.624  1.00340.18           C
ATOM   1257  CD2 TRP   172    -180.252 143.015 -21.770  1.00340.18           C
ATOM   1258  CD1 TRP   172    -179.358 141.552 -20.324  1.00340.18           C
ATOM   1259  NE1 TRP   172    -179.578 142.730 -19.651  1.00340.18           N
ATOM   1260  CE2 TRP   172    -180.130 143.640 -20.529  1.00340.18           C
ATOM   1261  CE3 TRP   172    -180.772 143.669 -22.850  1.00340.18           C
ATOM   1262  CZ2 TRP   172    -180.528 144.933 -20.350  1.00340.18           C
ATOM   1263  CZ3 TRP   172    -181.172 144.974 -22.667  1.00340.18           C
ATOM   1264  CH2 TRP   172    -181.052 145.593 -21.440  1.00340.18           C
ATOM   1265  C   TRP   172    -177.336 140.180 -22.602  1.00340.18           C
ATOM   1266  O   TRP   172    -177.013 138.994 -22.554  1.00340.18           O
ATOM   1267  N   ALA   173    -176.733 141.114 -21.838  1.00290.54           N
ATOM   1268  CA  ALA   173    -175.709 140.693 -20.925  1.00290.54           C
ATOM   1269  CB  ALA   173    -174.284 140.868 -21.478  1.00290.54           C
ATOM   1270  C   ALA   173    -175.799 141.524 -19.684  1.00290.54           C
ATOM   1271  O   ALA   173    -176.187 142.691 -19.727  1.00290.54           O
ATOM   1272  N   LEU   174    -175.458 140.914 -18.530  1.00366.60           N
ATOM   1273  CA  LEU   174    -175.450 141.615 -17.278  1.00366.60           C
ATOM   1274  CB  LEU   174    -176.652 141.258 -16.378  1.00366.60           C
ATOM   1275  CG  LEU   174    -176.722 142.006 -15.028  1.00366.60           C
ATOM   1276  CD1 LEU   174    -175.633 141.551 -14.042  1.00366.60           C
ATOM   1277  CD2 LEU   174    -176.736 143.527 -15.242  1.00366.60           C
ATOM   1278  C   LEU   174    -174.193 141.194 -16.582  1.00366.60           C
ATOM   1279  O   LEU   174    -173.774 140.043 -16.697  1.00366.60           O
ATOM   1280  N   ALA   175    -173.537 142.121 -15.853  1.00268.57           N
ATOM   1281  CA  ALA   175    -172.331 141.738 -15.178  1.00268.57           C
ATOM   1282  CB  ALA   175    -171.076 141.827 -16.063  1.00268.57           C
ATOM   1283  C   ALA   175    -172.115 142.661 -14.022  1.00268.57           C
ATOM   1284  O   ALA   175    -172.719 143.729 -13.941  1.00268.57           O
ATOM   1285  N   GLY   176    -171.248 142.244 -13.075  1.00123.26           N
ATOM   1286  CA  GLY   176    -170.930 143.067 -11.944  1.00123.26           C
ATOM   1287  C   GLY   176    -170.318 142.191 -10.898  1.00123.26           C
ATOM   1288  O   GLY   176    -170.442 140.968 -10.949  1.00123.26           O
ATOM   1289  N   GLY   177    -169.632 142.806  -9.913  1.00105.69           N
ATOM   1290  CA  GLY   177    -169.048 142.042  -8.847  1.00105.69           C
ATOM   1291  C   GLY   177    -167.989 142.881  -8.203  1.00105.69           C
ATOM   1292  O   GLY   177    -167.347 143.700  -8.857  1.00105.69           O
ATOM   1293  N   TRP   178    -167.785 142.688  -6.882  1.00271.70           N
ATOM   1294  CA  TRP   178    -166.779 143.432  -6.180  1.00271.70           C
ATOM   1295  CB  TRP   178    -167.379 144.612  -5.391  1.00271.70           C
ATOM   1296  CG  TRP   178    -166.396 145.454  -4.614  1.00271.70           C
ATOM   1297  CD2 TRP   178    -166.789 146.526  -3.743  1.00271.70           C
ATOM   1298  CD1 TRP   178    -165.034 145.397  -4.565  1.00271.70           C
ATOM   1299  NE1 TRP   178    -164.554 146.365  -3.714  1.00271.70           N
ATOM   1300  CE2 TRP   178    -165.624 147.066  -3.200  1.00271.70           C
ATOM   1301  CE3 TRP   178    -168.022 147.015  -3.417  1.00271.70           C
ATOM   1302  CZ2 TRP   178    -165.675 148.113  -2.323  1.00271.70           C
ATOM   1303  CZ3 TRP   178    -168.071 148.070  -2.533  1.00271.70           C
ATOM   1304  CH2 TRP   178    -166.919 148.607  -1.996  1.00271.70           C
ATOM   1305  C   TRP   178    -166.154 142.502  -5.185  1.00271.70           C
ATOM   1306  O   TRP   178    -166.853 141.897  -4.376  1.00271.70           O
ATOM   1307  N   ASN   179    -164.813 142.344  -5.229  1.00303.54           N
ATOM   1308  CA  ASN   179    -164.182 141.502  -4.252  1.00303.54           C
ATOM   1309  CB  ASN   179    -164.553 140.016  -4.391  1.00303.54           C
ATOM   1310  CG  ASN   179    -163.880 139.255  -3.258  1.00303.54           C
ATOM   1311  OD1 ASN   179    -164.306 139.326  -2.106  1.00303.54           O
ATOM   1312  ND2 ASN   179    -162.800 138.499  -3.593  1.00303.54           N
ATOM   1313  C   ASN   179    -162.699 141.602  -4.422  1.00303.54           C
ATOM   1314  O   ASN   179    -162.207 141.826  -5.527  1.00303.54           O
ATOM   1315  N   SER   180    -161.940 141.458  -3.315  1.00268.37           N
ATOM   1316  CA  SER   180    -160.508 141.461  -3.422  1.00268.37           C
ATOM   1317  CB  SER   180    -159.924 142.832  -3.801  1.00268.37           C
ATOM   1318  OG  SER   180    -158.508 142.754  -3.886  1.00268.37           O
ATOM   1319  C   SER   180    -159.935 141.092  -2.088  1.00268.37           C
ATOM   1320  O   SER   180    -160.503 141.424  -1.048  1.00268.37           O
ATOM   1321  N   GLN   181    -158.794 140.370  -2.085  1.00350.84           N
ATOM   1322  CA  GLN   181    -158.137 140.046  -0.849  1.00350.84           C
ATOM   1323  CB  GLN   181    -159.052 139.364   0.183  1.00350.84           C
ATOM   1324  CG  GLN   181    -158.343 139.030   1.497  1.00350.84           C
ATOM   1325  CD  GLN   181    -159.352 138.365   2.424  1.00350.84           C
ATOM   1326  OE1 GLN   181    -160.042 137.426   2.041  1.00350.84           O
ATOM   1327  NE2 GLN   181    -159.443 138.876   3.683  1.00350.84           N
ATOM   1328  C   GLN   181    -157.015 139.104  -1.158  1.00350.84           C
ATOM   1329  O   GLN   181    -157.101 138.319  -2.102  1.00350.84           O
ATOM   1330  N   MET   182    -155.914 139.168  -0.379  1.00353.02           N
ATOM   1331  CA  MET   182    -154.824 138.261  -0.616  1.00353.02           C
ATOM   1332  CB  MET   182    -153.937 138.663  -1.806  1.00353.02           C
ATOM   1333  CG  MET   182    -153.192 139.983  -1.598  1.00353.02           C
ATOM   1334  SD  MET   182    -152.137 140.479  -2.993  1.00353.02           S
ATOM   1335  CE  MET   182    -151.555 142.012  -2.212  1.00353.02           C
ATOM   1336  C   MET   182    -153.950 138.230   0.601  1.00353.02           C
ATOM   1337  O   MET   182    -153.945 139.167   1.399  1.00353.02           O
ATOM   1338  N   CYS   183    -153.198 137.122   0.785  1.00105.45           N
ATOM   1339  CA  CYS   183    -152.290 137.010   1.893  1.00105.45           C
ATOM   1340  CB  CYS   183    -152.932 136.423   3.162  1.00105.45           C
ATOM   1341  SG  CYS   183    -153.514 134.717   2.926  1.00105.45           S
ATOM   1342  C   CYS   183    -151.187 136.083   1.485  1.00105.45           C
ATOM   1343  O   CYS   183    -151.352 135.282   0.563  1.00105.45           O
ATOM   1344  N   CYS   184    -150.013 136.179   2.146  1.00 96.24           N
ATOM   1345  CA  CYS   184    -148.928 135.301   1.808  1.00 96.24           C
ATOM   1346  CB  CYS   184    -148.008 135.860   0.708  1.00 96.24           C
ATOM   1347  SG  CYS   184    -146.643 134.732   0.295  1.00 96.24           S
ATOM   1348  C   CYS   184    -148.080 135.094   3.026  1.00 96.24           C
ATOM   1349  O   CYS   184    -148.039 135.943   3.917  1.00 96.24           O
ATOM   1350  N   GLN   185    -147.391 133.935   3.103  1.00220.41           N
ATOM   1351  CA  GLN   185    -146.515 133.654   4.206  1.00220.41           C
ATOM   1352  CB  GLN   185    -147.237 133.121   5.456  1.00220.41           C
ATOM   1353  CG  GLN   185    -148.175 134.142   6.104  1.00220.41           C
ATOM   1354  CD  GLN   185    -148.818 133.489   7.319  1.00220.41           C
ATOM   1355  OE1 GLN   185    -148.578 132.318   7.611  1.00220.41           O
ATOM   1356  NE2 GLN   185    -149.660 134.266   8.052  1.00220.41           N
ATOM   1357  C   GLN   185    -145.553 132.593   3.764  1.00220.41           C
ATOM   1358  O   GLN   185    -145.745 131.971   2.720  1.00220.41           O
ATOM   1359  N   GLY   186    -144.470 132.374   4.542  1.00143.94           N
ATOM   1360  CA  GLY   186    -143.533 131.342   4.191  1.00143.94           C
ATOM   1361  C   GLY   186    -142.421 131.344   5.195  1.00143.94           C
ATOM   1362  O   GLY   186    -142.148 132.360   5.833  1.00143.94           O
ATOM   1363  N   GLU   187    -141.746 130.185   5.358  1.00293.99           N
ATOM   1364  CA  GLU   187    -140.651 130.084   6.283  1.00293.99           C
ATOM   1365  CB  GLU   187    -141.082 129.708   7.711  1.00293.99           C
ATOM   1366  CG  GLU   187    -141.902 130.795   8.408  1.00293.99           C
ATOM   1367  CD  GLU   187    -140.982 131.978   8.681  1.00293.99           C
ATOM   1368  OE1 GLU   187    -139.794 131.910   8.269  1.00293.99           O
ATOM   1369  OE2 GLU   187    -141.457 132.965   9.304  1.00293.99           O
ATOM   1370  C   GLU   187    -139.737 129.000   5.797  1.00293.99           C
ATOM   1371  O   GLU   187    -140.131 128.163   4.987  1.00293.99           O
ATOM   1372  N   GLN   188    -138.471 129.003   6.270  1.00295.53           N
ATOM   1373  CA  GLN   188    -137.535 127.991   5.863  1.00295.53           C
ATOM   1374  CB  GLN   188    -136.539 128.465   4.791  1.00295.53           C
ATOM   1375  CG  GLN   188    -135.604 129.577   5.271  1.00295.53           C
ATOM   1376  CD  GLN   188    -134.682 129.942   4.117  1.00295.53           C
ATOM   1377  OE1 GLN   188    -134.728 129.328   3.052  1.00295.53           O
ATOM   1378  NE2 GLN   188    -133.817 130.969   4.331  1.00295.53           N
ATOM   1379  C   GLN   188    -136.734 127.578   7.060  1.00295.53           C
ATOM   1380  O   GLN   188    -136.702 128.280   8.070  1.00295.53           O
ATOM   1381  N   ASN   189    -136.078 126.399   6.979  1.00267.90           N
ATOM   1382  CA  ASN   189    -135.276 125.917   8.071  1.00267.90           C
ATOM   1383  CB  ASN   189    -135.822 124.630   8.712  1.00267.90           C
ATOM   1384  CG  ASN   189    -135.835 123.542   7.648  1.00267.90           C
ATOM   1385  OD1 ASN   189    -135.063 122.586   7.708  1.00267.90           O
ATOM   1386  ND2 ASN   189    -136.739 123.690   6.643  1.00267.90           N
ATOM   1387  C   ASN   189    -133.902 125.615   7.553  1.00267.90           C
ATOM   1388  O   ASN   189    -133.721 125.206   6.407  1.00267.90           O
ATOM   1389  N   PRO   190    -132.924 125.857   8.387  1.00 92.23           N
ATOM   1390  CA  PRO   190    -131.552 125.612   8.016  1.00 92.23           C
ATOM   1391  CD  PRO   190    -133.036 126.958   9.328  1.00 92.23           C
ATOM   1392  CB  PRO   190    -130.701 126.568   8.857  1.00 92.23           C
ATOM   1393  CG  PRO   190    -131.644 127.058   9.968  1.00 92.23           C
ATOM   1394  C   PRO   190    -131.123 124.180   8.142  1.00 92.23           C
ATOM   1395  O   PRO   190    -131.702 123.427   8.923  1.00 92.23           O
ATOM   1396  N   PRO   191    -130.136 123.827   7.360  1.00154.94           N
ATOM   1397  CA  PRO   191    -129.563 122.501   7.408  1.00154.94           C
ATOM   1398  CD  PRO   191    -130.129 124.359   6.005  1.00154.94           C
ATOM   1399  CB  PRO   191    -128.926 122.262   6.041  1.00154.94           C
ATOM   1400  CG  PRO   191    -129.703 123.195   5.100  1.00154.94           C
ATOM   1401  C   PRO   191    -128.563 122.397   8.521  1.00154.94           C
ATOM   1402  O   PRO   191    -128.232 123.421   9.116  1.00154.94           O
ATOM   1403  N   GLY   192    -128.071 121.173   8.820  1.00104.97           N
ATOM   1404  CA  GLY   192    -127.093 121.013   9.861  1.00104.97           C
ATOM   1405  C   GLY   192    -125.954 120.191   9.331  1.00104.97           C
ATOM   1406  O   GLY   192    -126.128 119.280   8.523  1.00104.97           O
ATOM   1407  N   PRO   193    -124.777 120.530   9.792  1.00179.79           N
ATOM   1408  CA  PRO   193    -123.585 119.828   9.375  1.00179.79           C
ATOM   1409  CD  PRO   193    -124.512 121.945  10.007  1.00179.79           C
ATOM   1410  CB  PRO   193    -122.423 120.792   9.603  1.00179.79           C
ATOM   1411  CG  PRO   193    -123.074 122.181   9.524  1.00179.79           C
ATOM   1412  C   PRO   193    -123.389 118.526  10.092  1.00179.79           C
ATOM   1413  O   PRO   193    -124.047 118.294  11.105  1.00179.79           O
ATOM   1414  N   PHE   194    -122.490 117.662   9.569  1.00268.73           N
ATOM   1415  CA  PHE   194    -122.188 116.395  10.178  1.00268.73           C
ATOM   1416  CB  PHE   194    -122.775 115.191   9.421  1.00268.73           C
ATOM   1417  CG  PHE   194    -122.188 115.176   8.050  1.00268.73           C
ATOM   1418  CD1 PHE   194    -120.989 114.548   7.801  1.00268.73           C
ATOM   1419  CD2 PHE   194    -122.843 115.795   7.011  1.00268.73           C
ATOM   1420  CE1 PHE   194    -120.453 114.537   6.535  1.00268.73           C
ATOM   1421  CE2 PHE   194    -122.312 115.787   5.743  1.00268.73           C
ATOM   1422  CZ  PHE   194    -121.115 115.158   5.503  1.00268.73           C
ATOM   1423  C   PHE   194    -120.695 116.239  10.198  1.00268.73           C
ATOM   1424  O   PHE   194    -119.976 116.999   9.550  1.00268.73           O
ATOM   1425  N   TRP   195    -120.188 115.253  10.971  1.00269.47           N
ATOM   1426  CA  TRP   195    -118.767 115.043  11.067  1.00269.47           C
ATOM   1427  CB  TRP   195    -118.210 115.358  12.467  1.00269.47           C
ATOM   1428  CG  TRP   195    -118.335 116.808  12.878  1.00269.47           C
ATOM   1429  CD2 TRP   195    -118.049 117.298  14.198  1.00269.47           C
ATOM   1430  CD1 TRP   195    -118.734 117.887  12.144  1.00269.47           C
ATOM   1431  NE1 TRP   195    -118.715 119.019  12.924  1.00269.47           N
ATOM   1432  CE2 TRP   195    -118.296 118.671  14.191  1.00269.47           C
ATOM   1433  CE3 TRP   195    -117.619 116.657  15.325  1.00269.47           C
ATOM   1434  CZ2 TRP   195    -118.116 119.426  15.316  1.00269.47           C
ATOM   1435  CZ3 TRP   195    -117.436 117.422  16.456  1.00269.47           C
ATOM   1436  CH2 TRP   195    -117.680 118.780  16.451  1.00269.47           C
ATOM   1437  C   TRP   195    -118.494 113.588  10.812  1.00269.47           C
ATOM   1438  O   TRP   195    -119.359 112.742  11.031  1.00269.47           O
ATOM   1439  N   LYS   196    -117.278 113.264  10.313  1.00375.49           N
ATOM   1440  CA  LYS   196    -116.916 111.893  10.061  1.00375.49           C
ATOM   1441  CB  LYS   196    -117.310 111.408   8.652  1.00375.49           C
ATOM   1442  CG  LYS   196    -116.746 112.259   7.508  1.00375.49           C
ATOM   1443  CD  LYS   196    -115.239 112.114   7.290  1.00375.49           C
ATOM   1444  CE  LYS   196    -114.701 112.988   6.156  1.00375.49           C
ATOM   1445  NZ  LYS   196    -114.723 114.410   6.565  1.00375.49           N
ATOM   1446  C   LYS   196    -115.426 111.754  10.207  1.00375.49           C
ATOM   1447  O   LYS   196    -114.694 112.737  10.093  1.00375.49           O
ATOM   1448  N   ALA   197    -114.937 110.522  10.488  1.00301.90           N
ATOM   1449  CA  ALA   197    -113.518 110.301  10.615  1.00301.90           C
ATOM   1450  CB  ALA   197    -112.948 110.743  11.974  1.00301.90           C
ATOM   1451  C   ALA   197    -113.249 108.828  10.483  1.00301.90           C
ATOM   1452  O   ALA   197    -114.159 108.012  10.623  1.00301.90           O
ATOM   1453  N   ALA   198    -111.983 108.446  10.184  1.00303.48           N
ATOM   1454  CA  ALA   198    -111.643 107.050  10.067  1.00303.48           C
ATOM   1455  CB  ALA   198    -111.988 106.448   8.694  1.00303.48           C
ATOM   1456  C   ALA   198    -110.160 106.891  10.258  1.00303.48           C
ATOM   1457  O   ALA   198    -109.401 107.845  10.087  1.00303.48           O
ATOM   1458  N   PHE   199    -109.708 105.671  10.640  1.00384.77           N
ATOM   1459  CA  PHE   199    -108.301 105.432  10.837  1.00384.77           C
ATOM   1460  CB  PHE   199    -107.849 105.767  12.272  1.00384.77           C
ATOM   1461  CG  PHE   199    -106.367 105.638  12.362  1.00384.77           C
ATOM   1462  CD1 PHE   199    -105.779 104.442  12.706  1.00384.77           C
ATOM   1463  CD2 PHE   199    -105.563 106.723  12.101  1.00384.77           C
ATOM   1464  CE1 PHE   199    -104.411 104.332  12.787  1.00384.77           C
ATOM   1465  CE2 PHE   199    -104.194 106.619  12.181  1.00384.77           C
ATOM   1466  CZ  PHE   199    -103.616 105.421  12.523  1.00384.77           C
ATOM   1467  C   PHE   199    -108.025 103.971  10.594  1.00384.77           C
ATOM   1468  O   PHE   199    -108.918 103.137  10.740  1.00384.77           O
ATOM   1469  N   ALA   200    -106.776 103.622  10.197  1.00297.69           N
ATOM   1470  CA  ALA   200    -106.423 102.241   9.970  1.00297.69           C
ATOM   1471  CB  ALA   200    -106.735 101.756   8.544  1.00297.69           C
ATOM   1472  C   ALA   200    -104.941 102.072  10.174  1.00297.69           C
ATOM   1473  O   ALA   200    -104.180 103.033  10.069  1.00297.69           O
ATOM   1474  N   ASP   201    -104.498 100.832  10.503  1.00306.13           N
ATOM   1475  CA  ASP   201    -103.098 100.539  10.698  1.00306.13           C
ATOM   1476  CB  ASP   201    -102.605 100.862  12.120  1.00306.13           C
ATOM   1477  CG  ASP   201    -101.088 100.728  12.166  1.00306.13           C
ATOM   1478  OD1 ASP   201    -100.462 100.614  11.078  1.00306.13           O
ATOM   1479  OD2 ASP   201    -100.535 100.739  13.297  1.00306.13           O
ATOM   1480  C   ASP   201    -102.896  99.061  10.488  1.00306.13           C
ATOM   1481  O   ASP   201    -103.773  98.265  10.819  1.00306.13           O
ATOM   1482  N   SER   202    -101.740  98.646   9.914  1.00191.81           N
ATOM   1483  CA  SER   202    -101.488  97.239   9.719  1.00191.81           C
ATOM   1484  CB  SER   202    -102.007  96.709   8.373  1.00191.81           C
ATOM   1485  OG  SER   202    -101.305  97.330   7.306  1.00191.81           O
ATOM   1486  C   SER   202    -100.003  96.995   9.735  1.00191.81           C
ATOM   1487  O   SER   202     -99.214  97.918   9.537  1.00191.81           O
ATOM   1488  N   SER   203     -99.584  95.731   9.991  1.00214.17           N
ATOM   1489  CA  SER   203     -98.182  95.391   9.995  1.00214.17           C
ATOM   1490  CB  SER   203     -97.468  95.735  11.314  1.00214.17           C
ATOM   1491  OG  SER   203     -97.468  97.141  11.516  1.00214.17           O
ATOM   1492  C   SER   203     -98.054  93.906   9.798  1.00214.17           C
ATOM   1493  O   SER   203     -99.048  93.183   9.839  1.00214.17           O
ATOM   1494  N   GLY   204     -96.814  93.410   9.562  1.00140.88           N
ATOM   1495  CA  GLY   204     -96.631  91.991   9.386  1.00140.88           C
ATOM   1496  C   GLY   204     -95.166  91.690   9.240  1.00140.88           C
ATOM   1497  O   GLY   204     -94.358  92.587   9.002  1.00140.88           O
ATOM   1498  N   GLN   205     -94.790  90.398   9.391  1.00306.14           N
ATOM   1499  CA  GLN   205     -93.415  89.988   9.257  1.00306.14           C
ATOM   1500  CB  GLN   205     -92.589  90.201  10.537  1.00306.14           C
ATOM   1501  CG  GLN   205     -93.046  89.352  11.724  1.00306.14           C
ATOM   1502  CD  GLN   205     -92.241  89.798  12.935  1.00306.14           C
ATOM   1503  OE1 GLN   205     -92.016  89.031  13.869  1.00306.14           O
ATOM   1504  NE2 GLN   205     -91.798  91.084  12.924  1.00306.14           N
ATOM   1505  C   GLN   205     -93.386  88.522   8.922  1.00306.14           C
ATOM   1506  O   GLN   205     -94.403  87.837   9.028  1.00306.14           O
ATOM   1507  N   HIS   206     -92.213  88.003   8.483  1.00297.67           N
ATOM   1508  CA  HIS   206     -92.109  86.611   8.123  1.00297.67           C
ATOM   1509  ND1 HIS   206     -92.949  84.008   6.467  1.00297.67           N
ATOM   1510  CG  HIS   206     -91.972  84.943   6.208  1.00297.67           C
ATOM   1511  CB  HIS   206     -92.073  86.387   6.600  1.00297.67           C
ATOM   1512  NE2 HIS   206     -91.322  82.943   5.388  1.00297.67           N
ATOM   1513  CD2 HIS   206     -90.986  84.276   5.548  1.00297.67           C
ATOM   1514  CE1 HIS   206     -92.510  82.830   5.956  1.00297.67           C
ATOM   1515  C   HIS   206     -90.845  86.031   8.698  1.00297.67           C
ATOM   1516  O   HIS   206     -89.803  86.685   8.761  1.00297.67           O
ATOM   1517  N   PRO   207     -90.954  84.809   9.159  1.00173.45           N
ATOM   1518  CA  PRO   207     -89.813  84.115   9.720  1.00173.45           C
ATOM   1519  CD  PRO   207     -92.184  84.458   9.855  1.00173.45           C
ATOM   1520  CB  PRO   207     -90.378  83.091  10.703  1.00173.45           C
ATOM   1521  CG  PRO   207     -91.751  83.658  11.092  1.00173.45           C
ATOM   1522  C   PRO   207     -88.931  83.463   8.687  1.00173.45           C
ATOM   1523  O   PRO   207     -89.398  83.214   7.578  1.00173.45           O
ATOM   1524  N   PRO   208     -87.686  83.212   9.033  1.00172.58           N
ATOM   1525  CA  PRO   208     -86.765  82.527   8.141  1.00172.58           C
ATOM   1526  CD  PRO   208     -87.000  84.216   9.833  1.00172.58           C
ATOM   1527  CB  PRO   208     -85.365  82.983   8.547  1.00172.58           C
ATOM   1528  CG  PRO   208     -85.593  84.337   9.235  1.00172.58           C
ATOM   1529  C   PRO   208     -86.902  81.023   8.212  1.00172.58           C
ATOM   1530  O   PRO   208     -87.501  80.538   9.170  1.00172.58           O
ATOM   1531  N   ASP   209     -86.357  80.265   7.222  1.00240.61           N
ATOM   1532  CA  ASP   209     -86.459  78.820   7.241  1.00240.61           C
ATOM   1533  CB  ASP   209     -87.644  78.292   6.412  1.00240.61           C
ATOM   1534  CG  ASP   209     -88.929  78.600   7.174  1.00240.61           C
ATOM   1535  OD1 ASP   209     -88.989  78.261   8.384  1.00240.61           O
ATOM   1536  OD2 ASP   209     -89.871  79.168   6.554  1.00240.61           O
ATOM   1537  C   ASP   209     -85.200  78.166   6.703  1.00240.61           C
ATOM   1538  O   ASP   209     -84.533  78.710   5.823  1.00240.61           O
ATOM   1539  N   ALA   210     -84.847  76.966   7.240  1.00258.35           N
ATOM   1540  CA  ALA   210     -83.695  76.195   6.824  1.00258.35           C
ATOM   1541  CB  ALA   210     -82.393  76.569   7.552  1.00258.35           C
ATOM   1542  C   ALA   210     -83.981  74.749   7.144  1.00258.35           C
ATOM   1543  O   ALA   210     -84.957  74.455   7.831  1.00258.35           O
ATOM   1544  N   CYS   211     -83.154  73.793   6.651  1.00144.30           N
ATOM   1545  CA  CYS   211     -83.466  72.405   6.896  1.00144.30           C
ATOM   1546  CB  CYS   211     -84.166  71.723   5.710  1.00144.30           C
ATOM   1547  SG  CYS   211     -83.239  71.914   4.165  1.00144.30           S
ATOM   1548  C   CYS   211     -82.254  71.584   7.266  1.00144.30           C
ATOM   1549  O   CYS   211     -81.593  71.859   8.269  1.00144.30           O
ATOM   1550  N   ALA   212     -81.962  70.535   6.455  1.00214.92           N
ATOM   1551  CA  ALA   212     -80.949  69.517   6.670  1.00214.92           C
ATOM   1552  CB  ALA   212     -81.529  68.094   6.723  1.00214.92           C
ATOM   1553  C   ALA   212     -79.993  69.496   5.510  1.00214.92           C
ATOM   1554  O   ALA   212     -79.700  70.558   4.967  1.00214.92           O
ATOM   1555  N   PHE   213     -79.396  68.290   5.260  1.00368.29           N
ATOM   1556  CA  PHE   213     -78.553  67.734   4.202  1.00368.29           C
ATOM   1557  CB  PHE   213     -78.311  68.525   2.867  1.00368.29           C
ATOM   1558  CG  PHE   213     -77.996  69.990   2.931  1.00368.29           C
ATOM   1559  CD1 PHE   213     -76.829  70.509   3.449  1.00368.29           C
ATOM   1560  CD2 PHE   213     -78.911  70.868   2.382  1.00368.29           C
ATOM   1561  CE1 PHE   213     -76.617  71.872   3.458  1.00368.29           C
ATOM   1562  CE2 PHE   213     -78.709  72.228   2.386  1.00368.29           C
ATOM   1563  CZ  PHE   213     -77.558  72.733   2.940  1.00368.29           C
ATOM   1564  C   PHE   213     -77.296  67.055   4.720  1.00368.29           C
ATOM   1565  O   PHE   213     -76.607  67.596   5.583  1.00368.29           O
ATOM   1566  N   ARG   214     -76.987  65.827   4.189  1.00323.46           N
ATOM   1567  CA  ARG   214     -75.849  64.973   4.537  1.00323.46           C
ATOM   1568  CB  ARG   214     -75.985  64.258   5.892  1.00323.46           C
ATOM   1569  CG  ARG   214     -75.963  65.118   7.155  1.00323.46           C
ATOM   1570  CD  ARG   214     -76.168  64.263   8.410  1.00323.46           C
ATOM   1571  NE  ARG   214     -75.938  65.111   9.611  1.00323.46           N
ATOM   1572  CZ  ARG   214     -75.578  64.509  10.781  1.00323.46           C
ATOM   1573  NH1 ARG   214     -75.499  63.147  10.841  1.00323.46           N
ATOM   1574  NH2 ARG   214     -75.277  65.262  11.880  1.00323.46           N
ATOM   1575  C   ARG   214     -75.804  63.798   3.566  1.00323.46           C
ATOM   1576  O   ARG   214     -76.735  63.656   2.774  1.00323.46           O
ATOM   1577  N   ARG   215     -74.718  62.944   3.583  1.00417.65           N
ATOM   1578  CA  ARG   215     -74.681  61.729   2.762  1.00417.65           C
ATOM   1579  CB  ARG   215     -75.121  62.015   1.312  1.00417.65           C
ATOM   1580  CG  ARG   215     -75.161  60.834   0.344  1.00417.65           C
ATOM   1581  CD  ARG   215     -75.811  61.224  -0.988  1.00417.65           C
ATOM   1582  NE  ARG   215     -75.394  62.627  -1.282  1.00417.65           N
ATOM   1583  CZ  ARG   215     -76.305  63.546  -1.721  1.00417.65           C
ATOM   1584  NH1 ARG   215     -77.611  63.188  -1.897  1.00417.65           N
ATOM   1585  NH2 ARG   215     -75.910  64.828  -1.977  1.00417.65           N
ATOM   1586  C   ARG   215     -73.298  61.067   2.686  1.00417.65           C
ATOM   1587  O   ARG   215     -72.290  61.704   2.997  1.00417.65           O
ATOM   1588  N   GLY   216     -73.228  59.754   2.267  1.00367.82           N
ATOM   1589  CA  GLY   216     -71.976  59.103   1.908  1.00367.82           C
ATOM   1590  C   GLY   216     -71.589  57.789   2.557  1.00367.82           C
ATOM   1591  O   GLY   216     -71.228  56.865   1.826  1.00367.82           O
ATOM   1592  N   ARG   217     -71.672  57.604   3.889  1.00171.30           N
ATOM   1593  CA  ARG   217     -71.098  56.406   4.459  1.00171.30           C
ATOM   1594  CB  ARG   217     -71.760  55.085   4.022  1.00171.30           C
ATOM   1595  CG  ARG   217     -71.402  53.918   4.952  1.00171.30           C
ATOM   1596  CD  ARG   217     -71.793  52.534   4.425  1.00171.30           C
ATOM   1597  NE  ARG   217     -70.535  51.835   4.032  1.00171.30           N
ATOM   1598  CZ  ARG   217     -70.069  51.902   2.751  1.00171.30           C
ATOM   1599  NH1 ARG   217     -70.782  52.569   1.798  1.00171.30           N
ATOM   1600  NH2 ARG   217     -68.889  51.300   2.424  1.00171.30           N
ATOM   1601  C   ARG   217     -69.665  56.383   4.012  1.00171.30           C
ATOM   1602  O   ARG   217     -69.216  55.443   3.357  1.00171.30           O
ATOM   1603  N   LYS   218     -68.935  57.455   4.384  1.00186.73           N
ATOM   1604  CA  LYS   218     -67.589  57.818   4.029  1.00186.73           C
ATOM   1605  CB  LYS   218     -66.458  57.199   4.891  1.00186.73           C
ATOM   1606  CG  LYS   218     -66.138  55.721   4.647  1.00186.73           C
ATOM   1607  CD  LYS   218     -64.719  55.341   5.069  1.00186.73           C
ATOM   1608  CE  LYS   218     -64.137  54.172   4.274  1.00186.73           C
ATOM   1609  NZ  LYS   218     -63.488  54.674   3.042  1.00186.73           N
ATOM   1610  C   LYS   218     -67.316  57.564   2.577  1.00186.73           C
ATOM   1611  O   LYS   218     -66.920  56.476   2.159  1.00186.73           O
ATOM   1612  N   LYS   219     -67.598  58.573   1.730  1.00175.94           N
ATOM   1613  CA  LYS   219     -67.213  58.408   0.364  1.00175.94           C
ATOM   1614  CB  LYS   219     -67.839  59.479  -0.545  1.00175.94           C
ATOM   1615  CG  LYS   219     -67.349  59.401  -1.989  1.00175.94           C
ATOM   1616  CD  LYS   219     -67.632  58.057  -2.661  1.00175.94           C
ATOM   1617  CE  LYS   219     -69.113  57.772  -2.903  1.00175.94           C
ATOM   1618  NZ  LYS   219     -69.270  56.396  -3.423  1.00175.94           N
ATOM   1619  C   LYS   219     -65.724  58.509   0.284  1.00175.94           C
ATOM   1620  O   LYS   219     -65.029  57.527   0.050  1.00175.94           O
ATOM   1621  N   ARG   220     -65.191  59.713   0.555  1.00185.56           N
ATOM   1622  CA  ARG   220     -63.779  59.958   0.568  1.00185.56           C
ATOM   1623  CB  ARG   220     -62.969  59.433  -0.645  1.00185.56           C
ATOM   1624  CG  ARG   220     -62.399  58.015  -0.484  1.00185.56           C
ATOM   1625  CD  ARG   220     -60.965  57.963   0.054  1.00185.56           C
ATOM   1626  NE  ARG   220     -60.021  58.148  -1.086  1.00185.56           N
ATOM   1627  CZ  ARG   220     -59.501  57.057  -1.722  1.00185.56           C
ATOM   1628  NH1 ARG   220     -59.884  55.801  -1.350  1.00185.56           N
ATOM   1629  NH2 ARG   220     -58.582  57.217  -2.719  1.00185.56           N
ATOM   1630  C   ARG   220     -63.588  61.429   0.621  1.00185.56           C
ATOM   1631  O   ARG   220     -64.100  62.175  -0.213  1.00185.56           O
ATOM   1632  N   ILE   221     -62.852  61.883   1.642  1.00180.27           N
ATOM   1633  CA  ILE   221     -62.536  63.269   1.752  1.00180.27           C
ATOM   1634  CB  ILE   221     -63.320  63.974   2.823  1.00180.27           C
ATOM   1635  CG1 ILE   221     -64.829  63.936   2.523  1.00180.27           C
ATOM   1636  CG2 ILE   221     -62.760  65.398   2.946  1.00180.27           C
ATOM   1637  CD1 ILE   221     -65.451  62.546   2.644  1.00180.27           C
ATOM   1638  C   ILE   221     -61.109  63.287   2.163  1.00180.27           C
ATOM   1639  O   ILE   221     -60.715  62.506   3.027  1.00180.27           O
ATOM   1640  N   PRO   222     -60.311  64.104   1.542  1.00 95.55           N
ATOM   1641  CA  PRO   222     -58.950  64.217   1.977  1.00 95.55           C
ATOM   1642  CD  PRO   222     -60.449  64.361   0.119  1.00 95.55           C
ATOM   1643  CB  PRO   222     -58.167  64.797   0.795  1.00 95.55           C
ATOM   1644  CG  PRO   222     -59.246  65.256  -0.207  1.00 95.55           C
ATOM   1645  C   PRO   222     -58.959  65.070   3.207  1.00 95.55           C
ATOM   1646  O   PRO   222     -59.867  65.892   3.335  1.00 95.55           O
ATOM   1647  N   TYR   223     -58.029  64.833   4.160  1.00116.73           N
ATOM   1648  CA  TYR   223     -57.976  65.634   5.353  1.00116.73           C
ATOM   1649  CB  TYR   223     -57.231  64.954   6.506  1.00116.73           C
ATOM   1650  CG  TYR   223     -58.300  64.543   7.451  1.00116.73           C
ATOM   1651  CD1 TYR   223     -59.178  63.529   7.156  1.00116.73           C
ATOM   1652  CD2 TYR   223     -58.450  65.236   8.629  1.00116.73           C
ATOM   1653  CE1 TYR   223     -60.166  63.187   8.051  1.00116.73           C
ATOM   1654  CE2 TYR   223     -59.431  64.901   9.527  1.00116.73           C
ATOM   1655  CZ  TYR   223     -60.289  63.871   9.236  1.00116.73           C
ATOM   1656  OH  TYR   223     -61.301  63.520  10.153  1.00116.73           O
ATOM   1657  C   TYR   223     -57.430  67.014   5.191  1.00116.73           C
ATOM   1658  O   TYR   223     -58.125  67.983   5.488  1.00116.73           O
ATOM   1659  N   SER   224     -56.190  67.156   4.678  1.00 48.21           N
ATOM   1660  CA  SER   224     -55.629  68.474   4.594  1.00 48.21           C
ATOM   1661  CB  SER   224     -54.865  68.926   5.852  1.00 48.21           C
ATOM   1662  OG  SER   224     -55.745  69.079   6.954  1.00 48.21           O
ATOM   1663  C   SER   224     -54.608  68.467   3.514  1.00 48.21           C
ATOM   1664  O   SER   224     -54.087  67.419   3.135  1.00 48.21           O
ATOM   1665  N   LYS   225     -54.310  69.662   2.978  1.00115.69           N
ATOM   1666  CA  LYS   225     -53.330  69.761   1.945  1.00115.69           C
ATOM   1667  CB  LYS   225     -53.270  71.149   1.285  1.00115.69           C
ATOM   1668  CG  LYS   225     -52.701  72.260   2.166  1.00115.69           C
ATOM   1669  CD  LYS   225     -52.322  73.511   1.370  1.00115.69           C
ATOM   1670  CE  LYS   225     -51.001  73.381   0.610  1.00115.69           C
ATOM   1671  NZ  LYS   225     -51.172  72.540  -0.592  1.00115.69           N
ATOM   1672  C   LYS   225     -51.983  69.463   2.522  1.00115.69           C
ATOM   1673  O   LYS   225     -51.173  68.786   1.895  1.00115.69           O
ATOM   1674  N   GLY   226     -51.706  69.981   3.733  1.00 59.14           N
ATOM   1675  CA  GLY   226     -50.441  69.798   4.387  1.00 59.14           C
ATOM   1676  C   GLY   226     -50.281  68.364   4.751  1.00 59.14           C
ATOM   1677  O   GLY   226     -49.172  67.846   4.870  1.00 59.14           O
ATOM   1678  N   GLN   227     -51.401  67.715   5.064  1.00113.27           N
ATOM   1679  CA  GLN   227     -51.352  66.359   5.490  1.00113.27           C
ATOM   1680  CB  GLN   227     -52.673  66.010   6.142  1.00113.27           C
ATOM   1681  CG  GLN   227     -52.839  67.057   7.227  1.00113.27           C
ATOM   1682  CD  GLN   227     -54.084  66.812   8.011  1.00113.27           C
ATOM   1683  OE1 GLN   227     -54.928  65.997   7.650  1.00113.27           O
ATOM   1684  NE2 GLN   227     -54.182  67.558   9.139  1.00113.27           N
ATOM   1685  C   GLN   227     -51.025  65.422   4.374  1.00113.27           C
ATOM   1686  O   GLN   227     -50.148  64.572   4.506  1.00113.27           O
ATOM   1687  N   LEU   228     -51.723  65.557   3.237  1.00104.77           N
ATOM   1688  CA  LEU   228     -51.478  64.695   2.119  1.00104.77           C
ATOM   1689  CB  LEU   228     -52.567  64.763   1.036  1.00104.77           C
ATOM   1690  CG  LEU   228     -53.854  64.029   1.454  1.00104.77           C
ATOM   1691  CD1 LEU   228     -53.632  62.508   1.471  1.00104.77           C
ATOM   1692  CD2 LEU   228     -54.381  64.551   2.801  1.00104.77           C
ATOM   1693  C   LEU   228     -50.159  65.031   1.510  1.00104.77           C
ATOM   1694  O   LEU   228     -49.491  64.162   0.958  1.00104.77           O
ATOM   1695  N   ARG   229     -49.775  66.320   1.544  1.00 80.66           N
ATOM   1696  CA  ARG   229     -48.537  66.735   0.952  1.00 80.66           C
ATOM   1697  CB  ARG   229     -48.317  68.254   1.018  1.00 80.66           C
ATOM   1698  CG  ARG   229     -46.990  68.696   0.394  1.00 80.66           C
ATOM   1699  CD  ARG   229     -46.632  70.153   0.694  1.00 80.66           C
ATOM   1700  NE  ARG   229     -47.624  71.015  -0.007  1.00 80.66           N
ATOM   1701  CZ  ARG   229     -47.329  71.522  -1.238  1.00 80.66           C
ATOM   1702  NH1 ARG   229     -46.115  71.263  -1.807  1.00 80.66           N
ATOM   1703  NH2 ARG   229     -48.242  72.294  -1.897  1.00 80.66           N
ATOM   1704  C   ARG   229     -47.377  66.119   1.667  1.00 80.66           C
ATOM   1705  O   ARG   229     -46.472  65.571   1.043  1.00 80.66           O
ATOM   1706  N   GLU   230     -47.380  66.197   3.008  1.00 96.97           N
ATOM   1707  CA  GLU   230     -46.288  65.712   3.803  1.00 96.97           C
ATOM   1708  CB  GLU   230     -46.413  66.122   5.280  1.00 96.97           C
ATOM   1709  CG  GLU   230     -45.165  65.830   6.112  1.00 96.97           C
ATOM   1710  CD  GLU   230     -45.394  66.414   7.499  1.00 96.97           C
ATOM   1711  OE1 GLU   230     -46.485  67.009   7.712  1.00 96.97           O
ATOM   1712  OE2 GLU   230     -44.486  66.279   8.361  1.00 96.97           O
ATOM   1713  C   GLU   230     -46.227  64.223   3.734  1.00 96.97           C
ATOM   1714  O   GLU   230     -45.160  63.621   3.850  1.00 96.97           O
ATOM   1715  N   LEU   231     -47.393  63.577   3.620  1.00181.78           N
ATOM   1716  CA  LEU   231     -47.396  62.151   3.631  1.00181.78           C
ATOM   1717  CB  LEU   231     -48.814  61.631   3.826  1.00181.78           C
ATOM   1718  CG  LEU   231     -48.863  60.159   4.210  1.00181.78           C
ATOM   1719  CD1 LEU   231     -48.008  59.867   5.451  1.00181.78           C
ATOM   1720  CD2 LEU   231     -50.310  59.780   4.461  1.00181.78           C
ATOM   1721  C   LEU   231     -46.792  61.599   2.373  1.00181.78           C
ATOM   1722  O   LEU   231     -45.924  60.728   2.413  1.00181.78           O
ATOM   1723  N   GLU   232     -47.226  62.122   1.214  1.00 72.22           N
ATOM   1724  CA  GLU   232     -46.780  61.660  -0.068  1.00 72.22           C
ATOM   1725  CB  GLU   232     -47.641  62.229  -1.208  1.00 72.22           C
ATOM   1726  CG  GLU   232     -49.078  61.698  -1.148  1.00 72.22           C
ATOM   1727  CD  GLU   232     -49.889  62.318  -2.274  1.00 72.22           C
ATOM   1728  OE1 GLU   232     -49.702  63.537  -2.535  1.00 72.22           O
ATOM   1729  OE2 GLU   232     -50.708  61.583  -2.887  1.00 72.22           O
ATOM   1730  C   GLU   232     -45.347  62.037  -0.274  1.00 72.22           C
ATOM   1731  O   GLU   232     -44.603  61.335  -0.955  1.00 72.22           O
ATOM   1732  N   ARG   233     -44.933  63.194   0.265  1.00168.64           N
ATOM   1733  CA  ARG   233     -43.582  63.634   0.068  1.00168.64           C
ATOM   1734  CB  ARG   233     -43.363  65.050   0.610  1.00168.64           C
ATOM   1735  CG  ARG   233     -42.136  65.730   0.017  1.00168.64           C
ATOM   1736  CD  ARG   233     -42.348  66.229  -1.415  1.00168.64           C
ATOM   1737  NE  ARG   233     -42.618  65.060  -2.299  1.00168.64           N
ATOM   1738  CZ  ARG   233     -43.899  64.740  -2.645  1.00168.64           C
ATOM   1739  NH1 ARG   233     -44.941  65.482  -2.169  1.00168.64           N
ATOM   1740  NH2 ARG   233     -44.136  63.685  -3.478  1.00168.64           N
ATOM   1741  C   ARG   233     -42.615  62.729   0.769  1.00168.64           C
ATOM   1742  O   ARG   233     -41.644  62.240   0.193  1.00168.64           O
ATOM   1743  N   GLU   234     -42.904  62.459   2.046  1.00129.68           N
ATOM   1744  CA  GLU   234     -42.066  61.702   2.922  1.00129.68           C
ATOM   1745  CB  GLU   234     -42.744  61.657   4.297  1.00129.68           C
ATOM   1746  CG  GLU   234     -41.793  61.690   5.477  1.00129.68           C
ATOM   1747  CD  GLU   234     -41.304  63.124   5.635  1.00129.68           C
ATOM   1748  OE1 GLU   234     -41.458  63.913   4.666  1.00129.68           O
ATOM   1749  OE2 GLU   234     -40.771  63.449   6.729  1.00129.68           O
ATOM   1750  C   GLU   234     -41.990  60.312   2.372  1.00129.68           C
ATOM   1751  O   GLU   234     -40.962  59.637   2.458  1.00129.68           O
ATOM   1752  N   TYR   235     -43.132  59.837   1.845  1.00 73.49           N
ATOM   1753  CA  TYR   235     -43.246  58.528   1.278  1.00 73.49           C
ATOM   1754  CB  TYR   235     -44.712  58.121   1.055  1.00 73.49           C
ATOM   1755  CG  TYR   235     -44.728  56.642   0.905  1.00 73.49           C
ATOM   1756  CD1 TYR   235     -44.439  56.038  -0.296  1.00 73.49           C
ATOM   1757  CD2 TYR   235     -45.036  55.858   1.994  1.00 73.49           C
ATOM   1758  CE1 TYR   235     -44.457  54.667  -0.406  1.00 73.49           C
ATOM   1759  CE2 TYR   235     -45.056  54.489   1.891  1.00 73.49           C
ATOM   1760  CZ  TYR   235     -44.765  53.892   0.687  1.00 73.49           C
ATOM   1761  OH  TYR   235     -44.783  52.486   0.574  1.00 73.49           O
ATOM   1762  C   TYR   235     -42.538  58.479  -0.045  1.00 73.49           C
ATOM   1763  O   TYR   235     -41.893  57.489  -0.371  1.00 73.49           O
ATOM   1764  N   ALA   236     -42.683  59.541  -0.863  1.00 42.34           N
ATOM   1765  CA  ALA   236     -42.101  59.608  -2.177  1.00 42.34           C
ATOM   1766  CB  ALA   236     -42.550  60.855  -2.957  1.00 42.34           C
ATOM   1767  C   ALA   236     -40.606  59.644  -2.109  1.00 42.34           C
ATOM   1768  O   ALA   236     -39.930  59.052  -2.949  1.00 42.34           O
ATOM   1769  N   ALA   237     -40.053  60.360  -1.112  1.00 58.97           N
ATOM   1770  CA  ALA   237     -38.634  60.552  -1.025  1.00 58.97           C
ATOM   1771  CB  ALA   237     -38.231  61.433   0.170  1.00 58.97           C
ATOM   1772  C   ALA   237     -37.937  59.240  -0.865  1.00 58.97           C
ATOM   1773  O   ALA   237     -36.944  58.968  -1.537  1.00 58.97           O
ATOM   1774  N   ASN   238     -38.453  58.377   0.020  1.00226.95           N
ATOM   1775  CA  ASN   238     -37.798  57.129   0.241  1.00226.95           C
ATOM   1776  CB  ASN   238     -36.882  57.151   1.469  1.00226.95           C
ATOM   1777  CG  ASN   238     -35.804  56.119   1.207  1.00226.95           C
ATOM   1778  OD1 ASN   238     -35.933  55.285   0.314  1.00226.95           O
ATOM   1779  ND2 ASN   238     -34.698  56.187   1.994  1.00226.95           N
ATOM   1780  C   ASN   238     -38.902  56.147   0.475  1.00226.95           C
ATOM   1781  O   ASN   238     -39.824  56.053  -0.327  1.00226.95           O
ATOM   1782  N   LYS   239     -38.737  55.216   1.426  1.00184.66           N
ATOM   1783  CA  LYS   239     -39.844  54.387   1.815  1.00184.66           C
ATOM   1784  CB  LYS   239     -39.404  52.970   2.214  1.00184.66           C
ATOM   1785  CG  LYS   239     -38.897  52.148   1.029  1.00184.66           C
ATOM   1786  CD  LYS   239     -37.608  52.696   0.416  1.00184.66           C
ATOM   1787  CE  LYS   239     -37.094  51.882  -0.771  1.00184.66           C
ATOM   1788  NZ  LYS   239     -35.956  52.586  -1.402  1.00184.66           N
ATOM   1789  C   LYS   239     -40.613  54.956   2.966  1.00184.66           C
ATOM   1790  O   LYS   239     -41.843  55.022   2.952  1.00184.66           O
ATOM   1791  N   PHE   240     -39.881  55.393   4.012  1.00140.50           N
ATOM   1792  CA  PHE   240     -40.568  55.757   5.213  1.00140.50           C
ATOM   1793  CB  PHE   240     -40.817  54.520   6.096  1.00140.50           C
ATOM   1794  CG  PHE   240     -42.050  54.706   6.910  1.00140.50           C
ATOM   1795  CD1 PHE   240     -42.066  55.454   8.064  1.00140.50           C
ATOM   1796  CD2 PHE   240     -43.210  54.089   6.503  1.00140.50           C
ATOM   1797  CE1 PHE   240     -43.227  55.595   8.788  1.00140.50           C
ATOM   1798  CE2 PHE   240     -44.371  54.225   7.223  1.00140.50           C
ATOM   1799  CZ  PHE   240     -44.382  54.980   8.370  1.00140.50           C
ATOM   1800  C   PHE   240     -39.647  56.675   5.956  1.00140.50           C
ATOM   1801  O   PHE   240     -38.507  56.890   5.549  1.00140.50           O
ATOM   1802  N   ILE   241     -40.118  57.247   7.079  1.00140.55           N
ATOM   1803  CA  ILE   241     -39.289  58.149   7.818  1.00140.55           C
ATOM   1804  CB  ILE   241     -39.758  59.571   7.871  1.00140.55           C
ATOM   1805  CG1 ILE   241     -41.184  59.694   8.440  1.00140.55           C
ATOM   1806  CG2 ILE   241     -39.498  60.174   6.487  1.00140.55           C
ATOM   1807  CD1 ILE   241     -42.262  58.996   7.619  1.00140.55           C
ATOM   1808  C   ILE   241     -39.095  57.656   9.209  1.00140.55           C
ATOM   1809  O   ILE   241     -39.823  56.797   9.703  1.00140.55           O
ATOM   1810  N   THR   242     -38.050  58.196   9.861  1.00 47.56           N
ATOM   1811  CA  THR   242     -37.671  57.774  11.174  1.00 47.56           C
ATOM   1812  CB  THR   242     -36.355  58.342  11.616  1.00 47.56           C
ATOM   1813  OG1 THR   242     -36.414  59.761  11.634  1.00 47.56           O
ATOM   1814  CG2 THR   242     -35.265  57.871  10.637  1.00 47.56           C
ATOM   1815  C   THR   242     -38.715  58.200  12.144  1.00 47.56           C
ATOM   1816  O   THR   242     -39.607  58.979  11.825  1.00 47.56           O
ATOM   1817  N   LYS   243     -38.615  57.690  13.381  1.00114.19           N
ATOM   1818  CA  LYS   243     -39.617  57.956  14.365  1.00114.19           C
ATOM   1819  CB  LYS   243     -39.294  57.310  15.721  1.00114.19           C
ATOM   1820  CG  LYS   243     -39.135  55.792  15.621  1.00114.19           C
ATOM   1821  CD  LYS   243     -40.336  55.094  14.978  1.00114.19           C
ATOM   1822  CE  LYS   243     -40.351  55.190  13.450  1.00114.19           C
ATOM   1823  NZ  LYS   243     -41.533  54.483  12.908  1.00114.19           N
ATOM   1824  C   LYS   243     -39.688  59.431  14.550  1.00114.19           C
ATOM   1825  O   LYS   243     -40.770  59.993  14.701  1.00114.19           O
ATOM   1826  N   ASP   244     -38.525  60.103  14.546  1.00 73.59           N
ATOM   1827  CA  ASP   244     -38.532  61.524  14.711  1.00 73.59           C
ATOM   1828  CB  ASP   244     -37.120  62.127  14.738  1.00 73.59           C
ATOM   1829  CG  ASP   244     -36.500  61.752  16.069  1.00 73.59           C
ATOM   1830  OD1 ASP   244     -37.284  61.548  17.034  1.00 73.59           O
ATOM   1831  OD2 ASP   244     -35.246  61.661  16.143  1.00 73.59           O
ATOM   1832  C   ASP   244     -39.243  62.135  13.551  1.00 73.59           C
ATOM   1833  O   ASP   244     -40.071  63.023  13.733  1.00 73.59           O
ATOM   1834  N   LYS   245     -38.936  61.661  12.328  1.00122.57           N
ATOM   1835  CA  LYS   245     -39.473  62.217  11.116  1.00122.57           C
ATOM   1836  CB  LYS   245     -38.835  61.592   9.865  1.00122.57           C
ATOM   1837  CG  LYS   245     -37.343  61.901   9.742  1.00122.57           C
ATOM   1838  CD  LYS   245     -37.041  63.395   9.617  1.00122.57           C
ATOM   1839  CE  LYS   245     -35.548  63.723   9.663  1.00122.57           C
ATOM   1840  NZ  LYS   245     -34.866  63.144   8.485  1.00122.57           N
ATOM   1841  C   LYS   245     -40.953  62.003  11.026  1.00122.57           C
ATOM   1842  O   LYS   245     -41.705  62.910  10.673  1.00122.57           O
ATOM   1843  N   ARG   246     -41.418  60.788  11.351  1.00 95.12           N
ATOM   1844  CA  ARG   246     -42.811  60.478  11.253  1.00 95.12           C
ATOM   1845  CB  ARG   246     -43.155  59.026  11.600  1.00 95.12           C
ATOM   1846  CG  ARG   246     -42.878  58.647  13.052  1.00 95.12           C
ATOM   1847  CD  ARG   246     -43.574  57.345  13.441  1.00 95.12           C
ATOM   1848  NE  ARG   246     -43.258  57.043  14.864  1.00 95.12           N
ATOM   1849  CZ  ARG   246     -43.804  55.933  15.444  1.00 95.12           C
ATOM   1850  NH1 ARG   246     -44.631  55.123  14.723  1.00 95.12           N
ATOM   1851  NH2 ARG   246     -43.522  55.625  16.743  1.00 95.12           N
ATOM   1852  C   ARG   246     -43.520  61.332  12.247  1.00 95.12           C
ATOM   1853  O   ARG   246     -44.690  61.670  12.077  1.00 95.12           O
ATOM   1854  N   ARG   247     -42.828  61.635  13.357  1.00 72.97           N
ATOM   1855  CA  ARG   247     -43.376  62.461  14.389  1.00 72.97           C
ATOM   1856  CB  ARG   247     -42.499  62.517  15.652  1.00 72.97           C
ATOM   1857  CG  ARG   247     -42.513  61.206  16.444  1.00 72.97           C
ATOM   1858  CD  ARG   247     -41.649  61.235  17.705  1.00 72.97           C
ATOM   1859  NE  ARG   247     -41.764  59.900  18.356  1.00 72.97           N
ATOM   1860  CZ  ARG   247     -40.847  59.515  19.290  1.00 72.97           C
ATOM   1861  NH1 ARG   247     -39.830  60.358  19.633  1.00 72.97           N
ATOM   1862  NH2 ARG   247     -40.943  58.286  19.877  1.00 72.97           N
ATOM   1863  C   ARG   247     -43.557  63.852  13.867  1.00 72.97           C
ATOM   1864  O   ARG   247     -44.526  64.523  14.214  1.00 72.97           O
ATOM   1865  N   LYS   248     -42.633  64.335  13.013  1.00 78.52           N
ATOM   1866  CA  LYS   248     -42.784  65.673  12.519  1.00 78.52           C
ATOM   1867  CB  LYS   248     -41.699  66.119  11.518  1.00 78.52           C
ATOM   1868  CG  LYS   248     -40.393  66.611  12.150  1.00 78.52           C
ATOM   1869  CD  LYS   248     -39.518  65.513  12.748  1.00 78.52           C
ATOM   1870  CE  LYS   248     -38.221  66.033  13.368  1.00 78.52           C
ATOM   1871  NZ  LYS   248     -37.441  64.904  13.922  1.00 78.52           N
ATOM   1872  C   LYS   248     -44.080  65.730  11.789  1.00 78.52           C
ATOM   1873  O   LYS   248     -44.803  66.721  11.870  1.00 78.52           O
ATOM   1874  N   ILE   249     -44.408  64.659  11.045  1.00 70.33           N
ATOM   1875  CA  ILE   249     -45.626  64.692  10.302  1.00 70.33           C
ATOM   1876  CB  ILE   249     -45.859  63.434   9.516  1.00 70.33           C
ATOM   1877  CG1 ILE   249     -44.724  63.206   8.508  1.00 70.33           C
ATOM   1878  CG2 ILE   249     -47.250  63.522   8.866  1.00 70.33           C
ATOM   1879  CD1 ILE   249     -44.771  61.825   7.856  1.00 70.33           C
ATOM   1880  C   ILE   249     -46.756  64.801  11.264  1.00 70.33           C
ATOM   1881  O   ILE   249     -47.480  65.784  11.240  1.00 70.33           O
ATOM   1882  N   SER   250     -46.872  63.869  12.223  1.00 96.80           N
ATOM   1883  CA  SER   250     -48.002  63.885  13.107  1.00 96.80           C
ATOM   1884  CB  SER   250     -47.985  62.737  14.133  1.00 96.80           C
ATOM   1885  OG  SER   250     -46.891  62.887  15.024  1.00 96.80           O
ATOM   1886  C   SER   250     -47.992  65.176  13.859  1.00 96.80           C
ATOM   1887  O   SER   250     -49.026  65.626  14.344  1.00 96.80           O
ATOM   1888  N   ALA   251     -46.811  65.792  14.023  1.00 41.32           N
ATOM   1889  CA  ALA   251     -46.774  67.058  14.693  1.00 41.32           C
ATOM   1890  CB  ALA   251     -45.340  67.549  14.952  1.00 41.32           C
ATOM   1891  C   ALA   251     -47.453  68.095  13.845  1.00 41.32           C
ATOM   1892  O   ALA   251     -48.262  68.880  14.339  1.00 41.32           O
ATOM   1893  N   ALA   252     -47.104  68.144  12.541  1.00 53.61           N
ATOM   1894  CA  ALA   252     -47.657  69.111  11.626  1.00 53.61           C
ATOM   1895  CB  ALA   252     -46.900  69.156  10.288  1.00 53.61           C
ATOM   1896  C   ALA   252     -49.096  68.810  11.319  1.00 53.61           C
ATOM   1897  O   ALA   252     -49.944  69.695  11.237  1.00 53.61           O
ATOM   1898  N   THR   253     -49.374  67.520  11.091  1.00 81.46           N
ATOM   1899  CA  THR   253     -50.631  66.923  10.754  1.00 81.46           C
ATOM   1900  CB  THR   253     -50.486  65.532  10.217  1.00 81.46           C
ATOM   1901  OG1 THR   253     -49.829  64.707  11.167  1.00 81.46           O
ATOM   1902  CG2 THR   253     -49.680  65.591   8.909  1.00 81.46           C
ATOM   1903  C   THR   253     -51.504  66.871  11.963  1.00 81.46           C
ATOM   1904  O   THR   253     -52.719  66.733  11.844  1.00 81.46           O
ATOM   1905  N   SER   254     -50.900  66.977  13.160  1.00104.15           N
ATOM   1906  CA  SER   254     -51.604  66.871  14.410  1.00104.15           C
ATOM   1907  CB  SER   254     -52.634  67.995  14.619  1.00104.15           C
ATOM   1908  OG  SER   254     -53.293  67.827  15.866  1.00104.15           O
ATOM   1909  C   SER   254     -52.324  65.558  14.514  1.00104.15           C
ATOM   1910  O   SER   254     -53.550  65.497  14.450  1.00104.15           O
ATOM   1911  N   LEU   255     -51.545  64.463  14.659  1.00105.24           N
ATOM   1912  CA  LEU   255     -52.054  63.123  14.771  1.00105.24           C
ATOM   1913  CB  LEU   255     -51.510  62.218  13.657  1.00105.24           C
ATOM   1914  CG  LEU   255     -51.803  62.765  12.247  1.00105.24           C
ATOM   1915  CD1 LEU   255     -51.241  61.835  11.163  1.00105.24           C
ATOM   1916  CD2 LEU   255     -53.297  63.071  12.055  1.00105.24           C
ATOM   1917  C   LEU   255     -51.574  62.554  16.078  1.00105.24           C
ATOM   1918  O   LEU   255     -51.540  63.248  17.095  1.00105.24           O
ATOM   1919  N   SER   256     -51.261  61.237  16.102  1.00157.22           N
ATOM   1920  CA  SER   256     -50.760  60.658  17.319  1.00157.22           C
ATOM   1921  CB  SER   256     -51.846  59.873  18.071  1.00157.22           C
ATOM   1922  OG  SER   256     -52.359  58.845  17.239  1.00157.22           O
ATOM   1923  C   SER   256     -49.642  59.704  17.006  1.00157.22           C
ATOM   1924  O   SER   256     -49.372  58.789  17.782  1.00157.22           O
ATOM   1925  N   GLU   257     -48.996  59.905  15.841  1.00174.92           N
ATOM   1926  CA  GLU   257     -47.856  59.220  15.287  1.00174.92           C
ATOM   1927  CB  GLU   257     -46.562  59.313  16.127  1.00174.92           C
ATOM   1928  CG  GLU   257     -46.646  58.835  17.574  1.00174.92           C
ATOM   1929  CD  GLU   257     -45.266  59.031  18.187  1.00174.92           C
ATOM   1930  OE1 GLU   257     -44.318  58.337  17.733  1.00174.92           O
ATOM   1931  OE2 GLU   257     -45.137  59.881  19.108  1.00174.92           O
ATOM   1932  C   GLU   257     -48.200  57.805  14.962  1.00174.92           C
ATOM   1933  O   GLU   257     -47.761  57.269  13.947  1.00174.92           O
ATOM   1934  N   ARG   258     -49.101  57.196  15.742  1.00118.87           N
ATOM   1935  CA  ARG   258     -49.528  55.872  15.436  1.00118.87           C
ATOM   1936  CB  ARG   258     -50.485  55.307  16.493  1.00118.87           C
ATOM   1937  CG  ARG   258     -50.957  53.890  16.183  1.00118.87           C
ATOM   1938  CD  ARG   258     -51.910  53.329  17.238  1.00118.87           C
ATOM   1939  NE  ARG   258     -52.305  51.963  16.796  1.00118.87           N
ATOM   1940  CZ  ARG   258     -52.814  51.075  17.699  1.00118.87           C
ATOM   1941  NH1 ARG   258     -52.935  51.432  19.011  1.00118.87           N
ATOM   1942  NH2 ARG   258     -53.200  49.831  17.291  1.00118.87           N
ATOM   1943  C   ARG   258     -50.289  56.051  14.182  1.00118.87           C
ATOM   1944  O   ARG   258     -50.284  55.214  13.283  1.00118.87           O
ATOM   1945  N   GLN   259     -50.963  57.208  14.121  1.00120.05           N
ATOM   1946  CA  GLN   259     -51.797  57.581  13.030  1.00120.05           C
ATOM   1947  CB  GLN   259     -52.506  58.919  13.290  1.00120.05           C
ATOM   1948  CG  GLN   259     -53.421  59.368  12.153  1.00120.05           C
ATOM   1949  CD  GLN   259     -54.658  58.483  12.157  1.00120.05           C
ATOM   1950  OE1 GLN   259     -54.634  57.360  12.659  1.00120.05           O
ATOM   1951  NE2 GLN   259     -55.775  59.001  11.580  1.00120.05           N
ATOM   1952  C   GLN   259     -50.960  57.734  11.806  1.00120.05           C
ATOM   1953  O   GLN   259     -51.383  57.334  10.727  1.00120.05           O
ATOM   1954  N   ILE   260     -49.756  58.326  11.920  1.00139.84           N
ATOM   1955  CA  ILE   260     -48.961  58.507  10.738  1.00139.84           C
ATOM   1956  CB  ILE   260     -47.746  59.380  10.950  1.00139.84           C
ATOM   1957  CG1 ILE   260     -46.707  58.770  11.908  1.00139.84           C
ATOM   1958  CG2 ILE   260     -48.267  60.751  11.412  1.00139.84           C
ATOM   1959  CD1 ILE   260     -45.782  57.740  11.260  1.00139.84           C
ATOM   1960  C   ILE   260     -48.559  57.162  10.240  1.00139.84           C
ATOM   1961  O   ILE   260     -48.639  56.875   9.046  1.00139.84           O
ATOM   1962  N   THR   261     -48.178  56.278  11.176  1.00 55.67           N
ATOM   1963  CA  THR   261     -47.678  54.982  10.839  1.00 55.67           C
ATOM   1964  CB  THR   261     -47.487  54.152  12.067  1.00 55.67           C
ATOM   1965  OG1 THR   261     -46.695  54.868  13.000  1.00 55.67           O
ATOM   1966  CG2 THR   261     -46.776  52.844  11.683  1.00 55.67           C
ATOM   1967  C   THR   261     -48.746  54.326  10.040  1.00 55.67           C
ATOM   1968  O   THR   261     -48.495  53.742   8.988  1.00 55.67           O
ATOM   1969  N   ILE   262     -49.987  54.434  10.535  1.00 97.70           N
ATOM   1970  CA  ILE   262     -51.111  53.894   9.838  1.00 97.70           C
ATOM   1971  CB  ILE   262     -52.399  53.967  10.606  1.00 97.70           C
ATOM   1972  CG1 ILE   262     -52.489  52.814  11.623  1.00 97.70           C
ATOM   1973  CG2 ILE   262     -53.552  53.985   9.590  1.00 97.70           C
ATOM   1974  CD1 ILE   262     -51.378  52.784  12.666  1.00 97.70           C
ATOM   1975  C   ILE   262     -51.294  54.620   8.552  1.00 97.70           C
ATOM   1976  O   ILE   262     -51.651  54.024   7.539  1.00 97.70           O
ATOM   1977  N   TRP   263     -51.048  55.936   8.564  1.00 88.48           N
ATOM   1978  CA  TRP   263     -51.332  56.761   7.436  1.00 88.48           C
ATOM   1979  CB  TRP   263     -51.026  58.225   7.746  1.00 88.48           C
ATOM   1980  CG  TRP   263     -51.817  59.203   6.923  1.00 88.48           C
ATOM   1981  CD2 TRP   263     -51.743  60.615   7.138  1.00 88.48           C
ATOM   1982  CD1 TRP   263     -52.734  59.003   5.934  1.00 88.48           C
ATOM   1983  NE1 TRP   263     -53.236  60.214   5.514  1.00 88.48           N
ATOM   1984  CE2 TRP   263     -52.636  61.213   6.251  1.00 88.48           C
ATOM   1985  CE3 TRP   263     -50.998  61.347   8.012  1.00 88.48           C
ATOM   1986  CZ2 TRP   263     -52.797  62.567   6.227  1.00 88.48           C
ATOM   1987  CZ3 TRP   263     -51.153  62.712   7.983  1.00 88.48           C
ATOM   1988  CH2 TRP   263     -52.037  63.305   7.107  1.00 88.48           C
ATOM   1989  C   TRP   263     -50.483  56.274   6.309  1.00 88.48           C
ATOM   1990  O   TRP   263     -50.943  56.152   5.175  1.00 88.48           O
ATOM   1991  N   PHE   264     -49.212  55.951   6.603  1.00 67.53           N
ATOM   1992  CA  PHE   264     -48.336  55.461   5.582  1.00 67.53           C
ATOM   1993  CB  PHE   264     -46.917  55.197   6.105  1.00 67.53           C
ATOM   1994  CG  PHE   264     -46.243  56.520   6.233  1.00 67.53           C
ATOM   1995  CD1 PHE   264     -46.661  57.440   7.166  1.00 67.53           C
ATOM   1996  CD2 PHE   264     -45.169  56.825   5.428  1.00 67.53           C
ATOM   1997  CE1 PHE   264     -46.031  58.657   7.276  1.00 67.53           C
ATOM   1998  CE2 PHE   264     -44.534  58.038   5.534  1.00 67.53           C
ATOM   1999  CZ  PHE   264     -44.968  58.957   6.459  1.00 67.53           C
ATOM   2000  C   PHE   264     -48.886  54.180   5.046  1.00 67.53           C
ATOM   2001  O   PHE   264     -48.906  53.964   3.836  1.00 67.53           O
ATOM   2002  N   GLN   265     -49.360  53.293   5.936  1.00 24.74           N
ATOM   2003  CA  GLN   265     -49.877  52.028   5.504  1.00 24.74           C
ATOM   2004  CB  GLN   265     -50.358  51.165   6.683  1.00 24.74           C
ATOM   2005  CG  GLN   265     -49.239  50.784   7.655  1.00 24.74           C
ATOM   2006  CD  GLN   265     -49.846  49.938   8.766  1.00 24.74           C
ATOM   2007  OE1 GLN   265     -51.053  49.704   8.796  1.00 24.74           O
ATOM   2008  NE2 GLN   265     -48.986  49.468   9.708  1.00 24.74           N
ATOM   2009  C   GLN   265     -51.064  52.288   4.633  1.00 24.74           C
ATOM   2010  O   GLN   265     -51.231  51.659   3.589  1.00 24.74           O
ATOM   2011  N   ASN   266     -51.916  53.244   5.046  1.00 48.68           N
ATOM   2012  CA  ASN   266     -53.109  53.550   4.314  1.00 48.68           C
ATOM   2013  CB  ASN   266     -53.983  54.604   5.014  1.00 48.68           C
ATOM   2014  CG  ASN   266     -55.359  54.582   4.362  1.00 48.68           C
ATOM   2015  OD1 ASN   266     -56.210  55.421   4.653  1.00 48.68           O
ATOM   2016  ND2 ASN   266     -55.589  53.590   3.461  1.00 48.68           N
ATOM   2017  C   ASN   266     -52.711  54.098   2.989  1.00 48.68           C
ATOM   2018  O   ASN   266     -53.308  53.775   1.967  1.00 48.68           O
ATOM   2019  N   ARG   267     -51.663  54.935   2.968  1.00199.77           N
ATOM   2020  CA  ARG   267     -51.246  55.517   1.734  1.00199.77           C
ATOM   2021  CB  ARG   267     -50.037  56.448   1.866  1.00199.77           C
ATOM   2022  CG  ARG   267     -50.448  57.863   2.237  1.00199.77           C
ATOM   2023  CD  ARG   267     -50.487  58.802   1.033  1.00199.77           C
ATOM   2024  NE  ARG   267     -51.202  58.110  -0.076  1.00199.77           N
ATOM   2025  CZ  ARG   267     -52.563  58.159  -0.160  1.00199.77           C
ATOM   2026  NH1 ARG   267     -53.295  58.737   0.836  1.00199.77           N
ATOM   2027  NH2 ARG   267     -53.192  57.635  -1.252  1.00199.77           N
ATOM   2028  C   ARG   267     -50.853  54.419   0.824  1.00199.77           C
ATOM   2029  O   ARG   267     -51.088  54.507  -0.376  1.00199.77           O
ATOM   2030  N   ARG   268     -50.218  53.367   1.364  1.00125.31           N
ATOM   2031  CA  ARG   268     -49.804  52.291   0.520  1.00125.31           C
ATOM   2032  CB  ARG   268     -48.935  51.239   1.224  1.00125.31           C
ATOM   2033  CG  ARG   268     -48.261  50.323   0.204  1.00125.31           C
ATOM   2034  CD  ARG   268     -47.227  51.063  -0.645  1.00125.31           C
ATOM   2035  NE  ARG   268     -46.943  50.239  -1.852  1.00125.31           N
ATOM   2036  CZ  ARG   268     -46.142  50.744  -2.835  1.00125.31           C
ATOM   2037  NH1 ARG   268     -45.513  51.942  -2.657  1.00125.31           N
ATOM   2038  NH2 ARG   268     -45.979  50.059  -4.002  1.00125.31           N
ATOM   2039  C   ARG   268     -51.014  51.607  -0.006  1.00125.31           C
ATOM   2040  O   ARG   268     -51.026  51.145  -1.144  1.00125.31           O
ATOM   2041  N   VAL   269     -52.050  51.495   0.840  1.00 53.54           N
ATOM   2042  CA  VAL   269     -53.287  50.860   0.495  1.00 53.54           C
ATOM   2043  CB  VAL   269     -54.209  50.766   1.675  1.00 53.54           C
ATOM   2044  CG1 VAL   269     -55.582  50.275   1.195  1.00 53.54           C
ATOM   2045  CG2 VAL   269     -53.556  49.859   2.730  1.00 53.54           C
ATOM   2046  C   VAL   269     -53.993  51.652  -0.558  1.00 53.54           C
ATOM   2047  O   VAL   269     -54.603  51.093  -1.464  1.00 53.54           O
ATOM   2048  N   LYS   270     -53.984  52.986  -0.419  1.00144.72           N
ATOM   2049  CA  LYS   270     -54.657  53.880  -1.309  1.00144.72           C
ATOM   2050  CB  LYS   270     -54.774  55.297  -0.728  1.00144.72           C
ATOM   2051  CG  LYS   270     -55.596  55.315   0.561  1.00144.72           C
ATOM   2052  CD  LYS   270     -57.009  54.757   0.385  1.00144.72           C
ATOM   2053  CE  LYS   270     -57.719  54.464   1.707  1.00144.72           C
ATOM   2054  NZ  LYS   270     -58.074  55.729   2.385  1.00144.72           N
ATOM   2055  C   LYS   270     -53.992  53.974  -2.644  1.00144.72           C
ATOM   2056  O   LYS   270     -54.668  54.023  -3.669  1.00144.72           O
ATOM   2057  N   GLU   271     -52.649  53.997  -2.666  1.00142.35           N
ATOM   2058  CA  GLU   271     -51.901  54.245  -3.868  1.00142.35           C
ATOM   2059  CB  GLU   271     -50.390  54.106  -3.661  1.00142.35           C
ATOM   2060  CG  GLU   271     -49.767  55.093  -2.695  1.00142.35           C
ATOM   2061  CD  GLU   271     -48.440  54.482  -2.276  1.00142.35           C
ATOM   2062  OE1 GLU   271     -48.082  53.411  -2.835  1.00142.35           O
ATOM   2063  OE2 GLU   271     -47.771  55.072  -1.388  1.00142.35           O
ATOM   2064  C   GLU   271     -52.167  53.209  -4.895  1.00142.35           C
ATOM   2065  O   GLU   271     -52.478  53.523  -6.043  1.00142.35           O
ATOM   2066  N   LYS   272     -52.095  51.933  -4.491  1.00196.00           N
ATOM   2067  CA  LYS   272     -52.141  50.900  -5.473  1.00196.00           C
ATOM   2068  CB  LYS   272     -51.907  49.460  -4.970  1.00196.00           C
ATOM   2069  CG  LYS   272     -52.880  48.904  -3.932  1.00196.00           C
ATOM   2070  CD  LYS   272     -52.686  49.457  -2.526  1.00196.00           C
ATOM   2071  CE  LYS   272     -53.365  48.610  -1.447  1.00196.00           C
ATOM   2072  NZ  LYS   272     -54.795  48.415  -1.772  1.00196.00           N
ATOM   2073  C   LYS   272     -53.429  50.952  -6.215  1.00196.00           C
ATOM   2074  O   LYS   272     -53.509  50.504  -7.354  1.00196.00           O
ATOM   2075  N   LYS   273     -54.477  51.506  -5.598  1.00133.81           N
ATOM   2076  CA  LYS   273     -55.771  51.510  -6.205  1.00133.81           C
ATOM   2077  CB  LYS   273     -56.795  52.249  -5.321  1.00133.81           C
ATOM   2078  CG  LYS   273     -58.260  52.136  -5.757  1.00133.81           C
ATOM   2079  CD  LYS   273     -58.591  52.824  -7.082  1.00133.81           C
ATOM   2080  CE  LYS   273     -60.081  52.779  -7.433  1.00133.81           C
ATOM   2081  NZ  LYS   273     -60.855  53.632  -6.499  1.00133.81           N
ATOM   2082  C   LYS   273     -55.715  52.189  -7.547  1.00133.81           C
ATOM   2083  O   LYS   273     -56.295  51.695  -8.513  1.00133.81           O
ATOM   2084  N   VAL   274     -54.981  53.314  -7.661  1.00 72.76           N
ATOM   2085  CA  VAL   274     -55.059  54.113  -8.852  1.00 72.76           C
ATOM   2086  CB  VAL   274     -54.961  55.581  -8.555  1.00 72.76           C
ATOM   2087  CG1 VAL   274     -55.046  56.371  -9.872  1.00 72.76           C
ATOM   2088  CG2 VAL   274     -56.047  55.937  -7.529  1.00 72.76           C
ATOM   2089  C   VAL   274     -53.997  53.805  -9.864  1.00 72.76           C
ATOM   2090  O   VAL   274     -52.873  53.424  -9.550  1.00 72.76           O
ATOM   2091  N   LEU   275     -54.394  53.934 -11.146  1.00 73.36           N
ATOM   2092  CA  LEU   275     -53.523  53.880 -12.280  1.00 73.36           C
ATOM   2093  CB  LEU   275     -52.401  54.931 -12.220  1.00 73.36           C
ATOM   2094  CG  LEU   275     -52.922  56.380 -12.269  1.00 73.36           C
ATOM   2095  CD1 LEU   275     -51.766  57.392 -12.213  1.00 73.36           C
ATOM   2096  CD2 LEU   275     -53.848  56.601 -13.476  1.00 73.36           C
ATOM   2097  C   LEU   275     -52.897  52.535 -12.399  1.00 73.36           C
ATOM   2098  O   LEU   275     -52.046  52.318 -13.257  1.00 73.36           O
ATOM   2099  N   ALA   276     -53.293  51.602 -11.524  1.00 53.13           N
ATOM   2100  CA  ALA   276     -52.767  50.269 -11.526  1.00 53.13           C
ATOM   2101  CB  ALA   276     -53.180  49.473 -10.278  1.00 53.13           C
ATOM   2102  C   ALA   276     -53.252  49.521 -12.713  1.00 53.13           C
ATOM   2103  O   ALA   276     -52.512  48.759 -13.333  1.00 53.13           O
ATOM   2104  N   LYS   277     -54.526  49.743 -13.068  1.00134.73           N
ATOM   2105  CA  LYS   277     -55.143  48.937 -14.070  1.00134.73           C
ATOM   2106  CB  LYS   277     -56.601  49.341 -14.349  1.00134.73           C
ATOM   2107  CG  LYS   277     -57.570  48.954 -13.229  1.00134.73           C
ATOM   2108  CD  LYS   277     -57.681  47.442 -13.018  1.00134.73           C
ATOM   2109  CE  LYS   277     -58.645  47.047 -11.897  1.00134.73           C
ATOM   2110  NZ  LYS   277     -58.740  45.573 -11.806  1.00134.73           N
ATOM   2111  C   LYS   277     -54.408  49.019 -15.368  1.00134.73           C
ATOM   2112  O   LYS   277     -54.148  47.988 -15.982  1.00134.73           O
ATOM   2113  N   VAL   278     -54.015  50.228 -15.810  1.00114.44           N
ATOM   2114  CA  VAL   278     -53.477  50.327 -17.136  1.00114.44           C
ATOM   2115  CB  VAL   278     -53.124  51.741 -17.514  1.00114.44           C
ATOM   2116  CG1 VAL   278     -52.112  52.311 -16.505  1.00114.44           C
ATOM   2117  CG2 VAL   278     -52.621  51.738 -18.967  1.00114.44           C
ATOM   2118  C   VAL   278     -52.272  49.453 -17.338  1.00114.44           C
ATOM   2119  O   VAL   278     -52.300  48.557 -18.181  1.00114.44           O
ATOM   2120  N   LYS   279     -51.182  49.651 -16.574  1.00143.28           N
ATOM   2121  CA  LYS   279     -50.038  48.822 -16.818  1.00143.28           C
ATOM   2122  CB  LYS   279     -48.810  49.257 -16.001  1.00143.28           C
ATOM   2123  CG  LYS   279     -48.309  50.657 -16.363  1.00143.28           C
ATOM   2124  CD  LYS   279     -47.880  50.797 -17.824  1.00143.28           C
ATOM   2125  CE  LYS   279     -47.424  52.209 -18.195  1.00143.28           C
ATOM   2126  NZ  LYS   279     -48.574  53.140 -18.149  1.00143.28           N
ATOM   2127  C   LYS   279     -50.379  47.428 -16.413  1.00143.28           C
ATOM   2128  O   LYS   279     -50.220  46.479 -17.179  1.00143.28           O
ATOM   2129  N   ASN   280     -50.877  47.289 -15.168  1.00200.35           N
ATOM   2130  CA  ASN   280     -51.250  46.044 -14.556  1.00200.35           C
ATOM   2131  CB  ASN   280     -52.161  45.195 -15.463  1.00200.35           C
ATOM   2132  CG  ASN   280     -52.749  44.044 -14.655  1.00200.35           C
ATOM   2133  OD1 ASN   280     -52.054  43.099 -14.287  1.00200.35           O
ATOM   2134  ND2 ASN   280     -54.078  44.122 -14.374  1.00200.35           N
ATOM   2135  C   ASN   280     -50.005  45.260 -14.250  1.00200.35           C
ATOM   2136  O   ASN   280     -50.021  44.347 -13.426  1.00200.35           O
ATOM   2137  N   SER   281     -48.875  45.629 -14.881  1.00 93.56           N
ATOM   2138  CA  SER   281     -47.614  45.005 -14.626  1.00 93.56           C
ATOM   2139  CB  SER   281     -46.558  45.325 -15.697  1.00 93.56           C
ATOM   2140  OG  SER   281     -46.952  44.782 -16.948  1.00 93.56           O
ATOM   2141  C   SER   281     -47.131  45.569 -13.341  1.00 93.56           C
ATOM   2142  O   SER   281     -46.311  44.974 -12.643  1.00 93.56           O
ATOM   2143  N   ALA   282     -47.669  46.750 -12.991  1.00 55.29           N
ATOM   2144  CA  ALA   282     -47.212  47.443 -11.830  1.00 55.29           C
ATOM   2145  CB  ALA   282     -47.232  46.576 -10.559  1.00 55.29           C
ATOM   2146  C   ALA   282     -45.804  47.842 -12.107  1.00 55.29           C
ATOM   2147  O   ALA   282     -45.048  48.184 -11.200  1.00 55.29           O
ATOM   2148  N   THR   283     -45.427  47.824 -13.399  1.00116.69           N
ATOM   2149  CA  THR   283     -44.105  48.222 -13.776  1.00116.69           C
ATOM   2150  CB  THR   283     -43.816  48.028 -15.242  1.00116.69           C
ATOM   2151  OG1 THR   283     -42.439  48.261 -15.498  1.00116.69           O
ATOM   2152  CG2 THR   283     -44.682  48.981 -16.081  1.00116.69           C
ATOM   2153  C   THR   283     -43.831  49.663 -13.417  1.00116.69           C
ATOM   2154  O   THR   283     -42.790  49.881 -12.798  1.00116.69           O
ATOM   2155  N   PRO   284     -44.638  50.674 -13.723  1.00 59.53           N
ATOM   2156  CA  PRO   284     -44.271  52.029 -13.394  1.00 59.53           C
ATOM   2157  CD  PRO   284     -46.081  50.566 -13.918  1.00 59.53           C
ATOM   2158  CB  PRO   284     -45.456  52.896 -13.806  1.00 59.53           C
ATOM   2159  CG  PRO   284     -46.654  51.957 -13.604  1.00 59.53           C
ATOM   2160  C   PRO   284     -44.022  52.151 -11.926  1.00 59.53           C
ATOM   2161  O   PRO   284     -44.782  51.524 -11.140  1.00 59.53           O
ATOM   2162  OXT PRO   284     -43.074  52.889 -11.548  1.00 59.53           O
TER    2163      PRO   284
END
