# Supplementary material for: Computational Modeling of complete HOXB13 protein for predicting the functional effect of SNPs and the associated role in hereditary prostate cancer
Source: Sci Rep. 2017 Mar 8;7:43830. doi: 10.1038/srep43830 (PMC5363706; doi:10.1038/srep43830)
Supplement: Supplementary Dataset [file srep43830-s1.zip › SR Supplementary Data Files Complete/HOXB13 Modeller/HOXB13 Modeller/hoxb13.B99990012.pdb]

EXPDTA    THEORETICAL MODEL, MODELLER 9.17 2016/07/18 10:43:59
REMARK   6 MODELLER OBJECTIVE FUNCTION:      1760.5161
REMARK   6 MODELLER BEST TEMPLATE % SEQ ID:  80.822
REMARK   6 SEQUENCE: hoxb13
REMARK   6 DOPE score: -10441.24316
REMARK   6 GA341 score: 1.00000
REMARK   6 TEMPLATE: 2l7z 1:A - 73:A MODELS 1: - 284: AT 80.8%
ATOM      1  N   MET     1     -55.500  23.197  -0.277  1.00160.51           N
ATOM      2  CA  MET     1     -55.702  22.221  -1.369  1.00160.51           C
ATOM      3  CB  MET     1     -54.530  22.314  -2.366  1.00160.51           C
ATOM      4  CG  MET     1     -53.142  22.289  -1.718  1.00160.51           C
ATOM      5  SD  MET     1     -52.526  20.655  -1.220  1.00160.51           S
ATOM      6  CE  MET     1     -51.969  20.217  -2.893  1.00160.51           C
ATOM      7  C   MET     1     -55.825  20.843  -0.795  1.00160.51           C
ATOM      8  O   MET     1     -56.389  20.688   0.287  1.00160.51           O
ATOM      9  N   GLU     2     -55.336  19.807  -1.511  1.00267.47           N
ATOM     10  CA  GLU     2     -55.426  18.466  -0.995  1.00267.47           C
ATOM     11  CB  GLU     2     -56.362  17.549  -1.802  1.00267.47           C
ATOM     12  CG  GLU     2     -56.445  16.127  -1.242  1.00267.47           C
ATOM     13  CD  GLU     2     -57.173  16.187   0.093  1.00267.47           C
ATOM     14  OE1 GLU     2     -57.555  17.314   0.509  1.00267.47           O
ATOM     15  OE2 GLU     2     -57.355  15.108   0.718  1.00267.47           O
ATOM     16  C   GLU     2     -54.066  17.845  -1.031  1.00267.47           C
ATOM     17  O   GLU     2     -53.311  18.004  -1.988  1.00267.47           O
ATOM     18  N   PRO     3     -53.734  17.152   0.024  1.00163.53           N
ATOM     19  CA  PRO     3     -52.459  16.497   0.143  1.00163.53           C
ATOM     20  CD  PRO     3     -54.354  17.382   1.316  1.00163.53           C
ATOM     21  CB  PRO     3     -52.317  16.109   1.618  1.00163.53           C
ATOM     22  CG  PRO     3     -53.724  16.309   2.216  1.00163.53           C
ATOM     23  C   PRO     3     -52.260  15.356  -0.804  1.00163.53           C
ATOM     24  O   PRO     3     -51.115  15.089  -1.166  1.00163.53           O
ATOM     25  N   GLY     4     -53.335  14.654  -1.208  1.00 93.52           N
ATOM     26  CA  GLY     4     -53.166  13.543  -2.101  1.00 93.52           C
ATOM     27  C   GLY     4     -52.811  12.353  -1.266  1.00 93.52           C
ATOM     28  O   GLY     4     -52.556  12.479  -0.069  1.00 93.52           O
ATOM     29  N   ASN     5     -52.788  11.154  -1.883  1.00260.66           N
ATOM     30  CA  ASN     5     -52.454   9.975  -1.135  1.00260.66           C
ATOM     31  CB  ASN     5     -53.672   9.106  -0.781  1.00260.66           C
ATOM     32  CG  ASN     5     -53.176   7.902   0.008  1.00260.66           C
ATOM     33  OD1 ASN     5     -53.072   6.798  -0.524  1.00260.66           O
ATOM     34  ND2 ASN     5     -52.851   8.119   1.309  1.00260.66           N
ATOM     35  C   ASN     5     -51.539   9.128  -1.959  1.00260.66           C
ATOM     36  O   ASN     5     -51.604   9.132  -3.188  1.00260.66           O
ATOM     37  N   TYR     6     -50.634   8.391  -1.284  1.00298.91           N
ATOM     38  CA  TYR     6     -49.740   7.503  -1.967  1.00298.91           C
ATOM     39  CB  TYR     6     -48.260   7.911  -1.855  1.00298.91           C
ATOM     40  CG  TYR     6     -47.446   6.882  -2.563  1.00298.91           C
ATOM     41  CD1 TYR     6     -47.285   6.929  -3.929  1.00298.91           C
ATOM     42  CD2 TYR     6     -46.839   5.869  -1.857  1.00298.91           C
ATOM     43  CE1 TYR     6     -46.532   5.979  -4.579  1.00298.91           C
ATOM     44  CE2 TYR     6     -46.085   4.916  -2.501  1.00298.91           C
ATOM     45  CZ  TYR     6     -45.930   4.970  -3.865  1.00298.91           C
ATOM     46  OH  TYR     6     -45.157   3.994  -4.530  1.00298.91           O
ATOM     47  C   TYR     6     -49.872   6.162  -1.321  1.00298.91           C
ATOM     48  O   TYR     6     -49.882   6.053  -0.096  1.00298.91           O
ATOM     49  N   ALA     7     -50.000   5.099  -2.137  1.00276.47           N
ATOM     50  CA  ALA     7     -50.097   3.783  -1.578  1.00276.47           C
ATOM     51  CB  ALA     7     -51.544   3.310  -1.360  1.00276.47           C
ATOM     52  C   ALA     7     -49.470   2.841  -2.550  1.00276.47           C
ATOM     53  O   ALA     7     -49.446   3.100  -3.752  1.00276.47           O
ATOM     54  N   THR     8     -48.918   1.721  -2.045  1.00266.99           N
ATOM     55  CA  THR     8     -48.329   0.768  -2.937  1.00266.99           C
ATOM     56  CB  THR     8     -46.841   0.637  -2.783  1.00266.99           C
ATOM     57  OG1 THR     8     -46.315  -0.205  -3.799  1.00266.99           O
ATOM     58  CG2 THR     8     -46.527   0.060  -1.393  1.00266.99           C
ATOM     59  C   THR     8     -48.928  -0.568  -2.640  1.00266.99           C
ATOM     60  O   THR     8     -49.076  -0.953  -1.481  1.00266.99           O
ATOM     61  N   LEU     9     -49.320  -1.302  -3.698  1.00287.85           N
ATOM     62  CA  LEU     9     -49.854  -2.615  -3.501  1.00287.85           C
ATOM     63  CB  LEU     9     -51.362  -2.713  -3.805  1.00287.85           C
ATOM     64  CG  LEU     9     -52.014  -4.059  -3.425  1.00287.85           C
ATOM     65  CD1 LEU     9     -51.501  -5.222  -4.285  1.00287.85           C
ATOM     66  CD2 LEU     9     -51.881  -4.330  -1.918  1.00287.85           C
ATOM     67  C   LEU     9     -49.121  -3.491  -4.464  1.00287.85           C
ATOM     68  O   LEU     9     -48.869  -3.095  -5.601  1.00287.85           O
ATOM     69  N   ASP    10     -48.735  -4.705  -4.030  1.00198.76           N
ATOM     70  CA  ASP    10     -48.017  -5.561  -4.925  1.00198.76           C
ATOM     71  CB  ASP    10     -46.920  -6.395  -4.239  1.00198.76           C
ATOM     72  CG  ASP    10     -46.099  -7.087  -5.320  1.00198.76           C
ATOM     73  OD1 ASP    10     -46.467  -6.964  -6.518  1.00198.76           O
ATOM     74  OD2 ASP    10     -45.086  -7.745  -4.959  1.00198.76           O
ATOM     75  C   ASP    10     -48.990  -6.515  -5.535  1.00198.76           C
ATOM     76  O   ASP    10     -49.685  -7.249  -4.833  1.00198.76           O
ATOM     77  N   GLY    11     -49.073  -6.507  -6.878  1.00106.57           N
ATOM     78  CA  GLY    11     -49.943  -7.410  -7.570  1.00106.57           C
ATOM     79  C   GLY    11     -51.281  -6.763  -7.675  1.00106.57           C
ATOM     80  O   GLY    11     -51.582  -5.807  -6.963  1.00106.57           O
ATOM     81  N   ALA    12     -52.126  -7.275  -8.589  1.00257.97           N
ATOM     82  CA  ALA    12     -53.443  -6.733  -8.725  1.00257.97           C
ATOM     83  CB  ALA    12     -53.530  -5.566  -9.723  1.00257.97           C
ATOM     84  C   ALA    12     -54.310  -7.825  -9.251  1.00257.97           C
ATOM     85  O   ALA    12     -53.832  -8.748  -9.910  1.00257.97           O
ATOM     86  N   LYS    13     -55.620  -7.759  -8.949  1.00274.82           N
ATOM     87  CA  LYS    13     -56.512  -8.753  -9.462  1.00274.82           C
ATOM     88  CB  LYS    13     -57.376  -9.428  -8.383  1.00274.82           C
ATOM     89  CG  LYS    13     -58.327 -10.489  -8.939  1.00274.82           C
ATOM     90  CD  LYS    13     -58.956 -11.374  -7.862  1.00274.82           C
ATOM     91  CE  LYS    13     -60.115 -10.705  -7.121  1.00274.82           C
ATOM     92  NZ  LYS    13     -59.619  -9.546  -6.345  1.00274.82           N
ATOM     93  C   LYS    13     -57.438  -8.045 -10.390  1.00274.82           C
ATOM     94  O   LYS    13     -58.085  -7.070 -10.012  1.00274.82           O
ATOM     95  N   ASP    14     -57.510  -8.511 -11.650  1.00208.76           N
ATOM     96  CA  ASP    14     -58.381  -7.873 -12.587  1.00208.76           C
ATOM     97  CB  ASP    14     -57.656  -7.303 -13.819  1.00208.76           C
ATOM     98  CG  ASP    14     -57.023  -8.458 -14.581  1.00208.76           C
ATOM     99  OD1 ASP    14     -56.561  -9.425 -13.918  1.00208.76           O
ATOM    100  OD2 ASP    14     -56.986  -8.385 -15.838  1.00208.76           O
ATOM    101  C   ASP    14     -59.353  -8.892 -13.075  1.00208.76           C
ATOM    102  O   ASP    14     -58.978 -10.016 -13.406  1.00208.76           O
ATOM    103  N   ILE    15     -60.648  -8.527 -13.107  1.00172.86           N
ATOM    104  CA  ILE    15     -61.617  -9.446 -13.617  1.00172.86           C
ATOM    105  CB  ILE    15     -62.753  -9.718 -12.657  1.00172.86           C
ATOM    106  CG1 ILE    15     -63.614 -10.912 -13.116  1.00172.86           C
ATOM    107  CG2 ILE    15     -63.538  -8.416 -12.424  1.00172.86           C
ATOM    108  CD1 ILE    15     -64.382 -10.694 -14.420  1.00172.86           C
ATOM    109  C   ILE    15     -62.143  -8.841 -14.878  1.00172.86           C
ATOM    110  O   ILE    15     -62.612  -7.704 -14.898  1.00172.86           O
ATOM    111  N   GLU    16     -62.032  -9.587 -15.991  1.00272.58           N
ATOM    112  CA  GLU    16     -62.518  -9.070 -17.233  1.00272.58           C
ATOM    113  CB  GLU    16     -61.453  -8.305 -18.039  1.00272.58           C
ATOM    114  CG  GLU    16     -60.238  -9.155 -18.417  1.00272.58           C
ATOM    115  CD  GLU    16     -59.279  -8.273 -19.203  1.00272.58           C
ATOM    116  OE1 GLU    16     -59.615  -7.077 -19.416  1.00272.58           O
ATOM    117  OE2 GLU    16     -58.197  -8.782 -19.601  1.00272.58           O
ATOM    118  C   GLU    16     -62.966 -10.227 -18.057  1.00272.58           C
ATOM    119  O   GLU    16     -62.531 -11.359 -17.853  1.00272.58           O
ATOM    120  N   GLY    17     -63.879  -9.964 -19.009  1.00132.75           N
ATOM    121  CA  GLY    17     -64.353 -11.001 -19.871  1.00132.75           C
ATOM    122  C   GLY    17     -65.259 -10.348 -20.858  1.00132.75           C
ATOM    123  O   GLY    17     -65.801  -9.274 -20.601  1.00132.75           O
ATOM    124  N   LEU    18     -65.448 -10.988 -22.027  1.00186.93           N
ATOM    125  CA  LEU    18     -66.311 -10.399 -23.001  1.00186.93           C
ATOM    126  CB  LEU    18     -65.710 -10.368 -24.418  1.00186.93           C
ATOM    127  CG  LEU    18     -64.454  -9.487 -24.537  1.00186.93           C
ATOM    128  CD1 LEU    18     -63.903  -9.491 -25.971  1.00186.93           C
ATOM    129  CD2 LEU    18     -64.710  -8.071 -24.001  1.00186.93           C
ATOM    130  C   LEU    18     -67.545 -11.231 -23.066  1.00186.93           C
ATOM    131  O   LEU    18     -67.485 -12.432 -23.326  1.00186.93           O
ATOM    132  N   LEU    19     -68.705 -10.603 -22.804  1.00273.28           N
ATOM    133  CA  LEU    19     -69.943 -11.313 -22.891  1.00273.28           C
ATOM    134  CB  LEU    19     -70.773 -11.236 -21.594  1.00273.28           C
ATOM    135  CG  LEU    19     -72.070 -12.070 -21.596  1.00273.28           C
ATOM    136  CD1 LEU    19     -73.121 -11.501 -22.559  1.00273.28           C
ATOM    137  CD2 LEU    19     -71.771 -13.556 -21.851  1.00273.28           C
ATOM    138  C   LEU    19     -70.693 -10.639 -23.990  1.00273.28           C
ATOM    139  O   LEU    19     -70.739  -9.412 -24.053  1.00273.28           O
ATOM    140  N   GLY    20     -71.288 -11.423 -24.908  1.00107.99           N
ATOM    141  CA  GLY    20     -71.965 -10.792 -26.000  1.00107.99           C
ATOM    142  C   GLY    20     -73.084  -9.984 -25.439  1.00107.99           C
ATOM    143  O   GLY    20     -74.069 -10.524 -24.939  1.00107.99           O
ATOM    144  N   ALA    21     -72.962  -8.647 -25.530  1.00263.45           N
ATOM    145  CA  ALA    21     -74.005  -7.801 -25.038  1.00263.45           C
ATOM    146  CB  ALA    21     -74.083  -7.745 -23.503  1.00263.45           C
ATOM    147  C   ALA    21     -73.705  -6.421 -25.514  1.00263.45           C
ATOM    148  O   ALA    21     -72.573  -6.109 -25.880  1.00263.45           O
ATOM    149  N   GLY    22     -74.736  -5.558 -25.542  1.00163.61           N
ATOM    150  CA  GLY    22     -74.527  -4.202 -25.947  1.00163.61           C
ATOM    151  C   GLY    22     -74.308  -3.412 -24.701  1.00163.61           C
ATOM    152  O   GLY    22     -74.134  -3.971 -23.620  1.00163.61           O
ATOM    153  N   GLY    23     -74.311  -2.073 -24.829  1.00 90.20           N
ATOM    154  CA  GLY    23     -74.153  -1.237 -23.678  1.00 90.20           C
ATOM    155  C   GLY    23     -72.696  -1.095 -23.393  1.00 90.20           C
ATOM    156  O   GLY    23     -71.846  -1.554 -24.154  1.00 90.20           O
ATOM    157  N   GLY    24     -72.385  -0.438 -22.259  1.00117.98           N
ATOM    158  CA  GLY    24     -71.030  -0.213 -21.855  1.00117.98           C
ATOM    159  C   GLY    24     -71.107   0.457 -20.524  1.00117.98           C
ATOM    160  O   GLY    24     -72.190   0.599 -19.959  1.00117.98           O
ATOM    161  N   ARG    25     -69.956   0.892 -19.979  1.00229.01           N
ATOM    162  CA  ARG    25     -70.020   1.535 -18.702  1.00229.01           C
ATOM    163  CB  ARG    25     -68.712   1.436 -17.898  1.00229.01           C
ATOM    164  CG  ARG    25     -68.305  -0.002 -17.566  1.00229.01           C
ATOM    165  CD  ARG    25     -69.287  -0.735 -16.648  1.00229.01           C
ATOM    166  NE  ARG    25     -70.412  -1.224 -17.494  1.00229.01           N
ATOM    167  CZ  ARG    25     -71.174  -2.278 -17.076  1.00229.01           C
ATOM    168  NH1 ARG    25     -70.906  -2.883 -15.882  1.00229.01           N
ATOM    169  NH2 ARG    25     -72.202  -2.728 -17.853  1.00229.01           N
ATOM    170  C   ARG    25     -70.287   2.979 -18.965  1.00229.01           C
ATOM    171  O   ARG    25     -69.386   3.749 -19.293  1.00229.01           O
ATOM    172  N   ASN    26     -71.568   3.367 -18.835  1.00 81.36           N
ATOM    173  CA  ASN    26     -72.012   4.708 -19.070  1.00 81.36           C
ATOM    174  CB  ASN    26     -73.545   4.829 -19.075  1.00 81.36           C
ATOM    175  CG  ASN    26     -74.069   4.066 -20.285  1.00 81.36           C
ATOM    176  OD1 ASN    26     -74.883   3.153 -20.154  1.00 81.36           O
ATOM    177  ND2 ASN    26     -73.589   4.448 -21.498  1.00 81.36           N
ATOM    178  C   ASN    26     -71.494   5.604 -17.992  1.00 81.36           C
ATOM    179  O   ASN    26     -71.132   6.752 -18.247  1.00 81.36           O
ATOM    180  N   LEU    27     -71.421   5.085 -16.754  1.00181.32           N
ATOM    181  CA  LEU    27     -71.079   5.902 -15.628  1.00181.32           C
ATOM    182  CB  LEU    27     -71.037   5.120 -14.303  1.00181.32           C
ATOM    183  CG  LEU    27     -72.393   4.503 -13.913  1.00181.32           C
ATOM    184  CD1 LEU    27     -72.299   3.740 -12.582  1.00181.32           C
ATOM    185  CD2 LEU    27     -73.512   5.554 -13.923  1.00181.32           C
ATOM    186  C   LEU    27     -69.737   6.526 -15.830  1.00181.32           C
ATOM    187  O   LEU    27     -68.802   5.895 -16.319  1.00181.32           O
ATOM    188  N   VAL    28     -69.643   7.822 -15.466  1.00135.57           N
ATOM    189  CA  VAL    28     -68.429   8.580 -15.557  1.00135.57           C
ATOM    190  CB  VAL    28     -68.363   9.464 -16.768  1.00135.57           C
ATOM    191  CG1 VAL    28     -69.480  10.517 -16.666  1.00135.57           C
ATOM    192  CG2 VAL    28     -66.950  10.063 -16.865  1.00135.57           C
ATOM    193  C   VAL    28     -68.402   9.468 -14.351  1.00135.57           C
ATOM    194  O   VAL    28     -69.407   9.606 -13.656  1.00135.57           O
ATOM    195  N   ALA    29     -67.238  10.082 -14.052  1.00241.50           N
ATOM    196  CA  ALA    29     -67.165  10.921 -12.889  1.00241.50           C
ATOM    197  CB  ALA    29     -66.228  10.377 -11.799  1.00241.50           C
ATOM    198  C   ALA    29     -66.636  12.261 -13.295  1.00241.50           C
ATOM    199  O   ALA    29     -65.889  12.380 -14.265  1.00241.50           O
ATOM    200  N   HIS    30     -67.044  13.315 -12.557  1.00252.62           N
ATOM    201  CA  HIS    30     -66.591  14.649 -12.834  1.00252.62           C
ATOM    202  ND1 HIS    30     -68.681  13.867 -15.320  1.00252.62           N
ATOM    203  CG  HIS    30     -67.792  14.882 -15.044  1.00252.62           C
ATOM    204  CB  HIS    30     -67.583  15.466 -13.678  1.00252.62           C
ATOM    205  NE2 HIS    30     -67.692  14.384 -17.243  1.00252.62           N
ATOM    206  CD2 HIS    30     -67.196  15.186 -16.230  1.00252.62           C
ATOM    207  CE1 HIS    30     -68.581  13.608 -16.648  1.00252.62           C
ATOM    208  C   HIS    30     -66.434  15.342 -11.515  1.00252.62           C
ATOM    209  O   HIS    30     -66.828  14.809 -10.479  1.00252.62           O
ATOM    210  N   SER    31     -65.829  16.550 -11.512  1.00118.67           N
ATOM    211  CA  SER    31     -65.642  17.245 -10.269  1.00118.67           C
ATOM    212  CB  SER    31     -64.165  17.396  -9.867  1.00118.67           C
ATOM    213  OG  SER    31     -63.482  18.205 -10.813  1.00118.67           O
ATOM    214  C   SER    31     -66.210  18.626 -10.391  1.00118.67           C
ATOM    215  O   SER    31     -66.148  19.267 -11.439  1.00118.67           O
ATOM    216  N   PRO    32     -66.804  19.063  -9.311  1.00 99.82           N
ATOM    217  CA  PRO    32     -67.378  20.385  -9.245  1.00 99.82           C
ATOM    218  CD  PRO    32     -67.512  18.125  -8.457  1.00 99.82           C
ATOM    219  CB  PRO    32     -68.520  20.305  -8.229  1.00 99.82           C
ATOM    220  CG  PRO    32     -68.255  19.008  -7.446  1.00 99.82           C
ATOM    221  C   PRO    32     -66.360  21.427  -8.892  1.00 99.82           C
ATOM    222  O   PRO    32     -65.286  21.072  -8.409  1.00 99.82           O
ATOM    223  N   LEU    33     -66.681  22.717  -9.137  1.00265.07           N
ATOM    224  CA  LEU    33     -65.806  23.805  -8.794  1.00265.07           C
ATOM    225  CB  LEU    33     -65.282  24.579 -10.016  1.00265.07           C
ATOM    226  CG  LEU    33     -64.415  23.721 -10.957  1.00265.07           C
ATOM    227  CD1 LEU    33     -63.123  23.259 -10.265  1.00265.07           C
ATOM    228  CD2 LEU    33     -65.223  22.558 -11.556  1.00265.07           C
ATOM    229  C   LEU    33     -66.604  24.768  -7.964  1.00265.07           C
ATOM    230  O   LEU    33     -67.824  24.848  -8.105  1.00265.07           O
ATOM    231  N   THR    34     -65.940  25.515  -7.054  1.00215.11           N
ATOM    232  CA  THR    34     -66.662  26.441  -6.223  1.00215.11           C
ATOM    233  CB  THR    34     -66.934  25.879  -4.853  1.00215.11           C
ATOM    234  OG1 THR    34     -67.639  24.652  -4.971  1.00215.11           O
ATOM    235  CG2 THR    34     -67.777  26.874  -4.038  1.00215.11           C
ATOM    236  C   THR    34     -65.831  27.686  -6.070  1.00215.11           C
ATOM    237  O   THR    34     -64.637  27.683  -6.367  1.00215.11           O
ATOM    238  N   SER    35     -66.456  28.799  -5.617  1.00178.53           N
ATOM    239  CA  SER    35     -65.759  30.039  -5.407  1.00178.53           C
ATOM    240  CB  SER    35     -66.497  31.265  -5.969  1.00178.53           C
ATOM    241  OG  SER    35     -66.596  31.167  -7.382  1.00178.53           O
ATOM    242  C   SER    35     -65.654  30.221  -3.930  1.00178.53           C
ATOM    243  O   SER    35     -66.643  30.141  -3.202  1.00178.53           O
ATOM    244  N   HIS    36     -64.434  30.504  -3.448  1.00251.23           N
ATOM    245  CA  HIS    36     -64.229  30.540  -2.033  1.00251.23           C
ATOM    246  ND1 HIS    36     -65.248  33.611  -2.933  1.00251.23           N
ATOM    247  CG  HIS    36     -64.682  33.019  -1.827  1.00251.23           C
ATOM    248  CB  HIS    36     -65.038  31.647  -1.338  1.00251.23           C
ATOM    249  NE2 HIS    36     -63.784  35.069  -2.111  1.00251.23           N
ATOM    250  CD2 HIS    36     -63.791  33.922  -1.336  1.00251.23           C
ATOM    251  CE1 HIS    36     -64.675  34.835  -3.058  1.00251.23           C
ATOM    252  C   HIS    36     -64.700  29.215  -1.495  1.00251.23           C
ATOM    253  O   HIS    36     -65.255  29.175  -0.399  1.00251.23           O
ATOM    254  N   PRO    37     -64.488  28.125  -2.209  1.00121.56           N
ATOM    255  CA  PRO    37     -65.028  26.854  -1.811  1.00121.56           C
ATOM    256  CD  PRO    37     -63.275  27.921  -2.998  1.00121.56           C
ATOM    257  CB  PRO    37     -64.608  25.892  -2.910  1.00121.56           C
ATOM    258  CG  PRO    37     -63.199  26.406  -3.262  1.00121.56           C
ATOM    259  C   PRO    37     -64.333  26.436  -0.565  1.00121.56           C
ATOM    260  O   PRO    37     -63.271  26.982  -0.272  1.00121.56           O
ATOM    261  N   ALA    38     -64.910  25.489   0.200  1.00219.52           N
ATOM    262  CA  ALA    38     -64.128  25.026   1.300  1.00219.52           C
ATOM    263  CB  ALA    38     -64.819  23.940   2.141  1.00219.52           C
ATOM    264  C   ALA    38     -62.939  24.414   0.641  1.00219.52           C
ATOM    265  O   ALA    38     -63.047  23.415  -0.068  1.00219.52           O
ATOM    266  N   ALA    39     -61.767  25.029   0.862  1.00309.51           N
ATOM    267  CA  ALA    39     -60.544  24.629   0.237  1.00309.51           C
ATOM    268  CB  ALA    39     -60.730  24.282  -1.253  1.00309.51           C
ATOM    269  C   ALA    39     -59.723  25.869   0.342  1.00309.51           C
ATOM    270  O   ALA    39     -60.300  26.882   0.730  1.00309.51           O
ATOM    271  N   PRO    40     -58.433  25.871   0.086  1.00151.96           N
ATOM    272  CA  PRO    40     -57.687  27.094   0.207  1.00151.96           C
ATOM    273  CD  PRO    40     -57.819  24.977  -0.882  1.00151.96           C
ATOM    274  CB  PRO    40     -56.292  26.775  -0.312  1.00151.96           C
ATOM    275  CG  PRO    40     -56.588  25.737  -1.410  1.00151.96           C
ATOM    276  C   PRO    40     -58.313  28.137  -0.662  1.00151.96           C
ATOM    277  O   PRO    40     -58.068  28.124  -1.867  1.00151.96           O
ATOM    278  N   THR    41     -59.092  29.051  -0.056  1.00270.72           N
ATOM    279  CA  THR    41     -59.736  30.156  -0.697  1.00270.72           C
ATOM    280  CB  THR    41     -60.831  29.798  -1.665  1.00270.72           C
ATOM    281  OG1 THR    41     -60.354  28.949  -2.697  1.00270.72           O
ATOM    282  CG2 THR    41     -61.350  31.107  -2.283  1.00270.72           C
ATOM    283  C   THR    41     -60.418  30.837   0.435  1.00270.72           C
ATOM    284  O   THR    41     -60.623  30.227   1.483  1.00270.72           O
ATOM    285  N   LEU    42     -60.783  32.120   0.293  1.00377.78           N
ATOM    286  CA  LEU    42     -61.465  32.659   1.423  1.00377.78           C
ATOM    287  CB  LEU    42     -60.563  32.706   2.666  1.00377.78           C
ATOM    288  CG  LEU    42     -61.290  33.092   3.959  1.00377.78           C
ATOM    289  CD1 LEU    42     -62.393  32.078   4.304  1.00377.78           C
ATOM    290  CD2 LEU    42     -60.291  33.289   5.111  1.00377.78           C
ATOM    291  C   LEU    42     -61.909  34.040   1.078  1.00377.78           C
ATOM    292  O   LEU    42     -61.184  34.788   0.424  1.00377.78           O
ATOM    293  N   MET    43     -63.136  34.411   1.493  1.00225.42           N
ATOM    294  CA  MET    43     -63.573  35.746   1.232  1.00225.42           C
ATOM    295  CB  MET    43     -65.088  35.989   1.461  1.00225.42           C
ATOM    296  CG  MET    43     -65.737  35.302   2.665  1.00225.42           C
ATOM    297  SD  MET    43     -67.497  35.692   2.896  1.00225.42           S
ATOM    298  CE  MET    43     -67.201  37.365   3.537  1.00225.42           C
ATOM    299  C   MET    43     -62.687  36.674   2.010  1.00225.42           C
ATOM    300  O   MET    43     -62.345  37.748   1.520  1.00225.42           O
ATOM    301  N   PRO    44     -62.277  36.308   3.199  1.00111.15           N
ATOM    302  CA  PRO    44     -61.315  37.116   3.888  1.00111.15           C
ATOM    303  CD  PRO    44     -63.137  35.612   4.141  1.00111.15           C
ATOM    304  CB  PRO    44     -61.424  36.777   5.378  1.00111.15           C
ATOM    305  CG  PRO    44     -62.311  35.526   5.432  1.00111.15           C
ATOM    306  C   PRO    44     -60.006  36.792   3.255  1.00111.15           C
ATOM    307  O   PRO    44     -60.002  35.965   2.344  1.00111.15           O
ATOM    308  N   ALA    45     -58.904  37.430   3.704  1.00196.10           N
ATOM    309  CA  ALA    45     -57.618  37.242   3.094  1.00196.10           C
ATOM    310  CB  ALA    45     -56.462  37.851   3.906  1.00196.10           C
ATOM    311  C   ALA    45     -57.353  35.780   2.959  1.00196.10           C
ATOM    312  O   ALA    45     -57.493  35.009   3.907  1.00196.10           O
ATOM    313  N   VAL    46     -56.980  35.375   1.731  1.00110.51           N
ATOM    314  CA  VAL    46     -56.734  34.003   1.415  1.00110.51           C
ATOM    315  CB  VAL    46     -57.991  33.240   1.115  1.00110.51           C
ATOM    316  CG1 VAL    46     -58.528  33.735  -0.238  1.00110.51           C
ATOM    317  CG2 VAL    46     -57.706  31.729   1.180  1.00110.51           C
ATOM    318  C   VAL    46     -55.923  34.022   0.162  1.00110.51           C
ATOM    319  O   VAL    46     -55.465  35.074  -0.277  1.00110.51           O
ATOM    320  N   ASN    47     -55.702  32.852  -0.456  1.00103.52           N
ATOM    321  CA  ASN    47     -54.940  32.864  -1.664  1.00103.52           C
ATOM    322  CB  ASN    47     -54.728  31.465  -2.270  1.00103.52           C
ATOM    323  CG  ASN    47     -56.074  30.903  -2.696  1.00103.52           C
ATOM    324  OD1 ASN    47     -56.266  30.545  -3.856  1.00103.52           O
ATOM    325  ND2 ASN    47     -57.034  30.818  -1.735  1.00103.52           N
ATOM    326  C   ASN    47     -55.701  33.696  -2.645  1.00103.52           C
ATOM    327  O   ASN    47     -55.115  34.483  -3.387  1.00103.52           O
ATOM    328  N   TYR    48     -57.042  33.560  -2.659  1.00190.68           N
ATOM    329  CA  TYR    48     -57.823  34.322  -3.589  1.00190.68           C
ATOM    330  CB  TYR    48     -59.244  33.778  -3.829  1.00190.68           C
ATOM    331  CG  TYR    48     -59.130  32.513  -4.609  1.00190.68           C
ATOM    332  CD1 TYR    48     -58.944  31.305  -3.979  1.00190.68           C
ATOM    333  CD2 TYR    48     -59.208  32.542  -5.983  1.00190.68           C
ATOM    334  CE1 TYR    48     -58.841  30.144  -4.710  1.00190.68           C
ATOM    335  CE2 TYR    48     -59.106  31.385  -6.719  1.00190.68           C
ATOM    336  CZ  TYR    48     -58.922  30.183  -6.081  1.00190.68           C
ATOM    337  OH  TYR    48     -58.816  28.992  -6.830  1.00190.68           O
ATOM    338  C   TYR    48     -57.954  35.724  -3.088  1.00190.68           C
ATOM    339  O   TYR    48     -58.277  35.968  -1.927  1.00190.68           O
ATOM    340  N   ALA    49     -57.666  36.680  -3.991  1.00 69.23           N
ATOM    341  CA  ALA    49     -57.727  38.093  -3.750  1.00 69.23           C
ATOM    342  CB  ALA    49     -57.182  38.910  -4.935  1.00 69.23           C
ATOM    343  C   ALA    49     -59.113  38.629  -3.451  1.00 69.23           C
ATOM    344  O   ALA    49     -59.190  39.460  -2.549  1.00 69.23           O
ATOM    345  N   PRO    50     -60.217  38.253  -4.085  1.00 88.15           N
ATOM    346  CA  PRO    50     -61.468  38.953  -3.893  1.00 88.15           C
ATOM    347  CD  PRO    50     -60.454  36.911  -4.604  1.00 88.15           C
ATOM    348  CB  PRO    50     -62.513  38.167  -4.679  1.00 88.15           C
ATOM    349  CG  PRO    50     -61.979  36.728  -4.623  1.00 88.15           C
ATOM    350  C   PRO    50     -61.897  39.111  -2.467  1.00 88.15           C
ATOM    351  O   PRO    50     -61.616  38.241  -1.644  1.00 88.15           O
ATOM    352  N   LEU    51     -62.567  40.246  -2.176  1.00210.16           N
ATOM    353  CA  LEU    51     -63.061  40.589  -0.875  1.00210.16           C
ATOM    354  CB  LEU    51     -63.755  39.456  -0.100  1.00210.16           C
ATOM    355  CG  LEU    51     -64.351  39.971   1.229  1.00210.16           C
ATOM    356  CD1 LEU    51     -65.484  40.975   0.969  1.00210.16           C
ATOM    357  CD2 LEU    51     -64.782  38.831   2.162  1.00210.16           C
ATOM    358  C   LEU    51     -61.910  41.078  -0.069  1.00210.16           C
ATOM    359  O   LEU    51     -61.343  42.133  -0.349  1.00210.16           O
ATOM    360  N   ASP    52     -61.555  40.319   0.983  1.00176.83           N
ATOM    361  CA  ASP    52     -60.468  40.705   1.826  1.00176.83           C
ATOM    362  CB  ASP    52     -60.302  39.803   3.055  1.00176.83           C
ATOM    363  CG  ASP    52     -61.455  40.111   4.002  1.00176.83           C
ATOM    364  OD1 ASP    52     -62.364  40.879   3.589  1.00176.83           O
ATOM    365  OD2 ASP    52     -61.438  39.596   5.151  1.00176.83           O
ATOM    366  C   ASP    52     -59.228  40.621   1.006  1.00176.83           C
ATOM    367  O   ASP    52     -59.226  40.036  -0.075  1.00176.83           O
ATOM    368  N   LEU    53     -58.133  41.230   1.498  1.00208.76           N
ATOM    369  CA  LEU    53     -56.941  41.266   0.709  1.00208.76           C
ATOM    370  CB  LEU    53     -56.491  39.912   0.139  1.00208.76           C
ATOM    371  CG  LEU    53     -55.957  38.961   1.222  1.00208.76           C
ATOM    372  CD1 LEU    53     -55.432  37.662   0.604  1.00208.76           C
ATOM    373  CD2 LEU    53     -54.904  39.650   2.104  1.00208.76           C
ATOM    374  C   LEU    53     -57.222  42.206  -0.405  1.00208.76           C
ATOM    375  O   LEU    53     -58.295  42.803  -0.457  1.00208.76           O
ATOM    376  N   PRO    54     -56.294  42.386  -1.294  1.00171.40           N
ATOM    377  CA  PRO    54     -56.526  43.341  -2.330  1.00171.40           C
ATOM    378  CD  PRO    54     -54.880  42.234  -0.993  1.00171.40           C
ATOM    379  CB  PRO    54     -55.204  43.460  -3.080  1.00171.40           C
ATOM    380  CG  PRO    54     -54.157  43.166  -1.985  1.00171.40           C
ATOM    381  C   PRO    54     -57.712  42.945  -3.136  1.00171.40           C
ATOM    382  O   PRO    54     -57.876  41.762  -3.429  1.00171.40           O
ATOM    383  N   GLY    55     -58.554  43.932  -3.489  1.00 81.73           N
ATOM    384  CA  GLY    55     -59.750  43.663  -4.222  1.00 81.73           C
ATOM    385  C   GLY    55     -60.695  44.773  -3.901  1.00 81.73           C
ATOM    386  O   GLY    55     -60.324  45.754  -3.259  1.00 81.73           O
ATOM    387  N   SER    56     -61.956  44.639  -4.349  1.00 95.47           N
ATOM    388  CA  SER    56     -62.929  45.661  -4.112  1.00 95.47           C
ATOM    389  CB  SER    56     -64.286  45.350  -4.764  1.00 95.47           C
ATOM    390  OG  SER    56     -64.148  45.305  -6.177  1.00 95.47           O
ATOM    391  C   SER    56     -63.155  45.773  -2.639  1.00 95.47           C
ATOM    392  O   SER    56     -63.221  46.874  -2.094  1.00 95.47           O
ATOM    393  N   ALA    57     -63.257  44.623  -1.947  1.00195.43           N
ATOM    394  CA  ALA    57     -63.527  44.646  -0.540  1.00195.43           C
ATOM    395  CB  ALA    57     -63.875  43.271   0.051  1.00195.43           C
ATOM    396  C   ALA    57     -62.318  45.159   0.165  1.00195.43           C
ATOM    397  O   ALA    57     -61.209  45.123  -0.367  1.00195.43           O
ATOM    398  N   GLU    58     -62.519  45.679   1.392  1.00302.36           N
ATOM    399  CA  GLU    58     -61.422  46.231   2.129  1.00302.36           C
ATOM    400  CB  GLU    58     -61.823  46.817   3.494  1.00302.36           C
ATOM    401  CG  GLU    58     -62.411  45.782   4.457  1.00302.36           C
ATOM    402  CD  GLU    58     -63.835  45.470   4.017  1.00302.36           C
ATOM    403  OE1 GLU    58     -64.373  46.225   3.165  1.00302.36           O
ATOM    404  OE2 GLU    58     -64.405  44.472   4.534  1.00302.36           O
ATOM    405  C   GLU    58     -60.459  45.126   2.377  1.00302.36           C
ATOM    406  O   GLU    58     -60.829  44.048   2.836  1.00302.36           O
ATOM    407  N   PRO    59     -59.231  45.385   2.022  1.00103.53           N
ATOM    408  CA  PRO    59     -58.191  44.406   2.182  1.00103.53           C
ATOM    409  CD  PRO    59     -58.966  46.283   0.912  1.00103.53           C
ATOM    410  CB  PRO    59     -57.100  44.778   1.174  1.00103.53           C
ATOM    411  CG  PRO    59     -57.446  46.208   0.724  1.00103.53           C
ATOM    412  C   PRO    59     -57.636  44.242   3.561  1.00103.53           C
ATOM    413  O   PRO    59     -57.130  45.218   4.112  1.00103.53           O
ATOM    414  N   PRO    60     -57.706  43.067   4.122  1.00 96.73           N
ATOM    415  CA  PRO    60     -56.952  42.811   5.319  1.00 96.73           C
ATOM    416  CD  PRO    60     -58.973  42.355   4.133  1.00 96.73           C
ATOM    417  CB  PRO    60     -57.809  41.907   6.201  1.00 96.73           C
ATOM    418  CG  PRO    60     -58.818  41.288   5.228  1.00 96.73           C
ATOM    419  C   PRO    60     -55.727  42.138   4.794  1.00 96.73           C
ATOM    420  O   PRO    60     -55.731  41.783   3.617  1.00 96.73           O
ATOM    421  N   LYS    61     -54.666  41.946   5.600  1.00257.38           N
ATOM    422  CA  LYS    61     -53.568  41.225   5.029  1.00257.38           C
ATOM    423  CB  LYS    61     -52.314  42.070   4.754  1.00257.38           C
ATOM    424  CG  LYS    61     -51.221  41.271   4.039  1.00257.38           C
ATOM    425  CD  LYS    61     -50.102  42.129   3.446  1.00257.38           C
ATOM    426  CE  LYS    61     -49.022  41.310   2.735  1.00257.38           C
ATOM    427  NZ  LYS    61     -48.328  40.433   3.705  1.00257.38           N
ATOM    428  C   LYS    61     -53.165  40.144   5.975  1.00257.38           C
ATOM    429  O   LYS    61     -53.074  40.360   7.183  1.00257.38           O
ATOM    430  N   GLN    62     -52.935  38.930   5.437  1.00197.37           N
ATOM    431  CA  GLN    62     -52.481  37.846   6.254  1.00197.37           C
ATOM    432  CB  GLN    62     -53.548  36.764   6.502  1.00197.37           C
ATOM    433  CG  GLN    62     -54.724  37.251   7.351  1.00197.37           C
ATOM    434  CD  GLN    62     -55.698  36.093   7.516  1.00197.37           C
ATOM    435  OE1 GLN    62     -56.630  36.158   8.316  1.00197.37           O
ATOM    436  NE2 GLN    62     -55.476  34.997   6.741  1.00197.37           N
ATOM    437  C   GLN    62     -51.360  37.195   5.513  1.00197.37           C
ATOM    438  O   GLN    62     -51.479  36.904   4.324  1.00197.37           O
ATOM    439  N   CYS    63     -50.224  36.969   6.198  1.00107.78           N
ATOM    440  CA  CYS    63     -49.117  36.341   5.542  1.00107.78           C
ATOM    441  CB  CYS    63     -48.283  37.327   4.700  1.00107.78           C
ATOM    442  SG  CYS    63     -46.887  36.550   3.830  1.00107.78           S
ATOM    443  C   CYS    63     -48.237  35.794   6.617  1.00107.78           C
ATOM    444  O   CYS    63     -48.399  36.126   7.790  1.00107.78           O
ATOM    445  N   HIS    64     -47.288  34.914   6.246  1.00187.34           N
ATOM    446  CA  HIS    64     -46.383  34.403   7.229  1.00187.34           C
ATOM    447  ND1 HIS    64     -46.674  31.863   5.048  1.00187.34           N
ATOM    448  CG  HIS    64     -46.090  32.062   6.279  1.00187.34           C
ATOM    449  CB  HIS    64     -45.413  33.334   6.695  1.00187.34           C
ATOM    450  NE2 HIS    64     -46.946  29.976   6.192  1.00187.34           N
ATOM    451  CD2 HIS    64     -46.266  30.900   6.965  1.00187.34           C
ATOM    452  CE1 HIS    64     -47.170  30.600   5.050  1.00187.34           C
ATOM    453  C   HIS    64     -45.565  35.568   7.662  1.00187.34           C
ATOM    454  O   HIS    64     -45.253  36.448   6.861  1.00187.34           O
ATOM    455  N   PRO    65     -45.239  35.597   8.926  1.00 85.22           N
ATOM    456  CA  PRO    65     -44.493  36.691   9.479  1.00 85.22           C
ATOM    457  CD  PRO    65     -45.053  34.373   9.688  1.00 85.22           C
ATOM    458  CB  PRO    65     -44.148  36.268  10.903  1.00 85.22           C
ATOM    459  CG  PRO    65     -44.034  34.736  10.784  1.00 85.22           C
ATOM    460  C   PRO    65     -43.257  36.903   8.672  1.00 85.22           C
ATOM    461  O   PRO    65     -42.481  35.963   8.508  1.00 85.22           O
ATOM    462  N   CYS    66     -43.057  38.134   8.163  1.00 78.71           N
ATOM    463  CA  CYS    66     -41.886  38.441   7.405  1.00 78.71           C
ATOM    464  CB  CYS    66     -41.519  37.374   6.358  1.00 78.71           C
ATOM    465  SG  CYS    66     -40.022  37.803   5.421  1.00 78.71           S
ATOM    466  C   CYS    66     -42.176  39.701   6.663  1.00 78.71           C
ATOM    467  O   CYS    66     -43.327  40.008   6.358  1.00 78.71           O
ATOM    468  N   PRO    67     -41.152  40.450   6.388  1.00144.23           N
ATOM    469  CA  PRO    67     -41.363  41.643   5.621  1.00144.23           C
ATOM    470  CD  PRO    67     -40.092  40.620   7.370  1.00144.23           C
ATOM    471  CB  PRO    67     -40.143  42.527   5.869  1.00144.23           C
ATOM    472  CG  PRO    67     -39.662  42.092   7.264  1.00144.23           C
ATOM    473  C   PRO    67     -41.547  41.248   4.195  1.00144.23           C
ATOM    474  O   PRO    67     -41.090  40.170   3.818  1.00144.23           O
ATOM    475  N   GLY    68     -42.222  42.085   3.387  1.00 82.56           N
ATOM    476  CA  GLY    68     -42.395  41.729   2.013  1.00 82.56           C
ATOM    477  C   GLY    68     -43.494  42.570   1.460  1.00 82.56           C
ATOM    478  O   GLY    68     -44.108  43.364   2.171  1.00 82.56           O
ATOM    479  N   VAL    69     -43.767  42.405   0.153  1.00 89.72           N
ATOM    480  CA  VAL    69     -44.807  43.155  -0.481  1.00 89.72           C
ATOM    481  CB  VAL    69     -44.327  43.996  -1.627  1.00 89.72           C
ATOM    482  CG1 VAL    69     -43.345  45.048  -1.083  1.00 89.72           C
ATOM    483  CG2 VAL    69     -43.718  43.068  -2.692  1.00 89.72           C
ATOM    484  C   VAL    69     -45.771  42.162  -1.034  1.00 89.72           C
ATOM    485  O   VAL    69     -45.424  41.013  -1.301  1.00 89.72           O
ATOM    486  N   PRO    70     -46.992  42.583  -1.179  1.00158.56           N
ATOM    487  CA  PRO    70     -47.978  41.688  -1.712  1.00158.56           C
ATOM    488  CD  PRO    70     -47.567  43.516  -0.224  1.00158.56           C
ATOM    489  CB  PRO    70     -49.332  42.309  -1.377  1.00158.56           C
ATOM    490  CG  PRO    70     -49.048  43.120  -0.101  1.00158.56           C
ATOM    491  C   PRO    70     -47.749  41.481  -3.171  1.00158.56           C
ATOM    492  O   PRO    70     -47.199  42.368  -3.822  1.00158.56           O
ATOM    493  N   GLN    71     -48.147  40.308  -3.695  1.00250.43           N
ATOM    494  CA  GLN    71     -47.983  40.033  -5.090  1.00250.43           C
ATOM    495  CB  GLN    71     -47.026  38.865  -5.380  1.00250.43           C
ATOM    496  CG  GLN    71     -47.531  37.521  -4.849  1.00250.43           C
ATOM    497  CD  GLN    71     -46.502  36.456  -5.202  1.00250.43           C
ATOM    498  OE1 GLN    71     -45.942  36.454  -6.297  1.00250.43           O
ATOM    499  NE2 GLN    71     -46.238  35.528  -4.243  1.00250.43           N
ATOM    500  C   GLN    71     -49.324  39.638  -5.605  1.00250.43           C
ATOM    501  O   GLN    71     -50.187  39.202  -4.845  1.00250.43           O
ATOM    502  N   GLY    72     -49.543  39.805  -6.923  1.00147.56           N
ATOM    503  CA  GLY    72     -50.809  39.424  -7.467  1.00147.56           C
ATOM    504  C   GLY    72     -50.551  38.805  -8.798  1.00147.56           C
ATOM    505  O   GLY    72     -49.661  39.229  -9.533  1.00147.56           O
ATOM    506  N   THR    73     -51.340  37.770  -9.139  1.00265.10           N
ATOM    507  CA  THR    73     -51.179  37.120 -10.402  1.00265.10           C
ATOM    508  CB  THR    73     -50.621  35.732 -10.296  1.00265.10           C
ATOM    509  OG1 THR    73     -50.323  35.222 -11.587  1.00265.10           O
ATOM    510  CG2 THR    73     -51.657  34.836  -9.594  1.00265.10           C
ATOM    511  C   THR    73     -52.537  37.004 -11.005  1.00265.10           C
ATOM    512  O   THR    73     -53.546  37.085 -10.306  1.00265.10           O
ATOM    513  N   SER    74     -52.600  36.833 -12.337  1.00151.63           N
ATOM    514  CA  SER    74     -53.880  36.703 -12.963  1.00151.63           C
ATOM    515  CB  SER    74     -54.161  37.783 -14.021  1.00151.63           C
ATOM    516  OG  SER    74     -55.444  37.583 -14.597  1.00151.63           O
ATOM    517  C   SER    74     -53.900  35.386 -13.659  1.00151.63           C
ATOM    518  O   SER    74     -52.900  34.930 -14.210  1.00151.63           O
ATOM    519  N   PRO    75     -55.034  34.751 -13.602  1.00 92.83           N
ATOM    520  CA  PRO    75     -55.200  33.497 -14.278  1.00 92.83           C
ATOM    521  CD  PRO    75     -55.890  34.856 -12.434  1.00 92.83           C
ATOM    522  CB  PRO    75     -56.361  32.783 -13.582  1.00 92.83           C
ATOM    523  CG  PRO    75     -57.030  33.870 -12.721  1.00 92.83           C
ATOM    524  C   PRO    75     -55.437  33.775 -15.723  1.00 92.83           C
ATOM    525  O   PRO    75     -55.820  34.896 -16.054  1.00 92.83           O
ATOM    526  N   ALA    76     -55.207  32.783 -16.602  1.00183.34           N
ATOM    527  CA  ALA    76     -55.439  33.022 -17.992  1.00183.34           C
ATOM    528  CB  ALA    76     -54.327  32.481 -18.907  1.00183.34           C
ATOM    529  C   ALA    76     -56.698  32.310 -18.354  1.00183.34           C
ATOM    530  O   ALA    76     -56.912  31.153 -17.996  1.00183.34           O
ATOM    531  N   PRO    77     -57.550  33.013 -19.039  1.00157.62           N
ATOM    532  CA  PRO    77     -58.779  32.408 -19.463  1.00157.62           C
ATOM    533  CD  PRO    77     -57.720  34.426 -18.737  1.00157.62           C
ATOM    534  CB  PRO    77     -59.729  33.559 -19.782  1.00157.62           C
ATOM    535  CG  PRO    77     -59.224  34.704 -18.888  1.00157.62           C
ATOM    536  C   PRO    77     -58.511  31.515 -20.626  1.00157.62           C
ATOM    537  O   PRO    77     -57.495  31.696 -21.294  1.00157.62           O
ATOM    538  N   VAL    78     -59.399  30.535 -20.878  1.00 76.95           N
ATOM    539  CA  VAL    78     -59.200  29.669 -21.998  1.00 76.95           C
ATOM    540  CB  VAL    78     -59.409  28.217 -21.681  1.00 76.95           C
ATOM    541  CG1 VAL    78     -60.874  28.016 -21.258  1.00 76.95           C
ATOM    542  CG2 VAL    78     -58.999  27.385 -22.907  1.00 76.95           C
ATOM    543  C   VAL    78     -60.217  30.050 -23.019  1.00 76.95           C
ATOM    544  O   VAL    78     -61.376  30.314 -22.701  1.00 76.95           O
ATOM    545  N   PRO    79     -59.787  30.118 -24.244  1.00 88.20           N
ATOM    546  CA  PRO    79     -60.693  30.455 -25.303  1.00 88.20           C
ATOM    547  CD  PRO    79     -58.427  30.525 -24.544  1.00 88.20           C
ATOM    548  CB  PRO    79     -59.829  30.953 -26.466  1.00 88.20           C
ATOM    549  CG  PRO    79     -58.389  30.570 -26.078  1.00 88.20           C
ATOM    550  C   PRO    79     -61.538  29.273 -25.632  1.00 88.20           C
ATOM    551  O   PRO    79     -61.104  28.145 -25.406  1.00 88.20           O
ATOM    552  N   TYR    80     -62.758  29.509 -26.151  1.00277.31           N
ATOM    553  CA  TYR    80     -63.612  28.417 -26.506  1.00277.31           C
ATOM    554  CB  TYR    80     -64.852  28.288 -25.606  1.00277.31           C
ATOM    555  CG  TYR    80     -65.643  27.122 -26.091  1.00277.31           C
ATOM    556  CD1 TYR    80     -65.310  25.846 -25.699  1.00277.31           C
ATOM    557  CD2 TYR    80     -66.716  27.302 -26.934  1.00277.31           C
ATOM    558  CE1 TYR    80     -66.036  24.764 -26.141  1.00277.31           C
ATOM    559  CE2 TYR    80     -67.444  26.225 -27.380  1.00277.31           C
ATOM    560  CZ  TYR    80     -67.104  24.954 -26.983  1.00277.31           C
ATOM    561  OH  TYR    80     -67.851  23.847 -27.439  1.00277.31           O
ATOM    562  C   TYR    80     -64.096  28.690 -27.891  1.00277.31           C
ATOM    563  O   TYR    80     -64.246  29.845 -28.288  1.00277.31           O
ATOM    564  N   GLY    81     -64.332  27.624 -28.676  1.00153.16           N
ATOM    565  CA  GLY    81     -64.816  27.829 -30.007  1.00153.16           C
ATOM    566  C   GLY    81     -65.581  26.608 -30.393  1.00153.16           C
ATOM    567  O   GLY    81     -65.275  25.502 -29.947  1.00153.16           O
ATOM    568  N   TYR    82     -66.608  26.787 -31.244  1.00310.66           N
ATOM    569  CA  TYR    82     -67.388  25.666 -31.672  1.00310.66           C
ATOM    570  CB  TYR    82     -68.850  25.720 -31.197  1.00310.66           C
ATOM    571  CG  TYR    82     -69.534  24.503 -31.717  1.00310.66           C
ATOM    572  CD1 TYR    82     -69.422  23.301 -31.050  1.00310.66           C
ATOM    573  CD2 TYR    82     -70.286  24.561 -32.863  1.00310.66           C
ATOM    574  CE1 TYR    82     -70.052  22.177 -31.528  1.00310.66           C
ATOM    575  CE2 TYR    82     -70.919  23.439 -33.347  1.00310.66           C
ATOM    576  CZ  TYR    82     -70.801  22.244 -32.678  1.00310.66           C
ATOM    577  OH  TYR    82     -71.449  21.091 -33.170  1.00310.66           O
ATOM    578  C   TYR    82     -67.410  25.690 -33.163  1.00310.66           C
ATOM    579  O   TYR    82     -67.501  26.750 -33.780  1.00310.66           O
ATOM    580  N   PHE    83     -67.299  24.500 -33.787  1.00282.50           N
ATOM    581  CA  PHE    83     -67.336  24.435 -35.214  1.00282.50           C
ATOM    582  CB  PHE    83     -65.987  24.064 -35.851  1.00282.50           C
ATOM    583  CG  PHE    83     -66.179  24.039 -37.328  1.00282.50           C
ATOM    584  CD1 PHE    83     -66.116  25.202 -38.061  1.00282.50           C
ATOM    585  CD2 PHE    83     -66.422  22.853 -37.981  1.00282.50           C
ATOM    586  CE1 PHE    83     -66.294  25.181 -39.425  1.00282.50           C
ATOM    587  CE2 PHE    83     -66.600  22.825 -39.343  1.00282.50           C
ATOM    588  CZ  PHE    83     -66.537  23.992 -40.068  1.00282.50           C
ATOM    589  C   PHE    83     -68.304  23.358 -35.574  1.00282.50           C
ATOM    590  O   PHE    83     -68.544  22.441 -34.790  1.00282.50           O
ATOM    591  N   GLY    84     -68.906  23.459 -36.772  1.00117.46           N
ATOM    592  CA  GLY    84     -69.827  22.444 -37.187  1.00117.46           C
ATOM    593  C   GLY    84     -70.677  23.019 -38.269  1.00117.46           C
ATOM    594  O   GLY    84     -70.608  24.211 -38.564  1.00117.46           O
ATOM    595  N   GLY    85     -71.510  22.165 -38.892  1.00 95.98           N
ATOM    596  CA  GLY    85     -72.379  22.625 -39.932  1.00 95.98           C
ATOM    597  C   GLY    85     -72.503  21.521 -40.927  1.00 95.98           C
ATOM    598  O   GLY    85     -71.837  20.493 -40.818  1.00 95.98           O
ATOM    599  N   GLY    86     -73.374  21.715 -41.935  1.00120.26           N
ATOM    600  CA  GLY    86     -73.544  20.721 -42.951  1.00120.26           C
ATOM    601  C   GLY    86     -74.795  21.060 -43.689  1.00120.26           C
ATOM    602  O   GLY    86     -75.647  21.791 -43.185  1.00120.26           O
ATOM    603  N   TYR    87     -74.936  20.529 -44.917  1.00308.82           N
ATOM    604  CA  TYR    87     -76.116  20.805 -45.680  1.00308.82           C
ATOM    605  CB  TYR    87     -75.850  21.639 -46.945  1.00308.82           C
ATOM    606  CG  TYR    87     -77.159  21.844 -47.626  1.00308.82           C
ATOM    607  CD1 TYR    87     -78.010  22.843 -47.219  1.00308.82           C
ATOM    608  CD2 TYR    87     -77.533  21.035 -48.676  1.00308.82           C
ATOM    609  CE1 TYR    87     -79.219  23.035 -47.846  1.00308.82           C
ATOM    610  CE2 TYR    87     -78.740  21.221 -49.307  1.00308.82           C
ATOM    611  CZ  TYR    87     -79.585  22.223 -48.892  1.00308.82           C
ATOM    612  OH  TYR    87     -80.824  22.416 -49.538  1.00308.82           O
ATOM    613  C   TYR    87     -76.680  19.499 -46.125  1.00308.82           C
ATOM    614  O   TYR    87     -75.944  18.589 -46.504  1.00308.82           O
ATOM    615  N   TYR    88     -78.018  19.365 -46.067  1.00287.17           N
ATOM    616  CA  TYR    88     -78.640  18.155 -46.509  1.00287.17           C
ATOM    617  CB  TYR    88     -79.377  17.396 -45.392  1.00287.17           C
ATOM    618  CG  TYR    88     -79.969  16.171 -45.997  1.00287.17           C
ATOM    619  CD1 TYR    88     -79.210  15.043 -46.181  1.00287.17           C
ATOM    620  CD2 TYR    88     -81.294  16.154 -46.382  1.00287.17           C
ATOM    621  CE1 TYR    88     -79.756  13.910 -46.739  1.00287.17           C
ATOM    622  CE2 TYR    88     -81.845  15.026 -46.940  1.00287.17           C
ATOM    623  CZ  TYR    88     -81.076  13.902 -47.121  1.00287.17           C
ATOM    624  OH  TYR    88     -81.640  12.742 -47.694  1.00287.17           O
ATOM    625  C   TYR    88     -79.659  18.536 -47.529  1.00287.17           C
ATOM    626  O   TYR    88     -80.412  19.490 -47.339  1.00287.17           O
ATOM    627  N   SER    89     -79.694  17.806 -48.659  1.00157.71           N
ATOM    628  CA  SER    89     -80.669  18.113 -49.663  1.00157.71           C
ATOM    629  CB  SER    89     -80.096  18.898 -50.857  1.00157.71           C
ATOM    630  OG  SER    89     -79.142  18.105 -51.548  1.00157.71           O
ATOM    631  C   SER    89     -81.190  16.822 -50.195  1.00157.71           C
ATOM    632  O   SER    89     -80.488  15.811 -50.201  1.00157.71           O
ATOM    633  N   CYS    90     -82.462  16.821 -50.637  1.00 96.52           N
ATOM    634  CA  CYS    90     -83.031  15.632 -51.195  1.00 96.52           C
ATOM    635  CB  CYS    90     -84.103  14.982 -50.304  1.00 96.52           C
ATOM    636  SG  CYS    90     -84.800  13.474 -51.043  1.00 96.52           S
ATOM    637  C   CYS    90     -83.700  16.031 -52.468  1.00 96.52           C
ATOM    638  O   CYS    90     -84.211  17.143 -52.588  1.00 96.52           O
ATOM    639  N   ARG    91     -83.696  15.132 -53.469  1.00225.39           N
ATOM    640  CA  ARG    91     -84.341  15.457 -54.706  1.00225.39           C
ATOM    641  CB  ARG    91     -83.363  15.657 -55.877  1.00225.39           C
ATOM    642  CG  ARG    91     -82.516  14.419 -56.178  1.00225.39           C
ATOM    643  CD  ARG    91     -81.540  14.611 -57.341  1.00225.39           C
ATOM    644  NE  ARG    91     -82.350  14.796 -58.578  1.00225.39           N
ATOM    645  CZ  ARG    91     -82.729  13.711 -59.314  1.00225.39           C
ATOM    646  NH1 ARG    91     -82.365  12.456 -58.916  1.00225.39           N
ATOM    647  NH2 ARG    91     -83.471  13.879 -60.447  1.00225.39           N
ATOM    648  C   ARG    91     -85.224  14.310 -55.068  1.00225.39           C
ATOM    649  O   ARG    91     -84.856  13.149 -54.895  1.00225.39           O
ATOM    650  N   VAL    92     -86.438  14.616 -55.563  1.00115.68           N
ATOM    651  CA  VAL    92     -87.328  13.574 -55.976  1.00115.68           C
ATOM    652  CB  VAL    92     -88.438  13.308 -55.002  1.00115.68           C
ATOM    653  CG1 VAL    92     -89.306  14.573 -54.893  1.00115.68           C
ATOM    654  CG2 VAL    92     -89.212  12.065 -55.471  1.00115.68           C
ATOM    655  C   VAL    92     -87.962  14.023 -57.250  1.00115.68           C
ATOM    656  O   VAL    92     -88.183  15.215 -57.456  1.00115.68           O
ATOM    657  N   SER    93     -88.252  13.072 -58.158  1.00207.74           N
ATOM    658  CA  SER    93     -88.888  13.448 -59.384  1.00207.74           C
ATOM    659  CB  SER    93     -87.911  13.608 -60.562  1.00207.74           C
ATOM    660  OG  SER    93     -87.010  14.676 -60.306  1.00207.74           O
ATOM    661  C   SER    93     -89.837  12.357 -59.748  1.00207.74           C
ATOM    662  O   SER    93     -89.612  11.190 -59.430  1.00207.74           O
ATOM    663  N   ARG    94     -90.949  12.724 -60.414  1.00301.21           N
ATOM    664  CA  ARG    94     -91.892  11.733 -60.839  1.00301.21           C
ATOM    665  CB  ARG    94     -93.161  11.674 -59.974  1.00301.21           C
ATOM    666  CG  ARG    94     -94.162  10.611 -60.433  1.00301.21           C
ATOM    667  CD  ARG    94     -95.428  10.548 -59.576  1.00301.21           C
ATOM    668  NE  ARG    94     -96.299   9.481 -60.143  1.00301.21           N
ATOM    669  CZ  ARG    94     -97.418   9.084 -59.469  1.00301.21           C
ATOM    670  NH1 ARG    94     -97.742   9.669 -58.279  1.00301.21           N
ATOM    671  NH2 ARG    94     -98.217   8.107 -59.989  1.00301.21           N
ATOM    672  C   ARG    94     -92.320  12.108 -62.219  1.00301.21           C
ATOM    673  O   ARG    94     -92.445  13.290 -62.539  1.00301.21           O
ATOM    674  N   SER    95     -92.536  11.103 -63.087  1.00184.39           N
ATOM    675  CA  SER    95     -92.975  11.408 -64.414  1.00184.39           C
ATOM    676  CB  SER    95     -91.839  11.430 -65.451  1.00184.39           C
ATOM    677  OG  SER    95     -91.271  10.134 -65.579  1.00184.39           O
ATOM    678  C   SER    95     -93.927  10.339 -64.828  1.00184.39           C
ATOM    679  O   SER    95     -93.831   9.198 -64.379  1.00184.39           O
ATOM    680  N   SER    96     -94.898  10.696 -65.689  1.00216.32           N
ATOM    681  CA  SER    96     -95.826   9.718 -66.169  1.00216.32           C
ATOM    682  CB  SER    96     -97.194   9.766 -65.466  1.00216.32           C
ATOM    683  OG  SER    96     -97.047   9.441 -64.092  1.00216.32           O
ATOM    684  C   SER    96     -96.063  10.024 -67.610  1.00216.32           C
ATOM    685  O   SER    96     -96.024  11.183 -68.022  1.00216.32           O
ATOM    686  N   LEU    97     -96.293   8.979 -68.426  1.00243.38           N
ATOM    687  CA  LEU    97     -96.550   9.217 -69.814  1.00243.38           C
ATOM    688  CB  LEU    97     -95.527   8.522 -70.740  1.00243.38           C
ATOM    689  CG  LEU    97     -95.585   8.894 -72.243  1.00243.38           C
ATOM    690  CD1 LEU    97     -94.511   8.120 -73.024  1.00243.38           C
ATOM    691  CD2 LEU    97     -96.978   8.709 -72.868  1.00243.38           C
ATOM    692  C   LEU    97     -97.901   8.644 -70.083  1.00243.38           C
ATOM    693  O   LEU    97     -98.183   7.500 -69.732  1.00243.38           O
ATOM    694  N   LYS    98     -98.789   9.446 -70.701  1.00279.35           N
ATOM    695  CA  LYS    98    -100.090   8.946 -71.018  1.00279.35           C
ATOM    696  CB  LYS    98    -101.214   9.728 -70.309  1.00279.35           C
ATOM    697  CG  LYS    98    -102.620   9.145 -70.481  1.00279.35           C
ATOM    698  CD  LYS    98    -103.147   9.192 -71.915  1.00279.35           C
ATOM    699  CE  LYS    98    -104.552   8.605 -72.071  1.00279.35           C
ATOM    700  NZ  LYS    98    -105.553   9.528 -71.491  1.00279.35           N
ATOM    701  C   LYS    98    -100.257   9.113 -72.493  1.00279.35           C
ATOM    702  O   LYS    98    -100.362  10.228 -73.000  1.00279.35           O
ATOM    703  N   PRO    99    -100.251   8.017 -73.198  1.00 77.19           N
ATOM    704  CA  PRO    99    -100.428   8.088 -74.621  1.00 77.19           C
ATOM    705  CD  PRO    99     -99.423   6.888 -72.813  1.00 77.19           C
ATOM    706  CB  PRO    99     -99.794   6.820 -75.200  1.00 77.19           C
ATOM    707  CG  PRO    99     -99.568   5.905 -73.983  1.00 77.19           C
ATOM    708  C   PRO    99    -101.872   8.249 -74.955  1.00 77.19           C
ATOM    709  O   PRO    99    -102.715   7.753 -74.209  1.00 77.19           O
ATOM    710  N   CYS   100    -102.184   8.937 -76.068  1.00 97.83           N
ATOM    711  CA  CYS   100    -103.556   9.090 -76.446  1.00 97.83           C
ATOM    712  CB  CYS   100    -104.131  10.483 -76.138  1.00 97.83           C
ATOM    713  SG  CYS   100    -103.290  11.803 -77.063  1.00 97.83           S
ATOM    714  C   CYS   100    -103.626   8.902 -77.924  1.00 97.83           C
ATOM    715  O   CYS   100    -102.694   9.248 -78.648  1.00 97.83           O
ATOM    716  N   ALA   101    -104.737   8.320 -78.410  1.00249.81           N
ATOM    717  CA  ALA   101    -104.880   8.142 -79.823  1.00249.81           C
ATOM    718  CB  ALA   101    -104.759   6.678 -80.277  1.00249.81           C
ATOM    719  C   ALA   101    -106.252   8.602 -80.181  1.00249.81           C
ATOM    720  O   ALA   101    -107.198   8.419 -79.416  1.00249.81           O
ATOM    721  N   GLN   102    -106.391   9.239 -81.358  1.00275.77           N
ATOM    722  CA  GLN   102    -107.687   9.682 -81.771  1.00275.77           C
ATOM    723  CB  GLN   102    -107.855  11.211 -81.740  1.00275.77           C
ATOM    724  CG  GLN   102    -107.770  11.807 -80.333  1.00275.77           C
ATOM    725  CD  GLN   102    -109.007  11.370 -79.562  1.00275.77           C
ATOM    726  OE1 GLN   102    -109.858  10.652 -80.083  1.00275.77           O
ATOM    727  NE2 GLN   102    -109.111  11.814 -78.280  1.00275.77           N
ATOM    728  C   GLN   102    -107.865   9.252 -83.188  1.00275.77           C
ATOM    729  O   GLN   102    -106.935   9.320 -83.989  1.00275.77           O
ATOM    730  N   ALA   103    -109.075   8.770 -83.527  1.00288.00           N
ATOM    731  CA  ALA   103    -109.324   8.377 -84.880  1.00288.00           C
ATOM    732  CB  ALA   103    -109.351   6.853 -85.085  1.00288.00           C
ATOM    733  C   ALA   103    -110.677   8.892 -85.237  1.00288.00           C
ATOM    734  O   ALA   103    -111.576   8.934 -84.399  1.00288.00           O
ATOM    735  N   ALA   104    -110.849   9.325 -86.499  1.00293.43           N
ATOM    736  CA  ALA   104    -112.133   9.804 -86.908  1.00293.43           C
ATOM    737  CB  ALA   104    -112.319  11.318 -86.710  1.00293.43           C
ATOM    738  C   ALA   104    -112.261   9.534 -88.368  1.00293.43           C
ATOM    739  O   ALA   104    -111.266   9.466 -89.088  1.00293.43           O
ATOM    740  N   THR   105    -113.508   9.349 -88.840  1.00309.98           N
ATOM    741  CA  THR   105    -113.716   9.130 -90.238  1.00309.98           C
ATOM    742  CB  THR   105    -114.303   7.785 -90.557  1.00309.98           C
ATOM    743  OG1 THR   105    -114.320   7.578 -91.962  1.00309.98           O
ATOM    744  CG2 THR   105    -115.731   7.719 -89.989  1.00309.98           C
ATOM    745  C   THR   105    -114.693  10.161 -90.692  1.00309.98           C
ATOM    746  O   THR   105    -115.658  10.465 -89.993  1.00309.98           O
ATOM    747  N   LEU   106    -114.451  10.750 -91.877  1.00304.93           N
ATOM    748  CA  LEU   106    -115.366  11.739 -92.360  1.00304.93           C
ATOM    749  CB  LEU   106    -114.692  13.099 -92.642  1.00304.93           C
ATOM    750  CG  LEU   106    -115.630  14.221 -93.145  1.00304.93           C
ATOM    751  CD1 LEU   106    -116.114  13.991 -94.587  1.00304.93           C
ATOM    752  CD2 LEU   106    -116.785  14.452 -92.158  1.00304.93           C
ATOM    753  C   LEU   106    -115.928  11.215 -93.637  1.00304.93           C
ATOM    754  O   LEU   106    -115.192  10.770 -94.517  1.00304.93           O
ATOM    755  N   ALA   107    -117.268  11.235 -93.760  1.00284.70           N
ATOM    756  CA  ALA   107    -117.878  10.788 -94.975  1.00284.70           C
ATOM    757  CB  ALA   107    -118.518   9.393 -94.868  1.00284.70           C
ATOM    758  C   ALA   107    -118.973  11.752 -95.282  1.00284.70           C
ATOM    759  O   ALA   107    -119.617  12.282 -94.378  1.00284.70           O
ATOM    760  N   ALA   108    -119.200  12.024 -96.580  1.00288.16           N
ATOM    761  CA  ALA   108    -120.256  12.923 -96.930  1.00288.16           C
ATOM    762  CB  ALA   108    -119.778  14.358 -97.207  1.00288.16           C
ATOM    763  C   ALA   108    -120.871  12.415 -98.190  1.00288.16           C
ATOM    764  O   ALA   108    -120.198  11.807 -99.021  1.00288.16           O
ATOM    765  N   TYR   109    -122.188  12.635 -98.348  1.00267.45           N
ATOM    766  CA  TYR   109    -122.844  12.215 -99.549  1.00267.45           C
ATOM    767  CB  TYR   109    -123.970  11.198 -99.292  1.00267.45           C
ATOM    768  CG  TYR   109    -124.587  10.820-100.595  1.00267.45           C
ATOM    769  CD1 TYR   109    -123.950   9.938-101.438  1.00267.45           C
ATOM    770  CD2 TYR   109    -125.810  11.331-100.968  1.00267.45           C
ATOM    771  CE1 TYR   109    -124.516   9.580-102.639  1.00267.45           C
ATOM    772  CE2 TYR   109    -126.381  10.976-102.167  1.00267.45           C
ATOM    773  CZ  TYR   109    -125.733  10.102-103.006  1.00267.45           C
ATOM    774  OH  TYR   109    -126.317   9.737-104.237  1.00267.45           O
ATOM    775  C   TYR   109    -123.452  13.445-100.135  1.00267.45           C
ATOM    776  O   TYR   109    -124.218  14.149 -99.479  1.00267.45           O
ATOM    777  N   PRO   110    -123.099  13.739-101.353  1.00117.07           N
ATOM    778  CA  PRO   110    -123.653  14.897-101.991  1.00117.07           C
ATOM    779  CD  PRO   110    -121.767  13.435-101.843  1.00117.07           C
ATOM    780  CB  PRO   110    -122.683  15.278-103.113  1.00117.07           C
ATOM    781  CG  PRO   110    -121.739  14.068-103.242  1.00117.07           C
ATOM    782  C   PRO   110    -125.038  14.603-102.455  1.00117.07           C
ATOM    783  O   PRO   110    -125.333  13.445-102.745  1.00117.07           O
ATOM    784  N   ALA   111    -125.907  15.628-102.524  1.00256.26           N
ATOM    785  CA  ALA   111    -127.238  15.392-102.990  1.00256.26           C
ATOM    786  CB  ALA   111    -128.275  15.265-101.861  1.00256.26           C
ATOM    787  C   ALA   111    -127.631  16.569-103.815  1.00256.26           C
ATOM    788  O   ALA   111    -127.185  17.689-103.570  1.00256.26           O
ATOM    789  N   GLU   112    -128.469  16.333-104.841  1.00307.86           N
ATOM    790  CA  GLU   112    -128.921  17.416-105.659  1.00307.86           C
ATOM    791  CB  GLU   112    -128.414  17.351-107.110  1.00307.86           C
ATOM    792  CG  GLU   112    -128.897  18.514-107.978  1.00307.86           C
ATOM    793  CD  GLU   112    -128.323  18.328-109.376  1.00307.86           C
ATOM    794  OE1 GLU   112    -127.592  17.323-109.586  1.00307.86           O
ATOM    795  OE2 GLU   112    -128.607  19.188-110.251  1.00307.86           O
ATOM    796  C   GLU   112    -130.407  17.318-105.709  1.00307.86           C
ATOM    797  O   GLU   112    -130.964  16.223-105.772  1.00307.86           O
ATOM    798  N   THR   113    -131.099  18.472-105.661  1.00237.00           N
ATOM    799  CA  THR   113    -132.527  18.424-105.727  1.00237.00           C
ATOM    800  CB  THR   113    -133.208  19.041-104.539  1.00237.00           C
ATOM    801  OG1 THR   113    -134.609  18.826-104.610  1.00237.00           O
ATOM    802  CG2 THR   113    -132.897  20.547-104.502  1.00237.00           C
ATOM    803  C   THR   113    -132.947  19.182-106.941  1.00237.00           C
ATOM    804  O   THR   113    -132.489  20.293-107.204  1.00237.00           O
ATOM    805  N   PRO   114    -133.794  18.563-107.710  1.00171.52           N
ATOM    806  CA  PRO   114    -134.286  19.229-108.881  1.00171.52           C
ATOM    807  CD  PRO   114    -133.654  17.131-107.921  1.00171.52           C
ATOM    808  CB  PRO   114    -134.812  18.132-109.802  1.00171.52           C
ATOM    809  CG  PRO   114    -133.986  16.897-109.403  1.00171.52           C
ATOM    810  C   PRO   114    -135.327  20.219-108.481  1.00171.52           C
ATOM    811  O   PRO   114    -135.917  20.064-107.413  1.00171.52           O
ATOM    812  N   THR   115    -135.558  21.253-109.311  1.00176.13           N
ATOM    813  CA  THR   115    -136.576  22.206-108.991  1.00176.13           C
ATOM    814  CB  THR   115    -136.081  23.621-108.943  1.00176.13           C
ATOM    815  OG1 THR   115    -135.053  23.748-107.971  1.00176.13           O
ATOM    816  CG2 THR   115    -137.260  24.543-108.590  1.00176.13           C
ATOM    817  C   THR   115    -137.583  22.129-110.088  1.00176.13           C
ATOM    818  O   THR   115    -137.229  22.066-111.264  1.00176.13           O
ATOM    819  N   ALA   116    -138.879  22.108-109.726  1.00250.00           N
ATOM    820  CA  ALA   116    -139.881  22.029-110.744  1.00250.00           C
ATOM    821  CB  ALA   116    -140.297  20.589-111.089  1.00250.00           C
ATOM    822  C   ALA   116    -141.099  22.727-110.240  1.00250.00           C
ATOM    823  O   ALA   116    -141.265  22.929-109.038  1.00250.00           O
ATOM    824  N   GLY   117    -141.977  23.136-111.174  1.00113.11           N
ATOM    825  CA  GLY   117    -143.201  23.780-110.807  1.00113.11           C
ATOM    826  C   GLY   117    -142.980  25.253-110.864  1.00113.11           C
ATOM    827  O   GLY   117    -141.869  25.739-110.654  1.00113.11           O
ATOM    828  N   GLU   118    -144.059  26.003-111.154  1.00270.67           N
ATOM    829  CA  GLU   118    -143.969  27.429-111.207  1.00270.67           C
ATOM    830  CB  GLU   118    -144.133  28.007-112.623  1.00270.67           C
ATOM    831  CG  GLU   118    -142.977  27.655-113.562  1.00270.67           C
ATOM    832  CD  GLU   118    -141.748  28.425-113.102  1.00270.67           C
ATOM    833  OE1 GLU   118    -141.863  29.180-112.100  1.00270.67           O
ATOM    834  OE2 GLU   118    -140.677  28.270-113.748  1.00270.67           O
ATOM    835  C   GLU   118    -145.095  27.954-110.384  1.00270.67           C
ATOM    836  O   GLU   118    -146.140  27.316-110.265  1.00270.67           O
ATOM    837  N   GLU   119    -144.901  29.135-109.768  1.00298.46           N
ATOM    838  CA  GLU   119    -145.950  29.692-108.972  1.00298.46           C
ATOM    839  CB  GLU   119    -145.491  30.129-107.568  1.00298.46           C
ATOM    840  CG  GLU   119    -144.404  31.208-107.572  1.00298.46           C
ATOM    841  CD  GLU   119    -145.072  32.572-107.687  1.00298.46           C
ATOM    842  OE1 GLU   119    -146.325  32.633-107.564  1.00298.46           O
ATOM    843  OE2 GLU   119    -144.336  33.573-107.896  1.00298.46           O
ATOM    844  C   GLU   119    -146.453  30.900-109.687  1.00298.46           C
ATOM    845  O   GLU   119    -145.675  31.680-110.234  1.00298.46           O
ATOM    846  N   TYR   120    -147.787  31.069-109.720  1.00269.90           N
ATOM    847  CA  TYR   120    -148.345  32.215-110.370  1.00269.90           C
ATOM    848  CB  TYR   120    -149.332  31.841-111.491  1.00269.90           C
ATOM    849  CG  TYR   120    -149.807  33.089-112.152  1.00269.90           C
ATOM    850  CD1 TYR   120    -148.975  33.787-112.997  1.00269.90           C
ATOM    851  CD2 TYR   120    -151.089  33.545-111.953  1.00269.90           C
ATOM    852  CE1 TYR   120    -149.407  34.937-113.616  1.00269.90           C
ATOM    853  CE2 TYR   120    -151.526  34.694-112.569  1.00269.90           C
ATOM    854  CZ  TYR   120    -150.684  35.393-113.400  1.00269.90           C
ATOM    855  OH  TYR   120    -151.131  36.572-114.034  1.00269.90           O
ATOM    856  C   TYR   120    -149.081  32.964-109.307  1.00269.90           C
ATOM    857  O   TYR   120    -149.908  32.405-108.588  1.00269.90           O
ATOM    858  N   PRO   121    -148.763  34.220-109.173  1.00250.30           N
ATOM    859  CA  PRO   121    -149.390  35.017-108.158  1.00250.30           C
ATOM    860  CD  PRO   121    -147.421  34.685-109.480  1.00250.30           C
ATOM    861  CB  PRO   121    -148.585  36.312-108.094  1.00250.30           C
ATOM    862  CG  PRO   121    -147.176  35.877-108.539  1.00250.30           C
ATOM    863  C   PRO   121    -150.851  35.208-108.393  1.00250.30           C
ATOM    864  O   PRO   121    -151.586  35.391-107.424  1.00250.30           O
ATOM    865  N   SER   122    -151.296  35.181-109.662  1.00183.28           N
ATOM    866  CA  SER   122    -152.687  35.361-109.939  1.00183.28           C
ATOM    867  CB  SER   122    -153.607  34.428-109.130  1.00183.28           C
ATOM    868  OG  SER   122    -154.965  34.670-109.467  1.00183.28           O
ATOM    869  C   SER   122    -153.041  36.774-109.613  1.00183.28           C
ATOM    870  O   SER   122    -152.283  37.483-108.953  1.00183.28           O
ATOM    871  N   ARG   123    -154.211  37.231-110.096  1.00237.13           N
ATOM    872  CA  ARG   123    -154.618  38.572-109.804  1.00237.13           C
ATOM    873  CB  ARG   123    -154.946  39.395-111.062  1.00237.13           C
ATOM    874  CG  ARG   123    -155.380  40.833-110.767  1.00237.13           C
ATOM    875  CD  ARG   123    -156.894  41.039-110.831  1.00237.13           C
ATOM    876  NE  ARG   123    -157.164  42.469-110.513  1.00237.13           N
ATOM    877  CZ  ARG   123    -158.427  42.970-110.641  1.00237.13           C
ATOM    878  NH1 ARG   123    -159.440  42.163-111.073  1.00237.13           N
ATOM    879  NH2 ARG   123    -158.678  44.277-110.335  1.00237.13           N
ATOM    880  C   ARG   123    -155.856  38.483-108.976  1.00237.13           C
ATOM    881  O   ARG   123    -156.829  37.826-109.342  1.00237.13           O
ATOM    882  N   PRO   124    -155.815  39.119-107.840  1.00178.96           N
ATOM    883  CA  PRO   124    -156.968  39.101-106.985  1.00178.96           C
ATOM    884  CD  PRO   124    -154.577  39.138-107.076  1.00178.96           C
ATOM    885  CB  PRO   124    -156.466  39.467-105.590  1.00178.96           C
ATOM    886  CG  PRO   124    -154.997  39.011-105.604  1.00178.96           C
ATOM    887  C   PRO   124    -158.012  40.032-107.504  1.00178.96           C
ATOM    888  O   PRO   124    -157.667  40.986-108.198  1.00178.96           O
ATOM    889  N   THR   125    -159.295  39.771-107.187  1.00276.55           N
ATOM    890  CA  THR   125    -160.335  40.647-107.634  1.00276.55           C
ATOM    891  CB  THR   125    -161.340  39.979-108.526  1.00276.55           C
ATOM    892  OG1 THR   125    -162.233  40.942-109.066  1.00276.55           O
ATOM    893  CG2 THR   125    -162.113  38.935-107.703  1.00276.55           C
ATOM    894  C   THR   125    -161.064  41.113-106.420  1.00276.55           C
ATOM    895  O   THR   125    -161.246  40.359-105.465  1.00276.55           O
ATOM    896  N   GLU   126    -161.485  42.393-106.416  1.00335.35           N
ATOM    897  CA  GLU   126    -162.200  42.898-105.284  1.00335.35           C
ATOM    898  CB  GLU   126    -161.423  43.971-104.499  1.00335.35           C
ATOM    899  CG  GLU   126    -162.144  44.473-103.245  1.00335.35           C
ATOM    900  CD  GLU   126    -163.152  45.537-103.657  1.00335.35           C
ATOM    901  OE1 GLU   126    -163.038  46.052-104.802  1.00335.35           O
ATOM    902  OE2 GLU   126    -164.048  45.854-102.829  1.00335.35           O
ATOM    903  C   GLU   126    -163.455  43.526-105.793  1.00335.35           C
ATOM    904  O   GLU   126    -163.469  44.129-106.865  1.00335.35           O
ATOM    905  N   PHE   127    -164.556  43.374-105.035  1.00304.44           N
ATOM    906  CA  PHE   127    -165.794  43.970-105.438  1.00304.44           C
ATOM    907  CB  PHE   127    -166.866  42.946-105.850  1.00304.44           C
ATOM    908  CG  PHE   127    -168.087  43.705-106.240  1.00304.44           C
ATOM    909  CD1 PHE   127    -168.211  44.220-107.510  1.00304.44           C
ATOM    910  CD2 PHE   127    -169.108  43.902-105.340  1.00304.44           C
ATOM    911  CE1 PHE   127    -169.335  44.920-107.877  1.00304.44           C
ATOM    912  CE2 PHE   127    -170.235  44.602-105.701  1.00304.44           C
ATOM    913  CZ  PHE   127    -170.350  45.113-106.972  1.00304.44           C
ATOM    914  C   PHE   127    -166.320  44.709-104.254  1.00304.44           C
ATOM    915  O   PHE   127    -166.063  44.331-103.111  1.00304.44           O
ATOM    916  N   ALA   128    -167.058  45.809-104.496  1.00279.33           N
ATOM    917  CA  ALA   128    -167.593  46.552-103.394  1.00279.33           C
ATOM    918  CB  ALA   128    -166.837  47.861-103.109  1.00279.33           C
ATOM    919  C   ALA   128    -168.997  46.924-103.736  1.00279.33           C
ATOM    920  O   ALA   128    -169.345  47.081-104.905  1.00279.33           O
ATOM    921  N   PHE   129    -169.853  47.052-102.705  1.00302.38           N
ATOM    922  CA  PHE   129    -171.214  47.435-102.928  1.00302.38           C
ATOM    923  CB  PHE   129    -172.229  46.333-102.584  1.00302.38           C
ATOM    924  CG  PHE   129    -173.592  46.866-102.863  1.00302.38           C
ATOM    925  CD1 PHE   129    -174.105  46.840-104.137  1.00302.38           C
ATOM    926  CD2 PHE   129    -174.360  47.391-101.846  1.00302.38           C
ATOM    927  CE1 PHE   129    -175.363  47.331-104.399  1.00302.38           C
ATOM    928  CE2 PHE   129    -175.618  47.883-102.101  1.00302.38           C
ATOM    929  CZ  PHE   129    -176.121  47.853-103.380  1.00302.38           C
ATOM    930  C   PHE   129    -171.489  48.591-102.024  1.00302.38           C
ATOM    931  O   PHE   129    -170.943  48.672-100.926  1.00302.38           O
ATOM    932  N   TYR   130    -172.333  49.537-102.476  1.00259.90           N
ATOM    933  CA  TYR   130    -172.633  50.663-101.644  1.00259.90           C
ATOM    934  CB  TYR   130    -172.247  52.004-102.298  1.00259.90           C
ATOM    935  CG  TYR   130    -172.594  53.115-101.367  1.00259.90           C
ATOM    936  CD1 TYR   130    -171.801  53.377-100.275  1.00259.90           C
ATOM    937  CD2 TYR   130    -173.697  53.907-101.595  1.00259.90           C
ATOM    938  CE1 TYR   130    -172.108  54.403 -99.413  1.00259.90           C
ATOM    939  CE2 TYR   130    -174.009  54.935-100.737  1.00259.90           C
ATOM    940  CZ  TYR   130    -173.215  55.183 -99.643  1.00259.90           C
ATOM    941  OH  TYR   130    -173.535  56.238 -98.763  1.00259.90           O
ATOM    942  C   TYR   130    -174.107  50.665-101.412  1.00259.90           C
ATOM    943  O   TYR   130    -174.906  50.709-102.346  1.00259.90           O
ATOM    944  N   PRO   131    -174.477  50.580-100.165  1.00 93.48           N
ATOM    945  CA  PRO   131    -175.871  50.607 -99.816  1.00 93.48           C
ATOM    946  CD  PRO   131    -173.697  49.804 -99.218  1.00 93.48           C
ATOM    947  CB  PRO   131    -175.992  49.885 -98.471  1.00 93.48           C
ATOM    948  CG  PRO   131    -174.549  49.801 -97.942  1.00 93.48           C
ATOM    949  C   PRO   131    -176.357  52.017 -99.781  1.00 93.48           C
ATOM    950  O   PRO   131    -175.535  52.924 -99.663  1.00 93.48           O
ATOM    951  N   GLY   132    -177.682  52.229 -99.888  1.00113.55           N
ATOM    952  CA  GLY   132    -178.201  53.564 -99.826  1.00113.55           C
ATOM    953  C   GLY   132    -179.660  53.458 -99.528  1.00113.55           C
ATOM    954  O   GLY   132    -180.318  52.500 -99.931  1.00113.55           O
ATOM    955  N   TYR   133    -180.205  54.454 -98.804  1.00252.56           N
ATOM    956  CA  TYR   133    -181.601  54.421 -98.486  1.00252.56           C
ATOM    957  CB  TYR   133    -181.864  54.268 -96.976  1.00252.56           C
ATOM    958  CG  TYR   133    -183.334  54.188 -96.748  1.00252.56           C
ATOM    959  CD1 TYR   133    -184.026  53.045 -97.073  1.00252.56           C
ATOM    960  CD2 TYR   133    -184.015  55.242 -96.185  1.00252.56           C
ATOM    961  CE1 TYR   133    -185.381  52.960 -96.861  1.00252.56           C
ATOM    962  CE2 TYR   133    -185.371  55.164 -95.970  1.00252.56           C
ATOM    963  CZ  TYR   133    -186.056  54.022 -96.310  1.00252.56           C
ATOM    964  OH  TYR   133    -187.448  53.939 -96.090  1.00252.56           O
ATOM    965  C   TYR   133    -182.181  55.721 -98.949  1.00252.56           C
ATOM    966  O   TYR   133    -181.632  56.792 -98.695  1.00252.56           O
ATOM    967  N   PRO   134    -183.271  55.635 -99.657  1.00171.14           N
ATOM    968  CA  PRO   134    -183.891  56.834-100.154  1.00171.14           C
ATOM    969  CD  PRO   134    -183.431  54.524-100.583  1.00171.14           C
ATOM    970  CB  PRO   134    -184.787  56.398-101.311  1.00171.14           C
ATOM    971  CG  PRO   134    -184.117  55.113-101.825  1.00171.14           C
ATOM    972  C   PRO   134    -184.632  57.559 -99.078  1.00171.14           C
ATOM    973  O   PRO   134    -185.020  56.932 -98.095  1.00171.14           O
ATOM    974  N   GLY   135    -184.837  58.880 -99.242  1.00115.33           N
ATOM    975  CA  GLY   135    -185.565  59.627 -98.259  1.00115.33           C
ATOM    976  C   GLY   135    -185.974  60.914 -98.895  1.00115.33           C
ATOM    977  O   GLY   135    -185.337  61.384 -99.837  1.00115.33           O
ATOM    978  N   THR   136    -187.065  61.523 -98.388  1.00225.87           N
ATOM    979  CA  THR   136    -187.516  62.765 -98.942  1.00225.87           C
ATOM    980  CB  THR   136    -188.814  62.651 -99.686  1.00225.87           C
ATOM    981  OG1 THR   136    -188.689  61.719-100.751  1.00225.87           O
ATOM    982  CG2 THR   136    -189.190  64.037-100.235  1.00225.87           C
ATOM    983  C   THR   136    -187.743  63.710 -97.809  1.00225.87           C
ATOM    984  O   THR   136    -188.037  63.296 -96.689  1.00225.87           O
ATOM    985  N   TYR   137    -187.587  65.022 -98.076  1.00317.89           N
ATOM    986  CA  TYR   137    -187.806  66.004 -97.056  1.00317.89           C
ATOM    987  CB  TYR   137    -186.520  66.706 -96.591  1.00317.89           C
ATOM    988  CG  TYR   137    -186.901  67.692 -95.541  1.00317.89           C
ATOM    989  CD1 TYR   137    -187.104  67.288 -94.240  1.00317.89           C
ATOM    990  CD2 TYR   137    -187.053  69.021 -95.856  1.00317.89           C
ATOM    991  CE1 TYR   137    -187.455  68.197 -93.271  1.00317.89           C
ATOM    992  CE2 TYR   137    -187.404  69.936 -94.891  1.00317.89           C
ATOM    993  CZ  TYR   137    -187.606  69.523 -93.596  1.00317.89           C
ATOM    994  OH  TYR   137    -187.967  70.458 -92.603  1.00317.89           O
ATOM    995  C   TYR   137    -188.700  67.055 -97.628  1.00317.89           C
ATOM    996  O   TYR   137    -188.635  67.354 -98.819  1.00317.89           O
ATOM    997  N   GLN   138    -189.583  67.630 -96.789  1.00238.77           N
ATOM    998  CA  GLN   138    -190.449  68.665 -97.269  1.00238.77           C
ATOM    999  CB  GLN   138    -191.944  68.342 -97.107  1.00238.77           C
ATOM   1000  CG  GLN   138    -192.387  68.210 -95.648  1.00238.77           C
ATOM   1001  CD  GLN   138    -193.876  67.892 -95.636  1.00238.77           C
ATOM   1002  OE1 GLN   138    -194.510  67.790 -96.685  1.00238.77           O
ATOM   1003  NE2 GLN   138    -194.453  67.730 -94.416  1.00238.77           N
ATOM   1004  C   GLN   138    -190.167  69.894 -96.465  1.00238.77           C
ATOM   1005  O   GLN   138    -190.127  69.864 -95.236  1.00238.77           O
ATOM   1006  N   PRO   139    -189.940  70.973 -97.158  1.00189.73           N
ATOM   1007  CA  PRO   139    -189.678  72.209 -96.475  1.00189.73           C
ATOM   1008  CD  PRO   139    -189.183  70.872 -98.397  1.00189.73           C
ATOM   1009  CB  PRO   139    -188.954  73.104 -97.479  1.00189.73           C
ATOM   1010  CG  PRO   139    -188.268  72.106 -98.427  1.00189.73           C
ATOM   1011  C   PRO   139    -190.942  72.813 -95.956  1.00189.73           C
ATOM   1012  O   PRO   139    -192.012  72.496 -96.475  1.00189.73           O
ATOM   1013  N   MET   140    -190.841  73.671 -94.922  1.00354.97           N
ATOM   1014  CA  MET   140    -191.999  74.331 -94.395  1.00354.97           C
ATOM   1015  CB  MET   140    -192.450  73.787 -93.029  1.00354.97           C
ATOM   1016  CG  MET   140    -193.702  74.475 -92.480  1.00354.97           C
ATOM   1017  SD  MET   140    -195.232  74.080 -93.379  1.00354.97           S
ATOM   1018  CE  MET   140    -196.300  75.120 -92.341  1.00354.97           C
ATOM   1019  C   MET   140    -191.625  75.764 -94.197  1.00354.97           C
ATOM   1020  O   MET   140    -190.461  76.078 -93.953  1.00354.97           O
ATOM   1021  N   ALA   141    -192.603  76.683 -94.324  1.00276.58           N
ATOM   1022  CA  ALA   141    -192.288  78.068 -94.138  1.00276.58           C
ATOM   1023  CB  ALA   141    -192.037  78.824 -95.454  1.00276.58           C
ATOM   1024  C   ALA   141    -193.451  78.726 -93.470  1.00276.58           C
ATOM   1025  O   ALA   141    -194.587  78.268 -93.584  1.00276.58           O
ATOM   1026  N   SER   142    -193.181  79.818 -92.728  1.00228.76           N
ATOM   1027  CA  SER   142    -194.233  80.544 -92.078  1.00228.76           C
ATOM   1028  CB  SER   142    -194.341  80.257 -90.572  1.00228.76           C
ATOM   1029  OG  SER   142    -195.398  81.016 -90.004  1.00228.76           O
ATOM   1030  C   SER   142    -193.916  81.997 -92.229  1.00228.76           C
ATOM   1031  O   SER   142    -192.752  82.374 -92.364  1.00228.76           O
ATOM   1032  N   TYR   143    -194.953  82.855 -92.233  1.00278.68           N
ATOM   1033  CA  TYR   143    -194.708  84.261 -92.372  1.00278.68           C
ATOM   1034  CB  TYR   143    -195.239  84.846 -93.692  1.00278.68           C
ATOM   1035  CG  TYR   143    -194.926  86.302 -93.703  1.00278.68           C
ATOM   1036  CD1 TYR   143    -193.683  86.745 -94.081  1.00278.68           C
ATOM   1037  CD2 TYR   143    -195.881  87.226 -93.335  1.00278.68           C
ATOM   1038  CE1 TYR   143    -193.388  88.090 -94.093  1.00278.68           C
ATOM   1039  CE2 TYR   143    -195.594  88.569 -93.345  1.00278.68           C
ATOM   1040  CZ  TYR   143    -194.346  89.003 -93.724  1.00278.68           C
ATOM   1041  OH  TYR   143    -194.049  90.383 -93.736  1.00278.68           O
ATOM   1042  C   TYR   143    -195.420  84.964 -91.262  1.00278.68           C
ATOM   1043  O   TYR   143    -196.567  84.648 -90.945  1.00278.68           O
ATOM   1044  N   LEU   144    -194.739  85.933 -90.617  1.00209.78           N
ATOM   1045  CA  LEU   144    -195.364  86.685 -89.570  1.00209.78           C
ATOM   1046  CB  LEU   144    -194.746  86.438 -88.182  1.00209.78           C
ATOM   1047  CG  LEU   144    -194.916  84.991 -87.685  1.00209.78           C
ATOM   1048  CD1 LEU   144    -194.286  84.796 -86.296  1.00209.78           C
ATOM   1049  CD2 LEU   144    -196.388  84.548 -87.743  1.00209.78           C
ATOM   1050  C   LEU   144    -195.171  88.134 -89.887  1.00209.78           C
ATOM   1051  O   LEU   144    -194.084  88.552 -90.281  1.00209.78           O
ATOM   1052  N   ASP   145    -196.241  88.940 -89.742  1.00195.64           N
ATOM   1053  CA  ASP   145    -196.118  90.342 -90.016  1.00195.64           C
ATOM   1054  CB  ASP   145    -196.946  90.806 -91.228  1.00195.64           C
ATOM   1055  CG  ASP   145    -196.603  92.261 -91.520  1.00195.64           C
ATOM   1056  OD1 ASP   145    -195.786  92.847 -90.760  1.00195.64           O
ATOM   1057  OD2 ASP   145    -197.158  92.809 -92.510  1.00195.64           O
ATOM   1058  C   ASP   145    -196.626  91.090 -88.824  1.00195.64           C
ATOM   1059  O   ASP   145    -197.769  90.906 -88.410  1.00195.64           O
ATOM   1060  N   VAL   146    -195.773  91.944 -88.224  1.00113.93           N
ATOM   1061  CA  VAL   146    -196.218  92.717 -87.101  1.00113.93           C
ATOM   1062  CB  VAL   146    -195.764  92.172 -85.779  1.00113.93           C
ATOM   1063  CG1 VAL   146    -194.228  92.228 -85.730  1.00113.93           C
ATOM   1064  CG2 VAL   146    -196.449  92.975 -84.660  1.00113.93           C
ATOM   1065  C   VAL   146    -195.637  94.088 -87.233  1.00113.93           C
ATOM   1066  O   VAL   146    -194.554  94.262 -87.790  1.00113.93           O
ATOM   1067  N   SER   147    -196.365  95.110 -86.738  1.00181.14           N
ATOM   1068  CA  SER   147    -195.853  96.449 -86.793  1.00181.14           C
ATOM   1069  CB  SER   147    -196.303  97.229 -88.040  1.00181.14           C
ATOM   1070  OG  SER   147    -195.785  96.617 -89.212  1.00181.14           O
ATOM   1071  C   SER   147    -196.386  97.180 -85.603  1.00181.14           C
ATOM   1072  O   SER   147    -197.466  96.867 -85.105  1.00181.14           O
ATOM   1073  N   VAL   148    -195.620  98.169 -85.099  1.00 43.25           N
ATOM   1074  CA  VAL   148    -196.087  98.932 -83.979  1.00 43.25           C
ATOM   1075  CB  VAL   148    -195.648  98.378 -82.656  1.00 43.25           C
ATOM   1076  CG1 VAL   148    -196.124  99.324 -81.540  1.00 43.25           C
ATOM   1077  CG2 VAL   148    -196.182  96.941 -82.527  1.00 43.25           C
ATOM   1078  C   VAL   148    -195.506 100.305 -84.094  1.00 43.25           C
ATOM   1079  O   VAL   148    -194.443 100.491 -84.684  1.00 43.25           O
ATOM   1080  N   VAL   149    -196.211 101.316 -83.545  1.00 55.07           N
ATOM   1081  CA  VAL   149    -195.697 102.654 -83.576  1.00 55.07           C
ATOM   1082  CB  VAL   149    -196.297 103.501 -84.659  1.00 55.07           C
ATOM   1083  CG1 VAL   149    -195.754 104.933 -84.520  1.00 55.07           C
ATOM   1084  CG2 VAL   149    -195.993 102.847 -86.018  1.00 55.07           C
ATOM   1085  C   VAL   149    -196.053 103.297 -82.274  1.00 55.07           C
ATOM   1086  O   VAL   149    -197.092 102.995 -81.689  1.00 55.07           O
ATOM   1087  N   GLN   150    -195.178 104.192 -81.771  1.00324.89           N
ATOM   1088  CA  GLN   150    -195.484 104.865 -80.542  1.00324.89           C
ATOM   1089  CB  GLN   150    -195.053 104.087 -79.288  1.00324.89           C
ATOM   1090  CG  GLN   150    -195.384 104.809 -77.980  1.00324.89           C
ATOM   1091  CD  GLN   150    -196.895 104.782 -77.797  1.00324.89           C
ATOM   1092  OE1 GLN   150    -197.535 103.749 -77.984  1.00324.89           O
ATOM   1093  NE2 GLN   150    -197.483 105.950 -77.425  1.00324.89           N
ATOM   1094  C   GLN   150    -194.738 106.162 -80.533  1.00324.89           C
ATOM   1095  O   GLN   150    -193.696 106.295 -81.173  1.00324.89           O
ATOM   1096  N   THR   151    -195.276 107.167 -79.814  1.00249.41           N
ATOM   1097  CA  THR   151    -194.605 108.430 -79.713  1.00249.41           C
ATOM   1098  CB  THR   151    -195.310 109.546 -80.425  1.00249.41           C
ATOM   1099  OG1 THR   151    -195.444 109.240 -81.805  1.00249.41           O
ATOM   1100  CG2 THR   151    -194.493 110.838 -80.245  1.00249.41           C
ATOM   1101  C   THR   151    -194.565 108.790 -78.263  1.00249.41           C
ATOM   1102  O   THR   151    -195.501 108.504 -77.519  1.00249.41           O
ATOM   1103  N   LEU   152    -193.457 109.415 -77.813  1.00324.16           N
ATOM   1104  CA  LEU   152    -193.366 109.788 -76.434  1.00324.16           C
ATOM   1105  CB  LEU   152    -192.416 108.899 -75.612  1.00324.16           C
ATOM   1106  CG  LEU   152    -192.324 109.311 -74.131  1.00324.16           C
ATOM   1107  CD1 LEU   152    -193.680 109.152 -73.423  1.00324.16           C
ATOM   1108  CD2 LEU   152    -191.186 108.568 -73.414  1.00324.16           C
ATOM   1109  C   LEU   152    -192.835 111.184 -76.357  1.00324.16           C
ATOM   1110  O   LEU   152    -192.141 111.646 -77.260  1.00324.16           O
ATOM   1111  N   GLY   153    -193.182 111.901 -75.270  1.00144.49           N
ATOM   1112  CA  GLY   153    -192.682 113.231 -75.073  1.00144.49           C
ATOM   1113  C   GLY   153    -193.341 113.771 -73.845  1.00144.49           C
ATOM   1114  O   GLY   153    -194.490 113.444 -73.554  1.00144.49           O
ATOM   1115  N   ALA   154    -192.623 114.623 -73.084  1.00251.31           N
ATOM   1116  CA  ALA   154    -193.224 115.178 -71.907  1.00251.31           C
ATOM   1117  CB  ALA   154    -192.917 114.382 -70.627  1.00251.31           C
ATOM   1118  C   ALA   154    -192.679 116.555 -71.706  1.00251.31           C
ATOM   1119  O   ALA   154    -191.527 116.851 -72.019  1.00251.31           O
ATOM   1120  N   PRO   155    -193.531 117.407 -71.210  1.00183.10           N
ATOM   1121  CA  PRO   155    -193.112 118.751 -70.916  1.00183.10           C
ATOM   1122  CD  PRO   155    -194.910 117.363 -71.670  1.00183.10           C
ATOM   1123  CB  PRO   155    -194.381 119.600 -70.912  1.00183.10           C
ATOM   1124  CG  PRO   155    -195.343 118.828 -71.828  1.00183.10           C
ATOM   1125  C   PRO   155    -192.394 118.779 -69.606  1.00183.10           C
ATOM   1126  O   PRO   155    -192.515 117.822 -68.843  1.00183.10           O
ATOM   1127  N   GLY   156    -191.633 119.856 -69.329  1.00118.99           N
ATOM   1128  CA  GLY   156    -190.961 119.956 -68.066  1.00118.99           C
ATOM   1129  C   GLY   156    -190.744 121.409 -67.795  1.00118.99           C
ATOM   1130  O   GLY   156    -190.486 122.188 -68.711  1.00118.99           O
ATOM   1131  N   GLU   157    -190.845 121.813 -66.513  1.00307.24           N
ATOM   1132  CA  GLU   157    -190.641 123.194 -66.186  1.00307.24           C
ATOM   1133  CB  GLU   157    -191.941 123.949 -65.862  1.00307.24           C
ATOM   1134  CG  GLU   157    -191.725 125.437 -65.579  1.00307.24           C
ATOM   1135  CD  GLU   157    -191.409 126.124 -66.900  1.00307.24           C
ATOM   1136  OE1 GLU   157    -191.376 125.415 -67.942  1.00307.24           O
ATOM   1137  OE2 GLU   157    -191.194 127.365 -66.886  1.00307.24           O
ATOM   1138  C   GLU   157    -189.779 123.255 -64.966  1.00307.24           C
ATOM   1139  O   GLU   157    -189.865 122.413 -64.073  1.00307.24           O
ATOM   1140  N   PRO   158    -188.919 124.233 -64.943  1.00115.74           N
ATOM   1141  CA  PRO   158    -188.062 124.430 -63.806  1.00115.74           C
ATOM   1142  CD  PRO   158    -188.302 124.699 -66.172  1.00115.74           C
ATOM   1143  CB  PRO   158    -186.834 125.187 -64.319  1.00115.74           C
ATOM   1144  CG  PRO   158    -187.249 125.712 -65.704  1.00115.74           C
ATOM   1145  C   PRO   158    -188.798 125.152 -62.724  1.00115.74           C
ATOM   1146  O   PRO   158    -189.804 125.795 -63.015  1.00115.74           O
ATOM   1147  N   ARG   159    -188.321 125.046 -61.468  1.00272.66           N
ATOM   1148  CA  ARG   159    -188.950 125.740 -60.383  1.00272.66           C
ATOM   1149  CB  ARG   159    -189.720 124.820 -59.421  1.00272.66           C
ATOM   1150  CG  ARG   159    -190.946 124.161 -60.056  1.00272.66           C
ATOM   1151  CD  ARG   159    -191.713 123.246 -59.098  1.00272.66           C
ATOM   1152  NE  ARG   159    -192.344 124.110 -58.061  1.00272.66           N
ATOM   1153  CZ  ARG   159    -193.272 123.586 -57.209  1.00272.66           C
ATOM   1154  NH1 ARG   159    -193.625 122.271 -57.307  1.00272.66           N
ATOM   1155  NH2 ARG   159    -193.848 124.379 -56.258  1.00272.66           N
ATOM   1156  C   ARG   159    -187.863 126.392 -59.593  1.00272.66           C
ATOM   1157  O   ARG   159    -186.726 125.923 -59.583  1.00272.66           O
ATOM   1158  N   HIS   160    -188.183 127.517 -58.921  1.00259.84           N
ATOM   1159  CA  HIS   160    -187.185 128.183 -58.137  1.00259.84           C
ATOM   1160  ND1 HIS   160    -184.435 130.102 -58.044  1.00259.84           N
ATOM   1161  CG  HIS   160    -185.785 130.275 -57.833  1.00259.84           C
ATOM   1162  CB  HIS   160    -186.854 129.599 -58.639  1.00259.84           C
ATOM   1163  NE2 HIS   160    -184.636 131.520 -56.343  1.00259.84           N
ATOM   1164  CD2 HIS   160    -185.889 131.144 -56.791  1.00259.84           C
ATOM   1165  CE1 HIS   160    -183.794 130.869 -57.126  1.00259.84           C
ATOM   1166  C   HIS   160    -187.714 128.321 -56.747  1.00259.84           C
ATOM   1167  O   HIS   160    -188.883 128.646 -56.544  1.00259.84           O
ATOM   1168  N   ASP   161    -186.857 128.047 -55.744  1.00208.11           N
ATOM   1169  CA  ASP   161    -187.267 128.168 -54.376  1.00208.11           C
ATOM   1170  CB  ASP   161    -187.225 126.834 -53.609  1.00208.11           C
ATOM   1171  CG  ASP   161    -187.904 127.024 -52.259  1.00208.11           C
ATOM   1172  OD1 ASP   161    -188.349 128.166 -51.970  1.00208.11           O
ATOM   1173  OD2 ASP   161    -187.993 126.022 -51.500  1.00208.11           O
ATOM   1174  C   ASP   161    -186.307 129.098 -53.707  1.00208.11           C
ATOM   1175  O   ASP   161    -185.095 128.981 -53.883  1.00208.11           O
ATOM   1176  N   SER   162    -186.826 130.071 -52.932  1.00171.71           N
ATOM   1177  CA  SER   162    -185.949 130.975 -52.249  1.00171.71           C
ATOM   1178  CB  SER   162    -186.092 132.436 -52.705  1.00171.71           C
ATOM   1179  OG  SER   162    -185.193 133.264 -51.981  1.00171.71           O
ATOM   1180  C   SER   162    -186.298 130.930 -50.797  1.00171.71           C
ATOM   1181  O   SER   162    -187.464 130.784 -50.433  1.00171.71           O
ATOM   1182  N   LEU   163    -185.277 131.035 -49.925  1.00272.52           N
ATOM   1183  CA  LEU   163    -185.523 131.019 -48.513  1.00272.52           C
ATOM   1184  CB  LEU   163    -184.910 129.804 -47.795  1.00272.52           C
ATOM   1185  CG  LEU   163    -185.503 128.458 -48.248  1.00272.52           C
ATOM   1186  CD1 LEU   163    -185.203 128.187 -49.731  1.00272.52           C
ATOM   1187  CD2 LEU   163    -185.049 127.311 -47.331  1.00272.52           C
ATOM   1188  C   LEU   163    -184.879 132.237 -47.934  1.00272.52           C
ATOM   1189  O   LEU   163    -183.814 132.658 -48.382  1.00272.52           O
ATOM   1190  N   LEU   164    -185.529 132.853 -46.927  1.00221.60           N
ATOM   1191  CA  LEU   164    -184.945 134.007 -46.310  1.00221.60           C
ATOM   1192  CB  LEU   164    -185.891 135.218 -46.250  1.00221.60           C
ATOM   1193  CG  LEU   164    -186.287 135.757 -47.637  1.00221.60           C
ATOM   1194  CD1 LEU   164    -185.070 136.318 -48.389  1.00221.60           C
ATOM   1195  CD2 LEU   164    -187.057 134.701 -48.447  1.00221.60           C
ATOM   1196  C   LEU   164    -184.610 133.636 -44.903  1.00221.60           C
ATOM   1197  O   LEU   164    -185.471 133.226 -44.125  1.00221.60           O
ATOM   1198  N   PRO   165    -183.356 133.750 -44.574  1.00154.63           N
ATOM   1199  CA  PRO   165    -182.953 133.439 -43.229  1.00154.63           C
ATOM   1200  CD  PRO   165    -182.333 133.379 -45.541  1.00154.63           C
ATOM   1201  CB  PRO   165    -181.457 133.139 -43.293  1.00154.63           C
ATOM   1202  CG  PRO   165    -181.245 132.652 -44.736  1.00154.63           C
ATOM   1203  C   PRO   165    -183.286 134.564 -42.306  1.00154.63           C
ATOM   1204  O   PRO   165    -183.410 135.697 -42.768  1.00154.63           O
ATOM   1205  N   VAL   166    -183.451 134.272 -41.001  1.00 97.91           N
ATOM   1206  CA  VAL   166    -183.709 135.312 -40.049  1.00 97.91           C
ATOM   1207  CB  VAL   166    -185.080 135.245 -39.442  1.00 97.91           C
ATOM   1208  CG1 VAL   166    -186.119 135.452 -40.557  1.00 97.91           C
ATOM   1209  CG2 VAL   166    -185.220 133.906 -38.699  1.00 97.91           C
ATOM   1210  C   VAL   166    -182.729 135.122 -38.938  1.00 97.91           C
ATOM   1211  O   VAL   166    -182.460 133.994 -38.527  1.00 97.91           O
ATOM   1212  N   ASP   167    -182.146 136.226 -38.433  1.00185.51           N
ATOM   1213  CA  ASP   167    -181.202 136.086 -37.365  1.00185.51           C
ATOM   1214  CB  ASP   167    -179.748 136.353 -37.792  1.00185.51           C
ATOM   1215  CG  ASP   167    -178.834 135.994 -36.628  1.00185.51           C
ATOM   1216  OD1 ASP   167    -179.362 135.597 -35.555  1.00185.51           O
ATOM   1217  OD2 ASP   167    -177.591 136.106 -36.799  1.00185.51           O
ATOM   1218  C   ASP   167    -181.539 137.088 -36.310  1.00185.51           C
ATOM   1219  O   ASP   167    -181.630 138.284 -36.581  1.00185.51           O
ATOM   1220  N   SER   168    -181.759 136.614 -35.068  1.00174.03           N
ATOM   1221  CA  SER   168    -182.023 137.526 -33.992  1.00174.03           C
ATOM   1222  CB  SER   168    -183.453 137.424 -33.434  1.00174.03           C
ATOM   1223  OG  SER   168    -183.630 138.354 -32.376  1.00174.03           O
ATOM   1224  C   SER   168    -181.088 137.161 -32.887  1.00174.03           C
ATOM   1225  O   SER   168    -180.929 135.984 -32.568  1.00174.03           O
ATOM   1226  N   TYR   169    -180.423 138.166 -32.286  1.00318.91           N
ATOM   1227  CA  TYR   169    -179.519 137.853 -31.221  1.00318.91           C
ATOM   1228  CB  TYR   169    -178.037 137.962 -31.617  1.00318.91           C
ATOM   1229  CG  TYR   169    -177.225 137.620 -30.415  1.00318.91           C
ATOM   1230  CD1 TYR   169    -176.981 136.302 -30.090  1.00318.91           C
ATOM   1231  CD2 TYR   169    -176.708 138.609 -29.615  1.00318.91           C
ATOM   1232  CE1 TYR   169    -176.233 135.982 -28.983  1.00318.91           C
ATOM   1233  CE2 TYR   169    -175.957 138.295 -28.505  1.00318.91           C
ATOM   1234  CZ  TYR   169    -175.720 136.978 -28.189  1.00318.91           C
ATOM   1235  OH  TYR   169    -174.950 136.654 -27.051  1.00318.91           O
ATOM   1236  C   TYR   169    -179.745 138.822 -30.107  1.00318.91           C
ATOM   1237  O   TYR   169    -180.021 139.999 -30.335  1.00318.91           O
ATOM   1238  N   GLN   170    -179.655 138.330 -28.856  1.00312.11           N
ATOM   1239  CA  GLN   170    -179.773 139.184 -27.715  1.00312.11           C
ATOM   1240  CB  GLN   170    -181.123 139.071 -26.982  1.00312.11           C
ATOM   1241  CG  GLN   170    -181.369 137.696 -26.361  1.00312.11           C
ATOM   1242  CD  GLN   170    -182.730 137.728 -25.678  1.00312.11           C
ATOM   1243  OE1 GLN   170    -183.411 138.753 -25.672  1.00312.11           O
ATOM   1244  NE2 GLN   170    -183.140 136.575 -25.085  1.00312.11           N
ATOM   1245  C   GLN   170    -178.714 138.742 -26.759  1.00312.11           C
ATOM   1246  O   GLN   170    -178.450 137.548 -26.633  1.00312.11           O
ATOM   1247  N   SER   171    -178.057 139.692 -26.068  1.00234.30           N
ATOM   1248  CA  SER   171    -177.040 139.271 -25.154  1.00234.30           C
ATOM   1249  CB  SER   171    -175.621 139.326 -25.746  1.00234.30           C
ATOM   1250  OG  SER   171    -174.671 138.901 -24.778  1.00234.30           O
ATOM   1251  C   SER   171    -177.054 140.180 -23.970  1.00234.30           C
ATOM   1252  O   SER   171    -177.438 141.345 -24.065  1.00234.30           O
ATOM   1253  N   TRP   172    -176.651 139.638 -22.805  1.00344.81           N
ATOM   1254  CA  TRP   172    -176.560 140.415 -21.604  1.00344.81           C
ATOM   1255  CB  TRP   172    -177.664 140.099 -20.582  1.00344.81           C
ATOM   1256  CG  TRP   172    -177.582 140.908 -19.308  1.00344.81           C
ATOM   1257  CD2 TRP   172    -178.213 142.182 -19.120  1.00344.81           C
ATOM   1258  CD1 TRP   172    -176.940 140.618 -18.139  1.00344.81           C
ATOM   1259  NE1 TRP   172    -177.132 141.636 -17.235  1.00344.81           N
ATOM   1260  CE2 TRP   172    -177.915 142.604 -17.826  1.00344.81           C
ATOM   1261  CE3 TRP   172    -178.981 142.938 -19.959  1.00344.81           C
ATOM   1262  CZ2 TRP   172    -178.381 143.797 -17.349  1.00344.81           C
ATOM   1263  CZ3 TRP   172    -179.449 144.139 -19.475  1.00344.81           C
ATOM   1264  CH2 TRP   172    -179.155 144.560 -18.195  1.00344.81           C
ATOM   1265  C   TRP   172    -175.258 140.042 -20.978  1.00344.81           C
ATOM   1266  O   TRP   172    -174.822 138.898 -21.086  1.00344.81           O
ATOM   1267  N   ALA   173    -174.582 141.004 -20.320  1.00289.73           N
ATOM   1268  CA  ALA   173    -173.334 140.649 -19.714  1.00289.73           C
ATOM   1269  CB  ALA   173    -172.107 141.106 -20.520  1.00289.73           C
ATOM   1270  C   ALA   173    -173.251 141.313 -18.380  1.00289.73           C
ATOM   1271  O   ALA   173    -173.730 142.431 -18.196  1.00289.73           O
ATOM   1272  N   LEU   174    -172.652 140.608 -17.401  1.00362.59           N
ATOM   1273  CA  LEU   174    -172.460 141.168 -16.097  1.00362.59           C
ATOM   1274  CB  LEU   174    -173.332 140.500 -15.013  1.00362.59           C
ATOM   1275  CG  LEU   174    -173.216 141.113 -13.601  1.00362.59           C
ATOM   1276  CD1 LEU   174    -171.854 140.836 -12.945  1.00362.59           C
ATOM   1277  CD2 LEU   174    -173.575 142.607 -13.620  1.00362.59           C
ATOM   1278  C   LEU   174    -171.025 140.922 -15.767  1.00362.59           C
ATOM   1279  O   LEU   174    -170.485 139.861 -16.077  1.00362.59           O
ATOM   1280  N   ALA   175    -170.354 141.908 -15.142  1.00262.00           N
ATOM   1281  CA  ALA   175    -168.974 141.706 -14.813  1.00262.00           C
ATOM   1282  CB  ALA   175    -168.002 142.278 -15.859  1.00262.00           C
ATOM   1283  C   ALA   175    -168.700 142.411 -13.527  1.00262.00           C
ATOM   1284  O   ALA   175    -169.434 143.316 -13.133  1.00262.00           O
ATOM   1285  N   GLY   176    -167.632 141.988 -12.823  1.00119.06           N
ATOM   1286  CA  GLY   176    -167.281 142.633 -11.593  1.00119.06           C
ATOM   1287  C   GLY   176    -166.558 141.641 -10.742  1.00119.06           C
ATOM   1288  O   GLY   176    -166.365 140.490 -11.132  1.00119.06           O
ATOM   1289  N   GLY   177    -166.139 142.081  -9.540  1.00 83.75           N
ATOM   1290  CA  GLY   177    -165.462 141.218  -8.618  1.00 83.75           C
ATOM   1291  C   GLY   177    -163.999 141.510  -8.687  1.00 83.75           C
ATOM   1292  O   GLY   177    -163.449 141.764  -9.758  1.00 83.75           O
ATOM   1293  N   TRP   178    -163.332 141.480  -7.516  1.00253.23           N
ATOM   1294  CA  TRP   178    -161.921 141.718  -7.445  1.00253.23           C
ATOM   1295  CB  TRP   178    -161.574 143.037  -6.732  1.00253.23           C
ATOM   1296  CG  TRP   178    -160.097 143.325  -6.615  1.00253.23           C
ATOM   1297  CD2 TRP   178    -159.555 144.410  -5.846  1.00253.23           C
ATOM   1298  CD1 TRP   178    -159.033 142.664  -7.155  1.00253.23           C
ATOM   1299  NE1 TRP   178    -157.860 143.270  -6.769  1.00253.23           N
ATOM   1300  CE2 TRP   178    -158.167 144.346  -5.963  1.00253.23           C
ATOM   1301  CE3 TRP   178    -160.165 145.378  -5.101  1.00253.23           C
ATOM   1302  CZ2 TRP   178    -157.364 145.254  -5.333  1.00253.23           C
ATOM   1303  CZ3 TRP   178    -159.353 146.294  -4.469  1.00253.23           C
ATOM   1304  CH2 TRP   178    -157.980 146.233  -4.584  1.00253.23           C
ATOM   1305  C   TRP   178    -161.330 140.618  -6.627  1.00253.23           C
ATOM   1306  O   TRP   178    -161.825 140.307  -5.544  1.00253.23           O
ATOM   1307  N   ASN   179    -160.257 139.978  -7.133  1.00185.64           N
ATOM   1308  CA  ASN   179    -159.634 138.945  -6.359  1.00185.64           C
ATOM   1309  CB  ASN   179    -160.170 137.538  -6.674  1.00185.64           C
ATOM   1310  CG  ASN   179    -161.619 137.470  -6.213  1.00185.64           C
ATOM   1311  OD1 ASN   179    -161.939 137.812  -5.076  1.00185.64           O
ATOM   1312  ND2 ASN   179    -162.524 137.020  -7.123  1.00185.64           N
ATOM   1313  C   ASN   179    -158.179 138.941  -6.698  1.00185.64           C
ATOM   1314  O   ASN   179    -157.807 139.055  -7.865  1.00185.64           O
ATOM   1315  N   SER   180    -157.307 138.830  -5.675  1.00202.97           N
ATOM   1316  CA  SER   180    -155.903 138.751  -5.954  1.00202.97           C
ATOM   1317  CB  SER   180    -155.261 140.113  -6.272  1.00202.97           C
ATOM   1318  OG  SER   180    -155.818 140.651  -7.463  1.00202.97           O
ATOM   1319  C   SER   180    -155.223 138.227  -4.730  1.00202.97           C
ATOM   1320  O   SER   180    -155.603 138.560  -3.609  1.00202.97           O
ATOM   1321  N   GLN   181    -154.202 137.366  -4.917  1.00383.27           N
ATOM   1322  CA  GLN   181    -153.457 136.887  -3.790  1.00383.27           C
ATOM   1323  CB  GLN   181    -154.334 136.207  -2.720  1.00383.27           C
ATOM   1324  CG  GLN   181    -153.583 135.827  -1.440  1.00383.27           C
ATOM   1325  CD  GLN   181    -152.800 134.545  -1.687  1.00383.27           C
ATOM   1326  OE1 GLN   181    -151.772 134.301  -1.057  1.00383.27           O
ATOM   1327  NE2 GLN   181    -153.301 133.698  -2.625  1.00383.27           N
ATOM   1328  C   GLN   181    -152.475 135.879  -4.295  1.00383.27           C
ATOM   1329  O   GLN   181    -152.783 135.105  -5.200  1.00383.27           O
ATOM   1330  N   MET   182    -151.248 135.877  -3.733  1.00279.67           N
ATOM   1331  CA  MET   182    -150.276 134.902  -4.138  1.00279.67           C
ATOM   1332  CB  MET   182    -149.547 135.260  -5.445  1.00279.67           C
ATOM   1333  CG  MET   182    -150.468 135.278  -6.667  1.00279.67           C
ATOM   1334  SD  MET   182    -149.645 135.704  -8.231  1.00279.67           S
ATOM   1335  CE  MET   182    -148.734 134.138  -8.354  1.00279.67           C
ATOM   1336  C   MET   182    -149.242 134.817  -3.061  1.00279.67           C
ATOM   1337  O   MET   182    -149.002 135.787  -2.343  1.00279.67           O
ATOM   1338  N   CYS   183    -148.611 133.634  -2.902  1.00102.25           N
ATOM   1339  CA  CYS   183    -147.583 133.502  -1.906  1.00102.25           C
ATOM   1340  CB  CYS   183    -148.121 133.149  -0.511  1.00102.25           C
ATOM   1341  SG  CYS   183    -146.794 132.991   0.723  1.00102.25           S
ATOM   1342  C   CYS   183    -146.673 132.389  -2.321  1.00102.25           C
ATOM   1343  O   CYS   183    -147.090 131.461  -3.013  1.00102.25           O
ATOM   1344  N   CYS   184    -145.387 132.472  -1.921  1.00103.92           N
ATOM   1345  CA  CYS   184    -144.456 131.423  -2.230  1.00103.92           C
ATOM   1346  CB  CYS   184    -143.776 131.585  -3.600  1.00103.92           C
ATOM   1347  SG  CYS   184    -142.765 133.092  -3.700  1.00103.92           S
ATOM   1348  C   CYS   184    -143.374 131.462  -1.195  1.00103.92           C
ATOM   1349  O   CYS   184    -143.021 132.532  -0.702  1.00103.92           O
ATOM   1350  N   GLN   185    -142.834 130.285  -0.819  1.00279.19           N
ATOM   1351  CA  GLN   185    -141.771 130.271   0.147  1.00279.19           C
ATOM   1352  CB  GLN   185    -142.234 130.599   1.576  1.00279.19           C
ATOM   1353  CG  GLN   185    -141.101 130.598   2.602  1.00279.19           C
ATOM   1354  CD  GLN   185    -141.701 130.937   3.959  1.00279.19           C
ATOM   1355  OE1 GLN   185    -140.989 131.059   4.955  1.00279.19           O
ATOM   1356  NE2 GLN   185    -143.050 131.106   4.000  1.00279.19           N
ATOM   1357  C   GLN   185    -141.183 128.897   0.171  1.00279.19           C
ATOM   1358  O   GLN   185    -141.782 127.948  -0.335  1.00279.19           O
ATOM   1359  N   GLY   186    -139.970 128.758   0.749  1.00142.77           N
ATOM   1360  CA  GLY   186    -139.362 127.462   0.856  1.00142.77           C
ATOM   1361  C   GLY   186    -137.942 127.640   1.301  1.00142.77           C
ATOM   1362  O   GLY   186    -137.329 128.676   1.050  1.00142.77           O
ATOM   1363  N   GLU   187    -137.384 126.616   1.983  1.00266.98           N
ATOM   1364  CA  GLU   187    -136.019 126.682   2.428  1.00266.98           C
ATOM   1365  CB  GLU   187    -135.851 127.369   3.794  1.00266.98           C
ATOM   1366  CG  GLU   187    -136.200 128.858   3.780  1.00266.98           C
ATOM   1367  CD  GLU   187    -135.989 129.404   5.185  1.00266.98           C
ATOM   1368  OE1 GLU   187    -135.553 128.616   6.067  1.00266.98           O
ATOM   1369  OE2 GLU   187    -136.263 130.615   5.397  1.00266.98           O
ATOM   1370  C   GLU   187    -135.524 125.277   2.584  1.00266.98           C
ATOM   1371  O   GLU   187    -136.312 124.351   2.771  1.00266.98           O
ATOM   1372  N   GLN   188    -134.192 125.078   2.488  1.00335.27           N
ATOM   1373  CA  GLN   188    -133.642 123.762   2.657  1.00335.27           C
ATOM   1374  CB  GLN   188    -133.376 123.027   1.332  1.00335.27           C
ATOM   1375  CG  GLN   188    -132.886 121.592   1.526  1.00335.27           C
ATOM   1376  CD  GLN   188    -134.062 120.765   2.026  1.00335.27           C
ATOM   1377  OE1 GLN   188    -135.207 121.213   1.999  1.00335.27           O
ATOM   1378  NE2 GLN   188    -133.776 119.520   2.493  1.00335.27           N
ATOM   1379  C   GLN   188    -132.325 123.902   3.358  1.00335.27           C
ATOM   1380  O   GLN   188    -131.732 124.980   3.369  1.00335.27           O
ATOM   1381  N   ASN   189    -131.841 122.809   3.987  1.00216.36           N
ATOM   1382  CA  ASN   189    -130.579 122.868   4.673  1.00216.36           C
ATOM   1383  CB  ASN   189    -130.702 122.751   6.201  1.00216.36           C
ATOM   1384  CG  ASN   189    -131.365 124.020   6.717  1.00216.36           C
ATOM   1385  OD1 ASN   189    -130.981 125.129   6.350  1.00216.36           O
ATOM   1386  ND2 ASN   189    -132.396 123.856   7.589  1.00216.36           N
ATOM   1387  C   ASN   189    -129.731 121.723   4.208  1.00216.36           C
ATOM   1388  O   ASN   189    -130.216 120.625   3.941  1.00216.36           O
ATOM   1389  N   PRO   190    -128.459 121.995   4.079  1.00167.38           N
ATOM   1390  CA  PRO   190    -127.540 120.970   3.652  1.00167.38           C
ATOM   1391  CD  PRO   190    -128.081 123.301   3.559  1.00167.38           C
ATOM   1392  CB  PRO   190    -126.332 121.698   3.067  1.00167.38           C
ATOM   1393  CG  PRO   190    -126.907 123.045   2.601  1.00167.38           C
ATOM   1394  C   PRO   190    -127.166 120.015   4.746  1.00167.38           C
ATOM   1395  O   PRO   190    -127.266 120.361   5.923  1.00167.38           O
ATOM   1396  N   PRO   191    -126.769 118.834   4.354  1.00154.65           N
ATOM   1397  CA  PRO   191    -126.323 117.836   5.298  1.00154.65           C
ATOM   1398  CD  PRO   191    -127.455 118.227   3.223  1.00154.65           C
ATOM   1399  CB  PRO   191    -126.506 116.486   4.609  1.00154.65           C
ATOM   1400  CG  PRO   191    -127.617 116.743   3.580  1.00154.65           C
ATOM   1401  C   PRO   191    -124.899 118.082   5.696  1.00154.65           C
ATOM   1402  O   PRO   191    -124.254 118.938   5.093  1.00154.65           O
ATOM   1403  N   GLY   192    -124.391 117.344   6.708  1.00111.43           N
ATOM   1404  CA  GLY   192    -123.029 117.517   7.134  1.00111.43           C
ATOM   1405  C   GLY   192    -122.268 116.264   6.813  1.00111.43           C
ATOM   1406  O   GLY   192    -122.787 115.150   6.878  1.00111.43           O
ATOM   1407  N   PRO   193    -121.027 116.465   6.456  1.00181.44           N
ATOM   1408  CA  PRO   193    -120.164 115.361   6.102  1.00181.44           C
ATOM   1409  CD  PRO   193    -120.732 117.647   5.660  1.00181.44           C
ATOM   1410  CB  PRO   193    -119.064 115.950   5.221  1.00181.44           C
ATOM   1411  CG  PRO   193    -119.713 117.198   4.603  1.00181.44           C
ATOM   1412  C   PRO   193    -119.608 114.628   7.286  1.00181.44           C
ATOM   1413  O   PRO   193    -119.690 115.139   8.402  1.00181.44           O
ATOM   1414  N   PHE   194    -119.043 113.421   7.050  1.00321.07           N
ATOM   1415  CA  PHE   194    -118.439 112.622   8.083  1.00321.07           C
ATOM   1416  CB  PHE   194    -119.238 111.350   8.420  1.00321.07           C
ATOM   1417  CG  PHE   194    -119.246 110.478   7.211  1.00321.07           C
ATOM   1418  CD1 PHE   194    -120.241 110.601   6.269  1.00321.07           C
ATOM   1419  CD2 PHE   194    -118.257 109.541   7.015  1.00321.07           C
ATOM   1420  CE1 PHE   194    -120.251 109.799   5.152  1.00321.07           C
ATOM   1421  CE2 PHE   194    -118.261 108.737   5.900  1.00321.07           C
ATOM   1422  CZ  PHE   194    -119.260 108.866   4.965  1.00321.07           C
ATOM   1423  C   PHE   194    -117.091 112.189   7.581  1.00321.07           C
ATOM   1424  O   PHE   194    -116.797 112.316   6.393  1.00321.07           O
ATOM   1425  N   TRP   195    -116.222 111.685   8.486  1.00301.19           N
ATOM   1426  CA  TRP   195    -114.899 111.272   8.096  1.00301.19           C
ATOM   1427  CB  TRP   195    -113.818 112.293   8.487  1.00301.19           C
ATOM   1428  CG  TRP   195    -113.870 112.703   9.939  1.00301.19           C
ATOM   1429  CD2 TRP   195    -114.505 113.906  10.400  1.00301.19           C
ATOM   1430  CD1 TRP   195    -113.367 112.084  11.046  1.00301.19           C
ATOM   1431  NE1 TRP   195    -113.654 112.824  12.169  1.00301.19           N
ATOM   1432  CE2 TRP   195    -114.353 113.950  11.785  1.00301.19           C
ATOM   1433  CE3 TRP   195    -115.160 114.894   9.721  1.00301.19           C
ATOM   1434  CZ2 TRP   195    -114.858 114.987  12.516  1.00301.19           C
ATOM   1435  CZ3 TRP   195    -115.668 115.938  10.462  1.00301.19           C
ATOM   1436  CH2 TRP   195    -115.520 115.983  11.832  1.00301.19           C
ATOM   1437  C   TRP   195    -114.555 109.968   8.759  1.00301.19           C
ATOM   1438  O   TRP   195    -115.170 109.582   9.752  1.00301.19           O
ATOM   1439  N   LYS   196    -113.560 109.243   8.194  1.00320.58           N
ATOM   1440  CA  LYS   196    -113.123 107.982   8.734  1.00320.58           C
ATOM   1441  CB  LYS   196    -113.770 106.761   8.053  1.00320.58           C
ATOM   1442  CG  LYS   196    -113.615 106.707   6.530  1.00320.58           C
ATOM   1443  CD  LYS   196    -112.186 106.475   6.033  1.00320.58           C
ATOM   1444  CE  LYS   196    -111.515 107.738   5.489  1.00320.58           C
ATOM   1445  NZ  LYS   196    -110.142 107.429   5.031  1.00320.58           N
ATOM   1446  C   LYS   196    -111.632 107.876   8.572  1.00320.58           C
ATOM   1447  O   LYS   196    -111.001 108.754   7.985  1.00320.58           O
ATOM   1448  N   ALA   197    -111.021 106.804   9.132  1.00287.49           N
ATOM   1449  CA  ALA   197    -109.595 106.623   9.026  1.00287.49           C
ATOM   1450  CB  ALA   197    -108.804 107.331  10.139  1.00287.49           C
ATOM   1451  C   ALA   197    -109.284 105.155   9.131  1.00287.49           C
ATOM   1452  O   ALA   197    -110.123 104.365   9.560  1.00287.49           O
ATOM   1453  N   ALA   198    -108.060 104.749   8.714  1.00291.36           N
ATOM   1454  CA  ALA   198    -107.677 103.362   8.789  1.00291.36           C
ATOM   1455  CB  ALA   198    -108.132 102.534   7.575  1.00291.36           C
ATOM   1456  C   ALA   198    -106.176 103.271   8.843  1.00291.36           C
ATOM   1457  O   ALA   198    -105.476 104.234   8.538  1.00291.36           O
ATOM   1458  N   PHE   199    -105.648 102.097   9.265  1.00266.08           N
ATOM   1459  CA  PHE   199    -104.225 101.880   9.337  1.00266.08           C
ATOM   1460  CB  PHE   199    -103.627 102.118  10.735  1.00266.08           C
ATOM   1461  CG  PHE   199    -103.729 103.575  11.033  1.00266.08           C
ATOM   1462  CD1 PHE   199    -104.890 104.103  11.548  1.00266.08           C
ATOM   1463  CD2 PHE   199    -102.662 104.412  10.800  1.00266.08           C
ATOM   1464  CE1 PHE   199    -104.986 105.447  11.825  1.00266.08           C
ATOM   1465  CE2 PHE   199    -102.752 105.756  11.075  1.00266.08           C
ATOM   1466  CZ  PHE   199    -103.915 106.276  11.589  1.00266.08           C
ATOM   1467  C   PHE   199    -103.953 100.445   8.986  1.00266.08           C
ATOM   1468  O   PHE   199    -104.878  99.642   8.875  1.00266.08           O
ATOM   1469  N   ALA   200    -102.664 100.087   8.775  1.00279.84           N
ATOM   1470  CA  ALA   200    -102.338  98.726   8.436  1.00279.84           C
ATOM   1471  CB  ALA   200    -102.261  98.474   6.920  1.00279.84           C
ATOM   1472  C   ALA   200    -100.992  98.377   9.005  1.00279.84           C
ATOM   1473  O   ALA   200    -100.171  99.253   9.275  1.00279.84           O
ATOM   1474  N   ASP   201    -100.752  97.062   9.223  1.00221.96           N
ATOM   1475  CA  ASP   201     -99.503  96.562   9.741  1.00221.96           C
ATOM   1476  CB  ASP   201     -99.612  95.954  11.151  1.00221.96           C
ATOM   1477  CG  ASP   201     -99.786  97.091  12.148  1.00221.96           C
ATOM   1478  OD1 ASP   201     -99.109  98.139  11.972  1.00221.96           O
ATOM   1479  OD2 ASP   201    -100.601  96.928  13.094  1.00221.96           O
ATOM   1480  C   ASP   201     -99.021  95.471   8.831  1.00221.96           C
ATOM   1481  O   ASP   201     -99.741  95.040   7.932  1.00221.96           O
ATOM   1482  N   SER   202     -97.764  95.012   9.030  1.00172.33           N
ATOM   1483  CA  SER   202     -97.228  93.962   8.206  1.00172.33           C
ATOM   1484  CB  SER   202     -96.353  94.474   7.048  1.00172.33           C
ATOM   1485  OG  SER   202     -95.187  95.102   7.560  1.00172.33           O
ATOM   1486  C   SER   202     -96.352  93.086   9.051  1.00172.33           C
ATOM   1487  O   SER   202     -95.983  93.447  10.167  1.00172.33           O
ATOM   1488  N   SER   203     -96.017  91.885   8.530  1.00158.93           N
ATOM   1489  CA  SER   203     -95.158  90.967   9.226  1.00158.93           C
ATOM   1490  CB  SER   203     -95.912  89.886  10.020  1.00158.93           C
ATOM   1491  OG  SER   203     -96.622  89.034   9.133  1.00158.93           O
ATOM   1492  C   SER   203     -94.339  90.259   8.191  1.00158.93           C
ATOM   1493  O   SER   203     -94.588  90.398   6.995  1.00158.93           O
ATOM   1494  N   GLY   204     -93.319  89.488   8.625  1.00134.28           N
ATOM   1495  CA  GLY   204     -92.506  88.788   7.670  1.00134.28           C
ATOM   1496  C   GLY   204     -91.940  87.575   8.336  1.00134.28           C
ATOM   1497  O   GLY   204     -91.792  87.532   9.556  1.00134.28           O
ATOM   1498  N   GLN   205     -91.605  86.545   7.530  1.00208.07           N
ATOM   1499  CA  GLN   205     -91.059  85.341   8.083  1.00208.07           C
ATOM   1500  CB  GLN   205     -92.064  84.176   8.073  1.00208.07           C
ATOM   1501  CG  GLN   205     -93.312  84.441   8.919  1.00208.07           C
ATOM   1502  CD  GLN   205     -94.297  83.303   8.687  1.00208.07           C
ATOM   1503  OE1 GLN   205     -94.570  82.926   7.548  1.00208.07           O
ATOM   1504  NE2 GLN   205     -94.848  82.737   9.794  1.00208.07           N
ATOM   1505  C   GLN   205     -89.905  84.929   7.224  1.00208.07           C
ATOM   1506  O   GLN   205     -90.013  84.897   5.999  1.00208.07           O
ATOM   1507  N   HIS   206     -88.757  84.608   7.855  1.00215.21           N
ATOM   1508  CA  HIS   206     -87.615  84.159   7.113  1.00215.21           C
ATOM   1509  ND1 HIS   206     -85.205  86.734   8.503  1.00215.21           N
ATOM   1510  CG  HIS   206     -85.926  86.016   7.576  1.00215.21           C
ATOM   1511  CB  HIS   206     -86.257  84.560   7.720  1.00215.21           C
ATOM   1512  NE2 HIS   206     -85.667  88.133   6.838  1.00215.21           N
ATOM   1513  CD2 HIS   206     -86.201  86.886   6.565  1.00215.21           C
ATOM   1514  CE1 HIS   206     -85.078  87.993   8.012  1.00215.21           C
ATOM   1515  C   HIS   206     -87.652  82.668   7.105  1.00215.21           C
ATOM   1516  O   HIS   206     -88.223  82.039   7.995  1.00215.21           O
ATOM   1517  N   PRO   207     -87.086  82.085   6.087  1.00 99.18           N
ATOM   1518  CA  PRO   207     -87.019  80.655   6.018  1.00 99.18           C
ATOM   1519  CD  PRO   207     -87.022  82.702   4.775  1.00 99.18           C
ATOM   1520  CB  PRO   207     -86.707  80.311   4.559  1.00 99.18           C
ATOM   1521  CG  PRO   207     -86.296  81.652   3.920  1.00 99.18           C
ATOM   1522  C   PRO   207     -85.996  80.177   6.994  1.00 99.18           C
ATOM   1523  O   PRO   207     -84.927  80.781   7.061  1.00 99.18           O
ATOM   1524  N   PRO   208     -86.284  79.157   7.751  1.00161.26           N
ATOM   1525  CA  PRO   208     -85.301  78.643   8.661  1.00161.26           C
ATOM   1526  CD  PRO   208     -87.634  78.929   8.231  1.00161.26           C
ATOM   1527  CB  PRO   208     -86.065  77.817   9.701  1.00161.26           C
ATOM   1528  CG  PRO   208     -87.494  77.698   9.139  1.00161.26           C
ATOM   1529  C   PRO   208     -84.203  77.910   7.961  1.00161.26           C
ATOM   1530  O   PRO   208     -83.092  77.872   8.487  1.00161.26           O
ATOM   1531  N   ASP   209     -84.484  77.331   6.774  1.00207.31           N
ATOM   1532  CA  ASP   209     -83.518  76.563   6.037  1.00207.31           C
ATOM   1533  CB  ASP   209     -82.317  77.381   5.534  1.00207.31           C
ATOM   1534  CG  ASP   209     -82.790  78.273   4.394  1.00207.31           C
ATOM   1535  OD1 ASP   209     -83.582  77.785   3.541  1.00207.31           O
ATOM   1536  OD2 ASP   209     -82.368  79.459   4.365  1.00207.31           O
ATOM   1537  C   ASP   209     -83.011  75.424   6.867  1.00207.31           C
ATOM   1538  O   ASP   209     -83.193  75.371   8.082  1.00207.31           O
ATOM   1539  N   ALA   210     -82.380  74.439   6.199  1.00232.90           N
ATOM   1540  CA  ALA   210     -81.876  73.294   6.898  1.00232.90           C
ATOM   1541  CB  ALA   210     -82.685  72.014   6.635  1.00232.90           C
ATOM   1542  C   ALA   210     -80.489  73.033   6.411  1.00232.90           C
ATOM   1543  O   ALA   210     -80.105  73.469   5.326  1.00232.90           O
ATOM   1544  N   CYS   211     -79.689  72.324   7.233  1.00135.18           N
ATOM   1545  CA  CYS   211     -78.339  71.996   6.871  1.00135.18           C
ATOM   1546  CB  CYS   211     -77.291  72.597   7.824  1.00135.18           C
ATOM   1547  SG  CYS   211     -77.400  71.897   9.500  1.00135.18           S
ATOM   1548  C   CYS   211     -78.201  70.509   6.967  1.00135.18           C
ATOM   1549  O   CYS   211     -78.998  69.851   7.635  1.00135.18           O
ATOM   1550  N   ALA   212     -77.201  69.928   6.265  1.00282.33           N
ATOM   1551  CA  ALA   212     -77.018  68.509   6.379  1.00282.33           C
ATOM   1552  CB  ALA   212     -78.095  67.695   5.637  1.00282.33           C
ATOM   1553  C   ALA   212     -75.693  68.127   5.785  1.00282.33           C
ATOM   1554  O   ALA   212     -75.166  68.812   4.910  1.00282.33           O
ATOM   1555  N   PHE   213     -75.113  67.013   6.283  1.00338.95           N
ATOM   1556  CA  PHE   213     -73.900  66.459   5.746  1.00338.95           C
ATOM   1557  CB  PHE   213     -72.640  66.748   6.587  1.00338.95           C
ATOM   1558  CG  PHE   213     -72.342  68.211   6.572  1.00338.95           C
ATOM   1559  CD1 PHE   213     -71.640  68.774   5.530  1.00338.95           C
ATOM   1560  CD2 PHE   213     -72.765  69.026   7.597  1.00338.95           C
ATOM   1561  CE1 PHE   213     -71.358  70.120   5.510  1.00338.95           C
ATOM   1562  CE2 PHE   213     -72.484  70.373   7.584  1.00338.95           C
ATOM   1563  CZ  PHE   213     -71.779  70.924   6.541  1.00338.95           C
ATOM   1564  C   PHE   213     -74.102  64.972   5.776  1.00338.95           C
ATOM   1565  O   PHE   213     -74.762  64.466   6.682  1.00338.95           O
ATOM   1566  N   ARG   214     -73.561  64.224   4.787  1.00356.04           N
ATOM   1567  CA  ARG   214     -73.748  62.794   4.794  1.00356.04           C
ATOM   1568  CB  ARG   214     -75.115  62.355   4.230  1.00356.04           C
ATOM   1569  CG  ARG   214     -75.489  62.918   2.857  1.00356.04           C
ATOM   1570  CD  ARG   214     -74.737  62.323   1.670  1.00356.04           C
ATOM   1571  NE  ARG   214     -75.426  62.829   0.450  1.00356.04           N
ATOM   1572  CZ  ARG   214     -75.293  62.173  -0.739  1.00356.04           C
ATOM   1573  NH1 ARG   214     -74.467  61.091  -0.832  1.00356.04           N
ATOM   1574  NH2 ARG   214     -75.997  62.595  -1.829  1.00356.04           N
ATOM   1575  C   ARG   214     -72.601  62.096   4.108  1.00356.04           C
ATOM   1576  O   ARG   214     -71.801  62.730   3.422  1.00356.04           O
ATOM   1577  N   ARG   215     -72.497  60.751   4.292  1.00373.47           N
ATOM   1578  CA  ARG   215     -71.350  59.995   3.839  1.00373.47           C
ATOM   1579  CB  ARG   215     -70.237  60.100   4.890  1.00373.47           C
ATOM   1580  CG  ARG   215     -68.815  59.783   4.443  1.00373.47           C
ATOM   1581  CD  ARG   215     -67.824  60.651   5.223  1.00373.47           C
ATOM   1582  NE  ARG   215     -68.637  61.441   6.196  1.00373.47           N
ATOM   1583  CZ  ARG   215     -68.951  60.935   7.423  1.00373.47           C
ATOM   1584  NH1 ARG   215     -68.442  59.729   7.810  1.00373.47           N
ATOM   1585  NH2 ARG   215     -69.778  61.630   8.258  1.00373.47           N
ATOM   1586  C   ARG   215     -71.753  58.543   3.644  1.00373.47           C
ATOM   1587  O   ARG   215     -72.792  58.275   3.043  1.00373.47           O
ATOM   1588  N   GLY   216     -70.934  57.567   4.136  1.00313.71           N
ATOM   1589  CA  GLY   216     -71.209  56.146   4.041  1.00313.71           C
ATOM   1590  C   GLY   216     -69.978  55.418   3.601  1.00313.71           C
ATOM   1591  O   GLY   216     -69.540  54.481   4.267  1.00313.71           O
ATOM   1592  N   ARG   217     -69.381  55.803   2.465  1.00327.11           N
ATOM   1593  CA  ARG   217     -68.118  55.216   2.155  1.00327.11           C
ATOM   1594  CB  ARG   217     -68.023  54.544   0.776  1.00327.11           C
ATOM   1595  CG  ARG   217     -68.857  53.267   0.696  1.00327.11           C
ATOM   1596  CD  ARG   217     -68.367  52.267  -0.350  1.00327.11           C
ATOM   1597  NE  ARG   217     -67.093  51.689   0.169  1.00327.11           N
ATOM   1598  CZ  ARG   217     -67.121  50.708   1.119  1.00327.11           C
ATOM   1599  NH1 ARG   217     -68.311  50.294   1.642  1.00327.11           N
ATOM   1600  NH2 ARG   217     -65.955  50.146   1.558  1.00327.11           N
ATOM   1601  C   ARG   217     -67.198  56.381   2.161  1.00327.11           C
ATOM   1602  O   ARG   217     -67.425  57.353   1.443  1.00327.11           O
ATOM   1603  N   LYS   218     -66.155  56.333   3.007  1.00127.92           N
ATOM   1604  CA  LYS   218     -65.276  57.458   3.063  1.00127.92           C
ATOM   1605  CB  LYS   218     -64.950  57.912   4.493  1.00127.92           C
ATOM   1606  CG  LYS   218     -64.002  59.109   4.519  1.00127.92           C
ATOM   1607  CD  LYS   218     -63.913  59.815   5.871  1.00127.92           C
ATOM   1608  CE  LYS   218     -62.798  60.859   5.932  1.00127.92           C
ATOM   1609  NZ  LYS   218     -61.482  60.186   5.867  1.00127.92           N
ATOM   1610  C   LYS   218     -63.985  57.062   2.447  1.00127.92           C
ATOM   1611  O   LYS   218     -63.085  56.573   3.130  1.00127.92           O
ATOM   1612  N   LYS   219     -63.900  57.183   1.112  1.00218.07           N
ATOM   1613  CA  LYS   219     -62.669  56.905   0.444  1.00218.07           C
ATOM   1614  CB  LYS   219     -62.849  56.616  -1.048  1.00218.07           C
ATOM   1615  CG  LYS   219     -63.287  55.181  -1.320  1.00218.07           C
ATOM   1616  CD  LYS   219     -62.233  54.120  -0.974  1.00218.07           C
ATOM   1617  CE  LYS   219     -61.914  53.968   0.516  1.00218.07           C
ATOM   1618  NZ  LYS   219     -60.719  54.768   0.862  1.00218.07           N
ATOM   1619  C   LYS   219     -61.671  58.012   0.559  1.00218.07           C
ATOM   1620  O   LYS   219     -60.542  57.782   0.989  1.00218.07           O
ATOM   1621  N   ARG   220     -62.055  59.263   0.221  1.00173.63           N
ATOM   1622  CA  ARG   220     -60.964  60.184   0.110  1.00173.63           C
ATOM   1623  CB  ARG   220     -60.647  60.547  -1.355  1.00173.63           C
ATOM   1624  CG  ARG   220     -60.349  59.339  -2.249  1.00173.63           C
ATOM   1625  CD  ARG   220     -58.862  59.084  -2.510  1.00173.63           C
ATOM   1626  NE  ARG   220     -58.240  58.673  -1.221  1.00173.63           N
ATOM   1627  CZ  ARG   220     -57.437  59.542  -0.541  1.00173.63           C
ATOM   1628  NH1 ARG   220     -57.151  60.767  -1.070  1.00173.63           N
ATOM   1629  NH2 ARG   220     -56.909  59.180   0.665  1.00173.63           N
ATOM   1630  C   ARG   220     -61.202  61.482   0.807  1.00173.63           C
ATOM   1631  O   ARG   220     -62.025  62.292   0.389  1.00173.63           O
ATOM   1632  N   ILE   221     -60.476  61.702   1.916  1.00152.79           N
ATOM   1633  CA  ILE   221     -60.408  62.993   2.533  1.00152.79           C
ATOM   1634  CB  ILE   221     -61.386  63.208   3.649  1.00152.79           C
ATOM   1635  CG1 ILE   221     -62.822  63.112   3.113  1.00152.79           C
ATOM   1636  CG2 ILE   221     -61.074  64.563   4.307  1.00152.79           C
ATOM   1637  CD1 ILE   221     -63.874  63.080   4.219  1.00152.79           C
ATOM   1638  C   ILE   221     -59.039  63.012   3.115  1.00152.79           C
ATOM   1639  O   ILE   221     -58.702  62.117   3.887  1.00152.79           O
ATOM   1640  N   PRO   222     -58.227  63.973   2.763  1.00145.62           N
ATOM   1641  CA  PRO   222     -56.898  63.971   3.312  1.00145.62           C
ATOM   1642  CD  PRO   222     -58.236  64.461   1.392  1.00145.62           C
ATOM   1643  CB  PRO   222     -56.032  64.780   2.352  1.00145.62           C
ATOM   1644  CG  PRO   222     -56.759  64.643   1.006  1.00145.62           C
ATOM   1645  C   PRO   222     -56.880  64.530   4.698  1.00145.62           C
ATOM   1646  O   PRO   222     -57.855  65.176   5.083  1.00145.62           O
ATOM   1647  N   TYR   223     -55.821  64.219   5.483  1.00146.88           N
ATOM   1648  CA  TYR   223     -55.716  64.773   6.805  1.00146.88           C
ATOM   1649  CB  TYR   223     -54.496  64.273   7.596  1.00146.88           C
ATOM   1650  CG  TYR   223     -54.272  62.811   7.458  1.00146.88           C
ATOM   1651  CD1 TYR   223     -53.589  62.354   6.355  1.00146.88           C
ATOM   1652  CD2 TYR   223     -54.684  61.909   8.410  1.00146.88           C
ATOM   1653  CE1 TYR   223     -53.333  61.020   6.175  1.00146.88           C
ATOM   1654  CE2 TYR   223     -54.430  60.567   8.235  1.00146.88           C
ATOM   1655  CZ  TYR   223     -53.756  60.121   7.121  1.00146.88           C
ATOM   1656  OH  TYR   223     -53.492  58.747   6.940  1.00146.88           O
ATOM   1657  C   TYR   223     -55.366  66.226   6.678  1.00146.88           C
ATOM   1658  O   TYR   223     -56.119  67.109   7.087  1.00146.88           O
ATOM   1659  N   SER   224     -54.196  66.490   6.041  1.00 62.74           N
ATOM   1660  CA  SER   224     -53.690  67.826   5.912  1.00 62.74           C
ATOM   1661  CB  SER   224     -53.037  68.375   7.183  1.00 62.74           C
ATOM   1662  OG  SER   224     -53.933  68.297   8.278  1.00 62.74           O
ATOM   1663  C   SER   224     -52.644  67.843   4.840  1.00 62.74           C
ATOM   1664  O   SER   224     -52.095  66.815   4.447  1.00 62.74           O
ATOM   1665  N   LYS   225     -52.352  69.057   4.345  1.00145.77           N
ATOM   1666  CA  LYS   225     -51.442  69.278   3.262  1.00145.77           C
ATOM   1667  CB  LYS   225     -51.402  70.769   2.896  1.00145.77           C
ATOM   1668  CG  LYS   225     -51.032  71.045   1.446  1.00145.77           C
ATOM   1669  CD  LYS   225     -52.161  70.660   0.488  1.00145.77           C
ATOM   1670  CE  LYS   225     -53.522  71.255   0.871  1.00145.77           C
ATOM   1671  NZ  LYS   225     -53.637  72.641   0.362  1.00145.77           N
ATOM   1672  C   LYS   225     -50.056  68.885   3.672  1.00145.77           C
ATOM   1673  O   LYS   225     -49.345  68.201   2.937  1.00145.77           O
ATOM   1674  N   GLY   226     -49.641  69.338   4.869  1.00 55.34           N
ATOM   1675  CA  GLY   226     -48.333  69.093   5.410  1.00 55.34           C
ATOM   1676  C   GLY   226     -48.181  67.643   5.726  1.00 55.34           C
ATOM   1677  O   GLY   226     -47.077  67.100   5.719  1.00 55.34           O
ATOM   1678  N   GLN   227     -49.289  67.006   6.125  1.00141.65           N
ATOM   1679  CA  GLN   227     -49.270  65.631   6.515  1.00141.65           C
ATOM   1680  CB  GLN   227     -50.605  65.191   7.145  1.00141.65           C
ATOM   1681  CG  GLN   227     -50.728  65.444   8.655  1.00141.65           C
ATOM   1682  CD  GLN   227     -50.538  66.912   9.034  1.00141.65           C
ATOM   1683  OE1 GLN   227     -50.586  67.823   8.217  1.00141.65           O
ATOM   1684  NE2 GLN   227     -50.311  67.168  10.343  1.00141.65           N
ATOM   1685  C   GLN   227     -48.992  64.744   5.346  1.00141.65           C
ATOM   1686  O   GLN   227     -48.107  63.892   5.396  1.00141.65           O
ATOM   1687  N   LEU   228     -49.746  64.926   4.251  1.00 82.17           N
ATOM   1688  CA  LEU   228     -49.565  64.088   3.103  1.00 82.17           C
ATOM   1689  CB  LEU   228     -50.717  64.138   2.094  1.00 82.17           C
ATOM   1690  CG  LEU   228     -52.017  63.551   2.667  1.00 82.17           C
ATOM   1691  CD1 LEU   228     -53.021  63.252   1.547  1.00 82.17           C
ATOM   1692  CD2 LEU   228     -51.742  62.340   3.572  1.00 82.17           C
ATOM   1693  C   LEU   228     -48.297  64.433   2.403  1.00 82.17           C
ATOM   1694  O   LEU   228     -47.676  63.568   1.793  1.00 82.17           O
ATOM   1695  N   ARG   229     -47.909  65.721   2.418  1.00 40.33           N
ATOM   1696  CA  ARG   229     -46.722  66.124   1.719  1.00 40.33           C
ATOM   1697  CB  ARG   229     -46.486  67.645   1.736  1.00 40.33           C
ATOM   1698  CG  ARG   229     -45.220  68.080   0.987  1.00 40.33           C
ATOM   1699  CD  ARG   229     -45.005  69.597   0.967  1.00 40.33           C
ATOM   1700  NE  ARG   229     -43.752  69.873   0.208  1.00 40.33           N
ATOM   1701  CZ  ARG   229     -42.547  69.882   0.847  1.00 40.33           C
ATOM   1702  NH1 ARG   229     -42.483  69.614   2.183  1.00 40.33           N
ATOM   1703  NH2 ARG   229     -41.406  70.158   0.150  1.00 40.33           N
ATOM   1704  C   ARG   229     -45.528  65.489   2.350  1.00 40.33           C
ATOM   1705  O   ARG   229     -44.651  64.967   1.668  1.00 40.33           O
ATOM   1706  N   GLU   230     -45.479  65.518   3.689  1.00 98.06           N
ATOM   1707  CA  GLU   230     -44.374  65.018   4.450  1.00 98.06           C
ATOM   1708  CB  GLU   230     -44.554  65.368   5.937  1.00 98.06           C
ATOM   1709  CG  GLU   230     -43.307  65.184   6.796  1.00 98.06           C
ATOM   1710  CD  GLU   230     -43.586  65.873   8.125  1.00 98.06           C
ATOM   1711  OE1 GLU   230     -44.615  66.596   8.198  1.00 98.06           O
ATOM   1712  OE2 GLU   230     -42.779  65.698   9.076  1.00 98.06           O
ATOM   1713  C   GLU   230     -44.294  63.530   4.308  1.00 98.06           C
ATOM   1714  O   GLU   230     -43.210  62.945   4.328  1.00 98.06           O
ATOM   1715  N   LEU   231     -45.458  62.868   4.221  1.00161.82           N
ATOM   1716  CA  LEU   231     -45.447  61.439   4.171  1.00161.82           C
ATOM   1717  CB  LEU   231     -46.851  60.848   4.354  1.00161.82           C
ATOM   1718  CG  LEU   231     -46.811  59.381   4.807  1.00161.82           C
ATOM   1719  CD1 LEU   231     -46.151  58.462   3.772  1.00161.82           C
ATOM   1720  CD2 LEU   231     -46.152  59.286   6.194  1.00161.82           C
ATOM   1721  C   LEU   231     -44.894  60.971   2.857  1.00161.82           C
ATOM   1722  O   LEU   231     -44.008  60.119   2.803  1.00161.82           O
ATOM   1723  N   GLU   232     -45.399  61.547   1.752  1.00 70.33           N
ATOM   1724  CA  GLU   232     -45.019  61.144   0.431  1.00 70.33           C
ATOM   1725  CB  GLU   232     -45.935  61.739  -0.652  1.00 70.33           C
ATOM   1726  CG  GLU   232     -47.363  61.190  -0.547  1.00 70.33           C
ATOM   1727  CD  GLU   232     -48.195  61.724  -1.703  1.00 70.33           C
ATOM   1728  OE1 GLU   232     -48.374  62.968  -1.790  1.00 70.33           O
ATOM   1729  OE2 GLU   232     -48.666  60.885  -2.518  1.00 70.33           O
ATOM   1730  C   GLU   232     -43.597  61.526   0.160  1.00 70.33           C
ATOM   1731  O   GLU   232     -42.903  60.848  -0.594  1.00 70.33           O
ATOM   1732  N   ARG   233     -43.138  62.662   0.714  1.00122.78           N
ATOM   1733  CA  ARG   233     -41.784  63.083   0.481  1.00122.78           C
ATOM   1734  CB  ARG   233     -41.541  64.521   0.963  1.00122.78           C
ATOM   1735  CG  ARG   233     -41.933  65.570  -0.083  1.00122.78           C
ATOM   1736  CD  ARG   233     -43.319  65.370  -0.707  1.00122.78           C
ATOM   1737  NE  ARG   233     -43.191  64.271  -1.709  1.00122.78           N
ATOM   1738  CZ  ARG   233     -44.146  64.066  -2.662  1.00122.78           C
ATOM   1739  NH1 ARG   233     -45.237  64.882  -2.729  1.00122.78           N
ATOM   1740  NH2 ARG   233     -44.008  63.042  -3.554  1.00122.78           N
ATOM   1741  C   ARG   233     -40.783  62.164   1.113  1.00122.78           C
ATOM   1742  O   ARG   233     -39.848  61.701   0.460  1.00122.78           O
ATOM   1743  N   GLU   234     -40.973  61.839   2.401  1.00 90.06           N
ATOM   1744  CA  GLU   234     -40.031  61.011   3.100  1.00 90.06           C
ATOM   1745  CB  GLU   234     -40.405  60.833   4.579  1.00 90.06           C
ATOM   1746  CG  GLU   234     -40.415  62.148   5.362  1.00 90.06           C
ATOM   1747  CD  GLU   234     -38.977  62.606   5.554  1.00 90.06           C
ATOM   1748  OE1 GLU   234     -38.228  62.651   4.542  1.00 90.06           O
ATOM   1749  OE2 GLU   234     -38.608  62.913   6.719  1.00 90.06           O
ATOM   1750  C   GLU   234     -40.049  59.658   2.468  1.00 90.06           C
ATOM   1751  O   GLU   234     -39.036  58.958   2.432  1.00 90.06           O
ATOM   1752  N   TYR   235     -41.244  59.232   2.026  1.00 69.36           N
ATOM   1753  CA  TYR   235     -41.416  57.949   1.413  1.00 69.36           C
ATOM   1754  CB  TYR   235     -42.900  57.569   1.280  1.00 69.36           C
ATOM   1755  CG  TYR   235     -42.963  56.096   1.075  1.00 69.36           C
ATOM   1756  CD1 TYR   235     -42.767  55.530  -0.163  1.00 69.36           C
ATOM   1757  CD2 TYR   235     -43.223  55.279   2.152  1.00 69.36           C
ATOM   1758  CE1 TYR   235     -42.830  54.165  -0.319  1.00 69.36           C
ATOM   1759  CE2 TYR   235     -43.287  53.915   2.002  1.00 69.36           C
ATOM   1760  CZ  TYR   235     -43.090  53.357   0.762  1.00 69.36           C
ATOM   1761  OH  TYR   235     -43.155  51.956   0.601  1.00 69.36           O
ATOM   1762  C   TYR   235     -40.805  57.951   0.043  1.00 69.36           C
ATOM   1763  O   TYR   235     -40.173  56.980  -0.361  1.00 69.36           O
ATOM   1764  N   ALA   236     -41.008  59.040  -0.724  1.00 40.05           N
ATOM   1765  CA  ALA   236     -40.528  59.149  -2.075  1.00 40.05           C
ATOM   1766  CB  ALA   236     -41.022  60.428  -2.774  1.00 40.05           C
ATOM   1767  C   ALA   236     -39.032  59.166  -2.114  1.00 40.05           C
ATOM   1768  O   ALA   236     -38.426  58.586  -3.014  1.00 40.05           O
ATOM   1769  N   ALA   237     -38.400  59.846  -1.139  1.00 60.02           N
ATOM   1770  CA  ALA   237     -36.976  60.026  -1.143  1.00 60.02           C
ATOM   1771  CB  ALA   237     -36.487  60.873   0.044  1.00 60.02           C
ATOM   1772  C   ALA   237     -36.274  58.709  -1.069  1.00 60.02           C
ATOM   1773  O   ALA   237     -35.323  58.460  -1.807  1.00 60.02           O
ATOM   1774  N   ASN   238     -36.734  57.815  -0.183  1.00231.86           N
ATOM   1775  CA  ASN   238     -36.061  56.565  -0.041  1.00231.86           C
ATOM   1776  CB  ASN   238     -35.061  56.565   1.120  1.00231.86           C
ATOM   1777  CG  ASN   238     -34.007  55.531   0.778  1.00231.86           C
ATOM   1778  OD1 ASN   238     -34.211  54.684  -0.089  1.00231.86           O
ATOM   1779  ND2 ASN   238     -32.837  55.612   1.466  1.00231.86           N
ATOM   1780  C   ASN   238     -37.139  55.572   0.254  1.00231.86           C
ATOM   1781  O   ASN   238     -38.133  55.502  -0.457  1.00231.86           O
ATOM   1782  N   LYS   239     -36.885  54.609   1.146  1.00206.55           N
ATOM   1783  CA  LYS   239     -37.949  53.765   1.604  1.00206.55           C
ATOM   1784  CB  LYS   239     -37.478  52.319   1.852  1.00206.55           C
ATOM   1785  CG  LYS   239     -36.036  52.207   2.356  1.00206.55           C
ATOM   1786  CD  LYS   239     -35.796  52.784   3.750  1.00206.55           C
ATOM   1787  CE  LYS   239     -34.317  52.871   4.124  1.00206.55           C
ATOM   1788  NZ  LYS   239     -34.156  53.698   5.339  1.00206.55           N
ATOM   1789  C   LYS   239     -38.632  54.290   2.830  1.00206.55           C
ATOM   1790  O   LYS   239     -39.860  54.330   2.913  1.00206.55           O
ATOM   1791  N   PHE   240     -37.834  54.733   3.825  1.00143.58           N
ATOM   1792  CA  PHE   240     -38.429  55.060   5.082  1.00143.58           C
ATOM   1793  CB  PHE   240     -38.593  53.807   5.966  1.00143.58           C
ATOM   1794  CG  PHE   240     -39.765  53.965   6.875  1.00143.58           C
ATOM   1795  CD1 PHE   240     -39.694  54.660   8.059  1.00143.58           C
ATOM   1796  CD2 PHE   240     -40.959  53.380   6.523  1.00143.58           C
ATOM   1797  CE1 PHE   240     -40.800  54.775   8.870  1.00143.58           C
ATOM   1798  CE2 PHE   240     -42.065  53.491   7.329  1.00143.58           C
ATOM   1799  CZ  PHE   240     -41.990  54.192   8.507  1.00143.58           C
ATOM   1800  C   PHE   240     -37.479  55.995   5.767  1.00143.58           C
ATOM   1801  O   PHE   240     -36.377  56.253   5.289  1.00143.58           O
ATOM   1802  N   ILE   241     -37.895  56.519   6.929  1.00139.09           N
ATOM   1803  CA  ILE   241     -37.128  57.474   7.666  1.00139.09           C
ATOM   1804  CB  ILE   241     -37.828  58.800   7.760  1.00139.09           C
ATOM   1805  CG1 ILE   241     -39.336  58.580   7.972  1.00139.09           C
ATOM   1806  CG2 ILE   241     -37.487  59.615   6.503  1.00139.09           C
ATOM   1807  CD1 ILE   241     -39.687  57.672   9.139  1.00139.09           C
ATOM   1808  C   ILE   241     -36.772  56.936   9.017  1.00139.09           C
ATOM   1809  O   ILE   241     -37.396  56.009   9.531  1.00139.09           O
ATOM   1810  N   THR   242     -35.700  57.503   9.606  1.00114.55           N
ATOM   1811  CA  THR   242     -35.169  57.042  10.857  1.00114.55           C
ATOM   1812  CB  THR   242     -33.873  57.704  11.223  1.00114.55           C
ATOM   1813  OG1 THR   242     -33.272  57.032  12.315  1.00114.55           O
ATOM   1814  CG2 THR   242     -34.154  59.159  11.619  1.00114.55           C
ATOM   1815  C   THR   242     -36.146  57.344  11.940  1.00114.55           C
ATOM   1816  O   THR   242     -37.106  58.076  11.737  1.00114.55           O
ATOM   1817  N   LYS   243     -35.920  56.785  13.142  1.00 97.78           N
ATOM   1818  CA  LYS   243     -36.847  56.991  14.216  1.00 97.78           C
ATOM   1819  CB  LYS   243     -36.397  56.334  15.532  1.00 97.78           C
ATOM   1820  CG  LYS   243     -36.517  54.808  15.537  1.00 97.78           C
ATOM   1821  CD  LYS   243     -35.581  54.102  14.554  1.00 97.78           C
ATOM   1822  CE  LYS   243     -36.159  53.968  13.144  1.00 97.78           C
ATOM   1823  NZ  LYS   243     -35.203  53.243  12.277  1.00 97.78           N
ATOM   1824  C   LYS   243     -36.935  58.459  14.449  1.00 97.78           C
ATOM   1825  O   LYS   243     -38.015  58.991  14.697  1.00 97.78           O
ATOM   1826  N   ASP   244     -35.790  59.158  14.380  1.00 73.07           N
ATOM   1827  CA  ASP   244     -35.823  60.573  14.582  1.00 73.07           C
ATOM   1828  CB  ASP   244     -34.432  61.224  14.539  1.00 73.07           C
ATOM   1829  CG  ASP   244     -33.763  60.939  15.870  1.00 73.07           C
ATOM   1830  OD1 ASP   244     -34.511  60.788  16.872  1.00 73.07           O
ATOM   1831  OD2 ASP   244     -32.506  60.871  15.908  1.00 73.07           O
ATOM   1832  C   ASP   244     -36.627  61.190  13.489  1.00 73.07           C
ATOM   1833  O   ASP   244     -37.447  62.066  13.750  1.00 73.07           O
ATOM   1834  N   LYS   245     -36.415  60.740  12.238  1.00133.93           N
ATOM   1835  CA  LYS   245     -37.063  61.316  11.092  1.00133.93           C
ATOM   1836  CB  LYS   245     -36.562  60.720   9.766  1.00133.93           C
ATOM   1837  CG  LYS   245     -35.081  60.985   9.506  1.00133.93           C
ATOM   1838  CD  LYS   245     -34.716  62.466   9.455  1.00133.93           C
ATOM   1839  CE  LYS   245     -33.208  62.710   9.509  1.00133.93           C
ATOM   1840  NZ  LYS   245     -32.536  61.937   8.441  1.00133.93           N
ATOM   1841  C   LYS   245     -38.544  61.091  11.133  1.00133.93           C
ATOM   1842  O   LYS   245     -39.327  62.003  10.877  1.00133.93           O
ATOM   1843  N   ARG   246     -38.973  59.861  11.462  1.00102.12           N
ATOM   1844  CA  ARG   246     -40.370  59.539  11.482  1.00102.12           C
ATOM   1845  CB  ARG   246     -40.706  58.091  11.862  1.00102.12           C
ATOM   1846  CG  ARG   246     -40.294  57.683  13.274  1.00102.12           C
ATOM   1847  CD  ARG   246     -40.995  56.395  13.700  1.00102.12           C
ATOM   1848  NE  ARG   246     -40.533  56.024  15.065  1.00102.12           N
ATOM   1849  CZ  ARG   246     -41.111  54.957  15.689  1.00102.12           C
ATOM   1850  NH1 ARG   246     -42.144  54.296  15.091  1.00102.12           N
ATOM   1851  NH2 ARG   246     -40.659  54.541  16.905  1.00102.12           N
ATOM   1852  C   ARG   246     -40.994  60.368  12.545  1.00102.12           C
ATOM   1853  O   ARG   246     -42.174  60.706  12.470  1.00102.12           O
ATOM   1854  N   ARG   247     -40.214  60.647  13.602  1.00 68.59           N
ATOM   1855  CA  ARG   247     -40.679  61.440  14.700  1.00 68.59           C
ATOM   1856  CB  ARG   247     -39.663  61.561  15.848  1.00 68.59           C
ATOM   1857  CG  ARG   247     -39.459  60.273  16.647  1.00 68.59           C
ATOM   1858  CD  ARG   247     -38.445  60.435  17.780  1.00 68.59           C
ATOM   1859  NE  ARG   247     -38.329  59.128  18.482  1.00 68.59           N
ATOM   1860  CZ  ARG   247     -37.265  58.899  19.305  1.00 68.59           C
ATOM   1861  NH1 ARG   247     -36.324  59.871  19.486  1.00 68.59           N
ATOM   1862  NH2 ARG   247     -37.139  57.700  19.945  1.00 68.59           N
ATOM   1863  C   ARG   247     -40.944  62.830  14.220  1.00 68.59           C
ATOM   1864  O   ARG   247     -41.913  63.457  14.643  1.00 68.59           O
ATOM   1865  N   LYS   248     -40.091  63.361  13.322  1.00 76.71           N
ATOM   1866  CA  LYS   248     -40.303  64.705  12.872  1.00 76.71           C
ATOM   1867  CB  LYS   248     -39.301  65.197  11.809  1.00 76.71           C
ATOM   1868  CG  LYS   248     -37.957  65.697  12.349  1.00 76.71           C
ATOM   1869  CD  LYS   248     -37.008  64.602  12.826  1.00 76.71           C
ATOM   1870  CE  LYS   248     -35.677  65.138  13.356  1.00 76.71           C
ATOM   1871  NZ  LYS   248     -34.819  64.016  13.797  1.00 76.71           N
ATOM   1872  C   LYS   248     -41.646  64.746  12.232  1.00 76.71           C
ATOM   1873  O   LYS   248     -42.376  65.726  12.368  1.00 76.71           O
ATOM   1874  N   ILE   249     -42.003  63.669  11.511  1.00139.25           N
ATOM   1875  CA  ILE   249     -43.260  63.648  10.833  1.00139.25           C
ATOM   1876  CB  ILE   249     -43.544  62.307  10.211  1.00139.25           C
ATOM   1877  CG1 ILE   249     -42.438  61.846   9.246  1.00139.25           C
ATOM   1878  CG2 ILE   249     -44.934  62.393   9.559  1.00139.25           C
ATOM   1879  CD1 ILE   249     -42.355  62.639   7.949  1.00139.25           C
ATOM   1880  C   ILE   249     -44.327  63.763  11.863  1.00139.25           C
ATOM   1881  O   ILE   249     -45.041  64.753  11.917  1.00139.25           O
ATOM   1882  N   SER   250     -44.380  62.811  12.804  1.00101.33           N
ATOM   1883  CA  SER   250     -45.463  62.800  13.739  1.00101.33           C
ATOM   1884  CB  SER   250     -45.426  61.607  14.703  1.00101.33           C
ATOM   1885  OG  SER   250     -44.306  61.722  15.566  1.00101.33           O
ATOM   1886  C   SER   250     -45.409  64.048  14.549  1.00101.33           C
ATOM   1887  O   SER   250     -46.400  64.440  15.158  1.00101.33           O
ATOM   1888  N   ALA   251     -44.229  64.675  14.651  1.00 44.29           N
ATOM   1889  CA  ALA   251     -44.168  65.901  15.387  1.00 44.29           C
ATOM   1890  CB  ALA   251     -42.727  66.401  15.584  1.00 44.29           C
ATOM   1891  C   ALA   251     -44.911  66.971  14.644  1.00 44.29           C
ATOM   1892  O   ALA   251     -45.707  67.707  15.226  1.00 44.29           O
ATOM   1893  N   ALA   252     -44.633  67.100  13.330  1.00 56.82           N
ATOM   1894  CA  ALA   252     -45.244  68.109  12.506  1.00 56.82           C
ATOM   1895  CB  ALA   252     -44.581  68.225  11.123  1.00 56.82           C
ATOM   1896  C   ALA   252     -46.689  67.793  12.278  1.00 56.82           C
ATOM   1897  O   ALA   252     -47.564  68.654  12.277  1.00 56.82           O
ATOM   1898  N   THR   253     -46.927  66.508  12.019  1.00163.76           N
ATOM   1899  CA  THR   253     -48.151  65.858  11.687  1.00163.76           C
ATOM   1900  CB  THR   253     -47.876  64.491  11.178  1.00163.76           C
ATOM   1901  OG1 THR   253     -46.914  64.538  10.144  1.00163.76           O
ATOM   1902  CG2 THR   253     -49.175  63.898  10.634  1.00163.76           C
ATOM   1903  C   THR   253     -48.994  65.723  12.914  1.00163.76           C
ATOM   1904  O   THR   253     -50.211  65.579  12.831  1.00163.76           O
ATOM   1905  N   SER   254     -48.348  65.767  14.089  1.00115.39           N
ATOM   1906  CA  SER   254     -48.974  65.559  15.366  1.00115.39           C
ATOM   1907  CB  SER   254     -50.008  66.644  15.717  1.00115.39           C
ATOM   1908  OG  SER   254     -50.583  66.374  16.986  1.00115.39           O
ATOM   1909  C   SER   254     -49.654  64.220  15.448  1.00115.39           C
ATOM   1910  O   SER   254     -50.880  64.145  15.501  1.00115.39           O
ATOM   1911  N   LEU   255     -48.862  63.118  15.433  1.00185.31           N
ATOM   1912  CA  LEU   255     -49.390  61.783  15.593  1.00185.31           C
ATOM   1913  CB  LEU   255     -48.937  60.718  14.572  1.00185.31           C
ATOM   1914  CG  LEU   255     -49.114  61.002  13.073  1.00185.31           C
ATOM   1915  CD1 LEU   255     -50.541  61.401  12.686  1.00185.31           C
ATOM   1916  CD2 LEU   255     -48.023  61.933  12.577  1.00185.31           C
ATOM   1917  C   LEU   255     -48.826  61.223  16.867  1.00185.31           C
ATOM   1918  O   LEU   255     -48.766  61.899  17.895  1.00185.31           O
ATOM   1919  N   SER   256     -48.455  59.918  16.832  1.00152.01           N
ATOM   1920  CA  SER   256     -47.869  59.307  17.992  1.00152.01           C
ATOM   1921  CB  SER   256     -48.892  58.469  18.773  1.00152.01           C
ATOM   1922  OG  SER   256     -48.296  57.952  19.949  1.00152.01           O
ATOM   1923  C   SER   256     -46.744  58.391  17.575  1.00152.01           C
ATOM   1924  O   SER   256     -46.384  57.459  18.291  1.00152.01           O
ATOM   1925  N   GLU   257     -46.160  58.644  16.393  1.00108.29           N
ATOM   1926  CA  GLU   257     -45.029  57.949  15.838  1.00108.29           C
ATOM   1927  CB  GLU   257     -43.867  57.781  16.831  1.00108.29           C
ATOM   1928  CG  GLU   257     -43.241  59.101  17.275  1.00108.29           C
ATOM   1929  CD  GLU   257     -42.106  58.774  18.236  1.00108.29           C
ATOM   1930  OE1 GLU   257     -41.706  57.581  18.291  1.00108.29           O
ATOM   1931  OE2 GLU   257     -41.619  59.712  18.922  1.00108.29           O
ATOM   1932  C   GLU   257     -45.427  56.575  15.403  1.00108.29           C
ATOM   1933  O   GLU   257     -45.090  56.134  14.306  1.00108.29           O
ATOM   1934  N   ARG   258     -46.259  55.893  16.199  1.00 74.50           N
ATOM   1935  CA  ARG   258     -46.660  54.587  15.787  1.00 74.50           C
ATOM   1936  CB  ARG   258     -47.498  53.843  16.838  1.00 74.50           C
ATOM   1937  CG  ARG   258     -46.664  53.372  18.030  1.00 74.50           C
ATOM   1938  CD  ARG   258     -47.466  52.619  19.092  1.00 74.50           C
ATOM   1939  NE  ARG   258     -46.502  52.174  20.136  1.00 74.50           N
ATOM   1940  CZ  ARG   258     -46.949  51.518  21.246  1.00 74.50           C
ATOM   1941  NH1 ARG   258     -48.284  51.279  21.406  1.00 74.50           N
ATOM   1942  NH2 ARG   258     -46.061  51.099  22.194  1.00 74.50           N
ATOM   1943  C   ARG   258     -47.501  54.836  14.598  1.00 74.50           C
ATOM   1944  O   ARG   258     -47.563  54.039  13.663  1.00 74.50           O
ATOM   1945  N   GLN   259     -48.184  55.988  14.648  1.00 52.67           N
ATOM   1946  CA  GLN   259     -49.078  56.404  13.622  1.00 52.67           C
ATOM   1947  CB  GLN   259     -49.841  57.684  13.996  1.00 52.67           C
ATOM   1948  CG  GLN   259     -50.678  57.535  15.270  1.00 52.67           C
ATOM   1949  CD  GLN   259     -51.716  56.444  15.044  1.00 52.67           C
ATOM   1950  OE1 GLN   259     -51.846  55.907  13.945  1.00 52.67           O
ATOM   1951  NE2 GLN   259     -52.478  56.104  16.118  1.00 52.67           N
ATOM   1952  C   GLN   259     -48.319  56.666  12.359  1.00 52.67           C
ATOM   1953  O   GLN   259     -48.795  56.309  11.287  1.00 52.67           O
ATOM   1954  N   ILE   260     -47.133  57.307  12.402  1.00176.50           N
ATOM   1955  CA  ILE   260     -46.537  57.518  11.110  1.00176.50           C
ATOM   1956  CB  ILE   260     -45.379  58.483  10.961  1.00176.50           C
ATOM   1957  CG1 ILE   260     -44.069  58.051  11.635  1.00176.50           C
ATOM   1958  CG2 ILE   260     -45.890  59.851  11.439  1.00176.50           C
ATOM   1959  CD1 ILE   260     -44.003  58.344  13.121  1.00176.50           C
ATOM   1960  C   ILE   260     -46.124  56.201  10.563  1.00176.50           C
ATOM   1961  O   ILE   260     -46.268  55.938   9.371  1.00176.50           O
ATOM   1962  N   THR   261     -45.620  55.326  11.447  1.00 52.84           N
ATOM   1963  CA  THR   261     -45.138  54.041  11.044  1.00 52.84           C
ATOM   1964  CB  THR   261     -44.800  53.206  12.240  1.00 52.84           C
ATOM   1965  OG1 THR   261     -43.912  53.924  13.079  1.00 52.84           O
ATOM   1966  CG2 THR   261     -44.130  51.904  11.772  1.00 52.84           C
ATOM   1967  C   THR   261     -46.269  53.380  10.332  1.00 52.84           C
ATOM   1968  O   THR   261     -46.096  52.804   9.259  1.00 52.84           O
ATOM   1969  N   ILE   262     -47.476  53.467  10.913  1.00137.31           N
ATOM   1970  CA  ILE   262     -48.608  52.881  10.266  1.00137.31           C
ATOM   1971  CB  ILE   262     -49.854  52.786  11.106  1.00137.31           C
ATOM   1972  CG1 ILE   262     -50.805  51.758  10.473  1.00137.31           C
ATOM   1973  CG2 ILE   262     -50.496  54.173  11.247  1.00137.31           C
ATOM   1974  CD1 ILE   262     -50.242  50.336  10.475  1.00137.31           C
ATOM   1975  C   ILE   262     -48.900  53.649   9.015  1.00137.31           C
ATOM   1976  O   ILE   262     -49.313  53.080   8.008  1.00137.31           O
ATOM   1977  N   TRP   263     -48.682  54.975   9.058  1.00 80.91           N
ATOM   1978  CA  TRP   263     -48.995  55.869   7.981  1.00 80.91           C
ATOM   1979  CB  TRP   263     -48.584  57.309   8.320  1.00 80.91           C
ATOM   1980  CG  TRP   263     -49.087  58.372   7.378  1.00 80.91           C
ATOM   1981  CD2 TRP   263     -48.943  59.773   7.648  1.00 80.91           C
ATOM   1982  CD1 TRP   263     -49.759  58.271   6.196  1.00 80.91           C
ATOM   1983  NE1 TRP   263     -50.048  59.527   5.713  1.00 80.91           N
ATOM   1984  CE2 TRP   263     -49.549  60.461   6.599  1.00 80.91           C
ATOM   1985  CE3 TRP   263     -48.357  60.429   8.691  1.00 80.91           C
ATOM   1986  CZ2 TRP   263     -49.577  61.826   6.577  1.00 80.91           C
ATOM   1987  CZ3 TRP   263     -48.383  61.804   8.666  1.00 80.91           C
ATOM   1988  CH2 TRP   263     -48.982  62.488   7.629  1.00 80.91           C
ATOM   1989  C   TRP   263     -48.223  55.419   6.786  1.00 80.91           C
ATOM   1990  O   TRP   263     -48.759  55.345   5.683  1.00 80.91           O
ATOM   1991  N   PHE   264     -46.939  55.079   6.981  1.00 72.96           N
ATOM   1992  CA  PHE   264     -46.139  54.639   5.878  1.00 72.96           C
ATOM   1993  CB  PHE   264     -44.682  54.357   6.284  1.00 72.96           C
ATOM   1994  CG  PHE   264     -43.990  55.672   6.432  1.00 72.96           C
ATOM   1995  CD1 PHE   264     -44.352  56.561   7.418  1.00 72.96           C
ATOM   1996  CD2 PHE   264     -42.950  56.007   5.593  1.00 72.96           C
ATOM   1997  CE1 PHE   264     -43.707  57.769   7.549  1.00 72.96           C
ATOM   1998  CE2 PHE   264     -42.300  57.212   5.720  1.00 72.96           C
ATOM   1999  CZ  PHE   264     -42.680  58.099   6.698  1.00 72.96           C
ATOM   2000  C   PHE   264     -46.737  53.389   5.314  1.00 72.96           C
ATOM   2001  O   PHE   264     -46.852  53.242   4.099  1.00 72.96           O
ATOM   2002  N   GLN   265     -47.153  52.455   6.186  1.00 66.98           N
ATOM   2003  CA  GLN   265     -47.709  51.217   5.721  1.00 66.98           C
ATOM   2004  CB  GLN   265     -48.128  50.294   6.879  1.00 66.98           C
ATOM   2005  CG  GLN   265     -46.972  49.874   7.787  1.00 66.98           C
ATOM   2006  CD  GLN   265     -46.130  48.856   7.036  1.00 66.98           C
ATOM   2007  OE1 GLN   265     -46.512  48.384   5.967  1.00 66.98           O
ATOM   2008  NE2 GLN   265     -44.949  48.505   7.611  1.00 66.98           N
ATOM   2009  C   GLN   265     -48.952  51.524   4.952  1.00 66.98           C
ATOM   2010  O   GLN   265     -49.185  50.968   3.879  1.00 66.98           O
ATOM   2011  N   ASN   266     -49.778  52.440   5.487  1.00 54.39           N
ATOM   2012  CA  ASN   266     -51.026  52.770   4.867  1.00 54.39           C
ATOM   2013  CB  ASN   266     -51.872  53.752   5.693  1.00 54.39           C
ATOM   2014  CG  ASN   266     -53.287  53.731   5.129  1.00 54.39           C
ATOM   2015  OD1 ASN   266     -54.137  54.528   5.522  1.00 54.39           O
ATOM   2016  ND2 ASN   266     -53.551  52.788   4.186  1.00 54.39           N
ATOM   2017  C   ASN   266     -50.743  53.410   3.554  1.00 54.39           C
ATOM   2018  O   ASN   266     -51.437  53.166   2.571  1.00 54.39           O
ATOM   2019  N   ARG   267     -49.690  54.238   3.501  1.00176.20           N
ATOM   2020  CA  ARG   267     -49.378  54.946   2.301  1.00176.20           C
ATOM   2021  CB  ARG   267     -48.122  55.826   2.430  1.00176.20           C
ATOM   2022  CG  ARG   267     -48.041  56.963   1.404  1.00176.20           C
ATOM   2023  CD  ARG   267     -48.984  56.812   0.209  1.00176.20           C
ATOM   2024  NE  ARG   267     -50.357  57.115   0.703  1.00176.20           N
ATOM   2025  CZ  ARG   267     -51.272  57.719  -0.110  1.00176.20           C
ATOM   2026  NH1 ARG   267     -50.943  58.032  -1.397  1.00176.20           N
ATOM   2027  NH2 ARG   267     -52.516  58.010   0.370  1.00176.20           N
ATOM   2028  C   ARG   267     -49.087  53.922   1.261  1.00176.20           C
ATOM   2029  O   ARG   267     -49.437  54.106   0.100  1.00176.20           O
ATOM   2030  N   ARG   268     -48.411  52.826   1.651  1.00112.87           N
ATOM   2031  CA  ARG   268     -48.072  51.792   0.718  1.00112.87           C
ATOM   2032  CB  ARG   268     -47.150  50.717   1.312  1.00112.87           C
ATOM   2033  CG  ARG   268     -46.747  49.655   0.288  1.00112.87           C
ATOM   2034  CD  ARG   268     -45.956  50.217  -0.894  1.00112.87           C
ATOM   2035  NE  ARG   268     -45.632  49.083  -1.804  1.00112.87           N
ATOM   2036  CZ  ARG   268     -45.274  49.329  -3.098  1.00112.87           C
ATOM   2037  NH1 ARG   268     -45.238  50.611  -3.564  1.00112.87           N
ATOM   2038  NH2 ARG   268     -44.950  48.292  -3.925  1.00112.87           N
ATOM   2039  C   ARG   268     -49.319  51.125   0.254  1.00112.87           C
ATOM   2040  O   ARG   268     -49.440  50.757  -0.912  1.00112.87           O
ATOM   2041  N   VAL   269     -50.268  50.925   1.182  1.00 56.03           N
ATOM   2042  CA  VAL   269     -51.511  50.284   0.880  1.00 56.03           C
ATOM   2043  CB  VAL   269     -52.337  50.041   2.105  1.00 56.03           C
ATOM   2044  CG1 VAL   269     -53.743  49.600   1.673  1.00 56.03           C
ATOM   2045  CG2 VAL   269     -51.609  49.000   2.971  1.00 56.03           C
ATOM   2046  C   VAL   269     -52.314  51.142  -0.040  1.00 56.03           C
ATOM   2047  O   VAL   269     -52.968  50.639  -0.949  1.00 56.03           O
ATOM   2048  N   LYS   270     -52.308  52.459   0.220  1.00118.54           N
ATOM   2049  CA  LYS   270     -53.059  53.456  -0.486  1.00118.54           C
ATOM   2050  CB  LYS   270     -53.037  54.820   0.225  1.00118.54           C
ATOM   2051  CG  LYS   270     -53.721  54.803   1.594  1.00118.54           C
ATOM   2052  CD  LYS   270     -55.205  54.434   1.545  1.00118.54           C
ATOM   2053  CE  LYS   270     -55.873  54.421   2.921  1.00118.54           C
ATOM   2054  NZ  LYS   270     -57.303  54.060   2.790  1.00118.54           N
ATOM   2055  C   LYS   270     -52.563  53.676  -1.880  1.00118.54           C
ATOM   2056  O   LYS   270     -53.361  53.867  -2.794  1.00118.54           O
ATOM   2057  N   GLU   271     -51.234  53.655  -2.077  1.00141.74           N
ATOM   2058  CA  GLU   271     -50.623  53.970  -3.339  1.00141.74           C
ATOM   2059  CB  GLU   271     -49.117  53.697  -3.348  1.00141.74           C
ATOM   2060  CG  GLU   271     -48.310  54.515  -2.359  1.00141.74           C
ATOM   2061  CD  GLU   271     -46.968  53.814  -2.219  1.00141.74           C
ATOM   2062  OE1 GLU   271     -46.814  52.707  -2.803  1.00141.74           O
ATOM   2063  OE2 GLU   271     -46.080  54.374  -1.524  1.00141.74           O
ATOM   2064  C   GLU   271     -51.126  53.017  -4.356  1.00141.74           C
ATOM   2065  O   GLU   271     -51.478  53.385  -5.474  1.00141.74           O
ATOM   2066  N   LYS   272     -51.224  51.759  -3.929  1.00126.58           N
ATOM   2067  CA  LYS   272     -51.538  50.618  -4.719  1.00126.58           C
ATOM   2068  CB  LYS   272     -51.795  49.440  -3.774  1.00126.58           C
ATOM   2069  CG  LYS   272     -52.316  48.169  -4.418  1.00126.58           C
ATOM   2070  CD  LYS   272     -52.327  47.005  -3.426  1.00126.58           C
ATOM   2071  CE  LYS   272     -52.993  47.352  -2.091  1.00126.58           C
ATOM   2072  NZ  LYS   272     -52.959  46.183  -1.184  1.00126.58           N
ATOM   2073  C   LYS   272     -52.792  50.878  -5.478  1.00126.58           C
ATOM   2074  O   LYS   272     -52.914  50.502  -6.642  1.00126.58           O
ATOM   2075  N   LYS   273     -53.756  51.555  -4.849  1.00 72.61           N
ATOM   2076  CA  LYS   273     -55.031  51.744  -5.463  1.00 72.61           C
ATOM   2077  CB  LYS   273     -56.047  52.453  -4.554  1.00 72.61           C
ATOM   2078  CG  LYS   273     -57.457  52.465  -5.151  1.00 72.61           C
ATOM   2079  CD  LYS   273     -58.561  52.790  -4.144  1.00 72.61           C
ATOM   2080  CE  LYS   273     -59.962  52.788  -4.760  1.00 72.61           C
ATOM   2081  NZ  LYS   273     -60.986  52.898  -3.697  1.00 72.61           N
ATOM   2082  C   LYS   273     -54.913  52.539  -6.723  1.00 72.61           C
ATOM   2083  O   LYS   273     -55.627  52.264  -7.687  1.00 72.61           O
ATOM   2084  N   VAL   274     -53.983  53.515  -6.749  1.00 85.30           N
ATOM   2085  CA  VAL   274     -53.794  54.449  -7.823  1.00 85.30           C
ATOM   2086  CB  VAL   274     -52.520  55.236  -7.686  1.00 85.30           C
ATOM   2087  CG1 VAL   274     -52.383  56.213  -8.866  1.00 85.30           C
ATOM   2088  CG2 VAL   274     -52.539  55.923  -6.311  1.00 85.30           C
ATOM   2089  C   VAL   274     -53.772  53.697  -9.095  1.00 85.30           C
ATOM   2090  O   VAL   274     -53.545  52.488  -9.089  1.00 85.30           O
ATOM   2091  N   LEU   275     -54.088  54.405 -10.199  1.00185.42           N
ATOM   2092  CA  LEU   275     -54.161  53.790 -11.482  1.00185.42           C
ATOM   2093  CB  LEU   275     -54.862  54.666 -12.532  1.00185.42           C
ATOM   2094  CG  LEU   275     -56.342  54.951 -12.216  1.00185.42           C
ATOM   2095  CD1 LEU   275     -57.180  53.663 -12.253  1.00185.42           C
ATOM   2096  CD2 LEU   275     -56.494  55.727 -10.898  1.00185.42           C
ATOM   2097  C   LEU   275     -52.771  53.559 -11.950  1.00185.42           C
ATOM   2098  O   LEU   275     -52.289  54.163 -12.904  1.00185.42           O
ATOM   2099  N   ALA   276     -52.093  52.690 -11.199  1.00 91.14           N
ATOM   2100  CA  ALA   276     -50.813  52.125 -11.410  1.00 91.14           C
ATOM   2101  CB  ALA   276     -50.305  51.335 -10.192  1.00 91.14           C
ATOM   2102  C   ALA   276     -50.993  51.174 -12.522  1.00 91.14           C
ATOM   2103  O   ALA   276     -50.076  50.958 -13.299  1.00 91.14           O
ATOM   2104  N   LYS   277     -52.219  50.631 -12.647  1.00127.11           N
ATOM   2105  CA  LYS   277     -52.511  49.531 -13.513  1.00127.11           C
ATOM   2106  CB  LYS   277     -54.022  49.303 -13.689  1.00127.11           C
ATOM   2107  CG  LYS   277     -54.735  48.882 -12.402  1.00127.11           C
ATOM   2108  CD  LYS   277     -56.260  48.972 -12.489  1.00127.11           C
ATOM   2109  CE  LYS   277     -56.972  48.548 -11.203  1.00127.11           C
ATOM   2110  NZ  LYS   277     -56.730  47.111 -10.945  1.00127.11           N
ATOM   2111  C   LYS   277     -51.949  49.790 -14.868  1.00127.11           C
ATOM   2112  O   LYS   277     -51.410  48.874 -15.482  1.00127.11           O
ATOM   2113  N   VAL   278     -52.044  51.020 -15.399  1.00 66.47           N
ATOM   2114  CA  VAL   278     -51.444  51.142 -16.692  1.00 66.47           C
ATOM   2115  CB  VAL   278     -51.631  52.505 -17.289  1.00 66.47           C
ATOM   2116  CG1 VAL   278     -50.868  52.563 -18.624  1.00 66.47           C
ATOM   2117  CG2 VAL   278     -53.139  52.781 -17.417  1.00 66.47           C
ATOM   2118  C   VAL   278     -49.956  50.885 -16.631  1.00 66.47           C
ATOM   2119  O   VAL   278     -49.494  49.818 -17.034  1.00 66.47           O
ATOM   2120  N   LYS   279     -49.167  51.851 -16.107  1.00141.39           N
ATOM   2121  CA  LYS   279     -47.729  51.719 -16.075  1.00141.39           C
ATOM   2122  CB  LYS   279     -47.032  53.080 -15.921  1.00141.39           C
ATOM   2123  CG  LYS   279     -45.511  53.005 -16.045  1.00141.39           C
ATOM   2124  CD  LYS   279     -45.035  52.661 -17.457  1.00141.39           C
ATOM   2125  CE  LYS   279     -43.513  52.591 -17.594  1.00141.39           C
ATOM   2126  NZ  LYS   279     -43.147  52.265 -18.990  1.00141.39           N
ATOM   2127  C   LYS   279     -47.202  50.844 -14.970  1.00141.39           C
ATOM   2128  O   LYS   279     -46.527  49.844 -15.208  1.00141.39           O
ATOM   2129  N   ASN   280     -47.540  51.223 -13.720  1.00 75.89           N
ATOM   2130  CA  ASN   280     -47.041  50.674 -12.487  1.00 75.89           C
ATOM   2131  CB  ASN   280     -47.489  51.488 -11.258  1.00 75.89           C
ATOM   2132  CG  ASN   280     -46.742  50.976 -10.030  1.00 75.89           C
ATOM   2133  OD1 ASN   280     -46.907  49.831  -9.614  1.00 75.89           O
ATOM   2134  ND2 ASN   280     -45.892  51.853  -9.431  1.00 75.89           N
ATOM   2135  C   ASN   280     -47.440  49.254 -12.241  1.00 75.89           C
ATOM   2136  O   ASN   280     -46.594  48.454 -11.844  1.00 75.89           O
ATOM   2137  N   SER   281     -48.724  48.894 -12.454  1.00 35.37           N
ATOM   2138  CA  SER   281     -49.138  47.558 -12.132  1.00 35.37           C
ATOM   2139  CB  SER   281     -50.611  47.249 -12.441  1.00 35.37           C
ATOM   2140  OG  SER   281     -50.778  47.010 -13.829  1.00 35.37           O
ATOM   2141  C   SER   281     -48.316  46.668 -12.984  1.00 35.37           C
ATOM   2142  O   SER   281     -47.805  45.645 -12.530  1.00 35.37           O
ATOM   2143  N   ALA   282     -48.149  47.059 -14.257  1.00118.92           N
ATOM   2144  CA  ALA   282     -47.267  46.278 -15.053  1.00118.92           C
ATOM   2145  CB  ALA   282     -47.167  46.746 -16.514  1.00118.92           C
ATOM   2146  C   ALA   282     -45.940  46.484 -14.411  1.00118.92           C
ATOM   2147  O   ALA   282     -45.600  47.599 -14.021  1.00118.92           O
ATOM   2148  N   THR   283     -45.149  45.411 -14.267  1.00262.60           N
ATOM   2149  CA  THR   283     -43.902  45.602 -13.597  1.00262.60           C
ATOM   2150  CB  THR   283     -43.699  44.681 -12.429  1.00262.60           C
ATOM   2151  OG1 THR   283     -42.535  45.053 -11.706  1.00262.60           O
ATOM   2152  CG2 THR   283     -43.566  43.241 -12.952  1.00262.60           C
ATOM   2153  C   THR   283     -42.814  45.334 -14.573  1.00262.60           C
ATOM   2154  O   THR   283     -42.933  44.505 -15.474  1.00262.60           O
ATOM   2155  N   PRO   284     -41.757  46.071 -14.408  1.00159.65           N
ATOM   2156  CA  PRO   284     -40.633  45.874 -15.273  1.00159.65           C
ATOM   2157  CD  PRO   284     -41.905  47.467 -14.025  1.00159.65           C
ATOM   2158  CB  PRO   284     -39.800  47.150 -15.187  1.00159.65           C
ATOM   2159  CG  PRO   284     -40.832  48.229 -14.818  1.00159.65           C
ATOM   2160  C   PRO   284     -39.905  44.652 -14.829  1.00159.65           C
ATOM   2161  O   PRO   284     -40.580  43.717 -14.320  1.00159.65           O
ATOM   2162  OXT PRO   284     -38.657  44.610 -14.997  1.00159.65           O
TER    2163      PRO   284
END
