# Supplementary material for: Computational Modeling of complete HOXB13 protein for predicting the functional effect of SNPs and the associated role in hereditary prostate cancer
Source: Sci Rep. 2017 Mar 8;7:43830. doi: 10.1038/srep43830 (PMC5363706; doi:10.1038/srep43830)
Supplement: Supplementary Dataset [file srep43830-s1.zip › SR Supplementary Data Files Complete/HOXB13 Modeller/HOXB13 Modeller/hoxb13.B99990013.pdb]

EXPDTA    THEORETICAL MODEL, MODELLER 9.17 2016/07/18 10:44:12
REMARK   6 MODELLER OBJECTIVE FUNCTION:      2071.7466
REMARK   6 MODELLER BEST TEMPLATE % SEQ ID:  80.822
REMARK   6 SEQUENCE: hoxb13
REMARK   6 DOPE score: -9961.14844
REMARK   6 GA341 score: 1.00000
REMARK   6 TEMPLATE: 2l7z 1:A - 73:A MODELS 1: - 284: AT 80.8%
ATOM      1  N   MET     1     -58.648  22.915  -2.805  1.00157.17           N
ATOM      2  CA  MET     1     -58.714  21.689  -1.976  1.00157.17           C
ATOM      3  CB  MET     1     -59.352  20.534  -2.766  1.00157.17           C
ATOM      4  CG  MET     1     -60.831  20.751  -3.088  1.00157.17           C
ATOM      5  SD  MET     1     -61.914  20.796  -1.629  1.00157.17           S
ATOM      6  CE  MET     1     -61.697  19.041  -1.217  1.00157.17           C
ATOM      7  C   MET     1     -57.349  21.253  -1.545  1.00157.17           C
ATOM      8  O   MET     1     -56.472  22.090  -1.335  1.00157.17           O
ATOM      9  N   GLU     2     -57.150  19.921  -1.388  1.00249.80           N
ATOM     10  CA  GLU     2     -55.889  19.380  -0.953  1.00249.80           C
ATOM     11  CB  GLU     2     -55.887  18.924   0.517  1.00249.80           C
ATOM     12  CG  GLU     2     -55.934  20.076   1.522  1.00249.80           C
ATOM     13  CD  GLU     2     -54.549  20.707   1.570  1.00249.80           C
ATOM     14  OE1 GLU     2     -53.654  20.226   0.824  1.00249.80           O
ATOM     15  OE2 GLU     2     -54.367  21.675   2.355  1.00249.80           O
ATOM     16  C   GLU     2     -55.559  18.166  -1.774  1.00249.80           C
ATOM     17  O   GLU     2     -56.418  17.543  -2.396  1.00249.80           O
ATOM     18  N   PRO     3     -54.285  17.862  -1.798  1.00101.57           N
ATOM     19  CA  PRO     3     -53.775  16.709  -2.502  1.00101.57           C
ATOM     20  CD  PRO     3     -53.295  18.922  -1.716  1.00101.57           C
ATOM     21  CB  PRO     3     -52.320  17.030  -2.854  1.00101.57           C
ATOM     22  CG  PRO     3     -51.952  18.216  -1.947  1.00101.57           C
ATOM     23  C   PRO     3     -53.912  15.456  -1.689  1.00101.57           C
ATOM     24  O   PRO     3     -54.228  15.547  -0.504  1.00101.57           O
ATOM     25  N   GLY     4     -53.678  14.278  -2.309  1.00130.57           N
ATOM     26  CA  GLY     4     -53.785  13.027  -1.608  1.00130.57           C
ATOM     27  C   GLY     4     -52.636  12.154  -2.019  1.00130.57           C
ATOM     28  O   GLY     4     -51.860  12.505  -2.906  1.00130.57           O
ATOM     29  N   ASN     5     -52.504  10.978  -1.366  1.00248.04           N
ATOM     30  CA  ASN     5     -51.430  10.064  -1.649  1.00248.04           C
ATOM     31  CB  ASN     5     -50.534   9.787  -0.426  1.00248.04           C
ATOM     32  CG  ASN     5     -49.370   8.898  -0.848  1.00248.04           C
ATOM     33  OD1 ASN     5     -49.483   7.673  -0.875  1.00248.04           O
ATOM     34  ND2 ASN     5     -48.215   9.531  -1.185  1.00248.04           N
ATOM     35  C   ASN     5     -52.033   8.760  -2.074  1.00248.04           C
ATOM     36  O   ASN     5     -53.198   8.484  -1.790  1.00248.04           O
ATOM     37  N   TYR     6     -51.250   7.926  -2.792  1.00351.90           N
ATOM     38  CA  TYR     6     -51.765   6.669  -3.255  1.00351.90           C
ATOM     39  CB  TYR     6     -51.731   6.523  -4.788  1.00351.90           C
ATOM     40  CG  TYR     6     -50.303   6.456  -5.217  1.00351.90           C
ATOM     41  CD1 TYR     6     -49.594   7.606  -5.480  1.00351.90           C
ATOM     42  CD2 TYR     6     -49.670   5.241  -5.354  1.00351.90           C
ATOM     43  CE1 TYR     6     -48.276   7.545  -5.870  1.00351.90           C
ATOM     44  CE2 TYR     6     -48.353   5.173  -5.744  1.00351.90           C
ATOM     45  CZ  TYR     6     -47.655   6.327  -6.006  1.00351.90           C
ATOM     46  OH  TYR     6     -46.304   6.261  -6.408  1.00351.90           O
ATOM     47  C   TYR     6     -50.911   5.574  -2.696  1.00351.90           C
ATOM     48  O   TYR     6     -49.687   5.685  -2.648  1.00351.90           O
ATOM     49  N   ALA     7     -51.558   4.495  -2.213  1.00240.48           N
ATOM     50  CA  ALA     7     -50.840   3.357  -1.716  1.00240.48           C
ATOM     51  CB  ALA     7     -51.612   2.551  -0.657  1.00240.48           C
ATOM     52  C   ALA     7     -50.591   2.446  -2.875  1.00240.48           C
ATOM     53  O   ALA     7     -51.310   2.490  -3.872  1.00240.48           O
ATOM     54  N   THR     8     -49.542   1.604  -2.787  1.00313.17           N
ATOM     55  CA  THR     8     -49.287   0.687  -3.860  1.00313.17           C
ATOM     56  CB  THR     8     -48.006   0.961  -4.593  1.00313.17           C
ATOM     57  OG1 THR     8     -47.920   0.140  -5.749  1.00313.17           O
ATOM     58  CG2 THR     8     -46.825   0.674  -3.649  1.00313.17           C
ATOM     59  C   THR     8     -49.175  -0.684  -3.277  1.00313.17           C
ATOM     60  O   THR     8     -48.583  -0.873  -2.214  1.00313.17           O
ATOM     61  N   LEU     9     -49.768  -1.683  -3.959  1.00333.66           N
ATOM     62  CA  LEU     9     -49.677  -3.035  -3.495  1.00333.66           C
ATOM     63  CB  LEU     9     -51.023  -3.642  -3.066  1.00333.66           C
ATOM     64  CG  LEU     9     -50.904  -5.098  -2.572  1.00333.66           C
ATOM     65  CD1 LEU     9     -50.039  -5.187  -1.303  1.00333.66           C
ATOM     66  CD2 LEU     9     -52.289  -5.742  -2.388  1.00333.66           C
ATOM     67  C   LEU     9     -49.170  -3.856  -4.635  1.00333.66           C
ATOM     68  O   LEU     9     -49.473  -3.577  -5.796  1.00333.66           O
ATOM     69  N   ASP    10     -48.361  -4.887  -4.333  1.00231.63           N
ATOM     70  CA  ASP    10     -47.857  -5.711  -5.389  1.00231.63           C
ATOM     71  CB  ASP    10     -46.672  -6.604  -4.975  1.00231.63           C
ATOM     72  CG  ASP    10     -47.147  -7.580  -3.910  1.00231.63           C
ATOM     73  OD1 ASP    10     -48.142  -7.258  -3.208  1.00231.63           O
ATOM     74  OD2 ASP    10     -46.516  -8.663  -3.782  1.00231.63           O
ATOM     75  C   ASP    10     -48.966  -6.602  -5.838  1.00231.63           C
ATOM     76  O   ASP    10     -49.852  -6.954  -5.062  1.00231.63           O
ATOM     77  N   GLY    11     -48.952  -6.966  -7.132  1.00107.35           N
ATOM     78  CA  GLY    11     -49.953  -7.843  -7.656  1.00107.35           C
ATOM     79  C   GLY    11     -51.137  -7.006  -7.999  1.00107.35           C
ATOM     80  O   GLY    11     -51.280  -5.887  -7.510  1.00107.35           O
ATOM     81  N   ALA    12     -52.024  -7.536  -8.860  1.00259.75           N
ATOM     82  CA  ALA    12     -53.200  -6.797  -9.205  1.00259.75           C
ATOM     83  CB  ALA    12     -52.985  -5.806 -10.362  1.00259.75           C
ATOM     84  C   ALA    12     -54.224  -7.781  -9.655  1.00259.75           C
ATOM     85  O   ALA    12     -53.896  -8.875 -10.106  1.00259.75           O
ATOM     86  N   LYS    13     -55.511  -7.418  -9.513  1.00270.88           N
ATOM     87  CA  LYS    13     -56.554  -8.278  -9.979  1.00270.88           C
ATOM     88  CB  LYS    13     -57.576  -8.648  -8.893  1.00270.88           C
ATOM     89  CG  LYS    13     -58.682  -9.586  -9.384  1.00270.88           C
ATOM     90  CD  LYS    13     -59.503 -10.214  -8.257  1.00270.88           C
ATOM     91  CE  LYS    13     -60.408  -9.222  -7.524  1.00270.88           C
ATOM     92  NZ  LYS    13     -61.564  -8.867  -8.378  1.00270.88           N
ATOM     93  C   LYS    13     -57.281  -7.522 -11.035  1.00270.88           C
ATOM     94  O   LYS    13     -57.807  -6.440 -10.784  1.00270.88           O
ATOM     95  N   ASP    14     -57.314  -8.069 -12.263  1.00210.88           N
ATOM     96  CA  ASP    14     -57.994  -7.382 -13.318  1.00210.88           C
ATOM     97  CB  ASP    14     -57.067  -6.919 -14.457  1.00210.88           C
ATOM     98  CG  ASP    14     -56.440  -8.146 -15.106  1.00210.88           C
ATOM     99  OD1 ASP    14     -56.228  -9.159 -14.388  1.00210.88           O
ATOM    100  OD2 ASP    14     -56.165  -8.083 -16.335  1.00210.88           O
ATOM    101  C   ASP    14     -59.001  -8.310 -13.905  1.00210.88           C
ATOM    102  O   ASP    14     -58.730  -9.492 -14.107  1.00210.88           O
ATOM    103  N   ILE    15     -60.214  -7.793 -14.168  1.00 71.28           N
ATOM    104  CA  ILE    15     -61.211  -8.613 -14.784  1.00 71.28           C
ATOM    105  CB  ILE    15     -62.534  -8.586 -14.074  1.00 71.28           C
ATOM    106  CG1 ILE    15     -62.390  -9.135 -12.646  1.00 71.28           C
ATOM    107  CG2 ILE    15     -63.551  -9.356 -14.933  1.00 71.28           C
ATOM    108  CD1 ILE    15     -63.609  -8.869 -11.764  1.00 71.28           C
ATOM    109  C   ILE    15     -61.432  -8.042 -16.143  1.00 71.28           C
ATOM    110  O   ILE    15     -61.829  -6.886 -16.284  1.00 71.28           O
ATOM    111  N   GLU    16     -61.158  -8.841 -17.190  1.00253.94           N
ATOM    112  CA  GLU    16     -61.348  -8.344 -18.518  1.00253.94           C
ATOM    113  CB  GLU    16     -60.043  -7.918 -19.212  1.00253.94           C
ATOM    114  CG  GLU    16     -59.383  -6.695 -18.570  1.00253.94           C
ATOM    115  CD  GLU    16     -60.258  -5.483 -18.856  1.00253.94           C
ATOM    116  OE1 GLU    16     -61.312  -5.656 -19.525  1.00253.94           O
ATOM    117  OE2 GLU    16     -59.884  -4.366 -18.407  1.00253.94           O
ATOM    118  C   GLU    16     -61.934  -9.447 -19.331  1.00253.94           C
ATOM    119  O   GLU    16     -61.780 -10.624 -19.008  1.00253.94           O
ATOM    120  N   GLY    17     -62.652  -9.079 -20.408  1.00119.37           N
ATOM    121  CA  GLY    17     -63.225 -10.062 -21.273  1.00119.37           C
ATOM    122  C   GLY    17     -64.592  -9.588 -21.627  1.00119.37           C
ATOM    123  O   GLY    17     -65.131  -8.681 -20.996  1.00119.37           O
ATOM    124  N   LEU    18     -65.191 -10.202 -22.663  1.00278.14           N
ATOM    125  CA  LEU    18     -66.515  -9.816 -23.039  1.00278.14           C
ATOM    126  CB  LEU    18     -66.928 -10.307 -24.436  1.00278.14           C
ATOM    127  CG  LEU    18     -68.351  -9.892 -24.848  1.00278.14           C
ATOM    128  CD1 LEU    18     -68.473  -8.367 -24.965  1.00278.14           C
ATOM    129  CD2 LEU    18     -68.803 -10.628 -26.119  1.00278.14           C
ATOM    130  C   LEU    18     -67.433 -10.441 -22.049  1.00278.14           C
ATOM    131  O   LEU    18     -67.256 -11.597 -21.671  1.00278.14           O
ATOM    132  N   LEU    19     -68.439  -9.680 -21.579  1.00256.49           N
ATOM    133  CA  LEU    19     -69.354 -10.256 -20.644  1.00256.49           C
ATOM    134  CB  LEU    19     -69.579  -9.371 -19.401  1.00256.49           C
ATOM    135  CG  LEU    19     -70.544  -9.943 -18.338  1.00256.49           C
ATOM    136  CD1 LEU    19     -72.009  -9.928 -18.801  1.00256.49           C
ATOM    137  CD2 LEU    19     -70.081 -11.331 -17.861  1.00256.49           C
ATOM    138  C   LEU    19     -70.649 -10.393 -21.367  1.00256.49           C
ATOM    139  O   LEU    19     -71.331  -9.403 -21.628  1.00256.49           O
ATOM    140  N   GLY    20     -71.016 -11.641 -21.714  1.00108.39           N
ATOM    141  CA  GLY    20     -72.254 -11.861 -22.397  1.00108.39           C
ATOM    142  C   GLY    20     -72.209 -11.043 -23.641  1.00108.39           C
ATOM    143  O   GLY    20     -71.168 -10.919 -24.285  1.00108.39           O
ATOM    144  N   ALA    21     -73.362 -10.457 -24.008  1.00236.94           N
ATOM    145  CA  ALA    21     -73.407  -9.602 -25.152  1.00236.94           C
ATOM    146  CB  ALA    21     -74.401 -10.064 -26.231  1.00236.94           C
ATOM    147  C   ALA    21     -73.879  -8.280 -24.651  1.00236.94           C
ATOM    148  O   ALA    21     -74.718  -8.213 -23.754  1.00236.94           O
ATOM    149  N   GLY    22     -73.332  -7.182 -25.203  1.00131.51           N
ATOM    150  CA  GLY    22     -73.766  -5.896 -24.748  1.00131.51           C
ATOM    151  C   GLY    22     -72.697  -4.909 -25.076  1.00131.51           C
ATOM    152  O   GLY    22     -71.668  -5.252 -25.655  1.00131.51           O
ATOM    153  N   GLY    23     -72.933  -3.637 -24.704  1.00135.18           N
ATOM    154  CA  GLY    23     -71.985  -2.598 -24.969  1.00135.18           C
ATOM    155  C   GLY    23     -71.123  -2.452 -23.760  1.00135.18           C
ATOM    156  O   GLY    23     -71.049  -3.348 -22.921  1.00135.18           O
ATOM    157  N   GLY    24     -70.444  -1.294 -23.649  1.00 87.23           N
ATOM    158  CA  GLY    24     -69.584  -1.048 -22.531  1.00 87.23           C
ATOM    159  C   GLY    24     -70.448  -0.610 -21.398  1.00 87.23           C
ATOM    160  O   GLY    24     -71.667  -0.514 -21.534  1.00 87.23           O
ATOM    161  N   ARG    25     -69.827  -0.333 -20.236  1.00254.26           N
ATOM    162  CA  ARG    25     -70.604   0.060 -19.101  1.00254.26           C
ATOM    163  CB  ARG    25     -69.816   0.054 -17.781  1.00254.26           C
ATOM    164  CG  ARG    25     -69.280  -1.329 -17.400  1.00254.26           C
ATOM    165  CD  ARG    25     -70.371  -2.365 -17.119  1.00254.26           C
ATOM    166  NE  ARG    25     -70.924  -2.802 -18.433  1.00254.26           N
ATOM    167  CZ  ARG    25     -71.376  -4.080 -18.594  1.00254.26           C
ATOM    168  NH1 ARG    25     -71.317  -4.962 -17.554  1.00254.26           N
ATOM    169  NH2 ARG    25     -71.886  -4.477 -19.796  1.00254.26           N
ATOM    170  C   ARG    25     -71.096   1.450 -19.336  1.00254.26           C
ATOM    171  O   ARG    25     -70.351   2.330 -19.764  1.00254.26           O
ATOM    172  N   ASN    26     -72.399   1.658 -19.074  1.00105.72           N
ATOM    173  CA  ASN    26     -73.047   2.923 -19.247  1.00105.72           C
ATOM    174  CB  ASN    26     -74.575   2.822 -19.078  1.00105.72           C
ATOM    175  CG  ASN    26     -75.208   4.129 -19.535  1.00105.72           C
ATOM    176  OD1 ASN    26     -74.787   5.214 -19.138  1.00105.72           O
ATOM    177  ND2 ASN    26     -76.253   4.024 -20.398  1.00105.72           N
ATOM    178  C   ASN    26     -72.540   3.879 -18.214  1.00105.72           C
ATOM    179  O   ASN    26     -72.338   5.061 -18.490  1.00105.72           O
ATOM    180  N   LEU    27     -72.285   3.376 -16.992  1.00181.76           N
ATOM    181  CA  LEU    27     -71.953   4.232 -15.889  1.00181.76           C
ATOM    182  CB  LEU    27     -71.644   3.457 -14.596  1.00181.76           C
ATOM    183  CG  LEU    27     -72.842   2.634 -14.080  1.00181.76           C
ATOM    184  CD1 LEU    27     -72.486   1.888 -12.783  1.00181.76           C
ATOM    185  CD2 LEU    27     -74.103   3.508 -13.936  1.00181.76           C
ATOM    186  C   LEU    27     -70.750   5.054 -16.220  1.00181.76           C
ATOM    187  O   LEU    27     -69.773   4.573 -16.792  1.00181.76           O
ATOM    188  N   VAL    28     -70.829   6.353 -15.868  1.00 83.30           N
ATOM    189  CA  VAL    28     -69.768   7.294 -16.074  1.00 83.30           C
ATOM    190  CB  VAL    28     -69.976   8.156 -17.287  1.00 83.30           C
ATOM    191  CG1 VAL    28     -68.808   9.151 -17.409  1.00 83.30           C
ATOM    192  CG2 VAL    28     -70.140   7.237 -18.509  1.00 83.30           C
ATOM    193  C   VAL    28     -69.776   8.188 -14.871  1.00 83.30           C
ATOM    194  O   VAL    28     -70.770   8.249 -14.150  1.00 83.30           O
ATOM    195  N   ALA    29     -68.656   8.892 -14.601  1.00240.97           N
ATOM    196  CA  ALA    29     -68.618   9.747 -13.448  1.00240.97           C
ATOM    197  CB  ALA    29     -67.635   9.274 -12.364  1.00240.97           C
ATOM    198  C   ALA    29     -68.173  11.108 -13.882  1.00240.97           C
ATOM    199  O   ALA    29     -67.453  11.255 -14.868  1.00240.97           O
ATOM    200  N   HIS    30     -68.621  12.150 -13.149  1.00222.17           N
ATOM    201  CA  HIS    30     -68.247  13.500 -13.462  1.00222.17           C
ATOM    202  ND1 HIS    30     -68.910  13.941 -16.717  1.00222.17           N
ATOM    203  CG  HIS    30     -69.628  13.669 -15.573  1.00222.17           C
ATOM    204  CB  HIS    30     -69.333  14.270 -14.231  1.00222.17           C
ATOM    205  NE2 HIS    30     -70.494  12.490 -17.292  1.00222.17           N
ATOM    206  CD2 HIS    30     -70.592  12.781 -15.943  1.00222.17           C
ATOM    207  CE1 HIS    30     -69.470  13.210 -17.714  1.00222.17           C
ATOM    208  C   HIS    30     -68.030  14.211 -12.161  1.00222.17           C
ATOM    209  O   HIS    30     -68.393  13.701 -11.102  1.00222.17           O
ATOM    210  N   SER    31     -67.406  15.408 -12.204  1.00159.51           N
ATOM    211  CA  SER    31     -67.170  16.128 -10.984  1.00159.51           C
ATOM    212  CB  SER    31     -65.680  16.243 -10.619  1.00159.51           C
ATOM    213  OG  SER    31     -65.137  14.955 -10.371  1.00159.51           O
ATOM    214  C   SER    31     -67.694  17.522 -11.142  1.00159.51           C
ATOM    215  O   SER    31     -67.612  18.131 -12.208  1.00159.51           O
ATOM    216  N   PRO    32     -68.271  18.010 -10.076  1.00 99.20           N
ATOM    217  CA  PRO    32     -68.799  19.351 -10.054  1.00 99.20           C
ATOM    218  CD  PRO    32     -69.014  17.124  -9.196  1.00 99.20           C
ATOM    219  CB  PRO    32     -69.937  19.347  -9.030  1.00 99.20           C
ATOM    220  CG  PRO    32     -69.720  18.064  -8.210  1.00 99.20           C
ATOM    221  C   PRO    32     -67.740  20.366  -9.744  1.00 99.20           C
ATOM    222  O   PRO    32     -66.680  19.988  -9.248  1.00 99.20           O
ATOM    223  N   LEU    33     -68.009  21.656 -10.041  1.00224.97           N
ATOM    224  CA  LEU    33     -67.084  22.717  -9.748  1.00224.97           C
ATOM    225  CB  LEU    33     -66.526  23.406 -11.004  1.00224.97           C
ATOM    226  CG  LEU    33     -65.708  22.462 -11.905  1.00224.97           C
ATOM    227  CD1 LEU    33     -65.165  23.199 -13.140  1.00224.97           C
ATOM    228  CD2 LEU    33     -64.611  21.737 -11.108  1.00224.97           C
ATOM    229  C   LEU    33     -67.831  23.754  -8.963  1.00224.97           C
ATOM    230  O   LEU    33     -69.053  23.850  -9.061  1.00224.97           O
ATOM    231  N   THR    34     -67.116  24.551  -8.136  1.00280.89           N
ATOM    232  CA  THR    34     -67.790  25.555  -7.354  1.00280.89           C
ATOM    233  CB  THR    34     -67.942  25.172  -5.910  1.00280.89           C
ATOM    234  OG1 THR    34     -66.665  25.028  -5.306  1.00280.89           O
ATOM    235  CG2 THR    34     -68.718  23.849  -5.831  1.00280.89           C
ATOM    236  C   THR    34     -66.990  26.824  -7.383  1.00280.89           C
ATOM    237  O   THR    34     -65.810  26.821  -7.722  1.00280.89           O
ATOM    238  N   SER    35     -67.644  27.958  -7.046  1.00138.89           N
ATOM    239  CA  SER    35     -66.984  29.234  -6.987  1.00138.89           C
ATOM    240  CB  SER    35     -67.371  30.180  -8.136  1.00138.89           C
ATOM    241  OG  SER    35     -66.678  31.413  -8.008  1.00138.89           O
ATOM    242  C   SER    35     -67.407  29.885  -5.712  1.00138.89           C
ATOM    243  O   SER    35     -68.593  29.919  -5.392  1.00138.89           O
ATOM    244  N   HIS    36     -66.421  30.431  -4.971  1.00256.33           N
ATOM    245  CA  HIS    36     -66.597  31.040  -3.684  1.00256.33           C
ATOM    246  ND1 HIS    36     -69.678  33.069  -4.696  1.00256.33           N
ATOM    247  CG  HIS    36     -68.382  32.656  -4.482  1.00256.33           C
ATOM    248  CB  HIS    36     -67.978  31.685  -3.414  1.00256.33           C
ATOM    249  NE2 HIS    36     -68.425  34.089  -6.224  1.00256.33           N
ATOM    250  CD2 HIS    36     -67.630  33.289  -5.423  1.00256.33           C
ATOM    251  CE1 HIS    36     -69.647  33.924  -5.749  1.00256.33           C
ATOM    252  C   HIS    36     -66.266  29.948  -2.705  1.00256.33           C
ATOM    253  O   HIS    36     -65.296  30.107  -1.966  1.00256.33           O
ATOM    254  N   PRO    37     -66.987  28.844  -2.625  1.00128.54           N
ATOM    255  CA  PRO    37     -66.524  27.770  -1.792  1.00128.54           C
ATOM    256  CD  PRO    37     -68.429  28.781  -2.812  1.00128.54           C
ATOM    257  CB  PRO    37     -67.741  26.905  -1.462  1.00128.54           C
ATOM    258  CG  PRO    37     -68.799  27.325  -2.494  1.00128.54           C
ATOM    259  C   PRO    37     -65.479  27.047  -2.575  1.00128.54           C
ATOM    260  O   PRO    37     -65.601  27.012  -3.798  1.00128.54           O
ATOM    261  N   ALA    38     -64.467  26.473  -1.891  1.00289.24           N
ATOM    262  CA  ALA    38     -63.372  25.768  -2.502  1.00289.24           C
ATOM    263  CB  ALA    38     -63.002  26.206  -3.931  1.00289.24           C
ATOM    264  C   ALA    38     -62.197  26.116  -1.662  1.00289.24           C
ATOM    265  O   ALA    38     -62.342  26.429  -0.481  1.00289.24           O
ATOM    266  N   ALA    39     -60.988  26.041  -2.250  1.00229.49           N
ATOM    267  CA  ALA    39     -59.855  26.518  -1.520  1.00229.49           C
ATOM    268  CB  ALA    39     -58.537  26.472  -2.312  1.00229.49           C
ATOM    269  C   ALA    39     -60.200  27.946  -1.269  1.00229.49           C
ATOM    270  O   ALA    39     -60.961  28.529  -2.040  1.00229.49           O
ATOM    271  N   PRO    40     -59.661  28.506  -0.217  1.00214.92           N
ATOM    272  CA  PRO    40     -60.038  29.808   0.277  1.00214.92           C
ATOM    273  CD  PRO    40     -58.370  28.077   0.290  1.00214.92           C
ATOM    274  CB  PRO    40     -58.928  30.235   1.239  1.00214.92           C
ATOM    275  CG  PRO    40     -58.156  28.938   1.545  1.00214.92           C
ATOM    276  C   PRO    40     -60.264  30.830  -0.789  1.00214.92           C
ATOM    277  O   PRO    40     -59.317  31.238  -1.456  1.00214.92           O
ATOM    278  N   THR    41     -61.541  31.225  -0.956  1.00306.56           N
ATOM    279  CA  THR    41     -61.981  32.219  -1.887  1.00306.56           C
ATOM    280  CB  THR    41     -61.911  31.778  -3.319  1.00306.56           C
ATOM    281  OG1 THR    41     -62.195  32.869  -4.183  1.00306.56           O
ATOM    282  CG2 THR    41     -62.924  30.642  -3.538  1.00306.56           C
ATOM    283  C   THR    41     -63.420  32.431  -1.551  1.00306.56           C
ATOM    284  O   THR    41     -63.932  31.781  -0.641  1.00306.56           O
ATOM    285  N   LEU    42     -64.113  33.368  -2.232  1.00345.08           N
ATOM    286  CA  LEU    42     -65.510  33.496  -1.934  1.00345.08           C
ATOM    287  CB  LEU    42     -65.827  33.752  -0.444  1.00345.08           C
ATOM    288  CG  LEU    42     -67.327  33.610  -0.102  1.00345.08           C
ATOM    289  CD1 LEU    42     -67.829  32.194  -0.426  1.00345.08           C
ATOM    290  CD2 LEU    42     -67.634  34.010   1.349  1.00345.08           C
ATOM    291  C   LEU    42     -66.082  34.616  -2.752  1.00345.08           C
ATOM    292  O   LEU    42     -65.368  35.320  -3.464  1.00345.08           O
ATOM    293  N   MET    43     -67.416  34.775  -2.664  1.00205.89           N
ATOM    294  CA  MET    43     -68.200  35.779  -3.323  1.00205.89           C
ATOM    295  CB  MET    43     -69.703  35.484  -3.149  1.00205.89           C
ATOM    296  CG  MET    43     -70.167  35.485  -1.691  1.00205.89           C
ATOM    297  SD  MET    43     -71.937  35.136  -1.471  1.00205.89           S
ATOM    298  CE  MET    43     -71.832  33.406  -2.011  1.00205.89           C
ATOM    299  C   MET    43     -67.847  37.084  -2.678  1.00205.89           C
ATOM    300  O   MET    43     -67.142  37.051  -1.669  1.00205.89           O
ATOM    301  N   PRO    44     -68.247  38.224  -3.235  1.00118.25           N
ATOM    302  CA  PRO    44     -67.895  39.504  -2.674  1.00118.25           C
ATOM    303  CD  PRO    44     -69.431  38.327  -4.078  1.00118.25           C
ATOM    304  CB  PRO    44     -68.729  40.546  -3.416  1.00118.25           C
ATOM    305  CG  PRO    44     -69.969  39.751  -3.859  1.00118.25           C
ATOM    306  C   PRO    44     -68.151  39.514  -1.205  1.00118.25           C
ATOM    307  O   PRO    44     -69.302  39.525  -0.774  1.00118.25           O
ATOM    308  N   ALA    45     -67.043  39.508  -0.449  1.00304.71           N
ATOM    309  CA  ALA    45     -66.988  39.439   0.972  1.00304.71           C
ATOM    310  CB  ALA    45     -68.198  38.744   1.615  1.00304.71           C
ATOM    311  C   ALA    45     -65.804  38.567   1.186  1.00304.71           C
ATOM    312  O   ALA    45     -65.324  37.975   0.221  1.00304.71           O
ATOM    313  N   VAL    46     -65.314  38.477   2.443  1.00194.44           N
ATOM    314  CA  VAL    46     -64.177  37.688   2.841  1.00194.44           C
ATOM    315  CB  VAL    46     -64.460  36.213   2.974  1.00194.44           C
ATOM    316  CG1 VAL    46     -65.273  36.026   4.267  1.00194.44           C
ATOM    317  CG2 VAL    46     -65.287  35.735   1.775  1.00194.44           C
ATOM    318  C   VAL    46     -62.929  38.036   2.068  1.00194.44           C
ATOM    319  O   VAL    46     -62.956  38.458   0.914  1.00194.44           O
ATOM    320  N   ASN    47     -61.768  37.902   2.742  1.00174.26           N
ATOM    321  CA  ASN    47     -60.534  38.424   2.228  1.00174.26           C
ATOM    322  CB  ASN    47     -59.338  38.522   3.230  1.00174.26           C
ATOM    323  CG  ASN    47     -58.601  37.219   3.551  1.00174.26           C
ATOM    324  OD1 ASN    47     -58.848  36.582   4.572  1.00174.26           O
ATOM    325  ND2 ASN    47     -57.644  36.815   2.674  1.00174.26           N
ATOM    326  C   ASN    47     -60.033  37.814   0.974  1.00174.26           C
ATOM    327  O   ASN    47     -60.036  38.571   0.003  1.00174.26           O
ATOM    328  N   TYR    48     -59.747  36.467   0.953  1.00326.92           N
ATOM    329  CA  TYR    48     -58.955  35.738  -0.042  1.00326.92           C
ATOM    330  CB  TYR    48     -59.670  34.575  -0.759  1.00326.92           C
ATOM    331  CG  TYR    48     -58.783  34.137  -1.874  1.00326.92           C
ATOM    332  CD1 TYR    48     -57.646  33.402  -1.629  1.00326.92           C
ATOM    333  CD2 TYR    48     -59.097  34.461  -3.174  1.00326.92           C
ATOM    334  CE1 TYR    48     -56.836  32.998  -2.665  1.00326.92           C
ATOM    335  CE2 TYR    48     -58.292  34.060  -4.214  1.00326.92           C
ATOM    336  CZ  TYR    48     -57.158  33.328  -3.960  1.00326.92           C
ATOM    337  OH  TYR    48     -56.327  32.915  -5.023  1.00326.92           O
ATOM    338  C   TYR    48     -58.453  36.715  -1.038  1.00326.92           C
ATOM    339  O   TYR    48     -59.197  37.145  -1.918  1.00326.92           O
ATOM    340  N   ALA    49     -57.152  37.041  -0.905  1.00276.65           N
ATOM    341  CA  ALA    49     -56.601  38.254  -1.437  1.00276.65           C
ATOM    342  CB  ALA    49     -57.222  38.822  -2.730  1.00276.65           C
ATOM    343  C   ALA    49     -56.952  39.137  -0.283  1.00276.65           C
ATOM    344  O   ALA    49     -57.428  38.577   0.699  1.00276.65           O
ATOM    345  N   PRO    50     -56.763  40.410  -0.193  1.00125.10           N
ATOM    346  CA  PRO    50     -57.229  40.948   1.062  1.00125.10           C
ATOM    347  CD  PRO    50     -55.497  40.999  -0.594  1.00125.10           C
ATOM    348  CB  PRO    50     -56.259  42.075   1.434  1.00125.10           C
ATOM    349  CG  PRO    50     -55.457  42.343   0.147  1.00125.10           C
ATOM    350  C   PRO    50     -58.701  41.296   1.110  1.00125.10           C
ATOM    351  O   PRO    50     -59.280  41.608   0.070  1.00125.10           O
ATOM    352  N   LEU    51     -59.323  41.186   2.310  1.00226.33           N
ATOM    353  CA  LEU    51     -60.668  41.594   2.647  1.00226.33           C
ATOM    354  CB  LEU    51     -61.833  41.029   1.831  1.00226.33           C
ATOM    355  CG  LEU    51     -63.133  41.486   2.515  1.00226.33           C
ATOM    356  CD1 LEU    51     -63.083  42.996   2.779  1.00226.33           C
ATOM    357  CD2 LEU    51     -64.387  41.076   1.739  1.00226.33           C
ATOM    358  C   LEU    51     -60.921  41.248   4.087  1.00226.33           C
ATOM    359  O   LEU    51     -60.737  42.090   4.965  1.00226.33           O
ATOM    360  N   ASP    52     -61.461  40.029   4.339  1.00239.57           N
ATOM    361  CA  ASP    52     -61.643  39.458   5.649  1.00239.57           C
ATOM    362  CB  ASP    52     -62.656  40.226   6.513  1.00239.57           C
ATOM    363  CG  ASP    52     -62.639  39.630   7.914  1.00239.57           C
ATOM    364  OD1 ASP    52     -61.813  38.711   8.162  1.00239.57           O
ATOM    365  OD2 ASP    52     -63.458  40.085   8.757  1.00239.57           O
ATOM    366  C   ASP    52     -62.166  38.037   5.526  1.00239.57           C
ATOM    367  O   ASP    52     -63.380  37.851   5.462  1.00239.57           O
ATOM    368  N   LEU    53     -61.265  37.014   5.464  1.00255.36           N
ATOM    369  CA  LEU    53     -61.572  35.589   5.451  1.00255.36           C
ATOM    370  CB  LEU    53     -62.983  35.192   5.924  1.00255.36           C
ATOM    371  CG  LEU    53     -63.222  35.496   7.414  1.00255.36           C
ATOM    372  CD1 LEU    53     -64.635  35.079   7.851  1.00255.36           C
ATOM    373  CD2 LEU    53     -62.118  34.880   8.289  1.00255.36           C
ATOM    374  C   LEU    53     -61.318  34.971   4.100  1.00255.36           C
ATOM    375  O   LEU    53     -60.751  35.592   3.213  1.00255.36           O
ATOM    376  N   PRO    54     -61.618  33.731   3.861  1.00110.70           N
ATOM    377  CA  PRO    54     -61.401  33.304   2.508  1.00110.70           C
ATOM    378  CD  PRO    54     -61.378  32.661   4.810  1.00110.70           C
ATOM    379  CB  PRO    54     -61.300  31.777   2.548  1.00110.70           C
ATOM    380  CG  PRO    54     -61.693  31.396   3.992  1.00110.70           C
ATOM    381  C   PRO    54     -62.503  33.856   1.661  1.00110.70           C
ATOM    382  O   PRO    54     -63.654  33.564   1.975  1.00110.70           O
ATOM    383  N   GLY    55     -62.192  34.590   0.565  1.00 65.71           N
ATOM    384  CA  GLY    55     -63.237  35.161  -0.247  1.00 65.71           C
ATOM    385  C   GLY    55     -62.697  36.364  -0.962  1.00 65.71           C
ATOM    386  O   GLY    55     -61.494  36.593  -0.986  1.00 65.71           O
ATOM    387  N   SER    56     -63.558  37.175  -1.609  1.00193.99           N
ATOM    388  CA  SER    56     -62.969  38.320  -2.246  1.00193.99           C
ATOM    389  CB  SER    56     -62.446  38.027  -3.663  1.00193.99           C
ATOM    390  OG  SER    56     -61.398  37.070  -3.609  1.00193.99           O
ATOM    391  C   SER    56     -63.982  39.414  -2.373  1.00193.99           C
ATOM    392  O   SER    56     -65.133  39.169  -2.729  1.00193.99           O
ATOM    393  N   ALA    57     -63.559  40.658  -2.063  1.00326.12           N
ATOM    394  CA  ALA    57     -64.362  41.841  -2.218  1.00326.12           C
ATOM    395  CB  ALA    57     -65.834  41.663  -1.815  1.00326.12           C
ATOM    396  C   ALA    57     -63.780  42.866  -1.302  1.00326.12           C
ATOM    397  O   ALA    57     -63.201  42.484  -0.286  1.00326.12           O
ATOM    398  N   GLU    58     -63.932  44.174  -1.645  1.00361.67           N
ATOM    399  CA  GLU    58     -63.444  45.297  -0.874  1.00361.67           C
ATOM    400  CB  GLU    58     -64.400  45.765   0.239  1.00361.67           C
ATOM    401  CG  GLU    58     -64.889  44.647   1.153  1.00361.67           C
ATOM    402  CD  GLU    58     -65.696  45.282   2.276  1.00361.67           C
ATOM    403  OE1 GLU    58     -65.749  46.540   2.326  1.00361.67           O
ATOM    404  OE2 GLU    58     -66.267  44.519   3.100  1.00361.67           O
ATOM    405  C   GLU    58     -62.096  44.950  -0.327  1.00361.67           C
ATOM    406  O   GLU    58     -61.881  44.850   0.880  1.00361.67           O
ATOM    407  N   PRO    59     -61.201  44.827  -1.265  1.00168.00           N
ATOM    408  CA  PRO    59     -59.900  44.221  -1.127  1.00168.00           C
ATOM    409  CD  PRO    59     -61.298  45.644  -2.464  1.00168.00           C
ATOM    410  CB  PRO    59     -59.226  44.406  -2.488  1.00168.00           C
ATOM    411  CG  PRO    59     -59.876  45.683  -3.042  1.00168.00           C
ATOM    412  C   PRO    59     -58.972  44.641  -0.030  1.00168.00           C
ATOM    413  O   PRO    59     -58.083  43.834   0.218  1.00168.00           O
ATOM    414  N   PRO    60     -58.995  45.752   0.633  1.00185.42           N
ATOM    415  CA  PRO    60     -57.932  45.902   1.592  1.00185.42           C
ATOM    416  CD  PRO    60     -59.330  47.014  -0.003  1.00185.42           C
ATOM    417  CB  PRO    60     -57.899  47.386   1.940  1.00185.42           C
ATOM    418  CG  PRO    60     -58.401  48.058   0.646  1.00185.42           C
ATOM    419  C   PRO    60     -58.008  44.971   2.769  1.00185.42           C
ATOM    420  O   PRO    60     -59.089  44.810   3.335  1.00185.42           O
ATOM    421  N   LYS    61     -56.867  44.345   3.146  1.00291.87           N
ATOM    422  CA  LYS    61     -56.792  43.501   4.310  1.00291.87           C
ATOM    423  CB  LYS    61     -57.745  42.286   4.371  1.00291.87           C
ATOM    424  CG  LYS    61     -57.863  41.700   5.795  1.00291.87           C
ATOM    425  CD  LYS    61     -58.765  40.473   5.942  1.00291.87           C
ATOM    426  CE  LYS    61     -58.833  39.933   7.371  1.00291.87           C
ATOM    427  NZ  LYS    61     -57.522  39.368   7.763  1.00291.87           N
ATOM    428  C   LYS    61     -55.403  42.935   4.407  1.00291.87           C
ATOM    429  O   LYS    61     -54.405  43.650   4.329  1.00291.87           O
ATOM    430  N   GLN    62     -55.344  41.597   4.582  1.00252.96           N
ATOM    431  CA  GLN    62     -54.183  40.801   4.844  1.00252.96           C
ATOM    432  CB  GLN    62     -54.530  39.339   5.178  1.00252.96           C
ATOM    433  CG  GLN    62     -53.312  38.454   5.452  1.00252.96           C
ATOM    434  CD  GLN    62     -53.816  37.043   5.725  1.00252.96           C
ATOM    435  OE1 GLN    62     -55.006  36.829   5.955  1.00252.96           O
ATOM    436  NE2 GLN    62     -52.889  36.049   5.691  1.00252.96           N
ATOM    437  C   GLN    62     -53.274  40.752   3.664  1.00252.96           C
ATOM    438  O   GLN    62     -53.691  40.806   2.507  1.00252.96           O
ATOM    439  N   CYS    63     -51.972  40.672   3.988  1.00121.81           N
ATOM    440  CA  CYS    63     -50.894  40.524   3.063  1.00121.81           C
ATOM    441  CB  CYS    63     -50.462  41.841   2.395  1.00121.81           C
ATOM    442  SG  CYS    63     -49.862  43.065   3.598  1.00121.81           S
ATOM    443  C   CYS    63     -49.762  40.061   3.914  1.00121.81           C
ATOM    444  O   CYS    63     -49.905  39.964   5.132  1.00121.81           O
ATOM    445  N   HIS    64     -48.603  39.737   3.316  1.00223.95           N
ATOM    446  CA  HIS    64     -47.522  39.370   4.178  1.00223.95           C
ATOM    447  ND1 HIS    64     -44.997  37.293   4.907  1.00223.95           N
ATOM    448  CG  HIS    64     -45.134  38.560   4.385  1.00223.95           C
ATOM    449  CB  HIS    64     -46.231  38.966   3.445  1.00223.95           C
ATOM    450  NE2 HIS    64     -43.329  38.506   5.738  1.00223.95           N
ATOM    451  CD2 HIS    64     -44.107  39.288   4.903  1.00223.95           C
ATOM    452  CE1 HIS    64     -43.902  37.317   5.709  1.00223.95           C
ATOM    453  C   HIS    64     -47.241  40.607   4.956  1.00223.95           C
ATOM    454  O   HIS    64     -47.486  41.705   4.459  1.00223.95           O
ATOM    455  N   PRO    65     -46.776  40.500   6.167  1.00174.79           N
ATOM    456  CA  PRO    65     -46.553  41.709   6.892  1.00174.79           C
ATOM    457  CD  PRO    65     -47.104  39.389   7.044  1.00174.79           C
ATOM    458  CB  PRO    65     -46.232  41.283   8.321  1.00174.79           C
ATOM    459  CG  PRO    65     -47.027  39.968   8.472  1.00174.79           C
ATOM    460  C   PRO    65     -45.533  42.539   6.197  1.00174.79           C
ATOM    461  O   PRO    65     -44.368  42.149   6.161  1.00174.79           O
ATOM    462  N   CYS    66     -45.975  43.699   5.677  1.00 51.37           N
ATOM    463  CA  CYS    66     -45.201  44.650   4.935  1.00 51.37           C
ATOM    464  CB  CYS    66     -44.604  44.111   3.616  1.00 51.37           C
ATOM    465  SG  CYS    66     -43.086  43.126   3.805  1.00 51.37           S
ATOM    466  C   CYS    66     -46.191  45.691   4.531  1.00 51.37           C
ATOM    467  O   CYS    66     -47.311  45.723   5.039  1.00 51.37           O
ATOM    468  N   PRO    67     -45.806  46.560   3.643  1.00139.15           N
ATOM    469  CA  PRO    67     -46.767  47.505   3.155  1.00139.15           C
ATOM    470  CD  PRO    67     -44.470  47.134   3.699  1.00139.15           C
ATOM    471  CB  PRO    67     -45.963  48.609   2.475  1.00139.15           C
ATOM    472  CG  PRO    67     -44.624  48.591   3.234  1.00139.15           C
ATOM    473  C   PRO    67     -47.695  46.763   2.251  1.00139.15           C
ATOM    474  O   PRO    67     -47.322  45.694   1.770  1.00139.15           O
ATOM    475  N   GLY    68     -48.909  47.292   2.014  1.00 45.86           N
ATOM    476  CA  GLY    68     -49.839  46.585   1.185  1.00 45.86           C
ATOM    477  C   GLY    68     -49.317  46.608  -0.212  1.00 45.86           C
ATOM    478  O   GLY    68     -48.584  47.516  -0.602  1.00 45.86           O
ATOM    479  N   VAL    69     -49.692  45.587  -1.006  1.00 84.98           N
ATOM    480  CA  VAL    69     -49.243  45.521  -2.363  1.00 84.98           C
ATOM    481  CB  VAL    69     -48.333  44.360  -2.635  1.00 84.98           C
ATOM    482  CG1 VAL    69     -47.057  44.530  -1.794  1.00 84.98           C
ATOM    483  CG2 VAL    69     -49.102  43.059  -2.349  1.00 84.98           C
ATOM    484  C   VAL    69     -50.450  45.340  -3.223  1.00 84.98           C
ATOM    485  O   VAL    69     -51.467  44.792  -2.803  1.00 84.98           O
ATOM    486  N   PRO    70     -50.351  45.839  -4.421  1.00 78.18           N
ATOM    487  CA  PRO    70     -51.421  45.699  -5.368  1.00 78.18           C
ATOM    488  CD  PRO    70     -49.555  47.027  -4.671  1.00 78.18           C
ATOM    489  CB  PRO    70     -51.226  46.812  -6.401  1.00 78.18           C
ATOM    490  CG  PRO    70     -49.798  47.331  -6.156  1.00 78.18           C
ATOM    491  C   PRO    70     -51.378  44.325  -5.950  1.00 78.18           C
ATOM    492  O   PRO    70     -50.338  43.675  -5.857  1.00 78.18           O
ATOM    493  N   GLN    71     -52.494  43.856  -6.542  1.00256.29           N
ATOM    494  CA  GLN    71     -52.485  42.550  -7.129  1.00256.29           C
ATOM    495  CB  GLN    71     -53.882  42.059  -7.549  1.00256.29           C
ATOM    496  CG  GLN    71     -53.884  40.664  -8.174  1.00256.29           C
ATOM    497  CD  GLN    71     -53.719  39.648  -7.053  1.00256.29           C
ATOM    498  OE1 GLN    71     -54.507  38.711  -6.927  1.00256.29           O
ATOM    499  NE2 GLN    71     -52.663  39.832  -6.216  1.00256.29           N
ATOM    500  C   GLN    71     -51.655  42.657  -8.363  1.00256.29           C
ATOM    501  O   GLN    71     -51.877  43.535  -9.196  1.00256.29           O
ATOM    502  N   GLY    72     -50.652  41.771  -8.504  1.00130.93           N
ATOM    503  CA  GLY    72     -49.803  41.859  -9.653  1.00130.93           C
ATOM    504  C   GLY    72     -50.613  41.588 -10.876  1.00130.93           C
ATOM    505  O   GLY    72     -50.548  42.336 -11.850  1.00130.93           O
ATOM    506  N   THR    73     -51.412  40.504 -10.855  1.00272.56           N
ATOM    507  CA  THR    73     -52.198  40.181 -12.008  1.00272.56           C
ATOM    508  CB  THR    73     -51.458  39.371 -13.033  1.00272.56           C
ATOM    509  OG1 THR    73     -51.071  38.121 -12.481  1.00272.56           O
ATOM    510  CG2 THR    73     -50.218  40.157 -13.489  1.00272.56           C
ATOM    511  C   THR    73     -53.351  39.351 -11.556  1.00272.56           C
ATOM    512  O   THR    73     -53.500  39.062 -10.370  1.00272.56           O
ATOM    513  N   SER    74     -54.217  38.960 -12.512  1.00156.39           N
ATOM    514  CA  SER    74     -55.330  38.121 -12.187  1.00156.39           C
ATOM    515  CB  SER    74     -56.696  38.772 -12.460  1.00156.39           C
ATOM    516  OG  SER    74     -56.873  39.904 -11.621  1.00156.39           O
ATOM    517  C   SER    74     -55.228  36.920 -13.068  1.00156.39           C
ATOM    518  O   SER    74     -54.784  37.000 -14.212  1.00156.39           O
ATOM    519  N   PRO    75     -55.607  35.795 -12.534  1.00170.84           N
ATOM    520  CA  PRO    75     -55.554  34.593 -13.318  1.00170.84           C
ATOM    521  CD  PRO    75     -55.320  35.537 -11.131  1.00170.84           C
ATOM    522  CB  PRO    75     -55.569  33.437 -12.320  1.00170.84           C
ATOM    523  CG  PRO    75     -54.952  34.048 -11.050  1.00170.84           C
ATOM    524  C   PRO    75     -56.687  34.553 -14.289  1.00170.84           C
ATOM    525  O   PRO    75     -57.699  35.210 -14.050  1.00170.84           O
ATOM    526  N   ALA    76     -56.534  33.803 -15.398  1.00203.20           N
ATOM    527  CA  ALA    76     -57.600  33.694 -16.349  1.00203.20           C
ATOM    528  CB  ALA    76     -57.215  34.160 -17.763  1.00203.20           C
ATOM    529  C   ALA    76     -57.948  32.245 -16.439  1.00203.20           C
ATOM    530  O   ALA    76     -57.073  31.380 -16.466  1.00203.20           O
ATOM    531  N   PRO    77     -59.223  31.974 -16.473  1.00165.29           N
ATOM    532  CA  PRO    77     -59.700  30.620 -16.520  1.00165.29           C
ATOM    533  CD  PRO    77     -60.181  32.907 -17.041  1.00165.29           C
ATOM    534  CB  PRO    77     -61.204  30.729 -16.746  1.00165.29           C
ATOM    535  CG  PRO    77     -61.334  32.031 -17.560  1.00165.29           C
ATOM    536  C   PRO    77     -59.044  29.876 -17.638  1.00165.29           C
ATOM    537  O   PRO    77     -58.628  28.744 -17.406  1.00165.29           O
ATOM    538  N   VAL    78     -58.990  30.497 -18.838  1.00124.75           N
ATOM    539  CA  VAL    78     -58.394  30.037 -20.068  1.00124.75           C
ATOM    540  CB  VAL    78     -58.079  28.567 -20.206  1.00124.75           C
ATOM    541  CG1 VAL    78     -56.830  28.213 -19.377  1.00124.75           C
ATOM    542  CG2 VAL    78     -59.342  27.759 -19.863  1.00124.75           C
ATOM    543  C   VAL    78     -59.327  30.394 -21.176  1.00124.75           C
ATOM    544  O   VAL    78     -60.471  30.786 -20.953  1.00124.75           O
ATOM    545  N   PRO    79     -58.834  30.288 -22.377  1.00167.09           N
ATOM    546  CA  PRO    79     -59.668  30.578 -23.510  1.00167.09           C
ATOM    547  CD  PRO    79     -57.451  30.669 -22.616  1.00167.09           C
ATOM    548  CB  PRO    79     -58.720  30.864 -24.673  1.00167.09           C
ATOM    549  CG  PRO    79     -57.444  31.371 -23.983  1.00167.09           C
ATOM    550  C   PRO    79     -60.604  29.444 -23.775  1.00167.09           C
ATOM    551  O   PRO    79     -60.298  28.315 -23.386  1.00167.09           O
ATOM    552  N   TYR    80     -61.756  29.722 -24.420  1.00275.46           N
ATOM    553  CA  TYR    80     -62.685  28.680 -24.740  1.00275.46           C
ATOM    554  CB  TYR    80     -63.950  28.687 -23.863  1.00275.46           C
ATOM    555  CG  TYR    80     -64.813  27.560 -24.314  1.00275.46           C
ATOM    556  CD1 TYR    80     -64.572  26.277 -23.872  1.00275.46           C
ATOM    557  CD2 TYR    80     -65.862  27.781 -25.174  1.00275.46           C
ATOM    558  CE1 TYR    80     -65.366  25.234 -24.284  1.00275.46           C
ATOM    559  CE2 TYR    80     -66.660  26.741 -25.590  1.00275.46           C
ATOM    560  CZ  TYR    80     -66.412  25.465 -25.145  1.00275.46           C
ATOM    561  OH  TYR    80     -67.229  24.397 -25.570  1.00275.46           O
ATOM    562  C   TYR    80     -63.126  28.915 -26.152  1.00275.46           C
ATOM    563  O   TYR    80     -63.050  30.037 -26.653  1.00275.46           O
ATOM    564  N   GLY    81     -63.576  27.849 -26.843  1.00152.46           N
ATOM    565  CA  GLY    81     -64.031  28.026 -28.190  1.00152.46           C
ATOM    566  C   GLY    81     -64.938  26.890 -28.525  1.00152.46           C
ATOM    567  O   GLY    81     -64.802  25.791 -27.988  1.00152.46           O
ATOM    568  N   TYR    82     -65.899  27.137 -29.437  1.00310.07           N
ATOM    569  CA  TYR    82     -66.816  26.107 -29.837  1.00310.07           C
ATOM    570  CB  TYR    82     -68.250  26.331 -29.324  1.00310.07           C
ATOM    571  CG  TYR    82     -69.084  25.199 -29.815  1.00310.07           C
ATOM    572  CD1 TYR    82     -69.100  24.000 -29.136  1.00310.07           C
ATOM    573  CD2 TYR    82     -69.849  25.332 -30.949  1.00310.07           C
ATOM    574  CE1 TYR    82     -69.869  22.951 -29.582  1.00310.07           C
ATOM    575  CE2 TYR    82     -70.620  24.287 -31.400  1.00310.07           C
ATOM    576  CZ  TYR    82     -70.628  23.094 -30.719  1.00310.07           C
ATOM    577  OH  TYR    82     -71.419  22.021 -31.183  1.00310.07           O
ATOM    578  C   TYR    82     -66.876  26.108 -31.329  1.00310.07           C
ATOM    579  O   TYR    82     -66.718  27.149 -31.965  1.00310.07           O
ATOM    580  N   PHE    83     -67.083  24.922 -31.933  1.00291.39           N
ATOM    581  CA  PHE    83     -67.174  24.841 -33.359  1.00291.39           C
ATOM    582  CB  PHE    83     -65.882  24.332 -34.024  1.00291.39           C
ATOM    583  CG  PHE    83     -66.101  24.298 -35.497  1.00291.39           C
ATOM    584  CD1 PHE    83     -65.965  25.441 -36.250  1.00291.39           C
ATOM    585  CD2 PHE    83     -66.444  23.123 -36.126  1.00291.39           C
ATOM    586  CE1 PHE    83     -66.161  25.413 -37.609  1.00291.39           C
ATOM    587  CE2 PHE    83     -66.643  23.089 -37.488  1.00291.39           C
ATOM    588  CZ  PHE    83     -66.509  24.239 -38.231  1.00291.39           C
ATOM    589  C   PHE    83     -68.260  23.864 -33.676  1.00291.39           C
ATOM    590  O   PHE    83     -68.610  23.022 -32.851  1.00291.39           O
ATOM    591  N   GLY    84     -68.843  23.963 -34.888  1.00121.48           N
ATOM    592  CA  GLY    84     -69.870  23.034 -35.267  1.00121.48           C
ATOM    593  C   GLY    84     -70.518  23.547 -36.513  1.00121.48           C
ATOM    594  O   GLY    84     -70.295  24.686 -36.920  1.00121.48           O
ATOM    595  N   GLY    85     -71.351  22.699 -37.151  1.00 99.78           N
ATOM    596  CA  GLY    85     -72.040  23.106 -38.339  1.00 99.78           C
ATOM    597  C   GLY    85     -72.319  21.881 -39.148  1.00 99.78           C
ATOM    598  O   GLY    85     -71.832  20.795 -38.839  1.00 99.78           O
ATOM    599  N   GLY    86     -73.123  22.032 -40.220  1.00122.69           N
ATOM    600  CA  GLY    86     -73.426  20.918 -41.072  1.00122.69           C
ATOM    601  C   GLY    86     -74.477  21.363 -42.037  1.00122.69           C
ATOM    602  O   GLY    86     -75.225  22.302 -41.767  1.00122.69           O
ATOM    603  N   TYR    87     -74.557  20.691 -43.204  1.00312.15           N
ATOM    604  CA  TYR    87     -75.540  21.053 -44.181  1.00312.15           C
ATOM    605  CB  TYR    87     -74.942  21.771 -45.402  1.00312.15           C
ATOM    606  CG  TYR    87     -76.055  22.100 -46.337  1.00312.15           C
ATOM    607  CD1 TYR    87     -76.857  23.196 -46.107  1.00312.15           C
ATOM    608  CD2 TYR    87     -76.290  21.323 -47.445  1.00312.15           C
ATOM    609  CE1 TYR    87     -77.884  23.506 -46.966  1.00312.15           C
ATOM    610  CE2 TYR    87     -77.317  21.629 -48.307  1.00312.15           C
ATOM    611  CZ  TYR    87     -78.114  22.723 -48.070  1.00312.15           C
ATOM    612  OH  TYR    87     -79.168  23.039 -48.954  1.00312.15           O
ATOM    613  C   TYR    87     -76.176  19.787 -44.663  1.00312.15           C
ATOM    614  O   TYR    87     -75.542  18.733 -44.682  1.00312.15           O
ATOM    615  N   TYR    88     -77.464  19.853 -45.049  1.00316.42           N
ATOM    616  CA  TYR    88     -78.137  18.679 -45.530  1.00316.42           C
ATOM    617  CB  TYR    88     -79.222  18.162 -44.572  1.00316.42           C
ATOM    618  CG  TYR    88     -79.835  16.954 -45.191  1.00316.42           C
ATOM    619  CD1 TYR    88     -79.225  15.726 -45.080  1.00316.42           C
ATOM    620  CD2 TYR    88     -81.024  17.047 -45.879  1.00316.42           C
ATOM    621  CE1 TYR    88     -79.786  14.608 -45.650  1.00316.42           C
ATOM    622  CE2 TYR    88     -81.591  15.933 -46.451  1.00316.42           C
ATOM    623  CZ  TYR    88     -80.972  14.711 -46.337  1.00316.42           C
ATOM    624  OH  TYR    88     -81.549  13.564 -46.922  1.00316.42           O
ATOM    625  C   TYR    88     -78.810  19.023 -46.817  1.00316.42           C
ATOM    626  O   TYR    88     -79.240  20.158 -47.015  1.00316.42           O
ATOM    627  N   SER    89     -78.898  18.045 -47.742  1.00202.24           N
ATOM    628  CA  SER    89     -79.547  18.291 -48.995  1.00202.24           C
ATOM    629  CB  SER    89     -78.579  18.375 -50.188  1.00202.24           C
ATOM    630  OG  SER    89     -77.703  19.482 -50.038  1.00202.24           O
ATOM    631  C   SER    89     -80.457  17.138 -49.270  1.00202.24           C
ATOM    632  O   SER    89     -80.207  16.019 -48.825  1.00202.24           O
ATOM    633  N   CYS    90     -81.560  17.396 -50.001  1.00106.90           N
ATOM    634  CA  CYS    90     -82.469  16.339 -50.344  1.00106.90           C
ATOM    635  CB  CYS    90     -83.745  16.325 -49.487  1.00106.90           C
ATOM    636  SG  CYS    90     -84.877  14.978 -49.948  1.00106.90           S
ATOM    637  C   CYS    90     -82.890  16.560 -51.761  1.00106.90           C
ATOM    638  O   CYS    90     -82.913  17.692 -52.240  1.00106.90           O
ATOM    639  N   ARG    91     -83.218  15.469 -52.480  1.00261.28           N
ATOM    640  CA  ARG    91     -83.651  15.614 -53.838  1.00261.28           C
ATOM    641  CB  ARG    91     -82.572  15.253 -54.874  1.00261.28           C
ATOM    642  CG  ARG    91     -83.040  15.411 -56.321  1.00261.28           C
ATOM    643  CD  ARG    91     -81.975  15.042 -57.355  1.00261.28           C
ATOM    644  NE  ARG    91     -82.571  15.243 -58.705  1.00261.28           N
ATOM    645  CZ  ARG    91     -81.831  14.989 -59.824  1.00261.28           C
ATOM    646  NH1 ARG    91     -80.543  14.554 -59.705  1.00261.28           N
ATOM    647  NH2 ARG    91     -82.379  15.173 -61.060  1.00261.28           N
ATOM    648  C   ARG    91     -84.796  14.679 -54.061  1.00261.28           C
ATOM    649  O   ARG    91     -84.837  13.586 -53.499  1.00261.28           O
ATOM    650  N   VAL    92     -85.778  15.108 -54.879  1.00 72.99           N
ATOM    651  CA  VAL    92     -86.888  14.256 -55.185  1.00 72.99           C
ATOM    652  CB  VAL    92     -88.101  14.522 -54.345  1.00 72.99           C
ATOM    653  CG1 VAL    92     -89.251  13.630 -54.846  1.00 72.99           C
ATOM    654  CG2 VAL    92     -87.731  14.295 -52.869  1.00 72.99           C
ATOM    655  C   VAL    92     -87.272  14.535 -56.604  1.00 72.99           C
ATOM    656  O   VAL    92     -87.086  15.645 -57.099  1.00 72.99           O
ATOM    657  N   SER    93     -87.802  13.517 -57.310  1.00209.41           N
ATOM    658  CA  SER    93     -88.216  13.741 -58.665  1.00209.41           C
ATOM    659  CB  SER    93     -87.113  13.469 -59.700  1.00209.41           C
ATOM    660  OG  SER    93     -87.601  13.713 -61.011  1.00209.41           O
ATOM    661  C   SER    93     -89.340  12.805 -58.964  1.00209.41           C
ATOM    662  O   SER    93     -89.439  11.729 -58.375  1.00209.41           O
ATOM    663  N   ARG    94     -90.239  13.209 -59.885  1.00317.05           N
ATOM    664  CA  ARG    94     -91.322  12.352 -60.267  1.00317.05           C
ATOM    665  CB  ARG    94     -92.615  12.595 -59.471  1.00317.05           C
ATOM    666  CG  ARG    94     -93.768  11.681 -59.893  1.00317.05           C
ATOM    667  CD  ARG    94     -95.057  11.915 -59.104  1.00317.05           C
ATOM    668  NE  ARG    94     -94.800  11.522 -57.691  1.00317.05           N
ATOM    669  CZ  ARG    94     -95.019  10.235 -57.291  1.00317.05           C
ATOM    670  NH1 ARG    94     -95.474   9.310 -58.185  1.00317.05           N
ATOM    671  NH2 ARG    94     -94.783   9.875 -55.996  1.00317.05           N
ATOM    672  C   ARG    94     -91.628  12.644 -61.702  1.00317.05           C
ATOM    673  O   ARG    94     -91.425  13.763 -62.175  1.00317.05           O
ATOM    674  N   SER    95     -92.109  11.628 -62.445  1.00230.25           N
ATOM    675  CA  SER    95     -92.452  11.853 -63.818  1.00230.25           C
ATOM    676  CB  SER    95     -91.311  11.534 -64.800  1.00230.25           C
ATOM    677  OG  SER    95     -90.215  12.410 -64.577  1.00230.25           O
ATOM    678  C   SER    95     -93.588  10.943 -64.155  1.00230.25           C
ATOM    679  O   SER    95     -93.749   9.886 -63.543  1.00230.25           O
ATOM    680  N   SER    96     -94.423  11.350 -65.131  1.00216.84           N
ATOM    681  CA  SER    96     -95.510  10.511 -65.539  1.00216.84           C
ATOM    682  CB  SER    96     -96.847  10.864 -64.864  1.00216.84           C
ATOM    683  OG  SER    96     -97.871   9.991 -65.321  1.00216.84           O
ATOM    684  C   SER    96     -95.695  10.707 -67.004  1.00216.84           C
ATOM    685  O   SER    96     -95.434  11.786 -67.536  1.00216.84           O
ATOM    686  N   LEU    97     -96.134   9.650 -67.714  1.00292.01           N
ATOM    687  CA  LEU    97     -96.358   9.774 -69.125  1.00292.01           C
ATOM    688  CB  LEU    97     -95.340   9.003 -69.982  1.00292.01           C
ATOM    689  CG  LEU    97     -95.586   9.134 -71.496  1.00292.01           C
ATOM    690  CD1 LEU    97     -95.410  10.588 -71.960  1.00292.01           C
ATOM    691  CD2 LEU    97     -94.716   8.148 -72.289  1.00292.01           C
ATOM    692  C   LEU    97     -97.705   9.203 -69.421  1.00292.01           C
ATOM    693  O   LEU    97     -98.091   8.178 -68.863  1.00292.01           O
ATOM    694  N   LYS    98     -98.474   9.870 -70.300  1.00173.68           N
ATOM    695  CA  LYS    98     -99.760   9.347 -70.656  1.00173.68           C
ATOM    696  CB  LYS    98    -100.938  10.207 -70.163  1.00173.68           C
ATOM    697  CG  LYS    98    -101.074  10.236 -68.640  1.00173.68           C
ATOM    698  CD  LYS    98    -102.030  11.316 -68.133  1.00173.68           C
ATOM    699  CE  LYS    98    -101.486  12.738 -68.283  1.00173.68           C
ATOM    700  NZ  LYS    98    -102.473  13.715 -67.770  1.00173.68           N
ATOM    701  C   LYS    98     -99.831   9.324 -72.149  1.00173.68           C
ATOM    702  O   LYS    98     -99.502  10.301 -72.822  1.00173.68           O
ATOM    703  N   PRO    99    -100.226   8.203 -72.681  1.00 79.32           N
ATOM    704  CA  PRO    99    -100.375   8.093 -74.105  1.00 79.32           C
ATOM    705  CD  PRO    99     -99.875   6.931 -72.075  1.00 79.32           C
ATOM    706  CB  PRO    99    -100.234   6.606 -74.442  1.00 79.32           C
ATOM    707  CG  PRO    99    -100.364   5.886 -73.088  1.00 79.32           C
ATOM    708  C   PRO    99    -101.683   8.682 -74.523  1.00 79.32           C
ATOM    709  O   PRO    99    -102.595   8.746 -73.701  1.00 79.32           O
ATOM    710  N   CYS   100    -101.793   9.133 -75.788  1.00 59.45           N
ATOM    711  CA  CYS   100    -103.040   9.664 -76.252  1.00 59.45           C
ATOM    712  CB  CYS   100    -103.094  11.201 -76.246  1.00 59.45           C
ATOM    713  SG  CYS   100    -102.988  11.895 -74.569  1.00 59.45           S
ATOM    714  C   CYS   100    -103.207   9.225 -77.669  1.00 59.45           C
ATOM    715  O   CYS   100    -102.234   9.125 -78.416  1.00 59.45           O
ATOM    716  N   ALA   101    -104.456   8.925 -78.073  1.00264.75           N
ATOM    717  CA  ALA   101    -104.686   8.533 -79.432  1.00264.75           C
ATOM    718  CB  ALA   101    -104.695   7.009 -79.642  1.00264.75           C
ATOM    719  C   ALA   101    -106.038   9.037 -79.817  1.00264.75           C
ATOM    720  O   ALA   101    -106.933   9.142 -78.981  1.00264.75           O
ATOM    721  N   GLN   102    -106.211   9.388 -81.106  1.00331.81           N
ATOM    722  CA  GLN   102    -107.493   9.847 -81.553  1.00331.81           C
ATOM    723  CB  GLN   102    -107.632  11.379 -81.558  1.00331.81           C
ATOM    724  CG  GLN   102    -107.574  12.001 -80.162  1.00331.81           C
ATOM    725  CD  GLN   102    -108.845  11.613 -79.419  1.00331.81           C
ATOM    726  OE1 GLN   102    -109.028  11.959 -78.253  1.00331.81           O
ATOM    727  NE2 GLN   102    -109.752  10.873 -80.112  1.00331.81           N
ATOM    728  C   GLN   102    -107.666   9.386 -82.962  1.00331.81           C
ATOM    729  O   GLN   102    -106.699   9.279 -83.714  1.00331.81           O
ATOM    730  N   ALA   103    -108.918   9.076 -83.350  1.00297.29           N
ATOM    731  CA  ALA   103    -109.168   8.667 -84.700  1.00297.29           C
ATOM    732  CB  ALA   103    -109.253   7.141 -84.876  1.00297.29           C
ATOM    733  C   ALA   103    -110.494   9.229 -85.089  1.00297.29           C
ATOM    734  O   ALA   103    -111.380   9.389 -84.250  1.00297.29           O
ATOM    735  N   ALA   104    -110.659   9.568 -86.382  1.00295.33           N
ATOM    736  CA  ALA   104    -111.922  10.084 -86.819  1.00295.33           C
ATOM    737  CB  ALA   104    -112.036  11.613 -86.700  1.00295.33           C
ATOM    738  C   ALA   104    -112.069   9.746 -88.265  1.00295.33           C
ATOM    739  O   ALA   104    -111.082   9.580 -88.979  1.00295.33           O
ATOM    740  N   THR   105    -113.326   9.612 -88.729  1.00245.50           N
ATOM    741  CA  THR   105    -113.556   9.331 -90.114  1.00245.50           C
ATOM    742  CB  THR   105    -114.145   7.973 -90.363  1.00245.50           C
ATOM    743  OG1 THR   105    -113.284   6.964 -89.857  1.00245.50           O
ATOM    744  CG2 THR   105    -114.344   7.793 -91.877  1.00245.50           C
ATOM    745  C   THR   105    -114.549  10.335 -90.599  1.00245.50           C
ATOM    746  O   THR   105    -115.473  10.705 -89.876  1.00245.50           O
ATOM    747  N   LEU   106    -114.369  10.823 -91.841  1.00226.81           N
ATOM    748  CA  LEU   106    -115.301  11.778 -92.362  1.00226.81           C
ATOM    749  CB  LEU   106    -114.664  13.134 -92.708  1.00226.81           C
ATOM    750  CG  LEU   106    -114.098  13.877 -91.485  1.00226.81           C
ATOM    751  CD1 LEU   106    -113.483  15.225 -91.886  1.00226.81           C
ATOM    752  CD2 LEU   106    -115.151  14.011 -90.377  1.00226.81           C
ATOM    753  C   LEU   106    -115.860  11.220 -93.627  1.00226.81           C
ATOM    754  O   LEU   106    -115.126  10.683 -94.455  1.00226.81           O
ATOM    755  N   ALA   107    -117.192  11.313 -93.795  1.00286.10           N
ATOM    756  CA  ALA   107    -117.795  10.837 -95.003  1.00286.10           C
ATOM    757  CB  ALA   107    -118.461   9.458 -94.860  1.00286.10           C
ATOM    758  C   ALA   107    -118.869  11.808 -95.362  1.00286.10           C
ATOM    759  O   ALA   107    -119.493  12.408 -94.488  1.00286.10           O
ATOM    760  N   ALA   108    -119.099  12.008 -96.673  1.00289.56           N
ATOM    761  CA  ALA   108    -120.136  12.908 -97.076  1.00289.56           C
ATOM    762  CB  ALA   108    -119.634  14.327 -97.394  1.00289.56           C
ATOM    763  C   ALA   108    -120.734  12.364 -98.331  1.00289.56           C
ATOM    764  O   ALA   108    -120.060  11.704 -99.118  1.00289.56           O
ATOM    765  N   TYR   109    -122.041  12.614 -98.534  1.00268.20           N
ATOM    766  CA  TYR   109    -122.678  12.159 -99.733  1.00268.20           C
ATOM    767  CB  TYR   109    -123.815  11.157 -99.464  1.00268.20           C
ATOM    768  CG  TYR   109    -124.411  10.738-100.764  1.00268.20           C
ATOM    769  CD1 TYR   109    -123.758   9.833-101.569  1.00268.20           C
ATOM    770  CD2 TYR   109    -125.631  11.228-101.168  1.00268.20           C
ATOM    771  CE1 TYR   109    -124.303   9.438-102.767  1.00268.20           C
ATOM    772  CE2 TYR   109    -126.183  10.835-102.367  1.00268.20           C
ATOM    773  CZ  TYR   109    -125.517   9.938-103.168  1.00268.20           C
ATOM    774  OH  TYR   109    -126.079   9.533-104.398  1.00268.20           O
ATOM    775  C   TYR   109    -123.267  13.372-100.375  1.00268.20           C
ATOM    776  O   TYR   109    -124.018  14.119 -99.750  1.00268.20           O
ATOM    777  N   PRO   110    -122.917  13.599-101.608  1.00191.89           N
ATOM    778  CA  PRO   110    -123.455  14.749-102.278  1.00191.89           C
ATOM    779  CD  PRO   110    -121.557  13.311-102.037  1.00191.89           C
ATOM    780  CB  PRO   110    -122.533  15.016-103.464  1.00191.89           C
ATOM    781  CG  PRO   110    -121.180  14.445-103.005  1.00191.89           C
ATOM    782  C   PRO   110    -124.875  14.508-102.662  1.00191.89           C
ATOM    783  O   PRO   110    -125.242  13.357-102.889  1.00191.89           O
ATOM    784  N   ALA   111    -125.695  15.574-102.730  1.00249.70           N
ATOM    785  CA  ALA   111    -127.059  15.395-103.124  1.00249.70           C
ATOM    786  CB  ALA   111    -128.042  15.342-101.942  1.00249.70           C
ATOM    787  C   ALA   111    -127.434  16.577-103.953  1.00249.70           C
ATOM    788  O   ALA   111    -126.908  17.673-103.764  1.00249.70           O
ATOM    789  N   GLU   112    -128.348  16.374-104.920  1.00311.51           N
ATOM    790  CA  GLU   112    -128.779  17.470-105.734  1.00311.51           C
ATOM    791  CB  GLU   112    -128.356  17.344-107.210  1.00311.51           C
ATOM    792  CG  GLU   112    -128.915  16.106-107.918  1.00311.51           C
ATOM    793  CD  GLU   112    -130.310  16.429-108.437  1.00311.51           C
ATOM    794  OE1 GLU   112    -130.699  17.626-108.391  1.00311.51           O
ATOM    795  OE2 GLU   112    -131.003  15.480-108.893  1.00311.51           O
ATOM    796  C   GLU   112    -130.269  17.487-105.684  1.00311.51           C
ATOM    797  O   GLU   112    -130.913  16.439-105.719  1.00311.51           O
ATOM    798  N   THR   113    -130.862  18.691-105.576  1.00279.07           N
ATOM    799  CA  THR   113    -132.290  18.769-105.545  1.00279.07           C
ATOM    800  CB  THR   113    -132.835  19.298-104.251  1.00279.07           C
ATOM    801  OG1 THR   113    -134.250  19.176-104.228  1.00279.07           O
ATOM    802  CG2 THR   113    -132.425  20.774-104.110  1.00279.07           C
ATOM    803  C   THR   113    -132.710  19.715-106.618  1.00279.07           C
ATOM    804  O   THR   113    -132.076  20.742-106.855  1.00279.07           O
ATOM    805  N   PRO   114    -133.760  19.357-107.299  1.00111.76           N
ATOM    806  CA  PRO   114    -134.286  20.218-108.320  1.00111.76           C
ATOM    807  CD  PRO   114    -134.026  17.958-107.579  1.00111.76           C
ATOM    808  CB  PRO   114    -135.084  19.321-109.270  1.00111.76           C
ATOM    809  CG  PRO   114    -135.245  17.992-108.511  1.00111.76           C
ATOM    810  C   PRO   114    -135.097  21.290-107.674  1.00111.76           C
ATOM    811  O   PRO   114    -135.551  21.093-106.548  1.00111.76           O
ATOM    812  N   THR   115    -135.280  22.436-108.355  1.00220.26           N
ATOM    813  CA  THR   115    -136.074  23.479-107.782  1.00220.26           C
ATOM    814  CB  THR   115    -135.326  24.764-107.584  1.00220.26           C
ATOM    815  OG1 THR   115    -134.209  24.555-106.732  1.00220.26           O
ATOM    816  CG2 THR   115    -136.280  25.798-106.963  1.00220.26           C
ATOM    817  C   THR   115    -137.182  23.760-108.740  1.00220.26           C
ATOM    818  O   THR   115    -136.979  23.775-109.953  1.00220.26           O
ATOM    819  N   ALA   116    -138.402  23.968-108.211  1.00263.11           N
ATOM    820  CA  ALA   116    -139.509  24.258-109.070  1.00263.11           C
ATOM    821  CB  ALA   116    -140.293  23.009-109.511  1.00263.11           C
ATOM    822  C   ALA   116    -140.453  25.117-108.299  1.00263.11           C
ATOM    823  O   ALA   116    -140.435  25.131-107.069  1.00263.11           O
ATOM    824  N   GLY   117    -141.295  25.882-109.018  1.00142.18           N
ATOM    825  CA  GLY   117    -142.254  26.709-108.350  1.00142.18           C
ATOM    826  C   GLY   117    -142.998  27.462-109.401  1.00142.18           C
ATOM    827  O   GLY   117    -142.475  27.722-110.483  1.00142.18           O
ATOM    828  N   GLU   118    -144.255  27.836-109.099  1.00288.32           N
ATOM    829  CA  GLU   118    -145.032  28.578-110.044  1.00288.32           C
ATOM    830  CB  GLU   118    -146.114  27.744-110.748  1.00288.32           C
ATOM    831  CG  GLU   118    -146.938  28.542-111.761  1.00288.32           C
ATOM    832  CD  GLU   118    -147.956  27.600-112.388  1.00288.32           C
ATOM    833  OE1 GLU   118    -147.973  26.401-112.000  1.00288.32           O
ATOM    834  OE2 GLU   118    -148.736  28.069-113.260  1.00288.32           O
ATOM    835  C   GLU   118    -145.731  29.654-109.286  1.00288.32           C
ATOM    836  O   GLU   118    -145.994  29.517-108.092  1.00288.32           O
ATOM    837  N   GLU   119    -146.036  30.774-109.964  1.00291.70           N
ATOM    838  CA  GLU   119    -146.726  31.843-109.307  1.00291.70           C
ATOM    839  CB  GLU   119    -146.028  33.207-109.447  1.00291.70           C
ATOM    840  CG  GLU   119    -144.682  33.281-108.723  1.00291.70           C
ATOM    841  CD  GLU   119    -144.951  33.263-107.225  1.00291.70           C
ATOM    842  OE1 GLU   119    -146.149  33.201-106.839  1.00291.70           O
ATOM    843  OE2 GLU   119    -143.962  33.310-106.446  1.00291.70           O
ATOM    844  C   GLU   119    -148.063  31.962-109.959  1.00291.70           C
ATOM    845  O   GLU   119    -148.187  31.810-111.173  1.00291.70           O
ATOM    846  N   TYR   120    -149.111  32.216-109.153  1.00264.70           N
ATOM    847  CA  TYR   120    -150.420  32.349-109.715  1.00264.70           C
ATOM    848  CB  TYR   120    -151.429  31.348-109.122  1.00264.70           C
ATOM    849  CG  TYR   120    -152.755  31.546-109.773  1.00264.70           C
ATOM    850  CD1 TYR   120    -152.974  31.090-111.052  1.00264.70           C
ATOM    851  CD2 TYR   120    -153.784  32.168-109.104  1.00264.70           C
ATOM    852  CE1 TYR   120    -154.196  31.258-111.660  1.00264.70           C
ATOM    853  CE2 TYR   120    -155.009  32.339-109.706  1.00264.70           C
ATOM    854  CZ  TYR   120    -155.214  31.891-110.988  1.00264.70           C
ATOM    855  OH  TYR   120    -156.469  32.067-111.608  1.00264.70           O
ATOM    856  C   TYR   120    -150.877  33.732-109.385  1.00264.70           C
ATOM    857  O   TYR   120    -150.830  34.164-108.235  1.00264.70           O
ATOM    858  N   PRO   121    -151.286  34.447-110.393  1.00100.03           N
ATOM    859  CA  PRO   121    -151.745  35.792-110.188  1.00100.03           C
ATOM    860  CD  PRO   121    -150.712  34.267-111.715  1.00100.03           C
ATOM    861  CB  PRO   121    -151.611  36.503-111.537  1.00100.03           C
ATOM    862  CG  PRO   121    -151.365  35.374-112.554  1.00100.03           C
ATOM    863  C   PRO   121    -153.131  35.799-109.636  1.00100.03           C
ATOM    864  O   PRO   121    -153.856  34.827-109.831  1.00100.03           O
ATOM    865  N   SER   122    -153.512  36.884-108.936  1.00183.81           N
ATOM    866  CA  SER   122    -154.834  36.979-108.395  1.00183.81           C
ATOM    867  CB  SER   122    -154.890  36.798-106.868  1.00183.81           C
ATOM    868  OG  SER   122    -154.476  35.486-106.517  1.00183.81           O
ATOM    869  C   SER   122    -155.317  38.358-108.692  1.00183.81           C
ATOM    870  O   SER   122    -154.525  39.246-109.005  1.00183.81           O
ATOM    871  N   ARG   123    -156.645  38.571-108.626  1.00251.95           N
ATOM    872  CA  ARG   123    -157.151  39.883-108.897  1.00251.95           C
ATOM    873  CB  ARG   123    -158.456  39.882-109.710  1.00251.95           C
ATOM    874  CG  ARG   123    -158.295  39.328-111.128  1.00251.95           C
ATOM    875  CD  ARG   123    -157.702  40.331-112.118  1.00251.95           C
ATOM    876  NE  ARG   123    -156.256  40.482-111.794  1.00251.95           N
ATOM    877  CZ  ARG   123    -155.417  41.087-112.685  1.00251.95           C
ATOM    878  NH1 ARG   123    -155.903  41.554-113.871  1.00251.95           N
ATOM    879  NH2 ARG   123    -154.091  41.225-112.389  1.00251.95           N
ATOM    880  C   ARG   123    -157.448  40.519-107.581  1.00251.95           C
ATOM    881  O   ARG   123    -158.303  40.069-106.820  1.00251.95           O
ATOM    882  N   PRO   124    -156.707  41.549-107.297  1.00168.28           N
ATOM    883  CA  PRO   124    -156.889  42.300-106.089  1.00168.28           C
ATOM    884  CD  PRO   124    -155.360  41.676-107.822  1.00168.28           C
ATOM    885  CB  PRO   124    -155.608  43.118-105.898  1.00168.28           C
ATOM    886  CG  PRO   124    -154.867  43.010-107.244  1.00168.28           C
ATOM    887  C   PRO   124    -158.132  43.125-106.146  1.00168.28           C
ATOM    888  O   PRO   124    -158.580  43.593-105.101  1.00168.28           O
ATOM    889  N   THR   125    -158.702  43.327-107.348  1.00265.59           N
ATOM    890  CA  THR   125    -159.846  44.180-107.456  1.00265.59           C
ATOM    891  CB  THR   125    -160.229  44.492-108.873  1.00265.59           C
ATOM    892  OG1 THR   125    -160.597  43.302-109.555  1.00265.59           O
ATOM    893  CG2 THR   125    -159.029  45.153-109.572  1.00265.59           C
ATOM    894  C   THR   125    -161.014  43.513-106.812  1.00265.59           C
ATOM    895  O   THR   125    -161.185  42.298-106.896  1.00265.59           O
ATOM    896  N   GLU   126    -161.842  44.321-106.122  1.00328.81           N
ATOM    897  CA  GLU   126    -163.024  43.829-105.483  1.00328.81           C
ATOM    898  CB  GLU   126    -162.912  43.758-103.948  1.00328.81           C
ATOM    899  CG  GLU   126    -162.619  45.099-103.269  1.00328.81           C
ATOM    900  CD  GLU   126    -163.931  45.852-103.086  1.00328.81           C
ATOM    901  OE1 GLU   126    -164.911  45.223-102.605  1.00328.81           O
ATOM    902  OE2 GLU   126    -163.970  47.064-103.429  1.00328.81           O
ATOM    903  C   GLU   126    -164.116  44.788-105.827  1.00328.81           C
ATOM    904  O   GLU   126    -163.857  45.951-106.124  1.00328.81           O
ATOM    905  N   PHE   127    -165.375  44.315-105.819  1.00302.06           N
ATOM    906  CA  PHE   127    -166.455  45.198-106.143  1.00302.06           C
ATOM    907  CB  PHE   127    -167.360  44.675-107.270  1.00302.06           C
ATOM    908  CG  PHE   127    -168.424  45.693-107.498  1.00302.06           C
ATOM    909  CD1 PHE   127    -168.193  46.781-108.307  1.00302.06           C
ATOM    910  CD2 PHE   127    -169.657  45.558-106.900  1.00302.06           C
ATOM    911  CE1 PHE   127    -169.176  47.720-108.517  1.00302.06           C
ATOM    912  CE2 PHE   127    -170.642  46.494-107.106  1.00302.06           C
ATOM    913  CZ  PHE   127    -170.403  47.579-107.915  1.00302.06           C
ATOM    914  C   PHE   127    -167.304  45.352-104.929  1.00302.06           C
ATOM    915  O   PHE   127    -167.538  44.395-104.194  1.00302.06           O
ATOM    916  N   ALA   128    -167.775  46.589-104.678  1.00280.68           N
ATOM    917  CA  ALA   128    -168.626  46.828-103.552  1.00280.68           C
ATOM    918  CB  ALA   128    -167.905  47.481-102.360  1.00280.68           C
ATOM    919  C   ALA   128    -169.680  47.784-104.004  1.00280.68           C
ATOM    920  O   ALA   128    -169.455  48.589-104.908  1.00280.68           O
ATOM    921  N   PHE   129    -170.880  47.701-103.397  1.00302.54           N
ATOM    922  CA  PHE   129    -171.928  48.599-103.777  1.00302.54           C
ATOM    923  CB  PHE   129    -173.112  47.903-104.469  1.00302.54           C
ATOM    924  CG  PHE   129    -174.118  48.951-104.802  1.00302.54           C
ATOM    925  CD1 PHE   129    -173.992  49.700-105.950  1.00302.54           C
ATOM    926  CD2 PHE   129    -175.187  49.183-103.969  1.00302.54           C
ATOM    927  CE1 PHE   129    -174.919  50.666-106.260  1.00302.54           C
ATOM    928  CE2 PHE   129    -176.117  50.148-104.275  1.00302.54           C
ATOM    929  CZ  PHE   129    -175.985  50.893-105.422  1.00302.54           C
ATOM    930  C   PHE   129    -172.454  49.221-102.525  1.00302.54           C
ATOM    931  O   PHE   129    -172.477  48.592-101.468  1.00302.54           O
ATOM    932  N   TYR   130    -172.873  50.498-102.612  1.00272.50           N
ATOM    933  CA  TYR   130    -173.414  51.150-101.458  1.00272.50           C
ATOM    934  CB  TYR   130    -172.612  52.404-101.059  1.00272.50           C
ATOM    935  CG  TYR   130    -173.231  53.019 -99.852  1.00272.50           C
ATOM    936  CD1 TYR   130    -172.857  52.608 -98.594  1.00272.50           C
ATOM    937  CD2 TYR   130    -174.184  54.003 -99.975  1.00272.50           C
ATOM    938  CE1 TYR   130    -173.424  53.170 -97.475  1.00272.50           C
ATOM    939  CE2 TYR   130    -174.755  54.569 -98.860  1.00272.50           C
ATOM    940  CZ  TYR   130    -174.375  54.153 -97.607  1.00272.50           C
ATOM    941  OH  TYR   130    -174.959  54.732 -96.461  1.00272.50           O
ATOM    942  C   TYR   130    -174.808  51.554-101.822  1.00272.50           C
ATOM    943  O   TYR   130    -175.031  52.301-102.773  1.00272.50           O
ATOM    944  N   PRO   131    -175.752  51.057-101.072  1.00160.63           N
ATOM    945  CA  PRO   131    -177.143  51.285-101.355  1.00160.63           C
ATOM    946  CD  PRO   131    -175.524  50.757 -99.668  1.00160.63           C
ATOM    947  CB  PRO   131    -177.897  50.710-100.160  1.00160.63           C
ATOM    948  CG  PRO   131    -176.902  50.900 -99.000  1.00160.63           C
ATOM    949  C   PRO   131    -177.437  52.740-101.525  1.00160.63           C
ATOM    950  O   PRO   131    -178.166  53.094-102.450  1.00160.63           O
ATOM    951  N   GLY   132    -176.896  53.599-100.642  1.00 88.50           N
ATOM    952  CA  GLY   132    -177.143  55.007-100.747  1.00 88.50           C
ATOM    953  C   GLY   132    -178.401  55.287 -99.993  1.00 88.50           C
ATOM    954  O   GLY   132    -179.205  54.387 -99.752  1.00 88.50           O
ATOM    955  N   TYR   133    -178.605  56.562 -99.599  1.00254.57           N
ATOM    956  CA  TYR   133    -179.801  56.899 -98.886  1.00254.57           C
ATOM    957  CB  TYR   133    -179.519  57.444 -97.473  1.00254.57           C
ATOM    958  CG  TYR   133    -180.818  57.762 -96.817  1.00254.57           C
ATOM    959  CD1 TYR   133    -181.610  56.754 -96.318  1.00254.57           C
ATOM    960  CD2 TYR   133    -181.233  59.065 -96.679  1.00254.57           C
ATOM    961  CE1 TYR   133    -182.808  57.042 -95.706  1.00254.57           C
ATOM    962  CE2 TYR   133    -182.429  59.360 -96.068  1.00254.57           C
ATOM    963  CZ  TYR   133    -183.220  58.348 -95.582  1.00254.57           C
ATOM    964  OH  TYR   133    -184.447  58.646 -94.954  1.00254.57           O
ATOM    965  C   TYR   133    -180.491  57.963 -99.679  1.00254.57           C
ATOM    966  O   TYR   133    -179.915  59.005 -99.989  1.00254.57           O
ATOM    967  N   PRO   134    -181.723  57.706-100.014  1.00161.70           N
ATOM    968  CA  PRO   134    -182.486  58.607-100.831  1.00161.70           C
ATOM    969  CD  PRO   134    -182.573  56.863 -99.192  1.00161.70           C
ATOM    970  CB  PRO   134    -183.904  58.041-100.841  1.00161.70           C
ATOM    971  CG  PRO   134    -184.007  57.351 -99.469  1.00161.70           C
ATOM    972  C   PRO   134    -182.465  59.987-100.256  1.00161.70           C
ATOM    973  O   PRO   134    -182.354  60.946-101.018  1.00161.70           O
ATOM    974  N   GLY   135    -182.588  60.116 -98.923  1.00 91.59           N
ATOM    975  CA  GLY   135    -182.587  61.410 -98.310  1.00 91.59           C
ATOM    976  C   GLY   135    -184.002  61.885 -98.274  1.00 91.59           C
ATOM    977  O   GLY   135    -184.852  61.389 -99.012  1.00 91.59           O
ATOM    978  N   THR   136    -184.292  62.871 -97.404  1.00290.06           N
ATOM    979  CA  THR   136    -185.628  63.385 -97.322  1.00290.06           C
ATOM    980  CB  THR   136    -186.348  62.984 -96.067  1.00290.06           C
ATOM    981  OG1 THR   136    -185.681  63.511 -94.930  1.00290.06           O
ATOM    982  CG2 THR   136    -186.391  61.449 -95.994  1.00290.06           C
ATOM    983  C   THR   136    -185.544  64.877 -97.320  1.00290.06           C
ATOM    984  O   THR   136    -184.528  65.451 -96.926  1.00290.06           O
ATOM    985  N   TYR   137    -186.618  65.543 -97.789  1.00315.39           N
ATOM    986  CA  TYR   137    -186.636  66.974 -97.805  1.00315.39           C
ATOM    987  CB  TYR   137    -186.581  67.574 -99.220  1.00315.39           C
ATOM    988  CG  TYR   137    -186.616  69.057 -99.087  1.00315.39           C
ATOM    989  CD1 TYR   137    -185.469  69.756 -98.794  1.00315.39           C
ATOM    990  CD2 TYR   137    -187.793  69.749 -99.262  1.00315.39           C
ATOM    991  CE1 TYR   137    -185.493  71.126 -98.670  1.00315.39           C
ATOM    992  CE2 TYR   137    -187.823  71.119 -99.139  1.00315.39           C
ATOM    993  CZ  TYR   137    -186.672  71.809 -98.843  1.00315.39           C
ATOM    994  OH  TYR   137    -186.704  73.214 -98.718  1.00315.39           O
ATOM    995  C   TYR   137    -187.936  67.399 -97.195  1.00315.39           C
ATOM    996  O   TYR   137    -188.947  66.710 -97.328  1.00315.39           O
ATOM    997  N   GLN   138    -187.936  68.542 -96.480  1.00285.73           N
ATOM    998  CA  GLN   138    -189.162  68.994 -95.888  1.00285.73           C
ATOM    999  CB  GLN   138    -189.032  69.348 -94.399  1.00285.73           C
ATOM   1000  CG  GLN   138    -190.340  69.827 -93.772  1.00285.73           C
ATOM   1001  CD  GLN   138    -191.281  68.637 -93.676  1.00285.73           C
ATOM   1002  OE1 GLN   138    -192.420  68.763 -93.228  1.00285.73           O
ATOM   1003  NE2 GLN   138    -190.799  67.442 -94.110  1.00285.73           N
ATOM   1004  C   GLN   138    -189.583  70.230 -96.612  1.00285.73           C
ATOM   1005  O   GLN   138    -188.895  71.249 -96.613  1.00285.73           O
ATOM   1006  N   PRO   139    -190.706  70.122 -97.259  1.00175.44           N
ATOM   1007  CA  PRO   139    -191.274  71.221 -97.990  1.00175.44           C
ATOM   1008  CD  PRO   139    -191.141  68.839 -97.782  1.00175.44           C
ATOM   1009  CB  PRO   139    -192.275  70.606 -98.974  1.00175.44           C
ATOM   1010  CG  PRO   139    -192.462  69.156 -98.493  1.00175.44           C
ATOM   1011  C   PRO   139    -191.873  72.273 -97.111  1.00175.44           C
ATOM   1012  O   PRO   139    -192.138  73.367 -97.607  1.00175.44           O
ATOM   1013  N   MET   140    -192.102  71.980 -95.818  1.00304.50           N
ATOM   1014  CA  MET   140    -192.778  72.936 -94.990  1.00304.50           C
ATOM   1015  CB  MET   140    -193.175  72.389 -93.603  1.00304.50           C
ATOM   1016  CG  MET   140    -192.002  72.011 -92.692  1.00304.50           C
ATOM   1017  SD  MET   140    -191.109  73.406 -91.940  1.00304.50           S
ATOM   1018  CE  MET   140    -192.472  73.893 -90.844  1.00304.50           C
ATOM   1019  C   MET   140    -191.923  74.145 -94.803  1.00304.50           C
ATOM   1020  O   MET   140    -190.697  74.063 -94.756  1.00304.50           O
ATOM   1021  N   ALA   141    -192.583  75.318 -94.718  1.00262.23           N
ATOM   1022  CA  ALA   141    -191.911  76.567 -94.512  1.00262.23           C
ATOM   1023  CB  ALA   141    -191.697  77.374 -95.803  1.00262.23           C
ATOM   1024  C   ALA   141    -192.796  77.381 -93.625  1.00262.23           C
ATOM   1025  O   ALA   141    -193.991  77.109 -93.514  1.00262.23           O
ATOM   1026  N   SER   142    -192.227  78.397 -92.947  1.00227.73           N
ATOM   1027  CA  SER   142    -193.031  79.201 -92.075  1.00227.73           C
ATOM   1028  CB  SER   142    -192.692  79.023 -90.585  1.00227.73           C
ATOM   1029  OG  SER   142    -192.978  77.693 -90.177  1.00227.73           O
ATOM   1030  C   SER   142    -192.788  80.636 -92.412  1.00227.73           C
ATOM   1031  O   SER   142    -191.775  80.984 -93.021  1.00227.73           O
ATOM   1032  N   TYR   143    -193.745  81.510 -92.036  1.00307.04           N
ATOM   1033  CA  TYR   143    -193.614  82.914 -92.297  1.00307.04           C
ATOM   1034  CB  TYR   143    -194.695  83.459 -93.248  1.00307.04           C
ATOM   1035  CG  TYR   143    -194.450  84.917 -93.432  1.00307.04           C
ATOM   1036  CD1 TYR   143    -193.508  85.358 -94.335  1.00307.04           C
ATOM   1037  CD2 TYR   143    -195.162  85.844 -92.707  1.00307.04           C
ATOM   1038  CE1 TYR   143    -193.281  86.703 -94.509  1.00307.04           C
ATOM   1039  CE2 TYR   143    -194.939  87.189 -92.877  1.00307.04           C
ATOM   1040  CZ  TYR   143    -193.996  87.621 -93.777  1.00307.04           C
ATOM   1041  OH  TYR   143    -193.765  89.001 -93.954  1.00307.04           O
ATOM   1042  C   TYR   143    -193.771  83.622 -90.990  1.00307.04           C
ATOM   1043  O   TYR   143    -194.573  83.217 -90.147  1.00307.04           O
ATOM   1044  N   LEU   144    -192.983  84.694 -90.779  1.00261.62           N
ATOM   1045  CA  LEU   144    -193.073  85.417 -89.544  1.00261.62           C
ATOM   1046  CB  LEU   144    -191.704  85.536 -88.833  1.00261.62           C
ATOM   1047  CG  LEU   144    -191.699  86.114 -87.397  1.00261.62           C
ATOM   1048  CD1 LEU   144    -190.266  86.159 -86.846  1.00261.62           C
ATOM   1049  CD2 LEU   144    -192.380  87.488 -87.288  1.00261.62           C
ATOM   1050  C   LEU   144    -193.565  86.789 -89.884  1.00261.62           C
ATOM   1051  O   LEU   144    -193.105  87.407 -90.844  1.00261.62           O
ATOM   1052  N   ASP   145    -194.542  87.291 -89.101  1.00200.71           N
ATOM   1053  CA  ASP   145    -195.068  88.607 -89.324  1.00200.71           C
ATOM   1054  CB  ASP   145    -196.605  88.644 -89.392  1.00200.71           C
ATOM   1055  CG  ASP   145    -197.041  90.011 -89.904  1.00200.71           C
ATOM   1056  OD1 ASP   145    -196.148  90.847 -90.205  1.00200.71           O
ATOM   1057  OD2 ASP   145    -198.277  90.235 -90.003  1.00200.71           O
ATOM   1058  C   ASP   145    -194.648  89.446 -88.158  1.00200.71           C
ATOM   1059  O   ASP   145    -194.668  88.985 -87.018  1.00200.71           O
ATOM   1060  N   VAL   146    -194.240  90.705 -88.415  1.00104.63           N
ATOM   1061  CA  VAL   146    -193.819  91.547 -87.333  1.00104.63           C
ATOM   1062  CB  VAL   146    -192.452  92.131 -87.525  1.00104.63           C
ATOM   1063  CG1 VAL   146    -192.478  93.041 -88.764  1.00104.63           C
ATOM   1064  CG2 VAL   146    -192.046  92.857 -86.232  1.00104.63           C
ATOM   1065  C   VAL   146    -194.773  92.692 -87.232  1.00104.63           C
ATOM   1066  O   VAL   146    -195.256  93.210 -88.238  1.00104.63           O
ATOM   1067  N   SER   147    -195.090  93.096 -85.985  1.00125.88           N
ATOM   1068  CA  SER   147    -195.984  94.193 -85.751  1.00125.88           C
ATOM   1069  CB  SER   147    -196.752  94.080 -84.423  1.00125.88           C
ATOM   1070  OG  SER   147    -197.617  95.193 -84.255  1.00125.88           O
ATOM   1071  C   SER   147    -195.166  95.445 -85.703  1.00125.88           C
ATOM   1072  O   SER   147    -193.937  95.398 -85.735  1.00125.88           O
ATOM   1073  N   VAL   148    -195.844  96.609 -85.647  1.00 30.40           N
ATOM   1074  CA  VAL   148    -195.152  97.862 -85.579  1.00 30.40           C
ATOM   1075  CB  VAL   148    -195.466  98.779 -86.725  1.00 30.40           C
ATOM   1076  CG1 VAL   148    -194.760 100.125 -86.486  1.00 30.40           C
ATOM   1077  CG2 VAL   148    -195.053  98.082 -88.034  1.00 30.40           C
ATOM   1078  C   VAL   148    -195.610  98.549 -84.331  1.00 30.40           C
ATOM   1079  O   VAL   148    -196.724  98.325 -83.860  1.00 30.40           O
ATOM   1080  N   VAL   149    -194.739  99.401 -83.751  1.00101.31           N
ATOM   1081  CA  VAL   149    -195.101 100.094 -82.549  1.00101.31           C
ATOM   1082  CB  VAL   149    -194.353  99.623 -81.339  1.00101.31           C
ATOM   1083  CG1 VAL   149    -192.857  99.918 -81.540  1.00101.31           C
ATOM   1084  CG2 VAL   149    -194.956 100.298 -80.097  1.00101.31           C
ATOM   1085  C   VAL   149    -194.774 101.540 -82.730  1.00101.31           C
ATOM   1086  O   VAL   149    -193.964 101.904 -83.579  1.00101.31           O
ATOM   1087  N   GLN   150    -195.430 102.410 -81.940  1.00262.31           N
ATOM   1088  CA  GLN   150    -195.192 103.821 -82.025  1.00262.31           C
ATOM   1089  CB  GLN   150    -196.444 104.637 -82.394  1.00262.31           C
ATOM   1090  CG  GLN   150    -196.188 106.143 -82.487  1.00262.31           C
ATOM   1091  CD  GLN   150    -197.500 106.818 -82.861  1.00262.31           C
ATOM   1092  OE1 GLN   150    -197.567 108.038 -83.006  1.00262.31           O
ATOM   1093  NE2 GLN   150    -198.577 106.004 -83.025  1.00262.31           N
ATOM   1094  C   GLN   150    -194.754 104.283 -80.674  1.00262.31           C
ATOM   1095  O   GLN   150    -195.031 103.634 -79.666  1.00262.31           O
ATOM   1096  N   THR   151    -194.023 105.416 -80.625  1.00232.18           N
ATOM   1097  CA  THR   151    -193.562 105.924 -79.365  1.00232.18           C
ATOM   1098  CB  THR   151    -192.069 105.941 -79.236  1.00232.18           C
ATOM   1099  OG1 THR   151    -191.551 104.628 -79.392  1.00232.18           O
ATOM   1100  CG2 THR   151    -191.700 106.496 -77.848  1.00232.18           C
ATOM   1101  C   THR   151    -194.025 107.339 -79.238  1.00232.18           C
ATOM   1102  O   THR   151    -194.222 108.034 -80.234  1.00232.18           O
ATOM   1103  N   LEU   152    -194.237 107.792 -77.986  1.00227.03           N
ATOM   1104  CA  LEU   152    -194.672 109.135 -77.740  1.00227.03           C
ATOM   1105  CB  LEU   152    -196.079 109.226 -77.126  1.00227.03           C
ATOM   1106  CG  LEU   152    -197.190 108.699 -78.055  1.00227.03           C
ATOM   1107  CD1 LEU   152    -198.575 108.824 -77.397  1.00227.03           C
ATOM   1108  CD2 LEU   152    -197.124 109.364 -79.441  1.00227.03           C
ATOM   1109  C   LEU   152    -193.718 109.747 -76.765  1.00227.03           C
ATOM   1110  O   LEU   152    -192.969 109.043 -76.088  1.00227.03           O
ATOM   1111  N   GLY   153    -193.710 111.093 -76.682  1.00156.77           N
ATOM   1112  CA  GLY   153    -192.838 111.758 -75.756  1.00156.77           C
ATOM   1113  C   GLY   153    -193.545 112.988 -75.284  1.00156.77           C
ATOM   1114  O   GLY   153    -194.472 113.468 -75.934  1.00156.77           O
ATOM   1115  N   ALA   154    -193.120 113.533 -74.125  1.00240.01           N
ATOM   1116  CA  ALA   154    -193.766 114.708 -73.616  1.00240.01           C
ATOM   1117  CB  ALA   154    -194.657 114.438 -72.392  1.00240.01           C
ATOM   1118  C   ALA   154    -192.714 115.679 -73.186  1.00240.01           C
ATOM   1119  O   ALA   154    -191.614 115.312 -72.776  1.00240.01           O
ATOM   1120  N   PRO   155    -193.053 116.931 -73.319  1.00181.90           N
ATOM   1121  CA  PRO   155    -192.154 117.976 -72.908  1.00181.90           C
ATOM   1122  CD  PRO   155    -193.840 117.324 -74.478  1.00181.90           C
ATOM   1123  CB  PRO   155    -192.592 119.232 -73.659  1.00181.90           C
ATOM   1124  CG  PRO   155    -193.278 118.683 -74.920  1.00181.90           C
ATOM   1125  C   PRO   155    -192.198 118.145 -71.423  1.00181.90           C
ATOM   1126  O   PRO   155    -193.130 117.647 -70.795  1.00181.90           O
ATOM   1127  N   GLY   156    -191.195 118.835 -70.843  1.00118.78           N
ATOM   1128  CA  GLY   156    -191.183 119.061 -69.428  1.00118.78           C
ATOM   1129  C   GLY   156    -190.637 120.435 -69.206  1.00118.78           C
ATOM   1130  O   GLY   156    -189.945 120.983 -70.063  1.00118.78           O
ATOM   1131  N   GLU   157    -190.940 121.031 -68.034  1.00202.47           N
ATOM   1132  CA  GLU   157    -190.456 122.352 -67.758  1.00202.47           C
ATOM   1133  CB  GLU   157    -191.558 123.333 -67.314  1.00202.47           C
ATOM   1134  CG  GLU   157    -192.562 123.661 -68.421  1.00202.47           C
ATOM   1135  CD  GLU   157    -193.589 124.629 -67.852  1.00202.47           C
ATOM   1136  OE1 GLU   157    -193.468 124.981 -66.649  1.00202.47           O
ATOM   1137  OE2 GLU   157    -194.508 125.032 -68.615  1.00202.47           O
ATOM   1138  C   GLU   157    -189.472 122.258 -66.637  1.00202.47           C
ATOM   1139  O   GLU   157    -189.708 121.609 -65.619  1.00202.47           O
ATOM   1140  N   PRO   158    -188.360 122.908 -66.831  1.00178.88           N
ATOM   1141  CA  PRO   158    -187.291 122.892 -65.873  1.00178.88           C
ATOM   1142  CD  PRO   158    -188.304 124.076 -67.693  1.00178.88           C
ATOM   1143  CB  PRO   158    -186.256 123.876 -66.410  1.00178.88           C
ATOM   1144  CG  PRO   158    -187.120 124.905 -67.164  1.00178.88           C
ATOM   1145  C   PRO   158    -187.782 123.323 -64.528  1.00178.88           C
ATOM   1146  O   PRO   158    -187.323 122.774 -63.528  1.00178.88           O
ATOM   1147  N   ARG   159    -188.697 124.308 -64.471  1.00270.08           N
ATOM   1148  CA  ARG   159    -189.188 124.784 -63.211  1.00270.08           C
ATOM   1149  CB  ARG   159    -189.716 123.670 -62.289  1.00270.08           C
ATOM   1150  CG  ARG   159    -190.227 124.191 -60.944  1.00270.08           C
ATOM   1151  CD  ARG   159    -190.751 123.092 -60.017  1.00270.08           C
ATOM   1152  NE  ARG   159    -191.201 123.748 -58.757  1.00270.08           N
ATOM   1153  CZ  ARG   159    -191.727 122.997 -57.746  1.00270.08           C
ATOM   1154  NH1 ARG   159    -191.842 121.645 -57.890  1.00270.08           N
ATOM   1155  NH2 ARG   159    -192.137 123.599 -56.592  1.00270.08           N
ATOM   1156  C   ARG   159    -188.065 125.480 -62.503  1.00270.08           C
ATOM   1157  O   ARG   159    -186.896 125.124 -62.655  1.00270.08           O
ATOM   1158  N   HIS   160    -188.400 126.525 -61.718  1.00305.15           N
ATOM   1159  CA  HIS   160    -187.386 127.237 -60.996  1.00305.15           C
ATOM   1160  ND1 HIS   160    -184.666 129.217 -61.057  1.00305.15           N
ATOM   1161  CG  HIS   160    -186.016 129.364 -60.826  1.00305.15           C
ATOM   1162  CB  HIS   160    -187.085 128.628 -61.579  1.00305.15           C
ATOM   1163  NE2 HIS   160    -184.871 130.702 -59.415  1.00305.15           N
ATOM   1164  CD2 HIS   160    -186.123 130.275 -59.821  1.00305.15           C
ATOM   1165  CE1 HIS   160    -184.028 130.039 -60.187  1.00305.15           C
ATOM   1166  C   HIS   160    -187.885 127.442 -59.602  1.00305.15           C
ATOM   1167  O   HIS   160    -189.065 127.721 -59.391  1.00305.15           O
ATOM   1168  N   ASP   161    -186.992 127.282 -58.606  1.00217.95           N
ATOM   1169  CA  ASP   161    -187.386 127.481 -57.241  1.00217.95           C
ATOM   1170  CB  ASP   161    -187.424 126.178 -56.421  1.00217.95           C
ATOM   1171  CG  ASP   161    -188.103 126.462 -55.088  1.00217.95           C
ATOM   1172  OD1 ASP   161    -188.499 127.636 -54.858  1.00217.95           O
ATOM   1173  OD2 ASP   161    -188.234 125.504 -54.279  1.00217.95           O
ATOM   1174  C   ASP   161    -186.370 128.378 -56.606  1.00217.95           C
ATOM   1175  O   ASP   161    -185.169 128.193 -56.793  1.00217.95           O
ATOM   1176  N   SER   162    -186.831 129.395 -55.851  1.00177.19           N
ATOM   1177  CA  SER   162    -185.904 130.269 -55.192  1.00177.19           C
ATOM   1178  CB  SER   162    -185.948 131.717 -55.707  1.00177.19           C
ATOM   1179  OG  SER   162    -185.551 131.766 -57.069  1.00177.19           O
ATOM   1180  C   SER   162    -186.277 130.306 -53.746  1.00177.19           C
ATOM   1181  O   SER   162    -187.454 130.236 -53.396  1.00177.19           O
ATOM   1182  N   LEU   163    -185.266 130.394 -52.859  1.00235.33           N
ATOM   1183  CA  LEU   163    -185.540 130.448 -51.453  1.00235.33           C
ATOM   1184  CB  LEU   163    -185.015 129.229 -50.674  1.00235.33           C
ATOM   1185  CG  LEU   163    -185.687 127.904 -51.082  1.00235.33           C
ATOM   1186  CD1 LEU   163    -185.132 126.724 -50.267  1.00235.33           C
ATOM   1187  CD2 LEU   163    -187.220 128.010 -51.008  1.00235.33           C
ATOM   1188  C   LEU   163    -184.845 131.650 -50.902  1.00235.33           C
ATOM   1189  O   LEU   163    -183.734 131.982 -51.316  1.00235.33           O
ATOM   1190  N   LEU   164    -185.499 132.355 -49.958  1.00228.86           N
ATOM   1191  CA  LEU   164    -184.879 133.505 -49.369  1.00228.86           C
ATOM   1192  CB  LEU   164    -185.743 134.776 -49.540  1.00228.86           C
ATOM   1193  CG  LEU   164    -185.104 136.122 -49.129  1.00228.86           C
ATOM   1194  CD1 LEU   164    -186.084 137.279 -49.381  1.00228.86           C
ATOM   1195  CD2 LEU   164    -184.583 136.121 -47.689  1.00228.86           C
ATOM   1196  C   LEU   164    -184.752 133.193 -47.906  1.00228.86           C
ATOM   1197  O   LEU   164    -185.746 133.097 -47.185  1.00228.86           O
ATOM   1198  N   PRO   165    -183.540 133.000 -47.461  1.00 78.65           N
ATOM   1199  CA  PRO   165    -183.316 132.701 -46.071  1.00 78.65           C
ATOM   1200  CD  PRO   165    -182.540 132.381 -48.313  1.00 78.65           C
ATOM   1201  CB  PRO   165    -181.999 131.923 -46.004  1.00 78.65           C
ATOM   1202  CG  PRO   165    -181.345 132.141 -47.380  1.00 78.65           C
ATOM   1203  C   PRO   165    -183.320 133.936 -45.228  1.00 78.65           C
ATOM   1204  O   PRO   165    -183.010 135.009 -45.740  1.00 78.65           O
ATOM   1205  N   VAL   166    -183.661 133.808 -43.929  1.00 95.78           N
ATOM   1206  CA  VAL   166    -183.656 134.950 -43.063  1.00 95.78           C
ATOM   1207  CB  VAL   166    -185.029 135.386 -42.642  1.00 95.78           C
ATOM   1208  CG1 VAL   166    -185.806 135.829 -43.893  1.00 95.78           C
ATOM   1209  CG2 VAL   166    -185.693 134.234 -41.870  1.00 95.78           C
ATOM   1210  C   VAL   166    -182.919 134.565 -41.822  1.00 95.78           C
ATOM   1211  O   VAL   166    -182.971 133.414 -41.390  1.00 95.78           O
ATOM   1212  N   ASP   167    -182.185 135.525 -41.226  1.00188.31           N
ATOM   1213  CA  ASP   167    -181.456 135.234 -40.025  1.00188.31           C
ATOM   1214  CB  ASP   167    -179.930 135.221 -40.228  1.00188.31           C
ATOM   1215  CG  ASP   167    -179.273 134.717 -38.950  1.00188.31           C
ATOM   1216  OD1 ASP   167    -180.014 134.402 -37.982  1.00188.31           O
ATOM   1217  OD2 ASP   167    -178.016 134.635 -38.928  1.00188.31           O
ATOM   1218  C   ASP   167    -181.757 136.309 -39.030  1.00188.31           C
ATOM   1219  O   ASP   167    -181.670 137.495 -39.344  1.00188.31           O
ATOM   1220  N   SER   168    -182.144 135.918 -37.799  1.00174.46           N
ATOM   1221  CA  SER   168    -182.393 136.899 -36.785  1.00174.46           C
ATOM   1222  CB  SER   168    -183.859 136.946 -36.317  1.00174.46           C
ATOM   1223  OG  SER   168    -184.019 137.935 -35.311  1.00174.46           O
ATOM   1224  C   SER   168    -181.565 136.514 -35.601  1.00174.46           C
ATOM   1225  O   SER   168    -181.470 135.338 -35.255  1.00174.46           O
ATOM   1226  N   TYR   169    -180.918 137.506 -34.955  1.00320.01           N
ATOM   1227  CA  TYR   169    -180.106 137.194 -33.814  1.00320.01           C
ATOM   1228  CB  TYR   169    -178.600 137.294 -34.111  1.00320.01           C
ATOM   1229  CG  TYR   169    -177.845 136.900 -32.889  1.00320.01           C
ATOM   1230  CD1 TYR   169    -177.664 135.570 -32.588  1.00320.01           C
ATOM   1231  CD2 TYR   169    -177.305 137.852 -32.056  1.00320.01           C
ATOM   1232  CE1 TYR   169    -176.965 135.192 -31.467  1.00320.01           C
ATOM   1233  CE2 TYR   169    -176.604 137.480 -30.933  1.00320.01           C
ATOM   1234  CZ  TYR   169    -176.432 136.148 -30.638  1.00320.01           C
ATOM   1235  OH  TYR   169    -175.712 135.762 -29.487  1.00320.01           O
ATOM   1236  C   TYR   169    -180.428 138.192 -32.747  1.00320.01           C
ATOM   1237  O   TYR   169    -180.655 139.367 -33.035  1.00320.01           O
ATOM   1238  N   GLN   170    -180.483 137.742 -31.477  1.00310.29           N
ATOM   1239  CA  GLN   170    -180.759 138.659 -30.408  1.00310.29           C
ATOM   1240  CB  GLN   170    -182.247 138.731 -30.027  1.00310.29           C
ATOM   1241  CG  GLN   170    -182.799 137.419 -29.466  1.00310.29           C
ATOM   1242  CD  GLN   170    -184.270 137.631 -29.134  1.00310.29           C
ATOM   1243  OE1 GLN   170    -184.810 138.720 -29.321  1.00310.29           O
ATOM   1244  NE2 GLN   170    -184.938 136.562 -28.626  1.00310.29           N
ATOM   1245  C   GLN   170    -180.014 138.192 -29.198  1.00310.29           C
ATOM   1246  O   GLN   170    -179.778 136.997 -29.028  1.00310.29           O
ATOM   1247  N   SER   171    -179.601 139.138 -28.329  1.00239.67           N
ATOM   1248  CA  SER   171    -178.910 138.757 -27.132  1.00239.67           C
ATOM   1249  CB  SER   171    -177.385 138.654 -27.300  1.00239.67           C
ATOM   1250  OG  SER   171    -177.066 137.594 -28.188  1.00239.67           O
ATOM   1251  C   SER   171    -179.158 139.808 -26.099  1.00239.67           C
ATOM   1252  O   SER   171    -179.535 140.934 -26.418  1.00239.67           O
ATOM   1253  N   TRP   172    -178.970 139.444 -24.814  1.00342.00           N
ATOM   1254  CA  TRP   172    -179.141 140.385 -23.745  1.00342.00           C
ATOM   1255  CB  TRP   172    -180.459 140.199 -22.974  1.00342.00           C
ATOM   1256  CG  TRP   172    -180.664 141.179 -21.844  1.00342.00           C
ATOM   1257  CD2 TRP   172    -181.344 142.435 -21.991  1.00342.00           C
ATOM   1258  CD1 TRP   172    -180.293 141.091 -20.535  1.00342.00           C
ATOM   1259  NE1 TRP   172    -180.697 142.216 -19.856  1.00342.00           N
ATOM   1260  CE2 TRP   172    -181.347 143.051 -20.740  1.00342.00           C
ATOM   1261  CE3 TRP   172    -181.920 143.025 -23.079  1.00342.00           C
ATOM   1262  CZ2 TRP   172    -181.929 144.273 -20.559  1.00342.00           C
ATOM   1263  CZ3 TRP   172    -182.505 144.258 -22.893  1.00342.00           C
ATOM   1264  CH2 TRP   172    -182.509 144.870 -21.657  1.00342.00           C
ATOM   1265  C   TRP   172    -178.023 140.129 -22.785  1.00342.00           C
ATOM   1266  O   TRP   172    -177.502 139.017 -22.718  1.00342.00           O
ATOM   1267  N   ALA   173    -177.601 141.160 -22.024  1.00279.54           N
ATOM   1268  CA  ALA   173    -176.530 140.932 -21.098  1.00279.54           C
ATOM   1269  CB  ALA   173    -175.177 141.486 -21.574  1.00279.54           C
ATOM   1270  C   ALA   173    -176.857 141.622 -19.812  1.00279.54           C
ATOM   1271  O   ALA   173    -177.486 142.678 -19.800  1.00279.54           O
ATOM   1272  N   LEU   174    -176.446 141.009 -18.683  1.00286.97           N
ATOM   1273  CA  LEU   174    -176.658 141.591 -17.390  1.00286.97           C
ATOM   1274  CB  LEU   174    -177.770 140.869 -16.597  1.00286.97           C
ATOM   1275  CG  LEU   174    -178.223 141.517 -15.267  1.00286.97           C
ATOM   1276  CD1 LEU   174    -179.329 140.673 -14.611  1.00286.97           C
ATOM   1277  CD2 LEU   174    -177.063 141.773 -14.290  1.00286.97           C
ATOM   1278  C   LEU   174    -175.360 141.436 -16.663  1.00286.97           C
ATOM   1279  O   LEU   174    -174.732 140.382 -16.729  1.00286.97           O
ATOM   1280  N   ALA   175    -174.904 142.492 -15.960  1.00257.38           N
ATOM   1281  CA  ALA   175    -173.666 142.370 -15.247  1.00257.38           C
ATOM   1282  CB  ALA   175    -172.451 142.894 -16.031  1.00257.38           C
ATOM   1283  C   ALA   175    -173.761 143.185 -13.996  1.00257.38           C
ATOM   1284  O   ALA   175    -174.569 144.107 -13.901  1.00257.38           O
ATOM   1285  N   GLY   176    -172.936 142.838 -12.985  1.00120.08           N
ATOM   1286  CA  GLY   176    -172.920 143.585 -11.762  1.00120.08           C
ATOM   1287  C   GLY   176    -172.401 142.691 -10.682  1.00120.08           C
ATOM   1288  O   GLY   176    -172.364 141.471 -10.835  1.00120.08           O
ATOM   1289  N   GLY   177    -171.984 143.291  -9.548  1.00103.66           N
ATOM   1290  CA  GLY   177    -171.508 142.513  -8.441  1.00103.66           C
ATOM   1291  C   GLY   177    -170.526 143.344  -7.678  1.00103.66           C
ATOM   1292  O   GLY   177    -169.905 144.254  -8.228  1.00103.66           O
ATOM   1293  N   TRP   178    -170.362 143.042  -6.373  1.00288.44           N
ATOM   1294  CA  TRP   178    -169.426 143.762  -5.557  1.00288.44           C
ATOM   1295  CB  TRP   178    -170.117 144.704  -4.556  1.00288.44           C
ATOM   1296  CG  TRP   178    -169.184 145.495  -3.669  1.00288.44           C
ATOM   1297  CD2 TRP   178    -168.739 146.831  -3.946  1.00288.44           C
ATOM   1298  CD1 TRP   178    -168.625 145.143  -2.475  1.00288.44           C
ATOM   1299  NE1 TRP   178    -167.858 146.177  -1.994  1.00288.44           N
ATOM   1300  CE2 TRP   178    -167.920 147.224  -2.888  1.00288.44           C
ATOM   1301  CE3 TRP   178    -168.999 147.667  -4.998  1.00288.44           C
ATOM   1302  CZ2 TRP   178    -167.344 148.464  -2.864  1.00288.44           C
ATOM   1303  CZ3 TRP   178    -168.413 148.912  -4.971  1.00288.44           C
ATOM   1304  CH2 TRP   178    -167.602 149.303  -3.925  1.00288.44           C
ATOM   1305  C   TRP   178    -168.676 142.750  -4.748  1.00288.44           C
ATOM   1306  O   TRP   178    -169.286 141.930  -4.063  1.00288.44           O
ATOM   1307  N   ASN   179    -167.328 142.770  -4.812  1.00248.08           N
ATOM   1308  CA  ASN   179    -166.571 141.838  -4.023  1.00248.08           C
ATOM   1309  CB  ASN   179    -166.386 140.467  -4.698  1.00248.08           C
ATOM   1310  CG  ASN   179    -167.739 139.771  -4.752  1.00248.08           C
ATOM   1311  OD1 ASN   179    -168.259 139.479  -5.827  1.00248.08           O
ATOM   1312  ND2 ASN   179    -168.328 139.496  -3.557  1.00248.08           N
ATOM   1313  C   ASN   179    -165.201 142.406  -3.823  1.00248.08           C
ATOM   1314  O   ASN   179    -164.689 143.128  -4.678  1.00248.08           O
ATOM   1315  N   SER   180    -164.575 142.111  -2.664  1.00206.62           N
ATOM   1316  CA  SER   180    -163.231 142.562  -2.439  1.00206.62           C
ATOM   1317  CB  SER   180    -163.145 144.028  -1.981  1.00206.62           C
ATOM   1318  OG  SER   180    -163.638 144.886  -2.999  1.00206.62           O
ATOM   1319  C   SER   180    -162.642 141.726  -1.344  1.00206.62           C
ATOM   1320  O   SER   180    -163.323 141.396  -0.375  1.00206.62           O
ATOM   1321  N   GLN   181    -161.351 141.351  -1.481  1.00313.85           N
ATOM   1322  CA  GLN   181    -160.690 140.590  -0.457  1.00313.85           C
ATOM   1323  CB  GLN   181    -161.039 139.090  -0.475  1.00313.85           C
ATOM   1324  CG  GLN   181    -162.511 138.783  -0.189  1.00313.85           C
ATOM   1325  CD  GLN   181    -162.787 139.098   1.275  1.00313.85           C
ATOM   1326  OE1 GLN   181    -161.886 139.474   2.023  1.00313.85           O
ATOM   1327  NE2 GLN   181    -164.070 138.939   1.697  1.00313.85           N
ATOM   1328  C   GLN   181    -159.217 140.675  -0.717  1.00313.85           C
ATOM   1329  O   GLN   181    -158.791 140.675  -1.872  1.00313.85           O
ATOM   1330  N   MET   182    -158.389 140.778   0.346  1.00317.33           N
ATOM   1331  CA  MET   182    -156.973 140.788   0.104  1.00317.33           C
ATOM   1332  CB  MET   182    -156.477 142.103  -0.523  1.00317.33           C
ATOM   1333  CG  MET   182    -154.976 142.116  -0.812  1.00317.33           C
ATOM   1334  SD  MET   182    -154.464 141.042  -2.186  1.00317.33           S
ATOM   1335  CE  MET   182    -152.701 141.453  -2.055  1.00317.33           C
ATOM   1336  C   MET   182    -156.246 140.623   1.406  1.00317.33           C
ATOM   1337  O   MET   182    -156.553 141.308   2.380  1.00317.33           O
ATOM   1338  N   CYS   183    -155.261 139.695   1.442  1.00 68.91           N
ATOM   1339  CA  CYS   183    -154.410 139.464   2.583  1.00 68.91           C
ATOM   1340  CB  CYS   183    -155.089 138.785   3.791  1.00 68.91           C
ATOM   1341  SG  CYS   183    -156.076 139.908   4.827  1.00 68.91           S
ATOM   1342  C   CYS   183    -153.318 138.533   2.149  1.00 68.91           C
ATOM   1343  O   CYS   183    -153.462 137.822   1.156  1.00 68.91           O
ATOM   1344  N   CYS   184    -152.178 138.530   2.875  1.00103.92           N
ATOM   1345  CA  CYS   184    -151.112 137.622   2.545  1.00103.92           C
ATOM   1346  CB  CYS   184    -150.182 138.138   1.433  1.00103.92           C
ATOM   1347  SG  CYS   184    -149.294 139.651   1.908  1.00103.92           S
ATOM   1348  C   CYS   184    -150.272 137.422   3.771  1.00103.92           C
ATOM   1349  O   CYS   184    -150.201 138.297   4.632  1.00103.92           O
ATOM   1350  N   GLN   185    -149.625 136.241   3.890  1.00306.58           N
ATOM   1351  CA  GLN   185    -148.777 135.981   5.023  1.00306.58           C
ATOM   1352  CB  GLN   185    -149.551 135.579   6.289  1.00306.58           C
ATOM   1353  CG  GLN   185    -148.668 135.444   7.531  1.00306.58           C
ATOM   1354  CD  GLN   185    -148.287 136.847   7.984  1.00306.58           C
ATOM   1355  OE1 GLN   185    -147.579 137.023   8.975  1.00306.58           O
ATOM   1356  NE2 GLN   185    -148.771 137.877   7.241  1.00306.58           N
ATOM   1357  C   GLN   185    -147.876 134.835   4.667  1.00306.58           C
ATOM   1358  O   GLN   185    -148.086 134.167   3.656  1.00306.58           O
ATOM   1359  N   GLY   186    -146.827 134.587   5.485  1.00146.40           N
ATOM   1360  CA  GLY   186    -145.953 133.477   5.212  1.00146.40           C
ATOM   1361  C   GLY   186    -144.881 133.431   6.261  1.00146.40           C
ATOM   1362  O   GLY   186    -144.591 134.433   6.913  1.00146.40           O
ATOM   1363  N   GLU   187    -144.262 132.241   6.447  1.00263.37           N
ATOM   1364  CA  GLU   187    -143.205 132.079   7.409  1.00263.37           C
ATOM   1365  CB  GLU   187    -143.710 131.760   8.827  1.00263.37           C
ATOM   1366  CG  GLU   187    -144.485 132.917   9.461  1.00263.37           C
ATOM   1367  CD  GLU   187    -144.931 132.486  10.851  1.00263.37           C
ATOM   1368  OE1 GLU   187    -144.617 131.331  11.243  1.00263.37           O
ATOM   1369  OE2 GLU   187    -145.591 133.309  11.540  1.00263.37           O
ATOM   1370  C   GLU   187    -142.348 130.930   6.963  1.00263.37           C
ATOM   1371  O   GLU   187    -142.770 130.121   6.138  1.00263.37           O
ATOM   1372  N   GLN   188    -141.102 130.840   7.486  1.00263.59           N
ATOM   1373  CA  GLN   188    -140.222 129.768   7.094  1.00263.59           C
ATOM   1374  CB  GLN   188    -139.275 130.154   5.945  1.00263.59           C
ATOM   1375  CG  GLN   188    -140.013 130.441   4.636  1.00263.59           C
ATOM   1376  CD  GLN   188    -138.980 130.810   3.581  1.00263.59           C
ATOM   1377  OE1 GLN   188    -139.296 130.917   2.397  1.00263.59           O
ATOM   1378  NE2 GLN   188    -137.709 131.007   4.020  1.00263.59           N
ATOM   1379  C   GLN   188    -139.373 129.379   8.270  1.00263.59           C
ATOM   1380  O   GLN   188    -139.322 130.092   9.272  1.00263.59           O
ATOM   1381  N   ASN   189    -138.695 128.210   8.180  1.00256.55           N
ATOM   1382  CA  ASN   189    -137.857 127.748   9.257  1.00256.55           C
ATOM   1383  CB  ASN   189    -138.400 126.497   9.969  1.00256.55           C
ATOM   1384  CG  ASN   189    -138.433 125.355   8.965  1.00256.55           C
ATOM   1385  OD1 ASN   189    -138.860 125.525   7.824  1.00256.55           O
ATOM   1386  ND2 ASN   189    -137.961 124.155   9.397  1.00256.55           N
ATOM   1387  C   ASN   189    -136.502 127.392   8.710  1.00256.55           C
ATOM   1388  O   ASN   189    -136.353 126.986   7.558  1.00256.55           O
ATOM   1389  N   PRO   190    -135.507 127.585   9.539  1.00169.96           N
ATOM   1390  CA  PRO   190    -134.146 127.294   9.147  1.00169.96           C
ATOM   1391  CD  PRO   190    -135.571 128.743  10.419  1.00169.96           C
ATOM   1392  CB  PRO   190    -133.254 128.155  10.040  1.00169.96           C
ATOM   1393  CG  PRO   190    -134.154 129.335  10.437  1.00169.96           C
ATOM   1394  C   PRO   190    -133.763 125.841   9.203  1.00169.96           C
ATOM   1395  O   PRO   190    -134.392 125.062   9.918  1.00169.96           O
ATOM   1396  N   PRO   191    -132.757 125.500   8.434  1.00157.57           N
ATOM   1397  CA  PRO   191    -132.214 124.158   8.422  1.00157.57           C
ATOM   1398  CD  PRO   191    -132.693 126.107   7.112  1.00157.57           C
ATOM   1399  CB  PRO   191    -131.548 123.978   7.059  1.00157.57           C
ATOM   1400  CG  PRO   191    -132.275 124.983   6.154  1.00157.57           C
ATOM   1401  C   PRO   191    -131.243 123.951   9.551  1.00157.57           C
ATOM   1402  O   PRO   191    -130.920 124.919  10.238  1.00157.57           O
ATOM   1403  N   GLY   192    -130.762 122.701   9.756  1.00112.30           N
ATOM   1404  CA  GLY   192    -129.826 122.425  10.817  1.00112.30           C
ATOM   1405  C   GLY   192    -128.611 121.744  10.246  1.00112.30           C
ATOM   1406  O   GLY   192    -128.656 121.104   9.196  1.00112.30           O
ATOM   1407  N   PRO   193    -127.515 121.903  10.949  1.00105.77           N
ATOM   1408  CA  PRO   193    -126.245 121.333  10.551  1.00105.77           C
ATOM   1409  CD  PRO   193    -127.336 123.132  11.704  1.00105.77           C
ATOM   1410  CB  PRO   193    -125.164 122.240  11.147  1.00105.77           C
ATOM   1411  CG  PRO   193    -125.893 123.063  12.222  1.00105.77           C
ATOM   1412  C   PRO   193    -126.059 119.892  10.935  1.00105.77           C
ATOM   1413  O   PRO   193    -126.840 119.380  11.735  1.00105.77           O
ATOM   1414  N   PHE   194    -125.023 119.230  10.364  1.00328.69           N
ATOM   1415  CA  PHE   194    -124.709 117.850  10.638  1.00328.69           C
ATOM   1416  CB  PHE   194    -125.104 116.908   9.489  1.00328.69           C
ATOM   1417  CG  PHE   194    -124.364 117.371   8.281  1.00328.69           C
ATOM   1418  CD1 PHE   194    -124.886 118.366   7.486  1.00328.69           C
ATOM   1419  CD2 PHE   194    -123.151 116.817   7.943  1.00328.69           C
ATOM   1420  CE1 PHE   194    -124.209 118.800   6.371  1.00328.69           C
ATOM   1421  CE2 PHE   194    -122.470 117.249   6.829  1.00328.69           C
ATOM   1422  CZ  PHE   194    -123.000 118.239   6.039  1.00328.69           C
ATOM   1423  C   PHE   194    -123.219 117.727  10.815  1.00328.69           C
ATOM   1424  O   PHE   194    -122.469 118.625  10.437  1.00328.69           O
ATOM   1425  N   TRP   195    -122.750 116.608  11.423  1.00260.70           N
ATOM   1426  CA  TRP   195    -121.338 116.415  11.641  1.00260.70           C
ATOM   1427  CB  TRP   195    -120.907 116.737  13.083  1.00260.70           C
ATOM   1428  CG  TRP   195    -121.120 118.177  13.488  1.00260.70           C
ATOM   1429  CD2 TRP   195    -120.134 119.215  13.369  1.00260.70           C
ATOM   1430  CD1 TRP   195    -122.231 118.761  14.025  1.00260.70           C
ATOM   1431  NE1 TRP   195    -121.999 120.096  14.248  1.00260.70           N
ATOM   1432  CE2 TRP   195    -120.712 120.390  13.849  1.00260.70           C
ATOM   1433  CE3 TRP   195    -118.852 119.190  12.900  1.00260.70           C
ATOM   1434  CZ2 TRP   195    -120.013 121.563  13.868  1.00260.70           C
ATOM   1435  CZ3 TRP   195    -118.151 120.375  12.919  1.00260.70           C
ATOM   1436  CH2 TRP   195    -118.721 121.539  13.393  1.00260.70           C
ATOM   1437  C   TRP   195    -121.019 114.960  11.419  1.00260.70           C
ATOM   1438  O   TRP   195    -121.898 114.107  11.525  1.00260.70           O
ATOM   1439  N   LYS   196    -119.745 114.639  11.083  1.00380.99           N
ATOM   1440  CA  LYS   196    -119.360 113.262  10.893  1.00380.99           C
ATOM   1441  CB  LYS   196    -119.718 112.702   9.507  1.00380.99           C
ATOM   1442  CG  LYS   196    -118.952 113.368   8.363  1.00380.99           C
ATOM   1443  CD  LYS   196    -119.202 114.873   8.261  1.00380.99           C
ATOM   1444  CE  LYS   196    -120.668 115.227   8.008  1.00380.99           C
ATOM   1445  NZ  LYS   196    -121.098 114.692   6.697  1.00380.99           N
ATOM   1446  C   LYS   196    -117.867 113.147  11.037  1.00380.99           C
ATOM   1447  O   LYS   196    -117.158 114.152  11.026  1.00380.99           O
ATOM   1448  N   ALA   197    -117.355 111.902  11.204  1.00301.86           N
ATOM   1449  CA  ALA   197    -115.934 111.681  11.315  1.00301.86           C
ATOM   1450  CB  ALA   197    -115.373 111.982  12.716  1.00301.86           C
ATOM   1451  C   ALA   197    -115.653 110.230  11.031  1.00301.86           C
ATOM   1452  O   ALA   197    -116.563 109.403  11.065  1.00301.86           O
ATOM   1453  N   ALA   198    -114.380 109.881  10.716  1.00305.71           N
ATOM   1454  CA  ALA   198    -114.038 108.503  10.459  1.00305.71           C
ATOM   1455  CB  ALA   198    -114.432 108.028   9.050  1.00305.71           C
ATOM   1456  C   ALA   198    -112.546 108.331  10.582  1.00305.71           C
ATOM   1457  O   ALA   198    -111.795 109.301  10.502  1.00305.71           O
ATOM   1458  N   PHE   199    -112.084 107.074  10.807  1.00338.50           N
ATOM   1459  CA  PHE   199    -110.676 106.775  10.914  1.00338.50           C
ATOM   1460  CB  PHE   199    -110.102 106.964  12.332  1.00338.50           C
ATOM   1461  CG  PHE   199    -110.142 108.417  12.662  1.00338.50           C
ATOM   1462  CD1 PHE   199    -109.138 109.257  12.238  1.00338.50           C
ATOM   1463  CD2 PHE   199    -111.180 108.941  13.399  1.00338.50           C
ATOM   1464  CE1 PHE   199    -109.169 110.598  12.542  1.00338.50           C
ATOM   1465  CE2 PHE   199    -111.217 110.281  13.706  1.00338.50           C
ATOM   1466  CZ  PHE   199    -110.212 111.113  13.273  1.00338.50           C
ATOM   1467  C   PHE   199    -110.472 105.325  10.566  1.00338.50           C
ATOM   1468  O   PHE   199    -111.427 104.550  10.533  1.00338.50           O
ATOM   1469  N   ALA   200    -109.211 104.922  10.270  1.00307.24           N
ATOM   1470  CA  ALA   200    -108.938 103.537   9.976  1.00307.24           C
ATOM   1471  CB  ALA   200    -109.354 103.119   8.556  1.00307.24           C
ATOM   1472  C   ALA   200    -107.458 103.292  10.084  1.00307.24           C
ATOM   1473  O   ALA   200    -106.657 104.209   9.911  1.00307.24           O
ATOM   1474  N   ASP   201    -107.059 102.035  10.393  1.00268.38           N
ATOM   1475  CA  ASP   201    -105.664 101.684  10.487  1.00268.38           C
ATOM   1476  CB  ASP   201    -105.020 102.060  11.833  1.00268.38           C
ATOM   1477  CG  ASP   201    -104.835 103.571  11.863  1.00268.38           C
ATOM   1478  OD1 ASP   201    -104.252 104.112  10.885  1.00268.38           O
ATOM   1479  OD2 ASP   201    -105.267 104.204  12.863  1.00268.38           O
ATOM   1480  C   ASP   201    -105.540 100.194  10.339  1.00268.38           C
ATOM   1481  O   ASP   201    -106.463  99.456  10.683  1.00268.38           O
ATOM   1482  N   SER   202    -104.400  99.707   9.795  1.00192.17           N
ATOM   1483  CA  SER   202    -104.222  98.285   9.656  1.00192.17           C
ATOM   1484  CB  SER   202    -104.809  97.720   8.353  1.00192.17           C
ATOM   1485  OG  SER   202    -104.077  98.210   7.240  1.00192.17           O
ATOM   1486  C   SER   202    -102.752  97.977   9.641  1.00192.17           C
ATOM   1487  O   SER   202    -101.925  98.863   9.430  1.00192.17           O
ATOM   1488  N   SER   203    -102.390  96.696   9.895  1.00174.43           N
ATOM   1489  CA  SER   203    -101.008  96.288   9.868  1.00174.43           C
ATOM   1490  CB  SER   203    -100.208  96.707  11.114  1.00174.43           C
ATOM   1491  OG  SER   203    -100.676  96.006  12.257  1.00174.43           O
ATOM   1492  C   SER   203    -100.962  94.788   9.821  1.00174.43           C
ATOM   1493  O   SER   203    -101.995  94.125   9.898  1.00174.43           O
ATOM   1494  N   GLY   204     -99.750  94.207   9.669  1.00134.78           N
ATOM   1495  CA  GLY   204     -99.620  92.773   9.668  1.00134.78           C
ATOM   1496  C   GLY   204     -98.253  92.424   9.157  1.00134.78           C
ATOM   1497  O   GLY   204     -97.677  93.162   8.360  1.00134.78           O
ATOM   1498  N   GLN   205     -97.694  91.274   9.606  1.00310.26           N
ATOM   1499  CA  GLN   205     -96.386  90.870   9.157  1.00310.26           C
ATOM   1500  CB  GLN   205     -95.241  91.680   9.796  1.00310.26           C
ATOM   1501  CG  GLN   205     -95.075  93.093   9.236  1.00310.26           C
ATOM   1502  CD  GLN   205     -94.230  92.977   7.974  1.00310.26           C
ATOM   1503  OE1 GLN   205     -94.448  92.093   7.148  1.00310.26           O
ATOM   1504  NE2 GLN   205     -93.228  93.885   7.822  1.00310.26           N
ATOM   1505  C   GLN   205     -96.137  89.436   9.528  1.00310.26           C
ATOM   1506  O   GLN   205     -96.607  88.956  10.558  1.00310.26           O
ATOM   1507  N   HIS   206     -95.403  88.701   8.665  1.00256.59           N
ATOM   1508  CA  HIS   206     -94.987  87.363   8.991  1.00256.59           C
ATOM   1509  ND1 HIS   206     -95.841  84.591  10.623  1.00256.59           N
ATOM   1510  CG  HIS   206     -95.623  84.948   9.312  1.00256.59           C
ATOM   1511  CB  HIS   206     -96.037  86.270   8.735  1.00256.59           C
ATOM   1512  NE2 HIS   206     -94.787  82.882   9.670  1.00256.59           N
ATOM   1513  CD2 HIS   206     -94.979  83.891   8.743  1.00256.59           C
ATOM   1514  CE1 HIS   206     -95.322  83.349  10.784  1.00256.59           C
ATOM   1515  C   HIS   206     -93.828  87.055   8.100  1.00256.59           C
ATOM   1516  O   HIS   206     -93.954  87.090   6.877  1.00256.59           O
ATOM   1517  N   PRO   207     -92.689  86.778   8.676  1.00163.74           N
ATOM   1518  CA  PRO   207     -91.553  86.490   7.845  1.00163.74           C
ATOM   1519  CD  PRO   207     -92.300  87.461   9.901  1.00163.74           C
ATOM   1520  CB  PRO   207     -90.314  86.797   8.678  1.00163.74           C
ATOM   1521  CG  PRO   207     -90.814  87.811   9.720  1.00163.74           C
ATOM   1522  C   PRO   207     -91.571  85.072   7.386  1.00163.74           C
ATOM   1523  O   PRO   207     -92.048  84.214   8.127  1.00163.74           O
ATOM   1524  N   PRO   208     -91.092  84.833   6.197  1.00 81.11           N
ATOM   1525  CA  PRO   208     -90.936  83.485   5.713  1.00 81.11           C
ATOM   1526  CD  PRO   208     -91.359  85.769   5.120  1.00 81.11           C
ATOM   1527  CB  PRO   208     -91.010  83.567   4.185  1.00 81.11           C
ATOM   1528  CG  PRO   208     -90.825  85.061   3.867  1.00 81.11           C
ATOM   1529  C   PRO   208     -89.631  82.947   6.221  1.00 81.11           C
ATOM   1530  O   PRO   208     -88.714  83.739   6.431  1.00 81.11           O
ATOM   1531  N   ASP   209     -89.513  81.617   6.425  1.00177.62           N
ATOM   1532  CA  ASP   209     -88.277  81.056   6.904  1.00177.62           C
ATOM   1533  CB  ASP   209     -88.320  80.704   8.404  1.00177.62           C
ATOM   1534  CG  ASP   209     -88.361  82.019   9.178  1.00177.62           C
ATOM   1535  OD1 ASP   209     -87.692  82.985   8.722  1.00177.62           O
ATOM   1536  OD2 ASP   209     -89.061  82.083  10.225  1.00177.62           O
ATOM   1537  C   ASP   209     -88.062  79.781   6.157  1.00177.62           C
ATOM   1538  O   ASP   209     -88.920  78.900   6.187  1.00177.62           O
ATOM   1539  N   ALA   210     -86.918  79.640   5.455  1.00250.70           N
ATOM   1540  CA  ALA   210     -86.735  78.430   4.701  1.00250.70           C
ATOM   1541  CB  ALA   210     -86.950  78.614   3.187  1.00250.70           C
ATOM   1542  C   ALA   210     -85.333  77.921   4.869  1.00250.70           C
ATOM   1543  O   ALA   210     -84.399  78.692   5.085  1.00250.70           O
ATOM   1544  N   CYS   211     -85.175  76.576   4.794  1.00148.98           N
ATOM   1545  CA  CYS   211     -83.882  75.948   4.860  1.00148.98           C
ATOM   1546  CB  CYS   211     -83.162  76.173   6.205  1.00148.98           C
ATOM   1547  SG  CYS   211     -84.068  75.485   7.626  1.00148.98           S
ATOM   1548  C   CYS   211     -84.070  74.464   4.663  1.00148.98           C
ATOM   1549  O   CYS   211     -85.133  73.931   4.971  1.00148.98           O
ATOM   1550  N   ALA   212     -83.047  73.750   4.130  1.00262.73           N
ATOM   1551  CA  ALA   212     -83.163  72.322   3.944  1.00262.73           C
ATOM   1552  CB  ALA   212     -83.658  71.930   2.545  1.00262.73           C
ATOM   1553  C   ALA   212     -81.803  71.720   4.144  1.00262.73           C
ATOM   1554  O   ALA   212     -80.803  72.404   3.945  1.00262.73           O
ATOM   1555  N   PHE   213     -81.725  70.430   4.560  1.00273.13           N
ATOM   1556  CA  PHE   213     -80.447  69.835   4.874  1.00273.13           C
ATOM   1557  CB  PHE   213     -80.183  69.806   6.390  1.00273.13           C
ATOM   1558  CG  PHE   213     -79.874  71.205   6.790  1.00273.13           C
ATOM   1559  CD1 PHE   213     -80.865  72.153   6.923  1.00273.13           C
ATOM   1560  CD2 PHE   213     -78.569  71.561   7.036  1.00273.13           C
ATOM   1561  CE1 PHE   213     -80.562  73.445   7.285  1.00273.13           C
ATOM   1562  CE2 PHE   213     -78.270  72.857   7.399  1.00273.13           C
ATOM   1563  CZ  PHE   213     -79.260  73.808   7.523  1.00273.13           C
ATOM   1564  C   PHE   213     -80.362  68.427   4.334  1.00273.13           C
ATOM   1565  O   PHE   213     -81.376  67.865   3.921  1.00273.13           O
ATOM   1566  N   ARG   214     -79.128  67.838   4.302  1.00309.15           N
ATOM   1567  CA  ARG   214     -78.892  66.522   3.747  1.00309.15           C
ATOM   1568  CB  ARG   214     -78.335  66.613   2.321  1.00309.15           C
ATOM   1569  CG  ARG   214     -79.235  67.411   1.373  1.00309.15           C
ATOM   1570  CD  ARG   214     -78.580  67.754   0.031  1.00309.15           C
ATOM   1571  NE  ARG   214     -79.597  68.445  -0.814  1.00309.15           N
ATOM   1572  CZ  ARG   214     -79.734  69.801  -0.749  1.00309.15           C
ATOM   1573  NH1 ARG   214     -79.008  70.525   0.155  1.00309.15           N
ATOM   1574  NH2 ARG   214     -80.583  70.430  -1.615  1.00309.15           N
ATOM   1575  C   ARG   214     -77.834  65.805   4.563  1.00309.15           C
ATOM   1576  O   ARG   214     -77.252  66.395   5.472  1.00309.15           O
ATOM   1577  N   ARG   215     -77.592  64.490   4.279  1.00339.97           N
ATOM   1578  CA  ARG   215     -76.560  63.704   4.937  1.00339.97           C
ATOM   1579  CB  ARG   215     -76.813  63.505   6.447  1.00339.97           C
ATOM   1580  CG  ARG   215     -75.605  62.930   7.188  1.00339.97           C
ATOM   1581  CD  ARG   215     -75.889  62.336   8.569  1.00339.97           C
ATOM   1582  NE  ARG   215     -74.693  61.501   8.882  1.00339.97           N
ATOM   1583  CZ  ARG   215     -74.354  61.169  10.161  1.00339.97           C
ATOM   1584  NH1 ARG   215     -75.064  61.649  11.220  1.00339.97           N
ATOM   1585  NH2 ARG   215     -73.299  60.331  10.376  1.00339.97           N
ATOM   1586  C   ARG   215     -76.426  62.347   4.234  1.00339.97           C
ATOM   1587  O   ARG   215     -76.649  62.260   3.028  1.00339.97           O
ATOM   1588  N   GLY   216     -76.030  61.257   4.967  1.00387.13           N
ATOM   1589  CA  GLY   216     -75.937  59.892   4.476  1.00387.13           C
ATOM   1590  C   GLY   216     -74.708  59.586   3.682  1.00387.13           C
ATOM   1591  O   GLY   216     -74.533  60.077   2.569  1.00387.13           O
ATOM   1592  N   ARG   217     -73.825  58.728   4.245  1.00189.46           N
ATOM   1593  CA  ARG   217     -72.708  58.307   3.460  1.00189.46           C
ATOM   1594  CB  ARG   217     -73.195  57.598   2.189  1.00189.46           C
ATOM   1595  CG  ARG   217     -72.094  57.130   1.244  1.00189.46           C
ATOM   1596  CD  ARG   217     -72.653  56.631  -0.087  1.00189.46           C
ATOM   1597  NE  ARG   217     -73.327  55.337   0.195  1.00189.46           N
ATOM   1598  CZ  ARG   217     -72.548  54.226   0.319  1.00189.46           C
ATOM   1599  NH1 ARG   217     -71.196  54.334   0.167  1.00189.46           N
ATOM   1600  NH2 ARG   217     -73.110  53.017   0.611  1.00189.46           N
ATOM   1601  C   ARG   217     -71.906  59.496   3.032  1.00189.46           C
ATOM   1602  O   ARG   217     -71.803  59.782   1.841  1.00189.46           O
ATOM   1603  N   LYS   218     -71.367  60.276   3.988  1.00190.41           N
ATOM   1604  CA  LYS   218     -70.528  61.325   3.502  1.00190.41           C
ATOM   1605  CB  LYS   218     -70.389  62.562   4.425  1.00190.41           C
ATOM   1606  CG  LYS   218     -69.308  62.486   5.506  1.00190.41           C
ATOM   1607  CD  LYS   218     -69.508  61.377   6.541  1.00190.41           C
ATOM   1608  CE  LYS   218     -68.397  61.327   7.591  1.00190.41           C
ATOM   1609  NZ  LYS   218     -67.084  61.218   6.923  1.00190.41           N
ATOM   1610  C   LYS   218     -69.206  60.665   3.321  1.00190.41           C
ATOM   1611  O   LYS   218     -68.620  60.142   4.268  1.00190.41           O
ATOM   1612  N   LYS   219     -68.757  60.590   2.058  1.00143.12           N
ATOM   1613  CA  LYS   219     -67.538  59.912   1.754  1.00143.12           C
ATOM   1614  CB  LYS   219     -67.316  59.804   0.241  1.00143.12           C
ATOM   1615  CG  LYS   219     -68.429  59.052  -0.481  1.00143.12           C
ATOM   1616  CD  LYS   219     -68.391  59.244  -1.997  1.00143.12           C
ATOM   1617  CE  LYS   219     -69.481  58.470  -2.740  1.00143.12           C
ATOM   1618  NZ  LYS   219     -69.167  57.021  -2.723  1.00143.12           N
ATOM   1619  C   LYS   219     -66.368  60.661   2.287  1.00143.12           C
ATOM   1620  O   LYS   219     -65.547  60.138   3.039  1.00143.12           O
ATOM   1621  N   ARG   220     -66.271  61.948   1.938  1.00261.33           N
ATOM   1622  CA  ARG   220     -65.026  62.534   2.286  1.00261.33           C
ATOM   1623  CB  ARG   220     -63.924  61.982   1.366  1.00261.33           C
ATOM   1624  CG  ARG   220     -62.733  62.899   1.106  1.00261.33           C
ATOM   1625  CD  ARG   220     -62.153  62.644  -0.288  1.00261.33           C
ATOM   1626  NE  ARG   220     -63.295  62.141  -1.109  1.00261.33           N
ATOM   1627  CZ  ARG   220     -63.779  62.837  -2.180  1.00261.33           C
ATOM   1628  NH1 ARG   220     -63.151  63.970  -2.610  1.00261.33           N
ATOM   1629  NH2 ARG   220     -64.900  62.395  -2.823  1.00261.33           N
ATOM   1630  C   ARG   220     -65.081  63.994   2.076  1.00261.33           C
ATOM   1631  O   ARG   220     -65.676  64.486   1.119  1.00261.33           O
ATOM   1632  N   ILE   221     -64.451  64.722   3.007  1.00191.82           N
ATOM   1633  CA  ILE   221     -64.306  66.128   2.849  1.00191.82           C
ATOM   1634  CB  ILE   221     -65.097  66.911   3.849  1.00191.82           C
ATOM   1635  CG1 ILE   221     -66.595  66.619   3.658  1.00191.82           C
ATOM   1636  CG2 ILE   221     -64.717  68.397   3.718  1.00191.82           C
ATOM   1637  CD1 ILE   221     -67.101  66.947   2.254  1.00191.82           C
ATOM   1638  C   ILE   221     -62.870  66.358   3.124  1.00191.82           C
ATOM   1639  O   ILE   221     -62.376  65.926   4.164  1.00191.82           O
ATOM   1640  N   PRO   222     -62.186  66.988   2.214  1.00139.93           N
ATOM   1641  CA  PRO   222     -60.796  67.223   2.447  1.00139.93           C
ATOM   1642  CD  PRO   222     -62.453  66.741   0.807  1.00139.93           C
ATOM   1643  CB  PRO   222     -60.199  67.578   1.089  1.00139.93           C
ATOM   1644  CG  PRO   222     -61.086  66.809   0.102  1.00139.93           C
ATOM   1645  C   PRO   222     -60.623  68.278   3.486  1.00139.93           C
ATOM   1646  O   PRO   222     -61.508  69.125   3.613  1.00139.93           O
ATOM   1647  N   TYR   223     -59.537  68.196   4.292  1.00130.37           N
ATOM   1648  CA  TYR   223     -59.291  69.232   5.266  1.00130.37           C
ATOM   1649  CB  TYR   223     -58.154  68.924   6.274  1.00130.37           C
ATOM   1650  CG  TYR   223     -58.691  68.451   7.576  1.00130.37           C
ATOM   1651  CD1 TYR   223     -59.129  67.168   7.781  1.00130.37           C
ATOM   1652  CD2 TYR   223     -58.736  69.358   8.614  1.00130.37           C
ATOM   1653  CE1 TYR   223     -59.625  66.829   9.024  1.00130.37           C
ATOM   1654  CE2 TYR   223     -59.227  69.031   9.857  1.00130.37           C
ATOM   1655  CZ  TYR   223     -59.679  67.748  10.055  1.00130.37           C
ATOM   1656  OH  TYR   223     -60.201  67.366  11.310  1.00130.37           O
ATOM   1657  C   TYR   223     -58.872  70.535   4.681  1.00130.37           C
ATOM   1658  O   TYR   223     -59.533  71.555   4.874  1.00130.37           O
ATOM   1659  N   SER   224     -57.752  70.537   3.939  1.00 98.04           N
ATOM   1660  CA  SER   224     -57.277  71.800   3.469  1.00 98.04           C
ATOM   1661  CB  SER   224     -56.608  72.655   4.557  1.00 98.04           C
ATOM   1662  OG  SER   224     -55.380  72.075   4.962  1.00 98.04           O
ATOM   1663  C   SER   224     -56.265  71.540   2.419  1.00 98.04           C
ATOM   1664  O   SER   224     -55.780  70.419   2.284  1.00 98.04           O
ATOM   1665  N   LYS   225     -55.951  72.577   1.623  1.00154.10           N
ATOM   1666  CA  LYS   225     -54.976  72.452   0.583  1.00154.10           C
ATOM   1667  CB  LYS   225     -54.927  73.674  -0.336  1.00154.10           C
ATOM   1668  CG  LYS   225     -56.100  73.660  -1.304  1.00154.10           C
ATOM   1669  CD  LYS   225     -56.067  72.417  -2.198  1.00154.10           C
ATOM   1670  CE  LYS   225     -57.373  72.140  -2.950  1.00154.10           C
ATOM   1671  NZ  LYS   225     -57.435  72.948  -4.192  1.00154.10           N
ATOM   1672  C   LYS   225     -53.607  72.246   1.158  1.00154.10           C
ATOM   1673  O   LYS   225     -52.816  71.480   0.614  1.00154.10           O
ATOM   1674  N   GLY   226     -53.273  72.949   2.256  1.00 55.60           N
ATOM   1675  CA  GLY   226     -51.973  72.844   2.861  1.00 55.60           C
ATOM   1676  C   GLY   226     -51.794  71.462   3.385  1.00 55.60           C
ATOM   1677  O   GLY   226     -50.683  70.935   3.449  1.00 55.60           O
ATOM   1678  N   GLN   227     -52.889  70.880   3.885  1.00124.13           N
ATOM   1679  CA  GLN   227     -52.801  69.564   4.422  1.00124.13           C
ATOM   1680  CB  GLN   227     -53.961  69.268   5.366  1.00124.13           C
ATOM   1681  CG  GLN   227     -53.612  69.839   6.737  1.00124.13           C
ATOM   1682  CD  GLN   227     -54.783  70.632   7.251  1.00124.13           C
ATOM   1683  OE1 GLN   227     -55.893  70.116   7.355  1.00124.13           O
ATOM   1684  NE2 GLN   227     -54.537  71.938   7.539  1.00124.13           N
ATOM   1685  C   GLN   227     -52.646  68.512   3.372  1.00124.13           C
ATOM   1686  O   GLN   227     -51.818  67.613   3.508  1.00124.13           O
ATOM   1687  N   LEU   228     -53.445  68.590   2.297  1.00110.05           N
ATOM   1688  CA  LEU   228     -53.341  67.618   1.247  1.00110.05           C
ATOM   1689  CB  LEU   228     -54.457  67.690   0.196  1.00110.05           C
ATOM   1690  CG  LEU   228     -55.774  67.041   0.653  1.00110.05           C
ATOM   1691  CD1 LEU   228     -55.615  65.515   0.774  1.00110.05           C
ATOM   1692  CD2 LEU   228     -56.302  67.679   1.945  1.00110.05           C
ATOM   1693  C   LEU   228     -52.054  67.803   0.530  1.00110.05           C
ATOM   1694  O   LEU   228     -51.479  66.834   0.043  1.00110.05           O
ATOM   1695  N   ARG   229     -51.603  69.064   0.394  1.00104.53           N
ATOM   1696  CA  ARG   229     -50.394  69.321  -0.330  1.00104.53           C
ATOM   1697  CB  ARG   229     -50.084  70.816  -0.499  1.00104.53           C
ATOM   1698  CG  ARG   229     -48.787  71.070  -1.272  1.00104.53           C
ATOM   1699  CD  ARG   229     -48.428  72.551  -1.409  1.00104.53           C
ATOM   1700  NE  ARG   229     -48.022  73.046  -0.063  1.00104.53           N
ATOM   1701  CZ  ARG   229     -47.157  74.097   0.044  1.00104.53           C
ATOM   1702  NH1 ARG   229     -46.658  74.686  -1.082  1.00104.53           N
ATOM   1703  NH2 ARG   229     -46.789  74.556   1.276  1.00104.53           N
ATOM   1704  C   ARG   229     -49.220  68.727   0.378  1.00104.53           C
ATOM   1705  O   ARG   229     -48.370  68.092  -0.241  1.00104.53           O
ATOM   1706  N   GLU   230     -49.142  68.930   1.702  1.00140.96           N
ATOM   1707  CA  GLU   230     -48.044  68.468   2.503  1.00140.96           C
ATOM   1708  CB  GLU   230     -48.182  68.913   3.968  1.00140.96           C
ATOM   1709  CG  GLU   230     -47.221  68.205   4.924  1.00140.96           C
ATOM   1710  CD  GLU   230     -45.885  68.930   4.907  1.00140.96           C
ATOM   1711  OE1 GLU   230     -45.829  70.082   5.413  1.00140.96           O
ATOM   1712  OE2 GLU   230     -44.901  68.334   4.393  1.00140.96           O
ATOM   1713  C   GLU   230     -48.023  66.976   2.528  1.00140.96           C
ATOM   1714  O   GLU   230     -46.963  66.355   2.615  1.00140.96           O
ATOM   1715  N   LEU   231     -49.214  66.362   2.529  1.00166.38           N
ATOM   1716  CA  LEU   231     -49.252  64.944   2.680  1.00166.38           C
ATOM   1717  CB  LEU   231     -50.683  64.449   2.928  1.00166.38           C
ATOM   1718  CG  LEU   231     -50.727  63.112   3.684  1.00166.38           C
ATOM   1719  CD1 LEU   231     -50.023  61.979   2.926  1.00166.38           C
ATOM   1720  CD2 LEU   231     -50.189  63.311   5.112  1.00166.38           C
ATOM   1721  C   LEU   231     -48.704  64.290   1.447  1.00166.38           C
ATOM   1722  O   LEU   231     -47.841  63.416   1.508  1.00166.38           O
ATOM   1723  N   GLU   232     -49.187  64.735   0.277  1.00133.21           N
ATOM   1724  CA  GLU   232     -48.836  64.147  -0.977  1.00133.21           C
ATOM   1725  CB  GLU   232     -49.757  64.654  -2.097  1.00133.21           C
ATOM   1726  CG  GLU   232     -49.926  63.668  -3.248  1.00133.21           C
ATOM   1727  CD  GLU   232     -51.172  64.088  -4.014  1.00133.21           C
ATOM   1728  OE1 GLU   232     -51.604  65.259  -3.840  1.00133.21           O
ATOM   1729  OE2 GLU   232     -51.712  63.242  -4.775  1.00133.21           O
ATOM   1730  C   GLU   232     -47.411  64.459  -1.295  1.00133.21           C
ATOM   1731  O   GLU   232     -46.701  63.665  -1.907  1.00133.21           O
ATOM   1732  N   ARG   233     -46.951  65.656  -0.923  1.00184.89           N
ATOM   1733  CA  ARG   233     -45.609  65.959  -1.293  1.00184.89           C
ATOM   1734  CB  ARG   233     -45.260  67.429  -1.020  1.00184.89           C
ATOM   1735  CG  ARG   233     -44.161  67.954  -1.940  1.00184.89           C
ATOM   1736  CD  ARG   233     -42.846  68.279  -1.240  1.00184.89           C
ATOM   1737  NE  ARG   233     -42.133  67.004  -0.958  1.00184.89           N
ATOM   1738  CZ  ARG   233     -42.242  66.440   0.278  1.00184.89           C
ATOM   1739  NH1 ARG   233     -43.054  67.015   1.212  1.00184.89           N
ATOM   1740  NH2 ARG   233     -41.625  65.255   0.549  1.00184.89           N
ATOM   1741  C   ARG   233     -44.671  65.065  -0.544  1.00184.89           C
ATOM   1742  O   ARG   233     -43.769  64.449  -1.111  1.00184.89           O
ATOM   1743  N   GLU   234     -44.890  64.950   0.773  1.00149.22           N
ATOM   1744  CA  GLU   234     -44.048  64.231   1.685  1.00149.22           C
ATOM   1745  CB  GLU   234     -44.705  64.277   3.074  1.00149.22           C
ATOM   1746  CG  GLU   234     -43.785  64.031   4.256  1.00149.22           C
ATOM   1747  CD  GLU   234     -43.112  65.354   4.601  1.00149.22           C
ATOM   1748  OE1 GLU   234     -42.642  66.042   3.657  1.00149.22           O
ATOM   1749  OE2 GLU   234     -43.066  65.698   5.813  1.00149.22           O
ATOM   1750  C   GLU   234     -44.018  62.803   1.247  1.00149.22           C
ATOM   1751  O   GLU   234     -42.996  62.121   1.338  1.00149.22           O
ATOM   1752  N   TYR   235     -45.190  62.308   0.821  1.00 71.29           N
ATOM   1753  CA  TYR   235     -45.331  60.956   0.378  1.00 71.29           C
ATOM   1754  CB  TYR   235     -46.806  60.536   0.263  1.00 71.29           C
ATOM   1755  CG  TYR   235     -46.845  59.047   0.274  1.00 71.29           C
ATOM   1756  CD1 TYR   235     -46.639  58.307  -0.867  1.00 71.29           C
ATOM   1757  CD2 TYR   235     -47.092  58.393   1.461  1.00 71.29           C
ATOM   1758  CE1 TYR   235     -46.681  56.933  -0.818  1.00 71.29           C
ATOM   1759  CE2 TYR   235     -47.135  57.021   1.516  1.00 71.29           C
ATOM   1760  CZ  TYR   235     -46.930  56.289   0.371  1.00 71.29           C
ATOM   1761  OH  TYR   235     -46.972  54.880   0.416  1.00 71.29           O
ATOM   1762  C   TYR   235     -44.685  60.801  -0.964  1.00 71.29           C
ATOM   1763  O   TYR   235     -44.057  59.785  -1.242  1.00 71.29           O
ATOM   1764  N   ALA   236     -44.855  61.803  -1.849  1.00 43.36           N
ATOM   1765  CA  ALA   236     -44.352  61.763  -3.194  1.00 43.36           C
ATOM   1766  CB  ALA   236     -44.779  62.998  -4.006  1.00 43.36           C
ATOM   1767  C   ALA   236     -42.856  61.728  -3.217  1.00 43.36           C
ATOM   1768  O   ALA   236     -42.264  61.012  -4.024  1.00 43.36           O
ATOM   1769  N   ALA   237     -42.204  62.512  -2.339  1.00 53.95           N
ATOM   1770  CA  ALA   237     -40.776  62.632  -2.382  1.00 53.95           C
ATOM   1771  CB  ALA   237     -40.227  63.631  -1.352  1.00 53.95           C
ATOM   1772  C   ALA   237     -40.109  61.318  -2.120  1.00 53.95           C
ATOM   1773  O   ALA   237     -39.190  60.927  -2.837  1.00 53.95           O
ATOM   1774  N   ASN   238     -40.568  60.587  -1.092  1.00185.57           N
ATOM   1775  CA  ASN   238     -39.950  59.347  -0.729  1.00185.57           C
ATOM   1776  CB  ASN   238     -39.075  59.463   0.530  1.00185.57           C
ATOM   1777  CG  ASN   238     -37.923  60.407   0.210  1.00185.57           C
ATOM   1778  OD1 ASN   238     -37.292  60.305  -0.841  1.00185.57           O
ATOM   1779  ND2 ASN   238     -37.647  61.362   1.137  1.00185.57           N
ATOM   1780  C   ASN   238     -41.077  58.420  -0.412  1.00185.57           C
ATOM   1781  O   ASN   238     -42.021  58.300  -1.185  1.00185.57           O
ATOM   1782  N   LYS   239     -40.904  57.544   0.586  1.00200.33           N
ATOM   1783  CA  LYS   239     -42.017  56.777   1.068  1.00200.33           C
ATOM   1784  CB  LYS   239     -41.591  55.378   1.532  1.00200.33           C
ATOM   1785  CG  LYS   239     -41.070  54.504   0.392  1.00200.33           C
ATOM   1786  CD  LYS   239     -40.284  53.285   0.872  1.00200.33           C
ATOM   1787  CE  LYS   239     -38.897  53.638   1.412  1.00200.33           C
ATOM   1788  NZ  LYS   239     -38.066  54.210   0.329  1.00200.33           N
ATOM   1789  C   LYS   239     -42.701  57.428   2.229  1.00200.33           C
ATOM   1790  O   LYS   239     -43.924  57.557   2.274  1.00200.33           O
ATOM   1791  N   PHE   240     -41.890  57.874   3.212  1.00146.21           N
ATOM   1792  CA  PHE   240     -42.475  58.283   4.451  1.00146.21           C
ATOM   1793  CB  PHE   240     -42.547  57.110   5.449  1.00146.21           C
ATOM   1794  CG  PHE   240     -43.715  57.290   6.359  1.00146.21           C
ATOM   1795  CD1 PHE   240     -43.651  58.058   7.498  1.00146.21           C
ATOM   1796  CD2 PHE   240     -44.898  56.657   6.054  1.00146.21           C
ATOM   1797  CE1 PHE   240     -44.751  58.194   8.312  1.00146.21           C
ATOM   1798  CE2 PHE   240     -46.001  56.788   6.863  1.00146.21           C
ATOM   1799  CZ  PHE   240     -45.929  57.562   7.995  1.00146.21           C
ATOM   1800  C   PHE   240     -41.577  59.329   5.017  1.00146.21           C
ATOM   1801  O   PHE   240     -40.526  59.640   4.459  1.00146.21           O
ATOM   1802  N   ILE   241     -41.955  59.882   6.177  1.00258.27           N
ATOM   1803  CA  ILE   241     -41.250  61.022   6.649  1.00258.27           C
ATOM   1804  CB  ILE   241     -42.218  62.157   6.623  1.00258.27           C
ATOM   1805  CG1 ILE   241     -41.521  63.428   6.200  1.00258.27           C
ATOM   1806  CG2 ILE   241     -42.925  62.231   7.977  1.00258.27           C
ATOM   1807  CD1 ILE   241     -40.993  63.304   4.783  1.00258.27           C
ATOM   1808  C   ILE   241     -40.788  60.719   8.048  1.00258.27           C
ATOM   1809  O   ILE   241     -41.379  59.889   8.736  1.00258.27           O
ATOM   1810  N   THR   242     -39.699  61.376   8.500  1.00118.84           N
ATOM   1811  CA  THR   242     -39.140  61.080   9.792  1.00118.84           C
ATOM   1812  CB  THR   242     -37.826  61.759  10.053  1.00118.84           C
ATOM   1813  OG1 THR   242     -37.198  61.191  11.187  1.00118.84           O
ATOM   1814  CG2 THR   242     -38.083  63.243  10.330  1.00118.84           C
ATOM   1815  C   THR   242     -40.096  61.531  10.843  1.00118.84           C
ATOM   1816  O   THR   242     -41.035  62.269  10.567  1.00118.84           O
ATOM   1817  N   LYS   243     -39.880  61.100  12.098  1.00 98.20           N
ATOM   1818  CA  LYS   243     -40.797  61.447  13.143  1.00 98.20           C
ATOM   1819  CB  LYS   243     -40.360  60.919  14.520  1.00 98.20           C
ATOM   1820  CG  LYS   243     -40.518  59.405  14.684  1.00 98.20           C
ATOM   1821  CD  LYS   243     -39.614  58.577  13.770  1.00 98.20           C
ATOM   1822  CE  LYS   243     -40.220  58.302  12.392  1.00 98.20           C
ATOM   1823  NZ  LYS   243     -39.318  57.425  11.613  1.00 98.20           N
ATOM   1824  C   LYS   243     -40.846  62.933  13.225  1.00 98.20           C
ATOM   1825  O   LYS   243     -41.916  63.515  13.391  1.00 98.20           O
ATOM   1826  N   ASP   244     -39.684  63.596  13.109  1.00 77.11           N
ATOM   1827  CA  ASP   244     -39.689  65.024  13.191  1.00 77.11           C
ATOM   1828  CB  ASP   244     -38.293  65.655  13.122  1.00 77.11           C
ATOM   1829  CG  ASP   244     -37.607  65.429  14.453  1.00 77.11           C
ATOM   1830  OD1 ASP   244     -38.104  64.595  15.256  1.00 77.11           O
ATOM   1831  OD2 ASP   244     -36.570  66.102  14.684  1.00 77.11           O
ATOM   1832  C   ASP   244     -40.444  65.579  12.034  1.00 77.11           C
ATOM   1833  O   ASP   244     -41.200  66.534  12.186  1.00 77.11           O
ATOM   1834  N   LYS   245     -40.232  65.007  10.837  1.00125.39           N
ATOM   1835  CA  LYS   245     -40.841  65.520   9.646  1.00125.39           C
ATOM   1836  CB  LYS   245     -40.257  64.896   8.380  1.00125.39           C
ATOM   1837  CG  LYS   245     -38.762  65.132   8.187  1.00125.39           C
ATOM   1838  CD  LYS   245     -38.352  66.599   8.231  1.00125.39           C
ATOM   1839  CE  LYS   245     -36.835  66.792   8.260  1.00125.39           C
ATOM   1840  NZ  LYS   245     -36.510  68.190   8.615  1.00125.39           N
ATOM   1841  C   LYS   245     -42.329  65.305   9.645  1.00125.39           C
ATOM   1842  O   LYS   245     -43.092  66.180   9.242  1.00125.39           O
ATOM   1843  N   ARG   246     -42.790  64.125  10.090  1.00102.71           N
ATOM   1844  CA  ARG   246     -44.192  63.822  10.104  1.00102.71           C
ATOM   1845  CB  ARG   246     -44.519  62.401  10.573  1.00102.71           C
ATOM   1846  CG  ARG   246     -44.142  62.145  12.030  1.00102.71           C
ATOM   1847  CD  ARG   246     -44.809  60.889  12.587  1.00102.71           C
ATOM   1848  NE  ARG   246     -44.628  60.872  14.065  1.00102.71           N
ATOM   1849  CZ  ARG   246     -45.214  59.875  14.792  1.00102.71           C
ATOM   1850  NH1 ARG   246     -45.929  58.901  14.156  1.00102.71           N
ATOM   1851  NH2 ARG   246     -45.083  59.848  16.150  1.00102.71           N
ATOM   1852  C   ARG   246     -44.826  64.750  11.082  1.00102.71           C
ATOM   1853  O   ARG   246     -46.000  65.098  10.962  1.00102.71           O
ATOM   1854  N   ARG   247     -44.057  65.112  12.123  1.00 71.37           N
ATOM   1855  CA  ARG   247     -44.512  66.018  13.135  1.00 71.37           C
ATOM   1856  CB  ARG   247     -43.499  66.207  14.279  1.00 71.37           C
ATOM   1857  CG  ARG   247     -43.353  64.988  15.192  1.00 71.37           C
ATOM   1858  CD  ARG   247     -42.344  65.184  16.323  1.00 71.37           C
ATOM   1859  NE  ARG   247     -42.302  63.922  17.114  1.00 71.37           N
ATOM   1860  CZ  ARG   247     -41.211  63.631  17.880  1.00 71.37           C
ATOM   1861  NH1 ARG   247     -40.160  64.500  17.932  1.00 71.37           N
ATOM   1862  NH2 ARG   247     -41.172  62.469  18.596  1.00 71.37           N
ATOM   1863  C   ARG   247     -44.718  67.362  12.514  1.00 71.37           C
ATOM   1864  O   ARG   247     -45.658  68.076  12.855  1.00 71.37           O
ATOM   1865  N   LYS   248     -43.835  67.752  11.578  1.00 62.41           N
ATOM   1866  CA  LYS   248     -43.948  69.050  10.986  1.00 62.41           C
ATOM   1867  CB  LYS   248     -42.831  69.338   9.968  1.00 62.41           C
ATOM   1868  CG  LYS   248     -41.447  69.440  10.617  1.00 62.41           C
ATOM   1869  CD  LYS   248     -40.292  69.432   9.614  1.00 62.41           C
ATOM   1870  CE  LYS   248     -40.147  70.743   8.836  1.00 62.41           C
ATOM   1871  NZ  LYS   248     -39.010  70.652   7.893  1.00 62.41           N
ATOM   1872  C   LYS   248     -45.267  69.115  10.292  1.00 62.41           C
ATOM   1873  O   LYS   248     -45.938  70.146  10.306  1.00 62.41           O
ATOM   1874  N   ILE   249     -45.673  68.001   9.659  1.00 66.72           N
ATOM   1875  CA  ILE   249     -46.924  68.004   8.969  1.00 66.72           C
ATOM   1876  CB  ILE   249     -47.211  66.685   8.312  1.00 66.72           C
ATOM   1877  CG1 ILE   249     -46.106  66.334   7.303  1.00 66.72           C
ATOM   1878  CG2 ILE   249     -48.617  66.749   7.691  1.00 66.72           C
ATOM   1879  CD1 ILE   249     -46.152  64.876   6.846  1.00 66.72           C
ATOM   1880  C   ILE   249     -48.003  68.218   9.975  1.00 66.72           C
ATOM   1881  O   ILE   249     -48.721  69.203   9.903  1.00 66.72           O
ATOM   1882  N   SER   250     -48.081  67.377  11.017  1.00 98.99           N
ATOM   1883  CA  SER   250     -49.156  67.496  11.960  1.00 98.99           C
ATOM   1884  CB  SER   250     -49.089  66.447  13.082  1.00 98.99           C
ATOM   1885  OG  SER   250     -47.931  66.655  13.876  1.00 98.99           O
ATOM   1886  C   SER   250     -49.078  68.846  12.596  1.00 98.99           C
ATOM   1887  O   SER   250     -50.071  69.354  13.108  1.00 98.99           O
ATOM   1888  N   ALA   251     -47.879  69.445  12.646  1.00 42.04           N
ATOM   1889  CA  ALA   251     -47.772  70.763  13.199  1.00 42.04           C
ATOM   1890  CB  ALA   251     -46.314  71.222  13.364  1.00 42.04           C
ATOM   1891  C   ALA   251     -48.445  71.749  12.289  1.00 42.04           C
ATOM   1892  O   ALA   251     -49.190  72.618  12.740  1.00 42.04           O
ATOM   1893  N   ALA   252     -48.158  71.653  10.974  1.00 55.85           N
ATOM   1894  CA  ALA   252     -48.695  72.557   9.989  1.00 55.85           C
ATOM   1895  CB  ALA   252     -48.034  72.370   8.610  1.00 55.85           C
ATOM   1896  C   ALA   252     -50.166  72.322   9.810  1.00 55.85           C
ATOM   1897  O   ALA   252     -50.967  73.246   9.695  1.00 55.85           O
ATOM   1898  N   THR   253     -50.521  71.034   9.737  1.00 85.52           N
ATOM   1899  CA  THR   253     -51.816  70.460   9.539  1.00 85.52           C
ATOM   1900  CB  THR   253     -51.740  69.024   9.112  1.00 85.52           C
ATOM   1901  OG1 THR   253     -51.108  68.243  10.114  1.00 85.52           O
ATOM   1902  CG2 THR   253     -50.931  68.954   7.804  1.00 85.52           C
ATOM   1903  C   THR   253     -52.616  70.548  10.799  1.00 85.52           C
ATOM   1904  O   THR   253     -53.839  70.457  10.768  1.00 85.52           O
ATOM   1905  N   SER   254     -51.934  70.724  11.943  1.00 68.64           N
ATOM   1906  CA  SER   254     -52.543  70.740  13.247  1.00 68.64           C
ATOM   1907  CB  SER   254     -53.487  71.936  13.463  1.00 68.64           C
ATOM   1908  OG  SER   254     -52.753  73.150  13.426  1.00 68.64           O
ATOM   1909  C   SER   254     -53.315  69.475  13.503  1.00 68.64           C
ATOM   1910  O   SER   254     -54.544  69.475  13.531  1.00 68.64           O
ATOM   1911  N   LEU   255     -52.578  68.355  13.681  1.00106.42           N
ATOM   1912  CA  LEU   255     -53.119  67.046  13.929  1.00106.42           C
ATOM   1913  CB  LEU   255     -52.701  66.048  12.840  1.00106.42           C
ATOM   1914  CG  LEU   255     -53.123  66.507  11.431  1.00106.42           C
ATOM   1915  CD1 LEU   255     -52.696  65.490  10.361  1.00106.42           C
ATOM   1916  CD2 LEU   255     -54.619  66.851  11.376  1.00106.42           C
ATOM   1917  C   LEU   255     -52.575  66.546  15.241  1.00106.42           C
ATOM   1918  O   LEU   255     -52.454  67.305  16.202  1.00106.42           O
ATOM   1919  N   SER   256     -52.302  65.221  15.339  1.00152.89           N
ATOM   1920  CA  SER   256     -51.741  64.707  16.561  1.00152.89           C
ATOM   1921  CB  SER   256     -52.794  64.004  17.431  1.00152.89           C
ATOM   1922  OG  SER   256     -53.359  62.917  16.715  1.00152.89           O
ATOM   1923  C   SER   256     -50.662  63.701  16.256  1.00152.89           C
ATOM   1924  O   SER   256     -50.333  62.858  17.089  1.00152.89           O
ATOM   1925  N   GLU   257     -50.081  63.778  15.048  1.00116.06           N
ATOM   1926  CA  GLU   257     -49.000  62.959  14.568  1.00116.06           C
ATOM   1927  CB  GLU   257     -47.851  62.808  15.572  1.00116.06           C
ATOM   1928  CG  GLU   257     -47.084  64.095  15.841  1.00116.06           C
ATOM   1929  CD  GLU   257     -45.892  63.703  16.697  1.00116.06           C
ATOM   1930  OE1 GLU   257     -44.992  63.006  16.159  1.00116.06           O
ATOM   1931  OE2 GLU   257     -45.870  64.075  17.899  1.00116.06           O
ATOM   1932  C   GLU   257     -49.489  61.576  14.312  1.00116.06           C
ATOM   1933  O   GLU   257     -49.175  60.983  13.283  1.00116.06           O
ATOM   1934  N   ARG   258     -50.361  61.063  15.191  1.00 66.78           N
ATOM   1935  CA  ARG   258     -50.864  59.743  14.991  1.00 66.78           C
ATOM   1936  CB  ARG   258     -51.784  59.266  16.124  1.00 66.78           C
ATOM   1937  CG  ARG   258     -51.062  59.057  17.454  1.00 66.78           C
ATOM   1938  CD  ARG   258     -51.986  58.570  18.571  1.00 66.78           C
ATOM   1939  NE  ARG   258     -51.156  58.395  19.796  1.00 66.78           N
ATOM   1940  CZ  ARG   258     -51.743  57.998  20.963  1.00 66.78           C
ATOM   1941  NH1 ARG   258     -53.089  57.776  21.009  1.00 66.78           N
ATOM   1942  NH2 ARG   258     -50.985  57.832  22.086  1.00 66.78           N
ATOM   1943  C   ARG   258     -51.690  59.862  13.772  1.00 66.78           C
ATOM   1944  O   ARG   258     -51.772  58.951  12.950  1.00 66.78           O
ATOM   1945  N   GLN   259     -52.335  61.032  13.660  1.00 47.37           N
ATOM   1946  CA  GLN   259     -53.197  61.320  12.565  1.00 47.37           C
ATOM   1947  CB  GLN   259     -53.964  62.644  12.716  1.00 47.37           C
ATOM   1948  CG  GLN   259     -55.029  62.583  13.811  1.00 47.37           C
ATOM   1949  CD  GLN   259     -56.050  61.530  13.400  1.00 47.37           C
ATOM   1950  OE1 GLN   259     -56.057  61.063  12.261  1.00 47.37           O
ATOM   1951  NE2 GLN   259     -56.939  61.140  14.353  1.00 47.37           N
ATOM   1952  C   GLN   259     -52.407  61.382  11.305  1.00 47.37           C
ATOM   1953  O   GLN   259     -52.890  60.941  10.270  1.00 47.37           O
ATOM   1954  N   ILE   260     -51.186  61.947  11.329  1.00141.64           N
ATOM   1955  CA  ILE   260     -50.452  62.013  10.096  1.00141.64           C
ATOM   1956  CB  ILE   260     -49.210  62.871  10.168  1.00141.64           C
ATOM   1957  CG1 ILE   260     -48.137  62.330  11.130  1.00141.64           C
ATOM   1958  CG2 ILE   260     -49.679  64.292  10.518  1.00141.64           C
ATOM   1959  CD1 ILE   260     -47.267  61.216  10.547  1.00141.64           C
ATOM   1960  C   ILE   260     -50.115  60.622   9.683  1.00141.64           C
ATOM   1961  O   ILE   260     -50.284  60.241   8.526  1.00141.64           O
ATOM   1962  N   THR   261     -49.699  59.805  10.661  1.00 54.40           N
ATOM   1963  CA  THR   261     -49.272  58.466  10.404  1.00 54.40           C
ATOM   1964  CB  THR   261     -49.008  57.745  11.688  1.00 54.40           C
ATOM   1965  OG1 THR   261     -48.106  58.502  12.478  1.00 54.40           O
ATOM   1966  CG2 THR   261     -48.397  56.371  11.373  1.00 54.40           C
ATOM   1967  C   THR   261     -50.424  57.793   9.743  1.00 54.40           C
ATOM   1968  O   THR   261     -50.274  57.080   8.753  1.00 54.40           O
ATOM   1969  N   ILE   262     -51.625  58.036  10.284  1.00 47.33           N
ATOM   1970  CA  ILE   262     -52.813  57.469   9.730  1.00 47.33           C
ATOM   1971  CB  ILE   262     -54.033  57.747  10.551  1.00 47.33           C
ATOM   1972  CG1 ILE   262     -53.905  57.065  11.921  1.00 47.33           C
ATOM   1973  CG2 ILE   262     -55.263  57.300   9.744  1.00 47.33           C
ATOM   1974  CD1 ILE   262     -54.982  57.499  12.907  1.00 47.33           C
ATOM   1975  C   ILE   262     -53.030  58.051   8.374  1.00 47.33           C
ATOM   1976  O   ILE   262     -53.453  57.362   7.450  1.00 47.33           O
ATOM   1977  N   TRP   263     -52.734  59.352   8.229  1.00 83.14           N
ATOM   1978  CA  TRP   263     -53.012  60.066   7.023  1.00 83.14           C
ATOM   1979  CB  TRP   263     -52.638  61.551   7.121  1.00 83.14           C
ATOM   1980  CG  TRP   263     -53.221  62.404   6.023  1.00 83.14           C
ATOM   1981  CD2 TRP   263     -53.482  63.804   6.185  1.00 83.14           C
ATOM   1982  CD1 TRP   263     -53.652  62.071   4.772  1.00 83.14           C
ATOM   1983  NE1 TRP   263     -54.165  63.182   4.143  1.00 83.14           N
ATOM   1984  CE2 TRP   263     -54.069  64.255   5.004  1.00 83.14           C
ATOM   1985  CE3 TRP   263     -53.258  64.640   7.241  1.00 83.14           C
ATOM   1986  CZ2 TRP   263     -54.444  65.560   4.860  1.00 83.14           C
ATOM   1987  CZ3 TRP   263     -53.629  65.955   7.092  1.00 83.14           C
ATOM   1988  CH2 TRP   263     -54.211  66.399   5.925  1.00 83.14           C
ATOM   1989  C   TRP   263     -52.230  59.426   5.927  1.00 83.14           C
ATOM   1990  O   TRP   263     -52.750  59.207   4.835  1.00 83.14           O
ATOM   1991  N   PHE   264     -50.961  59.072   6.201  1.00 90.90           N
ATOM   1992  CA  PHE   264     -50.162  58.447   5.187  1.00 90.90           C
ATOM   1993  CB  PHE   264     -48.733  58.092   5.666  1.00 90.90           C
ATOM   1994  CG  PHE   264     -47.842  59.298   5.652  1.00 90.90           C
ATOM   1995  CD1 PHE   264     -48.033  60.350   6.518  1.00 90.90           C
ATOM   1996  CD2 PHE   264     -46.774  59.356   4.781  1.00 90.90           C
ATOM   1997  CE1 PHE   264     -47.194  61.442   6.493  1.00 90.90           C
ATOM   1998  CE2 PHE   264     -45.932  60.443   4.751  1.00 90.90           C
ATOM   1999  CZ  PHE   264     -46.144  61.494   5.608  1.00 90.90           C
ATOM   2000  C   PHE   264     -50.838  57.175   4.778  1.00 90.90           C
ATOM   2001  O   PHE   264     -50.966  56.880   3.591  1.00 90.90           O
ATOM   2002  N   GLN   265     -51.314  56.391   5.760  1.00 36.68           N
ATOM   2003  CA  GLN   265     -51.938  55.130   5.474  1.00 36.68           C
ATOM   2004  CB  GLN   265     -52.416  54.431   6.759  1.00 36.68           C
ATOM   2005  CG  GLN   265     -51.284  54.103   7.735  1.00 36.68           C
ATOM   2006  CD  GLN   265     -51.913  53.625   9.037  1.00 36.68           C
ATOM   2007  OE1 GLN   265     -53.135  53.548   9.160  1.00 36.68           O
ATOM   2008  NE2 GLN   265     -51.057  53.300  10.042  1.00 36.68           N
ATOM   2009  C   GLN   265     -53.152  55.384   4.640  1.00 36.68           C
ATOM   2010  O   GLN   265     -53.395  54.690   3.654  1.00 36.68           O
ATOM   2011  N   ASN   266     -53.939  56.408   5.014  1.00 52.39           N
ATOM   2012  CA  ASN   266     -55.158  56.713   4.325  1.00 52.39           C
ATOM   2013  CB  ASN   266     -55.938  57.863   4.981  1.00 52.39           C
ATOM   2014  CG  ASN   266     -57.336  57.903   4.376  1.00 52.39           C
ATOM   2015  OD1 ASN   266     -58.120  58.807   4.660  1.00 52.39           O
ATOM   2016  ND2 ASN   266     -57.663  56.891   3.527  1.00 52.39           N
ATOM   2017  C   ASN   266     -54.820  57.133   2.937  1.00 52.39           C
ATOM   2018  O   ASN   266     -55.488  56.749   1.981  1.00 52.39           O
ATOM   2019  N   ARG   267     -53.749  57.923   2.784  1.00198.77           N
ATOM   2020  CA  ARG   267     -53.406  58.384   1.477  1.00198.77           C
ATOM   2021  CB  ARG   267     -52.156  59.273   1.421  1.00198.77           C
ATOM   2022  CG  ARG   267     -52.469  60.750   1.626  1.00198.77           C
ATOM   2023  CD  ARG   267     -53.558  61.238   0.670  1.00198.77           C
ATOM   2024  NE  ARG   267     -53.182  60.796  -0.702  1.00198.77           N
ATOM   2025  CZ  ARG   267     -54.139  60.722  -1.672  1.00198.77           C
ATOM   2026  NH1 ARG   267     -55.432  61.046  -1.379  1.00198.77           N
ATOM   2027  NH2 ARG   267     -53.803  60.327  -2.935  1.00198.77           N
ATOM   2028  C   ARG   267     -53.126  57.203   0.629  1.00198.77           C
ATOM   2029  O   ARG   267     -53.456  57.207  -0.551  1.00198.77           O
ATOM   2030  N   ARG   268     -52.483  56.171   1.197  1.00103.60           N
ATOM   2031  CA  ARG   268     -52.163  55.021   0.410  1.00103.60           C
ATOM   2032  CB  ARG   268     -51.262  54.014   1.137  1.00103.60           C
ATOM   2033  CG  ARG   268     -50.423  53.186   0.161  1.00103.60           C
ATOM   2034  CD  ARG   268     -51.226  52.263  -0.754  1.00103.60           C
ATOM   2035  NE  ARG   268     -50.285  51.785  -1.805  1.00103.60           N
ATOM   2036  CZ  ARG   268     -50.275  52.400  -3.024  1.00103.60           C
ATOM   2037  NH1 ARG   268     -51.229  53.329  -3.320  1.00103.60           N
ATOM   2038  NH2 ARG   268     -49.319  52.091  -3.947  1.00103.60           N
ATOM   2039  C   ARG   268     -53.438  54.343   0.051  1.00103.60           C
ATOM   2040  O   ARG   268     -53.569  53.772  -1.029  1.00103.60           O
ATOM   2041  N   VAL   269     -54.401  54.368   0.988  1.00 52.01           N
ATOM   2042  CA  VAL   269     -55.685  53.760   0.815  1.00 52.01           C
ATOM   2043  CB  VAL   269     -56.523  53.877   2.052  1.00 52.01           C
ATOM   2044  CG1 VAL   269     -57.944  53.387   1.737  1.00 52.01           C
ATOM   2045  CG2 VAL   269     -55.830  53.103   3.186  1.00 52.01           C
ATOM   2046  C   VAL   269     -56.421  54.450  -0.281  1.00 52.01           C
ATOM   2047  O   VAL   269     -57.039  53.802  -1.120  1.00 52.01           O
ATOM   2048  N   LYS   270     -56.398  55.792  -0.266  1.00 99.70           N
ATOM   2049  CA  LYS   270     -57.097  56.609  -1.208  1.00 99.70           C
ATOM   2050  CB  LYS   270     -57.175  58.084  -0.784  1.00 99.70           C
ATOM   2051  CG  LYS   270     -58.143  58.298   0.381  1.00 99.70           C
ATOM   2052  CD  LYS   270     -58.089  59.695   0.995  1.00 99.70           C
ATOM   2053  CE  LYS   270     -56.989  59.871   2.042  1.00 99.70           C
ATOM   2054  NZ  LYS   270     -57.021  61.252   2.573  1.00 99.70           N
ATOM   2055  C   LYS   270     -56.504  56.556  -2.575  1.00 99.70           C
ATOM   2056  O   LYS   270     -57.232  56.538  -3.563  1.00 99.70           O
ATOM   2057  N   GLU   271     -55.166  56.520  -2.671  1.00146.27           N
ATOM   2058  CA  GLU   271     -54.508  56.633  -3.941  1.00146.27           C
ATOM   2059  CB  GLU   271     -52.997  56.408  -3.842  1.00146.27           C
ATOM   2060  CG  GLU   271     -52.250  57.418  -2.993  1.00146.27           C
ATOM   2061  CD  GLU   271     -50.917  56.783  -2.629  1.00146.27           C
ATOM   2062  OE1 GLU   271     -50.463  55.878  -3.378  1.00146.27           O
ATOM   2063  OE2 GLU   271     -50.337  57.193  -1.590  1.00146.27           O
ATOM   2064  C   GLU   271     -54.925  55.542  -4.858  1.00146.27           C
ATOM   2065  O   GLU   271     -55.333  55.791  -5.992  1.00146.27           O
ATOM   2066  N   LYS   272     -54.882  54.297  -4.361  1.00170.11           N
ATOM   2067  CA  LYS   272     -55.058  53.201  -5.259  1.00170.11           C
ATOM   2068  CB  LYS   272     -54.915  51.791  -4.651  1.00170.11           C
ATOM   2069  CG  LYS   272     -55.810  51.443  -3.461  1.00170.11           C
ATOM   2070  CD  LYS   272     -55.293  51.927  -2.108  1.00170.11           C
ATOM   2071  CE  LYS   272     -55.952  51.188  -0.940  1.00170.11           C
ATOM   2072  NZ  LYS   272     -54.988  51.017   0.171  1.00170.11           N
ATOM   2073  C   LYS   272     -56.380  53.259  -5.938  1.00170.11           C
ATOM   2074  O   LYS   272     -56.493  52.877  -7.099  1.00170.11           O
ATOM   2075  N   LYS   273     -57.417  53.757  -5.256  1.00138.67           N
ATOM   2076  CA  LYS   273     -58.721  53.688  -5.840  1.00138.67           C
ATOM   2077  CB  LYS   273     -59.803  54.325  -4.951  1.00138.67           C
ATOM   2078  CG  LYS   273     -60.072  53.565  -3.650  1.00138.67           C
ATOM   2079  CD  LYS   273     -60.908  54.359  -2.641  1.00138.67           C
ATOM   2080  CE  LYS   273     -62.413  54.351  -2.930  1.00138.67           C
ATOM   2081  NZ  LYS   273     -63.059  53.198  -2.260  1.00138.67           N
ATOM   2082  C   LYS   273     -58.771  54.405  -7.158  1.00138.67           C
ATOM   2083  O   LYS   273     -59.295  53.874  -8.137  1.00138.67           O
ATOM   2084  N   VAL   274     -58.176  55.606  -7.228  1.00130.35           N
ATOM   2085  CA  VAL   274     -58.357  56.489  -8.343  1.00130.35           C
ATOM   2086  CB  VAL   274     -57.946  57.891  -8.023  1.00130.35           C
ATOM   2087  CG1 VAL   274     -56.428  57.905  -7.771  1.00130.35           C
ATOM   2088  CG2 VAL   274     -58.390  58.798  -9.175  1.00130.35           C
ATOM   2089  C   VAL   274     -57.605  56.096  -9.560  1.00130.35           C
ATOM   2090  O   VAL   274     -56.484  55.600  -9.489  1.00130.35           O
ATOM   2091  N   LEU   275     -58.285  56.299 -10.710  1.00126.16           N
ATOM   2092  CA  LEU   275     -57.785  56.164 -12.044  1.00126.16           C
ATOM   2093  CB  LEU   275     -56.835  57.311 -12.438  1.00126.16           C
ATOM   2094  CG  LEU   275     -56.675  57.532 -13.960  1.00126.16           C
ATOM   2095  CD1 LEU   275     -55.465  58.425 -14.268  1.00126.16           C
ATOM   2096  CD2 LEU   275     -56.721  56.232 -14.772  1.00126.16           C
ATOM   2097  C   LEU   275     -57.048  54.874 -12.056  1.00126.16           C
ATOM   2098  O   LEU   275     -55.962  54.746 -12.616  1.00126.16           O
ATOM   2099  N   ALA   276     -57.648  53.869 -11.409  1.00 53.75           N
ATOM   2100  CA  ALA   276     -56.959  52.643 -11.183  1.00 53.75           C
ATOM   2101  CB  ALA   276     -57.786  51.647 -10.355  1.00 53.75           C
ATOM   2102  C   ALA   276     -56.624  51.991 -12.458  1.00 53.75           C
ATOM   2103  O   ALA   276     -55.515  51.492 -12.647  1.00 53.75           O
ATOM   2104  N   LYS   277     -57.577  51.998 -13.387  1.00 90.88           N
ATOM   2105  CA  LYS   277     -57.320  51.165 -14.505  1.00 90.88           C
ATOM   2106  CB  LYS   277     -58.509  51.086 -15.476  1.00 90.88           C
ATOM   2107  CG  LYS   277     -58.271  50.108 -16.628  1.00 90.88           C
ATOM   2108  CD  LYS   277     -59.537  49.744 -17.406  1.00 90.88           C
ATOM   2109  CE  LYS   277     -59.282  48.761 -18.551  1.00 90.88           C
ATOM   2110  NZ  LYS   277     -60.550  48.452 -19.247  1.00 90.88           N
ATOM   2111  C   LYS   277     -56.119  51.547 -15.322  1.00 90.88           C
ATOM   2112  O   LYS   277     -55.156  50.788 -15.371  1.00 90.88           O
ATOM   2113  N   VAL   278     -56.101  52.732 -15.963  1.00152.64           N
ATOM   2114  CA  VAL   278     -55.053  52.848 -16.943  1.00152.64           C
ATOM   2115  CB  VAL   278     -55.296  53.944 -17.953  1.00152.64           C
ATOM   2116  CG1 VAL   278     -56.541  53.561 -18.771  1.00152.64           C
ATOM   2117  CG2 VAL   278     -55.433  55.303 -17.251  1.00152.64           C
ATOM   2118  C   VAL   278     -53.630  52.947 -16.453  1.00152.64           C
ATOM   2119  O   VAL   278     -52.897  51.959 -16.471  1.00152.64           O
ATOM   2120  N   LYS   279     -53.203  54.140 -15.985  1.00 91.45           N
ATOM   2121  CA  LYS   279     -51.816  54.363 -15.665  1.00 91.45           C
ATOM   2122  CB  LYS   279     -51.471  55.858 -15.562  1.00 91.45           C
ATOM   2123  CG  LYS   279     -51.590  56.606 -16.892  1.00 91.45           C
ATOM   2124  CD  LYS   279     -51.562  58.128 -16.746  1.00 91.45           C
ATOM   2125  CE  LYS   279     -51.680  58.875 -18.075  1.00 91.45           C
ATOM   2126  NZ  LYS   279     -50.485  58.613 -18.908  1.00 91.45           N
ATOM   2127  C   LYS   279     -51.392  53.738 -14.379  1.00 91.45           C
ATOM   2128  O   LYS   279     -50.454  52.942 -14.337  1.00 91.45           O
ATOM   2129  N   ASN   280     -52.105  54.078 -13.291  1.00125.13           N
ATOM   2130  CA  ASN   280     -51.703  53.664 -11.982  1.00125.13           C
ATOM   2131  CB  ASN   280     -52.232  54.522 -10.816  1.00125.13           C
ATOM   2132  CG  ASN   280     -53.737  54.602 -10.836  1.00125.13           C
ATOM   2133  OD1 ASN   280     -54.429  53.590 -10.764  1.00125.13           O
ATOM   2134  ND2 ASN   280     -54.253  55.858 -10.915  1.00125.13           N
ATOM   2135  C   ASN   280     -51.934  52.213 -11.761  1.00125.13           C
ATOM   2136  O   ASN   280     -51.393  51.652 -10.811  1.00125.13           O
ATOM   2137  N   SER   281     -52.794  51.567 -12.570  1.00101.81           N
ATOM   2138  CA  SER   281     -52.913  50.155 -12.363  1.00101.81           C
ATOM   2139  CB  SER   281     -53.842  49.433 -13.352  1.00101.81           C
ATOM   2140  OG  SER   281     -53.197  49.303 -14.611  1.00101.81           O
ATOM   2141  C   SER   281     -51.548  49.597 -12.607  1.00101.81           C
ATOM   2142  O   SER   281     -50.902  49.917 -13.604  1.00101.81           O
ATOM   2143  N   ALA   282     -51.063  48.761 -11.673  1.00 59.69           N
ATOM   2144  CA  ALA   282     -49.764  48.178 -11.813  1.00 59.69           C
ATOM   2145  CB  ALA   282     -49.628  47.307 -13.074  1.00 59.69           C
ATOM   2146  C   ALA   282     -48.762  49.284 -11.896  1.00 59.69           C
ATOM   2147  O   ALA   282     -47.646  49.092 -12.376  1.00 59.69           O
ATOM   2148  N   THR   283     -49.143  50.480 -11.416  1.00113.32           N
ATOM   2149  CA  THR   283     -48.276  51.621 -11.436  1.00113.32           C
ATOM   2150  CB  THR   283     -48.960  52.904 -11.037  1.00113.32           C
ATOM   2151  OG1 THR   283     -48.118  54.011 -11.325  1.00113.32           O
ATOM   2152  CG2 THR   283     -49.294  52.877  -9.537  1.00113.32           C
ATOM   2153  C   THR   283     -47.062  51.445 -10.562  1.00113.32           C
ATOM   2154  O   THR   283     -45.975  51.696 -11.079  1.00113.32           O
ATOM   2155  N   PRO   284     -47.121  51.041  -9.299  1.00 61.13           N
ATOM   2156  CA  PRO   284     -45.927  50.975  -8.496  1.00 61.13           C
ATOM   2157  CD  PRO   284     -48.164  50.186  -8.739  1.00 61.13           C
ATOM   2158  CB  PRO   284     -46.356  50.397  -7.152  1.00 61.13           C
ATOM   2159  CG  PRO   284     -47.525  49.478  -7.534  1.00 61.13           C
ATOM   2160  C   PRO   284     -44.917  50.090  -9.149  1.00 61.13           C
ATOM   2161  O   PRO   284     -45.324  49.245  -9.990  1.00 61.13           O
ATOM   2162  OXT PRO   284     -43.711  50.228  -8.813  1.00 61.13           O
TER    2163      PRO   284
END
