# Supplementary material for: Computational Modeling of complete HOXB13 protein for predicting the functional effect of SNPs and the associated role in hereditary prostate cancer
Source: Sci Rep. 2017 Mar 8;7:43830. doi: 10.1038/srep43830 (PMC5363706; doi:10.1038/srep43830)
Supplement: Supplementary Dataset [file srep43830-s1.zip › SR Supplementary Data Files Complete/HOXB13 Modeller/HOXB13 Modeller/hoxb13.B99990014.pdb]

EXPDTA    THEORETICAL MODEL, MODELLER 9.17 2016/07/18 10:44:25
REMARK   6 MODELLER OBJECTIVE FUNCTION:      1832.0988
REMARK   6 MODELLER BEST TEMPLATE % SEQ ID:  80.822
REMARK   6 SEQUENCE: hoxb13
REMARK   6 DOPE score: -10223.19531
REMARK   6 GA341 score: 1.00000
REMARK   6 TEMPLATE: 2l7z 1:A - 73:A MODELS 1: - 284: AT 80.8%
ATOM      1  N   MET     1     -57.790  22.953  -2.023  1.00147.70           N
ATOM      2  CA  MET     1     -57.336  21.695  -2.660  1.00147.70           C
ATOM      3  CB  MET     1     -55.979  21.909  -3.358  1.00147.70           C
ATOM      4  CG  MET     1     -55.506  20.718  -4.196  1.00147.70           C
ATOM      5  SD  MET     1     -53.906  20.959  -5.025  1.00147.70           S
ATOM      6  CE  MET     1     -53.882  19.319  -5.803  1.00147.70           C
ATOM      7  C   MET     1     -57.186  20.618  -1.627  1.00147.70           C
ATOM      8  O   MET     1     -57.454  20.856  -0.450  1.00147.70           O
ATOM      9  N   GLU     2     -56.780  19.397  -2.051  1.00225.74           N
ATOM     10  CA  GLU     2     -56.602  18.296  -1.140  1.00225.74           C
ATOM     11  CB  GLU     2     -57.645  17.178  -1.312  1.00225.74           C
ATOM     12  CG  GLU     2     -59.056  17.579  -0.878  1.00225.74           C
ATOM     13  CD  GLU     2     -59.076  17.633   0.643  1.00225.74           C
ATOM     14  OE1 GLU     2     -58.009  17.367   1.258  1.00225.74           O
ATOM     15  OE2 GLU     2     -60.159  17.941   1.210  1.00225.74           O
ATOM     16  C   GLU     2     -55.260  17.672  -1.383  1.00225.74           C
ATOM     17  O   GLU     2     -54.849  17.425  -2.516  1.00225.74           O
ATOM     18  N   PRO     3     -54.562  17.460  -0.301  1.00154.99           N
ATOM     19  CA  PRO     3     -53.261  16.837  -0.306  1.00154.99           C
ATOM     20  CD  PRO     3     -54.746  18.321   0.855  1.00154.99           C
ATOM     21  CB  PRO     3     -52.574  17.279   0.990  1.00154.99           C
ATOM     22  CG  PRO     3     -53.711  17.822   1.872  1.00154.99           C
ATOM     23  C   PRO     3     -53.266  15.344  -0.467  1.00154.99           C
ATOM     24  O   PRO     3     -52.189  14.775  -0.639  1.00154.99           O
ATOM     25  N   GLY     4     -54.437  14.682  -0.420  1.00 88.62           N
ATOM     26  CA  GLY     4     -54.466  13.243  -0.399  1.00 88.62           C
ATOM     27  C   GLY     4     -53.766  12.668  -1.590  1.00 88.62           C
ATOM     28  O   GLY     4     -53.806  13.220  -2.689  1.00 88.62           O
ATOM     29  N   ASN     5     -53.098  11.512  -1.370  1.00247.63           N
ATOM     30  CA  ASN     5     -52.392  10.799  -2.397  1.00247.63           C
ATOM     31  CB  ASN     5     -50.861  10.927  -2.305  1.00247.63           C
ATOM     32  CG  ASN     5     -50.410  10.268  -1.008  1.00247.63           C
ATOM     33  OD1 ASN     5     -51.028  10.443   0.041  1.00247.63           O
ATOM     34  ND2 ASN     5     -49.302   9.481  -1.081  1.00247.63           N
ATOM     35  C   ASN     5     -52.715   9.346  -2.219  1.00247.63           C
ATOM     36  O   ASN     5     -53.230   8.944  -1.177  1.00247.63           O
ATOM     37  N   TYR     6     -52.438   8.519  -3.247  1.00289.58           N
ATOM     38  CA  TYR     6     -52.734   7.117  -3.141  1.00289.58           C
ATOM     39  CB  TYR     6     -53.752   6.648  -4.200  1.00289.58           C
ATOM     40  CG  TYR     6     -54.019   5.188  -4.045  1.00289.58           C
ATOM     41  CD1 TYR     6     -54.753   4.725  -2.975  1.00289.58           C
ATOM     42  CD2 TYR     6     -53.568   4.285  -4.979  1.00289.58           C
ATOM     43  CE1 TYR     6     -55.011   3.382  -2.830  1.00289.58           C
ATOM     44  CE2 TYR     6     -53.824   2.940  -4.840  1.00289.58           C
ATOM     45  CZ  TYR     6     -54.546   2.487  -3.762  1.00289.58           C
ATOM     46  OH  TYR     6     -54.810   1.108  -3.617  1.00289.58           O
ATOM     47  C   TYR     6     -51.459   6.358  -3.336  1.00289.58           C
ATOM     48  O   TYR     6     -50.729   6.580  -4.301  1.00289.58           O
ATOM     49  N   ALA     7     -51.150   5.446  -2.390  1.00226.94           N
ATOM     50  CA  ALA     7     -49.959   4.647  -2.459  1.00226.94           C
ATOM     51  CB  ALA     7     -49.510   4.088  -1.098  1.00226.94           C
ATOM     52  C   ALA     7     -50.231   3.482  -3.354  1.00226.94           C
ATOM     53  O   ALA     7     -51.383   3.145  -3.614  1.00226.94           O
ATOM     54  N   THR     8     -49.162   2.838  -3.865  1.00290.05           N
ATOM     55  CA  THR     8     -49.357   1.711  -4.729  1.00290.05           C
ATOM     56  CB  THR     8     -48.595   1.801  -6.019  1.00290.05           C
ATOM     57  OG1 THR     8     -48.978   0.747  -6.891  1.00290.05           O
ATOM     58  CG2 THR     8     -47.091   1.717  -5.711  1.00290.05           C
ATOM     59  C   THR     8     -48.866   0.494  -4.017  1.00290.05           C
ATOM     60  O   THR     8     -47.873   0.540  -3.292  1.00290.05           O
ATOM     61  N   LEU     9     -49.581  -0.634  -4.197  1.00259.21           N
ATOM     62  CA  LEU     9     -49.195  -1.861  -3.566  1.00259.21           C
ATOM     63  CB  LEU     9     -50.367  -2.504  -2.794  1.00259.21           C
ATOM     64  CG  LEU     9     -50.002  -3.661  -1.840  1.00259.21           C
ATOM     65  CD1 LEU     9     -51.256  -4.207  -1.140  1.00259.21           C
ATOM     66  CD2 LEU     9     -49.197  -4.763  -2.533  1.00259.21           C
ATOM     67  C   LEU     9     -48.788  -2.763  -4.692  1.00259.21           C
ATOM     68  O   LEU     9     -49.451  -2.808  -5.728  1.00259.21           O
ATOM     69  N   ASP    10     -47.665  -3.493  -4.535  1.00231.33           N
ATOM     70  CA  ASP    10     -47.197  -4.310  -5.618  1.00231.33           C
ATOM     71  CB  ASP    10     -45.794  -4.906  -5.396  1.00231.33           C
ATOM     72  CG  ASP    10     -45.842  -5.848  -4.201  1.00231.33           C
ATOM     73  OD1 ASP    10     -46.721  -5.648  -3.321  1.00231.33           O
ATOM     74  OD2 ASP    10     -44.997  -6.782  -4.151  1.00231.33           O
ATOM     75  C   ASP    10     -48.145  -5.441  -5.840  1.00231.33           C
ATOM     76  O   ASP    10     -48.673  -6.034  -4.901  1.00231.33           O
ATOM     77  N   GLY    11     -48.392  -5.761  -7.123  1.00106.56           N
ATOM     78  CA  GLY    11     -49.261  -6.847  -7.462  1.00106.56           C
ATOM     79  C   GLY    11     -50.637  -6.289  -7.595  1.00106.56           C
ATOM     80  O   GLY    11     -50.997  -5.324  -6.922  1.00106.56           O
ATOM     81  N   ALA    12     -51.449  -6.892  -8.483  1.00260.96           N
ATOM     82  CA  ALA    12     -52.793  -6.431  -8.645  1.00260.96           C
ATOM     83  CB  ALA    12     -52.909  -5.156  -9.498  1.00260.96           C
ATOM     84  C   ALA    12     -53.542  -7.505  -9.359  1.00260.96           C
ATOM     85  O   ALA    12     -52.947  -8.370 -10.000  1.00260.96           O
ATOM     86  N   LYS    13     -54.882  -7.487  -9.243  1.00213.65           N
ATOM     87  CA  LYS    13     -55.663  -8.462  -9.941  1.00213.65           C
ATOM     88  CB  LYS    13     -56.719  -9.158  -9.065  1.00213.65           C
ATOM     89  CG  LYS    13     -56.127 -10.044  -7.968  1.00213.65           C
ATOM     90  CD  LYS    13     -57.154 -10.483  -6.923  1.00213.65           C
ATOM     91  CE  LYS    13     -58.212 -11.442  -7.473  1.00213.65           C
ATOM     92  NZ  LYS    13     -59.163 -11.817  -6.403  1.00213.65           N
ATOM     93  C   LYS    13     -56.401  -7.724 -11.004  1.00213.65           C
ATOM     94  O   LYS    13     -57.084  -6.738 -10.729  1.00213.65           O
ATOM     95  N   ASP    14     -56.264  -8.175 -12.264  1.00186.27           N
ATOM     96  CA  ASP    14     -56.960  -7.513 -13.323  1.00186.27           C
ATOM     97  CB  ASP    14     -56.037  -7.012 -14.448  1.00186.27           C
ATOM     98  CG  ASP    14     -56.869  -6.188 -15.422  1.00186.27           C
ATOM     99  OD1 ASP    14     -58.108  -6.091 -15.213  1.00186.27           O
ATOM    100  OD2 ASP    14     -56.274  -5.644 -16.390  1.00186.27           O
ATOM    101  C   ASP    14     -57.892  -8.506 -13.928  1.00186.27           C
ATOM    102  O   ASP    14     -57.465  -9.534 -14.450  1.00186.27           O
ATOM    103  N   ILE    15     -59.207  -8.233 -13.852  1.00158.59           N
ATOM    104  CA  ILE    15     -60.135  -9.135 -14.459  1.00158.59           C
ATOM    105  CB  ILE    15     -61.200  -9.635 -13.520  1.00158.59           C
ATOM    106  CG1 ILE    15     -62.072 -10.691 -14.220  1.00158.59           C
ATOM    107  CG2 ILE    15     -61.983  -8.434 -12.963  1.00158.59           C
ATOM    108  CD1 ILE    15     -61.319 -11.978 -14.552  1.00158.59           C
ATOM    109  C   ILE    15     -60.787  -8.403 -15.584  1.00158.59           C
ATOM    110  O   ILE    15     -61.379  -7.341 -15.400  1.00158.59           O
ATOM    111  N   GLU    16     -60.655  -8.947 -16.808  1.00304.13           N
ATOM    112  CA  GLU    16     -61.268  -8.296 -17.924  1.00304.13           C
ATOM    113  CB  GLU    16     -60.337  -7.321 -18.664  1.00304.13           C
ATOM    114  CG  GLU    16     -61.007  -6.625 -19.851  1.00304.13           C
ATOM    115  CD  GLU    16     -62.007  -5.615 -19.306  1.00304.13           C
ATOM    116  OE1 GLU    16     -62.127  -5.516 -18.055  1.00304.13           O
ATOM    117  OE2 GLU    16     -62.665  -4.928 -20.134  1.00304.13           O
ATOM    118  C   GLU    16     -61.663  -9.351 -18.899  1.00304.13           C
ATOM    119  O   GLU    16     -61.057 -10.419 -18.964  1.00304.13           O
ATOM    120  N   GLY    17     -62.724  -9.070 -19.676  1.00127.87           N
ATOM    121  CA  GLY    17     -63.167  -9.986 -20.679  1.00127.87           C
ATOM    122  C   GLY    17     -64.412  -9.403 -21.248  1.00127.87           C
ATOM    123  O   GLY    17     -65.250  -8.874 -20.518  1.00127.87           O
ATOM    124  N   LEU    18     -64.571  -9.484 -22.581  1.00195.68           N
ATOM    125  CA  LEU    18     -65.759  -8.932 -23.154  1.00195.68           C
ATOM    126  CB  LEU    18     -65.501  -7.760 -24.117  1.00195.68           C
ATOM    127  CG  LEU    18     -64.890  -6.522 -23.436  1.00195.68           C
ATOM    128  CD1 LEU    18     -64.658  -5.387 -24.446  1.00195.68           C
ATOM    129  CD2 LEU    18     -65.724  -6.086 -22.221  1.00195.68           C
ATOM    130  C   LEU    18     -66.426 -10.002 -23.947  1.00195.68           C
ATOM    131  O   LEU    18     -65.795 -10.672 -24.762  1.00195.68           O
ATOM    132  N   LEU    19     -67.733 -10.204 -23.702  1.00196.27           N
ATOM    133  CA  LEU    19     -68.457 -11.148 -24.492  1.00196.27           C
ATOM    134  CB  LEU    19     -69.789 -11.593 -23.868  1.00196.27           C
ATOM    135  CG  LEU    19     -69.618 -12.357 -22.542  1.00196.27           C
ATOM    136  CD1 LEU    19     -70.976 -12.786 -21.963  1.00196.27           C
ATOM    137  CD2 LEU    19     -68.639 -13.530 -22.694  1.00196.27           C
ATOM    138  C   LEU    19     -68.758 -10.426 -25.758  1.00196.27           C
ATOM    139  O   LEU    19     -68.815  -9.197 -25.769  1.00196.27           O
ATOM    140  N   GLY    20     -68.927 -11.160 -26.872  1.00109.24           N
ATOM    141  CA  GLY    20     -69.193 -10.461 -28.091  1.00109.24           C
ATOM    142  C   GLY    20     -70.465  -9.709 -27.896  1.00109.24           C
ATOM    143  O   GLY    20     -71.545 -10.293 -27.828  1.00109.24           O
ATOM    144  N   ALA    21     -70.356  -8.370 -27.802  1.00261.77           N
ATOM    145  CA  ALA    21     -71.523  -7.560 -27.645  1.00261.77           C
ATOM    146  CB  ALA    21     -72.251  -7.780 -26.308  1.00261.77           C
ATOM    147  C   ALA    21     -71.076  -6.137 -27.674  1.00261.77           C
ATOM    148  O   ALA    21     -69.918  -5.831 -27.397  1.00261.77           O
ATOM    149  N   GLY    22     -71.997  -5.228 -28.039  1.00 95.62           N
ATOM    150  CA  GLY    22     -71.689  -3.830 -28.057  1.00 95.62           C
ATOM    151  C   GLY    22     -72.381  -3.222 -26.883  1.00 95.62           C
ATOM    152  O   GLY    22     -72.527  -3.851 -25.836  1.00 95.62           O
ATOM    153  N   GLY    23     -72.828  -1.962 -27.043  1.00 67.38           N
ATOM    154  CA  GLY    23     -73.569  -1.306 -26.009  1.00 67.38           C
ATOM    155  C   GLY    23     -72.665  -0.971 -24.869  1.00 67.38           C
ATOM    156  O   GLY    23     -71.643  -0.307 -25.034  1.00 67.38           O
ATOM    157  N   GLY    24     -73.049  -1.439 -23.667  1.00 70.49           N
ATOM    158  CA  GLY    24     -72.365  -1.132 -22.447  1.00 70.49           C
ATOM    159  C   GLY    24     -73.423  -0.564 -21.562  1.00 70.49           C
ATOM    160  O   GLY    24     -74.237   0.249 -21.997  1.00 70.49           O
ATOM    161  N   ARG    25     -73.440  -0.983 -20.283  1.00140.87           N
ATOM    162  CA  ARG    25     -74.518  -0.573 -19.436  1.00140.87           C
ATOM    163  CB  ARG    25     -74.429  -1.184 -18.028  1.00140.87           C
ATOM    164  CG  ARG    25     -74.599  -2.706 -18.022  1.00140.87           C
ATOM    165  CD  ARG    25     -76.053  -3.161 -18.159  1.00140.87           C
ATOM    166  NE  ARG    25     -76.058  -4.651 -18.194  1.00140.87           N
ATOM    167  CZ  ARG    25     -76.071  -5.364 -17.030  1.00140.87           C
ATOM    168  NH1 ARG    25     -76.079  -4.713 -15.830  1.00140.87           N
ATOM    169  NH2 ARG    25     -76.076  -6.728 -17.066  1.00140.87           N
ATOM    170  C   ARG    25     -74.546   0.914 -19.291  1.00140.87           C
ATOM    171  O   ARG    25     -75.547   1.540 -19.635  1.00140.87           O
ATOM    172  N   ASN    26     -73.439   1.534 -18.830  1.00230.22           N
ATOM    173  CA  ASN    26     -73.487   2.955 -18.624  1.00230.22           C
ATOM    174  CB  ASN    26     -74.176   3.376 -17.310  1.00230.22           C
ATOM    175  CG  ASN    26     -75.675   3.133 -17.413  1.00230.22           C
ATOM    176  OD1 ASN    26     -76.328   3.589 -18.351  1.00230.22           O
ATOM    177  ND2 ASN    26     -76.239   2.388 -16.425  1.00230.22           N
ATOM    178  C   ASN    26     -72.093   3.485 -18.519  1.00230.22           C
ATOM    179  O   ASN    26     -71.128   2.732 -18.398  1.00230.22           O
ATOM    180  N   LEU    27     -71.975   4.827 -18.592  1.00272.67           N
ATOM    181  CA  LEU    27     -70.729   5.514 -18.417  1.00272.67           C
ATOM    182  CB  LEU    27     -70.223   6.214 -19.690  1.00272.67           C
ATOM    183  CG  LEU    27     -69.883   5.239 -20.833  1.00272.67           C
ATOM    184  CD1 LEU    27     -71.132   4.483 -21.314  1.00272.67           C
ATOM    185  CD2 LEU    27     -69.141   5.952 -21.974  1.00272.67           C
ATOM    186  C   LEU    27     -70.995   6.577 -17.396  1.00272.67           C
ATOM    187  O   LEU    27     -72.104   7.105 -17.328  1.00272.67           O
ATOM    188  N   VAL    28     -69.996   6.912 -16.554  1.00140.91           N
ATOM    189  CA  VAL    28     -70.251   7.913 -15.556  1.00140.91           C
ATOM    190  CB  VAL    28     -70.372   7.351 -14.170  1.00140.91           C
ATOM    191  CG1 VAL    28     -69.024   6.724 -13.777  1.00140.91           C
ATOM    192  CG2 VAL    28     -70.834   8.473 -13.226  1.00140.91           C
ATOM    193  C   VAL    28     -69.117   8.889 -15.535  1.00140.91           C
ATOM    194  O   VAL    28     -67.982   8.549 -15.868  1.00140.91           O
ATOM    195  N   ALA    29     -69.416  10.151 -15.157  1.00262.08           N
ATOM    196  CA  ALA    29     -68.405  11.166 -15.059  1.00262.08           C
ATOM    197  CB  ALA    29     -68.132  11.894 -16.386  1.00262.08           C
ATOM    198  C   ALA    29     -68.899  12.193 -14.086  1.00262.08           C
ATOM    199  O   ALA    29     -70.102  12.311 -13.859  1.00262.08           O
ATOM    200  N   HIS    30     -67.974  12.955 -13.463  1.00277.80           N
ATOM    201  CA  HIS    30     -68.389  13.968 -12.532  1.00277.80           C
ATOM    202  ND1 HIS    30     -69.228  11.027 -11.134  1.00277.80           N
ATOM    203  CG  HIS    30     -69.502  12.359 -10.918  1.00277.80           C
ATOM    204  CB  HIS    30     -68.495  13.459 -11.085  1.00277.80           C
ATOM    205  NE2 HIS    30     -71.363  11.145 -10.525  1.00277.80           N
ATOM    206  CD2 HIS    30     -70.810  12.414 -10.547  1.00277.80           C
ATOM    207  CE1 HIS    30     -70.375  10.346 -10.884  1.00277.80           C
ATOM    208  C   HIS    30     -67.351  15.050 -12.531  1.00277.80           C
ATOM    209  O   HIS    30     -66.188  14.800 -12.843  1.00277.80           O
ATOM    210  N   SER    31     -67.756  16.297 -12.202  1.00123.26           N
ATOM    211  CA  SER    31     -66.797  17.365 -12.132  1.00123.26           C
ATOM    212  CB  SER    31     -66.715  18.201 -13.421  1.00123.26           C
ATOM    213  OG  SER    31     -67.948  18.869 -13.648  1.00123.26           O
ATOM    214  C   SER    31     -67.204  18.296 -11.029  1.00123.26           C
ATOM    215  O   SER    31     -68.368  18.676 -10.907  1.00123.26           O
ATOM    216  N   PRO    32     -66.253  18.645 -10.203  1.00182.47           N
ATOM    217  CA  PRO    32     -66.538  19.567  -9.130  1.00182.47           C
ATOM    218  CD  PRO    32     -65.298  17.626  -9.792  1.00182.47           C
ATOM    219  CB  PRO    32     -65.509  19.281  -8.037  1.00182.47           C
ATOM    220  CG  PRO    32     -65.110  17.817  -8.280  1.00182.47           C
ATOM    221  C   PRO    32     -66.501  20.996  -9.584  1.00182.47           C
ATOM    222  O   PRO    32     -65.865  21.281 -10.597  1.00182.47           O
ATOM    223  N   LEU    33     -67.189  21.905  -8.857  1.00290.92           N
ATOM    224  CA  LEU    33     -67.153  23.311  -9.162  1.00290.92           C
ATOM    225  CB  LEU    33     -68.388  23.813  -9.931  1.00290.92           C
ATOM    226  CG  LEU    33     -68.550  23.194 -11.332  1.00290.92           C
ATOM    227  CD1 LEU    33     -68.832  21.686 -11.253  1.00290.92           C
ATOM    228  CD2 LEU    33     -69.602  23.953 -12.158  1.00290.92           C
ATOM    229  C   LEU    33     -67.130  24.043  -7.853  1.00290.92           C
ATOM    230  O   LEU    33     -67.809  23.642  -6.909  1.00290.92           O
ATOM    231  N   THR    34     -66.331  25.129  -7.740  1.00304.62           N
ATOM    232  CA  THR    34     -66.318  25.838  -6.488  1.00304.62           C
ATOM    233  CB  THR    34     -65.276  25.325  -5.542  1.00304.62           C
ATOM    234  OG1 THR    34     -63.979  25.514  -6.089  1.00304.62           O
ATOM    235  CG2 THR    34     -65.533  23.830  -5.291  1.00304.62           C
ATOM    236  C   THR    34     -66.013  27.290  -6.725  1.00304.62           C
ATOM    237  O   THR    34     -65.392  27.651  -7.724  1.00304.62           O
ATOM    238  N   SER    35     -66.476  28.167  -5.801  1.00150.30           N
ATOM    239  CA  SER    35     -66.172  29.572  -5.863  1.00150.30           C
ATOM    240  CB  SER    35     -67.321  30.425  -6.428  1.00150.30           C
ATOM    241  OG  SER    35     -66.944  31.793  -6.455  1.00150.30           O
ATOM    242  C   SER    35     -65.952  30.016  -4.450  1.00150.30           C
ATOM    243  O   SER    35     -66.897  30.144  -3.671  1.00150.30           O
ATOM    244  N   HIS    36     -64.688  30.315  -4.100  1.00257.50           N
ATOM    245  CA  HIS    36     -64.383  30.632  -2.736  1.00257.50           C
ATOM    246  ND1 HIS    36     -65.377  33.394  -4.325  1.00257.50           N
ATOM    247  CG  HIS    36     -64.716  33.093  -3.155  1.00257.50           C
ATOM    248  CB  HIS    36     -65.065  31.930  -2.275  1.00257.50           C
ATOM    249  NE2 HIS    36     -63.780  34.921  -4.088  1.00257.50           N
ATOM    250  CD2 HIS    36     -63.744  34.036  -3.025  1.00257.50           C
ATOM    251  CE1 HIS    36     -64.777  34.495  -4.842  1.00257.50           C
ATOM    252  C   HIS    36     -64.910  29.493  -1.902  1.00257.50           C
ATOM    253  O   HIS    36     -65.455  29.723  -0.823  1.00257.50           O
ATOM    254  N   PRO    37     -64.742  28.268  -2.365  1.00121.96           N
ATOM    255  CA  PRO    37     -65.342  27.118  -1.740  1.00121.96           C
ATOM    256  CD  PRO    37     -63.545  27.874  -3.102  1.00121.96           C
ATOM    257  CB  PRO    37     -64.917  25.938  -2.598  1.00121.96           C
ATOM    258  CG  PRO    37     -63.491  26.338  -3.016  1.00121.96           C
ATOM    259  C   PRO    37     -64.769  26.920  -0.382  1.00121.96           C
ATOM    260  O   PRO    37     -63.715  27.482  -0.092  1.00121.96           O
ATOM    261  N   ALA    38     -65.451  26.133   0.472  1.00230.08           N
ATOM    262  CA  ALA    38     -64.858  25.861   1.741  1.00230.08           C
ATOM    263  CB  ALA    38     -65.710  24.955   2.647  1.00230.08           C
ATOM    264  C   ALA    38     -63.591  25.140   1.426  1.00230.08           C
ATOM    265  O   ALA    38     -63.575  24.186   0.650  1.00230.08           O
ATOM    266  N   ALA    39     -62.487  25.609   2.026  1.00311.18           N
ATOM    267  CA  ALA    39     -61.179  25.086   1.780  1.00311.18           C
ATOM    268  CB  ALA    39     -60.929  24.818   0.283  1.00311.18           C
ATOM    269  C   ALA    39     -60.319  26.218   2.222  1.00311.18           C
ATOM    270  O   ALA    39     -60.910  27.234   2.585  1.00311.18           O
ATOM    271  N   PRO    40     -59.005  26.129   2.292  1.00146.01           N
ATOM    272  CA  PRO    40     -58.227  27.279   2.668  1.00146.01           C
ATOM    273  CD  PRO    40     -58.214  25.158   1.551  1.00146.01           C
ATOM    274  CB  PRO    40     -56.769  26.867   2.489  1.00146.01           C
ATOM    275  CG  PRO    40     -56.842  25.828   1.354  1.00146.01           C
ATOM    276  C   PRO    40     -58.604  28.390   1.739  1.00146.01           C
ATOM    277  O   PRO    40     -58.178  28.385   0.586  1.00146.01           O
ATOM    278  N   THR    41     -59.408  29.344   2.240  1.00317.35           N
ATOM    279  CA  THR    41     -59.886  30.448   1.469  1.00317.35           C
ATOM    280  CB  THR    41     -60.334  30.072   0.088  1.00317.35           C
ATOM    281  OG1 THR    41     -60.640  31.235  -0.666  1.00317.35           O
ATOM    282  CG2 THR    41     -61.571  29.168   0.204  1.00317.35           C
ATOM    283  C   THR    41     -61.083  30.934   2.214  1.00317.35           C
ATOM    284  O   THR    41     -61.405  30.409   3.279  1.00317.35           O
ATOM    285  N   LEU    42     -61.776  31.963   1.695  1.00305.70           N
ATOM    286  CA  LEU    42     -62.948  32.377   2.403  1.00305.70           C
ATOM    287  CB  LEU    42     -62.637  33.209   3.665  1.00305.70           C
ATOM    288  CG  LEU    42     -63.841  33.388   4.615  1.00305.70           C
ATOM    289  CD1 LEU    42     -64.326  32.034   5.156  1.00305.70           C
ATOM    290  CD2 LEU    42     -63.533  34.391   5.736  1.00305.70           C
ATOM    291  C   LEU    42     -63.777  33.184   1.452  1.00305.70           C
ATOM    292  O   LEU    42     -63.782  32.940   0.246  1.00305.70           O
ATOM    293  N   MET    43     -64.510  34.171   1.997  1.00238.91           N
ATOM    294  CA  MET    43     -65.352  35.066   1.261  1.00238.91           C
ATOM    295  CB  MET    43     -66.034  36.095   2.179  1.00238.91           C
ATOM    296  CG  MET    43     -66.979  37.058   1.461  1.00238.91           C
ATOM    297  SD  MET    43     -67.792  38.246   2.571  1.00238.91           S
ATOM    298  CE  MET    43     -66.244  39.021   3.119  1.00238.91           C
ATOM    299  C   MET    43     -64.485  35.793   0.280  1.00238.91           C
ATOM    300  O   MET    43     -64.910  36.065  -0.842  1.00238.91           O
ATOM    301  N   PRO    44     -63.288  36.141   0.660  1.00 99.02           N
ATOM    302  CA  PRO    44     -62.394  36.726  -0.296  1.00 99.02           C
ATOM    303  CD  PRO    44     -63.018  36.637   2.000  1.00 99.02           C
ATOM    304  CB  PRO    44     -61.292  37.409   0.514  1.00 99.02           C
ATOM    305  CG  PRO    44     -61.521  36.949   1.960  1.00 99.02           C
ATOM    306  C   PRO    44     -61.915  35.645  -1.212  1.00 99.02           C
ATOM    307  O   PRO    44     -62.039  34.472  -0.864  1.00 99.02           O
ATOM    308  N   ALA    45     -61.374  36.019  -2.387  1.00180.41           N
ATOM    309  CA  ALA    45     -60.954  35.063  -3.370  1.00180.41           C
ATOM    310  CB  ALA    45     -60.596  35.692  -4.727  1.00180.41           C
ATOM    311  C   ALA    45     -59.753  34.319  -2.884  1.00180.41           C
ATOM    312  O   ALA    45     -59.025  34.768  -2.001  1.00180.41           O
ATOM    313  N   VAL    46     -59.546  33.118  -3.457  1.00132.98           N
ATOM    314  CA  VAL    46     -58.437  32.273  -3.126  1.00132.98           C
ATOM    315  CB  VAL    46     -58.706  30.818  -3.379  1.00132.98           C
ATOM    316  CG1 VAL    46     -58.909  30.615  -4.890  1.00132.98           C
ATOM    317  CG2 VAL    46     -57.553  29.988  -2.788  1.00132.98           C
ATOM    318  C   VAL    46     -57.295  32.680  -3.998  1.00132.98           C
ATOM    319  O   VAL    46     -57.484  33.394  -4.982  1.00132.98           O
ATOM    320  N   ASN    47     -56.070  32.237  -3.645  1.00238.75           N
ATOM    321  CA  ASN    47     -54.910  32.592  -4.410  1.00238.75           C
ATOM    322  CB  ASN    47     -54.914  32.008  -5.834  1.00238.75           C
ATOM    323  CG  ASN    47     -54.763  30.497  -5.728  1.00238.75           C
ATOM    324  OD1 ASN    47     -55.601  29.741  -6.216  1.00238.75           O
ATOM    325  ND2 ASN    47     -53.661  30.042  -5.072  1.00238.75           N
ATOM    326  C   ASN    47     -54.871  34.077  -4.515  1.00238.75           C
ATOM    327  O   ASN    47     -54.869  34.634  -5.612  1.00238.75           O
ATOM    328  N   TYR    48     -54.847  34.748  -3.347  1.00340.70           N
ATOM    329  CA  TYR    48     -54.855  36.177  -3.276  1.00340.70           C
ATOM    330  CB  TYR    48     -53.960  36.872  -4.319  1.00340.70           C
ATOM    331  CG  TYR    48     -52.554  36.468  -4.028  1.00340.70           C
ATOM    332  CD1 TYR    48     -52.057  35.276  -4.505  1.00340.70           C
ATOM    333  CD2 TYR    48     -51.732  37.278  -3.278  1.00340.70           C
ATOM    334  CE1 TYR    48     -50.762  34.898  -4.239  1.00340.70           C
ATOM    335  CE2 TYR    48     -50.436  36.906  -3.009  1.00340.70           C
ATOM    336  CZ  TYR    48     -49.949  35.714  -3.490  1.00340.70           C
ATOM    337  OH  TYR    48     -48.619  35.330  -3.214  1.00340.70           O
ATOM    338  C   TYR    48     -56.271  36.577  -3.494  1.00340.70           C
ATOM    339  O   TYR    48     -56.910  36.137  -4.448  1.00340.70           O
ATOM    340  N   ALA    49     -56.811  37.416  -2.593  1.00248.73           N
ATOM    341  CA  ALA    49     -58.200  37.722  -2.719  1.00248.73           C
ATOM    342  CB  ALA    49     -58.988  37.449  -1.436  1.00248.73           C
ATOM    343  C   ALA    49     -58.382  39.166  -3.020  1.00248.73           C
ATOM    344  O   ALA    49     -57.779  40.057  -2.424  1.00248.73           O
ATOM    345  N   PRO    50     -59.210  39.365  -4.000  1.00164.31           N
ATOM    346  CA  PRO    50     -59.633  40.678  -4.380  1.00164.31           C
ATOM    347  CD  PRO    50     -59.314  38.417  -5.094  1.00164.31           C
ATOM    348  CB  PRO    50     -60.214  40.547  -5.792  1.00164.31           C
ATOM    349  CG  PRO    50     -60.380  39.032  -6.011  1.00164.31           C
ATOM    350  C   PRO    50     -60.601  41.191  -3.365  1.00164.31           C
ATOM    351  O   PRO    50     -60.855  42.394  -3.346  1.00164.31           O
ATOM    352  N   LEU    51     -61.162  40.304  -2.516  1.00189.69           N
ATOM    353  CA  LEU    51     -62.144  40.756  -1.575  1.00189.69           C
ATOM    354  CB  LEU    51     -63.032  39.606  -1.072  1.00189.69           C
ATOM    355  CG  LEU    51     -64.107  40.029  -0.060  1.00189.69           C
ATOM    356  CD1 LEU    51     -65.119  41.000  -0.685  1.00189.69           C
ATOM    357  CD2 LEU    51     -64.767  38.800   0.578  1.00189.69           C
ATOM    358  C   LEU    51     -61.408  41.332  -0.412  1.00189.69           C
ATOM    359  O   LEU    51     -61.992  41.631   0.630  1.00189.69           O
ATOM    360  N   ASP    52     -60.095  41.554  -0.607  1.00288.68           N
ATOM    361  CA  ASP    52     -59.254  42.189   0.362  1.00288.68           C
ATOM    362  CB  ASP    52     -59.380  43.719   0.345  1.00288.68           C
ATOM    363  CG  ASP    52     -60.830  44.117   0.607  1.00288.68           C
ATOM    364  OD1 ASP    52     -61.635  44.062  -0.360  1.00288.68           O
ATOM    365  OD2 ASP    52     -61.153  44.498   1.764  1.00288.68           O
ATOM    366  C   ASP    52     -59.489  41.681   1.751  1.00288.68           C
ATOM    367  O   ASP    52     -59.982  42.413   2.608  1.00288.68           O
ATOM    368  N   LEU    53     -59.161  40.399   2.003  1.00286.43           N
ATOM    369  CA  LEU    53     -59.256  39.839   3.323  1.00286.43           C
ATOM    370  CB  LEU    53     -58.834  40.774   4.474  1.00286.43           C
ATOM    371  CG  LEU    53     -57.330  41.110   4.472  1.00286.43           C
ATOM    372  CD1 LEU    53     -56.939  41.931   3.234  1.00286.43           C
ATOM    373  CD2 LEU    53     -56.900  41.767   5.794  1.00286.43           C
ATOM    374  C   LEU    53     -60.639  39.349   3.570  1.00286.43           C
ATOM    375  O   LEU    53     -61.606  39.724   2.909  1.00286.43           O
ATOM    376  N   PRO    54     -60.703  38.455   4.516  1.00240.47           N
ATOM    377  CA  PRO    54     -61.939  37.821   4.875  1.00240.47           C
ATOM    378  CD  PRO    54     -59.553  37.617   4.817  1.00240.47           C
ATOM    379  CB  PRO    54     -61.559  36.687   5.823  1.00240.47           C
ATOM    380  CG  PRO    54     -60.134  36.310   5.381  1.00240.47           C
ATOM    381  C   PRO    54     -62.949  38.765   5.429  1.00240.47           C
ATOM    382  O   PRO    54     -64.139  38.467   5.344  1.00240.47           O
ATOM    383  N   GLY    55     -62.519  39.897   6.010  1.00 67.64           N
ATOM    384  CA  GLY    55     -63.503  40.787   6.542  1.00 67.64           C
ATOM    385  C   GLY    55     -64.217  41.373   5.373  1.00 67.64           C
ATOM    386  O   GLY    55     -63.654  41.484   4.285  1.00 67.64           O
ATOM    387  N   SER    56     -65.490  41.763   5.567  1.00162.76           N
ATOM    388  CA  SER    56     -66.192  42.356   4.471  1.00162.76           C
ATOM    389  CB  SER    56     -67.713  42.132   4.511  1.00162.76           C
ATOM    390  OG  SER    56     -68.014  40.750   4.395  1.00162.76           O
ATOM    391  C   SER    56     -65.970  43.818   4.610  1.00162.76           C
ATOM    392  O   SER    56     -66.427  44.437   5.571  1.00162.76           O
ATOM    393  N   ALA    57     -65.241  44.411   3.650  1.00272.94           N
ATOM    394  CA  ALA    57     -64.982  45.810   3.756  1.00272.94           C
ATOM    395  CB  ALA    57     -64.396  46.227   5.116  1.00272.94           C
ATOM    396  C   ALA    57     -63.969  46.152   2.722  1.00272.94           C
ATOM    397  O   ALA    57     -63.554  45.311   1.926  1.00272.94           O
ATOM    398  N   GLU    58     -63.569  47.433   2.708  1.00331.08           N
ATOM    399  CA  GLU    58     -62.567  47.914   1.811  1.00331.08           C
ATOM    400  CB  GLU    58     -62.379  49.441   1.880  1.00331.08           C
ATOM    401  CG  GLU    58     -61.873  49.942   3.236  1.00331.08           C
ATOM    402  CD  GLU    58     -62.963  49.729   4.278  1.00331.08           C
ATOM    403  OE1 GLU    58     -63.825  50.636   4.427  1.00331.08           O
ATOM    404  OE2 GLU    58     -62.947  48.657   4.941  1.00331.08           O
ATOM    405  C   GLU    58     -61.293  47.275   2.250  1.00331.08           C
ATOM    406  O   GLU    58     -61.150  46.901   3.411  1.00331.08           O
ATOM    407  N   PRO    59     -60.374  47.134   1.335  1.00 94.88           N
ATOM    408  CA  PRO    59     -59.151  46.418   1.576  1.00 94.88           C
ATOM    409  CD  PRO    59     -60.249  48.065   0.226  1.00 94.88           C
ATOM    410  CB  PRO    59     -58.297  46.635   0.329  1.00 94.88           C
ATOM    411  CG  PRO    59     -58.766  48.009  -0.180  1.00 94.88           C
ATOM    412  C   PRO    59     -58.403  46.790   2.811  1.00 94.88           C
ATOM    413  O   PRO    59     -58.025  47.947   2.988  1.00 94.88           O
ATOM    414  N   PRO    60     -58.212  45.804   3.644  1.00 86.30           N
ATOM    415  CA  PRO    60     -57.364  45.941   4.795  1.00 86.30           C
ATOM    416  CD  PRO    60     -59.274  44.839   3.870  1.00 86.30           C
ATOM    417  CB  PRO    60     -57.924  44.997   5.860  1.00 86.30           C
ATOM    418  CG  PRO    60     -58.805  44.013   5.075  1.00 86.30           C
ATOM    419  C   PRO    60     -56.003  45.546   4.323  1.00 86.30           C
ATOM    420  O   PRO    60     -55.906  44.965   3.242  1.00 86.30           O
ATOM    421  N   LYS    61     -54.938  45.843   5.090  1.00243.71           N
ATOM    422  CA  LYS    61     -53.646  45.413   4.642  1.00243.71           C
ATOM    423  CB  LYS    61     -52.477  46.243   5.202  1.00243.71           C
ATOM    424  CG  LYS    61     -51.110  45.764   4.706  1.00243.71           C
ATOM    425  CD  LYS    61     -49.971  46.750   4.978  1.00243.71           C
ATOM    426  CE  LYS    61     -49.862  47.861   3.933  1.00243.71           C
ATOM    427  NZ  LYS    61     -49.429  47.294   2.636  1.00243.71           N
ATOM    428  C   LYS    61     -53.450  44.004   5.101  1.00243.71           C
ATOM    429  O   LYS    61     -53.758  43.668   6.245  1.00243.71           O
ATOM    430  N   GLN    62     -52.945  43.139   4.197  1.00272.68           N
ATOM    431  CA  GLN    62     -52.691  41.779   4.567  1.00272.68           C
ATOM    432  CB  GLN    62     -53.725  40.781   4.018  1.00272.68           C
ATOM    433  CG  GLN    62     -53.441  39.332   4.420  1.00272.68           C
ATOM    434  CD  GLN    62     -54.523  38.453   3.810  1.00272.68           C
ATOM    435  OE1 GLN    62     -55.416  38.936   3.116  1.00272.68           O
ATOM    436  NE2 GLN    62     -54.453  37.124   4.091  1.00272.68           N
ATOM    437  C   GLN    62     -51.376  41.409   3.966  1.00272.68           C
ATOM    438  O   GLN    62     -51.037  41.861   2.877  1.00272.68           O
ATOM    439  N   CYS    63     -50.584  40.586   4.679  1.00120.76           N
ATOM    440  CA  CYS    63     -49.325  40.195   4.120  1.00120.76           C
ATOM    441  CB  CYS    63     -48.161  41.114   4.525  1.00120.76           C
ATOM    442  SG  CYS    63     -46.578  40.589   3.801  1.00120.76           S
ATOM    443  C   CYS    63     -48.995  38.829   4.618  1.00120.76           C
ATOM    444  O   CYS    63     -49.446  38.412   5.682  1.00120.76           O
ATOM    445  N   HIS    64     -48.197  38.086   3.828  1.00256.38           N
ATOM    446  CA  HIS    64     -47.746  36.791   4.236  1.00256.38           C
ATOM    447  ND1 HIS    64     -48.426  33.531   4.602  1.00256.38           N
ATOM    448  CG  HIS    64     -47.689  34.303   3.731  1.00256.38           C
ATOM    449  CB  HIS    64     -48.107  35.663   3.251  1.00256.38           C
ATOM    450  NE2 HIS    64     -46.594  32.368   4.118  1.00256.38           N
ATOM    451  CD2 HIS    64     -46.573  33.577   3.445  1.00256.38           C
ATOM    452  CE1 HIS    64     -47.725  32.386   4.800  1.00256.38           C
ATOM    453  C   HIS    64     -46.259  36.894   4.265  1.00256.38           C
ATOM    454  O   HIS    64     -45.657  37.515   3.391  1.00256.38           O
ATOM    455  N   PRO    65     -45.642  36.333   5.263  1.00165.78           N
ATOM    456  CA  PRO    65     -44.215  36.446   5.312  1.00165.78           C
ATOM    457  CD  PRO    65     -46.231  36.328   6.593  1.00165.78           C
ATOM    458  CB  PRO    65     -43.814  36.087   6.740  1.00165.78           C
ATOM    459  CG  PRO    65     -45.050  36.492   7.566  1.00165.78           C
ATOM    460  C   PRO    65     -43.565  35.617   4.258  1.00165.78           C
ATOM    461  O   PRO    65     -44.005  34.493   4.020  1.00165.78           O
ATOM    462  N   CYS    66     -42.521  36.159   3.608  1.00 74.79           N
ATOM    463  CA  CYS    66     -41.810  35.418   2.612  1.00 74.79           C
ATOM    464  CB  CYS    66     -42.679  34.988   1.419  1.00 74.79           C
ATOM    465  SG  CYS    66     -41.738  34.050   0.177  1.00 74.79           S
ATOM    466  C   CYS    66     -40.752  36.327   2.091  1.00 74.79           C
ATOM    467  O   CYS    66     -40.898  37.549   2.109  1.00 74.79           O
ATOM    468  N   PRO    67     -39.670  35.758   1.650  1.00 65.68           N
ATOM    469  CA  PRO    67     -38.631  36.564   1.081  1.00 65.68           C
ATOM    470  CD  PRO    67     -39.144  34.560   2.277  1.00 65.68           C
ATOM    471  CB  PRO    67     -37.338  35.751   1.199  1.00 65.68           C
ATOM    472  CG  PRO    67     -37.802  34.330   1.566  1.00 65.68           C
ATOM    473  C   PRO    67     -39.008  36.915  -0.319  1.00 65.68           C
ATOM    474  O   PRO    67     -39.799  36.189  -0.919  1.00 65.68           O
ATOM    475  N   GLY    68     -38.474  38.028  -0.852  1.00 57.44           N
ATOM    476  CA  GLY    68     -38.775  38.391  -2.203  1.00 57.44           C
ATOM    477  C   GLY    68     -40.221  38.747  -2.265  1.00 57.44           C
ATOM    478  O   GLY    68     -40.814  39.176  -1.276  1.00 57.44           O
ATOM    479  N   VAL    69     -40.827  38.572  -3.455  1.00 42.67           N
ATOM    480  CA  VAL    69     -42.215  38.874  -3.624  1.00 42.67           C
ATOM    481  CB  VAL    69     -42.505  39.718  -4.830  1.00 42.67           C
ATOM    482  CG1 VAL    69     -44.030  39.876  -4.959  1.00 42.67           C
ATOM    483  CG2 VAL    69     -41.747  41.049  -4.692  1.00 42.67           C
ATOM    484  C   VAL    69     -42.912  37.572  -3.822  1.00 42.67           C
ATOM    485  O   VAL    69     -42.348  36.622  -4.360  1.00 42.67           O
ATOM    486  N   PRO    70     -44.118  37.495  -3.340  1.00159.61           N
ATOM    487  CA  PRO    70     -44.902  36.304  -3.485  1.00159.61           C
ATOM    488  CD  PRO    70     -44.548  38.301  -2.213  1.00159.61           C
ATOM    489  CB  PRO    70     -46.070  36.443  -2.503  1.00159.61           C
ATOM    490  CG  PRO    70     -46.022  37.911  -2.035  1.00159.61           C
ATOM    491  C   PRO    70     -45.314  36.070  -4.901  1.00159.61           C
ATOM    492  O   PRO    70     -45.590  34.925  -5.253  1.00159.61           O
ATOM    493  N   GLN    71     -45.378  37.131  -5.730  1.00250.65           N
ATOM    494  CA  GLN    71     -45.809  36.978  -7.092  1.00250.65           C
ATOM    495  CB  GLN    71     -44.977  35.992  -7.935  1.00250.65           C
ATOM    496  CG  GLN    71     -43.562  36.476  -8.257  1.00250.65           C
ATOM    497  CD  GLN    71     -42.661  36.135  -7.083  1.00250.65           C
ATOM    498  OE1 GLN    71     -41.692  36.840  -6.805  1.00250.65           O
ATOM    499  NE2 GLN    71     -42.978  35.012  -6.385  1.00250.65           N
ATOM    500  C   GLN    71     -47.229  36.511  -7.102  1.00250.65           C
ATOM    501  O   GLN    71     -47.782  36.106  -6.080  1.00250.65           O
ATOM    502  N   GLY    72     -47.877  36.588  -8.280  1.00143.41           N
ATOM    503  CA  GLY    72     -49.235  36.144  -8.372  1.00143.41           C
ATOM    504  C   GLY    72     -49.438  35.625  -9.755  1.00143.41           C
ATOM    505  O   GLY    72     -48.755  36.035 -10.692  1.00143.41           O
ATOM    506  N   THR    73     -50.397  34.694  -9.913  1.00271.61           N
ATOM    507  CA  THR    73     -50.665  34.146 -11.207  1.00271.61           C
ATOM    508  CB  THR    73     -50.306  32.695 -11.328  1.00271.61           C
ATOM    509  OG1 THR    73     -50.432  32.268 -12.676  1.00271.61           O
ATOM    510  CG2 THR    73     -51.240  31.879 -10.418  1.00271.61           C
ATOM    511  C   THR    73     -52.134  34.256 -11.440  1.00271.61           C
ATOM    512  O   THR    73     -52.918  34.348 -10.497  1.00271.61           O
ATOM    513  N   SER    74     -52.544  34.274 -12.722  1.00193.60           N
ATOM    514  CA  SER    74     -53.941  34.363 -13.021  1.00193.60           C
ATOM    515  CB  SER    74     -54.347  35.692 -13.680  1.00193.60           C
ATOM    516  OG  SER    74     -54.116  36.771 -12.786  1.00193.60           O
ATOM    517  C   SER    74     -54.255  33.277 -13.995  1.00193.60           C
ATOM    518  O   SER    74     -53.401  32.830 -14.760  1.00193.60           O
ATOM    519  N   PRO    75     -55.474  32.825 -13.949  1.00176.15           N
ATOM    520  CA  PRO    75     -55.884  31.804 -14.872  1.00176.15           C
ATOM    521  CD  PRO    75     -56.145  32.693 -12.665  1.00176.15           C
ATOM    522  CB  PRO    75     -57.141  31.176 -14.275  1.00176.15           C
ATOM    523  CG  PRO    75     -56.977  31.404 -12.763  1.00176.15           C
ATOM    524  C   PRO    75     -56.099  32.412 -16.217  1.00176.15           C
ATOM    525  O   PRO    75     -56.305  33.622 -16.295  1.00176.15           O
ATOM    526  N   ALA    76     -56.040  31.601 -17.291  1.00189.35           N
ATOM    527  CA  ALA    76     -56.251  32.145 -18.598  1.00189.35           C
ATOM    528  CB  ALA    76     -55.120  31.822 -19.589  1.00189.35           C
ATOM    529  C   ALA    76     -57.500  31.535 -19.140  1.00189.35           C
ATOM    530  O   ALA    76     -57.766  30.345 -18.974  1.00189.35           O
ATOM    531  N   PRO    77     -58.288  32.361 -19.765  1.00159.42           N
ATOM    532  CA  PRO    77     -59.505  31.874 -20.353  1.00159.42           C
ATOM    533  CD  PRO    77     -58.439  33.718 -19.262  1.00159.42           C
ATOM    534  CB  PRO    77     -60.402  33.095 -20.541  1.00159.42           C
ATOM    535  CG  PRO    77     -59.922  34.069 -19.453  1.00159.42           C
ATOM    536  C   PRO    77     -59.201  31.157 -21.626  1.00159.42           C
ATOM    537  O   PRO    77     -58.139  31.391 -22.202  1.00159.42           O
ATOM    538  N   VAL    78     -60.110  30.271 -22.076  1.00 21.37           N
ATOM    539  CA  VAL    78     -59.885  29.570 -23.304  1.00 21.37           C
ATOM    540  CB  VAL    78     -59.893  28.077 -23.155  1.00 21.37           C
ATOM    541  CG1 VAL    78     -59.754  27.445 -24.550  1.00 21.37           C
ATOM    542  CG2 VAL    78     -58.778  27.678 -22.174  1.00 21.37           C
ATOM    543  C   VAL    78     -61.006  29.927 -24.223  1.00 21.37           C
ATOM    544  O   VAL    78     -62.138  30.155 -23.799  1.00 21.37           O
ATOM    545  N   PRO    79     -60.689  30.016 -25.483  1.00 87.77           N
ATOM    546  CA  PRO    79     -61.688  30.330 -26.465  1.00 87.77           C
ATOM    547  CD  PRO    79     -59.370  30.468 -25.889  1.00 87.77           C
ATOM    548  CB  PRO    79     -60.940  30.892 -27.677  1.00 87.77           C
ATOM    549  CG  PRO    79     -59.462  30.548 -27.420  1.00 87.77           C
ATOM    550  C   PRO    79     -62.512  29.123 -26.770  1.00 87.77           C
ATOM    551  O   PRO    79     -62.047  28.009 -26.536  1.00 87.77           O
ATOM    552  N   TYR    80     -63.743  29.325 -27.278  1.00274.44           N
ATOM    553  CA  TYR    80     -64.591  28.221 -27.613  1.00274.44           C
ATOM    554  CB  TYR    80     -65.813  28.077 -26.691  1.00274.44           C
ATOM    555  CG  TYR    80     -66.600  26.909 -27.176  1.00274.44           C
ATOM    556  CD1 TYR    80     -66.248  25.627 -26.821  1.00274.44           C
ATOM    557  CD2 TYR    80     -67.695  27.098 -27.988  1.00274.44           C
ATOM    558  CE1 TYR    80     -66.977  24.551 -27.270  1.00274.44           C
ATOM    559  CE2 TYR    80     -68.427  26.026 -28.441  1.00274.44           C
ATOM    560  CZ  TYR    80     -68.068  24.750 -28.082  1.00274.44           C
ATOM    561  OH  TYR    80     -68.818  23.648 -28.544  1.00274.44           O
ATOM    562  C   TYR    80     -65.109  28.457 -28.993  1.00274.44           C
ATOM    563  O   TYR    80     -65.224  29.598 -29.438  1.00274.44           O
ATOM    564  N   GLY    81     -65.416  27.365 -29.719  1.00151.05           N
ATOM    565  CA  GLY    81     -65.945  27.506 -31.043  1.00151.05           C
ATOM    566  C   GLY    81     -66.622  26.222 -31.388  1.00151.05           C
ATOM    567  O   GLY    81     -66.259  25.161 -30.881  1.00151.05           O
ATOM    568  N   TYR    82     -67.635  26.288 -32.274  1.00308.57           N
ATOM    569  CA  TYR    82     -68.331  25.099 -32.659  1.00308.57           C
ATOM    570  CB  TYR    82     -69.785  25.047 -32.159  1.00308.57           C
ATOM    571  CG  TYR    82     -70.378  23.765 -32.633  1.00308.57           C
ATOM    572  CD1 TYR    82     -70.140  22.592 -31.958  1.00308.57           C
ATOM    573  CD2 TYR    82     -71.178  23.739 -33.755  1.00308.57           C
ATOM    574  CE1 TYR    82     -70.686  21.407 -32.394  1.00308.57           C
ATOM    575  CE2 TYR    82     -71.726  22.558 -34.194  1.00308.57           C
ATOM    576  CZ  TYR    82     -71.480  21.389 -33.514  1.00308.57           C
ATOM    577  OH  TYR    82     -72.042  20.176 -33.964  1.00308.57           O
ATOM    578  C   TYR    82     -68.377  25.064 -34.152  1.00308.57           C
ATOM    579  O   TYR    82     -68.469  26.102 -34.805  1.00308.57           O
ATOM    580  N   PHE    83     -68.290  23.851 -34.729  1.00282.92           N
ATOM    581  CA  PHE    83     -68.347  23.725 -36.156  1.00282.92           C
ATOM    582  CB  PHE    83     -67.003  23.337 -36.795  1.00282.92           C
ATOM    583  CG  PHE    83     -67.216  23.245 -38.267  1.00282.92           C
ATOM    584  CD1 PHE    83     -67.179  24.376 -39.052  1.00282.92           C
ATOM    585  CD2 PHE    83     -67.448  22.028 -38.863  1.00282.92           C
ATOM    586  CE1 PHE    83     -67.375  24.291 -40.410  1.00282.92           C
ATOM    587  CE2 PHE    83     -67.645  21.938 -40.221  1.00282.92           C
ATOM    588  CZ  PHE    83     -67.607  23.071 -40.998  1.00282.92           C
ATOM    589  C   PHE    83     -69.310  22.624 -36.459  1.00282.92           C
ATOM    590  O   PHE    83     -69.536  21.738 -35.637  1.00282.92           O
ATOM    591  N   GLY    84     -69.925  22.670 -37.657  1.00117.54           N
ATOM    592  CA  GLY    84     -70.842  21.634 -38.027  1.00117.54           C
ATOM    593  C   GLY    84     -71.687  22.152 -39.142  1.00117.54           C
ATOM    594  O   GLY    84     -71.642  23.336 -39.474  1.00117.54           O
ATOM    595  N   GLY    85     -72.490  21.260 -39.753  1.00 96.93           N
ATOM    596  CA  GLY    85     -73.354  21.668 -40.819  1.00 96.93           C
ATOM    597  C   GLY    85     -73.459  20.525 -41.774  1.00 96.93           C
ATOM    598  O   GLY    85     -72.777  19.512 -41.625  1.00 96.93           O
ATOM    599  N   GLY    86     -74.331  20.667 -42.791  1.00123.19           N
ATOM    600  CA  GLY    86     -74.482  19.630 -43.767  1.00123.19           C
ATOM    601  C   GLY    86     -75.633  20.003 -44.640  1.00123.19           C
ATOM    602  O   GLY    86     -76.485  20.799 -44.250  1.00123.19           O
ATOM    603  N   TYR    87     -75.682  19.427 -45.855  1.00311.29           N
ATOM    604  CA  TYR    87     -76.759  19.725 -46.750  1.00311.29           C
ATOM    605  CB  TYR    87     -76.314  20.463 -48.023  1.00311.29           C
ATOM    606  CG  TYR    87     -77.527  20.707 -48.854  1.00311.29           C
ATOM    607  CD1 TYR    87     -78.349  21.779 -48.596  1.00311.29           C
ATOM    608  CD2 TYR    87     -77.838  19.862 -49.895  1.00311.29           C
ATOM    609  CE1 TYR    87     -79.466  22.002 -49.365  1.00311.29           C
ATOM    610  CE2 TYR    87     -78.955  20.081 -50.668  1.00311.29           C
ATOM    611  CZ  TYR    87     -79.772  21.153 -50.401  1.00311.29           C
ATOM    612  OH  TYR    87     -80.918  21.380 -51.192  1.00311.29           O
ATOM    613  C   TYR    87     -77.359  18.429 -47.182  1.00311.29           C
ATOM    614  O   TYR    87     -76.650  17.468 -47.471  1.00311.29           O
ATOM    615  N   TYR    88     -78.704  18.366 -47.212  1.00286.09           N
ATOM    616  CA  TYR    88     -79.360  17.171 -47.653  1.00286.09           C
ATOM    617  CB  TYR    88     -80.207  16.497 -46.560  1.00286.09           C
ATOM    618  CG  TYR    88     -80.825  15.279 -47.155  1.00286.09           C
ATOM    619  CD1 TYR    88     -80.111  14.104 -47.243  1.00286.09           C
ATOM    620  CD2 TYR    88     -82.117  15.309 -47.623  1.00286.09           C
ATOM    621  CE1 TYR    88     -80.680  12.980 -47.790  1.00286.09           C
ATOM    622  CE2 TYR    88     -82.692  14.186 -48.172  1.00286.09           C
ATOM    623  CZ  TYR    88     -81.971  13.019 -48.256  1.00286.09           C
ATOM    624  OH  TYR    88     -82.560  11.866 -48.818  1.00286.09           O
ATOM    625  C   TYR    88     -80.289  17.565 -48.750  1.00286.09           C
ATOM    626  O   TYR    88     -81.019  18.550 -48.637  1.00286.09           O
ATOM    627  N   SER    89     -80.274  16.812 -49.866  1.00197.84           N
ATOM    628  CA  SER    89     -81.161  17.137 -50.942  1.00197.84           C
ATOM    629  CB  SER    89     -80.498  17.943 -52.071  1.00197.84           C
ATOM    630  OG  SER    89     -81.444  18.223 -53.092  1.00197.84           O
ATOM    631  C   SER    89     -81.637  15.854 -51.541  1.00197.84           C
ATOM    632  O   SER    89     -80.943  14.840 -51.495  1.00197.84           O
ATOM    633  N   CYS    90     -82.860  15.873 -52.103  1.00 97.62           N
ATOM    634  CA  CYS    90     -83.383  14.701 -52.739  1.00 97.62           C
ATOM    635  CB  CYS    90     -84.508  14.013 -51.944  1.00 97.62           C
ATOM    636  SG  CYS    90     -85.146  12.532 -52.782  1.00 97.62           S
ATOM    637  C   CYS    90     -83.977  15.149 -54.033  1.00 97.62           C
ATOM    638  O   CYS    90     -84.476  16.268 -54.143  1.00 97.62           O
ATOM    639  N   ARG    91     -83.912  14.291 -55.070  1.00218.31           N
ATOM    640  CA  ARG    91     -84.480  14.674 -56.326  1.00218.31           C
ATOM    641  CB  ARG    91     -83.441  14.832 -57.449  1.00218.31           C
ATOM    642  CG  ARG    91     -84.052  15.243 -58.790  1.00218.31           C
ATOM    643  CD  ARG    91     -83.020  15.399 -59.908  1.00218.31           C
ATOM    644  NE  ARG    91     -82.119  16.525 -59.533  1.00218.31           N
ATOM    645  CZ  ARG    91     -82.433  17.802 -59.900  1.00218.31           C
ATOM    646  NH1 ARG    91     -83.572  18.046 -60.611  1.00218.31           N
ATOM    647  NH2 ARG    91     -81.608  18.834 -59.557  1.00218.31           N
ATOM    648  C   ARG    91     -85.421  13.594 -56.747  1.00218.31           C
ATOM    649  O   ARG    91     -85.091  12.409 -56.688  1.00218.31           O
ATOM    650  N   VAL    92     -86.640  13.983 -57.164  1.00107.68           N
ATOM    651  CA  VAL    92     -87.590  13.017 -57.627  1.00107.68           C
ATOM    652  CB  VAL    92     -88.453  12.453 -56.538  1.00107.68           C
ATOM    653  CG1 VAL    92     -89.286  13.597 -55.933  1.00107.68           C
ATOM    654  CG2 VAL    92     -89.301  11.316 -57.130  1.00107.68           C
ATOM    655  C   VAL    92     -88.494  13.722 -58.582  1.00107.68           C
ATOM    656  O   VAL    92     -88.603  14.948 -58.557  1.00107.68           O
ATOM    657  N   SER    93     -89.157  12.964 -59.475  1.00112.36           N
ATOM    658  CA  SER    93     -90.071  13.602 -60.374  1.00112.36           C
ATOM    659  CB  SER    93     -89.843  13.230 -61.848  1.00112.36           C
ATOM    660  OG  SER    93     -90.786  13.894 -62.675  1.00112.36           O
ATOM    661  C   SER    93     -91.433  13.125 -60.001  1.00112.36           C
ATOM    662  O   SER    93     -91.751  11.943 -60.133  1.00112.36           O
ATOM    663  N   ARG    94     -92.274  14.050 -59.504  1.00100.64           N
ATOM    664  CA  ARG    94     -93.602  13.689 -59.111  1.00100.64           C
ATOM    665  CB  ARG    94     -94.359  14.845 -58.437  1.00100.64           C
ATOM    666  CG  ARG    94     -95.782  14.474 -58.012  1.00100.64           C
ATOM    667  CD  ARG    94     -96.794  14.507 -59.156  1.00100.64           C
ATOM    668  NE  ARG    94     -98.121  14.129 -58.595  1.00100.64           N
ATOM    669  CZ  ARG    94     -98.496  12.818 -58.556  1.00100.64           C
ATOM    670  NH1 ARG    94     -97.656  11.854 -59.034  1.00100.64           N
ATOM    671  NH2 ARG    94     -99.710  12.468 -58.040  1.00100.64           N
ATOM    672  C   ARG    94     -94.371  13.301 -60.329  1.00100.64           C
ATOM    673  O   ARG    94     -95.075  12.290 -60.338  1.00100.64           O
ATOM    674  N   SER    95     -94.231  14.095 -61.407  1.00149.32           N
ATOM    675  CA  SER    95     -94.996  13.847 -62.592  1.00149.32           C
ATOM    676  CB  SER    95     -95.111  15.072 -63.515  1.00149.32           C
ATOM    677  OG  SER    95     -95.874  14.747 -64.667  1.00149.32           O
ATOM    678  C   SER    95     -94.356  12.753 -63.377  1.00149.32           C
ATOM    679  O   SER    95     -93.186  12.418 -63.183  1.00149.32           O
ATOM    680  N   SER    96     -95.152  12.152 -64.285  1.00197.49           N
ATOM    681  CA  SER    96     -94.675  11.119 -65.151  1.00197.49           C
ATOM    682  CB  SER    96     -95.222   9.722 -64.809  1.00197.49           C
ATOM    683  OG  SER    96     -94.698   8.758 -65.713  1.00197.49           O
ATOM    684  C   SER    96     -95.182  11.468 -66.511  1.00197.49           C
ATOM    685  O   SER    96     -96.142  12.226 -66.645  1.00197.49           O
ATOM    686  N   LEU    97     -94.533  10.942 -67.566  1.00235.27           N
ATOM    687  CA  LEU    97     -94.986  11.268 -68.884  1.00235.27           C
ATOM    688  CB  LEU    97     -93.847  11.609 -69.860  1.00235.27           C
ATOM    689  CG  LEU    97     -93.057  12.872 -69.466  1.00235.27           C
ATOM    690  CD1 LEU    97     -92.336  12.682 -68.122  1.00235.27           C
ATOM    691  CD2 LEU    97     -92.111  13.313 -70.594  1.00235.27           C
ATOM    692  C   LEU    97     -95.696  10.077 -69.432  1.00235.27           C
ATOM    693  O   LEU    97     -95.190   8.957 -69.376  1.00235.27           O
ATOM    694  N   LYS    98     -96.914  10.295 -69.963  1.00214.02           N
ATOM    695  CA  LYS    98     -97.650   9.216 -70.549  1.00214.02           C
ATOM    696  CB  LYS    98     -98.968   8.901 -69.822  1.00214.02           C
ATOM    697  CG  LYS    98     -99.966  10.061 -69.842  1.00214.02           C
ATOM    698  CD  LYS    98    -101.381   9.663 -69.417  1.00214.02           C
ATOM    699  CE  LYS    98    -102.126   8.834 -70.465  1.00214.02           C
ATOM    700  NZ  LYS    98    -103.478   8.489 -69.972  1.00214.02           N
ATOM    701  C   LYS    98     -98.001   9.640 -71.935  1.00214.02           C
ATOM    702  O   LYS    98     -98.378  10.785 -72.176  1.00214.02           O
ATOM    703  N   PRO    99     -97.850   8.740 -72.862  1.00 79.04           N
ATOM    704  CA  PRO    99     -98.198   9.048 -74.220  1.00 79.04           C
ATOM    705  CD  PRO    99     -96.783   7.758 -72.786  1.00 79.04           C
ATOM    706  CB  PRO    99     -97.409   8.074 -75.099  1.00 79.04           C
ATOM    707  CG  PRO    99     -96.874   7.010 -74.124  1.00 79.04           C
ATOM    708  C   PRO    99     -99.677   8.959 -74.392  1.00 79.04           C
ATOM    709  O   PRO    99    -100.321   8.228 -73.641  1.00 79.04           O
ATOM    710  N   CYS   100    -100.239   9.706 -75.362  1.00 97.67           N
ATOM    711  CA  CYS   100    -101.648   9.633 -75.598  1.00 97.67           C
ATOM    712  CB  CYS   100    -102.424  10.862 -75.094  1.00 97.67           C
ATOM    713  SG  CYS   100    -101.932  12.391 -75.945  1.00 97.67           S
ATOM    714  C   CYS   100    -101.837   9.568 -77.076  1.00 97.67           C
ATOM    715  O   CYS   100    -101.066  10.152 -77.835  1.00 97.67           O
ATOM    716  N   ALA   101    -102.867   8.827 -77.528  1.00257.65           N
ATOM    717  CA  ALA   101    -103.110   8.752 -78.936  1.00257.65           C
ATOM    718  CB  ALA   101    -102.688   7.413 -79.565  1.00257.65           C
ATOM    719  C   ALA   101    -104.582   8.888 -79.140  1.00257.65           C
ATOM    720  O   ALA   101    -105.378   8.432 -78.320  1.00257.65           O
ATOM    721  N   GLN   102    -104.981   9.549 -80.243  1.00368.14           N
ATOM    722  CA  GLN   102    -106.377   9.692 -80.525  1.00368.14           C
ATOM    723  CB  GLN   102    -106.935  11.091 -80.212  1.00368.14           C
ATOM    724  CG  GLN   102    -106.332  12.201 -81.076  1.00368.14           C
ATOM    725  CD  GLN   102    -104.915  12.471 -80.587  1.00368.14           C
ATOM    726  OE1 GLN   102    -104.081  12.997 -81.322  1.00368.14           O
ATOM    727  NE2 GLN   102    -104.634  12.106 -79.307  1.00368.14           N
ATOM    728  C   GLN   102    -106.550   9.468 -81.990  1.00368.14           C
ATOM    729  O   GLN   102    -105.677   9.806 -82.787  1.00368.14           O
ATOM    730  N   ALA   103    -107.686   8.862 -82.383  1.00291.84           N
ATOM    731  CA  ALA   103    -107.922   8.647 -83.778  1.00291.84           C
ATOM    732  CB  ALA   103    -107.747   7.182 -84.215  1.00291.84           C
ATOM    733  C   ALA   103    -109.341   9.019 -84.047  1.00291.84           C
ATOM    734  O   ALA   103    -110.214   8.832 -83.201  1.00291.84           O
ATOM    735  N   ALA   104    -109.603   9.584 -85.241  1.00290.38           N
ATOM    736  CA  ALA   104    -110.947   9.939 -85.581  1.00290.38           C
ATOM    737  CB  ALA   104    -111.294  11.406 -85.280  1.00290.38           C
ATOM    738  C   ALA   104    -111.090   9.748 -87.053  1.00290.38           C
ATOM    739  O   ALA   104    -110.120   9.856 -87.801  1.00290.38           O
ATOM    740  N   THR   105    -112.318   9.432 -87.507  1.00310.19           N
ATOM    741  CA  THR   105    -112.533   9.267 -88.913  1.00310.19           C
ATOM    742  CB  THR   105    -112.921   7.870 -89.302  1.00310.19           C
ATOM    743  OG1 THR   105    -112.941   7.742 -90.716  1.00310.19           O
ATOM    744  CG2 THR   105    -114.310   7.563 -88.718  1.00310.19           C
ATOM    745  C   THR   105    -113.666  10.159 -89.292  1.00310.19           C
ATOM    746  O   THR   105    -114.641  10.289 -88.552  1.00310.19           O
ATOM    747  N   LEU   106    -113.555  10.824 -90.455  1.00308.99           N
ATOM    748  CA  LEU   106    -114.617  11.678 -90.888  1.00308.99           C
ATOM    749  CB  LEU   106    -114.190  13.142 -91.083  1.00308.99           C
ATOM    750  CG  LEU   106    -115.336  14.060 -91.547  1.00308.99           C
ATOM    751  CD1 LEU   106    -116.444  14.149 -90.489  1.00308.99           C
ATOM    752  CD2 LEU   106    -114.809  15.440 -91.975  1.00308.99           C
ATOM    753  C   LEU   106    -115.086  11.175 -92.211  1.00308.99           C
ATOM    754  O   LEU   106    -114.281  10.831 -93.074  1.00308.99           O
ATOM    755  N   ALA   107    -116.417  11.098 -92.394  1.00282.40           N
ATOM    756  CA  ALA   107    -116.934  10.656 -93.653  1.00282.40           C
ATOM    757  CB  ALA   107    -117.506   9.228 -93.619  1.00282.40           C
ATOM    758  C   ALA   107    -118.056  11.571 -94.008  1.00282.40           C
ATOM    759  O   ALA   107    -118.772  12.058 -93.134  1.00282.40           O
ATOM    760  N   ALA   108    -118.224  11.849 -95.314  1.00286.11           N
ATOM    761  CA  ALA   108    -119.301  12.699 -95.721  1.00286.11           C
ATOM    762  CB  ALA   108    -118.871  14.150 -95.994  1.00286.11           C
ATOM    763  C   ALA   108    -119.836  12.153 -97.002  1.00286.11           C
ATOM    764  O   ALA   108    -119.102  11.554 -97.788  1.00286.11           O
ATOM    765  N   TYR   109    -121.150  12.327 -97.231  1.00269.03           N
ATOM    766  CA  TYR   109    -121.729  11.860 -98.454  1.00269.03           C
ATOM    767  CB  TYR   109    -122.831  10.807 -98.230  1.00269.03           C
ATOM    768  CG  TYR   109    -123.369  10.379 -99.553  1.00269.03           C
ATOM    769  CD1 TYR   109    -122.651   9.517-100.350  1.00269.03           C
ATOM    770  CD2 TYR   109    -124.598  10.820 -99.989  1.00269.03           C
ATOM    771  CE1 TYR   109    -123.143   9.112-101.569  1.00269.03           C
ATOM    772  CE2 TYR   109    -125.095  10.417-101.206  1.00269.03           C
ATOM    773  CZ  TYR   109    -124.366   9.564-101.999  1.00269.03           C
ATOM    774  OH  TYR   109    -124.875   9.150-103.248  1.00269.03           O
ATOM    775  C   TYR   109    -122.347  13.054 -99.101  1.00269.03           C
ATOM    776  O   TYR   109    -123.143  13.767 -98.491  1.00269.03           O
ATOM    777  N   PRO   110    -121.968  13.309-100.320  1.00117.00           N
ATOM    778  CA  PRO   110    -122.520  14.434-101.018  1.00117.00           C
ATOM    779  CD  PRO   110    -120.620  13.004-100.765  1.00117.00           C
ATOM    780  CB  PRO   110    -121.525  14.785-102.127  1.00117.00           C
ATOM    781  CG  PRO   110    -120.563  13.584-102.186  1.00117.00           C
ATOM    782  C   PRO   110    -123.890  14.112-101.509  1.00117.00           C
ATOM    783  O   PRO   110    -124.174  12.942-101.755  1.00117.00           O
ATOM    784  N   ALA   111    -124.758  15.131-101.650  1.00247.46           N
ATOM    785  CA  ALA   111    -126.077  14.881-102.147  1.00247.46           C
ATOM    786  CB  ALA   111    -127.153  14.843-101.049  1.00247.46           C
ATOM    787  C   ALA   111    -126.420  16.006-103.062  1.00247.46           C
ATOM    788  O   ALA   111    -125.956  17.131-102.878  1.00247.46           O
ATOM    789  N   GLU   112    -127.233  15.720-104.095  1.00266.74           N
ATOM    790  CA  GLU   112    -127.626  16.759-104.998  1.00266.74           C
ATOM    791  CB  GLU   112    -127.151  16.534-106.444  1.00266.74           C
ATOM    792  CG  GLU   112    -127.562  17.653-107.402  1.00266.74           C
ATOM    793  CD  GLU   112    -127.032  17.304-108.785  1.00266.74           C
ATOM    794  OE1 GLU   112    -126.379  16.234-108.916  1.00266.74           O
ATOM    795  OE2 GLU   112    -127.276  18.100-109.730  1.00266.74           O
ATOM    796  C   GLU   112    -129.119  16.770-105.023  1.00266.74           C
ATOM    797  O   GLU   112    -129.760  15.721-105.062  1.00266.74           O
ATOM    798  N   THR   113    -129.717  17.975-104.978  1.00165.68           N
ATOM    799  CA  THR   113    -131.145  18.050-105.027  1.00165.68           C
ATOM    800  CB  THR   113    -131.757  18.650-103.796  1.00165.68           C
ATOM    801  OG1 THR   113    -131.404  17.886-102.652  1.00165.68           O
ATOM    802  CG2 THR   113    -133.285  18.671-103.968  1.00165.68           C
ATOM    803  C   THR   113    -131.501  18.939-106.170  1.00165.68           C
ATOM    804  O   THR   113    -130.909  19.998-106.370  1.00165.68           O
ATOM    805  N   PRO   114    -132.445  18.498-106.949  1.00104.13           N
ATOM    806  CA  PRO   114    -132.902  19.301-108.046  1.00104.13           C
ATOM    807  CD  PRO   114    -132.590  17.079-107.218  1.00104.13           C
ATOM    808  CB  PRO   114    -133.533  18.335-109.054  1.00104.13           C
ATOM    809  CG  PRO   114    -133.696  17.014-108.281  1.00104.13           C
ATOM    810  C   PRO   114    -133.844  20.333-107.526  1.00104.13           C
ATOM    811  O   PRO   114    -134.419  20.127-106.458  1.00104.13           O
ATOM    812  N   THR   115    -134.007  21.457-108.248  1.00287.77           N
ATOM    813  CA  THR   115    -134.924  22.458-107.794  1.00287.77           C
ATOM    814  CB  THR   115    -134.277  23.783-107.514  1.00287.77           C
ATOM    815  OG1 THR   115    -135.209  24.664-106.904  1.00287.77           O
ATOM    816  CG2 THR   115    -133.767  24.376-108.838  1.00287.77           C
ATOM    817  C   THR   115    -135.919  22.670-108.884  1.00287.77           C
ATOM    818  O   THR   115    -135.568  22.702-110.063  1.00287.77           O
ATOM    819  N   ALA   116    -137.206  22.797-108.512  1.00265.08           N
ATOM    820  CA  ALA   116    -138.212  23.021-109.505  1.00265.08           C
ATOM    821  CB  ALA   116    -138.799  21.726-110.092  1.00265.08           C
ATOM    822  C   ALA   116    -139.333  23.749-108.842  1.00265.08           C
ATOM    823  O   ALA   116    -139.477  23.711-107.621  1.00265.08           O
ATOM    824  N   GLY   117    -140.149  24.457-109.644  1.00138.52           N
ATOM    825  CA  GLY   117    -141.270  25.152-109.088  1.00138.52           C
ATOM    826  C   GLY   117    -141.744  26.128-110.112  1.00138.52           C
ATOM    827  O   GLY   117    -140.984  26.552-110.981  1.00138.52           O
ATOM    828  N   GLU   118    -143.031  26.511-110.027  1.00288.81           N
ATOM    829  CA  GLU   118    -143.564  27.461-110.956  1.00288.81           C
ATOM    830  CB  GLU   118    -144.480  26.838-112.023  1.00288.81           C
ATOM    831  CG  GLU   118    -145.041  27.857-113.016  1.00288.81           C
ATOM    832  CD  GLU   118    -145.920  27.109-114.009  1.00288.81           C
ATOM    833  OE1 GLU   118    -146.039  25.862-113.872  1.00288.81           O
ATOM    834  OE2 GLU   118    -146.482  27.775-114.919  1.00288.81           O
ATOM    835  C   GLU   118    -144.391  28.419-110.166  1.00288.81           C
ATOM    836  O   GLU   118    -144.936  28.070-109.121  1.00288.81           O
ATOM    837  N   GLU   119    -144.486  29.674-110.642  1.00297.45           N
ATOM    838  CA  GLU   119    -145.275  30.640-109.940  1.00297.45           C
ATOM    839  CB  GLU   119    -144.484  31.885-109.504  1.00297.45           C
ATOM    840  CG  GLU   119    -145.327  32.906-108.737  1.00297.45           C
ATOM    841  CD  GLU   119    -144.428  34.077-108.369  1.00297.45           C
ATOM    842  OE1 GLU   119    -143.226  34.042-108.746  1.00297.45           O
ATOM    843  OE2 GLU   119    -144.930  35.023-107.705  1.00297.45           O
ATOM    844  C   GLU   119    -146.345  31.098-110.872  1.00297.45           C
ATOM    845  O   GLU   119    -146.132  31.200-112.078  1.00297.45           O
ATOM    846  N   TYR   120    -147.546  31.368-110.326  1.00262.90           N
ATOM    847  CA  TYR   120    -148.620  31.829-111.153  1.00262.90           C
ATOM    848  CB  TYR   120    -149.875  30.942-111.090  1.00262.90           C
ATOM    849  CG  TYR   120    -149.527  29.613-111.667  1.00262.90           C
ATOM    850  CD1 TYR   120    -149.548  29.415-113.029  1.00262.90           C
ATOM    851  CD2 TYR   120    -149.180  28.563-110.847  1.00262.90           C
ATOM    852  CE1 TYR   120    -149.229  28.190-113.565  1.00262.90           C
ATOM    853  CE2 TYR   120    -148.859  27.336-111.377  1.00262.90           C
ATOM    854  CZ  TYR   120    -148.883  27.148-112.738  1.00262.90           C
ATOM    855  OH  TYR   120    -148.553  25.889-113.285  1.00262.90           O
ATOM    856  C   TYR   120    -149.015  33.173-110.640  1.00262.90           C
ATOM    857  O   TYR   120    -149.178  33.376-109.438  1.00262.90           O
ATOM    858  N   PRO   121    -149.133  34.107-111.537  1.00102.03           N
ATOM    859  CA  PRO   121    -149.543  35.425-111.151  1.00102.03           C
ATOM    860  CD  PRO   121    -148.293  34.126-112.720  1.00102.03           C
ATOM    861  CB  PRO   121    -149.072  36.367-112.261  1.00102.03           C
ATOM    862  CG  PRO   121    -148.675  35.437-113.422  1.00102.03           C
ATOM    863  C   PRO   121    -151.020  35.440-110.927  1.00102.03           C
ATOM    864  O   PRO   121    -151.717  34.609-111.510  1.00102.03           O
ATOM    865  N   SER   122    -151.512  36.361-110.076  1.00190.02           N
ATOM    866  CA  SER   122    -152.923  36.435-109.845  1.00190.02           C
ATOM    867  CB  SER   122    -153.377  35.714-108.563  1.00190.02           C
ATOM    868  OG  SER   122    -154.784  35.836-108.411  1.00190.02           O
ATOM    869  C   SER   122    -153.257  37.881-109.673  1.00190.02           C
ATOM    870  O   SER   122    -152.393  38.696-109.351  1.00190.02           O
ATOM    871  N   ARG   123    -154.533  38.239-109.914  1.00249.32           N
ATOM    872  CA  ARG   123    -154.927  39.604-109.742  1.00249.32           C
ATOM    873  CB  ARG   123    -155.540  40.232-111.005  1.00249.32           C
ATOM    874  CG  ARG   123    -154.547  40.372-112.162  1.00249.32           C
ATOM    875  CD  ARG   123    -153.674  41.625-112.074  1.00249.32           C
ATOM    876  NE  ARG   123    -154.570  42.807-112.218  1.00249.32           N
ATOM    877  CZ  ARG   123    -154.057  44.069-112.129  1.00249.32           C
ATOM    878  NH1 ARG   123    -152.722  44.248-111.909  1.00249.32           N
ATOM    879  NH2 ARG   123    -154.879  45.150-112.258  1.00249.32           N
ATOM    880  C   ARG   123    -155.981  39.618-108.687  1.00249.32           C
ATOM    881  O   ARG   123    -156.917  38.820-108.703  1.00249.32           O
ATOM    882  N   PRO   124    -155.823  40.503-107.745  1.00180.42           N
ATOM    883  CA  PRO   124    -156.810  40.598-106.708  1.00180.42           C
ATOM    884  CD  PRO   124    -154.488  40.794-107.249  1.00180.42           C
ATOM    885  CB  PRO   124    -156.135  41.323-105.547  1.00180.42           C
ATOM    886  CG  PRO   124    -154.644  40.991-105.733  1.00180.42           C
ATOM    887  C   PRO   124    -158.023  41.296-107.225  1.00180.42           C
ATOM    888  O   PRO   124    -157.903  42.077-108.168  1.00180.42           O
ATOM    889  N   THR   125    -159.202  41.017-106.638  1.00214.97           N
ATOM    890  CA  THR   125    -160.393  41.686-107.068  1.00214.97           C
ATOM    891  CB  THR   125    -161.395  40.772-107.710  1.00214.97           C
ATOM    892  OG1 THR   125    -160.823  40.136-108.844  1.00214.97           O
ATOM    893  CG2 THR   125    -162.619  41.603-108.129  1.00214.97           C
ATOM    894  C   THR   125    -161.035  42.254-105.848  1.00214.97           C
ATOM    895  O   THR   125    -160.992  41.651-104.776  1.00214.97           O
ATOM    896  N   GLU   126    -161.634  43.453-105.975  1.00341.59           N
ATOM    897  CA  GLU   126    -162.279  44.038-104.840  1.00341.59           C
ATOM    898  CB  GLU   126    -161.551  45.279-104.291  1.00341.59           C
ATOM    899  CG  GLU   126    -162.232  45.911-103.074  1.00341.59           C
ATOM    900  CD  GLU   126    -163.328  46.849-103.560  1.00341.59           C
ATOM    901  OE1 GLU   126    -163.353  47.151-104.783  1.00341.59           O
ATOM    902  OE2 GLU   126    -164.153  47.282-102.712  1.00341.59           O
ATOM    903  C   GLU   126    -163.642  44.465-105.272  1.00341.59           C
ATOM    904  O   GLU   126    -163.829  44.953-106.385  1.00341.59           O
ATOM    905  N   PHE   127    -164.644  44.263-104.395  1.00312.19           N
ATOM    906  CA  PHE   127    -165.977  44.676-104.718  1.00312.19           C
ATOM    907  CB  PHE   127    -166.935  43.504-104.994  1.00312.19           C
ATOM    908  CG  PHE   127    -168.269  44.082-105.317  1.00312.19           C
ATOM    909  CD1 PHE   127    -168.555  44.514-106.592  1.00312.19           C
ATOM    910  CD2 PHE   127    -169.237  44.191-104.344  1.00312.19           C
ATOM    911  CE1 PHE   127    -169.788  45.047-106.891  1.00312.19           C
ATOM    912  CE2 PHE   127    -170.470  44.722-104.638  1.00312.19           C
ATOM    913  CZ  PHE   127    -170.747  45.153-105.913  1.00312.19           C
ATOM    914  C   PHE   127    -166.503  45.405-103.526  1.00312.19           C
ATOM    915  O   PHE   127    -166.159  45.083-102.390  1.00312.19           O
ATOM    916  N   ALA   128    -167.341  46.434-103.759  1.00287.88           N
ATOM    917  CA  ALA   128    -167.888  47.152-102.648  1.00287.88           C
ATOM    918  CB  ALA   128    -167.111  48.433-102.298  1.00287.88           C
ATOM    919  C   ALA   128    -169.274  47.567-103.013  1.00287.88           C
ATOM    920  O   ALA   128    -169.586  47.766-104.188  1.00287.88           O
ATOM    921  N   PHE   129    -170.154  47.684-102.001  1.00307.62           N
ATOM    922  CA  PHE   129    -171.497  48.117-102.250  1.00307.62           C
ATOM    923  CB  PHE   129    -172.544  47.005-102.071  1.00307.62           C
ATOM    924  CG  PHE   129    -173.882  47.591-102.361  1.00307.62           C
ATOM    925  CD1 PHE   129    -174.332  47.699-103.657  1.00307.62           C
ATOM    926  CD2 PHE   129    -174.690  48.031-101.337  1.00307.62           C
ATOM    927  CE1 PHE   129    -175.567  48.240-103.928  1.00307.62           C
ATOM    928  CE2 PHE   129    -175.925  48.573-101.602  1.00307.62           C
ATOM    929  CZ  PHE   129    -176.366  48.677-102.899  1.00307.62           C
ATOM    930  C   PHE   129    -171.795  49.174-101.241  1.00307.62           C
ATOM    931  O   PHE   129    -171.311  49.115-100.110  1.00307.62           O
ATOM    932  N   TYR   130    -172.585  50.191-101.626  1.00258.46           N
ATOM    933  CA  TYR   130    -172.903  51.223-100.685  1.00258.46           C
ATOM    934  CB  TYR   130    -172.431  52.614-101.140  1.00258.46           C
ATOM    935  CG  TYR   130    -172.799  53.611-100.095  1.00258.46           C
ATOM    936  CD1 TYR   130    -172.060  53.717 -98.940  1.00258.46           C
ATOM    937  CD2 TYR   130    -173.876  54.449-100.277  1.00258.46           C
ATOM    938  CE1 TYR   130    -172.395  54.640 -97.977  1.00258.46           C
ATOM    939  CE2 TYR   130    -174.215  55.374 -99.318  1.00258.46           C
ATOM    940  CZ  TYR   130    -173.475  55.468 -98.164  1.00258.46           C
ATOM    941  OH  TYR   130    -173.821  56.415 -97.177  1.00258.46           O
ATOM    942  C   TYR   130    -174.388  51.264-100.542  1.00258.46           C
ATOM    943  O   TYR   130    -175.119  51.502-101.499  1.00258.46           O
ATOM    944  N   PRO   131    -174.843  50.999 -99.350  1.00 92.52           N
ATOM    945  CA  PRO   131    -176.254  51.061 -99.081  1.00 92.52           C
ATOM    946  CD  PRO   131    -174.176  50.021 -98.509  1.00 92.52           C
ATOM    947  CB  PRO   131    -176.510  50.121 -97.899  1.00 92.52           C
ATOM    948  CG  PRO   131    -175.116  49.851 -97.307  1.00 92.52           C
ATOM    949  C   PRO   131    -176.642  52.477 -98.811  1.00 92.52           C
ATOM    950  O   PRO   131    -175.768  53.274 -98.475  1.00 92.52           O
ATOM    951  N   GLY   132    -177.937  52.818 -98.954  1.00107.76           N
ATOM    952  CA  GLY   132    -178.347  54.159 -98.660  1.00107.76           C
ATOM    953  C   GLY   132    -179.804  54.273 -98.965  1.00107.76           C
ATOM    954  O   GLY   132    -180.332  53.555 -99.813  1.00107.76           O
ATOM    955  N   TYR   133    -180.493  55.195 -98.265  1.00260.17           N
ATOM    956  CA  TYR   133    -181.890  55.402 -98.505  1.00260.17           C
ATOM    957  CB  TYR   133    -182.761  55.087 -97.275  1.00260.17           C
ATOM    958  CG  TYR   133    -184.190  55.312 -97.631  1.00260.17           C
ATOM    959  CD1 TYR   133    -184.883  54.364 -98.349  1.00260.17           C
ATOM    960  CD2 TYR   133    -184.842  56.459 -97.242  1.00260.17           C
ATOM    961  CE1 TYR   133    -186.203  54.561 -98.681  1.00260.17           C
ATOM    962  CE2 TYR   133    -186.161  56.662 -97.571  1.00260.17           C
ATOM    963  CZ  TYR   133    -186.844  55.712 -98.292  1.00260.17           C
ATOM    964  OH  TYR   133    -188.198  55.917 -98.631  1.00260.17           O
ATOM    965  C   TYR   133    -182.039  56.855 -98.827  1.00260.17           C
ATOM    966  O   TYR   133    -181.574  57.717 -98.082  1.00260.17           O
ATOM    967  N   PRO   134    -182.674  57.142 -99.930  1.00161.27           N
ATOM    968  CA  PRO   134    -182.822  58.498-100.385  1.00161.27           C
ATOM    969  CD  PRO   134    -183.707  56.271-100.465  1.00161.27           C
ATOM    970  CB  PRO   134    -183.768  58.422-101.581  1.00161.27           C
ATOM    971  CG  PRO   134    -184.647  57.203-101.249  1.00161.27           C
ATOM    972  C   PRO   134    -183.380  59.376 -99.311  1.00161.27           C
ATOM    973  O   PRO   134    -182.886  60.490 -99.143  1.00161.27           O
ATOM    974  N   GLY   135    -184.410  58.910 -98.581  1.00 92.26           N
ATOM    975  CA  GLY   135    -184.978  59.712 -97.538  1.00 92.26           C
ATOM    976  C   GLY   135    -185.928  60.673 -98.177  1.00 92.26           C
ATOM    977  O   GLY   135    -185.965  60.803 -99.400  1.00 92.26           O
ATOM    978  N   THR   136    -186.730  61.375 -97.352  1.00288.42           N
ATOM    979  CA  THR   136    -187.653  62.332 -97.886  1.00288.42           C
ATOM    980  CB  THR   136    -189.086  61.895 -97.806  1.00288.42           C
ATOM    981  OG1 THR   136    -189.916  62.804 -98.513  1.00288.42           O
ATOM    982  CG2 THR   136    -189.501  61.832 -96.326  1.00288.42           C
ATOM    983  C   THR   136    -187.527  63.580 -97.074  1.00288.42           C
ATOM    984  O   THR   136    -187.174  63.535 -95.897  1.00288.42           O
ATOM    985  N   TYR   137    -187.796  64.743 -97.700  1.00319.77           N
ATOM    986  CA  TYR   137    -187.716  65.984 -96.985  1.00319.77           C
ATOM    987  CB  TYR   137    -186.529  66.863 -97.413  1.00319.77           C
ATOM    988  CG  TYR   137    -186.579  68.108 -96.596  1.00319.77           C
ATOM    989  CD1 TYR   137    -186.060  68.130 -95.323  1.00319.77           C
ATOM    990  CD2 TYR   137    -187.147  69.254 -97.105  1.00319.77           C
ATOM    991  CE1 TYR   137    -186.106  69.279 -94.567  1.00319.77           C
ATOM    992  CE2 TYR   137    -187.195  70.405 -96.355  1.00319.77           C
ATOM    993  CZ  TYR   137    -186.674  70.418 -95.084  1.00319.77           C
ATOM    994  OH  TYR   137    -186.722  71.597 -94.310  1.00319.77           O
ATOM    995  C   TYR   137    -188.960  66.759 -97.272  1.00319.77           C
ATOM    996  O   TYR   137    -189.510  66.680 -98.369  1.00319.77           O
ATOM    997  N   GLN   138    -189.450  67.518 -96.270  1.00286.11           N
ATOM    998  CA  GLN   138    -190.614  68.322 -96.491  1.00286.11           C
ATOM    999  CB  GLN   138    -191.841  67.874 -95.671  1.00286.11           C
ATOM   1000  CG  GLN   138    -191.676  68.001 -94.154  1.00286.11           C
ATOM   1001  CD  GLN   138    -192.025  69.426 -93.745  1.00286.11           C
ATOM   1002  OE1 GLN   138    -191.259  70.091 -93.049  1.00286.11           O
ATOM   1003  NE2 GLN   138    -193.218  69.908 -94.185  1.00286.11           N
ATOM   1004  C   GLN   138    -190.270  69.723 -96.097  1.00286.11           C
ATOM   1005  O   GLN   138    -189.673  69.968 -95.050  1.00286.11           O
ATOM   1006  N   PRO   139    -190.604  70.645 -96.955  1.00193.58           N
ATOM   1007  CA  PRO   139    -190.333  72.023 -96.646  1.00193.58           C
ATOM   1008  CD  PRO   139    -190.453  70.373 -98.376  1.00193.58           C
ATOM   1009  CB  PRO   139    -190.299  72.760 -97.983  1.00193.58           C
ATOM   1010  CG  PRO   139    -189.901  71.668 -98.991  1.00193.58           C
ATOM   1011  C   PRO   139    -191.352  72.573 -95.702  1.00193.58           C
ATOM   1012  O   PRO   139    -192.460  72.041 -95.647  1.00193.58           O
ATOM   1013  N   MET   140    -190.993  73.625 -94.939  1.00312.08           N
ATOM   1014  CA  MET   140    -191.935  74.248 -94.056  1.00312.08           C
ATOM   1015  CB  MET   140    -191.850  73.747 -92.605  1.00312.08           C
ATOM   1016  CG  MET   140    -190.528  74.085 -91.914  1.00312.08           C
ATOM   1017  SD  MET   140    -190.405  73.503 -90.196  1.00312.08           S
ATOM   1018  CE  MET   140    -190.341  71.741 -90.630  1.00312.08           C
ATOM   1019  C   MET   140    -191.614  75.708 -94.040  1.00312.08           C
ATOM   1020  O   MET   140    -190.457  76.096 -94.193  1.00312.08           O
ATOM   1021  N   ALA   141    -192.641  76.567 -93.877  1.00285.77           N
ATOM   1022  CA  ALA   141    -192.374  77.975 -93.837  1.00285.77           C
ATOM   1023  CB  ALA   141    -192.402  78.645 -95.222  1.00285.77           C
ATOM   1024  C   ALA   141    -193.437  78.627 -93.014  1.00285.77           C
ATOM   1025  O   ALA   141    -194.544  78.108 -92.884  1.00285.77           O
ATOM   1026  N   SER   142    -193.107  79.788 -92.412  1.00197.62           N
ATOM   1027  CA  SER   142    -194.071  80.510 -91.635  1.00197.62           C
ATOM   1028  CB  SER   142    -193.984  80.231 -90.125  1.00197.62           C
ATOM   1029  OG  SER   142    -192.737  80.682 -89.617  1.00197.62           O
ATOM   1030  C   SER   142    -193.793  81.966 -91.830  1.00197.62           C
ATOM   1031  O   SER   142    -192.657  82.357 -92.103  1.00197.62           O
ATOM   1032  N   TYR   143    -194.837  82.812 -91.719  1.00279.67           N
ATOM   1033  CA  TYR   143    -194.631  84.222 -91.882  1.00279.67           C
ATOM   1034  CB  TYR   143    -195.284  84.792 -93.153  1.00279.67           C
ATOM   1035  CG  TYR   143    -194.995  86.253 -93.192  1.00279.67           C
ATOM   1036  CD1 TYR   143    -193.792  86.718 -93.671  1.00279.67           C
ATOM   1037  CD2 TYR   143    -195.932  87.160 -92.750  1.00279.67           C
ATOM   1038  CE1 TYR   143    -193.527  88.067 -93.707  1.00279.67           C
ATOM   1039  CE2 TYR   143    -195.673  88.509 -92.784  1.00279.67           C
ATOM   1040  CZ  TYR   143    -194.468  88.964 -93.263  1.00279.67           C
ATOM   1041  OH  TYR   143    -194.199  90.349 -93.300  1.00279.67           O
ATOM   1042  C   TYR   143    -195.259  84.920 -90.717  1.00279.67           C
ATOM   1043  O   TYR   143    -196.369  84.583 -90.304  1.00279.67           O
ATOM   1044  N   LEU   144    -194.542  85.904 -90.139  1.00257.72           N
ATOM   1045  CA  LEU   144    -195.095  86.653 -89.048  1.00257.72           C
ATOM   1046  CB  LEU   144    -194.399  86.353 -87.701  1.00257.72           C
ATOM   1047  CG  LEU   144    -195.061  86.941 -86.431  1.00257.72           C
ATOM   1048  CD1 LEU   144    -194.257  86.552 -85.180  1.00257.72           C
ATOM   1049  CD2 LEU   144    -195.296  88.457 -86.509  1.00257.72           C
ATOM   1050  C   LEU   144    -194.868  88.093 -89.389  1.00257.72           C
ATOM   1051  O   LEU   144    -193.778  88.474 -89.813  1.00257.72           O
ATOM   1052  N   ASP   145    -195.910  88.937 -89.232  1.00196.12           N
ATOM   1053  CA  ASP   145    -195.741  90.330 -89.526  1.00196.12           C
ATOM   1054  CB  ASP   145    -196.446  90.769 -90.822  1.00196.12           C
ATOM   1055  CG  ASP   145    -196.046  92.207 -91.127  1.00196.12           C
ATOM   1056  OD1 ASP   145    -195.308  92.809 -90.302  1.00196.12           O
ATOM   1057  OD2 ASP   145    -196.470  92.721 -92.197  1.00196.12           O
ATOM   1058  C   ASP   145    -196.344  91.116 -88.406  1.00196.12           C
ATOM   1059  O   ASP   145    -197.537  90.997 -88.129  1.00196.12           O
ATOM   1060  N   VAL   146    -195.525  91.931 -87.713  1.00 61.02           N
ATOM   1061  CA  VAL   146    -196.060  92.743 -86.659  1.00 61.02           C
ATOM   1062  CB  VAL   146    -195.834  92.176 -85.289  1.00 61.02           C
ATOM   1063  CG1 VAL   146    -196.339  93.191 -84.249  1.00 61.02           C
ATOM   1064  CG2 VAL   146    -196.524  90.804 -85.207  1.00 61.02           C
ATOM   1065  C   VAL   146    -195.360  94.064 -86.704  1.00 61.02           C
ATOM   1066  O   VAL   146    -194.198  94.147 -87.097  1.00 61.02           O
ATOM   1067  N   SER   147    -196.069  95.144 -86.319  1.00142.82           N
ATOM   1068  CA  SER   147    -195.450  96.437 -86.293  1.00142.82           C
ATOM   1069  CB  SER   147    -195.576  97.208 -87.619  1.00142.82           C
ATOM   1070  OG  SER   147    -196.940  97.495 -87.889  1.00142.82           O
ATOM   1071  C   SER   147    -196.143  97.249 -85.246  1.00142.82           C
ATOM   1072  O   SER   147    -197.326  97.049 -84.976  1.00142.82           O
ATOM   1073  N   VAL   148    -195.408  98.182 -84.608  1.00102.45           N
ATOM   1074  CA  VAL   148    -196.018  99.024 -83.620  1.00102.45           C
ATOM   1075  CB  VAL   148    -195.972  98.451 -82.235  1.00102.45           C
ATOM   1076  CG1 VAL   148    -196.786  97.146 -82.218  1.00102.45           C
ATOM   1077  CG2 VAL   148    -194.500  98.274 -81.828  1.00102.45           C
ATOM   1078  C   VAL   148    -195.254 100.308 -83.587  1.00102.45           C
ATOM   1079  O   VAL   148    -194.073 100.346 -83.928  1.00102.45           O
ATOM   1080  N   VAL   149    -195.925 101.409 -83.191  1.00114.60           N
ATOM   1081  CA  VAL   149    -195.243 102.667 -83.093  1.00114.60           C
ATOM   1082  CB  VAL   149    -195.406 103.532 -84.308  1.00114.60           C
ATOM   1083  CG1 VAL   149    -194.769 102.815 -85.510  1.00114.60           C
ATOM   1084  CG2 VAL   149    -196.901 103.845 -84.489  1.00114.60           C
ATOM   1085  C   VAL   149    -195.838 103.413 -81.943  1.00114.60           C
ATOM   1086  O   VAL   149    -197.023 103.272 -81.648  1.00114.60           O
ATOM   1087  N   GLN   150    -195.013 104.219 -81.243  1.00296.20           N
ATOM   1088  CA  GLN   150    -195.528 104.997 -80.154  1.00296.20           C
ATOM   1089  CB  GLN   150    -195.555 104.241 -78.815  1.00296.20           C
ATOM   1090  CG  GLN   150    -196.506 103.042 -78.812  1.00296.20           C
ATOM   1091  CD  GLN   150    -197.934 103.568 -78.877  1.00296.20           C
ATOM   1092  OE1 GLN   150    -198.890 102.797 -78.947  1.00296.20           O
ATOM   1093  NE2 GLN   150    -198.086 104.919 -78.855  1.00296.20           N
ATOM   1094  C   GLN   150    -194.629 106.178 -79.977  1.00296.20           C
ATOM   1095  O   GLN   150    -193.435 106.108 -80.263  1.00296.20           O
ATOM   1096  N   THR   151    -195.192 107.314 -79.516  1.00319.79           N
ATOM   1097  CA  THR   151    -194.382 108.475 -79.289  1.00319.79           C
ATOM   1098  CB  THR   151    -194.628 109.581 -80.274  1.00319.79           C
ATOM   1099  OG1 THR   151    -193.672 110.615 -80.099  1.00319.79           O
ATOM   1100  CG2 THR   151    -196.051 110.125 -80.057  1.00319.79           C
ATOM   1101  C   THR   151    -194.724 109.009 -77.935  1.00319.79           C
ATOM   1102  O   THR   151    -195.885 108.998 -77.529  1.00319.79           O
ATOM   1103  N   LEU   152    -193.705 109.474 -77.184  1.00245.54           N
ATOM   1104  CA  LEU   152    -193.960 110.021 -75.884  1.00245.54           C
ATOM   1105  CB  LEU   152    -193.671 109.041 -74.735  1.00245.54           C
ATOM   1106  CG  LEU   152    -194.588 107.803 -74.742  1.00245.54           C
ATOM   1107  CD1 LEU   152    -194.267 106.866 -73.569  1.00245.54           C
ATOM   1108  CD2 LEU   152    -196.070 108.205 -74.791  1.00245.54           C
ATOM   1109  C   LEU   152    -193.059 111.200 -75.696  1.00245.54           C
ATOM   1110  O   LEU   152    -192.005 111.292 -76.323  1.00245.54           O
ATOM   1111  N   GLY   153    -193.471 112.152 -74.835  1.00138.18           N
ATOM   1112  CA  GLY   153    -192.638 113.287 -74.561  1.00138.18           C
ATOM   1113  C   GLY   153    -193.412 114.221 -73.687  1.00138.18           C
ATOM   1114  O   GLY   153    -194.641 114.259 -73.738  1.00138.18           O
ATOM   1115  N   ALA   154    -192.699 115.005 -72.852  1.00218.27           N
ATOM   1116  CA  ALA   154    -193.371 115.947 -72.006  1.00218.27           C
ATOM   1117  CB  ALA   154    -193.384 115.541 -70.523  1.00218.27           C
ATOM   1118  C   ALA   154    -192.631 117.242 -72.100  1.00218.27           C
ATOM   1119  O   ALA   154    -191.401 117.282 -72.099  1.00218.27           O
ATOM   1120  N   PRO   155    -193.377 118.306 -72.186  1.00164.62           N
ATOM   1121  CA  PRO   155    -192.809 119.619 -72.312  1.00164.62           C
ATOM   1122  CD  PRO   155    -194.720 118.343 -71.632  1.00164.62           C
ATOM   1123  CB  PRO   155    -193.994 120.577 -72.236  1.00164.62           C
ATOM   1124  CG  PRO   155    -194.982 119.828 -71.322  1.00164.62           C
ATOM   1125  C   PRO   155    -191.842 119.883 -71.202  1.00164.62           C
ATOM   1126  O   PRO   155    -190.787 120.462 -71.460  1.00164.62           O
ATOM   1127  N   GLY   156    -192.183 119.486 -69.962  1.00 94.40           N
ATOM   1128  CA  GLY   156    -191.317 119.736 -68.846  1.00 94.40           C
ATOM   1129  C   GLY   156    -191.655 121.100 -68.336  1.00 94.40           C
ATOM   1130  O   GLY   156    -192.180 121.932 -69.075  1.00 94.40           O
ATOM   1131  N   GLU   157    -191.361 121.371 -67.048  1.00292.68           N
ATOM   1132  CA  GLU   157    -191.660 122.674 -66.531  1.00292.68           C
ATOM   1133  CB  GLU   157    -192.999 122.715 -65.768  1.00292.68           C
ATOM   1134  CG  GLU   157    -193.637 124.104 -65.674  1.00292.68           C
ATOM   1135  CD  GLU   157    -193.048 124.840 -64.485  1.00292.68           C
ATOM   1136  OE1 GLU   157    -193.058 124.259 -63.367  1.00292.68           O
ATOM   1137  OE2 GLU   157    -192.576 125.993 -64.677  1.00292.68           O
ATOM   1138  C   GLU   157    -190.547 123.041 -65.595  1.00292.68           C
ATOM   1139  O   GLU   157    -190.037 122.202 -64.855  1.00292.68           O
ATOM   1140  N   PRO   158    -190.139 124.280 -65.642  1.00193.32           N
ATOM   1141  CA  PRO   158    -189.060 124.709 -64.788  1.00193.32           C
ATOM   1142  CD  PRO   158    -190.112 124.966 -66.924  1.00193.32           C
ATOM   1143  CB  PRO   158    -188.494 125.976 -65.426  1.00193.32           C
ATOM   1144  CG  PRO   158    -188.830 125.813 -66.918  1.00193.32           C
ATOM   1145  C   PRO   158    -189.498 124.913 -63.373  1.00193.32           C
ATOM   1146  O   PRO   158    -190.684 125.135 -63.138  1.00193.32           O
ATOM   1147  N   ARG   159    -188.561 124.838 -62.407  1.00362.10           N
ATOM   1148  CA  ARG   159    -188.928 125.051 -61.038  1.00362.10           C
ATOM   1149  CB  ARG   159    -188.799 123.789 -60.162  1.00362.10           C
ATOM   1150  CG  ARG   159    -187.395 123.173 -60.119  1.00362.10           C
ATOM   1151  CD  ARG   159    -186.374 123.965 -59.297  1.00362.10           C
ATOM   1152  NE  ARG   159    -186.797 123.899 -57.869  1.00362.10           N
ATOM   1153  CZ  ARG   159    -186.400 122.854 -57.086  1.00362.10           C
ATOM   1154  NH1 ARG   159    -185.612 121.869 -57.610  1.00362.10           N
ATOM   1155  NH2 ARG   159    -186.789 122.794 -55.779  1.00362.10           N
ATOM   1156  C   ARG   159    -188.022 126.099 -60.476  1.00362.10           C
ATOM   1157  O   ARG   159    -186.852 126.184 -60.845  1.00362.10           O
ATOM   1158  N   HIS   160    -188.558 126.947 -59.576  1.00259.60           N
ATOM   1159  CA  HIS   160    -187.744 127.957 -58.965  1.00259.60           C
ATOM   1160  ND1 HIS   160    -185.977 130.796 -59.299  1.00259.60           N
ATOM   1161  CG  HIS   160    -187.211 130.432 -58.808  1.00259.60           C
ATOM   1162  CB  HIS   160    -188.086 129.383 -59.428  1.00259.60           C
ATOM   1163  NE2 HIS   160    -186.336 132.045 -57.496  1.00259.60           N
ATOM   1164  CD2 HIS   160    -187.414 131.205 -57.706  1.00259.60           C
ATOM   1165  CE1 HIS   160    -185.499 131.764 -58.478  1.00259.60           C
ATOM   1166  C   HIS   160    -187.998 127.897 -57.494  1.00259.60           C
ATOM   1167  O   HIS   160    -189.145 127.823 -57.056  1.00259.60           O
ATOM   1168  N   ASP   161    -186.919 127.905 -56.686  1.00223.62           N
ATOM   1169  CA  ASP   161    -187.091 127.864 -55.264  1.00223.62           C
ATOM   1170  CB  ASP   161    -186.613 126.551 -54.617  1.00223.62           C
ATOM   1171  CG  ASP   161    -185.115 126.408 -54.853  1.00223.62           C
ATOM   1172  OD1 ASP   161    -184.631 126.882 -55.916  1.00223.62           O
ATOM   1173  OD2 ASP   161    -184.434 125.822 -53.970  1.00223.62           O
ATOM   1174  C   ASP   161    -186.292 128.976 -54.665  1.00223.62           C
ATOM   1175  O   ASP   161    -185.150 129.215 -55.056  1.00223.62           O
ATOM   1176  N   SER   162    -186.889 129.711 -53.706  1.00136.73           N
ATOM   1177  CA  SER   162    -186.163 130.763 -53.060  1.00136.73           C
ATOM   1178  CB  SER   162    -186.649 132.173 -53.439  1.00136.73           C
ATOM   1179  OG  SER   162    -187.984 132.365 -52.993  1.00136.73           O
ATOM   1180  C   SER   162    -186.370 130.606 -51.588  1.00136.73           C
ATOM   1181  O   SER   162    -187.451 130.226 -51.142  1.00136.73           O
ATOM   1182  N   LEU   163    -185.317 130.876 -50.791  1.00321.99           N
ATOM   1183  CA  LEU   163    -185.446 130.761 -49.369  1.00321.99           C
ATOM   1184  CB  LEU   163    -184.674 129.557 -48.788  1.00321.99           C
ATOM   1185  CG  LEU   163    -184.781 129.365 -47.257  1.00321.99           C
ATOM   1186  CD1 LEU   163    -184.001 130.428 -46.465  1.00321.99           C
ATOM   1187  CD2 LEU   163    -186.251 129.258 -46.821  1.00321.99           C
ATOM   1188  C   LEU   163    -184.883 132.014 -48.778  1.00321.99           C
ATOM   1189  O   LEU   163    -183.913 132.570 -49.289  1.00321.99           O
ATOM   1190  N   LEU   164    -185.501 132.507 -47.686  1.00188.54           N
ATOM   1191  CA  LEU   164    -184.990 133.682 -47.047  1.00188.54           C
ATOM   1192  CB  LEU   164    -186.028 134.807 -46.912  1.00188.54           C
ATOM   1193  CG  LEU   164    -186.511 135.365 -48.263  1.00188.54           C
ATOM   1194  CD1 LEU   164    -187.535 136.494 -48.069  1.00188.54           C
ATOM   1195  CD2 LEU   164    -185.329 135.788 -49.149  1.00188.54           C
ATOM   1196  C   LEU   164    -184.577 133.294 -45.664  1.00188.54           C
ATOM   1197  O   LEU   164    -185.353 132.720 -44.902  1.00188.54           O
ATOM   1198  N   PRO   165    -183.347 133.573 -45.343  1.00154.81           N
ATOM   1199  CA  PRO   165    -182.879 133.259 -44.021  1.00154.81           C
ATOM   1200  CD  PRO   165    -182.299 133.408 -46.339  1.00154.81           C
ATOM   1201  CB  PRO   165    -181.356 133.191 -44.116  1.00154.81           C
ATOM   1202  CG  PRO   165    -181.099 132.815 -45.584  1.00154.81           C
ATOM   1203  C   PRO   165    -183.361 134.273 -43.035  1.00154.81           C
ATOM   1204  O   PRO   165    -183.671 135.394 -43.438  1.00154.81           O
ATOM   1205  N   VAL   166    -183.449 133.898 -41.743  1.00 39.27           N
ATOM   1206  CA  VAL   166    -183.854 134.835 -40.737  1.00 39.27           C
ATOM   1207  CB  VAL   166    -185.195 134.531 -40.139  1.00 39.27           C
ATOM   1208  CG1 VAL   166    -185.462 135.533 -39.003  1.00 39.27           C
ATOM   1209  CG2 VAL   166    -186.249 134.561 -41.259  1.00 39.27           C
ATOM   1210  C   VAL   166    -182.849 134.744 -39.635  1.00 39.27           C
ATOM   1211  O   VAL   166    -182.360 133.660 -39.320  1.00 39.27           O
ATOM   1212  N   ASP   167    -182.495 135.894 -39.029  1.00188.91           N
ATOM   1213  CA  ASP   167    -181.536 135.867 -37.964  1.00188.91           C
ATOM   1214  CB  ASP   167    -180.190 136.515 -38.338  1.00188.91           C
ATOM   1215  CG  ASP   167    -179.180 136.208 -37.240  1.00188.91           C
ATOM   1216  OD1 ASP   167    -179.557 135.511 -36.261  1.00188.91           O
ATOM   1217  OD2 ASP   167    -178.012 136.660 -37.373  1.00188.91           O
ATOM   1218  C   ASP   167    -182.096 136.645 -36.817  1.00188.91           C
ATOM   1219  O   ASP   167    -182.610 137.749 -36.996  1.00188.91           O
ATOM   1220  N   SER   168    -182.030 136.073 -35.599  1.00179.51           N
ATOM   1221  CA  SER   168    -182.498 136.778 -34.442  1.00179.51           C
ATOM   1222  CB  SER   168    -183.671 136.086 -33.728  1.00179.51           C
ATOM   1223  OG  SER   168    -184.806 136.047 -34.581  1.00179.51           O
ATOM   1224  C   SER   168    -181.356 136.818 -33.478  1.00179.51           C
ATOM   1225  O   SER   168    -180.597 135.857 -33.366  1.00179.51           O
ATOM   1226  N   TYR   169    -181.192 137.951 -32.767  1.00366.14           N
ATOM   1227  CA  TYR   169    -180.102 138.044 -31.838  1.00366.14           C
ATOM   1228  CB  TYR   169    -178.983 138.990 -32.309  1.00366.14           C
ATOM   1229  CG  TYR   169    -177.918 139.006 -31.267  1.00366.14           C
ATOM   1230  CD1 TYR   169    -177.995 139.869 -30.199  1.00366.14           C
ATOM   1231  CD2 TYR   169    -176.838 138.156 -31.359  1.00366.14           C
ATOM   1232  CE1 TYR   169    -177.013 139.885 -29.236  1.00366.14           C
ATOM   1233  CE2 TYR   169    -175.853 138.168 -30.399  1.00366.14           C
ATOM   1234  CZ  TYR   169    -175.939 139.035 -29.337  1.00366.14           C
ATOM   1235  OH  TYR   169    -174.929 139.049 -28.352  1.00366.14           O
ATOM   1236  C   TYR   169    -180.626 138.579 -30.545  1.00366.14           C
ATOM   1237  O   TYR   169    -181.528 139.416 -30.523  1.00366.14           O
ATOM   1238  N   GLN   170    -180.076 138.079 -29.420  1.00265.76           N
ATOM   1239  CA  GLN   170    -180.457 138.561 -28.126  1.00265.76           C
ATOM   1240  CB  GLN   170    -181.314 137.571 -27.321  1.00265.76           C
ATOM   1241  CG  GLN   170    -182.687 137.304 -27.941  1.00265.76           C
ATOM   1242  CD  GLN   170    -183.424 136.316 -27.047  1.00265.76           C
ATOM   1243  OE1 GLN   170    -184.556 135.928 -27.332  1.00265.76           O
ATOM   1244  NE2 GLN   170    -182.764 135.893 -25.935  1.00265.76           N
ATOM   1245  C   GLN   170    -179.190 138.776 -27.365  1.00265.76           C
ATOM   1246  O   GLN   170    -178.211 138.062 -27.570  1.00265.76           O
ATOM   1247  N   SER   171    -179.165 139.781 -26.470  1.00220.63           N
ATOM   1248  CA  SER   171    -177.965 140.026 -25.727  1.00220.63           C
ATOM   1249  CB  SER   171    -177.201 141.278 -26.191  1.00220.63           C
ATOM   1250  OG  SER   171    -176.029 141.453 -25.408  1.00220.63           O
ATOM   1251  C   SER   171    -178.331 140.237 -24.298  1.00220.63           C
ATOM   1252  O   SER   171    -179.456 140.620 -23.979  1.00220.63           O
ATOM   1253  N   TRP   172    -177.377 139.967 -23.386  1.00328.51           N
ATOM   1254  CA  TRP   172    -177.607 140.160 -21.985  1.00328.51           C
ATOM   1255  CB  TRP   172    -177.811 138.849 -21.208  1.00328.51           C
ATOM   1256  CG  TRP   172    -178.057 139.036 -19.730  1.00328.51           C
ATOM   1257  CD2 TRP   172    -179.356 139.246 -19.153  1.00328.51           C
ATOM   1258  CD1 TRP   172    -177.168 139.047 -18.697  1.00328.51           C
ATOM   1259  NE1 TRP   172    -177.830 139.250 -17.509  1.00328.51           N
ATOM   1260  CE2 TRP   172    -179.176 139.375 -17.777  1.00328.51           C
ATOM   1261  CE3 TRP   172    -180.591 139.324 -19.725  1.00328.51           C
ATOM   1262  CZ2 TRP   172    -180.241 139.587 -16.946  1.00328.51           C
ATOM   1263  CZ3 TRP   172    -181.662 139.536 -18.887  1.00328.51           C
ATOM   1264  CH2 TRP   172    -181.488 139.666 -17.524  1.00328.51           C
ATOM   1265  C   TRP   172    -176.388 140.821 -21.430  1.00328.51           C
ATOM   1266  O   TRP   172    -175.318 140.769 -22.036  1.00328.51           O
ATOM   1267  N   ALA   173    -176.522 141.483 -20.266  1.00270.15           N
ATOM   1268  CA  ALA   173    -175.386 142.134 -19.681  1.00270.15           C
ATOM   1269  CB  ALA   173    -175.473 143.669 -19.709  1.00270.15           C
ATOM   1270  C   ALA   173    -175.315 141.724 -18.247  1.00270.15           C
ATOM   1271  O   ALA   173    -176.334 141.434 -17.621  1.00270.15           O
ATOM   1272  N   LEU   174    -174.087 141.668 -17.693  1.00309.26           N
ATOM   1273  CA  LEU   174    -173.930 141.293 -16.319  1.00309.26           C
ATOM   1274  CB  LEU   174    -172.920 140.143 -16.132  1.00309.26           C
ATOM   1275  CG  LEU   174    -172.951 139.460 -14.749  1.00309.26           C
ATOM   1276  CD1 LEU   174    -172.500 140.393 -13.620  1.00309.26           C
ATOM   1277  CD2 LEU   174    -174.326 138.828 -14.481  1.00309.26           C
ATOM   1278  C   LEU   174    -173.423 142.522 -15.628  1.00309.26           C
ATOM   1279  O   LEU   174    -172.656 143.292 -16.205  1.00309.26           O
ATOM   1280  N   ALA   175    -173.858 142.755 -14.374  1.00 59.53           N
ATOM   1281  CA  ALA   175    -173.491 143.961 -13.685  1.00 59.53           C
ATOM   1282  CB  ALA   175    -174.128 144.062 -12.288  1.00 59.53           C
ATOM   1283  C   ALA   175    -172.007 144.024 -13.503  1.00 59.53           C
ATOM   1284  O   ALA   175    -171.389 145.051 -13.779  1.00 59.53           O
ATOM   1285  N   GLY   176    -171.386 142.919 -13.052  1.00 85.16           N
ATOM   1286  CA  GLY   176    -169.968 142.924 -12.841  1.00 85.16           C
ATOM   1287  C   GLY   176    -169.727 142.450 -11.444  1.00 85.16           C
ATOM   1288  O   GLY   176    -170.648 142.000 -10.764  1.00 85.16           O
ATOM   1289  N   GLY   177    -168.465 142.540 -10.978  1.00119.52           N
ATOM   1290  CA  GLY   177    -168.158 142.113  -9.643  1.00119.52           C
ATOM   1291  C   GLY   177    -166.882 142.774  -9.239  1.00119.52           C
ATOM   1292  O   GLY   177    -166.080 143.173 -10.080  1.00119.52           O
ATOM   1293  N   TRP   178    -166.663 142.905  -7.916  1.00291.03           N
ATOM   1294  CA  TRP   178    -165.473 143.538  -7.424  1.00291.03           C
ATOM   1295  CB  TRP   178    -165.787 144.826  -6.642  1.00291.03           C
ATOM   1296  CG  TRP   178    -164.591 145.565  -6.091  1.00291.03           C
ATOM   1297  CD2 TRP   178    -163.968 146.683  -6.743  1.00291.03           C
ATOM   1298  CD1 TRP   178    -163.920 145.376  -4.919  1.00291.03           C
ATOM   1299  NE1 TRP   178    -162.914 146.306  -4.800  1.00291.03           N
ATOM   1300  CE2 TRP   178    -162.936 147.117  -5.914  1.00291.03           C
ATOM   1301  CE3 TRP   178    -164.240 147.301  -7.927  1.00291.03           C
ATOM   1302  CZ2 TRP   178    -162.154 148.183  -6.265  1.00291.03           C
ATOM   1303  CZ3 TRP   178    -163.447 148.371  -8.281  1.00291.03           C
ATOM   1304  CH2 TRP   178    -162.423 148.803  -7.463  1.00291.03           C
ATOM   1305  C   TRP   178    -164.824 142.595  -6.461  1.00291.03           C
ATOM   1306  O   TRP   178    -165.444 142.183  -5.484  1.00291.03           O
ATOM   1307  N   ASN   179    -163.558 142.209  -6.718  1.00298.84           N
ATOM   1308  CA  ASN   179    -162.891 141.352  -5.779  1.00298.84           C
ATOM   1309  CB  ASN   179    -163.386 139.896  -5.817  1.00298.84           C
ATOM   1310  CG  ASN   179    -162.709 139.140  -4.684  1.00298.84           C
ATOM   1311  OD1 ASN   179    -163.047 139.315  -3.514  1.00298.84           O
ATOM   1312  ND2 ASN   179    -161.727 138.269  -5.039  1.00298.84           N
ATOM   1313  C   ASN   179    -161.433 141.328  -6.111  1.00298.84           C
ATOM   1314  O   ASN   179    -161.054 141.406  -7.277  1.00298.84           O
ATOM   1315  N   SER   180    -160.566 141.243  -5.079  1.00268.55           N
ATOM   1316  CA  SER   180    -159.159 141.140  -5.338  1.00268.55           C
ATOM   1317  CB  SER   180    -158.551 142.411  -5.953  1.00268.55           C
ATOM   1318  OG  SER   180    -157.161 142.230  -6.179  1.00268.55           O
ATOM   1319  C   SER   180    -158.458 140.895  -4.039  1.00268.55           C
ATOM   1320  O   SER   180    -158.895 141.368  -2.992  1.00268.55           O
ATOM   1321  N   GLN   181    -157.350 140.121  -4.076  1.00358.77           N
ATOM   1322  CA  GLN   181    -156.573 139.901  -2.889  1.00358.77           C
ATOM   1323  CB  GLN   181    -157.400 139.426  -1.682  1.00358.77           C
ATOM   1324  CG  GLN   181    -156.561 139.206  -0.421  1.00358.77           C
ATOM   1325  CD  GLN   181    -157.492 138.746   0.691  1.00358.77           C
ATOM   1326  OE1 GLN   181    -157.063 138.511   1.820  1.00358.77           O
ATOM   1327  NE2 GLN   181    -158.809 138.629   0.370  1.00358.77           N
ATOM   1328  C   GLN   181    -155.564 138.836  -3.192  1.00358.77           C
ATOM   1329  O   GLN   181    -155.818 137.950  -4.006  1.00358.77           O
ATOM   1330  N   MET   182    -154.376 138.908  -2.553  1.00339.71           N
ATOM   1331  CA  MET   182    -153.388 137.890  -2.778  1.00339.71           C
ATOM   1332  CB  MET   182    -152.539 138.121  -4.039  1.00339.71           C
ATOM   1333  CG  MET   182    -151.596 136.959  -4.361  1.00339.71           C
ATOM   1334  SD  MET   182    -150.592 137.191  -5.860  1.00339.71           S
ATOM   1335  CE  MET   182    -149.786 135.566  -5.760  1.00339.71           C
ATOM   1336  C   MET   182    -152.456 137.878  -1.603  1.00339.71           C
ATOM   1337  O   MET   182    -152.321 138.878  -0.899  1.00339.71           O
ATOM   1338  N   CYS   183    -151.802 136.722  -1.351  1.00 95.87           N
ATOM   1339  CA  CYS   183    -150.871 136.631  -0.261  1.00 95.87           C
ATOM   1340  CB  CYS   183    -151.483 136.036   1.021  1.00 95.87           C
ATOM   1341  SG  CYS   183    -150.288 135.931   2.387  1.00 95.87           S
ATOM   1342  C   CYS   183    -149.766 135.710  -0.693  1.00 95.87           C
ATOM   1343  O   CYS   183    -149.930 134.930  -1.632  1.00 95.87           O
ATOM   1344  N   CYS   184    -148.593 135.798  -0.025  1.00 90.67           N
ATOM   1345  CA  CYS   184    -147.497 134.939  -0.381  1.00 90.67           C
ATOM   1346  CB  CYS   184    -146.405 135.650  -1.200  1.00 90.67           C
ATOM   1347  SG  CYS   184    -145.028 134.546  -1.632  1.00 90.67           S
ATOM   1348  C   CYS   184    -146.855 134.452   0.884  1.00 90.67           C
ATOM   1349  O   CYS   184    -146.962 135.089   1.931  1.00 90.67           O
ATOM   1350  N   GLN   185    -146.188 133.279   0.815  1.00256.78           N
ATOM   1351  CA  GLN   185    -145.518 132.734   1.964  1.00256.78           C
ATOM   1352  CB  GLN   185    -146.414 131.825   2.824  1.00256.78           C
ATOM   1353  CG  GLN   185    -147.599 132.550   3.466  1.00256.78           C
ATOM   1354  CD  GLN   185    -147.062 133.472   4.552  1.00256.78           C
ATOM   1355  OE1 GLN   185    -145.919 133.921   4.493  1.00256.78           O
ATOM   1356  NE2 GLN   185    -147.910 133.763   5.575  1.00256.78           N
ATOM   1357  C   GLN   185    -144.386 131.885   1.469  1.00256.78           C
ATOM   1358  O   GLN   185    -144.341 131.525   0.294  1.00256.78           O
ATOM   1359  N   GLY   186    -143.422 131.559   2.359  1.00143.46           N
ATOM   1360  CA  GLY   186    -142.331 130.710   1.963  1.00143.46           C
ATOM   1361  C   GLY   186    -141.375 130.594   3.112  1.00143.46           C
ATOM   1362  O   GLY   186    -141.293 131.483   3.958  1.00143.46           O
ATOM   1363  N   GLU   187    -140.621 129.473   3.166  1.00296.78           N
ATOM   1364  CA  GLU   187    -139.654 129.271   4.210  1.00296.78           C
ATOM   1365  CB  GLU   187    -140.259 128.733   5.518  1.00296.78           C
ATOM   1366  CG  GLU   187    -141.166 129.742   6.225  1.00296.78           C
ATOM   1367  CD  GLU   187    -140.288 130.857   6.776  1.00296.78           C
ATOM   1368  OE1 GLU   187    -139.040 130.749   6.639  1.00296.78           O
ATOM   1369  OE2 GLU   187    -140.853 131.832   7.340  1.00296.78           O
ATOM   1370  C   GLU   187    -138.662 128.256   3.726  1.00296.78           C
ATOM   1371  O   GLU   187    -138.925 127.531   2.768  1.00296.78           O
ATOM   1372  N   GLN   188    -137.475 128.195   4.369  1.00244.51           N
ATOM   1373  CA  GLN   188    -136.474 127.243   3.972  1.00244.51           C
ATOM   1374  CB  GLN   188    -135.342 127.849   3.126  1.00244.51           C
ATOM   1375  CG  GLN   188    -135.815 128.347   1.757  1.00244.51           C
ATOM   1376  CD  GLN   188    -134.614 128.921   1.019  1.00244.51           C
ATOM   1377  OE1 GLN   188    -133.502 128.952   1.545  1.00244.51           O
ATOM   1378  NE2 GLN   188    -134.840 129.387  -0.238  1.00244.51           N
ATOM   1379  C   GLN   188    -135.857 126.663   5.209  1.00244.51           C
ATOM   1380  O   GLN   188    -136.082 127.152   6.315  1.00244.51           O
ATOM   1381  N   ASN   189    -135.072 125.573   5.047  1.00261.55           N
ATOM   1382  CA  ASN   189    -134.439 124.938   6.171  1.00261.55           C
ATOM   1383  CB  ASN   189    -134.972 123.526   6.462  1.00261.55           C
ATOM   1384  CG  ASN   189    -134.648 122.649   5.261  1.00261.55           C
ATOM   1385  OD1 ASN   189    -133.908 121.674   5.371  1.00261.55           O
ATOM   1386  ND2 ASN   189    -135.217 123.006   4.078  1.00261.55           N
ATOM   1387  C   ASN   189    -132.974 124.808   5.882  1.00261.55           C
ATOM   1388  O   ASN   189    -132.538 124.821   4.732  1.00261.55           O
ATOM   1389  N   PRO   190    -132.208 124.721   6.939  1.00 91.85           N
ATOM   1390  CA  PRO   190    -130.775 124.596   6.824  1.00 91.85           C
ATOM   1391  CD  PRO   190    -132.592 125.395   8.167  1.00 91.85           C
ATOM   1392  CB  PRO   190    -130.192 125.136   8.133  1.00 91.85           C
ATOM   1393  CG  PRO   190    -131.388 125.202   9.099  1.00 91.85           C
ATOM   1394  C   PRO   190    -130.298 123.211   6.499  1.00 91.85           C
ATOM   1395  O   PRO   190    -131.002 122.237   6.761  1.00 91.85           O
ATOM   1396  N   PRO   191    -129.130 123.152   5.910  1.00 75.75           N
ATOM   1397  CA  PRO   191    -128.478 121.907   5.575  1.00 75.75           C
ATOM   1398  CD  PRO   191    -128.738 124.223   5.010  1.00 75.75           C
ATOM   1399  CB  PRO   191    -127.592 122.203   4.363  1.00 75.75           C
ATOM   1400  CG  PRO   191    -127.438 123.732   4.360  1.00 75.75           C
ATOM   1401  C   PRO   191    -127.695 121.385   6.744  1.00 75.75           C
ATOM   1402  O   PRO   191    -127.559 122.104   7.733  1.00 75.75           O
ATOM   1403  N   GLY   192    -127.170 120.141   6.655  1.00107.37           N
ATOM   1404  CA  GLY   192    -126.395 119.590   7.735  1.00107.37           C
ATOM   1405  C   GLY   192    -125.130 118.999   7.177  1.00107.37           C
ATOM   1406  O   GLY   192    -125.086 118.493   6.057  1.00107.37           O
ATOM   1407  N   PRO   193    -124.092 119.088   7.973  1.00103.84           N
ATOM   1408  CA  PRO   193    -122.792 118.567   7.610  1.00103.84           C
ATOM   1409  CD  PRO   193    -123.980 120.238   8.854  1.00103.84           C
ATOM   1410  CB  PRO   193    -121.764 119.431   8.346  1.00103.84           C
ATOM   1411  CG  PRO   193    -122.568 120.141   9.447  1.00103.84           C
ATOM   1412  C   PRO   193    -122.628 117.103   7.905  1.00103.84           C
ATOM   1413  O   PRO   193    -123.470 116.535   8.600  1.00103.84           O
ATOM   1414  N   PHE   194    -121.544 116.481   7.382  1.00270.12           N
ATOM   1415  CA  PHE   194    -121.252 115.087   7.603  1.00270.12           C
ATOM   1416  CB  PHE   194    -121.543 114.202   6.377  1.00270.12           C
ATOM   1417  CG  PHE   194    -120.694 114.678   5.247  1.00270.12           C
ATOM   1418  CD1 PHE   194    -119.402 114.229   5.097  1.00270.12           C
ATOM   1419  CD2 PHE   194    -121.193 115.577   4.333  1.00270.12           C
ATOM   1420  CE1 PHE   194    -118.623 114.671   4.053  1.00270.12           C
ATOM   1421  CE2 PHE   194    -120.419 116.023   3.287  1.00270.12           C
ATOM   1422  CZ  PHE   194    -119.130 115.570   3.145  1.00270.12           C
ATOM   1423  C   PHE   194    -119.788 114.957   7.929  1.00270.12           C
ATOM   1424  O   PHE   194    -119.028 115.910   7.773  1.00270.12           O
ATOM   1425  N   TRP   195    -119.358 113.767   8.418  1.00263.13           N
ATOM   1426  CA  TRP   195    -117.977 113.560   8.785  1.00263.13           C
ATOM   1427  CB  TRP   195    -117.756 113.483  10.306  1.00263.13           C
ATOM   1428  CG  TRP   195    -118.034 114.765  11.055  1.00263.13           C
ATOM   1429  CD2 TRP   195    -117.878 114.906  12.476  1.00263.13           C
ATOM   1430  CD1 TRP   195    -118.461 115.975  10.592  1.00263.13           C
ATOM   1431  NE1 TRP   195    -118.579 116.863  11.636  1.00263.13           N
ATOM   1432  CE2 TRP   195    -118.224 116.217  12.802  1.00263.13           C
ATOM   1433  CE3 TRP   195    -117.478 114.015  13.429  1.00263.13           C
ATOM   1434  CZ2 TRP   195    -118.174 116.657  14.094  1.00263.13           C
ATOM   1435  CZ3 TRP   195    -117.430 114.461  14.731  1.00263.13           C
ATOM   1436  CH2 TRP   195    -117.771 115.758  15.056  1.00263.13           C
ATOM   1437  C   TRP   195    -117.510 112.243   8.224  1.00263.13           C
ATOM   1438  O   TRP   195    -118.320 111.412   7.818  1.00263.13           O
ATOM   1439  N   LYS   196    -116.169 112.033   8.170  1.00311.50           N
ATOM   1440  CA  LYS   196    -115.602 110.806   7.663  1.00311.50           C
ATOM   1441  CB  LYS   196    -115.297 110.865   6.157  1.00311.50           C
ATOM   1442  CG  LYS   196    -114.320 111.981   5.783  1.00311.50           C
ATOM   1443  CD  LYS   196    -113.794 111.893   4.349  1.00311.50           C
ATOM   1444  CE  LYS   196    -112.835 113.028   3.983  1.00311.50           C
ATOM   1445  NZ  LYS   196    -112.372 112.873   2.586  1.00311.50           N
ATOM   1446  C   LYS   196    -114.300 110.537   8.374  1.00311.50           C
ATOM   1447  O   LYS   196    -113.737 111.431   9.003  1.00311.50           O
ATOM   1448  N   ALA   197    -113.798 109.277   8.314  1.00301.74           N
ATOM   1449  CA  ALA   197    -112.543 108.947   8.948  1.00301.74           C
ATOM   1450  CB  ALA   197    -112.660 108.733  10.468  1.00301.74           C
ATOM   1451  C   ALA   197    -112.018 107.663   8.360  1.00301.74           C
ATOM   1452  O   ALA   197    -112.765 106.907   7.740  1.00301.74           O
ATOM   1453  N   ALA   198    -110.697 107.396   8.526  1.00303.92           N
ATOM   1454  CA  ALA   198    -110.106 106.183   8.015  1.00303.92           C
ATOM   1455  CB  ALA   198    -109.780 106.245   6.512  1.00303.92           C
ATOM   1456  C   ALA   198    -108.808 105.927   8.735  1.00303.92           C
ATOM   1457  O   ALA   198    -108.241 106.833   9.346  1.00303.92           O
ATOM   1458  N   PHE   199    -108.315 104.663   8.701  1.00329.10           N
ATOM   1459  CA  PHE   199    -107.062 104.332   9.336  1.00329.10           C
ATOM   1460  CB  PHE   199    -107.216 104.050  10.842  1.00329.10           C
ATOM   1461  CG  PHE   199    -105.866 104.084  11.472  1.00329.10           C
ATOM   1462  CD1 PHE   199    -105.311 105.289  11.839  1.00329.10           C
ATOM   1463  CD2 PHE   199    -105.161 102.928  11.711  1.00329.10           C
ATOM   1464  CE1 PHE   199    -104.069 105.345  12.425  1.00329.10           C
ATOM   1465  CE2 PHE   199    -103.918 102.978  12.297  1.00329.10           C
ATOM   1466  CZ  PHE   199    -103.369 104.186  12.656  1.00329.10           C
ATOM   1467  C   PHE   199    -106.542 103.072   8.688  1.00329.10           C
ATOM   1468  O   PHE   199    -107.301 102.363   8.029  1.00329.10           O
ATOM   1469  N   ALA   200    -105.228 102.760   8.831  1.00303.66           N
ATOM   1470  CA  ALA   200    -104.719 101.546   8.233  1.00303.66           C
ATOM   1471  CB  ALA   200    -104.542 101.643   6.708  1.00303.66           C
ATOM   1472  C   ALA   200    -103.367 101.213   8.809  1.00303.66           C
ATOM   1473  O   ALA   200    -102.698 102.076   9.375  1.00303.66           O
ATOM   1474  N   ASP   201    -102.943  99.927   8.694  1.00260.82           N
ATOM   1475  CA  ASP   201    -101.655  99.491   9.181  1.00260.82           C
ATOM   1476  CB  ASP   201    -101.646  99.137  10.677  1.00260.82           C
ATOM   1477  CG  ASP   201    -101.717 100.435  11.470  1.00260.82           C
ATOM   1478  OD1 ASP   201    -100.968 101.387  11.121  1.00260.82           O
ATOM   1479  OD2 ASP   201    -102.528 100.492  12.431  1.00260.82           O
ATOM   1480  C   ASP   201    -101.233  98.252   8.431  1.00260.82           C
ATOM   1481  O   ASP   201    -102.067  97.561   7.848  1.00260.82           O
ATOM   1482  N   SER   202     -99.907  97.958   8.406  1.00232.87           N
ATOM   1483  CA  SER   202     -99.401  96.775   7.750  1.00232.87           C
ATOM   1484  CB  SER   202     -99.165  96.963   6.241  1.00232.87           C
ATOM   1485  OG  SER   202    -100.400  97.206   5.582  1.00232.87           O
ATOM   1486  C   SER   202     -98.079  96.401   8.375  1.00232.87           C
ATOM   1487  O   SER   202     -97.495  97.189   9.117  1.00232.87           O
ATOM   1488  N   SER   203     -97.585  95.164   8.106  1.00215.90           N
ATOM   1489  CA  SER   203     -96.321  94.714   8.644  1.00215.90           C
ATOM   1490  CB  SER   203     -96.404  94.270  10.115  1.00215.90           C
ATOM   1491  OG  SER   203     -96.699  95.382  10.947  1.00215.90           O
ATOM   1492  C   SER   203     -95.851  93.521   7.849  1.00215.90           C
ATOM   1493  O   SER   203     -96.546  93.068   6.941  1.00215.90           O
ATOM   1494  N   GLY   204     -94.635  92.993   8.151  1.00138.17           N
ATOM   1495  CA  GLY   204     -94.160  91.824   7.447  1.00138.17           C
ATOM   1496  C   GLY   204     -92.745  91.498   7.857  1.00138.17           C
ATOM   1497  O   GLY   204     -92.017  92.356   8.354  1.00138.17           O
ATOM   1498  N   GLN   205     -92.328  90.222   7.647  1.00252.83           N
ATOM   1499  CA  GLN   205     -90.993  89.761   7.955  1.00252.83           C
ATOM   1500  CB  GLN   205     -90.756  89.434   9.436  1.00252.83           C
ATOM   1501  CG  GLN   205     -90.780  90.662  10.343  1.00252.83           C
ATOM   1502  CD  GLN   205     -90.381  90.191  11.732  1.00252.83           C
ATOM   1503  OE1 GLN   205     -90.587  90.886  12.726  1.00252.83           O
ATOM   1504  NE2 GLN   205     -89.790  88.967  11.799  1.00252.83           N
ATOM   1505  C   GLN   205     -90.728  88.494   7.187  1.00252.83           C
ATOM   1506  O   GLN   205     -91.626  87.957   6.541  1.00252.83           O
ATOM   1507  N   HIS   206     -89.471  87.982   7.235  1.00183.24           N
ATOM   1508  CA  HIS   206     -89.143  86.804   6.470  1.00183.24           C
ATOM   1509  ND1 HIS   206     -89.409  88.071   3.372  1.00183.24           N
ATOM   1510  CG  HIS   206     -88.582  88.218   4.462  1.00183.24           C
ATOM   1511  CB  HIS   206     -88.136  87.097   5.349  1.00183.24           C
ATOM   1512  NE2 HIS   206     -88.936  90.239   3.526  1.00183.24           N
ATOM   1513  CD2 HIS   206     -88.302  89.548   4.541  1.00183.24           C
ATOM   1514  CE1 HIS   206     -89.589  89.310   2.849  1.00183.24           C
ATOM   1515  C   HIS   206     -88.476  85.779   7.346  1.00183.24           C
ATOM   1516  O   HIS   206     -87.432  86.039   7.941  1.00183.24           O
ATOM   1517  N   PRO   207     -89.088  84.624   7.458  1.00168.50           N
ATOM   1518  CA  PRO   207     -88.464  83.554   8.209  1.00168.50           C
ATOM   1519  CD  PRO   207     -90.525  84.656   7.681  1.00168.50           C
ATOM   1520  CB  PRO   207     -89.604  82.713   8.783  1.00168.50           C
ATOM   1521  CG  PRO   207     -90.791  83.688   8.842  1.00168.50           C
ATOM   1522  C   PRO   207     -87.481  82.735   7.406  1.00168.50           C
ATOM   1523  O   PRO   207     -87.636  82.636   6.189  1.00168.50           O
ATOM   1524  N   PRO   208     -86.485  82.180   8.063  1.00174.25           N
ATOM   1525  CA  PRO   208     -85.525  81.310   7.407  1.00174.25           C
ATOM   1526  CD  PRO   208     -85.847  82.982   9.097  1.00174.25           C
ATOM   1527  CB  PRO   208     -84.225  81.429   8.205  1.00174.25           C
ATOM   1528  CG  PRO   208     -84.335  82.787   8.912  1.00174.25           C
ATOM   1529  C   PRO   208     -85.999  79.879   7.348  1.00174.25           C
ATOM   1530  O   PRO   208     -86.972  79.551   8.025  1.00174.25           O
ATOM   1531  N   ASP   209     -85.334  79.012   6.542  1.00276.11           N
ATOM   1532  CA  ASP   209     -85.695  77.615   6.487  1.00276.11           C
ATOM   1533  CB  ASP   209     -86.374  77.179   5.171  1.00276.11           C
ATOM   1534  CG  ASP   209     -85.380  77.291   4.022  1.00276.11           C
ATOM   1535  OD1 ASP   209     -84.437  78.125   4.113  1.00276.11           O
ATOM   1536  OD2 ASP   209     -85.559  76.533   3.032  1.00276.11           O
ATOM   1537  C   ASP   209     -84.454  76.774   6.671  1.00276.11           C
ATOM   1538  O   ASP   209     -83.378  77.100   6.172  1.00276.11           O
ATOM   1539  N   ALA   210     -84.580  75.661   7.426  1.00214.39           N
ATOM   1540  CA  ALA   210     -83.472  74.794   7.728  1.00214.39           C
ATOM   1541  CB  ALA   210     -83.664  73.996   9.031  1.00214.39           C
ATOM   1542  C   ALA   210     -83.267  73.794   6.626  1.00214.39           C
ATOM   1543  O   ALA   210     -84.167  73.528   5.831  1.00214.39           O
ATOM   1544  N   CYS   211     -82.035  73.232   6.556  1.00137.49           N
ATOM   1545  CA  CYS   211     -81.672  72.191   5.625  1.00137.49           C
ATOM   1546  CB  CYS   211     -80.897  72.694   4.391  1.00137.49           C
ATOM   1547  SG  CYS   211     -79.277  73.408   4.814  1.00137.49           S
ATOM   1548  C   CYS   211     -80.736  71.262   6.345  1.00137.49           C
ATOM   1549  O   CYS   211     -80.101  71.656   7.322  1.00137.49           O
ATOM   1550  N   ALA   212     -80.635  69.986   5.906  1.00269.36           N
ATOM   1551  CA  ALA   212     -79.678  69.107   6.529  1.00269.36           C
ATOM   1552  CB  ALA   212     -80.222  68.403   7.784  1.00269.36           C
ATOM   1553  C   ALA   212     -79.333  68.021   5.550  1.00269.36           C
ATOM   1554  O   ALA   212     -80.169  67.642   4.733  1.00269.36           O
ATOM   1555  N   PHE   213     -78.077  67.514   5.583  1.00254.43           N
ATOM   1556  CA  PHE   213     -77.667  66.407   4.753  1.00254.43           C
ATOM   1557  CB  PHE   213     -77.096  66.856   3.402  1.00254.43           C
ATOM   1558  CG  PHE   213     -76.193  67.992   3.695  1.00254.43           C
ATOM   1559  CD1 PHE   213     -74.870  67.782   4.004  1.00254.43           C
ATOM   1560  CD2 PHE   213     -76.687  69.280   3.659  1.00254.43           C
ATOM   1561  CE1 PHE   213     -74.041  68.846   4.276  1.00254.43           C
ATOM   1562  CE2 PHE   213     -75.861  70.347   3.929  1.00254.43           C
ATOM   1563  CZ  PHE   213     -74.535  70.132   4.238  1.00254.43           C
ATOM   1564  C   PHE   213     -76.691  65.543   5.514  1.00254.43           C
ATOM   1565  O   PHE   213     -75.618  65.976   5.926  1.00254.43           O
ATOM   1566  N   ARG   214     -77.111  64.281   5.749  1.00219.24           N
ATOM   1567  CA  ARG   214     -76.453  63.262   6.534  1.00219.24           C
ATOM   1568  CB  ARG   214     -77.475  62.164   6.829  1.00219.24           C
ATOM   1569  CG  ARG   214     -76.935  60.742   6.890  1.00219.24           C
ATOM   1570  CD  ARG   214     -77.605  59.859   5.828  1.00219.24           C
ATOM   1571  NE  ARG   214     -77.395  60.525   4.504  1.00219.24           N
ATOM   1572  CZ  ARG   214     -78.228  61.516   4.050  1.00219.24           C
ATOM   1573  NH1 ARG   214     -79.390  61.789   4.711  1.00219.24           N
ATOM   1574  NH2 ARG   214     -77.872  62.292   2.983  1.00219.24           N
ATOM   1575  C   ARG   214     -75.156  62.650   6.032  1.00219.24           C
ATOM   1576  O   ARG   214     -74.144  62.775   6.723  1.00219.24           O
ATOM   1577  N   ARG   215     -75.120  61.993   4.842  1.00352.61           N
ATOM   1578  CA  ARG   215     -73.904  61.368   4.343  1.00352.61           C
ATOM   1579  CB  ARG   215     -72.708  62.341   4.447  1.00352.61           C
ATOM   1580  CG  ARG   215     -71.367  61.897   3.871  1.00352.61           C
ATOM   1581  CD  ARG   215     -70.412  63.076   3.623  1.00352.61           C
ATOM   1582  NE  ARG   215     -71.089  64.338   4.055  1.00352.61           N
ATOM   1583  CZ  ARG   215     -70.990  64.803   5.337  1.00352.61           C
ATOM   1584  NH1 ARG   215     -70.274  64.104   6.264  1.00352.61           N
ATOM   1585  NH2 ARG   215     -71.600  65.973   5.692  1.00352.61           N
ATOM   1586  C   ARG   215     -73.670  60.025   5.044  1.00352.61           C
ATOM   1587  O   ARG   215     -74.611  59.469   5.608  1.00352.61           O
ATOM   1588  N   GLY   216     -72.426  59.448   5.021  1.00320.79           N
ATOM   1589  CA  GLY   216     -72.151  58.210   5.734  1.00320.79           C
ATOM   1590  C   GLY   216     -71.267  57.257   4.980  1.00320.79           C
ATOM   1591  O   GLY   216     -70.308  56.743   5.555  1.00320.79           O
ATOM   1592  N   ARG   217     -71.532  56.953   3.697  1.00275.99           N
ATOM   1593  CA  ARG   217     -70.580  56.099   3.058  1.00275.99           C
ATOM   1594  CB  ARG   217     -71.216  54.932   2.289  1.00275.99           C
ATOM   1595  CG  ARG   217     -72.243  55.326   1.233  1.00275.99           C
ATOM   1596  CD  ARG   217     -73.024  54.099   0.765  1.00275.99           C
ATOM   1597  NE  ARG   217     -74.145  54.540  -0.107  1.00275.99           N
ATOM   1598  CZ  ARG   217     -75.185  53.678  -0.306  1.00275.99           C
ATOM   1599  NH1 ARG   217     -75.168  52.456   0.304  1.00275.99           N
ATOM   1600  NH2 ARG   217     -76.238  54.028  -1.101  1.00275.99           N
ATOM   1601  C   ARG   217     -69.775  56.986   2.171  1.00275.99           C
ATOM   1602  O   ARG   217     -70.203  57.405   1.098  1.00275.99           O
ATOM   1603  N   LYS   218     -68.562  57.311   2.661  1.00120.78           N
ATOM   1604  CA  LYS   218     -67.698  58.237   1.997  1.00120.78           C
ATOM   1605  CB  LYS   218     -68.023  59.687   2.396  1.00120.78           C
ATOM   1606  CG  LYS   218     -67.413  60.768   1.507  1.00120.78           C
ATOM   1607  CD  LYS   218     -68.091  62.127   1.695  1.00120.78           C
ATOM   1608  CE  LYS   218     -67.452  63.239   0.868  1.00120.78           C
ATOM   1609  NZ  LYS   218     -66.121  63.549   1.430  1.00120.78           N
ATOM   1610  C   LYS   218     -66.308  57.920   2.450  1.00120.78           C
ATOM   1611  O   LYS   218     -66.117  57.294   3.491  1.00120.78           O
ATOM   1612  N   LYS   219     -65.298  58.285   1.630  1.00159.16           N
ATOM   1613  CA  LYS   219     -63.936  57.998   1.976  1.00159.16           C
ATOM   1614  CB  LYS   219     -62.981  58.247   0.800  1.00159.16           C
ATOM   1615  CG  LYS   219     -63.364  57.418  -0.424  1.00159.16           C
ATOM   1616  CD  LYS   219     -62.634  57.801  -1.711  1.00159.16           C
ATOM   1617  CE  LYS   219     -63.058  59.161  -2.265  1.00159.16           C
ATOM   1618  NZ  LYS   219     -62.566  59.314  -3.651  1.00159.16           N
ATOM   1619  C   LYS   219     -63.457  58.832   3.125  1.00159.16           C
ATOM   1620  O   LYS   219     -63.144  58.306   4.189  1.00159.16           O
ATOM   1621  N   ARG   220     -63.431  60.170   2.946  1.00179.84           N
ATOM   1622  CA  ARG   220     -62.928  61.063   3.955  1.00179.84           C
ATOM   1623  CB  ARG   220     -61.691  60.543   4.725  1.00179.84           C
ATOM   1624  CG  ARG   220     -61.360  61.352   5.977  1.00179.84           C
ATOM   1625  CD  ARG   220     -62.357  61.161   7.120  1.00179.84           C
ATOM   1626  NE  ARG   220     -61.992  62.176   8.146  1.00179.84           N
ATOM   1627  CZ  ARG   220     -60.979  61.923   9.024  1.00179.84           C
ATOM   1628  NH1 ARG   220     -60.407  60.684   9.074  1.00179.84           N
ATOM   1629  NH2 ARG   220     -60.526  62.917   9.840  1.00179.84           N
ATOM   1630  C   ARG   220     -62.460  62.273   3.214  1.00179.84           C
ATOM   1631  O   ARG   220     -62.542  62.342   1.988  1.00179.84           O
ATOM   1632  N   ILE   221     -61.948  63.269   3.952  1.00112.75           N
ATOM   1633  CA  ILE   221     -61.446  64.448   3.319  1.00112.75           C
ATOM   1634  CB  ILE   221     -62.186  65.686   3.724  1.00112.75           C
ATOM   1635  CG1 ILE   221     -62.077  65.919   5.245  1.00112.75           C
ATOM   1636  CG2 ILE   221     -63.635  65.560   3.233  1.00112.75           C
ATOM   1637  CD1 ILE   221     -62.801  64.876   6.103  1.00112.75           C
ATOM   1638  C   ILE   221     -60.028  64.638   3.750  1.00112.75           C
ATOM   1639  O   ILE   221     -59.718  64.534   4.935  1.00112.75           O
ATOM   1640  N   PRO   222     -59.156  64.906   2.807  1.00148.31           N
ATOM   1641  CA  PRO   222     -57.799  65.180   3.176  1.00148.31           C
ATOM   1642  CD  PRO   222     -59.225  64.238   1.515  1.00148.31           C
ATOM   1643  CB  PRO   222     -56.979  65.084   1.892  1.00148.31           C
ATOM   1644  CG  PRO   222     -57.766  64.061   1.051  1.00148.31           C
ATOM   1645  C   PRO   222     -57.726  66.476   3.923  1.00148.31           C
ATOM   1646  O   PRO   222     -58.569  67.336   3.668  1.00148.31           O
ATOM   1647  N   TYR   223     -56.793  66.579   4.908  1.00226.18           N
ATOM   1648  CA  TYR   223     -56.721  67.728   5.777  1.00226.18           C
ATOM   1649  CB  TYR   223     -55.693  67.732   6.917  1.00226.18           C
ATOM   1650  CG  TYR   223     -55.553  66.500   7.720  1.00226.18           C
ATOM   1651  CD1 TYR   223     -56.526  66.035   8.572  1.00226.18           C
ATOM   1652  CD2 TYR   223     -54.372  65.807   7.591  1.00226.18           C
ATOM   1653  CE1 TYR   223     -56.289  64.876   9.283  1.00226.18           C
ATOM   1654  CE2 TYR   223     -54.133  64.659   8.296  1.00226.18           C
ATOM   1655  CZ  TYR   223     -55.100  64.191   9.148  1.00226.18           C
ATOM   1656  OH  TYR   223     -54.861  63.008   9.877  1.00226.18           O
ATOM   1657  C   TYR   223     -56.153  68.949   5.141  1.00226.18           C
ATOM   1658  O   TYR   223     -56.778  70.008   5.129  1.00226.18           O
ATOM   1659  N   SER   224     -54.921  68.810   4.600  1.00106.64           N
ATOM   1660  CA  SER   224     -54.205  70.006   4.297  1.00106.64           C
ATOM   1661  CB  SER   224     -53.484  70.533   5.549  1.00106.64           C
ATOM   1662  OG  SER   224     -52.772  71.721   5.256  1.00106.64           O
ATOM   1663  C   SER   224     -53.179  69.739   3.257  1.00106.64           C
ATOM   1664  O   SER   224     -52.841  68.594   2.962  1.00106.64           O
ATOM   1665  N   LYS   225     -52.675  70.835   2.664  1.00114.26           N
ATOM   1666  CA  LYS   225     -51.678  70.784   1.644  1.00114.26           C
ATOM   1667  CB  LYS   225     -51.218  72.179   1.208  1.00114.26           C
ATOM   1668  CG  LYS   225     -52.309  73.216   0.961  1.00114.26           C
ATOM   1669  CD  LYS   225     -51.720  74.631   0.932  1.00114.26           C
ATOM   1670  CE  LYS   225     -52.747  75.757   0.774  1.00114.26           C
ATOM   1671  NZ  LYS   225     -53.076  76.337   2.102  1.00114.26           N
ATOM   1672  C   LYS   225     -50.425  70.234   2.242  1.00114.26           C
ATOM   1673  O   LYS   225     -49.807  69.322   1.698  1.00114.26           O
ATOM   1674  N   GLY   226     -50.027  70.816   3.391  1.00 48.89           N
ATOM   1675  CA  GLY   226     -48.808  70.522   4.088  1.00 48.89           C
ATOM   1676  C   GLY   226     -48.847  69.124   4.583  1.00 48.89           C
ATOM   1677  O   GLY   226     -47.815  68.475   4.748  1.00 48.89           O
ATOM   1678  N   GLN   227     -50.051  68.663   4.939  1.00162.78           N
ATOM   1679  CA  GLN   227     -50.142  67.351   5.482  1.00162.78           C
ATOM   1680  CB  GLN   227     -51.516  67.104   6.123  1.00162.78           C
ATOM   1681  CG  GLN   227     -52.097  68.271   6.952  1.00162.78           C
ATOM   1682  CD  GLN   227     -51.087  69.138   7.730  1.00162.78           C
ATOM   1683  OE1 GLN   227     -51.441  70.238   8.151  1.00162.78           O
ATOM   1684  NE2 GLN   227     -49.823  68.681   7.947  1.00162.78           N
ATOM   1685  C   GLN   227     -49.886  66.322   4.425  1.00162.78           C
ATOM   1686  O   GLN   227     -49.089  65.403   4.609  1.00162.78           O
ATOM   1687  N   LEU   228     -50.564  66.466   3.275  1.00111.15           N
ATOM   1688  CA  LEU   228     -50.404  65.553   2.186  1.00111.15           C
ATOM   1689  CB  LEU   228     -51.474  65.700   1.096  1.00111.15           C
ATOM   1690  CG  LEU   228     -52.799  65.031   1.500  1.00111.15           C
ATOM   1691  CD1 LEU   228     -52.643  63.499   1.478  1.00111.15           C
ATOM   1692  CD2 LEU   228     -53.299  65.538   2.866  1.00111.15           C
ATOM   1693  C   LEU   228     -49.063  65.723   1.565  1.00111.15           C
ATOM   1694  O   LEU   228     -48.501  64.756   1.061  1.00111.15           O
ATOM   1695  N   ARG   229     -48.535  66.959   1.518  1.00 93.24           N
ATOM   1696  CA  ARG   229     -47.256  67.120   0.887  1.00 93.24           C
ATOM   1697  CB  ARG   229     -46.809  68.576   0.675  1.00 93.24           C
ATOM   1698  CG  ARG   229     -45.431  68.639   0.004  1.00 93.24           C
ATOM   1699  CD  ARG   229     -44.973  70.039  -0.413  1.00 93.24           C
ATOM   1700  NE  ARG   229     -44.959  70.897   0.804  1.00 93.24           N
ATOM   1701  CZ  ARG   229     -46.002  71.743   1.044  1.00 93.24           C
ATOM   1702  NH1 ARG   229     -47.040  71.810   0.160  1.00 93.24           N
ATOM   1703  NH2 ARG   229     -45.998  72.528   2.160  1.00 93.24           N
ATOM   1704  C   ARG   229     -46.172  66.450   1.676  1.00 93.24           C
ATOM   1705  O   ARG   229     -45.319  65.770   1.115  1.00 93.24           O
ATOM   1706  N   GLU   230     -46.177  66.625   3.009  1.00 59.37           N
ATOM   1707  CA  GLU   230     -45.151  66.087   3.861  1.00 59.37           C
ATOM   1708  CB  GLU   230     -45.328  66.532   5.323  1.00 59.37           C
ATOM   1709  CG  GLU   230     -45.101  68.032   5.526  1.00 59.37           C
ATOM   1710  CD  GLU   230     -45.386  68.367   6.985  1.00 59.37           C
ATOM   1711  OE1 GLU   230     -45.952  67.495   7.697  1.00 59.37           O
ATOM   1712  OE2 GLU   230     -45.048  69.507   7.403  1.00 59.37           O
ATOM   1713  C   GLU   230     -45.216  64.595   3.846  1.00 59.37           C
ATOM   1714  O   GLU   230     -44.204  63.909   3.990  1.00 59.37           O
ATOM   1715  N   LEU   231     -46.437  64.053   3.742  1.00163.60           N
ATOM   1716  CA  LEU   231     -46.596  62.637   3.825  1.00163.60           C
ATOM   1717  CB  LEU   231     -48.083  62.272   3.952  1.00163.60           C
ATOM   1718  CG  LEU   231     -48.339  60.904   4.603  1.00163.60           C
ATOM   1719  CD1 LEU   231     -47.729  59.749   3.800  1.00163.60           C
ATOM   1720  CD2 LEU   231     -47.886  60.932   6.073  1.00163.60           C
ATOM   1721  C   LEU   231     -46.012  61.987   2.601  1.00163.60           C
ATOM   1722  O   LEU   231     -45.215  61.053   2.685  1.00163.60           O
ATOM   1723  N   GLU   232     -46.377  62.510   1.418  1.00116.04           N
ATOM   1724  CA  GLU   232     -45.978  61.957   0.159  1.00116.04           C
ATOM   1725  CB  GLU   232     -46.763  62.582  -1.007  1.00116.04           C
ATOM   1726  CG  GLU   232     -46.794  61.704  -2.255  1.00116.04           C
ATOM   1727  CD  GLU   232     -47.966  62.156  -3.118  1.00116.04           C
ATOM   1728  OE1 GLU   232     -48.558  63.225  -2.810  1.00116.04           O
ATOM   1729  OE2 GLU   232     -48.288  61.428  -4.094  1.00116.04           O
ATOM   1730  C   GLU   232     -44.510  62.166  -0.041  1.00116.04           C
ATOM   1731  O   GLU   232     -43.838  61.362  -0.685  1.00116.04           O
ATOM   1732  N   ARG   233     -43.976  63.292   0.459  1.00170.19           N
ATOM   1733  CA  ARG   233     -42.584  63.562   0.256  1.00170.19           C
ATOM   1734  CB  ARG   233     -42.211  64.995   0.649  1.00170.19           C
ATOM   1735  CG  ARG   233     -40.938  65.445  -0.054  1.00170.19           C
ATOM   1736  CD  ARG   233     -41.057  65.256  -1.567  1.00170.19           C
ATOM   1737  NE  ARG   233     -42.495  65.427  -1.922  1.00170.19           N
ATOM   1738  CZ  ARG   233     -43.098  64.550  -2.779  1.00170.19           C
ATOM   1739  NH1 ARG   233     -42.374  63.540  -3.344  1.00170.19           N
ATOM   1740  NH2 ARG   233     -44.427  64.675  -3.065  1.00170.19           N
ATOM   1741  C   ARG   233     -41.720  62.613   1.027  1.00170.19           C
ATOM   1742  O   ARG   233     -40.777  62.021   0.501  1.00170.19           O
ATOM   1743  N   GLU   234     -42.054  62.423   2.309  1.00129.37           N
ATOM   1744  CA  GLU   234     -41.283  61.618   3.205  1.00129.37           C
ATOM   1745  CB  GLU   234     -41.916  61.669   4.599  1.00129.37           C
ATOM   1746  CG  GLU   234     -40.911  61.564   5.730  1.00129.37           C
ATOM   1747  CD  GLU   234     -40.219  62.917   5.825  1.00129.37           C
ATOM   1748  OE1 GLU   234     -40.322  63.700   4.844  1.00129.37           O
ATOM   1749  OE2 GLU   234     -39.584  63.188   6.879  1.00129.37           O
ATOM   1750  C   GLU   234     -41.343  60.208   2.709  1.00129.37           C
ATOM   1751  O   GLU   234     -40.386  59.442   2.835  1.00129.37           O
ATOM   1752  N   TYR   235     -42.523  59.820   2.192  1.00 67.97           N
ATOM   1753  CA  TYR   235     -42.745  58.501   1.676  1.00 67.97           C
ATOM   1754  CB  TYR   235     -44.238  58.209   1.436  1.00 67.97           C
ATOM   1755  CG  TYR   235     -44.410  56.733   1.290  1.00 67.97           C
ATOM   1756  CD1 TYR   235     -44.206  56.096   0.087  1.00 67.97           C
ATOM   1757  CD2 TYR   235     -44.785  55.982   2.382  1.00 67.97           C
ATOM   1758  CE1 TYR   235     -44.374  54.734  -0.020  1.00 67.97           C
ATOM   1759  CE2 TYR   235     -44.955  54.621   2.282  1.00 67.97           C
ATOM   1760  CZ  TYR   235     -44.749  53.994   1.077  1.00 67.97           C
ATOM   1761  OH  TYR   235     -44.922  52.598   0.964  1.00 67.97           O
ATOM   1762  C   TYR   235     -42.025  58.337   0.372  1.00 67.97           C
ATOM   1763  O   TYR   235     -41.446  57.288   0.108  1.00 67.97           O
ATOM   1764  N   ALA   236     -42.071  59.366  -0.496  1.00 40.71           N
ATOM   1765  CA  ALA   236     -41.472  59.303  -1.801  1.00 40.71           C
ATOM   1766  CB  ALA   236     -41.790  60.540  -2.657  1.00 40.71           C
ATOM   1767  C   ALA   236     -39.982  59.194  -1.709  1.00 40.71           C
ATOM   1768  O   ALA   236     -39.362  58.484  -2.499  1.00 40.71           O
ATOM   1769  N   ALA   237     -39.369  59.911  -0.748  1.00 60.23           N
ATOM   1770  CA  ALA   237     -37.937  59.969  -0.655  1.00 60.23           C
ATOM   1771  CB  ALA   237     -37.454  60.878   0.487  1.00 60.23           C
ATOM   1772  C   ALA   237     -37.366  58.610  -0.412  1.00 60.23           C
ATOM   1773  O   ALA   237     -36.401  58.207  -1.060  1.00 60.23           O
ATOM   1774  N   ASN   238     -37.960  57.852   0.519  1.00229.56           N
ATOM   1775  CA  ASN   238     -37.421  56.565   0.815  1.00229.56           C
ATOM   1776  CB  ASN   238     -36.537  56.566   2.068  1.00229.56           C
ATOM   1777  CG  ASN   238     -35.539  55.440   1.886  1.00229.56           C
ATOM   1778  OD1 ASN   238     -35.668  54.623   0.976  1.00229.56           O
ATOM   1779  ND2 ASN   238     -34.501  55.402   2.764  1.00229.56           N
ATOM   1780  C   ASN   238     -38.614  55.701   1.065  1.00229.56           C
ATOM   1781  O   ASN   238     -39.529  55.657   0.252  1.00229.56           O
ATOM   1782  N   LYS   239     -38.553  54.804   2.055  1.00231.28           N
ATOM   1783  CA  LYS   239     -39.737  54.102   2.456  1.00231.28           C
ATOM   1784  CB  LYS   239     -39.431  52.643   2.845  1.00231.28           C
ATOM   1785  CG  LYS   239     -38.116  52.468   3.610  1.00231.28           C
ATOM   1786  CD  LYS   239     -38.146  52.935   5.064  1.00231.28           C
ATOM   1787  CE  LYS   239     -36.752  53.162   5.649  1.00231.28           C
ATOM   1788  NZ  LYS   239     -35.890  51.999   5.349  1.00231.28           N
ATOM   1789  C   LYS   239     -40.476  54.779   3.569  1.00231.28           C
ATOM   1790  O   LYS   239     -41.696  54.937   3.529  1.00231.28           O
ATOM   1791  N   PHE   240     -39.730  55.222   4.603  1.00141.10           N
ATOM   1792  CA  PHE   240     -40.397  55.681   5.780  1.00141.10           C
ATOM   1793  CB  PHE   240     -40.740  54.502   6.711  1.00141.10           C
ATOM   1794  CG  PHE   240     -41.967  54.806   7.498  1.00141.10           C
ATOM   1795  CD1 PHE   240     -41.942  55.596   8.623  1.00141.10           C
ATOM   1796  CD2 PHE   240     -43.166  54.265   7.094  1.00141.10           C
ATOM   1797  CE1 PHE   240     -43.100  55.847   9.322  1.00141.10           C
ATOM   1798  CE2 PHE   240     -44.326  54.511   7.789  1.00141.10           C
ATOM   1799  CZ  PHE   240     -44.294  55.306   8.908  1.00141.10           C
ATOM   1800  C   PHE   240     -39.412  56.549   6.494  1.00141.10           C
ATOM   1801  O   PHE   240     -38.252  56.654   6.099  1.00141.10           O
ATOM   1802  N   ILE   241     -39.854  57.194   7.583  1.00143.29           N
ATOM   1803  CA  ILE   241     -39.001  58.073   8.318  1.00143.29           C
ATOM   1804  CB  ILE   241     -39.412  59.508   8.226  1.00143.29           C
ATOM   1805  CG1 ILE   241     -40.948  59.621   8.239  1.00143.29           C
ATOM   1806  CG2 ILE   241     -38.696  60.121   7.012  1.00143.29           C
ATOM   1807  CD1 ILE   241     -41.627  58.985   9.444  1.00143.29           C
ATOM   1808  C   ILE   241     -38.858  57.631   9.737  1.00143.29           C
ATOM   1809  O   ILE   241     -39.653  56.852  10.260  1.00143.29           O
ATOM   1810  N   THR   242     -37.773  58.108  10.378  1.00 47.72           N
ATOM   1811  CA  THR   242     -37.422  57.721  11.712  1.00 47.72           C
ATOM   1812  CB  THR   242     -36.063  58.209  12.118  1.00 47.72           C
ATOM   1813  OG1 THR   242     -36.026  59.628  12.079  1.00 47.72           O
ATOM   1814  CG2 THR   242     -35.022  57.627  11.148  1.00 47.72           C
ATOM   1815  C   THR   242     -38.414  58.292  12.665  1.00 47.72           C
ATOM   1816  O   THR   242     -39.236  59.123  12.299  1.00 47.72           O
ATOM   1817  N   LYS   243     -38.354  57.860  13.936  1.00100.64           N
ATOM   1818  CA  LYS   243     -39.316  58.300  14.904  1.00100.64           C
ATOM   1819  CB  LYS   243     -39.049  57.738  16.310  1.00100.64           C
ATOM   1820  CG  LYS   243     -39.453  56.271  16.477  1.00100.64           C
ATOM   1821  CD  LYS   243     -38.657  55.296  15.609  1.00100.64           C
ATOM   1822  CE  LYS   243     -39.204  55.160  14.187  1.00100.64           C
ATOM   1823  NZ  LYS   243     -38.438  54.128  13.452  1.00100.64           N
ATOM   1824  C   LYS   243     -39.249  59.787  14.990  1.00100.64           C
ATOM   1825  O   LYS   243     -40.276  60.452  15.103  1.00100.64           O
ATOM   1826  N   ASP   244     -38.031  60.353  14.951  1.00 70.02           N
ATOM   1827  CA  ASP   244     -37.911  61.778  15.017  1.00 70.02           C
ATOM   1828  CB  ASP   244     -36.455  62.269  15.043  1.00 70.02           C
ATOM   1829  CG  ASP   244     -35.935  62.073  16.454  1.00 70.02           C
ATOM   1830  OD1 ASP   244     -36.779  62.104  17.387  1.00 70.02           O
ATOM   1831  OD2 ASP   244     -34.699  61.892  16.621  1.00 70.02           O
ATOM   1832  C   ASP   244     -38.539  62.373  13.803  1.00 70.02           C
ATOM   1833  O   ASP   244     -39.222  63.391  13.888  1.00 70.02           O
ATOM   1834  N   LYS   245     -38.300  61.761  12.631  1.00 56.49           N
ATOM   1835  CA  LYS   245     -38.799  62.289  11.395  1.00 56.49           C
ATOM   1836  CB  LYS   245     -38.175  61.587  10.182  1.00 56.49           C
ATOM   1837  CG  LYS   245     -36.700  61.955  10.020  1.00 56.49           C
ATOM   1838  CD  LYS   245     -35.928  61.053   9.061  1.00 56.49           C
ATOM   1839  CE  LYS   245     -34.458  61.451   8.918  1.00 56.49           C
ATOM   1840  NZ  LYS   245     -33.748  60.490   8.045  1.00 56.49           N
ATOM   1841  C   LYS   245     -40.296  62.194  11.307  1.00 56.49           C
ATOM   1842  O   LYS   245     -40.961  63.140  10.890  1.00 56.49           O
ATOM   1843  N   ARG   246     -40.874  61.050  11.709  1.00 98.31           N
ATOM   1844  CA  ARG   246     -42.294  60.860  11.622  1.00 98.31           C
ATOM   1845  CB  ARG   246     -42.797  59.490  12.101  1.00 98.31           C
ATOM   1846  CG  ARG   246     -42.612  59.241  13.598  1.00 98.31           C
ATOM   1847  CD  ARG   246     -43.470  58.079  14.101  1.00 98.31           C
ATOM   1848  NE  ARG   246     -43.361  58.018  15.586  1.00 98.31           N
ATOM   1849  CZ  ARG   246     -44.106  57.104  16.274  1.00 98.31           C
ATOM   1850  NH1 ARG   246     -44.934  56.256  15.599  1.00 98.31           N
ATOM   1851  NH2 ARG   246     -44.025  57.030  17.635  1.00 98.31           N
ATOM   1852  C   ARG   246     -42.919  61.841  12.550  1.00 98.31           C
ATOM   1853  O   ARG   246     -44.041  62.299  12.335  1.00 98.31           O
ATOM   1854  N   ARG   247     -42.212  62.126  13.657  1.00 69.44           N
ATOM   1855  CA  ARG   247     -42.673  63.051  14.648  1.00 69.44           C
ATOM   1856  CB  ARG   247     -41.754  63.134  15.879  1.00 69.44           C
ATOM   1857  CG  ARG   247     -41.846  61.923  16.811  1.00 69.44           C
ATOM   1858  CD  ARG   247     -41.107  62.128  18.135  1.00 69.44           C
ATOM   1859  NE  ARG   247     -41.399  60.959  19.011  1.00 69.44           N
ATOM   1860  CZ  ARG   247     -40.822  60.882  20.246  1.00 69.44           C
ATOM   1861  NH1 ARG   247     -39.974  61.868  20.662  1.00 69.44           N
ATOM   1862  NH2 ARG   247     -41.092  59.825  21.066  1.00 69.44           N
ATOM   1863  C   ARG   247     -42.725  64.417  14.048  1.00 69.44           C
ATOM   1864  O   ARG   247     -43.627  65.199  14.340  1.00 69.44           O
ATOM   1865  N   LYS   248     -41.753  64.744  13.182  1.00 38.22           N
ATOM   1866  CA  LYS   248     -41.693  66.051  12.603  1.00 38.22           C
ATOM   1867  CB  LYS   248     -40.523  66.178  11.612  1.00 38.22           C
ATOM   1868  CG  LYS   248     -39.154  65.932  12.256  1.00 38.22           C
ATOM   1869  CD  LYS   248     -38.031  65.704  11.241  1.00 38.22           C
ATOM   1870  CE  LYS   248     -36.661  65.459  11.876  1.00 38.22           C
ATOM   1871  NZ  LYS   248     -35.645  65.265  10.817  1.00 38.22           N
ATOM   1872  C   LYS   248     -42.965  66.248  11.850  1.00 38.22           C
ATOM   1873  O   LYS   248     -43.556  67.329  11.867  1.00 38.22           O
ATOM   1874  N   ILE   249     -43.424  65.190  11.160  1.00 67.93           N
ATOM   1875  CA  ILE   249     -44.624  65.324  10.402  1.00 67.93           C
ATOM   1876  CB  ILE   249     -44.990  64.064   9.675  1.00 67.93           C
ATOM   1877  CG1 ILE   249     -43.875  63.657   8.697  1.00 67.93           C
ATOM   1878  CG2 ILE   249     -46.356  64.280   9.001  1.00 67.93           C
ATOM   1879  CD1 ILE   249     -44.037  62.236   8.157  1.00 67.93           C
ATOM   1880  C   ILE   249     -45.743  65.594  11.343  1.00 67.93           C
ATOM   1881  O   ILE   249     -46.343  66.655  11.280  1.00 67.93           O
ATOM   1882  N   SER   250     -45.973  64.710  12.329  1.00101.66           N
ATOM   1883  CA  SER   250     -47.112  64.866  13.187  1.00101.66           C
ATOM   1884  CB  SER   250     -47.232  63.767  14.249  1.00101.66           C
ATOM   1885  OG  SER   250     -46.166  63.884  15.177  1.00101.66           O
ATOM   1886  C   SER   250     -46.995  66.172  13.895  1.00101.66           C
ATOM   1887  O   SER   250     -47.986  66.725  14.363  1.00101.66           O
ATOM   1888  N   ALA   251     -45.765  66.680  14.050  1.00 46.15           N
ATOM   1889  CA  ALA   251     -45.614  67.960  14.673  1.00 46.15           C
ATOM   1890  CB  ALA   251     -44.141  68.309  14.950  1.00 46.15           C
ATOM   1891  C   ALA   251     -46.163  69.026  13.770  1.00 46.15           C
ATOM   1892  O   ALA   251     -46.894  69.912  14.211  1.00 46.15           O
ATOM   1893  N   ALA   252     -45.780  68.984  12.477  1.00 57.11           N
ATOM   1894  CA  ALA   252     -46.201  69.971  11.518  1.00 57.11           C
ATOM   1895  CB  ALA   252     -45.442  69.859  10.187  1.00 57.11           C
ATOM   1896  C   ALA   252     -47.657  69.814  11.210  1.00 57.11           C
ATOM   1897  O   ALA   252     -48.408  70.777  11.081  1.00 57.11           O
ATOM   1898  N   THR   253     -48.062  68.554  11.030  1.00170.55           N
ATOM   1899  CA  THR   253     -49.383  68.128  10.711  1.00170.55           C
ATOM   1900  CB  THR   253     -49.462  66.769  10.086  1.00170.55           C
ATOM   1901  OG1 THR   253     -50.814  66.468   9.812  1.00170.55           O
ATOM   1902  CG2 THR   253     -48.897  65.708  11.018  1.00170.55           C
ATOM   1903  C   THR   253     -50.260  68.197  11.914  1.00170.55           C
ATOM   1904  O   THR   253     -51.481  68.204  11.788  1.00170.55           O
ATOM   1905  N   SER   254     -49.660  68.258  13.113  1.00108.00           N
ATOM   1906  CA  SER   254     -50.378  68.255  14.360  1.00108.00           C
ATOM   1907  CB  SER   254     -51.280  69.488  14.549  1.00108.00           C
ATOM   1908  OG  SER   254     -51.952  69.413  15.797  1.00108.00           O
ATOM   1909  C   SER   254     -51.242  67.034  14.484  1.00108.00           C
ATOM   1910  O   SER   254     -52.466  67.112  14.411  1.00108.00           O
ATOM   1911  N   LEU   255     -50.592  65.863  14.654  1.00103.67           N
ATOM   1912  CA  LEU   255     -51.247  64.590  14.793  1.00103.67           C
ATOM   1913  CB  LEU   255     -50.786  63.606  13.712  1.00103.67           C
ATOM   1914  CG  LEU   255     -51.059  64.144  12.296  1.00103.67           C
ATOM   1915  CD1 LEU   255     -50.597  63.153  11.221  1.00103.67           C
ATOM   1916  CD2 LEU   255     -52.528  64.555  12.127  1.00103.67           C
ATOM   1917  C   LEU   255     -50.870  64.017  16.127  1.00103.67           C
ATOM   1918  O   LEU   255     -50.803  64.735  17.126  1.00103.67           O
ATOM   1919  N   SER   256     -50.680  62.676  16.190  1.00108.06           N
ATOM   1920  CA  SER   256     -50.285  62.085  17.439  1.00108.06           C
ATOM   1921  CB  SER   256     -51.462  61.406  18.152  1.00108.06           C
ATOM   1922  OG  SER   256     -52.467  62.370  18.433  1.00108.06           O
ATOM   1923  C   SER   256     -49.236  61.033  17.201  1.00108.06           C
ATOM   1924  O   SER   256     -49.024  60.159  18.040  1.00108.06           O
ATOM   1925  N   GLU   257     -48.551  61.104  16.046  1.00107.02           N
ATOM   1926  CA  GLU   257     -47.468  60.240  15.661  1.00107.02           C
ATOM   1927  CB  GLU   257     -46.438  60.076  16.790  1.00107.02           C
ATOM   1928  CG  GLU   257     -45.783  61.399  17.186  1.00107.02           C
ATOM   1929  CD  GLU   257     -44.831  61.142  18.346  1.00107.02           C
ATOM   1930  OE1 GLU   257     -44.542  59.948  18.623  1.00107.02           O
ATOM   1931  OE2 GLU   257     -44.382  62.139  18.972  1.00107.02           O
ATOM   1932  C   GLU   257     -48.010  58.885  15.339  1.00107.02           C
ATOM   1933  O   GLU   257     -47.605  58.254  14.367  1.00107.02           O
ATOM   1934  N   ARG   258     -49.024  58.429  16.084  1.00 51.41           N
ATOM   1935  CA  ARG   258     -49.594  57.158  15.768  1.00 51.41           C
ATOM   1936  CB  ARG   258     -50.638  56.688  16.792  1.00 51.41           C
ATOM   1937  CG  ARG   258     -50.021  56.238  18.116  1.00 51.41           C
ATOM   1938  CD  ARG   258     -51.049  55.722  19.122  1.00 51.41           C
ATOM   1939  NE  ARG   258     -50.296  55.174  20.284  1.00 51.41           N
ATOM   1940  CZ  ARG   258     -49.917  53.863  20.290  1.00 51.41           C
ATOM   1941  NH1 ARG   258     -50.232  53.055  19.236  1.00 51.41           N
ATOM   1942  NH2 ARG   258     -49.223  53.359  21.352  1.00 51.41           N
ATOM   1943  C   ARG   258     -50.289  57.382  14.480  1.00 51.41           C
ATOM   1944  O   ARG   258     -50.383  56.504  13.625  1.00 51.41           O
ATOM   1945  N   GLN   259     -50.818  58.606  14.346  1.00 44.95           N
ATOM   1946  CA  GLN   259     -51.543  59.005  13.187  1.00 44.95           C
ATOM   1947  CB  GLN   259     -52.177  60.399  13.331  1.00 44.95           C
ATOM   1948  CG  GLN   259     -53.326  60.448  14.340  1.00 44.95           C
ATOM   1949  CD  GLN   259     -54.513  59.708  13.734  1.00 44.95           C
ATOM   1950  OE1 GLN   259     -54.446  59.216  12.609  1.00 44.95           O
ATOM   1951  NE2 GLN   259     -55.633  59.627  14.502  1.00 44.95           N
ATOM   1952  C   GLN   259     -50.626  59.040  12.010  1.00 44.95           C
ATOM   1953  O   GLN   259     -51.022  58.676  10.909  1.00 44.95           O
ATOM   1954  N   ILE   260     -49.377  59.507  12.174  1.00153.54           N
ATOM   1955  CA  ILE   260     -48.534  59.537  11.012  1.00153.54           C
ATOM   1956  CB  ILE   260     -47.263  60.343  11.210  1.00153.54           C
ATOM   1957  CG1 ILE   260     -46.385  60.368   9.950  1.00153.54           C
ATOM   1958  CG2 ILE   260     -46.502  59.807  12.421  1.00153.54           C
ATOM   1959  CD1 ILE   260     -45.600  59.072   9.742  1.00153.54           C
ATOM   1960  C   ILE   260     -48.254  58.138  10.580  1.00153.54           C
ATOM   1961  O   ILE   260     -48.384  57.804   9.402  1.00153.54           O
ATOM   1962  N   THR   261     -47.919  57.262  11.541  1.00114.24           N
ATOM   1963  CA  THR   261     -47.589  55.917  11.187  1.00114.24           C
ATOM   1964  CB  THR   261     -47.217  55.074  12.370  1.00114.24           C
ATOM   1965  OG1 THR   261     -48.258  55.076  13.334  1.00114.24           O
ATOM   1966  CG2 THR   261     -45.930  55.646  12.983  1.00114.24           C
ATOM   1967  C   THR   261     -48.765  55.323  10.491  1.00114.24           C
ATOM   1968  O   THR   261     -48.615  54.625   9.489  1.00114.24           O
ATOM   1969  N   ILE   262     -49.980  55.597  10.990  1.00136.65           N
ATOM   1970  CA  ILE   262     -51.126  55.075  10.311  1.00136.65           C
ATOM   1971  CB  ILE   262     -52.438  55.220  11.044  1.00136.65           C
ATOM   1972  CG1 ILE   262     -53.488  54.300  10.400  1.00136.65           C
ATOM   1973  CG2 ILE   262     -52.882  56.686  11.053  1.00136.65           C
ATOM   1974  CD1 ILE   262     -53.185  52.814  10.578  1.00136.65           C
ATOM   1975  C   ILE   262     -51.219  55.735   8.974  1.00136.65           C
ATOM   1976  O   ILE   262     -51.613  55.117   7.988  1.00136.65           O
ATOM   1977  N   TRP   263     -50.838  57.021   8.912  1.00 83.21           N
ATOM   1978  CA  TRP   263     -50.978  57.808   7.727  1.00 83.21           C
ATOM   1979  CB  TRP   263     -50.469  59.235   7.934  1.00 83.21           C
ATOM   1980  CG  TRP   263     -50.927  60.208   6.883  1.00 83.21           C
ATOM   1981  CD2 TRP   263     -50.992  61.617   7.129  1.00 83.21           C
ATOM   1982  CD1 TRP   263     -51.400  60.008   5.618  1.00 83.21           C
ATOM   1983  NE1 TRP   263     -51.765  61.215   5.063  1.00 83.21           N
ATOM   1984  CE2 TRP   263     -51.517  62.212   5.985  1.00 83.21           C
ATOM   1985  CE3 TRP   263     -50.645  62.350   8.225  1.00 83.21           C
ATOM   1986  CZ2 TRP   263     -51.707  63.564   5.924  1.00 83.21           C
ATOM   1987  CZ3 TRP   263     -50.831  63.712   8.162  1.00 83.21           C
ATOM   1988  CH2 TRP   263     -51.354  64.304   7.033  1.00 83.21           C
ATOM   1989  C   TRP   263     -50.172  57.163   6.651  1.00 83.21           C
ATOM   1990  O   TRP   263     -50.635  57.012   5.522  1.00 83.21           O
ATOM   1991  N   PHE   264     -48.944  56.735   6.983  1.00 78.56           N
ATOM   1992  CA  PHE   264     -48.121  56.102   5.997  1.00 78.56           C
ATOM   1993  CB  PHE   264     -46.731  55.723   6.539  1.00 78.56           C
ATOM   1994  CG  PHE   264     -45.839  56.913   6.398  1.00 78.56           C
ATOM   1995  CD1 PHE   264     -46.152  58.123   6.970  1.00 78.56           C
ATOM   1996  CD2 PHE   264     -44.653  56.801   5.709  1.00 78.56           C
ATOM   1997  CE1 PHE   264     -45.308  59.202   6.825  1.00 78.56           C
ATOM   1998  CE2 PHE   264     -43.806  57.875   5.566  1.00 78.56           C
ATOM   1999  CZ  PHE   264     -44.134  59.085   6.123  1.00 78.56           C
ATOM   2000  C   PHE   264     -48.803  54.868   5.498  1.00 78.56           C
ATOM   2001  O   PHE   264     -48.849  54.627   4.293  1.00 78.56           O
ATOM   2002  N   GLN   265     -49.371  54.053   6.403  1.00 28.62           N
ATOM   2003  CA  GLN   265     -50.003  52.847   5.950  1.00 28.62           C
ATOM   2004  CB  GLN   265     -50.558  51.975   7.089  1.00 28.62           C
ATOM   2005  CG  GLN   265     -49.472  51.360   7.973  1.00 28.62           C
ATOM   2006  CD  GLN   265     -50.153  50.430   8.967  1.00 28.62           C
ATOM   2007  OE1 GLN   265     -51.214  49.874   8.685  1.00 28.62           O
ATOM   2008  NE2 GLN   265     -49.529  50.253  10.162  1.00 28.62           N
ATOM   2009  C   GLN   265     -51.148  53.213   5.064  1.00 28.62           C
ATOM   2010  O   GLN   265     -51.358  52.590   4.024  1.00 28.62           O
ATOM   2011  N   ASN   266     -51.919  54.246   5.448  1.00 87.60           N
ATOM   2012  CA  ASN   266     -53.044  54.640   4.652  1.00 87.60           C
ATOM   2013  CB  ASN   266     -53.905  55.746   5.279  1.00 87.60           C
ATOM   2014  CG  ASN   266     -54.916  55.054   6.175  1.00 87.60           C
ATOM   2015  OD1 ASN   266     -54.945  55.258   7.387  1.00 87.60           O
ATOM   2016  ND2 ASN   266     -55.774  54.206   5.546  1.00 87.60           N
ATOM   2017  C   ASN   266     -52.572  55.134   3.334  1.00 87.60           C
ATOM   2018  O   ASN   266     -53.192  54.869   2.310  1.00 87.60           O
ATOM   2019  N   ARG   267     -51.450  55.859   3.314  1.00182.68           N
ATOM   2020  CA  ARG   267     -50.989  56.403   2.077  1.00182.68           C
ATOM   2021  CB  ARG   267     -49.701  57.230   2.230  1.00182.68           C
ATOM   2022  CG  ARG   267     -49.474  58.281   1.133  1.00182.68           C
ATOM   2023  CD  ARG   267     -49.697  57.790  -0.299  1.00182.68           C
ATOM   2024  NE  ARG   267     -51.156  57.905  -0.584  1.00182.68           N
ATOM   2025  CZ  ARG   267     -51.672  59.051  -1.116  1.00182.68           C
ATOM   2026  NH1 ARG   267     -50.844  60.086  -1.437  1.00182.68           N
ATOM   2027  NH2 ARG   267     -53.016  59.154  -1.331  1.00182.68           N
ATOM   2028  C   ARG   267     -50.689  55.246   1.179  1.00182.68           C
ATOM   2029  O   ARG   267     -50.879  55.324  -0.031  1.00182.68           O
ATOM   2030  N   ARG   268     -50.171  54.142   1.746  1.00 88.10           N
ATOM   2031  CA  ARG   268     -49.847  53.006   0.936  1.00 88.10           C
ATOM   2032  CB  ARG   268     -49.080  51.919   1.704  1.00 88.10           C
ATOM   2033  CG  ARG   268     -48.277  50.980   0.798  1.00 88.10           C
ATOM   2034  CD  ARG   268     -49.100  49.893   0.105  1.00 88.10           C
ATOM   2035  NE  ARG   268     -48.140  49.014  -0.623  1.00 88.10           N
ATOM   2036  CZ  ARG   268     -47.896  49.199  -1.954  1.00 88.10           C
ATOM   2037  NH1 ARG   268     -48.604  50.130  -2.657  1.00 88.10           N
ATOM   2038  NH2 ARG   268     -46.949  48.447  -2.586  1.00 88.10           N
ATOM   2039  C   ARG   268     -51.111  52.417   0.413  1.00 88.10           C
ATOM   2040  O   ARG   268     -51.167  51.953  -0.723  1.00 88.10           O
ATOM   2041  N   VAL   269     -52.154  52.399   1.261  1.00 55.26           N
ATOM   2042  CA  VAL   269     -53.436  51.856   0.920  1.00 55.26           C
ATOM   2043  CB  VAL   269     -54.366  51.830   2.095  1.00 55.26           C
ATOM   2044  CG1 VAL   269     -55.782  51.501   1.602  1.00 55.26           C
ATOM   2045  CG2 VAL   269     -53.821  50.812   3.109  1.00 55.26           C
ATOM   2046  C   VAL   269     -54.084  52.681  -0.144  1.00 55.26           C
ATOM   2047  O   VAL   269     -54.705  52.142  -1.055  1.00 55.26           O
ATOM   2048  N   LYS   270     -53.987  54.015  -0.013  1.00165.36           N
ATOM   2049  CA  LYS   270     -54.600  54.982  -0.874  1.00165.36           C
ATOM   2050  CB  LYS   270     -54.505  56.404  -0.299  1.00165.36           C
ATOM   2051  CG  LYS   270     -55.272  56.571   1.014  1.00165.36           C
ATOM   2052  CD  LYS   270     -56.770  56.292   0.880  1.00165.36           C
ATOM   2053  CE  LYS   270     -57.531  57.388   0.132  1.00165.36           C
ATOM   2054  NZ  LYS   270     -57.529  58.637   0.927  1.00165.36           N
ATOM   2055  C   LYS   270     -53.993  55.008  -2.239  1.00165.36           C
ATOM   2056  O   LYS   270     -54.708  55.084  -3.235  1.00165.36           O
ATOM   2057  N   GLU   271     -52.654  54.940  -2.316  1.00 61.11           N
ATOM   2058  CA  GLU   271     -51.937  55.107  -3.547  1.00 61.11           C
ATOM   2059  CB  GLU   271     -50.420  55.024  -3.329  1.00 61.11           C
ATOM   2060  CG  GLU   271     -49.980  53.673  -2.762  1.00 61.11           C
ATOM   2061  CD  GLU   271     -48.482  53.735  -2.513  1.00 61.11           C
ATOM   2062  OE1 GLU   271     -47.924  54.863  -2.554  1.00 61.11           O
ATOM   2063  OE2 GLU   271     -47.873  52.659  -2.272  1.00 61.11           O
ATOM   2064  C   GLU   271     -52.294  54.043  -4.531  1.00 61.11           C
ATOM   2065  O   GLU   271     -52.572  54.327  -5.694  1.00 61.11           O
ATOM   2066  N   LYS   272     -52.352  52.789  -4.064  1.00136.26           N
ATOM   2067  CA  LYS   272     -52.559  51.655  -4.909  1.00136.26           C
ATOM   2068  CB  LYS   272     -52.496  50.323  -4.137  1.00136.26           C
ATOM   2069  CG  LYS   272     -53.411  50.232  -2.913  1.00136.26           C
ATOM   2070  CD  LYS   272     -54.893  50.031  -3.228  1.00136.26           C
ATOM   2071  CE  LYS   272     -55.738  49.732  -1.987  1.00136.26           C
ATOM   2072  NZ  LYS   272     -57.153  49.543  -2.374  1.00136.26           N
ATOM   2073  C   LYS   272     -53.866  51.781  -5.618  1.00136.26           C
ATOM   2074  O   LYS   272     -54.037  51.263  -6.718  1.00136.26           O
ATOM   2075  N   LYS   273     -54.821  52.492  -5.010  1.00 67.17           N
ATOM   2076  CA  LYS   273     -56.143  52.608  -5.539  1.00 67.17           C
ATOM   2077  CB  LYS   273     -57.049  53.467  -4.642  1.00 67.17           C
ATOM   2078  CG  LYS   273     -58.538  53.354  -4.973  1.00 67.17           C
ATOM   2079  CD  LYS   273     -59.444  53.892  -3.863  1.00 67.17           C
ATOM   2080  CE  LYS   273     -60.937  53.801  -4.184  1.00 67.17           C
ATOM   2081  NZ  LYS   273     -61.731  54.322  -3.047  1.00 67.17           N
ATOM   2082  C   LYS   273     -56.093  53.233  -6.894  1.00 67.17           C
ATOM   2083  O   LYS   273     -56.835  52.813  -7.782  1.00 67.17           O
ATOM   2084  N   VAL   274     -55.178  54.211  -7.093  1.00 82.33           N
ATOM   2085  CA  VAL   274     -55.051  54.982  -8.299  1.00 82.33           C
ATOM   2086  CB  VAL   274     -53.789  55.792  -8.360  1.00 82.33           C
ATOM   2087  CG1 VAL   274     -53.759  56.560  -9.692  1.00 82.33           C
ATOM   2088  CG2 VAL   274     -53.735  56.698  -7.118  1.00 82.33           C
ATOM   2089  C   VAL   274     -55.069  54.041  -9.436  1.00 82.33           C
ATOM   2090  O   VAL   274     -54.770  52.862  -9.258  1.00 82.33           O
ATOM   2091  N   LEU   275     -55.501  54.531 -10.612  1.00194.21           N
ATOM   2092  CA  LEU   275     -55.658  53.631 -11.703  1.00194.21           C
ATOM   2093  CB  LEU   275     -56.549  54.181 -12.828  1.00194.21           C
ATOM   2094  CG  LEU   275     -58.019  54.392 -12.415  1.00194.21           C
ATOM   2095  CD1 LEU   275     -58.146  55.457 -11.314  1.00194.21           C
ATOM   2096  CD2 LEU   275     -58.905  54.691 -13.635  1.00194.21           C
ATOM   2097  C   LEU   275     -54.319  53.363 -12.289  1.00194.21           C
ATOM   2098  O   LEU   275     -54.001  53.805 -13.389  1.00194.21           O
ATOM   2099  N   ALA   276     -53.486  52.675 -11.498  1.00 83.06           N
ATOM   2100  CA  ALA   276     -52.215  52.143 -11.852  1.00 83.06           C
ATOM   2101  CB  ALA   276     -51.424  51.638 -10.635  1.00 83.06           C
ATOM   2102  C   ALA   276     -52.492  50.976 -12.727  1.00 83.06           C
ATOM   2103  O   ALA   276     -51.727  50.649 -13.630  1.00 83.06           O
ATOM   2104  N   LYS   277     -53.641  50.331 -12.458  1.00124.29           N
ATOM   2105  CA  LYS   277     -54.026  49.089 -13.047  1.00124.29           C
ATOM   2106  CB  LYS   277     -55.441  48.664 -12.627  1.00124.29           C
ATOM   2107  CG  LYS   277     -55.564  48.395 -11.125  1.00124.29           C
ATOM   2108  CD  LYS   277     -57.010  48.334 -10.629  1.00124.29           C
ATOM   2109  CE  LYS   277     -57.689  49.704 -10.563  1.00124.29           C
ATOM   2110  NZ  LYS   277     -59.097  49.550 -10.136  1.00124.29           N
ATOM   2111  C   LYS   277     -54.008  49.198 -14.533  1.00124.29           C
ATOM   2112  O   LYS   277     -53.610  48.245 -15.198  1.00124.29           O
ATOM   2113  N   VAL   278     -54.417  50.349 -15.099  1.00103.54           N
ATOM   2114  CA  VAL   278     -54.465  50.454 -16.529  1.00103.54           C
ATOM   2115  CB  VAL   278     -54.903  51.812 -17.010  1.00103.54           C
ATOM   2116  CG1 VAL   278     -56.356  52.033 -16.558  1.00103.54           C
ATOM   2117  CG2 VAL   278     -53.929  52.883 -16.488  1.00103.54           C
ATOM   2118  C   VAL   278     -53.104  50.164 -17.081  1.00103.54           C
ATOM   2119  O   VAL   278     -52.962  49.371 -18.011  1.00103.54           O
ATOM   2120  N   LYS   279     -52.055  50.775 -16.508  1.00104.27           N
ATOM   2121  CA  LYS   279     -50.733  50.490 -16.972  1.00104.27           C
ATOM   2122  CB  LYS   279     -49.640  51.355 -16.326  1.00104.27           C
ATOM   2123  CG  LYS   279     -48.246  51.046 -16.880  1.00104.27           C
ATOM   2124  CD  LYS   279     -47.192  52.102 -16.547  1.00104.27           C
ATOM   2125  CE  LYS   279     -45.800  51.772 -17.085  1.00104.27           C
ATOM   2126  NZ  LYS   279     -44.844  52.837 -16.708  1.00104.27           N
ATOM   2127  C   LYS   279     -50.449  49.069 -16.622  1.00104.27           C
ATOM   2128  O   LYS   279     -49.725  48.375 -17.334  1.00104.27           O
ATOM   2129  N   ASN   280     -51.030  48.597 -15.502  1.00231.56           N
ATOM   2130  CA  ASN   280     -50.734  47.277 -15.035  1.00231.56           C
ATOM   2131  CB  ASN   280     -50.957  46.185 -16.095  1.00231.56           C
ATOM   2132  CG  ASN   280     -50.825  44.834 -15.405  1.00231.56           C
ATOM   2133  OD1 ASN   280     -50.506  44.757 -14.220  1.00231.56           O
ATOM   2134  ND2 ASN   280     -51.073  43.735 -16.167  1.00231.56           N
ATOM   2135  C   ASN   280     -49.286  47.324 -14.707  1.00231.56           C
ATOM   2136  O   ASN   280     -48.572  46.323 -14.745  1.00231.56           O
ATOM   2137  N   SER   281     -48.846  48.544 -14.359  1.00194.90           N
ATOM   2138  CA  SER   281     -47.495  48.863 -14.040  1.00194.90           C
ATOM   2139  CB  SER   281     -46.569  48.893 -15.266  1.00194.90           C
ATOM   2140  OG  SER   281     -46.493  47.600 -15.848  1.00194.90           O
ATOM   2141  C   SER   281     -47.571  50.252 -13.507  1.00194.90           C
ATOM   2142  O   SER   281     -48.469  50.582 -12.734  1.00194.90           O
ATOM   2143  N   ALA   282     -46.618  51.105 -13.916  1.00 66.69           N
ATOM   2144  CA  ALA   282     -46.608  52.462 -13.467  1.00 66.69           C
ATOM   2145  CB  ALA   282     -47.841  53.265 -13.913  1.00 66.69           C
ATOM   2146  C   ALA   282     -46.602  52.447 -11.982  1.00 66.69           C
ATOM   2147  O   ALA   282     -47.297  53.234 -11.342  1.00 66.69           O
ATOM   2148  N   THR   283     -45.791  51.555 -11.391  1.00 38.47           N
ATOM   2149  CA  THR   283     -45.741  51.510  -9.964  1.00 38.47           C
ATOM   2150  CB  THR   283     -44.797  50.472  -9.429  1.00 38.47           C
ATOM   2151  OG1 THR   283     -45.180  49.183  -9.886  1.00 38.47           O
ATOM   2152  CG2 THR   283     -44.833  50.521  -7.892  1.00 38.47           C
ATOM   2153  C   THR   283     -45.290  52.860  -9.509  1.00 38.47           C
ATOM   2154  O   THR   283     -45.811  53.391  -8.530  1.00 38.47           O
ATOM   2155  N   PRO   284     -44.345  53.451 -10.190  1.00134.40           N
ATOM   2156  CA  PRO   284     -43.954  54.769  -9.783  1.00134.40           C
ATOM   2157  CD  PRO   284     -43.211  52.701 -10.715  1.00134.40           C
ATOM   2158  CB  PRO   284     -42.578  55.018 -10.393  1.00134.40           C
ATOM   2159  CG  PRO   284     -41.984  53.606 -10.527  1.00134.40           C
ATOM   2160  C   PRO   284     -44.990  55.745 -10.227  1.00134.40           C
ATOM   2161  O   PRO   284     -45.231  55.832 -11.460  1.00134.40           O
ATOM   2162  OXT PRO   284     -45.570  56.434  -9.346  1.00134.40           O
TER    2163      PRO   284
END
