# Supplementary material for: Computational Modeling of complete HOXB13 protein for predicting the functional effect of SNPs and the associated role in hereditary prostate cancer
Source: Sci Rep. 2017 Mar 8;7:43830. doi: 10.1038/srep43830 (PMC5363706; doi:10.1038/srep43830)
Supplement: Supplementary Dataset [file srep43830-s1.zip › SR Supplementary Data Files Complete/HOXB13 Modeller/HOXB13 Modeller/hoxb13.B99990015.pdb]

EXPDTA    THEORETICAL MODEL, MODELLER 9.17 2016/07/18 10:44:37
REMARK   6 MODELLER OBJECTIVE FUNCTION:      1922.3602
REMARK   6 MODELLER BEST TEMPLATE % SEQ ID:  80.822
REMARK   6 SEQUENCE: hoxb13
REMARK   6 DOPE score: -10460.26270
REMARK   6 GA341 score: 1.00000
REMARK   6 TEMPLATE: 2l7z 1:A - 73:A MODELS 1: - 284: AT 80.8%
ATOM      1  N   MET     1     -57.601  22.529  -1.119  1.00160.42           N
ATOM      2  CA  MET     1     -57.763  21.298  -0.310  1.00160.42           C
ATOM      3  CB  MET     1     -58.428  20.186  -1.140  1.00160.42           C
ATOM      4  CG  MET     1     -57.532  19.640  -2.256  1.00160.42           C
ATOM      5  SD  MET     1     -58.263  18.283  -3.220  1.00160.42           S
ATOM      6  CE  MET     1     -56.829  18.068  -4.313  1.00160.42           C
ATOM      7  C   MET     1     -56.432  20.792   0.146  1.00160.42           C
ATOM      8  O   MET     1     -55.524  21.584   0.396  1.00160.42           O
ATOM      9  N   GLU     2     -56.296  19.451   0.282  1.00288.28           N
ATOM     10  CA  GLU     2     -55.059  18.857   0.714  1.00288.28           C
ATOM     11  CB  GLU     2     -55.049  18.459   2.201  1.00288.28           C
ATOM     12  CG  GLU     2     -53.731  17.827   2.659  1.00288.28           C
ATOM     13  CD  GLU     2     -52.674  18.922   2.721  1.00288.28           C
ATOM     14  OE1 GLU     2     -53.003  20.085   2.365  1.00288.28           O
ATOM     15  OE2 GLU     2     -51.521  18.609   3.122  1.00288.28           O
ATOM     16  C   GLU     2     -54.818  17.605  -0.081  1.00288.28           C
ATOM     17  O   GLU     2     -55.733  17.006  -0.644  1.00288.28           O
ATOM     18  N   PRO     3     -53.565  17.233  -0.148  1.00181.19           N
ATOM     19  CA  PRO     3     -53.178  16.045  -0.871  1.00181.19           C
ATOM     20  CD  PRO     3     -52.545  18.266  -0.238  1.00181.19           C
ATOM     21  CB  PRO     3     -51.694  16.209  -1.192  1.00181.19           C
ATOM     22  CG  PRO     3     -51.491  17.732  -1.219  1.00181.19           C
ATOM     23  C   PRO     3     -53.464  14.776  -0.127  1.00181.19           C
ATOM     24  O   PRO     3     -53.690  14.825   1.081  1.00181.19           O
ATOM     25  N   GLY     4     -53.465  13.631  -0.844  1.00145.52           N
ATOM     26  CA  GLY     4     -53.718  12.343  -0.260  1.00145.52           C
ATOM     27  C   GLY     4     -52.405  11.689   0.048  1.00145.52           C
ATOM     28  O   GLY     4     -51.376  12.353   0.153  1.00145.52           O
ATOM     29  N   ASN     5     -52.420  10.346   0.203  1.00267.07           N
ATOM     30  CA  ASN     5     -51.225   9.617   0.528  1.00267.07           C
ATOM     31  CB  ASN     5     -51.255   8.965   1.922  1.00267.07           C
ATOM     32  CG  ASN     5     -52.349   7.907   1.922  1.00267.07           C
ATOM     33  OD1 ASN     5     -52.076   6.714   2.048  1.00267.07           O
ATOM     34  ND2 ASN     5     -53.625   8.353   1.774  1.00267.07           N
ATOM     35  C   ASN     5     -51.065   8.502  -0.458  1.00267.07           C
ATOM     36  O   ASN     5     -51.946   8.247  -1.278  1.00267.07           O
ATOM     37  N   TYR     6     -49.900   7.821  -0.406  1.00379.28           N
ATOM     38  CA  TYR     6     -49.609   6.733  -1.296  1.00379.28           C
ATOM     39  CB  TYR     6     -48.398   7.003  -2.211  1.00379.28           C
ATOM     40  CG  TYR     6     -48.028   5.744  -2.923  1.00379.28           C
ATOM     41  CD1 TYR     6     -47.127   4.866  -2.363  1.00379.28           C
ATOM     42  CD2 TYR     6     -48.575   5.437  -4.149  1.00379.28           C
ATOM     43  CE1 TYR     6     -46.776   3.704  -3.008  1.00379.28           C
ATOM     44  CE2 TYR     6     -48.229   4.276  -4.800  1.00379.28           C
ATOM     45  CZ  TYR     6     -47.328   3.407  -4.230  1.00379.28           C
ATOM     46  OH  TYR     6     -46.971   2.216  -4.896  1.00379.28           O
ATOM     47  C   TYR     6     -49.288   5.526  -0.473  1.00379.28           C
ATOM     48  O   TYR     6     -48.714   5.631   0.610  1.00379.28           O
ATOM     49  N   ALA     7     -49.684   4.338  -0.973  1.00267.79           N
ATOM     50  CA  ALA     7     -49.410   3.108  -0.289  1.00267.79           C
ATOM     51  CB  ALA     7     -50.607   2.565   0.511  1.00267.79           C
ATOM     52  C   ALA     7     -49.086   2.092  -1.336  1.00267.79           C
ATOM     53  O   ALA     7     -49.423   2.267  -2.506  1.00267.79           O
ATOM     54  N   THR     8     -48.394   1.004  -0.944  1.00270.17           N
ATOM     55  CA  THR     8     -48.063  -0.002  -1.911  1.00270.17           C
ATOM     56  CB  THR     8     -46.602  -0.346  -1.946  1.00270.17           C
ATOM     57  OG1 THR     8     -46.197  -0.895  -0.700  1.00270.17           O
ATOM     58  CG2 THR     8     -45.800   0.931  -2.250  1.00270.17           C
ATOM     59  C   THR     8     -48.792  -1.252  -1.540  1.00270.17           C
ATOM     60  O   THR     8     -48.769  -1.680  -0.387  1.00270.17           O
ATOM     61  N   LEU     9     -49.481  -1.860  -2.525  1.00323.03           N
ATOM     62  CA  LEU     9     -50.186  -3.084  -2.282  1.00323.03           C
ATOM     63  CB  LEU     9     -51.712  -2.948  -2.464  1.00323.03           C
ATOM     64  CG  LEU     9     -52.532  -4.224  -2.173  1.00323.03           C
ATOM     65  CD1 LEU     9     -52.333  -5.309  -3.244  1.00323.03           C
ATOM     66  CD2 LEU     9     -52.267  -4.735  -0.748  1.00323.03           C
ATOM     67  C   LEU     9     -49.666  -4.062  -3.285  1.00323.03           C
ATOM     68  O   LEU     9     -49.358  -3.695  -4.417  1.00323.03           O
ATOM     69  N   ASP    10     -49.530  -5.341  -2.886  1.00208.86           N
ATOM     70  CA  ASP    10     -49.016  -6.312  -3.805  1.00208.86           C
ATOM     71  CB  ASP    10     -47.993  -7.276  -3.177  1.00208.86           C
ATOM     72  CG  ASP    10     -47.386  -8.122  -4.289  1.00208.86           C
ATOM     73  OD1 ASP    10     -47.745  -7.895  -5.475  1.00208.86           O
ATOM     74  OD2 ASP    10     -46.547  -9.004  -3.966  1.00208.86           O
ATOM     75  C   ASP    10     -50.152  -7.143  -4.305  1.00208.86           C
ATOM     76  O   ASP    10     -50.934  -7.686  -3.525  1.00208.86           O
ATOM     77  N   GLY    11     -50.278  -7.240  -5.642  1.00104.31           N
ATOM     78  CA  GLY    11     -51.292  -8.058  -6.238  1.00104.31           C
ATOM     79  C   GLY    11     -52.474  -7.197  -6.525  1.00104.31           C
ATOM     80  O   GLY    11     -52.781  -6.269  -5.778  1.00104.31           O
ATOM     81  N   ALA    12     -53.177  -7.498  -7.633  1.00254.17           N
ATOM     82  CA  ALA    12     -54.345  -6.746  -7.977  1.00254.17           C
ATOM     83  CB  ALA    12     -54.057  -5.536  -8.880  1.00254.17           C
ATOM     84  C   ALA    12     -55.240  -7.663  -8.742  1.00254.17           C
ATOM     85  O   ALA    12     -54.784  -8.640  -9.334  1.00254.17           O
ATOM     86  N   LYS    13     -56.555  -7.379  -8.731  1.00271.20           N
ATOM     87  CA  LYS    13     -57.464  -8.208  -9.463  1.00271.20           C
ATOM     88  CB  LYS    13     -58.717  -8.606  -8.663  1.00271.20           C
ATOM     89  CG  LYS    13     -59.687  -9.494  -9.447  1.00271.20           C
ATOM     90  CD  LYS    13     -60.767 -10.139  -8.576  1.00271.20           C
ATOM     91  CE  LYS    13     -61.838  -9.156  -8.099  1.00271.20           C
ATOM     92  NZ  LYS    13     -62.771  -8.845  -9.205  1.00271.20           N
ATOM     93  C   LYS    13     -57.922  -7.421 -10.642  1.00271.20           C
ATOM     94  O   LYS    13     -58.367  -6.283 -10.506  1.00271.20           O
ATOM     95  N   ASP    14     -57.797  -8.009 -11.847  1.00193.36           N
ATOM     96  CA  ASP    14     -58.233  -7.325 -13.025  1.00193.36           C
ATOM     97  CB  ASP    14     -57.093  -6.999 -14.006  1.00193.36           C
ATOM     98  CG  ASP    14     -57.662  -6.159 -15.142  1.00193.36           C
ATOM     99  OD1 ASP    14     -58.889  -5.875 -15.115  1.00193.36           O
ATOM    100  OD2 ASP    14     -56.874  -5.793 -16.054  1.00193.36           O
ATOM    101  C   ASP    14     -59.178  -8.232 -13.739  1.00193.36           C
ATOM    102  O   ASP    14     -58.852  -9.385 -14.017  1.00193.36           O
ATOM    103  N   ILE    15     -60.394  -7.739 -14.038  1.00156.88           N
ATOM    104  CA  ILE    15     -61.316  -8.556 -14.765  1.00156.88           C
ATOM    105  CB  ILE    15     -62.629  -8.768 -14.061  1.00156.88           C
ATOM    106  CG1 ILE    15     -63.488  -9.779 -14.838  1.00156.88           C
ATOM    107  CG2 ILE    15     -63.302  -7.403 -13.841  1.00156.88           C
ATOM    108  CD1 ILE    15     -62.904 -11.191 -14.856  1.00156.88           C
ATOM    109  C   ILE    15     -61.581  -7.874 -16.066  1.00156.88           C
ATOM    110  O   ILE    15     -61.934  -6.696 -16.108  1.00156.88           O
ATOM    111  N   GLU    16     -61.375  -8.599 -17.182  1.00268.43           N
ATOM    112  CA  GLU    16     -61.621  -8.005 -18.459  1.00268.43           C
ATOM    113  CB  GLU    16     -60.397  -7.288 -19.051  1.00268.43           C
ATOM    114  CG  GLU    16     -59.194  -8.210 -19.255  1.00268.43           C
ATOM    115  CD  GLU    16     -58.061  -7.381 -19.843  1.00268.43           C
ATOM    116  OE1 GLU    16     -57.824  -6.255 -19.330  1.00268.43           O
ATOM    117  OE2 GLU    16     -57.423  -7.860 -20.817  1.00268.43           O
ATOM    118  C   GLU    16     -61.992  -9.097 -19.405  1.00268.43           C
ATOM    119  O   GLU    16     -61.655 -10.261 -19.194  1.00268.43           O
ATOM    120  N   GLY    17     -62.725  -8.738 -20.475  1.00127.41           N
ATOM    121  CA  GLY    17     -63.094  -9.707 -21.462  1.00127.41           C
ATOM    122  C   GLY    17     -63.991  -9.017 -22.432  1.00127.41           C
ATOM    123  O   GLY    17     -64.701  -8.078 -22.076  1.00127.41           O
ATOM    124  N   LEU    18     -63.982  -9.473 -23.697  1.00183.71           N
ATOM    125  CA  LEU    18     -64.836  -8.855 -24.665  1.00183.71           C
ATOM    126  CB  LEU    18     -64.115  -8.452 -25.963  1.00183.71           C
ATOM    127  CG  LEU    18     -63.054  -7.354 -25.773  1.00183.71           C
ATOM    128  CD1 LEU    18     -62.376  -6.999 -27.107  1.00183.71           C
ATOM    129  CD2 LEU    18     -63.641  -6.126 -25.060  1.00183.71           C
ATOM    130  C   LEU    18     -65.873  -9.854 -25.045  1.00183.71           C
ATOM    131  O   LEU    18     -65.562 -10.914 -25.588  1.00183.71           O
ATOM    132  N   LEU    19     -67.147  -9.544 -24.747  1.00233.13           N
ATOM    133  CA  LEU    19     -68.201 -10.428 -25.136  1.00233.13           C
ATOM    134  CB  LEU    19     -68.993 -10.985 -23.935  1.00233.13           C
ATOM    135  CG  LEU    19     -69.983 -12.131 -24.247  1.00233.13           C
ATOM    136  CD1 LEU    19     -70.701 -12.589 -22.968  1.00233.13           C
ATOM    137  CD2 LEU    19     -70.970 -11.782 -25.372  1.00233.13           C
ATOM    138  C   LEU    19     -69.113  -9.579 -25.956  1.00233.13           C
ATOM    139  O   LEU    19     -69.503  -8.492 -25.532  1.00233.13           O
ATOM    140  N   GLY    20     -69.468 -10.038 -27.169  1.00107.28           N
ATOM    141  CA  GLY    20     -70.329  -9.217 -27.963  1.00107.28           C
ATOM    142  C   GLY    20     -71.619  -9.110 -27.225  1.00107.28           C
ATOM    143  O   GLY    20     -72.333 -10.096 -27.053  1.00107.28           O
ATOM    144  N   ALA    21     -71.957  -7.889 -26.775  1.00268.89           N
ATOM    145  CA  ALA    21     -73.186  -7.720 -26.065  1.00268.89           C
ATOM    146  CB  ALA    21     -73.307  -8.613 -24.819  1.00268.89           C
ATOM    147  C   ALA    21     -73.238  -6.305 -25.601  1.00268.89           C
ATOM    148  O   ALA    21     -72.258  -5.569 -25.696  1.00268.89           O
ATOM    149  N   GLY    22     -74.414  -5.886 -25.100  1.00162.62           N
ATOM    150  CA  GLY    22     -74.555  -4.560 -24.585  1.00162.62           C
ATOM    151  C   GLY    22     -74.292  -4.653 -23.121  1.00162.62           C
ATOM    152  O   GLY    22     -73.676  -5.608 -22.650  1.00162.62           O
ATOM    153  N   GLY    23     -74.761  -3.652 -22.355  1.00 84.79           N
ATOM    154  CA  GLY    23     -74.563  -3.690 -20.939  1.00 84.79           C
ATOM    155  C   GLY    23     -73.273  -3.009 -20.630  1.00 84.79           C
ATOM    156  O   GLY    23     -72.631  -2.429 -21.504  1.00 84.79           O
ATOM    157  N   GLY    24     -72.866  -3.073 -19.348  1.00 78.14           N
ATOM    158  CA  GLY    24     -71.668  -2.429 -18.904  1.00 78.14           C
ATOM    159  C   GLY    24     -72.101  -1.150 -18.272  1.00 78.14           C
ATOM    160  O   GLY    24     -73.130  -0.587 -18.641  1.00 78.14           O
ATOM    161  N   ARG    25     -71.322  -0.650 -17.294  1.00191.16           N
ATOM    162  CA  ARG    25     -71.731   0.565 -16.659  1.00191.16           C
ATOM    163  CB  ARG    25     -71.444   0.598 -15.146  1.00191.16           C
ATOM    164  CG  ARG    25     -72.310  -0.343 -14.296  1.00191.16           C
ATOM    165  CD  ARG    25     -71.994  -1.836 -14.444  1.00191.16           C
ATOM    166  NE  ARG    25     -72.702  -2.351 -15.650  1.00191.16           N
ATOM    167  CZ  ARG    25     -73.934  -2.927 -15.528  1.00191.16           C
ATOM    168  NH1 ARG    25     -74.516  -3.041 -14.299  1.00191.16           N
ATOM    169  NH2 ARG    25     -74.582  -3.393 -16.635  1.00191.16           N
ATOM    170  C   ARG    25     -70.954   1.671 -17.288  1.00191.16           C
ATOM    171  O   ARG    25     -69.821   1.956 -16.903  1.00191.16           O
ATOM    172  N   ASN    26     -71.561   2.311 -18.302  1.00 65.46           N
ATOM    173  CA  ASN    26     -70.950   3.398 -19.005  1.00 65.46           C
ATOM    174  CB  ASN    26     -71.729   3.794 -20.271  1.00 65.46           C
ATOM    175  CG  ASN    26     -71.623   2.646 -21.265  1.00 65.46           C
ATOM    176  OD1 ASN    26     -70.551   2.077 -21.463  1.00 65.46           O
ATOM    177  ND2 ASN    26     -72.768   2.290 -21.906  1.00 65.46           N
ATOM    178  C   ASN    26     -70.905   4.597 -18.112  1.00 65.46           C
ATOM    179  O   ASN    26     -69.932   5.349 -18.112  1.00 65.46           O
ATOM    180  N   LEU    27     -71.965   4.788 -17.305  1.00220.62           N
ATOM    181  CA  LEU    27     -72.107   5.980 -16.520  1.00220.62           C
ATOM    182  CB  LEU    27     -73.450   6.059 -15.774  1.00220.62           C
ATOM    183  CG  LEU    27     -74.674   6.096 -16.708  1.00220.62           C
ATOM    184  CD1 LEU    27     -74.794   4.798 -17.523  1.00220.62           C
ATOM    185  CD2 LEU    27     -75.958   6.430 -15.931  1.00220.62           C
ATOM    186  C   LEU    27     -71.025   6.083 -15.495  1.00220.62           C
ATOM    187  O   LEU    27     -70.634   5.101 -14.865  1.00220.62           O
ATOM    188  N   VAL    28     -70.502   7.317 -15.339  1.00143.86           N
ATOM    189  CA  VAL    28     -69.514   7.655 -14.356  1.00143.86           C
ATOM    190  CB  VAL    28     -68.105   7.546 -14.858  1.00143.86           C
ATOM    191  CG1 VAL    28     -67.918   8.547 -16.011  1.00143.86           C
ATOM    192  CG2 VAL    28     -67.145   7.773 -13.678  1.00143.86           C
ATOM    193  C   VAL    28     -69.763   9.094 -14.024  1.00143.86           C
ATOM    194  O   VAL    28     -70.332   9.822 -14.836  1.00143.86           O
ATOM    195  N   ALA    29     -69.368   9.554 -12.818  1.00265.21           N
ATOM    196  CA  ALA    29     -69.631  10.935 -12.526  1.00265.21           C
ATOM    197  CB  ALA    29     -71.041  11.183 -11.963  1.00265.21           C
ATOM    198  C   ALA    29     -68.658  11.431 -11.503  1.00265.21           C
ATOM    199  O   ALA    29     -68.070  10.654 -10.751  1.00265.21           O
ATOM    200  N   HIS    30     -68.453  12.766 -11.480  1.00273.68           N
ATOM    201  CA  HIS    30     -67.594  13.411 -10.527  1.00273.68           C
ATOM    202  ND1 HIS    30     -65.555  11.425 -12.287  1.00273.68           N
ATOM    203  CG  HIS    30     -65.449  12.216 -11.165  1.00273.68           C
ATOM    204  CB  HIS    30     -66.135  13.540 -11.000  1.00273.68           C
ATOM    205  NE2 HIS    30     -64.219  10.346 -10.875  1.00273.68           N
ATOM    206  CD2 HIS    30     -64.630  11.541 -10.312  1.00273.68           C
ATOM    207  CE1 HIS    30     -64.799  10.321 -12.061  1.00273.68           C
ATOM    208  C   HIS    30     -68.128  14.800 -10.348  1.00273.68           C
ATOM    209  O   HIS    30     -68.864  15.294 -11.201  1.00273.68           O
ATOM    210  N   SER    31     -67.796  15.468  -9.221  1.00168.79           N
ATOM    211  CA  SER    31     -68.298  16.803  -9.044  1.00168.79           C
ATOM    212  CB  SER    31     -69.569  16.866  -8.180  1.00168.79           C
ATOM    213  OG  SER    31     -70.624  16.160  -8.815  1.00168.79           O
ATOM    214  C   SER    31     -67.257  17.641  -8.362  1.00168.79           C
ATOM    215  O   SER    31     -66.528  17.183  -7.483  1.00168.79           O
ATOM    216  N   PRO    32     -67.169  18.868  -8.805  1.00102.37           N
ATOM    217  CA  PRO    32     -66.259  19.824  -8.218  1.00102.37           C
ATOM    218  CD  PRO    32     -67.379  19.127 -10.220  1.00102.37           C
ATOM    219  CB  PRO    32     -65.871  20.791  -9.338  1.00102.37           C
ATOM    220  CG  PRO    32     -66.946  20.586 -10.418  1.00102.37           C
ATOM    221  C   PRO    32     -66.882  20.519  -7.044  1.00102.37           C
ATOM    222  O   PRO    32     -68.099  20.439  -6.885  1.00102.37           O
ATOM    223  N   LEU    33     -66.066  21.197  -6.205  1.00275.01           N
ATOM    224  CA  LEU    33     -66.587  21.927  -5.081  1.00275.01           C
ATOM    225  CB  LEU    33     -66.291  21.259  -3.727  1.00275.01           C
ATOM    226  CG  LEU    33     -66.958  19.879  -3.569  1.00275.01           C
ATOM    227  CD1 LEU    33     -66.410  18.874  -4.595  1.00275.01           C
ATOM    228  CD2 LEU    33     -66.854  19.370  -2.122  1.00275.01           C
ATOM    229  C   LEU    33     -65.937  23.282  -5.062  1.00275.01           C
ATOM    230  O   LEU    33     -64.785  23.428  -5.469  1.00275.01           O
ATOM    231  N   THR    34     -66.675  24.320  -4.606  1.00283.45           N
ATOM    232  CA  THR    34     -66.125  25.649  -4.531  1.00283.45           C
ATOM    233  CB  THR    34     -66.528  26.525  -5.680  1.00283.45           C
ATOM    234  OG1 THR    34     -67.937  26.696  -5.695  1.00283.45           O
ATOM    235  CG2 THR    34     -66.059  25.866  -6.988  1.00283.45           C
ATOM    236  C   THR    34     -66.635  26.299  -3.277  1.00283.45           C
ATOM    237  O   THR    34     -67.573  25.803  -2.656  1.00283.45           O
ATOM    238  N   SER    35     -66.012  27.426  -2.855  1.00162.93           N
ATOM    239  CA  SER    35     -66.468  28.081  -1.659  1.00162.93           C
ATOM    240  CB  SER    35     -66.230  27.249  -0.389  1.00162.93           C
ATOM    241  OG  SER    35     -64.839  27.028  -0.209  1.00162.93           O
ATOM    242  C   SER    35     -65.732  29.374  -1.489  1.00162.93           C
ATOM    243  O   SER    35     -65.111  29.898  -2.414  1.00162.93           O
ATOM    244  N   HIS    36     -65.823  29.953  -0.277  1.00 95.70           N
ATOM    245  CA  HIS    36     -65.088  31.150  -0.011  1.00 95.70           C
ATOM    246  ND1 HIS    36     -67.682  31.096   2.102  1.00 95.70           N
ATOM    247  CG  HIS    36     -66.760  32.018   1.660  1.00 95.70           C
ATOM    248  CB  HIS    36     -65.317  31.701   1.408  1.00 95.70           C
ATOM    249  NE2 HIS    36     -68.774  33.016   1.847  1.00 95.70           N
ATOM    250  CD2 HIS    36     -67.443  33.185   1.509  1.00 95.70           C
ATOM    251  CE1 HIS    36     -68.870  31.746   2.198  1.00 95.70           C
ATOM    252  C   HIS    36     -63.657  30.749  -0.173  1.00 95.70           C
ATOM    253  O   HIS    36     -62.859  31.499  -0.734  1.00 95.70           O
ATOM    254  N   PRO    37     -63.306  29.581   0.313  1.00 93.70           N
ATOM    255  CA  PRO    37     -61.992  29.077   0.039  1.00 93.70           C
ATOM    256  CD  PRO    37     -63.785  29.107   1.604  1.00 93.70           C
ATOM    257  CB  PRO    37     -61.666  28.056   1.133  1.00 93.70           C
ATOM    258  CG  PRO    37     -63.003  27.809   1.849  1.00 93.70           C
ATOM    259  C   PRO    37     -62.000  28.517  -1.343  1.00 93.70           C
ATOM    260  O   PRO    37     -63.076  28.231  -1.865  1.00 93.70           O
ATOM    261  N   ALA    38     -60.814  28.367  -1.956  1.00238.05           N
ATOM    262  CA  ALA    38     -60.726  27.874  -3.297  1.00238.05           C
ATOM    263  CB  ALA    38     -61.169  28.894  -4.359  1.00238.05           C
ATOM    264  C   ALA    38     -59.282  27.601  -3.524  1.00238.05           C
ATOM    265  O   ALA    38     -58.517  27.477  -2.568  1.00238.05           O
ATOM    266  N   ALA    39     -58.882  27.458  -4.803  1.00219.06           N
ATOM    267  CA  ALA    39     -57.492  27.267  -5.085  1.00219.06           C
ATOM    268  CB  ALA    39     -57.159  27.240  -6.587  1.00219.06           C
ATOM    269  C   ALA    39     -56.831  28.458  -4.485  1.00219.06           C
ATOM    270  O   ALA    39     -57.468  29.501  -4.337  1.00219.06           O
ATOM    271  N   PRO    40     -55.586  28.303  -4.116  1.00206.86           N
ATOM    272  CA  PRO    40     -54.847  29.293  -3.377  1.00206.86           C
ATOM    273  CD  PRO    40     -54.723  27.307  -4.726  1.00206.86           C
ATOM    274  CB  PRO    40     -53.379  28.872  -3.454  1.00206.86           C
ATOM    275  CG  PRO    40     -53.418  27.403  -3.920  1.00206.86           C
ATOM    276  C   PRO    40     -55.053  30.674  -3.903  1.00206.86           C
ATOM    277  O   PRO    40     -54.643  30.967  -5.025  1.00206.86           O
ATOM    278  N   THR    41     -55.692  31.529  -3.082  1.00272.48           N
ATOM    279  CA  THR    41     -55.960  32.889  -3.433  1.00272.48           C
ATOM    280  CB  THR    41     -57.151  33.053  -4.330  1.00272.48           C
ATOM    281  OG1 THR    41     -57.246  34.395  -4.782  1.00272.48           O
ATOM    282  CG2 THR    41     -58.416  32.659  -3.548  1.00272.48           C
ATOM    283  C   THR    41     -56.265  33.594  -2.153  1.00272.48           C
ATOM    284  O   THR    41     -56.174  33.007  -1.076  1.00272.48           O
ATOM    285  N   LEU    42     -56.623  34.889  -2.238  1.00241.82           N
ATOM    286  CA  LEU    42     -56.960  35.619  -1.052  1.00241.82           C
ATOM    287  CB  LEU    42     -56.299  37.005  -0.985  1.00241.82           C
ATOM    288  CG  LEU    42     -54.760  36.948  -1.068  1.00241.82           C
ATOM    289  CD1 LEU    42     -54.160  36.132   0.087  1.00241.82           C
ATOM    290  CD2 LEU    42     -54.286  36.466  -2.448  1.00241.82           C
ATOM    291  C   LEU    42     -58.443  35.812  -1.094  1.00241.82           C
ATOM    292  O   LEU    42     -58.998  36.144  -2.140  1.00241.82           O
ATOM    293  N   MET    43     -59.134  35.588   0.042  1.00219.60           N
ATOM    294  CA  MET    43     -60.563  35.691   0.012  1.00219.60           C
ATOM    295  CB  MET    43     -61.151  34.568  -0.873  1.00219.60           C
ATOM    296  CG  MET    43     -62.496  34.860  -1.544  1.00219.60           C
ATOM    297  SD  MET    43     -63.062  33.577  -2.701  1.00219.60           S
ATOM    298  CE  MET    43     -64.590  34.444  -3.161  1.00219.60           C
ATOM    299  C   MET    43     -60.996  35.495   1.438  1.00219.60           C
ATOM    300  O   MET    43     -60.164  35.527   2.339  1.00219.60           O
ATOM    301  N   PRO    44     -62.261  35.332   1.702  1.00162.78           N
ATOM    302  CA  PRO    44     -62.668  35.025   3.046  1.00162.78           C
ATOM    303  CD  PRO    44     -63.260  36.166   1.058  1.00162.78           C
ATOM    304  CB  PRO    44     -64.175  35.292   3.115  1.00162.78           C
ATOM    305  CG  PRO    44     -64.577  35.686   1.681  1.00162.78           C
ATOM    306  C   PRO    44     -62.258  33.627   3.388  1.00162.78           C
ATOM    307  O   PRO    44     -62.509  33.187   4.508  1.00162.78           O
ATOM    308  N   ALA    45     -61.614  32.927   2.437  1.00189.83           N
ATOM    309  CA  ALA    45     -61.215  31.560   2.594  1.00189.83           C
ATOM    310  CB  ALA    45     -60.289  31.068   1.471  1.00189.83           C
ATOM    311  C   ALA    45     -60.469  31.395   3.877  1.00189.83           C
ATOM    312  O   ALA    45     -59.897  32.338   4.421  1.00189.83           O
ATOM    313  N   VAL    46     -60.498  30.151   4.395  1.00 85.70           N
ATOM    314  CA  VAL    46     -59.880  29.770   5.630  1.00 85.70           C
ATOM    315  CB  VAL    46     -60.186  28.348   6.017  1.00 85.70           C
ATOM    316  CG1 VAL    46     -59.455  27.994   7.323  1.00 85.70           C
ATOM    317  CG2 VAL    46     -61.713  28.190   6.099  1.00 85.70           C
ATOM    318  C   VAL    46     -58.400  29.898   5.472  1.00 85.70           C
ATOM    319  O   VAL    46     -57.871  29.857   4.363  1.00 85.70           O
ATOM    320  N   ASN    47     -57.701  30.084   6.608  1.00248.29           N
ATOM    321  CA  ASN    47     -56.278  30.234   6.611  1.00248.29           C
ATOM    322  CB  ASN    47     -55.567  29.129   5.807  1.00248.29           C
ATOM    323  CG  ASN    47     -54.066  29.235   6.038  1.00248.29           C
ATOM    324  OD1 ASN    47     -53.271  28.678   5.283  1.00248.29           O
ATOM    325  ND2 ASN    47     -53.662  29.962   7.115  1.00248.29           N
ATOM    326  C   ASN    47     -55.981  31.542   5.967  1.00248.29           C
ATOM    327  O   ASN    47     -54.833  31.847   5.645  1.00248.29           O
ATOM    328  N   TYR    48     -57.026  32.364   5.771  1.00323.64           N
ATOM    329  CA  TYR    48     -56.790  33.655   5.211  1.00323.64           C
ATOM    330  CB  TYR    48     -56.988  33.698   3.687  1.00323.64           C
ATOM    331  CG  TYR    48     -56.563  35.044   3.222  1.00323.64           C
ATOM    332  CD1 TYR    48     -55.247  35.429   3.334  1.00323.64           C
ATOM    333  CD2 TYR    48     -57.465  35.906   2.647  1.00323.64           C
ATOM    334  CE1 TYR    48     -54.843  36.669   2.902  1.00323.64           C
ATOM    335  CE2 TYR    48     -57.069  37.147   2.211  1.00323.64           C
ATOM    336  CZ  TYR    48     -55.757  37.529   2.343  1.00323.64           C
ATOM    337  OH  TYR    48     -55.349  38.802   1.896  1.00323.64           O
ATOM    338  C   TYR    48     -57.749  34.592   5.869  1.00323.64           C
ATOM    339  O   TYR    48     -58.788  34.172   6.377  1.00323.64           O
ATOM    340  N   ALA    49     -57.411  35.894   5.900  1.00209.76           N
ATOM    341  CA  ALA    49     -58.279  36.855   6.515  1.00209.76           C
ATOM    342  CB  ALA    49     -57.632  38.237   6.711  1.00209.76           C
ATOM    343  C   ALA    49     -59.453  37.029   5.614  1.00209.76           C
ATOM    344  O   ALA    49     -59.378  36.745   4.421  1.00209.76           O
ATOM    345  N   PRO    50     -60.556  37.460   6.152  1.00 91.04           N
ATOM    346  CA  PRO    50     -61.710  37.671   5.330  1.00 91.04           C
ATOM    347  CD  PRO    50     -60.913  37.167   7.528  1.00 91.04           C
ATOM    348  CB  PRO    50     -62.902  37.783   6.286  1.00 91.04           C
ATOM    349  CG  PRO    50     -62.273  37.863   7.692  1.00 91.04           C
ATOM    350  C   PRO    50     -61.468  38.865   4.472  1.00 91.04           C
ATOM    351  O   PRO    50     -60.792  39.790   4.919  1.00 91.04           O
ATOM    352  N   LEU    51     -61.991  38.865   3.231  1.00141.02           N
ATOM    353  CA  LEU    51     -61.729  39.975   2.367  1.00141.02           C
ATOM    354  CB  LEU    51     -60.521  39.723   1.443  1.00141.02           C
ATOM    355  CG  LEU    51     -60.102  40.926   0.577  1.00141.02           C
ATOM    356  CD1 LEU    51     -59.605  42.091   1.448  1.00141.02           C
ATOM    357  CD2 LEU    51     -59.085  40.513  -0.499  1.00141.02           C
ATOM    358  C   LEU    51     -62.937  40.176   1.513  1.00141.02           C
ATOM    359  O   LEU    51     -63.928  39.459   1.625  1.00141.02           O
ATOM    360  N   ASP    52     -62.905  41.221   0.670  1.00143.05           N
ATOM    361  CA  ASP    52     -63.956  41.417  -0.278  1.00143.05           C
ATOM    362  CB  ASP    52     -64.147  42.881  -0.709  1.00143.05           C
ATOM    363  CG  ASP    52     -64.708  43.653   0.477  1.00143.05           C
ATOM    364  OD1 ASP    52     -64.984  43.010   1.525  1.00143.05           O
ATOM    365  OD2 ASP    52     -64.874  44.895   0.349  1.00143.05           O
ATOM    366  C   ASP    52     -63.517  40.644  -1.474  1.00143.05           C
ATOM    367  O   ASP    52     -62.730  39.706  -1.354  1.00143.05           O
ATOM    368  N   LEU    53     -64.035  41.000  -2.663  1.00284.59           N
ATOM    369  CA  LEU    53     -63.606  40.331  -3.854  1.00284.59           C
ATOM    370  CB  LEU    53     -64.260  40.951  -5.109  1.00284.59           C
ATOM    371  CG  LEU    53     -63.899  40.334  -6.477  1.00284.59           C
ATOM    372  CD1 LEU    53     -62.434  40.591  -6.856  1.00284.59           C
ATOM    373  CD2 LEU    53     -64.315  38.855  -6.560  1.00284.59           C
ATOM    374  C   LEU    53     -62.129  40.562  -3.887  1.00284.59           C
ATOM    375  O   LEU    53     -61.685  41.684  -3.647  1.00284.59           O
ATOM    376  N   PRO    54     -61.363  39.528  -4.149  1.00 90.01           N
ATOM    377  CA  PRO    54     -59.926  39.597  -4.112  1.00 90.01           C
ATOM    378  CD  PRO    54     -61.836  38.371  -4.891  1.00 90.01           C
ATOM    379  CB  PRO    54     -59.426  38.269  -4.680  1.00 90.01           C
ATOM    380  CG  PRO    54     -60.584  37.802  -5.579  1.00 90.01           C
ATOM    381  C   PRO    54     -59.425  40.777  -4.874  1.00 90.01           C
ATOM    382  O   PRO    54     -59.859  41.005  -6.002  1.00 90.01           O
ATOM    383  N   GLY    55     -58.503  41.534  -4.254  1.00 58.58           N
ATOM    384  CA  GLY    55     -58.020  42.754  -4.817  1.00 58.58           C
ATOM    385  C   GLY    55     -58.243  43.757  -3.738  1.00 58.58           C
ATOM    386  O   GLY    55     -58.173  43.424  -2.556  1.00 58.58           O
ATOM    387  N   SER    56     -58.517  45.020  -4.105  1.00172.93           N
ATOM    388  CA  SER    56     -58.779  45.966  -3.064  1.00172.93           C
ATOM    389  CB  SER    56     -58.936  47.412  -3.565  1.00172.93           C
ATOM    390  OG  SER    56     -57.717  47.866  -4.135  1.00172.93           O
ATOM    391  C   SER    56     -60.072  45.549  -2.444  1.00172.93           C
ATOM    392  O   SER    56     -60.963  45.045  -3.126  1.00172.93           O
ATOM    393  N   ALA    57     -60.197  45.727  -1.116  1.00234.77           N
ATOM    394  CA  ALA    57     -61.401  45.333  -0.447  1.00234.77           C
ATOM    395  CB  ALA    57     -61.433  43.844  -0.066  1.00234.77           C
ATOM    396  C   ALA    57     -61.463  46.108   0.823  1.00234.77           C
ATOM    397  O   ALA    57     -60.507  46.791   1.185  1.00234.77           O
ATOM    398  N   GLU    58     -62.621  46.070   1.512  1.00221.29           N
ATOM    399  CA  GLU    58     -62.700  46.767   2.762  1.00221.29           C
ATOM    400  CB  GLU    58     -64.137  47.057   3.280  1.00221.29           C
ATOM    401  CG  GLU    58     -65.084  45.885   3.556  1.00221.29           C
ATOM    402  CD  GLU    58     -64.892  45.444   5.002  1.00221.29           C
ATOM    403  OE1 GLU    58     -63.959  45.973   5.663  1.00221.29           O
ATOM    404  OE2 GLU    58     -65.674  44.570   5.463  1.00221.29           O
ATOM    405  C   GLU    58     -61.833  46.092   3.795  1.00221.29           C
ATOM    406  O   GLU    58     -61.263  46.792   4.629  1.00221.29           O
ATOM    407  N   PRO    59     -61.705  44.779   3.813  1.00142.69           N
ATOM    408  CA  PRO    59     -60.817  44.087   4.729  1.00142.69           C
ATOM    409  CD  PRO    59     -62.811  43.915   3.428  1.00142.69           C
ATOM    410  CB  PRO    59     -61.484  42.751   5.057  1.00142.69           C
ATOM    411  CG  PRO    59     -62.424  42.504   3.875  1.00142.69           C
ATOM    412  C   PRO    59     -59.398  43.878   4.255  1.00142.69           C
ATOM    413  O   PRO    59     -58.785  43.002   4.863  1.00142.69           O
ATOM    414  N   PRO    60     -58.839  44.567   3.282  1.00117.77           N
ATOM    415  CA  PRO    60     -57.612  44.135   2.649  1.00117.77           C
ATOM    416  CD  PRO    60     -58.867  46.021   3.344  1.00117.77           C
ATOM    417  CB  PRO    60     -57.136  45.319   1.815  1.00117.77           C
ATOM    418  CG  PRO    60     -57.576  46.514   2.671  1.00117.77           C
ATOM    419  C   PRO    60     -56.506  43.690   3.551  1.00117.77           C
ATOM    420  O   PRO    60     -56.173  44.388   4.508  1.00117.77           O
ATOM    421  N   LYS    61     -55.941  42.509   3.238  1.00305.84           N
ATOM    422  CA  LYS    61     -54.825  41.933   3.925  1.00305.84           C
ATOM    423  CB  LYS    61     -55.211  40.845   4.941  1.00305.84           C
ATOM    424  CG  LYS    61     -54.032  40.369   5.792  1.00305.84           C
ATOM    425  CD  LYS    61     -53.499  41.443   6.743  1.00305.84           C
ATOM    426  CE  LYS    61     -52.320  40.978   7.600  1.00305.84           C
ATOM    427  NZ  LYS    61     -51.833  42.096   8.440  1.00305.84           N
ATOM    428  C   LYS    61     -54.033  41.279   2.842  1.00305.84           C
ATOM    429  O   LYS    61     -54.487  41.222   1.701  1.00305.84           O
ATOM    430  N   GLN    62     -52.809  40.801   3.138  1.00342.12           N
ATOM    431  CA  GLN    62     -52.100  40.169   2.066  1.00342.12           C
ATOM    432  CB  GLN    62     -51.188  41.123   1.279  1.00342.12           C
ATOM    433  CG  GLN    62     -50.390  40.425   0.176  1.00342.12           C
ATOM    434  CD  GLN    62     -51.367  39.885  -0.858  1.00342.12           C
ATOM    435  OE1 GLN    62     -52.405  40.488  -1.128  1.00342.12           O
ATOM    436  NE2 GLN    62     -51.029  38.710  -1.453  1.00342.12           N
ATOM    437  C   GLN    62     -51.230  39.079   2.594  1.00342.12           C
ATOM    438  O   GLN    62     -50.674  39.182   3.686  1.00342.12           O
ATOM    439  N   CYS    63     -51.104  38.000   1.791  1.00159.55           N
ATOM    440  CA  CYS    63     -50.240  36.888   2.067  1.00159.55           C
ATOM    441  CB  CYS    63     -48.756  37.306   2.147  1.00159.55           C
ATOM    442  SG  CYS    63     -47.603  35.939   2.485  1.00159.55           S
ATOM    443  C   CYS    63     -50.634  36.233   3.351  1.00159.55           C
ATOM    444  O   CYS    63     -51.365  36.794   4.165  1.00159.55           O
ATOM    445  N   HIS    64     -50.178  34.980   3.538  1.00190.12           N
ATOM    446  CA  HIS    64     -50.400  34.309   4.780  1.00190.12           C
ATOM    447  ND1 HIS    64     -50.360  31.644   2.608  1.00190.12           N
ATOM    448  CG  HIS    64     -50.680  31.925   3.918  1.00190.12           C
ATOM    449  CB  HIS    64     -49.897  32.852   4.800  1.00190.12           C
ATOM    450  NE2 HIS    64     -52.184  30.463   3.083  1.00190.12           N
ATOM    451  CD2 HIS    64     -51.797  31.196   4.191  1.00190.12           C
ATOM    452  CE1 HIS    64     -51.291  30.765   2.158  1.00190.12           C
ATOM    453  C   HIS    64     -49.580  35.089   5.747  1.00190.12           C
ATOM    454  O   HIS    64     -48.663  35.790   5.320  1.00190.12           O
ATOM    455  N   PRO    65     -49.904  35.027   7.016  1.00 87.79           N
ATOM    456  CA  PRO    65     -49.203  35.795   8.010  1.00 87.79           C
ATOM    457  CD  PRO    65     -50.522  33.842   7.591  1.00 87.79           C
ATOM    458  CB  PRO    65     -49.708  35.287   9.357  1.00 87.79           C
ATOM    459  CG  PRO    65     -50.064  33.819   9.059  1.00 87.79           C
ATOM    460  C   PRO    65     -47.731  35.591   7.865  1.00 87.79           C
ATOM    461  O   PRO    65     -47.293  34.443   7.830  1.00 87.79           O
ATOM    462  N   CYS    66     -46.988  36.714   7.768  1.00 61.88           N
ATOM    463  CA  CYS    66     -45.568  36.810   7.582  1.00 61.88           C
ATOM    464  CB  CYS    66     -44.805  35.484   7.390  1.00 61.88           C
ATOM    465  SG  CYS    66     -44.650  34.527   8.929  1.00 61.88           S
ATOM    466  C   CYS    66     -45.384  37.618   6.343  1.00 61.88           C
ATOM    467  O   CYS    66     -46.307  37.763   5.543  1.00 61.88           O
ATOM    468  N   PRO    67     -44.226  38.182   6.175  1.00 71.10           N
ATOM    469  CA  PRO    67     -43.984  38.943   4.985  1.00 71.10           C
ATOM    470  CD  PRO    67     -43.451  38.671   7.300  1.00 71.10           C
ATOM    471  CB  PRO    67     -42.813  39.878   5.303  1.00 71.10           C
ATOM    472  CG  PRO    67     -42.247  39.359   6.639  1.00 71.10           C
ATOM    473  C   PRO    67     -43.734  38.010   3.849  1.00 71.10           C
ATOM    474  O   PRO    67     -43.262  36.900   4.087  1.00 71.10           O
ATOM    475  N   GLY    68     -44.057  38.427   2.611  1.00 84.40           N
ATOM    476  CA  GLY    68     -43.793  37.573   1.493  1.00 84.40           C
ATOM    477  C   GLY    68     -43.905  38.406   0.262  1.00 84.40           C
ATOM    478  O   GLY    68     -44.966  38.946  -0.047  1.00 84.40           O
ATOM    479  N   VAL    69     -42.787  38.529  -0.475  1.00154.25           N
ATOM    480  CA  VAL    69     -42.778  39.285  -1.689  1.00154.25           C
ATOM    481  CB  VAL    69     -41.405  39.699  -2.174  1.00154.25           C
ATOM    482  CG1 VAL    69     -40.474  38.492  -2.362  1.00154.25           C
ATOM    483  CG2 VAL    69     -41.599  40.536  -3.449  1.00154.25           C
ATOM    484  C   VAL    69     -43.566  38.595  -2.769  1.00154.25           C
ATOM    485  O   VAL    69     -44.138  39.294  -3.604  1.00154.25           O
ATOM    486  N   PRO    70     -43.664  37.286  -2.843  1.00169.68           N
ATOM    487  CA  PRO    70     -44.410  36.729  -3.937  1.00169.68           C
ATOM    488  CD  PRO    70     -42.614  36.376  -2.404  1.00169.68           C
ATOM    489  CB  PRO    70     -44.046  35.248  -3.997  1.00169.68           C
ATOM    490  CG  PRO    70     -42.635  35.198  -3.389  1.00169.68           C
ATOM    491  C   PRO    70     -45.874  36.972  -3.803  1.00169.68           C
ATOM    492  O   PRO    70     -46.361  37.126  -2.684  1.00169.68           O
ATOM    493  N   GLN    71     -46.586  37.024  -4.946  1.00239.73           N
ATOM    494  CA  GLN    71     -48.003  37.223  -4.946  1.00239.73           C
ATOM    495  CB  GLN    71     -48.452  38.533  -5.613  1.00239.73           C
ATOM    496  CG  GLN    71     -48.142  38.594  -7.110  1.00239.73           C
ATOM    497  CD  GLN    71     -48.640  39.931  -7.638  1.00239.73           C
ATOM    498  OE1 GLN    71     -48.508  40.233  -8.823  1.00239.73           O
ATOM    499  NE2 GLN    71     -49.236  40.756  -6.736  1.00239.73           N
ATOM    500  C   GLN    71     -48.586  36.106  -5.745  1.00239.73           C
ATOM    501  O   GLN    71     -47.864  35.355  -6.400  1.00239.73           O
ATOM    502  N   GLY    72     -49.922  35.953  -5.691  1.00 99.10           N
ATOM    503  CA  GLY    72     -50.552  34.897  -6.426  1.00 99.10           C
ATOM    504  C   GLY    72     -50.673  35.338  -7.847  1.00 99.10           C
ATOM    505  O   GLY    72     -50.406  36.492  -8.179  1.00 99.10           O
ATOM    506  N   THR    73     -51.084  34.406  -8.728  1.00257.86           N
ATOM    507  CA  THR    73     -51.244  34.718 -10.117  1.00257.86           C
ATOM    508  CB  THR    73     -50.283  33.991 -11.010  1.00257.86           C
ATOM    509  OG1 THR    73     -50.493  32.590 -10.920  1.00257.86           O
ATOM    510  CG2 THR    73     -48.849  34.341 -10.578  1.00257.86           C
ATOM    511  C   THR    73     -52.617  34.281 -10.502  1.00257.86           C
ATOM    512  O   THR    73     -53.283  33.567  -9.754  1.00257.86           O
ATOM    513  N   SER    74     -53.088  34.720 -11.684  1.00181.35           N
ATOM    514  CA  SER    74     -54.402  34.338 -12.104  1.00181.35           C
ATOM    515  CB  SER    74     -55.289  35.526 -12.514  1.00181.35           C
ATOM    516  OG  SER    74     -56.570  35.064 -12.916  1.00181.35           O
ATOM    517  C   SER    74     -54.256  33.457 -13.299  1.00181.35           C
ATOM    518  O   SER    74     -53.327  33.589 -14.094  1.00181.35           O
ATOM    519  N   PRO    75     -55.160  32.525 -13.400  1.00103.52           N
ATOM    520  CA  PRO    75     -55.164  31.618 -14.514  1.00103.52           C
ATOM    521  CD  PRO    75     -55.741  31.926 -12.212  1.00103.52           C
ATOM    522  CB  PRO    75     -55.936  30.378 -14.055  1.00103.52           C
ATOM    523  CG  PRO    75     -56.643  30.812 -12.760  1.00103.52           C
ATOM    524  C   PRO    75     -55.753  32.286 -15.711  1.00103.52           C
ATOM    525  O   PRO    75     -56.430  33.301 -15.555  1.00103.52           O
ATOM    526  N   ALA    76     -55.500  31.738 -16.915  1.00211.12           N
ATOM    527  CA  ALA    76     -56.039  32.323 -18.105  1.00211.12           C
ATOM    528  CB  ALA    76     -55.017  32.454 -19.247  1.00211.12           C
ATOM    529  C   ALA    76     -57.129  31.424 -18.585  1.00211.12           C
ATOM    530  O   ALA    76     -57.064  30.202 -18.456  1.00211.12           O
ATOM    531  N   PRO    77     -58.156  32.033 -19.103  1.00 87.29           N
ATOM    532  CA  PRO    77     -59.270  31.291 -19.622  1.00 87.29           C
ATOM    533  CD  PRO    77     -58.550  33.352 -18.642  1.00 87.29           C
ATOM    534  CB  PRO    77     -60.460  32.255 -19.633  1.00 87.29           C
ATOM    535  CG  PRO    77     -59.839  33.647 -19.420  1.00 87.29           C
ATOM    536  C   PRO    77     -58.937  30.732 -20.965  1.00 87.29           C
ATOM    537  O   PRO    77     -58.006  31.223 -21.602  1.00 87.29           O
ATOM    538  N   VAL    78     -59.678  29.698 -21.408  1.00 22.11           N
ATOM    539  CA  VAL    78     -59.426  29.119 -22.693  1.00 22.11           C
ATOM    540  CB  VAL    78     -59.289  27.625 -22.661  1.00 22.11           C
ATOM    541  CG1 VAL    78     -59.132  27.117 -24.105  1.00 22.11           C
ATOM    542  CG2 VAL    78     -58.113  27.261 -21.739  1.00 22.11           C
ATOM    543  C   VAL    78     -60.604  29.437 -23.552  1.00 22.11           C
ATOM    544  O   VAL    78     -61.741  29.508 -23.088  1.00 22.11           O
ATOM    545  N   PRO    79     -60.331  29.670 -24.804  1.00 88.03           N
ATOM    546  CA  PRO    79     -61.380  29.978 -25.735  1.00 88.03           C
ATOM    547  CD  PRO    79     -59.071  30.279 -25.189  1.00 88.03           C
ATOM    548  CB  PRO    79     -60.717  30.711 -26.904  1.00 88.03           C
ATOM    549  CG  PRO    79     -59.207  30.485 -26.703  1.00 88.03           C
ATOM    550  C   PRO    79     -62.118  28.744 -26.136  1.00 88.03           C
ATOM    551  O   PRO    79     -61.572  27.649 -26.003  1.00 88.03           O
ATOM    552  N   TYR    80     -63.366  28.903 -26.615  1.00274.44           N
ATOM    553  CA  TYR    80     -64.158  27.789 -27.044  1.00274.44           C
ATOM    554  CB  TYR    80     -65.380  27.526 -26.148  1.00274.44           C
ATOM    555  CG  TYR    80     -66.109  26.350 -26.702  1.00274.44           C
ATOM    556  CD1 TYR    80     -65.668  25.070 -26.459  1.00274.44           C
ATOM    557  CD2 TYR    80     -67.243  26.531 -27.460  1.00274.44           C
ATOM    558  CE1 TYR    80     -66.344  23.987 -26.970  1.00274.44           C
ATOM    559  CE2 TYR    80     -67.924  25.453 -27.974  1.00274.44           C
ATOM    560  CZ  TYR    80     -67.473  24.178 -27.730  1.00274.44           C
ATOM    561  OH  TYR    80     -68.170  23.070 -28.255  1.00274.44           O
ATOM    562  C   TYR    80     -64.665  28.118 -28.409  1.00274.44           C
ATOM    563  O   TYR    80     -64.806  29.288 -28.762  1.00274.44           O
ATOM    564  N   GLY    81     -64.934  27.083 -29.228  1.00159.60           N
ATOM    565  CA  GLY    81     -65.424  27.339 -30.550  1.00159.60           C
ATOM    566  C   GLY    81     -66.473  26.322 -30.852  1.00159.60           C
ATOM    567  O   GLY    81     -66.474  25.225 -30.294  1.00159.60           O
ATOM    568  N   TYR    82     -67.402  26.670 -31.762  1.00357.21           N
ATOM    569  CA  TYR    82     -68.458  25.771 -32.116  1.00357.21           C
ATOM    570  CB  TYR    82     -69.855  26.325 -31.779  1.00357.21           C
ATOM    571  CG  TYR    82     -70.879  25.323 -32.190  1.00357.21           C
ATOM    572  CD1 TYR    82     -71.359  25.300 -33.478  1.00357.21           C
ATOM    573  CD2 TYR    82     -71.361  24.407 -31.282  1.00357.21           C
ATOM    574  CE1 TYR    82     -72.306  24.377 -33.857  1.00357.21           C
ATOM    575  CE2 TYR    82     -72.308  23.483 -31.655  1.00357.21           C
ATOM    576  CZ  TYR    82     -72.781  23.466 -32.944  1.00357.21           C
ATOM    577  OH  TYR    82     -73.752  22.518 -33.330  1.00357.21           O
ATOM    578  C   TYR    82     -68.393  25.568 -33.593  1.00357.21           C
ATOM    579  O   TYR    82     -68.168  26.513 -34.349  1.00357.21           O
ATOM    580  N   PHE    83     -68.568  24.311 -34.041  1.00245.07           N
ATOM    581  CA  PHE    83     -68.525  24.033 -35.447  1.00245.07           C
ATOM    582  CB  PHE    83     -67.555  22.888 -35.793  1.00245.07           C
ATOM    583  CG  PHE    83     -67.563  22.667 -37.266  1.00245.07           C
ATOM    584  CD1 PHE    83     -66.928  23.549 -38.109  1.00245.07           C
ATOM    585  CD2 PHE    83     -68.183  21.562 -37.803  1.00245.07           C
ATOM    586  CE1 PHE    83     -66.928  23.343 -39.469  1.00245.07           C
ATOM    587  CE2 PHE    83     -68.185  21.351 -39.161  1.00245.07           C
ATOM    588  CZ  PHE    83     -67.559  22.243 -39.998  1.00245.07           C
ATOM    589  C   PHE    83     -69.907  23.628 -35.844  1.00245.07           C
ATOM    590  O   PHE    83     -70.524  22.780 -35.202  1.00245.07           O
ATOM    591  N   GLY    84     -70.437  24.245 -36.919  1.00 77.14           N
ATOM    592  CA  GLY    84     -71.775  23.952 -37.342  1.00 77.14           C
ATOM    593  C   GLY    84     -71.763  22.677 -38.116  1.00 77.14           C
ATOM    594  O   GLY    84     -70.721  22.234 -38.594  1.00 77.14           O
ATOM    595  N   GLY    85     -72.949  22.056 -38.264  1.00 61.63           N
ATOM    596  CA  GLY    85     -73.045  20.829 -38.997  1.00 61.63           C
ATOM    597  C   GLY    85     -73.226  21.176 -40.437  1.00 61.63           C
ATOM    598  O   GLY    85     -73.347  22.346 -40.797  1.00 61.63           O
ATOM    599  N   GLY    86     -73.247  20.145 -41.302  1.00 88.43           N
ATOM    600  CA  GLY    86     -73.425  20.371 -42.705  1.00 88.43           C
ATOM    601  C   GLY    86     -74.892  20.348 -42.983  1.00 88.43           C
ATOM    602  O   GLY    86     -75.707  20.198 -42.074  1.00 88.43           O
ATOM    603  N   TYR    87     -75.261  20.500 -44.269  1.00303.91           N
ATOM    604  CA  TYR    87     -76.643  20.481 -44.641  1.00303.91           C
ATOM    605  CB  TYR    87     -77.137  21.808 -45.244  1.00303.91           C
ATOM    606  CG  TYR    87     -78.579  21.638 -45.580  1.00303.91           C
ATOM    607  CD1 TYR    87     -79.546  21.789 -44.614  1.00303.91           C
ATOM    608  CD2 TYR    87     -78.962  21.329 -46.865  1.00303.91           C
ATOM    609  CE1 TYR    87     -80.878  21.632 -44.924  1.00303.91           C
ATOM    610  CE2 TYR    87     -80.290  21.171 -47.181  1.00303.91           C
ATOM    611  CZ  TYR    87     -81.250  21.322 -46.210  1.00303.91           C
ATOM    612  OH  TYR    87     -82.614  21.162 -46.533  1.00303.91           O
ATOM    613  C   TYR    87     -76.803  19.434 -45.693  1.00303.91           C
ATOM    614  O   TYR    87     -75.928  19.245 -46.535  1.00303.91           O
ATOM    615  N   TYR    88     -77.933  18.703 -45.650  1.00317.39           N
ATOM    616  CA  TYR    88     -78.169  17.684 -46.629  1.00317.39           C
ATOM    617  CB  TYR    88     -78.257  16.269 -46.029  1.00317.39           C
ATOM    618  CG  TYR    88     -78.502  15.317 -47.149  1.00317.39           C
ATOM    619  CD1 TYR    88     -77.459  14.865 -47.922  1.00317.39           C
ATOM    620  CD2 TYR    88     -79.777  14.874 -47.423  1.00317.39           C
ATOM    621  CE1 TYR    88     -77.682  13.985 -48.956  1.00317.39           C
ATOM    622  CE2 TYR    88     -80.005  13.996 -48.455  1.00317.39           C
ATOM    623  CZ  TYR    88     -78.958  13.550 -49.223  1.00317.39           C
ATOM    624  OH  TYR    88     -79.190  12.647 -50.283  1.00317.39           O
ATOM    625  C   TYR    88     -79.485  17.978 -47.266  1.00317.39           C
ATOM    626  O   TYR    88     -80.430  18.396 -46.601  1.00317.39           O
ATOM    627  N   SER    89     -79.570  17.784 -48.599  1.00192.93           N
ATOM    628  CA  SER    89     -80.803  18.032 -49.281  1.00192.93           C
ATOM    629  CB  SER    89     -80.780  19.292 -50.162  1.00192.93           C
ATOM    630  OG  SER    89     -82.037  19.466 -50.799  1.00192.93           O
ATOM    631  C   SER    89     -81.053  16.870 -50.185  1.00192.93           C
ATOM    632  O   SER    89     -80.125  16.165 -50.580  1.00192.93           O
ATOM    633  N   CYS    90     -82.335  16.630 -50.520  1.00 63.06           N
ATOM    634  CA  CYS    90     -82.661  15.544 -51.395  1.00 63.06           C
ATOM    635  CB  CYS    90     -83.636  14.526 -50.778  1.00 63.06           C
ATOM    636  SG  CYS    90     -82.930  13.663 -49.343  1.00 63.06           S
ATOM    637  C   CYS    90     -83.340  16.130 -52.588  1.00 63.06           C
ATOM    638  O   CYS    90     -83.967  17.185 -52.502  1.00 63.06           O
ATOM    639  N   ARG    91     -83.208  15.464 -53.750  1.00298.56           N
ATOM    640  CA  ARG    91     -83.844  15.960 -54.932  1.00298.56           C
ATOM    641  CB  ARG    91     -82.854  16.386 -56.029  1.00298.56           C
ATOM    642  CG  ARG    91     -82.022  17.613 -55.653  1.00298.56           C
ATOM    643  CD  ARG    91     -82.696  18.942 -56.002  1.00298.56           C
ATOM    644  NE  ARG    91     -82.736  19.050 -57.488  1.00298.56           N
ATOM    645  CZ  ARG    91     -83.774  18.511 -58.192  1.00298.56           C
ATOM    646  NH1 ARG    91     -84.789  17.874 -57.537  1.00298.56           N
ATOM    647  NH2 ARG    91     -83.800  18.612 -59.553  1.00298.56           N
ATOM    648  C   ARG    91     -84.672  14.852 -55.493  1.00298.56           C
ATOM    649  O   ARG    91     -84.266  13.691 -55.476  1.00298.56           O
ATOM    650  N   VAL    92     -85.879  15.188 -55.986  1.00 67.09           N
ATOM    651  CA  VAL    92     -86.719  14.186 -56.569  1.00 67.09           C
ATOM    652  CB  VAL    92     -87.869  13.785 -55.691  1.00 67.09           C
ATOM    653  CG1 VAL    92     -88.756  12.797 -56.467  1.00 67.09           C
ATOM    654  CG2 VAL    92     -87.308  13.222 -54.375  1.00 67.09           C
ATOM    655  C   VAL    92     -87.304  14.770 -57.811  1.00 67.09           C
ATOM    656  O   VAL    92     -87.513  15.978 -57.902  1.00 67.09           O
ATOM    657  N   SER    93     -87.562  13.915 -58.820  1.00200.43           N
ATOM    658  CA  SER    93     -88.156  14.401 -60.030  1.00200.43           C
ATOM    659  CB  SER    93     -87.151  14.599 -61.176  1.00200.43           C
ATOM    660  OG  SER    93     -87.819  15.085 -62.331  1.00200.43           O
ATOM    661  C   SER    93     -89.138  13.370 -60.480  1.00200.43           C
ATOM    662  O   SER    93     -88.962  12.179 -60.232  1.00200.43           O
ATOM    663  N   ARG    94     -90.221  13.815 -61.145  1.00299.56           N
ATOM    664  CA  ARG    94     -91.191  12.881 -61.633  1.00299.56           C
ATOM    665  CB  ARG    94     -92.453  12.792 -60.758  1.00299.56           C
ATOM    666  CG  ARG    94     -92.187  12.223 -59.363  1.00299.56           C
ATOM    667  CD  ARG    94     -93.439  12.132 -58.490  1.00299.56           C
ATOM    668  NE  ARG    94     -93.917  13.522 -58.247  1.00299.56           N
ATOM    669  CZ  ARG    94     -95.152  13.735 -57.706  1.00299.56           C
ATOM    670  NH1 ARG    94     -95.950  12.673 -57.389  1.00299.56           N
ATOM    671  NH2 ARG    94     -95.590  15.008 -57.484  1.00299.56           N
ATOM    672  C   ARG    94     -91.621  13.357 -62.981  1.00299.56           C
ATOM    673  O   ARG    94     -91.647  14.557 -63.247  1.00299.56           O
ATOM    674  N   SER    95     -91.949  12.412 -63.883  1.00215.96           N
ATOM    675  CA  SER    95     -92.396  12.800 -65.186  1.00215.96           C
ATOM    676  CB  SER    95     -91.295  12.741 -66.258  1.00215.96           C
ATOM    677  OG  SER    95     -90.269  13.674 -65.956  1.00215.96           O
ATOM    678  C   SER    95     -93.457  11.833 -65.595  1.00215.96           C
ATOM    679  O   SER    95     -93.478  10.691 -65.137  1.00215.96           O
ATOM    680  N   SER    96     -94.388  12.280 -66.459  1.00171.27           N
ATOM    681  CA  SER    96     -95.413  11.391 -66.915  1.00171.27           C
ATOM    682  CB  SER    96     -96.787  11.654 -66.277  1.00171.27           C
ATOM    683  OG  SER    96     -96.729  11.416 -64.879  1.00171.27           O
ATOM    684  C   SER    96     -95.563  11.607 -68.385  1.00171.27           C
ATOM    685  O   SER    96     -95.445  12.729 -68.874  1.00171.27           O
ATOM    686  N   LEU    97     -95.807  10.515 -69.133  1.00244.07           N
ATOM    687  CA  LEU    97     -95.992  10.632 -70.548  1.00244.07           C
ATOM    688  CB  LEU    97     -94.840   9.982 -71.348  1.00244.07           C
ATOM    689  CG  LEU    97     -94.831  10.203 -72.880  1.00244.07           C
ATOM    690  CD1 LEU    97     -93.622   9.497 -73.513  1.00244.07           C
ATOM    691  CD2 LEU    97     -96.143   9.787 -73.563  1.00244.07           C
ATOM    692  C   LEU    97     -97.259   9.899 -70.846  1.00244.07           C
ATOM    693  O   LEU    97     -97.491   8.813 -70.318  1.00244.07           O
ATOM    694  N   LYS    98     -98.135  10.488 -71.686  1.00183.66           N
ATOM    695  CA  LYS    98     -99.341   9.794 -72.017  1.00183.66           C
ATOM    696  CB  LYS    98    -100.595  10.685 -71.987  1.00183.66           C
ATOM    697  CG  LYS    98    -100.958  11.178 -70.585  1.00183.66           C
ATOM    698  CD  LYS    98    -102.002  12.297 -70.578  1.00183.66           C
ATOM    699  CE  LYS    98    -102.368  12.782 -69.174  1.00183.66           C
ATOM    700  NZ  LYS    98    -103.379  13.860 -69.257  1.00183.66           N
ATOM    701  C   LYS    98     -99.188   9.289 -73.413  1.00183.66           C
ATOM    702  O   LYS    98     -99.167  10.051 -74.379  1.00183.66           O
ATOM    703  N   PRO    99     -99.040   8.002 -73.518  1.00146.65           N
ATOM    704  CA  PRO    99     -98.919   7.359 -74.795  1.00146.65           C
ATOM    705  CD  PRO    99     -98.438   7.220 -72.453  1.00146.65           C
ATOM    706  CB  PRO    99     -98.338   5.969 -74.519  1.00146.65           C
ATOM    707  CG  PRO    99     -98.464   5.784 -72.995  1.00146.65           C
ATOM    708  C   PRO    99    -100.226   7.337 -75.514  1.00146.65           C
ATOM    709  O   PRO    99    -100.232   7.123 -76.725  1.00146.65           O
ATOM    710  N   CYS   100    -101.345   7.541 -74.795  1.00111.95           N
ATOM    711  CA  CYS   100    -102.624   7.447 -75.432  1.00111.95           C
ATOM    712  CB  CYS   100    -103.808   7.482 -74.450  1.00111.95           C
ATOM    713  SG  CYS   100    -105.413   7.362 -75.295  1.00111.95           S
ATOM    714  C   CYS   100    -102.785   8.590 -76.376  1.00111.95           C
ATOM    715  O   CYS   100    -102.380   9.717 -76.091  1.00111.95           O
ATOM    716  N   ALA   101    -103.372   8.299 -77.550  1.00258.52           N
ATOM    717  CA  ALA   101    -103.639   9.306 -78.532  1.00258.52           C
ATOM    718  CB  ALA   101    -102.595   9.366 -79.659  1.00258.52           C
ATOM    719  C   ALA   101    -104.942   8.929 -79.157  1.00258.52           C
ATOM    720  O   ALA   101    -105.301   7.753 -79.190  1.00258.52           O
ATOM    721  N   GLN   102    -105.700   9.923 -79.652  1.00323.60           N
ATOM    722  CA  GLN   102    -106.954   9.597 -80.259  1.00323.60           C
ATOM    723  CB  GLN   102    -108.173  10.153 -79.503  1.00323.60           C
ATOM    724  CG  GLN   102    -108.231  11.681 -79.476  1.00323.60           C
ATOM    725  CD  GLN   102    -109.477  12.089 -78.703  1.00323.60           C
ATOM    726  OE1 GLN   102    -109.747  13.274 -78.516  1.00323.60           O
ATOM    727  NE2 GLN   102    -110.262  11.079 -78.241  1.00323.60           N
ATOM    728  C   GLN   102    -106.971  10.196 -81.624  1.00323.60           C
ATOM    729  O   GLN   102    -106.401  11.261 -81.857  1.00323.60           O
ATOM    730  N   ALA   103    -107.617   9.498 -82.579  1.00288.49           N
ATOM    731  CA  ALA   103    -107.717  10.013 -83.910  1.00288.49           C
ATOM    732  CB  ALA   103    -106.756   9.343 -84.906  1.00288.49           C
ATOM    733  C   ALA   103    -109.104   9.727 -84.377  1.00288.49           C
ATOM    734  O   ALA   103    -109.719   8.746 -83.962  1.00288.49           O
ATOM    735  N   ALA   104    -109.649  10.601 -85.245  1.00285.87           N
ATOM    736  CA  ALA   104    -110.972  10.369 -85.740  1.00285.87           C
ATOM    737  CB  ALA   104    -112.054  11.190 -85.018  1.00285.87           C
ATOM    738  C   ALA   104    -110.992  10.781 -87.173  1.00285.87           C
ATOM    739  O   ALA   104    -110.228  11.649 -87.593  1.00285.87           O
ATOM    740  N   THR   105    -111.865  10.140 -87.972  1.00312.03           N
ATOM    741  CA  THR   105    -111.975  10.501 -89.353  1.00312.03           C
ATOM    742  CB  THR   105    -111.600   9.395 -90.296  1.00312.03           C
ATOM    743  OG1 THR   105    -111.559   9.880 -91.630  1.00312.03           O
ATOM    744  CG2 THR   105    -112.637   8.266 -90.170  1.00312.03           C
ATOM    745  C   THR   105    -113.409  10.828 -89.601  1.00312.03           C
ATOM    746  O   THR   105    -114.305  10.186 -89.056  1.00312.03           O
ATOM    747  N   LEU   106    -113.665  11.861 -90.424  1.00257.86           N
ATOM    748  CA  LEU   106    -115.021  12.221 -90.708  1.00257.86           C
ATOM    749  CB  LEU   106    -115.344  13.695 -90.411  1.00257.86           C
ATOM    750  CG  LEU   106    -115.235  14.060 -88.919  1.00257.86           C
ATOM    751  CD1 LEU   106    -115.573  15.541 -88.680  1.00257.86           C
ATOM    752  CD2 LEU   106    -116.070  13.108 -88.049  1.00257.86           C
ATOM    753  C   LEU   106    -115.245  12.004 -92.167  1.00257.86           C
ATOM    754  O   LEU   106    -114.369  12.269 -92.988  1.00257.86           O
ATOM    755  N   ALA   107    -116.436  11.486 -92.522  1.00280.50           N
ATOM    756  CA  ALA   107    -116.742  11.276 -93.904  1.00280.50           C
ATOM    757  CB  ALA   107    -116.877   9.792 -94.286  1.00280.50           C
ATOM    758  C   ALA   107    -118.064  11.919 -94.156  1.00280.50           C
ATOM    759  O   ALA   107    -118.927  11.952 -93.280  1.00280.50           O
ATOM    760  N   ALA   108    -118.248  12.473 -95.369  1.00278.81           N
ATOM    761  CA  ALA   108    -119.499  13.098 -95.674  1.00278.81           C
ATOM    762  CB  ALA   108    -119.437  14.635 -95.673  1.00278.81           C
ATOM    763  C   ALA   108    -119.884  12.678 -97.053  1.00278.81           C
ATOM    764  O   ALA   108    -119.028  12.397 -97.891  1.00278.81           O
ATOM    765  N   TYR   109    -121.202  12.602 -97.312  1.00265.89           N
ATOM    766  CA  TYR   109    -121.657  12.238 -98.620  1.00265.89           C
ATOM    767  CB  TYR   109    -122.554  10.987 -98.616  1.00265.89           C
ATOM    768  CG  TYR   109    -122.977  10.687-100.014  1.00265.89           C
ATOM    769  CD1 TYR   109    -122.106  10.076-100.886  1.00265.89           C
ATOM    770  CD2 TYR   109    -124.245  10.998-100.449  1.00265.89           C
ATOM    771  CE1 TYR   109    -122.487   9.790-102.176  1.00265.89           C
ATOM    772  CE2 TYR   109    -124.633  10.714-101.738  1.00265.89           C
ATOM    773  CZ  TYR   109    -123.753  10.110-102.603  1.00265.89           C
ATOM    774  OH  TYR   109    -124.150   9.819-103.926  1.00265.89           O
ATOM    775  C   TYR   109    -122.471  13.393 -99.103  1.00265.89           C
ATOM    776  O   TYR   109    -123.403  13.840 -98.434  1.00265.89           O
ATOM    777  N   PRO   110    -122.115  13.908-100.244  1.00190.58           N
ATOM    778  CA  PRO   110    -122.852  15.026-100.760  1.00190.58           C
ATOM    779  CD  PRO   110    -120.705  13.983-100.594  1.00190.58           C
ATOM    780  CB  PRO   110    -121.950  15.680-101.803  1.00190.58           C
ATOM    781  CG  PRO   110    -120.532  15.322-101.328  1.00190.58           C
ATOM    782  C   PRO   110    -124.171  14.585-101.296  1.00190.58           C
ATOM    783  O   PRO   110    -124.289  13.436-101.716  1.00190.58           O
ATOM    784  N   ALA   111    -125.179  15.477-101.281  1.00244.13           N
ATOM    785  CA  ALA   111    -126.459  15.119-101.811  1.00244.13           C
ATOM    786  CB  ALA   111    -127.534  14.898-100.733  1.00244.13           C
ATOM    787  C   ALA   111    -126.912  16.260-102.656  1.00244.13           C
ATOM    788  O   ALA   111    -126.596  17.416-102.379  1.00244.13           O
ATOM    789  N   GLU   112    -127.657  15.956-103.736  1.00228.61           N
ATOM    790  CA  GLU   112    -128.145  17.003-104.579  1.00228.61           C
ATOM    791  CB  GLU   112    -127.686  16.886-106.043  1.00228.61           C
ATOM    792  CG  GLU   112    -126.184  17.106-106.234  1.00228.61           C
ATOM    793  CD  GLU   112    -125.875  16.960-107.717  1.00228.61           C
ATOM    794  OE1 GLU   112    -126.830  16.701-108.497  1.00228.61           O
ATOM    795  OE2 GLU   112    -124.680  17.107-108.090  1.00228.61           O
ATOM    796  C   GLU   112    -129.633  16.901-104.580  1.00228.61           C
ATOM    797  O   GLU   112    -130.189  15.805-104.631  1.00228.61           O
ATOM    798  N   THR   113    -130.321  18.054-104.497  1.00236.27           N
ATOM    799  CA  THR   113    -131.751  18.022-104.516  1.00236.27           C
ATOM    800  CB  THR   113    -132.380  18.559-103.264  1.00236.27           C
ATOM    801  OG1 THR   113    -132.044  19.928-103.094  1.00236.27           O
ATOM    802  CG2 THR   113    -131.874  17.736-102.068  1.00236.27           C
ATOM    803  C   THR   113    -132.197  18.896-105.639  1.00236.27           C
ATOM    804  O   THR   113    -131.645  19.970-105.875  1.00236.27           O
ATOM    805  N   PRO   114    -133.175  18.429-106.358  1.00179.13           N
ATOM    806  CA  PRO   114    -133.691  19.227-107.433  1.00179.13           C
ATOM    807  CD  PRO   114    -133.231  17.008-106.664  1.00179.13           C
ATOM    808  CB  PRO   114    -134.442  18.265-108.350  1.00179.13           C
ATOM    809  CG  PRO   114    -133.741  16.917-108.111  1.00179.13           C
ATOM    810  C   PRO   114    -134.547  20.310-106.869  1.00179.13           C
ATOM    811  O   PRO   114    -135.063  20.144-105.765  1.00179.13           O
ATOM    812  N   THR   115    -134.699  21.432-107.596  1.00220.56           N
ATOM    813  CA  THR   115    -135.535  22.485-107.105  1.00220.56           C
ATOM    814  CB  THR   115    -134.811  23.784-106.908  1.00220.56           C
ATOM    815  OG1 THR   115    -133.743  23.616-105.988  1.00220.56           O
ATOM    816  CG2 THR   115    -135.809  24.827-106.377  1.00220.56           C
ATOM    817  C   THR   115    -136.587  22.718-108.135  1.00220.56           C
ATOM    818  O   THR   115    -136.310  22.706-109.333  1.00220.56           O
ATOM    819  N   ALA   116    -137.841  22.916-107.688  1.00263.27           N
ATOM    820  CA  ALA   116    -138.894  23.160-108.626  1.00263.27           C
ATOM    821  CB  ALA   116    -139.615  21.882-109.089  1.00263.27           C
ATOM    822  C   ALA   116    -139.909  24.012-107.942  1.00263.27           C
ATOM    823  O   ALA   116    -139.975  24.057-106.715  1.00263.27           O
ATOM    824  N   GLY   117    -140.720  24.736-108.736  1.00140.46           N
ATOM    825  CA  GLY   117    -141.746  25.551-108.160  1.00140.46           C
ATOM    826  C   GLY   117    -142.333  26.369-109.261  1.00140.46           C
ATOM    827  O   GLY   117    -141.673  26.656-110.258  1.00140.46           O
ATOM    828  N   GLU   118    -143.610  26.764-109.100  1.00246.02           N
ATOM    829  CA  GLU   118    -144.247  27.570-110.095  1.00246.02           C
ATOM    830  CB  GLU   118    -145.243  26.796-110.974  1.00246.02           C
ATOM    831  CG  GLU   118    -144.576  25.760-111.882  1.00246.02           C
ATOM    832  CD  GLU   118    -145.666  25.072-112.691  1.00246.02           C
ATOM    833  OE1 GLU   118    -146.858  25.435-112.507  1.00246.02           O
ATOM    834  OE2 GLU   118    -145.320  24.174-113.505  1.00246.02           O
ATOM    835  C   GLU   118    -145.023  28.620-109.371  1.00246.02           C
ATOM    836  O   GLU   118    -145.471  28.408-108.245  1.00246.02           O
ATOM    837  N   GLU   119    -145.179  29.799-109.998  1.00263.40           N
ATOM    838  CA  GLU   119    -145.930  30.841-109.367  1.00263.40           C
ATOM    839  CB  GLU   119    -145.172  32.175-109.264  1.00263.40           C
ATOM    840  CG  GLU   119    -144.784  32.761-110.623  1.00263.40           C
ATOM    841  CD  GLU   119    -144.048  34.071-110.380  1.00263.40           C
ATOM    842  OE1 GLU   119    -144.551  34.887-109.562  1.00263.40           O
ATOM    843  OE2 GLU   119    -142.971  34.269-111.002  1.00263.40           O
ATOM    844  C   GLU   119    -147.138  31.083-110.208  1.00263.40           C
ATOM    845  O   GLU   119    -147.055  31.120-111.434  1.00263.40           O
ATOM    846  N   TYR   120    -148.308  31.231-109.559  1.00253.89           N
ATOM    847  CA  TYR   120    -149.504  31.485-110.302  1.00253.89           C
ATOM    848  CB  TYR   120    -150.588  30.415-110.070  1.00253.89           C
ATOM    849  CG  TYR   120    -151.789  30.758-110.884  1.00253.89           C
ATOM    850  CD1 TYR   120    -151.803  30.526-112.238  1.00253.89           C
ATOM    851  CD2 TYR   120    -152.911  31.292-110.288  1.00253.89           C
ATOM    852  CE1 TYR   120    -152.910  30.834-112.994  1.00253.89           C
ATOM    853  CE2 TYR   120    -154.021  31.601-111.037  1.00253.89           C
ATOM    854  CZ  TYR   120    -154.022  31.373-112.392  1.00253.89           C
ATOM    855  OH  TYR   120    -155.159  31.690-113.164  1.00253.89           O
ATOM    856  C   TYR   120    -150.031  32.795-109.818  1.00253.89           C
ATOM    857  O   TYR   120    -150.255  32.992-108.625  1.00253.89           O
ATOM    858  N   PRO   121    -150.199  33.710-110.729  1.00100.36           N
ATOM    859  CA  PRO   121    -150.716  34.998-110.363  1.00100.36           C
ATOM    860  CD  PRO   121    -149.317  33.788-111.879  1.00100.36           C
ATOM    861  CB  PRO   121    -150.267  35.970-111.458  1.00100.36           C
ATOM    862  CG  PRO   121    -149.761  35.069-112.600  1.00100.36           C
ATOM    863  C   PRO   121    -152.195  34.926-110.188  1.00100.36           C
ATOM    864  O   PRO   121    -152.822  34.055-110.787  1.00100.36           O
ATOM    865  N   SER   122    -152.770  35.822-109.365  1.00190.78           N
ATOM    866  CA  SER   122    -154.189  35.816-109.178  1.00190.78           C
ATOM    867  CB  SER   122    -154.635  35.182-107.850  1.00190.78           C
ATOM    868  OG  SER   122    -154.286  33.806-107.825  1.00190.78           O
ATOM    869  C   SER   122    -154.626  37.242-109.153  1.00190.78           C
ATOM    870  O   SER   122    -153.836  38.138-108.858  1.00190.78           O
ATOM    871  N   ARG   123    -155.905  37.492-109.489  1.00242.50           N
ATOM    872  CA  ARG   123    -156.388  38.839-109.462  1.00242.50           C
ATOM    873  CB  ARG   123    -157.042  39.285-110.781  1.00242.50           C
ATOM    874  CG  ARG   123    -157.554  40.726-110.754  1.00242.50           C
ATOM    875  CD  ARG   123    -158.205  41.170-112.066  1.00242.50           C
ATOM    876  NE  ARG   123    -158.653  42.580-111.889  1.00242.50           N
ATOM    877  CZ  ARG   123    -157.784  43.607-112.122  1.00242.50           C
ATOM    878  NH1 ARG   123    -156.505  43.341-112.516  1.00242.50           N
ATOM    879  NH2 ARG   123    -158.194  44.898-111.959  1.00242.50           N
ATOM    880  C   ARG   123    -157.437  38.905-108.404  1.00242.50           C
ATOM    881  O   ARG   123    -158.345  38.077-108.344  1.00242.50           O
ATOM    882  N   PRO   124    -157.297  39.869-107.542  1.00104.61           N
ATOM    883  CA  PRO   124    -158.266  40.049-106.499  1.00104.61           C
ATOM    884  CD  PRO   124    -155.977  40.319-107.138  1.00104.61           C
ATOM    885  CB  PRO   124    -157.554  40.807-105.375  1.00104.61           C
ATOM    886  CG  PRO   124    -156.255  41.328-106.015  1.00104.61           C
ATOM    887  C   PRO   124    -159.464  40.756-107.037  1.00104.61           C
ATOM    888  O   PRO   124    -159.348  41.433-108.058  1.00104.61           O
ATOM    889  N   THR   125    -160.626  40.600-106.377  1.00280.93           N
ATOM    890  CA  THR   125    -161.805  41.283-106.815  1.00280.93           C
ATOM    891  CB  THR   125    -162.924  40.363-107.204  1.00280.93           C
ATOM    892  OG1 THR   125    -163.336  39.591-106.085  1.00280.93           O
ATOM    893  CG2 THR   125    -162.433  39.440-108.333  1.00280.93           C
ATOM    894  C   THR   125    -162.282  42.090-105.655  1.00280.93           C
ATOM    895  O   THR   125    -162.160  41.669-104.505  1.00280.93           O
ATOM    896  N   GLU   126    -162.820  43.294-105.924  1.00269.38           N
ATOM    897  CA  GLU   126    -163.286  44.103-104.841  1.00269.38           C
ATOM    898  CB  GLU   126    -162.502  45.416-104.671  1.00269.38           C
ATOM    899  CG  GLU   126    -161.052  45.209-104.232  1.00269.38           C
ATOM    900  CD  GLU   126    -160.399  46.577-104.105  1.00269.38           C
ATOM    901  OE1 GLU   126    -161.098  47.593-104.365  1.00269.38           O
ATOM    902  OE2 GLU   126    -159.191  46.626-103.749  1.00269.38           O
ATOM    903  C   GLU   126    -164.705  44.473-105.120  1.00269.38           C
ATOM    904  O   GLU   126    -165.084  44.718-106.263  1.00269.38           O
ATOM    905  N   PHE   127    -165.534  44.494-104.060  1.00307.39           N
ATOM    906  CA  PHE   127    -166.905  44.881-104.206  1.00307.39           C
ATOM    907  CB  PHE   127    -167.899  43.734-103.955  1.00307.39           C
ATOM    908  CG  PHE   127    -169.273  44.279-104.144  1.00307.39           C
ATOM    909  CD1 PHE   127    -169.817  44.386-105.403  1.00307.39           C
ATOM    910  CD2 PHE   127    -170.021  44.678-103.059  1.00307.39           C
ATOM    911  CE1 PHE   127    -171.085  44.888-105.578  1.00307.39           C
ATOM    912  CE2 PHE   127    -171.289  45.181-103.229  1.00307.39           C
ATOM    913  CZ  PHE   127    -171.824  45.286-104.490  1.00307.39           C
ATOM    914  C   PHE   127    -167.155  45.921-103.165  1.00307.39           C
ATOM    915  O   PHE   127    -166.544  45.898-102.098  1.00307.39           O
ATOM    916  N   ALA   128    -168.049  46.884-103.457  1.00282.47           N
ATOM    917  CA  ALA   128    -168.302  47.897-102.477  1.00282.47           C
ATOM    918  CB  ALA   128    -167.570  49.221-102.758  1.00282.47           C
ATOM    919  C   ALA   128    -169.764  48.197-102.481  1.00282.47           C
ATOM    920  O   ALA   128    -170.446  48.034-103.492  1.00282.47           O
ATOM    921  N   PHE   129    -170.283  48.627-101.315  1.00296.35           N
ATOM    922  CA  PHE   129    -171.660  48.999-101.201  1.00296.35           C
ATOM    923  CB  PHE   129    -172.436  48.149-100.180  1.00296.35           C
ATOM    924  CG  PHE   129    -173.874  48.523-100.266  1.00296.35           C
ATOM    925  CD1 PHE   129    -174.681  47.956-101.225  1.00296.35           C
ATOM    926  CD2 PHE   129    -174.418  49.433 -99.389  1.00296.35           C
ATOM    927  CE1 PHE   129    -176.011  48.292-101.312  1.00296.35           C
ATOM    928  CE2 PHE   129    -175.748  49.773 -99.471  1.00296.35           C
ATOM    929  CZ  PHE   129    -176.546  49.203-100.434  1.00296.35           C
ATOM    930  C   PHE   129    -171.638  50.405-100.695  1.00296.35           C
ATOM    931  O   PHE   129    -170.759  50.766 -99.915  1.00296.35           O
ATOM    932  N   TYR   130    -172.587  51.251-101.136  1.00235.02           N
ATOM    933  CA  TYR   130    -172.505  52.605-100.676  1.00235.02           C
ATOM    934  CB  TYR   130    -171.709  53.546-101.607  1.00235.02           C
ATOM    935  CG  TYR   130    -171.727  54.897-100.979  1.00235.02           C
ATOM    936  CD1 TYR   130    -170.848  55.205 -99.968  1.00235.02           C
ATOM    937  CD2 TYR   130    -172.619  55.857-101.403  1.00235.02           C
ATOM    938  CE1 TYR   130    -170.859  56.451 -99.382  1.00235.02           C
ATOM    939  CE2 TYR   130    -172.634  57.102-100.823  1.00235.02           C
ATOM    940  CZ  TYR   130    -171.754  57.401 -99.811  1.00235.02           C
ATOM    941  OH  TYR   130    -171.769  58.680 -99.215  1.00235.02           O
ATOM    942  C   TYR   130    -173.875  53.163-100.414  1.00235.02           C
ATOM    943  O   TYR   130    -174.382  53.026 -99.302  1.00235.02           O
ATOM    944  N   PRO   131    -174.491  53.787-101.398  1.00165.91           N
ATOM    945  CA  PRO   131    -175.701  54.540-101.178  1.00165.91           C
ATOM    946  CD  PRO   131    -174.473  53.237-102.749  1.00165.91           C
ATOM    947  CB  PRO   131    -176.215  54.904-102.566  1.00165.91           C
ATOM    948  CG  PRO   131    -175.786  53.692-103.407  1.00165.91           C
ATOM    949  C   PRO   131    -176.750  53.784-100.432  1.00165.91           C
ATOM    950  O   PRO   131    -177.464  54.399 -99.641  1.00165.91           O
ATOM    951  N   GLY   132    -176.887  52.468-100.663  1.00 90.29           N
ATOM    952  CA  GLY   132    -177.914  51.772 -99.950  1.00 90.29           C
ATOM    953  C   GLY   132    -179.218  52.308-100.439  1.00 90.29           C
ATOM    954  O   GLY   132    -179.435  52.437-101.643  1.00 90.29           O
ATOM    955  N   TYR   133    -180.130  52.637 -99.504  1.00240.84           N
ATOM    956  CA  TYR   133    -181.410  53.138 -99.905  1.00240.84           C
ATOM    957  CB  TYR   133    -182.576  52.402 -99.219  1.00240.84           C
ATOM    958  CG  TYR   133    -183.865  52.955 -99.721  1.00240.84           C
ATOM    959  CD1 TYR   133    -184.334  52.600-100.964  1.00240.84           C
ATOM    960  CD2 TYR   133    -184.616  53.809 -98.945  1.00240.84           C
ATOM    961  CE1 TYR   133    -185.526  53.098-101.435  1.00240.84           C
ATOM    962  CE2 TYR   133    -185.809  54.311 -99.411  1.00240.84           C
ATOM    963  CZ  TYR   133    -186.264  53.957-100.658  1.00240.84           C
ATOM    964  OH  TYR   133    -187.488  54.471-101.138  1.00240.84           O
ATOM    965  C   TYR   133    -181.458  54.577 -99.504  1.00240.84           C
ATOM    966  O   TYR   133    -181.200  54.940 -98.358  1.00240.84           O
ATOM    967  N   PRO   134    -181.750  55.402-100.469  1.00 97.13           N
ATOM    968  CA  PRO   134    -181.824  56.820-100.240  1.00 97.13           C
ATOM    969  CD  PRO   134    -181.371  55.095-101.837  1.00 97.13           C
ATOM    970  CB  PRO   134    -181.601  57.487-101.601  1.00 97.13           C
ATOM    971  CG  PRO   134    -181.763  56.351-102.626  1.00 97.13           C
ATOM    972  C   PRO   134    -183.115  57.202 -99.596  1.00 97.13           C
ATOM    973  O   PRO   134    -184.055  56.410 -99.625  1.00 97.13           O
ATOM    974  N   GLY   135    -183.177  58.410 -99.002  1.00128.01           N
ATOM    975  CA  GLY   135    -184.381  58.866 -98.372  1.00128.01           C
ATOM    976  C   GLY   135    -184.558  60.299 -98.757  1.00128.01           C
ATOM    977  O   GLY   135    -183.635  60.932 -99.268  1.00128.01           O
ATOM    978  N   THR   136    -185.764  60.850 -98.521  1.00287.48           N
ATOM    979  CA  THR   136    -186.008  62.215 -98.882  1.00287.48           C
ATOM    980  CB  THR   136    -187.064  62.375 -99.937  1.00287.48           C
ATOM    981  OG1 THR   136    -187.125  63.725-100.372  1.00287.48           O
ATOM    982  CG2 THR   136    -188.417  61.941 -99.348  1.00287.48           C
ATOM    983  C   THR   136    -186.488  62.944 -97.671  1.00287.48           C
ATOM    984  O   THR   136    -187.032  62.345 -96.743  1.00287.48           O
ATOM    985  N   TYR   137    -186.269  64.273 -97.645  1.00315.88           N
ATOM    986  CA  TYR   137    -186.700  65.079 -96.541  1.00315.88           C
ATOM    987  CB  TYR   137    -185.534  65.665 -95.728  1.00315.88           C
ATOM    988  CG  TYR   137    -186.105  66.477 -94.617  1.00315.88           C
ATOM    989  CD1 TYR   137    -186.540  65.871 -93.462  1.00315.88           C
ATOM    990  CD2 TYR   137    -186.201  67.846 -94.729  1.00315.88           C
ATOM    991  CE1 TYR   137    -187.065  66.616 -92.433  1.00315.88           C
ATOM    992  CE2 TYR   137    -186.724  68.596 -93.703  1.00315.88           C
ATOM    993  CZ  TYR   137    -187.159  67.982 -92.554  1.00315.88           C
ATOM    994  OH  TYR   137    -187.699  68.750 -91.500  1.00315.88           O
ATOM    995  C   TYR   137    -187.468  66.226 -97.115  1.00315.88           C
ATOM    996  O   TYR   137    -187.161  66.701 -98.207  1.00315.88           O
ATOM    997  N   GLN   138    -188.510  66.691 -96.399  1.00243.46           N
ATOM    998  CA  GLN   138    -189.277  67.793 -96.901  1.00243.46           C
ATOM    999  CB  GLN   138    -190.786  67.502 -96.991  1.00243.46           C
ATOM   1000  CG  GLN   138    -191.603  68.678 -97.530  1.00243.46           C
ATOM   1001  CD  GLN   138    -193.066  68.259 -97.563  1.00243.46           C
ATOM   1002  OE1 GLN   138    -193.937  69.035 -97.954  1.00243.46           O
ATOM   1003  NE2 GLN   138    -193.346  66.997 -97.141  1.00243.46           N
ATOM   1004  C   GLN   138    -189.105  68.942 -95.964  1.00243.46           C
ATOM   1005  O   GLN   138    -189.254  68.813 -94.750  1.00243.46           O
ATOM   1006  N   PRO   139    -188.763  70.067 -96.525  1.00190.61           N
ATOM   1007  CA  PRO   139    -188.603  71.245 -95.715  1.00190.61           C
ATOM   1008  CD  PRO   139    -187.822  70.046 -97.635  1.00190.61           C
ATOM   1009  CB  PRO   139    -187.724  72.197 -96.522  1.00190.61           C
ATOM   1010  CG  PRO   139    -186.905  71.260 -97.425  1.00190.61           C
ATOM   1011  C   PRO   139    -189.933  71.827 -95.364  1.00190.61           C
ATOM   1012  O   PRO   139    -190.905  71.567 -96.072  1.00190.61           O
ATOM   1013  N   MET   140    -190.002  72.606 -94.265  1.00341.20           N
ATOM   1014  CA  MET   140    -191.232  73.233 -93.879  1.00341.20           C
ATOM   1015  CB  MET   140    -191.826  72.630 -92.592  1.00341.20           C
ATOM   1016  CG  MET   140    -193.341  72.790 -92.404  1.00341.20           C
ATOM   1017  SD  MET   140    -194.000  74.483 -92.455  1.00341.20           S
ATOM   1018  CE  MET   140    -194.287  74.484 -94.249  1.00341.20           C
ATOM   1019  C   MET   140    -190.866  74.653 -93.570  1.00341.20           C
ATOM   1020  O   MET   140    -189.802  74.911 -93.009  1.00341.20           O
ATOM   1021  N   ALA   141    -191.723  75.621 -93.947  1.00274.89           N
ATOM   1022  CA  ALA   141    -191.408  76.991 -93.662  1.00274.89           C
ATOM   1023  CB  ALA   141    -190.834  77.753 -94.868  1.00274.89           C
ATOM   1024  C   ALA   141    -192.672  77.685 -93.266  1.00274.89           C
ATOM   1025  O   ALA   141    -193.766  77.269 -93.645  1.00274.89           O
ATOM   1026  N   SER   142    -192.545  78.760 -92.463  1.00231.80           N
ATOM   1027  CA  SER   142    -193.696  79.510 -92.054  1.00231.80           C
ATOM   1028  CB  SER   142    -194.147  79.210 -90.614  1.00231.80           C
ATOM   1029  OG  SER   142    -194.567  77.858 -90.507  1.00231.80           O
ATOM   1030  C   SER   142    -193.318  80.956 -92.102  1.00231.80           C
ATOM   1031  O   SER   142    -192.144  81.303 -91.995  1.00231.80           O
ATOM   1032  N   TYR   143    -194.316  81.842 -92.291  1.00278.59           N
ATOM   1033  CA  TYR   143    -194.025  83.248 -92.336  1.00278.59           C
ATOM   1034  CB  TYR   143    -194.279  83.878 -93.716  1.00278.59           C
ATOM   1035  CG  TYR   143    -193.947  85.327 -93.618  1.00278.59           C
ATOM   1036  CD1 TYR   143    -192.648  85.757 -93.738  1.00278.59           C
ATOM   1037  CD2 TYR   143    -194.941  86.259 -93.408  1.00278.59           C
ATOM   1038  CE1 TYR   143    -192.337  87.094 -93.649  1.00278.59           C
ATOM   1039  CE2 TYR   143    -194.637  87.596 -93.317  1.00278.59           C
ATOM   1040  CZ  TYR   143    -193.334  88.016 -93.437  1.00278.59           C
ATOM   1041  OH  TYR   143    -193.019  89.388 -93.345  1.00278.59           O
ATOM   1042  C   TYR   143    -194.927  83.938 -91.367  1.00278.59           C
ATOM   1043  O   TYR   143    -196.118  83.641 -91.292  1.00278.59           O
ATOM   1044  N   LEU   144    -194.367  84.874 -90.574  1.00295.08           N
ATOM   1045  CA  LEU   144    -195.169  85.616 -89.648  1.00295.08           C
ATOM   1046  CB  LEU   144    -194.856  85.308 -88.174  1.00295.08           C
ATOM   1047  CG  LEU   144    -195.720  86.107 -87.182  1.00295.08           C
ATOM   1048  CD1 LEU   144    -197.207  85.746 -87.320  1.00295.08           C
ATOM   1049  CD2 LEU   144    -195.202  85.957 -85.742  1.00295.08           C
ATOM   1050  C   LEU   144    -194.876  87.065 -89.870  1.00295.08           C
ATOM   1051  O   LEU   144    -193.722  87.450 -90.049  1.00295.08           O
ATOM   1052  N   ASP   145    -195.925  87.911 -89.889  1.00211.56           N
ATOM   1053  CA  ASP   145    -195.704  89.314 -90.087  1.00211.56           C
ATOM   1054  CB  ASP   145    -196.280  89.852 -91.411  1.00211.56           C
ATOM   1055  CG  ASP   145    -197.792  89.665 -91.403  1.00211.56           C
ATOM   1056  OD1 ASP   145    -198.267  88.667 -90.798  1.00211.56           O
ATOM   1057  OD2 ASP   145    -198.493  90.522 -92.003  1.00211.56           O
ATOM   1058  C   ASP   145    -196.359  90.062 -88.970  1.00211.56           C
ATOM   1059  O   ASP   145    -197.535  89.856 -88.676  1.00211.56           O
ATOM   1060  N   VAL   146    -195.594  90.942 -88.293  1.00117.79           N
ATOM   1061  CA  VAL   146    -196.169  91.727 -87.239  1.00117.79           C
ATOM   1062  CB  VAL   146    -195.859  91.207 -85.866  1.00117.79           C
ATOM   1063  CG1 VAL   146    -196.485  89.810 -85.718  1.00117.79           C
ATOM   1064  CG2 VAL   146    -194.334  91.233 -85.666  1.00117.79           C
ATOM   1065  C   VAL   146    -195.580  93.098 -87.329  1.00117.79           C
ATOM   1066  O   VAL   146    -194.445  93.267 -87.773  1.00117.79           O
ATOM   1067  N   SER   147    -196.355  94.126 -86.928  1.00181.10           N
ATOM   1068  CA  SER   147    -195.838  95.463 -86.956  1.00181.10           C
ATOM   1069  CB  SER   147    -196.160  96.221 -88.255  1.00181.10           C
ATOM   1070  OG  SER   147    -195.530  95.587 -89.359  1.00181.10           O
ATOM   1071  C   SER   147    -196.481  96.219 -85.838  1.00181.10           C
ATOM   1072  O   SER   147    -197.605  95.917 -85.439  1.00181.10           O
ATOM   1073  N   VAL   148    -195.765  97.219 -85.285  1.00100.74           N
ATOM   1074  CA  VAL   148    -196.331  98.012 -84.234  1.00100.74           C
ATOM   1075  CB  VAL   148    -196.027  97.492 -82.860  1.00100.74           C
ATOM   1076  CG1 VAL   148    -196.669  96.103 -82.710  1.00100.74           C
ATOM   1077  CG2 VAL   148    -194.502  97.501 -82.661  1.00100.74           C
ATOM   1078  C   VAL   148    -195.728  99.377 -84.326  1.00100.74           C
ATOM   1079  O   VAL   148    -194.622  99.544 -84.837  1.00100.74           O
ATOM   1080  N   VAL   149    -196.462 100.403 -83.848  1.00112.30           N
ATOM   1081  CA  VAL   149    -195.929 101.734 -83.866  1.00112.30           C
ATOM   1082  CB  VAL   149    -196.433 102.565 -85.009  1.00112.30           C
ATOM   1083  CG1 VAL   149    -195.964 101.923 -86.325  1.00112.30           C
ATOM   1084  CG2 VAL   149    -197.961 102.692 -84.886  1.00112.30           C
ATOM   1085  C   VAL   149    -196.370 102.411 -82.608  1.00112.30           C
ATOM   1086  O   VAL   149    -197.450 102.131 -82.090  1.00112.30           O
ATOM   1087  N   GLN   150    -195.525 103.312 -82.068  1.00287.30           N
ATOM   1088  CA  GLN   150    -195.901 104.022 -80.882  1.00287.30           C
ATOM   1089  CB  GLN   150    -195.464 103.332 -79.579  1.00287.30           C
ATOM   1090  CG  GLN   150    -193.945 103.244 -79.414  1.00287.30           C
ATOM   1091  CD  GLN   150    -193.656 102.543 -78.095  1.00287.30           C
ATOM   1092  OE1 GLN   150    -194.571 102.181 -77.356  1.00287.30           O
ATOM   1093  NE2 GLN   150    -192.346 102.349 -77.785  1.00287.30           N
ATOM   1094  C   GLN   150    -195.225 105.356 -80.918  1.00287.30           C
ATOM   1095  O   GLN   150    -194.155 105.504 -81.505  1.00287.30           O
ATOM   1096  N   THR   151    -195.856 106.377 -80.303  1.00317.25           N
ATOM   1097  CA  THR   151    -195.251 107.676 -80.260  1.00317.25           C
ATOM   1098  CB  THR   151    -195.976 108.704 -81.077  1.00317.25           C
ATOM   1099  OG1 THR   151    -195.224 109.907 -81.133  1.00317.25           O
ATOM   1100  CG2 THR   151    -197.352 108.962 -80.439  1.00317.25           C
ATOM   1101  C   THR   151    -195.284 108.137 -78.840  1.00317.25           C
ATOM   1102  O   THR   151    -196.261 107.912 -78.127  1.00317.25           O
ATOM   1103  N   LEU   152    -194.193 108.783 -78.378  1.00242.29           N
ATOM   1104  CA  LEU   152    -194.165 109.263 -77.028  1.00242.29           C
ATOM   1105  CB  LEU   152    -193.324 108.390 -76.081  1.00242.29           C
ATOM   1106  CG  LEU   152    -193.887 106.969 -75.900  1.00242.29           C
ATOM   1107  CD1 LEU   152    -193.016 106.140 -74.942  1.00242.29           C
ATOM   1108  CD2 LEU   152    -195.367 107.003 -75.482  1.00242.29           C
ATOM   1109  C   LEU   152    -193.550 110.626 -77.032  1.00242.29           C
ATOM   1110  O   LEU   152    -192.783 110.970 -77.929  1.00242.29           O
ATOM   1111  N   GLY   153    -193.901 111.450 -76.025  1.00145.67           N
ATOM   1112  CA  GLY   153    -193.322 112.759 -75.916  1.00145.67           C
ATOM   1113  C   GLY   153    -193.951 113.428 -74.738  1.00145.67           C
ATOM   1114  O   GLY   153    -195.113 113.179 -74.420  1.00145.67           O
ATOM   1115  N   ALA   154    -193.191 114.305 -74.051  1.00251.90           N
ATOM   1116  CA  ALA   154    -193.752 114.989 -72.924  1.00251.90           C
ATOM   1117  CB  ALA   154    -193.496 114.280 -71.584  1.00251.90           C
ATOM   1118  C   ALA   154    -193.117 116.339 -72.834  1.00251.90           C
ATOM   1119  O   ALA   154    -191.958 116.537 -73.197  1.00251.90           O
ATOM   1120  N   PRO   155    -193.897 117.279 -72.380  1.00106.20           N
ATOM   1121  CA  PRO   155    -193.406 118.617 -72.182  1.00106.20           C
ATOM   1122  CD  PRO   155    -195.313 117.266 -72.703  1.00106.20           C
ATOM   1123  CB  PRO   155    -194.617 119.544 -72.313  1.00106.20           C
ATOM   1124  CG  PRO   155    -195.835 118.614 -72.185  1.00106.20           C
ATOM   1125  C   PRO   155    -192.734 118.713 -70.850  1.00106.20           C
ATOM   1126  O   PRO   155    -192.921 117.821 -70.024  1.00106.20           O
ATOM   1127  N   GLY   156    -191.941 119.780 -70.623  1.00119.01           N
ATOM   1128  CA  GLY   156    -191.309 119.952 -69.349  1.00119.01           C
ATOM   1129  C   GLY   156    -191.029 121.412 -69.190  1.00119.01           C
ATOM   1130  O   GLY   156    -190.709 122.100 -70.158  1.00119.01           O
ATOM   1131  N   GLU   157    -191.144 121.925 -67.949  1.00272.74           N
ATOM   1132  CA  GLU   157    -190.885 123.317 -67.729  1.00272.74           C
ATOM   1133  CB  GLU   157    -192.151 124.144 -67.446  1.00272.74           C
ATOM   1134  CG  GLU   157    -191.873 125.634 -67.237  1.00272.74           C
ATOM   1135  CD  GLU   157    -193.200 126.328 -66.969  1.00272.74           C
ATOM   1136  OE1 GLU   157    -194.245 125.624 -66.960  1.00272.74           O
ATOM   1137  OE2 GLU   157    -193.187 127.572 -66.769  1.00272.74           O
ATOM   1138  C   GLU   157    -190.005 123.436 -66.528  1.00272.74           C
ATOM   1139  O   GLU   157    -190.132 122.689 -65.558  1.00272.74           O
ATOM   1140  N   PRO   158    -189.086 124.357 -66.602  1.00191.32           N
ATOM   1141  CA  PRO   158    -188.213 124.579 -65.483  1.00191.32           C
ATOM   1142  CD  PRO   158    -188.406 124.581 -67.868  1.00191.32           C
ATOM   1143  CB  PRO   158    -186.987 125.298 -66.038  1.00191.32           C
ATOM   1144  CG  PRO   158    -186.937 124.849 -67.508  1.00191.32           C
ATOM   1145  C   PRO   158    -188.924 125.358 -64.423  1.00191.32           C
ATOM   1146  O   PRO   158    -189.896 126.041 -64.739  1.00191.32           O
ATOM   1147  N   ARG   159    -188.464 125.257 -63.160  1.00308.33           N
ATOM   1148  CA  ARG   159    -189.079 126.005 -62.101  1.00308.33           C
ATOM   1149  CB  ARG   159    -189.908 125.140 -61.137  1.00308.33           C
ATOM   1150  CG  ARG   159    -190.562 125.941 -60.009  1.00308.33           C
ATOM   1151  CD  ARG   159    -191.388 125.081 -59.050  1.00308.33           C
ATOM   1152  NE  ARG   159    -190.441 124.198 -58.314  1.00308.33           N
ATOM   1153  CZ  ARG   159    -190.884 123.452 -57.259  1.00308.33           C
ATOM   1154  NH1 ARG   159    -192.192 123.519 -56.877  1.00308.33           N
ATOM   1155  NH2 ARG   159    -190.017 122.640 -56.587  1.00308.33           N
ATOM   1156  C   ARG   159    -187.974 126.620 -61.305  1.00308.33           C
ATOM   1157  O   ARG   159    -186.870 126.080 -61.237  1.00308.33           O
ATOM   1158  N   HIS   160    -188.239 127.792 -60.693  1.00268.23           N
ATOM   1159  CA  HIS   160    -187.222 128.425 -59.907  1.00268.23           C
ATOM   1160  ND1 HIS   160    -184.330 130.146 -59.779  1.00268.23           N
ATOM   1161  CG  HIS   160    -185.675 130.418 -59.659  1.00268.23           C
ATOM   1162  CB  HIS   160    -186.741 129.765 -60.489  1.00268.23           C
ATOM   1163  NE2 HIS   160    -184.529 131.674 -58.175  1.00268.23           N
ATOM   1164  CD2 HIS   160    -185.778 131.353 -58.676  1.00268.23           C
ATOM   1165  CE1 HIS   160    -183.691 130.924 -58.869  1.00268.23           C
ATOM   1166  C   HIS   160    -187.798 128.712 -58.559  1.00268.23           C
ATOM   1167  O   HIS   160    -188.932 129.174 -58.441  1.00268.23           O
ATOM   1168  N   ASP   161    -187.024 128.418 -57.496  1.00212.77           N
ATOM   1169  CA  ASP   161    -187.478 128.683 -56.163  1.00212.77           C
ATOM   1170  CB  ASP   161    -187.637 127.419 -55.301  1.00212.77           C
ATOM   1171  CG  ASP   161    -188.812 126.621 -55.850  1.00212.77           C
ATOM   1172  OD1 ASP   161    -189.482 127.125 -56.790  1.00212.77           O
ATOM   1173  OD2 ASP   161    -189.057 125.498 -55.332  1.00212.77           O
ATOM   1174  C   ASP   161    -186.445 129.538 -55.505  1.00212.77           C
ATOM   1175  O   ASP   161    -185.248 129.354 -55.721  1.00212.77           O
ATOM   1176  N   SER   162    -186.885 130.521 -54.695  1.00184.02           N
ATOM   1177  CA  SER   162    -185.935 131.356 -54.019  1.00184.02           C
ATOM   1178  CB  SER   162    -185.971 132.824 -54.477  1.00184.02           C
ATOM   1179  OG  SER   162    -185.600 132.918 -55.844  1.00184.02           O
ATOM   1180  C   SER   162    -186.278 131.340 -52.565  1.00184.02           C
ATOM   1181  O   SER   162    -187.449 131.286 -52.193  1.00184.02           O
ATOM   1182  N   LEU   163    -185.245 131.365 -51.699  1.00273.90           N
ATOM   1183  CA  LEU   163    -185.483 131.373 -50.286  1.00273.90           C
ATOM   1184  CB  LEU   163    -185.024 130.087 -49.577  1.00273.90           C
ATOM   1185  CG  LEU   163    -185.794 128.831 -50.023  1.00273.90           C
ATOM   1186  CD1 LEU   163    -187.278 128.916 -49.632  1.00273.90           C
ATOM   1187  CD2 LEU   163    -185.585 128.549 -51.520  1.00273.90           C
ATOM   1188  C   LEU   163    -184.695 132.499 -49.703  1.00273.90           C
ATOM   1189  O   LEU   163    -183.594 132.801 -50.163  1.00273.90           O
ATOM   1190  N   LEU   164    -185.255 133.173 -48.679  1.00227.15           N
ATOM   1191  CA  LEU   164    -184.537 134.242 -48.052  1.00227.15           C
ATOM   1192  CB  LEU   164    -185.315 135.568 -48.011  1.00227.15           C
ATOM   1193  CG  LEU   164    -185.603 136.159 -49.404  1.00227.15           C
ATOM   1194  CD1 LEU   164    -184.303 136.562 -50.119  1.00227.15           C
ATOM   1195  CD2 LEU   164    -186.480 135.215 -50.241  1.00227.15           C
ATOM   1196  C   LEU   164    -184.285 133.840 -46.636  1.00227.15           C
ATOM   1197  O   LEU   164    -185.201 133.467 -45.905  1.00227.15           O
ATOM   1198  N   PRO   165    -183.043 133.880 -46.247  1.00 79.41           N
ATOM   1199  CA  PRO   165    -182.704 133.559 -44.888  1.00 79.41           C
ATOM   1200  CD  PRO   165    -181.969 133.544 -47.166  1.00 79.41           C
ATOM   1201  CB  PRO   165    -181.244 133.097 -44.905  1.00 79.41           C
ATOM   1202  CG  PRO   165    -180.713 133.528 -46.284  1.00 79.41           C
ATOM   1203  C   PRO   165    -182.949 134.742 -44.010  1.00 79.41           C
ATOM   1204  O   PRO   165    -182.960 135.864 -44.515  1.00 79.41           O
ATOM   1205  N   VAL   166    -183.163 134.517 -42.699  1.00 38.97           N
ATOM   1206  CA  VAL   166    -183.359 135.615 -41.799  1.00 38.97           C
ATOM   1207  CB  VAL   166    -184.763 135.722 -41.282  1.00 38.97           C
ATOM   1208  CG1 VAL   166    -184.822 136.866 -40.256  1.00 38.97           C
ATOM   1209  CG2 VAL   166    -185.711 135.908 -42.480  1.00 38.97           C
ATOM   1210  C   VAL   166    -182.472 135.371 -40.622  1.00 38.97           C
ATOM   1211  O   VAL   166    -182.285 134.229 -40.204  1.00 38.97           O
ATOM   1212  N   ASP   167    -181.878 136.445 -40.065  1.00187.34           N
ATOM   1213  CA  ASP   167    -181.015 136.263 -38.935  1.00187.34           C
ATOM   1214  CB  ASP   167    -179.525 136.450 -39.273  1.00187.34           C
ATOM   1215  CG  ASP   167    -178.696 136.001 -38.078  1.00187.34           C
ATOM   1216  OD1 ASP   167    -179.302 135.670 -37.023  1.00187.34           O
ATOM   1217  OD2 ASP   167    -177.443 135.975 -38.207  1.00187.34           O
ATOM   1218  C   ASP   167    -181.369 137.289 -37.907  1.00187.34           C
ATOM   1219  O   ASP   167    -181.451 138.479 -38.208  1.00187.34           O
ATOM   1220  N   SER   168    -181.616 136.846 -36.658  1.00180.81           N
ATOM   1221  CA  SER   168    -181.904 137.779 -35.608  1.00180.81           C
ATOM   1222  CB  SER   168    -183.363 137.731 -35.123  1.00180.81           C
ATOM   1223  OG  SER   168    -184.240 138.115 -36.171  1.00180.81           O
ATOM   1224  C   SER   168    -181.045 137.399 -34.447  1.00180.81           C
ATOM   1225  O   SER   168    -180.852 136.217 -34.169  1.00180.81           O
ATOM   1226  N   TYR   169    -180.480 138.401 -33.741  1.00368.31           N
ATOM   1227  CA  TYR   169    -179.657 138.081 -32.613  1.00368.31           C
ATOM   1228  CB  TYR   169    -178.151 138.268 -32.874  1.00368.31           C
ATOM   1229  CG  TYR   169    -177.421 137.905 -31.626  1.00368.31           C
ATOM   1230  CD1 TYR   169    -177.210 138.834 -30.636  1.00368.31           C
ATOM   1231  CD2 TYR   169    -176.947 136.623 -31.448  1.00368.31           C
ATOM   1232  CE1 TYR   169    -176.536 138.496 -29.485  1.00368.31           C
ATOM   1233  CE2 TYR   169    -176.273 136.279 -30.300  1.00368.31           C
ATOM   1234  CZ  TYR   169    -176.067 137.216 -29.316  1.00368.31           C
ATOM   1235  OH  TYR   169    -175.376 136.864 -28.137  1.00368.31           O
ATOM   1236  C   TYR   169    -180.029 138.992 -31.487  1.00368.31           C
ATOM   1237  O   TYR   169    -180.377 140.154 -31.702  1.00368.31           O
ATOM   1238  N   GLN   170    -179.986 138.468 -30.248  1.00302.73           N
ATOM   1239  CA  GLN   170    -180.258 139.274 -29.095  1.00302.73           C
ATOM   1240  CB  GLN   170    -181.645 139.020 -28.477  1.00302.73           C
ATOM   1241  CG  GLN   170    -181.935 139.883 -27.248  1.00302.73           C
ATOM   1242  CD  GLN   170    -183.328 139.529 -26.746  1.00302.73           C
ATOM   1243  OE1 GLN   170    -184.018 138.695 -27.330  1.00302.73           O
ATOM   1244  NE2 GLN   170    -183.755 140.179 -25.631  1.00302.73           N
ATOM   1245  C   GLN   170    -179.236 138.905 -28.070  1.00302.73           C
ATOM   1246  O   GLN   170    -178.835 137.744 -27.979  1.00302.73           O
ATOM   1247  N   SER   171    -178.761 139.888 -27.278  1.00232.66           N
ATOM   1248  CA  SER   171    -177.781 139.558 -26.286  1.00232.66           C
ATOM   1249  CB  SER   171    -176.331 139.773 -26.757  1.00232.66           C
ATOM   1250  OG  SER   171    -175.426 139.424 -25.720  1.00232.66           O
ATOM   1251  C   SER   171    -177.988 140.442 -25.101  1.00232.66           C
ATOM   1252  O   SER   171    -178.567 141.523 -25.207  1.00232.66           O
ATOM   1253  N   TRP   172    -177.531 139.977 -23.921  1.00345.02           N
ATOM   1254  CA  TRP   172    -177.631 140.754 -22.721  1.00345.02           C
ATOM   1255  CB  TRP   172    -178.793 140.326 -21.810  1.00345.02           C
ATOM   1256  CG  TRP   172    -178.916 141.135 -20.540  1.00345.02           C
ATOM   1257  CD2 TRP   172    -179.706 142.330 -20.427  1.00345.02           C
ATOM   1258  CD1 TRP   172    -178.358 140.923 -19.314  1.00345.02           C
ATOM   1259  NE1 TRP   172    -178.748 141.912 -18.443  1.00345.02           N
ATOM   1260  CE2 TRP   172    -179.579 142.785 -19.116  1.00345.02           C
ATOM   1261  CE3 TRP   172    -180.473 142.992 -21.342  1.00345.02           C
ATOM   1262  CZ2 TRP   172    -180.222 143.914 -18.696  1.00345.02           C
ATOM   1263  CZ3 TRP   172    -181.119 144.131 -20.916  1.00345.02           C
ATOM   1264  CH2 TRP   172    -180.996 144.584 -19.619  1.00345.02           C
ATOM   1265  C   TRP   172    -176.365 140.517 -21.962  1.00345.02           C
ATOM   1266  O   TRP   172    -175.738 139.468 -22.108  1.00345.02           O
ATOM   1267  N   ALA   173    -175.934 141.496 -21.142  1.00293.94           N
ATOM   1268  CA  ALA   173    -174.733 141.276 -20.390  1.00293.94           C
ATOM   1269  CB  ALA   173    -173.482 141.898 -21.037  1.00293.94           C
ATOM   1270  C   ALA   173    -174.890 141.912 -19.049  1.00293.94           C
ATOM   1271  O   ALA   173    -175.530 142.952 -18.910  1.00293.94           O
ATOM   1272  N   LEU   174    -174.317 141.271 -18.010  1.00370.65           N
ATOM   1273  CA  LEU   174    -174.352 141.822 -16.687  1.00370.65           C
ATOM   1274  CB  LEU   174    -175.393 141.164 -15.767  1.00370.65           C
ATOM   1275  CG  LEU   174    -175.424 141.763 -14.348  1.00370.65           C
ATOM   1276  CD1 LEU   174    -175.836 143.242 -14.376  1.00370.65           C
ATOM   1277  CD2 LEU   174    -176.300 140.921 -13.405  1.00370.65           C
ATOM   1278  C   LEU   174    -173.006 141.579 -16.084  1.00370.65           C
ATOM   1279  O   LEU   174    -172.409 140.525 -16.297  1.00370.65           O
ATOM   1280  N   ALA   175    -172.478 142.559 -15.327  1.00268.20           N
ATOM   1281  CA  ALA   175    -171.194 142.355 -14.722  1.00268.20           C
ATOM   1282  CB  ALA   175    -170.020 142.832 -15.596  1.00268.20           C
ATOM   1283  C   ALA   175    -171.147 143.147 -13.457  1.00268.20           C
ATOM   1284  O   ALA   175    -171.898 144.105 -13.282  1.00268.20           O
ATOM   1285  N   GLY   176    -170.262 142.742 -12.524  1.00119.14           N
ATOM   1286  CA  GLY   176    -170.117 143.469 -11.297  1.00119.14           C
ATOM   1287  C   GLY   176    -169.601 142.526 -10.259  1.00119.14           C
ATOM   1288  O   GLY   176    -169.642 141.309 -10.431  1.00119.14           O
ATOM   1289  N   GLY   177    -169.096 143.084  -9.140  1.00 99.33           N
ATOM   1290  CA  GLY   177    -168.610 142.271  -8.063  1.00 99.33           C
ATOM   1291  C   GLY   177    -167.367 142.909  -7.534  1.00 99.33           C
ATOM   1292  O   GLY   177    -166.669 143.624  -8.252  1.00 99.33           O
ATOM   1293  N   TRP   178    -167.062 142.662  -6.243  1.00269.34           N
ATOM   1294  CA  TRP   178    -165.876 143.209  -5.653  1.00269.34           C
ATOM   1295  CB  TRP   178    -166.168 144.422  -4.751  1.00269.34           C
ATOM   1296  CG  TRP   178    -164.957 145.044  -4.098  1.00269.34           C
ATOM   1297  CD2 TRP   178    -165.023 146.159  -3.195  1.00269.34           C
ATOM   1298  CD1 TRP   178    -163.638 144.713  -4.208  1.00269.34           C
ATOM   1299  NE1 TRP   178    -162.877 145.553  -3.430  1.00269.34           N
ATOM   1300  CE2 TRP   178    -163.718 146.448  -2.800  1.00269.34           C
ATOM   1301  CE3 TRP   178    -166.085 146.883  -2.734  1.00269.34           C
ATOM   1302  CZ2 TRP   178    -163.454 147.470  -1.933  1.00269.34           C
ATOM   1303  CZ3 TRP   178    -165.816 147.913  -1.860  1.00269.34           C
ATOM   1304  CH2 TRP   178    -164.525 148.201  -1.468  1.00269.34           C
ATOM   1305  C   TRP   178    -165.285 142.143  -4.784  1.00269.34           C
ATOM   1306  O   TRP   178    -165.989 141.533  -3.981  1.00269.34           O
ATOM   1307  N   ASN   179    -163.974 141.871  -4.936  1.00290.90           N
ATOM   1308  CA  ASN   179    -163.368 140.884  -4.088  1.00290.90           C
ATOM   1309  CB  ASN   179    -163.647 139.443  -4.551  1.00290.90           C
ATOM   1310  CG  ASN   179    -163.285 138.485  -3.425  1.00290.90           C
ATOM   1311  OD1 ASN   179    -163.263 137.269  -3.613  1.00290.90           O
ATOM   1312  ND2 ASN   179    -163.004 139.041  -2.216  1.00290.90           N
ATOM   1313  C   ASN   179    -161.885 141.088  -4.137  1.00290.90           C
ATOM   1314  O   ASN   179    -161.330 141.380  -5.196  1.00290.90           O
ATOM   1315  N   SER   180    -161.198 140.960  -2.982  1.00209.78           N
ATOM   1316  CA  SER   180    -159.768 141.080  -2.994  1.00209.78           C
ATOM   1317  CB  SER   180    -159.276 142.536  -3.044  1.00209.78           C
ATOM   1318  OG  SER   180    -159.689 143.148  -4.257  1.00209.78           O
ATOM   1319  C   SER   180    -159.239 140.479  -1.728  1.00209.78           C
ATOM   1320  O   SER   180    -159.844 140.624  -0.667  1.00209.78           O
ATOM   1321  N   GLN   181    -158.089 139.775  -1.818  1.00290.23           N
ATOM   1322  CA  GLN   181    -157.469 139.193  -0.659  1.00290.23           C
ATOM   1323  CB  GLN   181    -158.148 137.891  -0.192  1.00290.23           C
ATOM   1324  CG  GLN   181    -159.586 138.070   0.299  1.00290.23           C
ATOM   1325  CD  GLN   181    -160.138 136.697   0.657  1.00290.23           C
ATOM   1326  OE1 GLN   181    -161.259 136.573   1.149  1.00290.23           O
ATOM   1327  NE2 GLN   181    -159.331 135.633   0.401  1.00290.23           N
ATOM   1328  C   GLN   181    -156.072 138.816  -1.052  1.00290.23           C
ATOM   1329  O   GLN   181    -155.852 138.339  -2.164  1.00290.23           O
ATOM   1330  N   MET   182    -155.075 139.036  -0.166  1.00319.48           N
ATOM   1331  CA  MET   182    -153.753 138.604  -0.531  1.00319.48           C
ATOM   1332  CB  MET   182    -153.113 139.470  -1.630  1.00319.48           C
ATOM   1333  CG  MET   182    -151.715 139.001  -2.033  1.00319.48           C
ATOM   1334  SD  MET   182    -151.684 137.429  -2.945  1.00319.48           S
ATOM   1335  CE  MET   182    -149.876 137.379  -3.107  1.00319.48           C
ATOM   1336  C   MET   182    -152.849 138.674   0.665  1.00319.48           C
ATOM   1337  O   MET   182    -152.843 139.670   1.385  1.00319.48           O
ATOM   1338  N   CYS   183    -152.058 137.599   0.895  1.00 63.68           N
ATOM   1339  CA  CYS   183    -151.086 137.546   1.959  1.00 63.68           C
ATOM   1340  CB  CYS   183    -151.676 137.269   3.357  1.00 63.68           C
ATOM   1341  SG  CYS   183    -152.618 138.661   4.053  1.00 63.68           S
ATOM   1342  C   CYS   183    -150.164 136.398   1.669  1.00 63.68           C
ATOM   1343  O   CYS   183    -150.546 135.452   0.982  1.00 63.68           O
ATOM   1344  N   CYS   184    -148.907 136.457   2.169  1.00107.28           N
ATOM   1345  CA  CYS   184    -148.001 135.356   1.970  1.00107.28           C
ATOM   1346  CB  CYS   184    -147.351 135.337   0.575  1.00107.28           C
ATOM   1347  SG  CYS   184    -146.324 136.803   0.257  1.00107.28           S
ATOM   1348  C   CYS   184    -146.893 135.454   2.980  1.00107.28           C
ATOM   1349  O   CYS   184    -146.506 136.551   3.379  1.00107.28           O
ATOM   1350  N   GLN   185    -146.362 134.294   3.434  1.00278.99           N
ATOM   1351  CA  GLN   185    -145.282 134.300   4.386  1.00278.99           C
ATOM   1352  CB  GLN   185    -145.742 134.655   5.811  1.00278.99           C
ATOM   1353  CG  GLN   185    -144.610 134.725   6.837  1.00278.99           C
ATOM   1354  CD  GLN   185    -145.228 135.100   8.177  1.00278.99           C
ATOM   1355  OE1 GLN   185    -144.526 135.291   9.169  1.00278.99           O
ATOM   1356  NE2 GLN   185    -146.583 135.214   8.208  1.00278.99           N
ATOM   1357  C   GLN   185    -144.676 132.923   4.420  1.00278.99           C
ATOM   1358  O   GLN   185    -145.272 131.969   3.922  1.00278.99           O
ATOM   1359  N   GLY   186    -143.457 132.783   4.998  1.00150.91           N
ATOM   1360  CA  GLY   186    -142.832 131.486   5.079  1.00150.91           C
ATOM   1361  C   GLY   186    -141.521 131.613   5.807  1.00150.91           C
ATOM   1362  O   GLY   186    -141.015 132.718   5.996  1.00150.91           O
ATOM   1363  N   GLU   187    -140.937 130.468   6.238  1.00299.89           N
ATOM   1364  CA  GLU   187    -139.679 130.487   6.945  1.00299.89           C
ATOM   1365  CB  GLU   187    -139.834 130.781   8.446  1.00299.89           C
ATOM   1366  CG  GLU   187    -138.504 130.998   9.170  1.00299.89           C
ATOM   1367  CD  GLU   187    -138.816 131.332  10.621  1.00299.89           C
ATOM   1368  OE1 GLU   187    -140.024 131.344  10.978  1.00299.89           O
ATOM   1369  OE2 GLU   187    -137.851 131.583  11.391  1.00299.89           O
ATOM   1370  C   GLU   187    -139.019 129.141   6.805  1.00299.89           C
ATOM   1371  O   GLU   187    -139.648 128.181   6.361  1.00299.89           O
ATOM   1372  N   GLN   188    -137.712 129.041   7.162  1.00299.81           N
ATOM   1373  CA  GLN   188    -136.996 127.793   7.057  1.00299.81           C
ATOM   1374  CB  GLN   188    -136.309 127.599   5.695  1.00299.81           C
ATOM   1375  CG  GLN   188    -135.211 128.626   5.420  1.00299.81           C
ATOM   1376  CD  GLN   188    -134.619 128.323   4.052  1.00299.81           C
ATOM   1377  OE1 GLN   188    -135.062 127.407   3.360  1.00299.81           O
ATOM   1378  NE2 GLN   188    -133.589 129.113   3.647  1.00299.81           N
ATOM   1379  C   GLN   188    -135.912 127.747   8.106  1.00299.81           C
ATOM   1380  O   GLN   188    -135.670 128.735   8.797  1.00299.81           O
ATOM   1381  N   ASN   189    -135.248 126.573   8.264  1.00233.14           N
ATOM   1382  CA  ASN   189    -134.190 126.429   9.238  1.00233.14           C
ATOM   1383  CB  ASN   189    -134.624 125.690  10.515  1.00233.14           C
ATOM   1384  CG  ASN   189    -135.566 126.608  11.281  1.00233.14           C
ATOM   1385  OD1 ASN   189    -136.690 126.234  11.610  1.00233.14           O
ATOM   1386  ND2 ASN   189    -135.095 127.850  11.574  1.00233.14           N
ATOM   1387  C   ASN   189    -133.040 125.659   8.639  1.00233.14           C
ATOM   1388  O   ASN   189    -133.200 124.880   7.700  1.00233.14           O
ATOM   1389  N   PRO   190    -131.864 125.920   9.168  1.00 98.53           N
ATOM   1390  CA  PRO   190    -130.642 125.288   8.708  1.00 98.53           C
ATOM   1391  CD  PRO   190    -131.612 127.255   9.685  1.00 98.53           C
ATOM   1392  CB  PRO   190    -129.521 126.300   8.954  1.00 98.53           C
ATOM   1393  CG  PRO   190    -130.106 127.287   9.977  1.00 98.53           C
ATOM   1394  C   PRO   190    -130.313 123.938   9.295  1.00 98.53           C
ATOM   1395  O   PRO   190    -130.848 123.568  10.339  1.00 98.53           O
ATOM   1396  N   PRO   191    -129.459 123.224   8.592  1.00 81.34           N
ATOM   1397  CA  PRO   191    -128.934 121.936   9.010  1.00 81.34           C
ATOM   1398  CD  PRO   191    -129.520 123.326   7.143  1.00 81.34           C
ATOM   1399  CB  PRO   191    -128.684 121.142   7.726  1.00 81.34           C
ATOM   1400  CG  PRO   191    -128.610 122.206   6.622  1.00 81.34           C
ATOM   1401  C   PRO   191    -127.681 122.083   9.838  1.00 81.34           C
ATOM   1402  O   PRO   191    -127.222 123.211  10.012  1.00 81.34           O
ATOM   1403  N   GLY   192    -127.107 120.962  10.351  1.00110.75           N
ATOM   1404  CA  GLY   192    -125.903 121.030  11.150  1.00110.75           C
ATOM   1405  C   GLY   192    -124.920 119.969  10.711  1.00110.75           C
ATOM   1406  O   GLY   192    -125.290 118.908  10.211  1.00110.75           O
ATOM   1407  N   PRO   193    -123.654 120.282  10.894  1.00108.50           N
ATOM   1408  CA  PRO   193    -122.557 119.400  10.527  1.00108.50           C
ATOM   1409  CD  PRO   193    -123.271 121.680  10.778  1.00108.50           C
ATOM   1410  CB  PRO   193    -121.385 120.311  10.154  1.00108.50           C
ATOM   1411  CG  PRO   193    -121.737 121.673  10.773  1.00108.50           C
ATOM   1412  C   PRO   193    -122.163 118.372  11.559  1.00108.50           C
ATOM   1413  O   PRO   193    -122.639 118.445  12.691  1.00108.50           O
ATOM   1414  N   PHE   194    -121.283 117.409  11.171  1.00271.44           N
ATOM   1415  CA  PHE   194    -120.771 116.363  12.029  1.00271.44           C
ATOM   1416  CB  PHE   194    -121.491 115.014  11.849  1.00271.44           C
ATOM   1417  CG  PHE   194    -121.369 114.618  10.418  1.00271.44           C
ATOM   1418  CD1 PHE   194    -120.242 113.986   9.943  1.00271.44           C
ATOM   1419  CD2 PHE   194    -122.400 114.880   9.546  1.00271.44           C
ATOM   1420  CE1 PHE   194    -120.145 113.627   8.619  1.00271.44           C
ATOM   1421  CE2 PHE   194    -122.310 114.524   8.222  1.00271.44           C
ATOM   1422  CZ  PHE   194    -121.180 113.897   7.756  1.00271.44           C
ATOM   1423  C   PHE   194    -119.310 116.148  11.715  1.00271.44           C
ATOM   1424  O   PHE   194    -118.775 116.770  10.799  1.00271.44           O
ATOM   1425  N   TRP   195    -118.615 115.272  12.490  1.00259.78           N
ATOM   1426  CA  TRP   195    -117.207 115.037  12.258  1.00259.78           C
ATOM   1427  CB  TRP   195    -116.314 115.898  13.165  1.00259.78           C
ATOM   1428  CG  TRP   195    -116.545 117.380  12.978  1.00259.78           C
ATOM   1429  CD2 TRP   195    -116.006 118.167  11.904  1.00259.78           C
ATOM   1430  CD1 TRP   195    -117.304 118.227  13.733  1.00259.78           C
ATOM   1431  NE1 TRP   195    -117.274 119.491  13.196  1.00259.78           N
ATOM   1432  CE2 TRP   195    -116.479 119.469  12.070  1.00259.78           C
ATOM   1433  CE3 TRP   195    -115.190 117.832  10.862  1.00259.78           C
ATOM   1434  CZ2 TRP   195    -116.141 120.459  11.193  1.00259.78           C
ATOM   1435  CZ3 TRP   195    -114.847 118.835   9.982  1.00259.78           C
ATOM   1436  CH2 TRP   195    -115.313 120.123  10.144  1.00259.78           C
ATOM   1437  C   TRP   195    -116.891 113.588  12.554  1.00259.78           C
ATOM   1438  O   TRP   195    -117.684 112.896  13.191  1.00259.78           O
ATOM   1439  N   LYS   196    -115.720 113.085  12.079  1.00341.69           N
ATOM   1440  CA  LYS   196    -115.343 111.706  12.303  1.00341.69           C
ATOM   1441  CB  LYS   196    -115.822 110.749  11.197  1.00341.69           C
ATOM   1442  CG  LYS   196    -115.160 110.993   9.839  1.00341.69           C
ATOM   1443  CD  LYS   196    -115.455 112.367   9.232  1.00341.69           C
ATOM   1444  CE  LYS   196    -116.839 112.469   8.588  1.00341.69           C
ATOM   1445  NZ  LYS   196    -117.026 113.815   8.000  1.00341.69           N
ATOM   1446  C   LYS   196    -113.839 111.587  12.350  1.00341.69           C
ATOM   1447  O   LYS   196    -113.125 112.561  12.118  1.00341.69           O
ATOM   1448  N   ALA   197    -113.318 110.375  12.684  1.00298.38           N
ATOM   1449  CA  ALA   197    -111.893 110.132  12.734  1.00298.38           C
ATOM   1450  CB  ALA   197    -111.237 110.581  14.051  1.00298.38           C
ATOM   1451  C   ALA   197    -111.644 108.649  12.610  1.00298.38           C
ATOM   1452  O   ALA   197    -112.564 107.849  12.775  1.00298.38           O
ATOM   1453  N   ALA   198    -110.388 108.240  12.290  1.00306.98           N
ATOM   1454  CA  ALA   198    -110.067 106.833  12.188  1.00306.98           C
ATOM   1455  CB  ALA   198    -110.602 106.175  10.905  1.00306.98           C
ATOM   1456  C   ALA   198    -108.567 106.660  12.178  1.00306.98           C
ATOM   1457  O   ALA   198    -107.832 107.620  11.954  1.00306.98           O
ATOM   1458  N   PHE   199    -108.073 105.423  12.450  1.00336.83           N
ATOM   1459  CA  PHE   199    -106.652 105.148  12.429  1.00336.83           C
ATOM   1460  CB  PHE   199    -105.918 105.514  13.729  1.00336.83           C
ATOM   1461  CG  PHE   199    -105.919 106.996  13.860  1.00336.83           C
ATOM   1462  CD1 PHE   199    -105.036 107.758  13.131  1.00336.83           C
ATOM   1463  CD2 PHE   199    -106.790 107.620  14.722  1.00336.83           C
ATOM   1464  CE1 PHE   199    -105.029 109.126  13.251  1.00336.83           C
ATOM   1465  CE2 PHE   199    -106.787 108.988  14.846  1.00336.83           C
ATOM   1466  CZ  PHE   199    -105.906 109.744  14.110  1.00336.83           C
ATOM   1467  C   PHE   199    -106.425 103.671  12.235  1.00336.83           C
ATOM   1468  O   PHE   199    -107.358 102.874  12.329  1.00336.83           O
ATOM   1469  N   ALA   200    -105.163 103.271  11.934  1.00305.46           N
ATOM   1470  CA  ALA   200    -104.826 101.876  11.782  1.00305.46           C
ATOM   1471  CB  ALA   200    -105.210 101.294  10.411  1.00305.46           C
ATOM   1472  C   ALA   200    -103.332 101.727  11.911  1.00305.46           C
ATOM   1473  O   ALA   200    -102.593 102.679  11.667  1.00305.46           O
ATOM   1474  N   ASP   201    -102.856 100.523  12.320  1.00279.45           N
ATOM   1475  CA  ASP   201    -101.444 100.249  12.464  1.00279.45           C
ATOM   1476  CB  ASP   201    -100.862 100.786  13.787  1.00279.45           C
ATOM   1477  CG  ASP   201    -100.811 102.309  13.721  1.00279.45           C
ATOM   1478  OD1 ASP   201    -100.030 102.840  12.886  1.00279.45           O
ATOM   1479  OD2 ASP   201    -101.542 102.964  14.512  1.00279.45           O
ATOM   1480  C   ASP   201    -101.251  98.750  12.467  1.00279.45           C
ATOM   1481  O   ASP   201    -102.109  98.024  12.967  1.00279.45           O
ATOM   1482  N   SER   202    -100.137  98.231  11.887  1.00208.32           N
ATOM   1483  CA  SER   202     -99.924  96.801  11.922  1.00208.32           C
ATOM   1484  CB  SER   202    -100.771  96.034  10.889  1.00208.32           C
ATOM   1485  OG  SER   202    -100.367  96.372   9.570  1.00208.32           O
ATOM   1486  C   SER   202     -98.480  96.478  11.627  1.00208.32           C
ATOM   1487  O   SER   202     -97.772  97.276  11.014  1.00208.32           O
ATOM   1488  N   SER   203     -97.997  95.290  12.078  1.00227.82           N
ATOM   1489  CA  SER   203     -96.648  94.862  11.785  1.00227.82           C
ATOM   1490  CB  SER   203     -95.568  95.780  12.387  1.00227.82           C
ATOM   1491  OG  SER   203     -94.273  95.294  12.063  1.00227.82           O
ATOM   1492  C   SER   203     -96.426  93.484  12.358  1.00227.82           C
ATOM   1493  O   SER   203     -97.241  92.997  13.140  1.00227.82           O
ATOM   1494  N   GLY   204     -95.320  92.804  11.958  1.00130.78           N
ATOM   1495  CA  GLY   204     -94.982  91.522  12.534  1.00130.78           C
ATOM   1496  C   GLY   204     -94.295  90.646  11.514  1.00130.78           C
ATOM   1497  O   GLY   204     -94.563  90.752  10.319  1.00130.78           O
ATOM   1498  N   GLN   205     -93.388  89.746  11.982  1.00328.54           N
ATOM   1499  CA  GLN   205     -92.709  88.791  11.134  1.00328.54           C
ATOM   1500  CB  GLN   205     -91.414  89.299  10.468  1.00328.54           C
ATOM   1501  CG  GLN   205     -90.229  89.500  11.420  1.00328.54           C
ATOM   1502  CD  GLN   205     -90.311  90.864  12.089  1.00328.54           C
ATOM   1503  OE1 GLN   205     -90.538  90.966  13.294  1.00328.54           O
ATOM   1504  NE2 GLN   205     -90.102  91.946  11.291  1.00328.54           N
ATOM   1505  C   GLN   205     -92.297  87.628  12.003  1.00328.54           C
ATOM   1506  O   GLN   205     -92.408  87.708  13.225  1.00328.54           O
ATOM   1507  N   HIS   206     -91.838  86.500  11.401  1.00245.57           N
ATOM   1508  CA  HIS   206     -91.424  85.371  12.201  1.00245.57           C
ATOM   1509  ND1 HIS   206     -92.038  83.306  14.761  1.00245.57           N
ATOM   1510  CG  HIS   206     -92.220  83.281  13.398  1.00245.57           C
ATOM   1511  CB  HIS   206     -92.611  84.466  12.571  1.00245.57           C
ATOM   1512  NE2 HIS   206     -91.631  81.222  14.101  1.00245.57           N
ATOM   1513  CD2 HIS   206     -91.968  82.001  13.011  1.00245.57           C
ATOM   1514  CE1 HIS   206     -91.687  82.048  15.130  1.00245.57           C
ATOM   1515  C   HIS   206     -90.440  84.506  11.449  1.00245.57           C
ATOM   1516  O   HIS   206     -90.847  83.655  10.659  1.00245.57           O
ATOM   1517  N   PRO   207     -89.154  84.682  11.653  1.00170.29           N
ATOM   1518  CA  PRO   207     -88.217  83.814  10.967  1.00170.29           C
ATOM   1519  CD  PRO   207     -88.644  86.043  11.746  1.00170.29           C
ATOM   1520  CB  PRO   207     -86.900  84.580  10.891  1.00170.29           C
ATOM   1521  CG  PRO   207     -87.335  86.055  10.938  1.00170.29           C
ATOM   1522  C   PRO   207     -88.052  82.436  11.558  1.00170.29           C
ATOM   1523  O   PRO   207     -87.807  82.332  12.759  1.00170.29           O
ATOM   1524  N   PRO   208     -88.156  81.403  10.754  1.00 88.52           N
ATOM   1525  CA  PRO   208     -87.936  80.058  11.245  1.00 88.52           C
ATOM   1526  CD  PRO   208     -89.222  81.423   9.765  1.00 88.52           C
ATOM   1527  CB  PRO   208     -88.919  79.151  10.507  1.00 88.52           C
ATOM   1528  CG  PRO   208     -89.353  79.972   9.285  1.00 88.52           C
ATOM   1529  C   PRO   208     -86.517  79.590  11.095  1.00 88.52           C
ATOM   1530  O   PRO   208     -85.739  80.246  10.406  1.00 88.52           O
ATOM   1531  N   ASP   209     -86.162  78.452  11.735  1.00195.91           N
ATOM   1532  CA  ASP   209     -84.836  77.911  11.614  1.00195.91           C
ATOM   1533  CB  ASP   209     -83.949  78.215  12.835  1.00195.91           C
ATOM   1534  CG  ASP   209     -83.845  79.732  12.947  1.00195.91           C
ATOM   1535  OD1 ASP   209     -84.859  80.353  13.362  1.00195.91           O
ATOM   1536  OD2 ASP   209     -82.764  80.290  12.615  1.00195.91           O
ATOM   1537  C   ASP   209     -84.980  76.420  11.524  1.00195.91           C
ATOM   1538  O   ASP   209     -85.827  75.841  12.204  1.00195.91           O
ATOM   1539  N   ALA   210     -84.194  75.749  10.651  1.00226.43           N
ATOM   1540  CA  ALA   210     -84.296  74.313  10.613  1.00226.43           C
ATOM   1541  CB  ALA   210     -85.351  73.803   9.617  1.00226.43           C
ATOM   1542  C   ALA   210     -82.972  73.741  10.197  1.00226.43           C
ATOM   1543  O   ALA   210     -82.326  74.254   9.284  1.00226.43           O
ATOM   1544  N   CYS   211     -82.530  72.643  10.854  1.00145.55           N
ATOM   1545  CA  CYS   211     -81.267  72.106  10.439  1.00145.55           C
ATOM   1546  CB  CYS   211     -80.055  72.967  10.832  1.00145.55           C
ATOM   1547  SG  CYS   211     -79.909  73.241  12.620  1.00145.55           S
ATOM   1548  C   CYS   211     -81.041  70.715  10.948  1.00145.55           C
ATOM   1549  O   CYS   211     -81.735  70.203  11.829  1.00145.55           O
ATOM   1550  N   ALA   212     -80.020  70.091  10.323  1.00259.80           N
ATOM   1551  CA  ALA   212     -79.525  68.767  10.547  1.00259.80           C
ATOM   1552  CB  ALA   212     -80.498  67.652  10.126  1.00259.80           C
ATOM   1553  C   ALA   212     -78.305  68.657   9.680  1.00259.80           C
ATOM   1554  O   ALA   212     -77.720  69.680   9.323  1.00259.80           O
ATOM   1555  N   PHE   213     -77.857  67.400   9.448  1.00366.10           N
ATOM   1556  CA  PHE   213     -76.809  66.970   8.553  1.00366.10           C
ATOM   1557  CB  PHE   213     -75.906  68.114   8.026  1.00366.10           C
ATOM   1558  CG  PHE   213     -75.729  68.064   6.531  1.00366.10           C
ATOM   1559  CD1 PHE   213     -74.916  67.129   5.933  1.00366.10           C
ATOM   1560  CD2 PHE   213     -76.397  68.968   5.720  1.00366.10           C
ATOM   1561  CE1 PHE   213     -74.783  67.123   4.561  1.00366.10           C
ATOM   1562  CE2 PHE   213     -76.264  68.970   4.348  1.00366.10           C
ATOM   1563  CZ  PHE   213     -75.443  68.037   3.768  1.00366.10           C
ATOM   1564  C   PHE   213     -76.005  66.017   9.403  1.00366.10           C
ATOM   1565  O   PHE   213     -75.662  66.345  10.539  1.00366.10           O
ATOM   1566  N   ARG   214     -75.714  64.802   8.889  1.00396.32           N
ATOM   1567  CA  ARG   214     -75.016  63.802   9.663  1.00396.32           C
ATOM   1568  CB  ARG   214     -75.877  63.297  10.842  1.00396.32           C
ATOM   1569  CG  ARG   214     -75.184  62.591  12.020  1.00396.32           C
ATOM   1570  CD  ARG   214     -73.710  62.211  11.864  1.00396.32           C
ATOM   1571  NE  ARG   214     -73.430  61.168  12.893  1.00396.32           N
ATOM   1572  CZ  ARG   214     -73.379  61.463  14.226  1.00396.32           C
ATOM   1573  NH1 ARG   214     -73.628  62.728  14.679  1.00396.32           N
ATOM   1574  NH2 ARG   214     -73.127  60.455  15.113  1.00396.32           N
ATOM   1575  C   ARG   214     -74.827  62.640   8.725  1.00396.32           C
ATOM   1576  O   ARG   214     -75.423  62.669   7.658  1.00396.32           O
ATOM   1577  N   ARG   215     -73.960  61.645   9.078  1.00437.73           N
ATOM   1578  CA  ARG   215     -73.668  60.369   8.427  1.00437.73           C
ATOM   1579  CB  ARG   215     -74.487  59.860   7.202  1.00437.73           C
ATOM   1580  CG  ARG   215     -74.722  60.669   5.928  1.00437.73           C
ATOM   1581  CD  ARG   215     -76.230  60.907   5.767  1.00437.73           C
ATOM   1582  NE  ARG   215     -76.591  61.076   4.342  1.00437.73           N
ATOM   1583  CZ  ARG   215     -77.816  60.592   3.989  1.00437.73           C
ATOM   1584  NH1 ARG   215     -78.657  60.145   4.967  1.00437.73           N
ATOM   1585  NH2 ARG   215     -78.210  60.551   2.684  1.00437.73           N
ATOM   1586  C   ARG   215     -72.192  60.005   8.427  1.00437.73           C
ATOM   1587  O   ARG   215     -71.617  59.954   9.515  1.00437.73           O
ATOM   1588  N   GLY   216     -71.501  59.758   7.274  1.00311.75           N
ATOM   1589  CA  GLY   216     -70.116  59.347   7.426  1.00311.75           C
ATOM   1590  C   GLY   216     -69.581  58.580   6.249  1.00311.75           C
ATOM   1591  O   GLY   216     -68.417  58.177   6.244  1.00311.75           O
ATOM   1592  N   ARG   217     -70.417  58.321   5.234  1.00324.76           N
ATOM   1593  CA  ARG   217     -69.988  57.664   4.034  1.00324.76           C
ATOM   1594  CB  ARG   217     -71.179  57.382   3.108  1.00324.76           C
ATOM   1595  CG  ARG   217     -71.900  56.070   3.418  1.00324.76           C
ATOM   1596  CD  ARG   217     -72.199  55.847   4.897  1.00324.76           C
ATOM   1597  NE  ARG   217     -70.931  55.358   5.504  1.00324.76           N
ATOM   1598  CZ  ARG   217     -70.963  54.479   6.547  1.00324.76           C
ATOM   1599  NH1 ARG   217     -72.150  53.952   6.971  1.00324.76           N
ATOM   1600  NH2 ARG   217     -69.806  54.150   7.190  1.00324.76           N
ATOM   1601  C   ARG   217     -68.989  58.507   3.279  1.00324.76           C
ATOM   1602  O   ARG   217     -68.004  57.970   2.776  1.00324.76           O
ATOM   1603  N   LYS   218     -69.180  59.849   3.199  1.00234.38           N
ATOM   1604  CA  LYS   218     -68.316  60.667   2.375  1.00234.38           C
ATOM   1605  CB  LYS   218     -68.545  62.191   2.410  1.00234.38           C
ATOM   1606  CG  LYS   218     -69.978  62.641   2.153  1.00234.38           C
ATOM   1607  CD  LYS   218     -70.751  62.532   3.453  1.00234.38           C
ATOM   1608  CE  LYS   218     -69.745  62.365   4.593  1.00234.38           C
ATOM   1609  NZ  LYS   218     -70.257  62.921   5.860  1.00234.38           N
ATOM   1610  C   LYS   218     -66.907  60.497   2.821  1.00234.38           C
ATOM   1611  O   LYS   218     -66.640  60.312   4.009  1.00234.38           O
ATOM   1612  N   LYS   219     -65.966  60.515   1.851  1.00230.57           N
ATOM   1613  CA  LYS   219     -64.574  60.322   2.159  1.00230.57           C
ATOM   1614  CB  LYS   219     -63.697  60.163   0.905  1.00230.57           C
ATOM   1615  CG  LYS   219     -63.768  61.350  -0.058  1.00230.57           C
ATOM   1616  CD  LYS   219     -65.109  61.484  -0.780  1.00230.57           C
ATOM   1617  CE  LYS   219     -65.147  60.737  -2.116  1.00230.57           C
ATOM   1618  NZ  LYS   219     -64.690  59.340  -1.936  1.00230.57           N
ATOM   1619  C   LYS   219     -64.021  61.461   2.972  1.00230.57           C
ATOM   1620  O   LYS   219     -63.542  61.237   4.080  1.00230.57           O
ATOM   1621  N   ARG   220     -64.075  62.709   2.438  1.00221.06           N
ATOM   1622  CA  ARG   220     -63.691  63.926   3.122  1.00221.06           C
ATOM   1623  CB  ARG   220     -62.817  63.834   4.382  1.00221.06           C
ATOM   1624  CG  ARG   220     -63.653  63.613   5.638  1.00221.06           C
ATOM   1625  CD  ARG   220     -64.575  64.798   5.946  1.00221.06           C
ATOM   1626  NE  ARG   220     -65.341  64.481   7.185  1.00221.06           N
ATOM   1627  CZ  ARG   220     -64.977  65.018   8.388  1.00221.06           C
ATOM   1628  NH1 ARG   220     -63.953  65.917   8.465  1.00221.06           N
ATOM   1629  NH2 ARG   220     -65.648  64.664   9.522  1.00221.06           N
ATOM   1630  C   ARG   220     -62.929  64.838   2.233  1.00221.06           C
ATOM   1631  O   ARG   220     -62.739  64.599   1.043  1.00221.06           O
ATOM   1632  N   ILE   221     -62.481  65.947   2.845  1.00161.89           N
ATOM   1633  CA  ILE   221     -61.697  66.935   2.171  1.00161.89           C
ATOM   1634  CB  ILE   221     -62.370  68.294   2.147  1.00161.89           C
ATOM   1635  CG1 ILE   221     -61.640  69.208   1.155  1.00161.89           C
ATOM   1636  CG2 ILE   221     -62.504  68.892   3.563  1.00161.89           C
ATOM   1637  CD1 ILE   221     -62.412  70.473   0.790  1.00161.89           C
ATOM   1638  C   ILE   221     -60.410  66.974   2.939  1.00161.89           C
ATOM   1639  O   ILE   221     -60.488  66.897   4.162  1.00161.89           O
ATOM   1640  N   PRO   222     -59.246  67.103   2.321  1.00170.31           N
ATOM   1641  CA  PRO   222     -57.965  66.945   2.977  1.00170.31           C
ATOM   1642  CD  PRO   222     -59.102  67.561   0.943  1.00170.31           C
ATOM   1643  CB  PRO   222     -56.914  67.355   1.938  1.00170.31           C
ATOM   1644  CG  PRO   222     -57.633  67.279   0.580  1.00170.31           C
ATOM   1645  C   PRO   222     -57.809  67.744   4.242  1.00170.31           C
ATOM   1646  O   PRO   222     -58.604  68.668   4.447  1.00170.31           O
ATOM   1647  N   TYR   223     -56.862  67.324   5.134  1.00208.57           N
ATOM   1648  CA  TYR   223     -56.597  67.978   6.397  1.00208.57           C
ATOM   1649  CB  TYR   223     -55.480  67.403   7.284  1.00208.57           C
ATOM   1650  CG  TYR   223     -55.505  65.971   7.654  1.00208.57           C
ATOM   1651  CD1 TYR   223     -56.309  65.471   8.651  1.00208.57           C
ATOM   1652  CD2 TYR   223     -54.653  65.139   6.973  1.00208.57           C
ATOM   1653  CE1 TYR   223     -56.255  64.132   8.964  1.00208.57           C
ATOM   1654  CE2 TYR   223     -54.596  63.807   7.283  1.00208.57           C
ATOM   1655  CZ  TYR   223     -55.391  63.303   8.280  1.00208.57           C
ATOM   1656  OH  TYR   223     -55.311  61.928   8.584  1.00208.57           O
ATOM   1657  C   TYR   223     -55.952  69.310   6.170  1.00208.57           C
ATOM   1658  O   TYR   223     -56.465  70.333   6.611  1.00208.57           O
ATOM   1659  N   SER   224     -54.784  69.312   5.479  1.00 99.55           N
ATOM   1660  CA  SER   224     -54.024  70.515   5.239  1.00 99.55           C
ATOM   1661  CB  SER   224     -53.193  70.991   6.445  1.00 99.55           C
ATOM   1662  OG  SER   224     -52.560  72.236   6.200  1.00 99.55           O
ATOM   1663  C   SER   224     -53.047  70.194   4.155  1.00 99.55           C
ATOM   1664  O   SER   224     -52.736  69.028   3.921  1.00 99.55           O
ATOM   1665  N   LYS   225     -52.542  71.228   3.455  1.00142.78           N
ATOM   1666  CA  LYS   225     -51.615  71.012   2.378  1.00142.78           C
ATOM   1667  CB  LYS   225     -51.314  72.294   1.587  1.00142.78           C
ATOM   1668  CG  LYS   225     -50.589  73.347   2.421  1.00142.78           C
ATOM   1669  CD  LYS   225     -50.279  74.610   1.630  1.00142.78           C
ATOM   1670  CE  LYS   225     -49.949  74.295   0.173  1.00142.78           C
ATOM   1671  NZ  LYS   225     -48.884  73.268   0.108  1.00142.78           N
ATOM   1672  C   LYS   225     -50.323  70.480   2.919  1.00142.78           C
ATOM   1673  O   LYS   225     -49.725  69.580   2.333  1.00142.78           O
ATOM   1674  N   GLY   226     -49.850  71.039   4.049  1.00 50.24           N
ATOM   1675  CA  GLY   226     -48.612  70.648   4.664  1.00 50.24           C
ATOM   1676  C   GLY   226     -48.729  69.244   5.158  1.00 50.24           C
ATOM   1677  O   GLY   226     -47.745  68.510   5.225  1.00 50.24           O
ATOM   1678  N   GLN   227     -49.926  68.862   5.620  1.00135.36           N
ATOM   1679  CA  GLN   227     -50.080  67.533   6.113  1.00135.36           C
ATOM   1680  CB  GLN   227     -51.414  67.336   6.845  1.00135.36           C
ATOM   1681  CG  GLN   227     -51.329  67.753   8.313  1.00135.36           C
ATOM   1682  CD  GLN   227     -51.916  69.138   8.453  1.00135.36           C
ATOM   1683  OE1 GLN   227     -51.217  70.150   8.431  1.00135.36           O
ATOM   1684  NE2 GLN   227     -53.262  69.168   8.616  1.00135.36           N
ATOM   1685  C   GLN   227     -49.984  66.519   5.020  1.00135.36           C
ATOM   1686  O   GLN   227     -49.237  65.549   5.117  1.00135.36           O
ATOM   1687  N   LEU   228     -50.733  66.725   3.930  1.00172.31           N
ATOM   1688  CA  LEU   228     -50.720  65.754   2.881  1.00172.31           C
ATOM   1689  CB  LEU   228     -51.894  65.900   1.912  1.00172.31           C
ATOM   1690  CG  LEU   228     -52.018  64.717   0.945  1.00172.31           C
ATOM   1691  CD1 LEU   228     -52.012  63.370   1.687  1.00172.31           C
ATOM   1692  CD2 LEU   228     -53.300  64.875   0.132  1.00172.31           C
ATOM   1693  C   LEU   228     -49.419  65.808   2.145  1.00172.31           C
ATOM   1694  O   LEU   228     -48.965  64.797   1.616  1.00172.31           O
ATOM   1695  N   ARG   229     -48.809  67.006   2.043  1.00147.71           N
ATOM   1696  CA  ARG   229     -47.564  67.158   1.344  1.00147.71           C
ATOM   1697  CB  ARG   229     -47.042  68.606   1.330  1.00147.71           C
ATOM   1698  CG  ARG   229     -47.781  69.564   0.396  1.00147.71           C
ATOM   1699  CD  ARG   229     -47.215  69.612  -1.024  1.00147.71           C
ATOM   1700  NE  ARG   229     -45.773  69.967  -0.912  1.00147.71           N
ATOM   1701  CZ  ARG   229     -45.385  71.272  -0.825  1.00147.71           C
ATOM   1702  NH1 ARG   229     -46.315  72.269  -0.749  1.00147.71           N
ATOM   1703  NH2 ARG   229     -44.053  71.568  -0.824  1.00147.71           N
ATOM   1704  C   ARG   229     -46.491  66.373   2.025  1.00147.71           C
ATOM   1705  O   ARG   229     -45.754  65.627   1.384  1.00147.71           O
ATOM   1706  N   GLU   230     -46.381  66.522   3.356  1.00 56.95           N
ATOM   1707  CA  GLU   230     -45.325  65.890   4.093  1.00 56.95           C
ATOM   1708  CB  GLU   230     -45.236  66.392   5.544  1.00 56.95           C
ATOM   1709  CG  GLU   230     -44.770  67.850   5.611  1.00 56.95           C
ATOM   1710  CD  GLU   230     -44.692  68.287   7.066  1.00 56.95           C
ATOM   1711  OE1 GLU   230     -45.056  67.470   7.953  1.00 56.95           O
ATOM   1712  OE2 GLU   230     -44.257  69.444   7.310  1.00 56.95           O
ATOM   1713  C   GLU   230     -45.499  64.406   4.089  1.00 56.95           C
ATOM   1714  O   GLU   230     -44.520  63.661   4.108  1.00 56.95           O
ATOM   1715  N   LEU   231     -46.752  63.923   4.128  1.00129.11           N
ATOM   1716  CA  LEU   231     -46.932  62.502   4.113  1.00129.11           C
ATOM   1717  CB  LEU   231     -48.350  62.037   4.454  1.00129.11           C
ATOM   1718  CG  LEU   231     -48.539  61.889   5.970  1.00129.11           C
ATOM   1719  CD1 LEU   231     -47.770  60.661   6.485  1.00129.11           C
ATOM   1720  CD2 LEU   231     -48.140  63.171   6.714  1.00129.11           C
ATOM   1721  C   LEU   231     -46.532  61.898   2.810  1.00129.11           C
ATOM   1722  O   LEU   231     -45.823  60.894   2.781  1.00129.11           O
ATOM   1723  N   GLU   232     -46.963  62.508   1.696  1.00103.66           N
ATOM   1724  CA  GLU   232     -46.704  61.985   0.388  1.00103.66           C
ATOM   1725  CB  GLU   232     -47.343  62.842  -0.718  1.00103.66           C
ATOM   1726  CG  GLU   232     -48.862  62.984  -0.608  1.00103.66           C
ATOM   1727  CD  GLU   232     -49.498  61.633  -0.876  1.00103.66           C
ATOM   1728  OE1 GLU   232     -49.344  60.728  -0.013  1.00103.66           O
ATOM   1729  OE2 GLU   232     -50.152  61.489  -1.943  1.00103.66           O
ATOM   1730  C   GLU   232     -45.232  62.025   0.129  1.00103.66           C
ATOM   1731  O   GLU   232     -44.681  61.129  -0.507  1.00103.66           O
ATOM   1732  N   ARG   233     -44.556  63.101   0.565  1.00130.76           N
ATOM   1733  CA  ARG   233     -43.154  63.214   0.284  1.00130.76           C
ATOM   1734  CB  ARG   233     -42.584  64.587   0.669  1.00130.76           C
ATOM   1735  CG  ARG   233     -42.768  65.643  -0.423  1.00130.76           C
ATOM   1736  CD  ARG   233     -44.201  65.771  -0.942  1.00130.76           C
ATOM   1737  NE  ARG   233     -44.430  64.649  -1.899  1.00130.76           N
ATOM   1738  CZ  ARG   233     -45.601  64.577  -2.597  1.00130.76           C
ATOM   1739  NH1 ARG   233     -46.579  65.504  -2.377  1.00130.76           N
ATOM   1740  NH2 ARG   233     -45.795  63.588  -3.517  1.00130.76           N
ATOM   1741  C   ARG   233     -42.350  62.162   0.977  1.00130.76           C
ATOM   1742  O   ARG   233     -41.587  61.430   0.349  1.00130.76           O
ATOM   1743  N   GLU   234     -42.529  62.019   2.295  1.00 85.43           N
ATOM   1744  CA  GLU   234     -41.710  61.088   3.009  1.00 85.43           C
ATOM   1745  CB  GLU   234     -41.823  61.268   4.525  1.00 85.43           C
ATOM   1746  CG  GLU   234     -41.246  62.640   4.878  1.00 85.43           C
ATOM   1747  CD  GLU   234     -41.185  62.827   6.379  1.00 85.43           C
ATOM   1748  OE1 GLU   234     -40.408  62.096   7.047  1.00 85.43           O
ATOM   1749  OE2 GLU   234     -41.915  63.723   6.877  1.00 85.43           O
ATOM   1750  C   GLU   234     -42.040  59.699   2.576  1.00 85.43           C
ATOM   1751  O   GLU   234     -41.191  58.807   2.614  1.00 85.43           O
ATOM   1752  N   TYR   235     -43.313  59.464   2.216  1.00 77.23           N
ATOM   1753  CA  TYR   235     -43.699  58.164   1.756  1.00 77.23           C
ATOM   1754  CB  TYR   235     -45.223  57.955   1.715  1.00 77.23           C
ATOM   1755  CG  TYR   235     -45.418  56.479   1.645  1.00 77.23           C
ATOM   1756  CD1 TYR   235     -45.361  55.800   0.450  1.00 77.23           C
ATOM   1757  CD2 TYR   235     -45.652  55.771   2.803  1.00 77.23           C
ATOM   1758  CE1 TYR   235     -45.533  54.435   0.413  1.00 77.23           C
ATOM   1759  CE2 TYR   235     -45.825  54.408   2.773  1.00 77.23           C
ATOM   1760  CZ  TYR   235     -45.764  53.737   1.575  1.00 77.23           C
ATOM   1761  OH  TYR   235     -45.937  52.336   1.538  1.00 77.23           O
ATOM   1762  C   TYR   235     -43.156  57.927   0.376  1.00 77.23           C
ATOM   1763  O   TYR   235     -42.716  56.826   0.063  1.00 77.23           O
ATOM   1764  N   ALA   236     -43.203  58.948  -0.502  1.00 42.18           N
ATOM   1765  CA  ALA   236     -42.772  58.818  -1.869  1.00 42.18           C
ATOM   1766  CB  ALA   236     -43.054  60.081  -2.702  1.00 42.18           C
ATOM   1767  C   ALA   236     -41.303  58.550  -1.949  1.00 42.18           C
ATOM   1768  O   ALA   236     -40.855  57.780  -2.798  1.00 42.18           O
ATOM   1769  N   ALA   237     -40.514  59.190  -1.067  1.00 56.48           N
ATOM   1770  CA  ALA   237     -39.084  59.099  -1.136  1.00 56.48           C
ATOM   1771  CB  ALA   237     -38.386  59.930  -0.048  1.00 56.48           C
ATOM   1772  C   ALA   237     -38.629  57.682  -0.971  1.00 56.48           C
ATOM   1773  O   ALA   237     -37.767  57.210  -1.708  1.00 56.48           O
ATOM   1774  N   ASN   238     -39.202  56.959   0.000  1.00251.44           N
ATOM   1775  CA  ASN   238     -38.814  55.606   0.258  1.00251.44           C
ATOM   1776  CB  ASN   238     -37.662  55.497   1.274  1.00251.44           C
ATOM   1777  CG  ASN   238     -37.927  56.412   2.464  1.00251.44           C
ATOM   1778  OD1 ASN   238     -36.992  56.987   3.018  1.00251.44           O
ATOM   1779  ND2 ASN   238     -39.215  56.581   2.865  1.00251.44           N
ATOM   1780  C   ASN   238     -40.033  54.878   0.725  1.00251.44           C
ATOM   1781  O   ASN   238     -41.070  54.922   0.075  1.00251.44           O
ATOM   1782  N   LYS   239     -39.900  53.989   1.714  1.00227.82           N
ATOM   1783  CA  LYS   239     -41.080  53.422   2.298  1.00227.82           C
ATOM   1784  CB  LYS   239     -40.890  51.960   2.742  1.00227.82           C
ATOM   1785  CG  LYS   239     -39.592  51.679   3.504  1.00227.82           C
ATOM   1786  CD  LYS   239     -38.334  51.830   2.645  1.00227.82           C
ATOM   1787  CE  LYS   239     -37.037  51.498   3.384  1.00227.82           C
ATOM   1788  NZ  LYS   239     -36.723  52.562   4.362  1.00227.82           N
ATOM   1789  C   LYS   239     -41.600  54.201   3.466  1.00227.82           C
ATOM   1790  O   LYS   239     -42.791  54.502   3.554  1.00227.82           O
ATOM   1791  N   PHE   240     -40.698  54.570   4.401  1.00145.55           N
ATOM   1792  CA  PHE   240     -41.200  55.118   5.623  1.00145.55           C
ATOM   1793  CB  PHE   240     -41.537  54.003   6.629  1.00145.55           C
ATOM   1794  CG  PHE   240     -42.689  54.416   7.479  1.00145.55           C
ATOM   1795  CD1 PHE   240     -42.547  55.249   8.563  1.00145.55           C
ATOM   1796  CD2 PHE   240     -43.939  53.929   7.171  1.00145.55           C
ATOM   1797  CE1 PHE   240     -43.645  55.594   9.318  1.00145.55           C
ATOM   1798  CE2 PHE   240     -45.037  54.270   7.921  1.00145.55           C
ATOM   1799  CZ  PHE   240     -44.890  55.107   8.999  1.00145.55           C
ATOM   1800  C   PHE   240     -40.098  55.945   6.206  1.00145.55           C
ATOM   1801  O   PHE   240     -38.987  55.992   5.682  1.00145.55           O
ATOM   1802  N   ILE   241     -40.379  56.609   7.337  1.00 92.57           N
ATOM   1803  CA  ILE   241     -39.423  57.498   7.918  1.00 92.57           C
ATOM   1804  CB  ILE   241     -39.931  58.903   7.918  1.00 92.57           C
ATOM   1805  CG1 ILE   241     -41.296  58.947   8.618  1.00 92.57           C
ATOM   1806  CG2 ILE   241     -39.952  59.413   6.469  1.00 92.57           C
ATOM   1807  CD1 ILE   241     -41.896  60.346   8.667  1.00 92.57           C
ATOM   1808  C   ILE   241     -39.104  57.055   9.306  1.00 92.57           C
ATOM   1809  O   ILE   241     -39.850  56.302   9.931  1.00 92.57           O
ATOM   1810  N   THR   242     -37.939  57.507   9.805  1.00108.84           N
ATOM   1811  CA  THR   242     -37.448  57.121  11.093  1.00108.84           C
ATOM   1812  CB  THR   242     -36.058  57.618  11.350  1.00108.84           C
ATOM   1813  OG1 THR   242     -35.555  57.068  12.554  1.00108.84           O
ATOM   1814  CG2 THR   242     -36.089  59.152  11.448  1.00108.84           C
ATOM   1815  C   THR   242     -38.340  57.700  12.136  1.00108.84           C
ATOM   1816  O   THR   242     -39.175  58.552  11.854  1.00108.84           O
ATOM   1817  N   LYS   243     -38.183  57.248  13.391  1.00119.77           N
ATOM   1818  CA  LYS   243     -39.049  57.723  14.425  1.00119.77           C
ATOM   1819  CB  LYS   243     -38.731  57.121  15.801  1.00119.77           C
ATOM   1820  CG  LYS   243     -38.851  55.597  15.815  1.00119.77           C
ATOM   1821  CD  LYS   243     -40.202  55.083  15.316  1.00119.77           C
ATOM   1822  CE  LYS   243     -40.316  55.060  13.790  1.00119.77           C
ATOM   1823  NZ  LYS   243     -41.554  54.359  13.382  1.00119.77           N
ATOM   1824  C   LYS   243     -38.871  59.200  14.504  1.00119.77           C
ATOM   1825  O   LYS   243     -39.830  59.937  14.720  1.00119.77           O
ATOM   1826  N   ASP   244     -37.625  59.671  14.330  1.00 80.27           N
ATOM   1827  CA  ASP   244     -37.354  61.077  14.388  1.00 80.27           C
ATOM   1828  CB  ASP   244     -35.867  61.400  14.176  1.00 80.27           C
ATOM   1829  CG  ASP   244     -35.104  60.906  15.388  1.00 80.27           C
ATOM   1830  OD1 ASP   244     -35.691  60.950  16.500  1.00 80.27           O
ATOM   1831  OD2 ASP   244     -33.932  60.474  15.221  1.00 80.27           O
ATOM   1832  C   ASP   244     -38.077  61.758  13.271  1.00 80.27           C
ATOM   1833  O   ASP   244     -38.678  62.811  13.467  1.00 80.27           O
ATOM   1834  N   LYS   245     -38.011  61.175  12.060  1.00 66.66           N
ATOM   1835  CA  LYS   245     -38.595  61.761  10.884  1.00 66.66           C
ATOM   1836  CB  LYS   245     -38.197  60.994   9.618  1.00 66.66           C
ATOM   1837  CG  LYS   245     -36.702  61.103   9.323  1.00 66.66           C
ATOM   1838  CD  LYS   245     -36.191  60.033   8.362  1.00 66.66           C
ATOM   1839  CE  LYS   245     -34.690  60.128   8.089  1.00 66.66           C
ATOM   1840  NZ  LYS   245     -34.250  58.964   7.287  1.00 66.66           N
ATOM   1841  C   LYS   245     -40.091  61.770  10.976  1.00 66.66           C
ATOM   1842  O   LYS   245     -40.750  62.757  10.660  1.00 66.66           O
ATOM   1843  N   ARG   246     -40.655  60.650  11.436  1.00162.51           N
ATOM   1844  CA  ARG   246     -42.055  60.407  11.609  1.00162.51           C
ATOM   1845  CB  ARG   246     -42.201  59.034  12.268  1.00162.51           C
ATOM   1846  CG  ARG   246     -43.464  58.831  13.085  1.00162.51           C
ATOM   1847  CD  ARG   246     -43.281  57.738  14.137  1.00162.51           C
ATOM   1848  NE  ARG   246     -44.555  57.597  14.893  1.00162.51           N
ATOM   1849  CZ  ARG   246     -44.677  56.613  15.832  1.00162.51           C
ATOM   1850  NH1 ARG   246     -43.607  55.826  16.145  1.00162.51           N
ATOM   1851  NH2 ARG   246     -45.875  56.408  16.453  1.00162.51           N
ATOM   1852  C   ARG   246     -42.573  61.427  12.569  1.00162.51           C
ATOM   1853  O   ARG   246     -43.694  61.923  12.441  1.00162.51           O
ATOM   1854  N   ARG   247     -41.759  61.725  13.592  1.00 74.22           N
ATOM   1855  CA  ARG   247     -42.100  62.684  14.598  1.00 74.22           C
ATOM   1856  CB  ARG   247     -41.073  62.746  15.741  1.00 74.22           C
ATOM   1857  CG  ARG   247     -41.035  61.498  16.624  1.00 74.22           C
ATOM   1858  CD  ARG   247     -39.990  61.590  17.737  1.00 74.22           C
ATOM   1859  NE  ARG   247     -39.999  60.303  18.486  1.00 74.22           N
ATOM   1860  CZ  ARG   247     -38.931  59.974  19.268  1.00 74.22           C
ATOM   1861  NH1 ARG   247     -37.874  60.832  19.368  1.00 74.22           N
ATOM   1862  NH2 ARG   247     -38.916  58.790  19.947  1.00 74.22           N
ATOM   1863  C   ARG   247     -42.138  64.045  13.983  1.00 74.22           C
ATOM   1864  O   ARG   247     -42.970  64.877  14.338  1.00 74.22           O
ATOM   1865  N   LYS   248     -41.226  64.311  13.033  1.00 41.76           N
ATOM   1866  CA  LYS   248     -41.140  65.612  12.445  1.00 41.76           C
ATOM   1867  CB  LYS   248     -40.075  65.671  11.336  1.00 41.76           C
ATOM   1868  CG  LYS   248     -38.673  65.295  11.823  1.00 41.76           C
ATOM   1869  CD  LYS   248     -37.702  64.964  10.687  1.00 41.76           C
ATOM   1870  CE  LYS   248     -36.323  64.520  11.173  1.00 41.76           C
ATOM   1871  NZ  LYS   248     -35.460  64.196  10.015  1.00 41.76           N
ATOM   1872  C   LYS   248     -42.464  65.886  11.817  1.00 41.76           C
ATOM   1873  O   LYS   248     -42.988  66.997  11.903  1.00 41.76           O
ATOM   1874  N   ILE   249     -43.048  64.863  11.166  1.00 72.10           N
ATOM   1875  CA  ILE   249     -44.301  65.084  10.520  1.00 72.10           C
ATOM   1876  CB  ILE   249     -44.841  63.864   9.838  1.00 72.10           C
ATOM   1877  CG1 ILE   249     -43.868  63.361   8.766  1.00 72.10           C
ATOM   1878  CG2 ILE   249     -46.234  64.217   9.293  1.00 72.10           C
ATOM   1879  CD1 ILE   249     -44.275  62.017   8.166  1.00 72.10           C
ATOM   1880  C   ILE   249     -45.314  65.418  11.552  1.00 72.10           C
ATOM   1881  O   ILE   249     -45.863  66.509  11.535  1.00 72.10           O
ATOM   1882  N   SER   250     -45.505  64.546  12.554  1.00 93.92           N
ATOM   1883  CA  SER   250     -46.552  64.765  13.508  1.00 93.92           C
ATOM   1884  CB  SER   250     -46.632  63.663  14.578  1.00 93.92           C
ATOM   1885  OG  SER   250     -45.480  63.699  15.404  1.00 93.92           O
ATOM   1886  C   SER   250     -46.295  66.065  14.195  1.00 93.92           C
ATOM   1887  O   SER   250     -47.214  66.685  14.722  1.00 93.92           O
ATOM   1888  N   ALA   251     -45.025  66.497  14.248  1.00 40.19           N
ATOM   1889  CA  ALA   251     -44.728  67.766  14.845  1.00 40.19           C
ATOM   1890  CB  ALA   251     -43.216  68.014  14.976  1.00 40.19           C
ATOM   1891  C   ALA   251     -45.290  68.868  13.993  1.00 40.19           C
ATOM   1892  O   ALA   251     -45.912  69.800  14.500  1.00 40.19           O
ATOM   1893  N   ALA   252     -45.043  68.801  12.667  1.00 53.72           N
ATOM   1894  CA  ALA   252     -45.498  69.807  11.740  1.00 53.72           C
ATOM   1895  CB  ALA   252     -44.853  69.667  10.351  1.00 53.72           C
ATOM   1896  C   ALA   252     -46.986  69.738  11.555  1.00 53.72           C
ATOM   1897  O   ALA   252     -47.682  70.747  11.473  1.00 53.72           O
ATOM   1898  N   THR   253     -47.485  68.503  11.429  1.00 86.13           N
ATOM   1899  CA  THR   253     -48.842  68.102  11.217  1.00 86.13           C
ATOM   1900  CB  THR   253     -48.951  66.699  10.713  1.00 86.13           C
ATOM   1901  OG1 THR   253     -48.361  65.796  11.636  1.00 86.13           O
ATOM   1902  CG2 THR   253     -48.232  66.631   9.357  1.00 86.13           C
ATOM   1903  C   THR   253     -49.627  68.231  12.482  1.00 86.13           C
ATOM   1904  O   THR   253     -50.854  68.273  12.447  1.00 86.13           O
ATOM   1905  N   SER   254     -48.937  68.294  13.634  1.00 67.63           N
ATOM   1906  CA  SER   254     -49.581  68.358  14.918  1.00 67.63           C
ATOM   1907  CB  SER   254     -50.455  69.613  15.089  1.00 67.63           C
ATOM   1908  OG  SER   254     -49.659  70.784  14.994  1.00 67.63           O
ATOM   1909  C   SER   254     -50.472  67.170  15.123  1.00 67.63           C
ATOM   1910  O   SER   254     -51.695  67.293  15.136  1.00 67.63           O
ATOM   1911  N   LEU   255     -49.853  65.978  15.270  1.00105.10           N
ATOM   1912  CA  LEU   255     -50.546  64.733  15.475  1.00105.10           C
ATOM   1913  CB  LEU   255     -50.226  63.718  14.369  1.00105.10           C
ATOM   1914  CG  LEU   255     -50.526  64.262  12.958  1.00105.10           C
ATOM   1915  CD1 LEU   255     -50.197  63.221  11.878  1.00105.10           C
ATOM   1916  CD2 LEU   255     -51.960  64.808  12.854  1.00105.10           C
ATOM   1917  C   LEU   255     -50.070  64.144  16.774  1.00105.10           C
ATOM   1918  O   LEU   255     -49.874  64.863  17.754  1.00105.10           O
ATOM   1919  N   SER   256     -49.942  62.796  16.841  1.00152.41           N
ATOM   1920  CA  SER   256     -49.460  62.190  18.055  1.00152.41           C
ATOM   1921  CB  SER   256     -50.604  61.600  18.893  1.00152.41           C
ATOM   1922  OG  SER   256     -51.322  60.647  18.125  1.00152.41           O
ATOM   1923  C   SER   256     -48.499  61.071  17.742  1.00152.41           C
ATOM   1924  O   SER   256     -48.286  60.180  18.562  1.00152.41           O
ATOM   1925  N   GLU   257     -47.892  61.103  16.544  1.00107.78           N
ATOM   1926  CA  GLU   257     -46.899  60.176  16.064  1.00107.78           C
ATOM   1927  CB  GLU   257     -45.793  59.888  17.091  1.00107.78           C
ATOM   1928  CG  GLU   257     -44.952  61.105  17.463  1.00107.78           C
ATOM   1929  CD  GLU   257     -43.851  60.615  18.390  1.00107.78           C
ATOM   1930  OE1 GLU   257     -43.501  59.408  18.297  1.00107.78           O
ATOM   1931  OE2 GLU   257     -43.343  61.435  19.200  1.00107.78           O
ATOM   1932  C   GLU   257     -47.543  58.861  15.772  1.00107.78           C
ATOM   1933  O   GLU   257     -47.317  58.267  14.720  1.00107.78           O
ATOM   1934  N   ARG   258     -48.453  58.412  16.646  1.00133.73           N
ATOM   1935  CA  ARG   258     -49.111  57.172  16.390  1.00133.73           C
ATOM   1936  CB  ARG   258     -50.019  56.722  17.548  1.00133.73           C
ATOM   1937  CG  ARG   258     -49.237  56.221  18.767  1.00133.73           C
ATOM   1938  CD  ARG   258     -50.092  56.040  20.024  1.00133.73           C
ATOM   1939  NE  ARG   258     -51.072  54.946  19.769  1.00133.73           N
ATOM   1940  CZ  ARG   258     -50.756  53.651  20.065  1.00133.73           C
ATOM   1941  NH1 ARG   258     -49.529  53.344  20.580  1.00133.73           N
ATOM   1942  NH2 ARG   258     -51.674  52.662  19.855  1.00133.73           N
ATOM   1943  C   ARG   258     -49.950  57.460  15.208  1.00133.73           C
ATOM   1944  O   ARG   258     -50.172  56.616  14.343  1.00133.73           O
ATOM   1945  N   GLN   259     -50.428  58.711  15.165  1.00117.05           N
ATOM   1946  CA  GLN   259     -51.287  59.170  14.128  1.00117.05           C
ATOM   1947  CB  GLN   259     -51.790  60.601  14.376  1.00117.05           C
ATOM   1948  CG  GLN   259     -52.864  61.049  13.386  1.00117.05           C
ATOM   1949  CD  GLN   259     -54.146  60.286  13.696  1.00117.05           C
ATOM   1950  OE1 GLN   259     -54.112  59.159  14.187  1.00117.05           O
ATOM   1951  NE2 GLN   259     -55.314  60.919  13.404  1.00117.05           N
ATOM   1952  C   GLN   259     -50.554  59.154  12.828  1.00117.05           C
ATOM   1953  O   GLN   259     -51.137  58.789  11.815  1.00117.05           O
ATOM   1954  N   ILE   260     -49.269  59.559  12.800  1.00131.90           N
ATOM   1955  CA  ILE   260     -48.566  59.574  11.547  1.00131.90           C
ATOM   1956  CB  ILE   260     -47.228  60.261  11.618  1.00131.90           C
ATOM   1957  CG1 ILE   260     -46.708  60.553  10.203  1.00131.90           C
ATOM   1958  CG2 ILE   260     -46.278  59.413  12.464  1.00131.90           C
ATOM   1959  CD1 ILE   260     -47.552  61.583   9.454  1.00131.90           C
ATOM   1960  C   ILE   260     -48.399  58.165  11.084  1.00131.90           C
ATOM   1961  O   ILE   260     -48.619  57.846   9.917  1.00131.90           O
ATOM   1962  N   THR   261     -48.060  57.267  12.024  1.00 55.62           N
ATOM   1963  CA  THR   261     -47.815  55.894  11.706  1.00 55.62           C
ATOM   1964  CB  THR   261     -47.616  55.087  12.947  1.00 55.62           C
ATOM   1965  OG1 THR   261     -46.605  55.687  13.739  1.00 55.62           O
ATOM   1966  CG2 THR   261     -47.189  53.664  12.555  1.00 55.62           C
ATOM   1967  C   THR   261     -49.053  55.392  11.047  1.00 55.62           C
ATOM   1968  O   THR   261     -49.004  54.718  10.019  1.00 55.62           O
ATOM   1969  N   ILE   262     -50.210  55.728  11.636  1.00104.56           N
ATOM   1970  CA  ILE   262     -51.470  55.361  11.066  1.00104.56           C
ATOM   1971  CB  ILE   262     -52.643  55.612  11.970  1.00104.56           C
ATOM   1972  CG1 ILE   262     -52.750  54.479  13.010  1.00104.56           C
ATOM   1973  CG2 ILE   262     -53.902  55.746  11.098  1.00104.56           C
ATOM   1974  CD1 ILE   262     -51.511  54.274  13.875  1.00104.56           C
ATOM   1975  C   ILE   262     -51.659  56.075   9.767  1.00104.56           C
ATOM   1976  O   ILE   262     -52.237  55.529   8.830  1.00104.56           O
ATOM   1977  N   TRP   263     -51.176  57.323   9.684  1.00 87.07           N
ATOM   1978  CA  TRP   263     -51.356  58.151   8.532  1.00 87.07           C
ATOM   1979  CB  TRP   263     -50.692  59.521   8.714  1.00 87.07           C
ATOM   1980  CG  TRP   263     -51.051  60.535   7.661  1.00 87.07           C
ATOM   1981  CD2 TRP   263     -50.834  61.937   7.842  1.00 87.07           C
ATOM   1982  CD1 TRP   263     -51.638  60.384   6.439  1.00 87.07           C
ATOM   1983  NE1 TRP   263     -51.807  61.613   5.846  1.00 87.07           N
ATOM   1984  CE2 TRP   263     -51.314  62.578   6.699  1.00 87.07           C
ATOM   1985  CE3 TRP   263     -50.285  62.625   8.883  1.00 87.07           C
ATOM   1986  CZ2 TRP   263     -51.247  63.934   6.578  1.00 87.07           C
ATOM   1987  CZ3 TRP   263     -50.211  63.989   8.762  1.00 87.07           C
ATOM   1988  CH2 TRP   263     -50.683  64.616   7.632  1.00 87.07           C
ATOM   1989  C   TRP   263     -50.707  57.458   7.386  1.00 87.07           C
ATOM   1990  O   TRP   263     -51.274  57.384   6.301  1.00 87.07           O
ATOM   1991  N   PHE   264     -49.503  56.905   7.605  1.00 71.43           N
ATOM   1992  CA  PHE   264     -48.824  56.214   6.550  1.00 71.43           C
ATOM   1993  CB  PHE   264     -47.435  55.702   6.971  1.00 71.43           C
ATOM   1994  CG  PHE   264     -46.493  56.863   6.994  1.00 71.43           C
ATOM   1995  CD1 PHE   264     -46.625  57.869   7.924  1.00 71.43           C
ATOM   1996  CD2 PHE   264     -45.454  56.933   6.092  1.00 71.43           C
ATOM   1997  CE1 PHE   264     -45.747  58.929   7.936  1.00 71.43           C
ATOM   1998  CE2 PHE   264     -44.572  57.989   6.100  1.00 71.43           C
ATOM   1999  CZ  PHE   264     -44.720  58.994   7.023  1.00 71.43           C
ATOM   2000  C   PHE   264     -49.658  55.045   6.130  1.00 71.43           C
ATOM   2001  O   PHE   264     -49.811  54.780   4.940  1.00 71.43           O
ATOM   2002  N   GLN   265     -50.234  54.318   7.103  1.00 77.33           N
ATOM   2003  CA  GLN   265     -51.014  53.153   6.794  1.00 77.33           C
ATOM   2004  CB  GLN   265     -51.604  52.502   8.058  1.00 77.33           C
ATOM   2005  CG  GLN   265     -50.571  52.137   9.128  1.00 77.33           C
ATOM   2006  CD  GLN   265     -49.810  50.896   8.691  1.00 77.33           C
ATOM   2007  OE1 GLN   265     -50.011  50.382   7.593  1.00 77.33           O
ATOM   2008  NE2 GLN   265     -48.910  50.397   9.581  1.00 77.33           N
ATOM   2009  C   GLN   265     -52.184  53.581   5.962  1.00 77.33           C
ATOM   2010  O   GLN   265     -52.498  52.958   4.950  1.00 77.33           O
ATOM   2011  N   ASN   266     -52.850  54.678   6.374  1.00 91.99           N
ATOM   2012  CA  ASN   266     -54.016  55.175   5.698  1.00 91.99           C
ATOM   2013  CB  ASN   266     -54.699  56.330   6.443  1.00 91.99           C
ATOM   2014  CG  ASN   266     -55.506  55.694   7.560  1.00 91.99           C
ATOM   2015  OD1 ASN   266     -55.427  56.096   8.720  1.00 91.99           O
ATOM   2016  ND2 ASN   266     -56.312  54.663   7.189  1.00 91.99           N
ATOM   2017  C   ASN   266     -53.626  55.663   4.351  1.00 91.99           C
ATOM   2018  O   ASN   266     -54.366  55.534   3.379  1.00 91.99           O
ATOM   2019  N   ARG   267     -52.429  56.244   4.260  1.00177.97           N
ATOM   2020  CA  ARG   267     -51.976  56.776   3.023  1.00177.97           C
ATOM   2021  CB  ARG   267     -50.544  57.336   3.143  1.00177.97           C
ATOM   2022  CG  ARG   267     -50.169  58.398   2.106  1.00177.97           C
ATOM   2023  CD  ARG   267     -50.795  58.183   0.730  1.00177.97           C
ATOM   2024  NE  ARG   267     -52.217  58.614   0.834  1.00177.97           N
ATOM   2025  CZ  ARG   267     -52.843  59.184  -0.235  1.00177.97           C
ATOM   2026  NH1 ARG   267     -52.172  59.352  -1.411  1.00177.97           N
ATOM   2027  NH2 ARG   267     -54.142  59.587  -0.126  1.00177.97           N
ATOM   2028  C   ARG   267     -51.939  55.612   2.103  1.00177.97           C
ATOM   2029  O   ARG   267     -52.309  55.729   0.940  1.00177.97           O
ATOM   2030  N   ARG   268     -51.491  54.452   2.619  1.00189.14           N
ATOM   2031  CA  ARG   268     -51.414  53.250   1.845  1.00189.14           C
ATOM   2032  CB  ARG   268     -50.733  52.087   2.582  1.00189.14           C
ATOM   2033  CG  ARG   268     -49.212  52.170   2.545  1.00189.14           C
ATOM   2034  CD  ARG   268     -48.690  52.385   1.126  1.00189.14           C
ATOM   2035  NE  ARG   268     -49.351  51.382   0.248  1.00189.14           N
ATOM   2036  CZ  ARG   268     -49.068  51.360  -1.087  1.00189.14           C
ATOM   2037  NH1 ARG   268     -48.091  52.168  -1.595  1.00189.14           N
ATOM   2038  NH2 ARG   268     -49.773  50.539  -1.917  1.00189.14           N
ATOM   2039  C   ARG   268     -52.779  52.792   1.473  1.00189.14           C
ATOM   2040  O   ARG   268     -52.985  52.301   0.366  1.00189.14           O
ATOM   2041  N   VAL   269     -53.743  52.897   2.404  1.00129.84           N
ATOM   2042  CA  VAL   269     -55.058  52.419   2.106  1.00129.84           C
ATOM   2043  CB  VAL   269     -55.994  52.373   3.289  1.00129.84           C
ATOM   2044  CG1 VAL   269     -55.320  51.565   4.406  1.00129.84           C
ATOM   2045  CG2 VAL   269     -56.444  53.782   3.696  1.00129.84           C
ATOM   2046  C   VAL   269     -55.679  53.298   1.072  1.00129.84           C
ATOM   2047  O   VAL   269     -56.391  52.824   0.192  1.00129.84           O
ATOM   2048  N   LYS   270     -55.454  54.616   1.190  1.00 77.74           N
ATOM   2049  CA  LYS   270     -56.031  55.610   0.338  1.00 77.74           C
ATOM   2050  CB  LYS   270     -55.841  57.017   0.926  1.00 77.74           C
ATOM   2051  CG  LYS   270     -56.590  57.182   2.253  1.00 77.74           C
ATOM   2052  CD  LYS   270     -56.160  58.393   3.079  1.00 77.74           C
ATOM   2053  CE  LYS   270     -56.981  58.580   4.357  1.00 77.74           C
ATOM   2054  NZ  LYS   270     -56.501  59.765   5.102  1.00 77.74           N
ATOM   2055  C   LYS   270     -55.472  55.573  -1.050  1.00 77.74           C
ATOM   2056  O   LYS   270     -56.215  55.685  -2.022  1.00 77.74           O
ATOM   2057  N   GLU   271     -54.145  55.399  -1.176  1.00145.44           N
ATOM   2058  CA  GLU   271     -53.457  55.473  -2.437  1.00145.44           C
ATOM   2059  CB  GLU   271     -51.967  55.152  -2.312  1.00145.44           C
ATOM   2060  CG  GLU   271     -51.163  56.146  -1.498  1.00145.44           C
ATOM   2061  CD  GLU   271     -49.947  55.384  -0.999  1.00145.44           C
ATOM   2062  OE1 GLU   271     -49.038  55.104  -1.824  1.00145.44           O
ATOM   2063  OE2 GLU   271     -49.921  55.056   0.216  1.00145.44           O
ATOM   2064  C   GLU   271     -53.922  54.417  -3.369  1.00145.44           C
ATOM   2065  O   GLU   271     -54.204  54.683  -4.534  1.00145.44           O
ATOM   2066  N   LYS   272     -54.058  53.193  -2.849  1.00156.25           N
ATOM   2067  CA  LYS   272     -54.289  52.052  -3.673  1.00156.25           C
ATOM   2068  CB  LYS   272     -54.422  50.747  -2.862  1.00156.25           C
ATOM   2069  CG  LYS   272     -55.344  50.812  -1.639  1.00156.25           C
ATOM   2070  CD  LYS   272     -56.843  50.858  -1.940  1.00156.25           C
ATOM   2071  CE  LYS   272     -57.707  50.591  -0.703  1.00156.25           C
ATOM   2072  NZ  LYS   272     -59.132  50.848  -1.002  1.00156.25           N
ATOM   2073  C   LYS   272     -55.498  52.261  -4.507  1.00156.25           C
ATOM   2074  O   LYS   272     -55.572  51.776  -5.633  1.00156.25           O
ATOM   2075  N   LYS   273     -56.484  53.000  -3.996  1.00 85.35           N
ATOM   2076  CA  LYS   273     -57.684  53.146  -4.752  1.00 85.35           C
ATOM   2077  CB  LYS   273     -58.729  54.011  -4.029  1.00 85.35           C
ATOM   2078  CG  LYS   273     -60.075  54.077  -4.754  1.00 85.35           C
ATOM   2079  CD  LYS   273     -61.182  54.741  -3.932  1.00 85.35           C
ATOM   2080  CE  LYS   273     -61.145  56.270  -3.993  1.00 85.35           C
ATOM   2081  NZ  LYS   273     -62.241  56.837  -3.177  1.00 85.35           N
ATOM   2082  C   LYS   273     -57.406  53.810  -6.074  1.00 85.35           C
ATOM   2083  O   LYS   273     -57.885  53.359  -7.113  1.00 85.35           O
ATOM   2084  N   VAL   274     -56.575  54.868  -6.067  1.00 77.62           N
ATOM   2085  CA  VAL   274     -56.414  55.775  -7.172  1.00 77.62           C
ATOM   2086  CB  VAL   274     -55.842  57.079  -6.698  1.00 77.62           C
ATOM   2087  CG1 VAL   274     -55.609  58.007  -7.896  1.00 77.62           C
ATOM   2088  CG2 VAL   274     -56.776  57.651  -5.620  1.00 77.62           C
ATOM   2089  C   VAL   274     -55.531  55.293  -8.275  1.00 77.62           C
ATOM   2090  O   VAL   274     -54.412  54.830  -8.064  1.00 77.62           O
ATOM   2091  N   LEU   275     -56.075  55.374  -9.507  1.00125.36           N
ATOM   2092  CA  LEU   275     -55.354  55.187 -10.728  1.00125.36           C
ATOM   2093  CB  LEU   275     -54.499  56.400 -11.137  1.00125.36           C
ATOM   2094  CG  LEU   275     -55.326  57.563 -11.722  1.00125.36           C
ATOM   2095  CD1 LEU   275     -56.383  58.077 -10.734  1.00125.36           C
ATOM   2096  CD2 LEU   275     -54.414  58.682 -12.248  1.00125.36           C
ATOM   2097  C   LEU   275     -54.505  53.971 -10.671  1.00125.36           C
ATOM   2098  O   LEU   275     -53.453  53.918 -11.303  1.00125.36           O
ATOM   2099  N   ALA   276     -54.930  52.969  -9.893  1.00 54.00           N
ATOM   2100  CA  ALA   276     -54.201  51.743  -9.795  1.00 54.00           C
ATOM   2101  CB  ALA   276     -54.737  50.825  -8.685  1.00 54.00           C
ATOM   2102  C   ALA   276     -54.328  51.021 -11.080  1.00 54.00           C
ATOM   2103  O   ALA   276     -53.382  50.410 -11.574  1.00 54.00           O
ATOM   2104  N   LYS   277     -55.532  51.105 -11.660  1.00167.69           N
ATOM   2105  CA  LYS   277     -55.840  50.329 -12.813  1.00167.69           C
ATOM   2106  CB  LYS   277     -57.271  50.578 -13.319  1.00167.69           C
ATOM   2107  CG  LYS   277     -58.353  50.152 -12.325  1.00167.69           C
ATOM   2108  CD  LYS   277     -58.318  48.661 -11.982  1.00167.69           C
ATOM   2109  CE  LYS   277     -57.151  48.272 -11.073  1.00167.69           C
ATOM   2110  NZ  LYS   277     -57.193  46.820 -10.788  1.00167.69           N
ATOM   2111  C   LYS   277     -54.912  50.649 -13.941  1.00167.69           C
ATOM   2112  O   LYS   277     -54.363  49.740 -14.559  1.00167.69           O
ATOM   2113  N   VAL   278     -54.663  51.943 -14.215  1.00 45.76           N
ATOM   2114  CA  VAL   278     -53.918  52.295 -15.391  1.00 45.76           C
ATOM   2115  CB  VAL   278     -53.693  53.774 -15.504  1.00 45.76           C
ATOM   2116  CG1 VAL   278     -52.805  54.043 -16.730  1.00 45.76           C
ATOM   2117  CG2 VAL   278     -55.063  54.472 -15.556  1.00 45.76           C
ATOM   2118  C   VAL   278     -52.570  51.642 -15.393  1.00 45.76           C
ATOM   2119  O   VAL   278     -52.223  50.937 -16.338  1.00 45.76           O
ATOM   2120  N   LYS   279     -51.773  51.835 -14.329  1.00109.24           N
ATOM   2121  CA  LYS   279     -50.467  51.246 -14.333  1.00109.24           C
ATOM   2122  CB  LYS   279     -49.651  51.611 -13.082  1.00109.24           C
ATOM   2123  CG  LYS   279     -49.340  53.106 -12.977  1.00109.24           C
ATOM   2124  CD  LYS   279     -48.532  53.648 -14.158  1.00109.24           C
ATOM   2125  CE  LYS   279     -48.221  55.142 -14.052  1.00109.24           C
ATOM   2126  NZ  LYS   279     -47.436  55.579 -15.228  1.00109.24           N
ATOM   2127  C   LYS   279     -50.648  49.767 -14.344  1.00109.24           C
ATOM   2128  O   LYS   279     -50.005  49.054 -15.113  1.00109.24           O
ATOM   2129  N   ASN   280     -51.557  49.271 -13.483  1.00221.61           N
ATOM   2130  CA  ASN   280     -51.814  47.866 -13.390  1.00221.61           C
ATOM   2131  CB  ASN   280     -52.334  47.261 -14.704  1.00221.61           C
ATOM   2132  CG  ASN   280     -52.855  45.861 -14.413  1.00221.61           C
ATOM   2133  OD1 ASN   280     -53.199  45.111 -15.325  1.00221.61           O
ATOM   2134  ND2 ASN   280     -52.926  45.497 -13.104  1.00221.61           N
ATOM   2135  C   ASN   280     -50.521  47.204 -13.043  1.00221.61           C
ATOM   2136  O   ASN   280     -50.322  46.017 -13.301  1.00221.61           O
ATOM   2137  N   SER   281     -49.605  47.974 -12.432  1.00161.53           N
ATOM   2138  CA  SER   281     -48.329  47.458 -12.046  1.00161.53           C
ATOM   2139  CB  SER   281     -47.354  47.313 -13.225  1.00161.53           C
ATOM   2140  OG  SER   281     -46.114  46.796 -12.768  1.00161.53           O
ATOM   2141  C   SER   281     -47.763  48.485 -11.131  1.00161.53           C
ATOM   2142  O   SER   281     -46.957  48.191 -10.250  1.00161.53           O
ATOM   2143  N   ALA   282     -48.214  49.738 -11.326  1.00 85.83           N
ATOM   2144  CA  ALA   282     -47.744  50.836 -10.545  1.00 85.83           C
ATOM   2145  CB  ALA   282     -47.901  50.610  -9.031  1.00 85.83           C
ATOM   2146  C   ALA   282     -46.298  51.017 -10.845  1.00 85.83           C
ATOM   2147  O   ALA   282     -45.575  51.681 -10.103  1.00 85.83           O
ATOM   2148  N   THR   283     -45.842  50.440 -11.971  1.00222.57           N
ATOM   2149  CA  THR   283     -44.474  50.621 -12.339  1.00222.57           C
ATOM   2150  CB  THR   283     -43.710  49.339 -12.508  1.00222.57           C
ATOM   2151  OG1 THR   283     -42.323  49.609 -12.651  1.00222.57           O
ATOM   2152  CG2 THR   283     -44.237  48.605 -13.753  1.00222.57           C
ATOM   2153  C   THR   283     -44.480  51.318 -13.655  1.00222.57           C
ATOM   2154  O   THR   283     -45.284  51.023 -14.537  1.00222.57           O
ATOM   2155  N   PRO   284     -43.608  52.270 -13.787  1.00 75.56           N
ATOM   2156  CA  PRO   284     -43.537  52.976 -15.033  1.00 75.56           C
ATOM   2157  CD  PRO   284     -43.299  53.136 -12.662  1.00 75.56           C
ATOM   2158  CB  PRO   284     -43.041  54.387 -14.710  1.00 75.56           C
ATOM   2159  CG  PRO   284     -42.489  54.285 -13.278  1.00 75.56           C
ATOM   2160  C   PRO   284     -42.639  52.223 -15.953  1.00 75.56           C
ATOM   2161  O   PRO   284     -43.078  51.924 -17.095  1.00 75.56           O
ATOM   2162  OXT PRO   284     -41.485  51.930 -15.542  1.00 75.56           O
TER    2163      PRO   284
END
