# Supplementary material for: Computational Modeling of complete HOXB13 protein for predicting the functional effect of SNPs and the associated role in hereditary prostate cancer
Source: Sci Rep. 2017 Mar 8;7:43830. doi: 10.1038/srep43830 (PMC5363706; doi:10.1038/srep43830)
Supplement: Supplementary Dataset [file srep43830-s1.zip › SR Supplementary Data Files Complete/HOXB13 Modeller/HOXB13 Modeller/hoxb13.B99990016.pdb]

EXPDTA    THEORETICAL MODEL, MODELLER 9.17 2016/07/18 10:44:53
REMARK   6 MODELLER OBJECTIVE FUNCTION:      1832.7684
REMARK   6 MODELLER BEST TEMPLATE % SEQ ID:  80.822
REMARK   6 SEQUENCE: hoxb13
REMARK   6 DOPE score: -9883.15527
REMARK   6 GA341 score: 1.00000
REMARK   6 TEMPLATE: 2l7z 1:A - 73:A MODELS 1: - 284: AT 80.8%
ATOM      1  N   MET     1     -59.813  24.246  -2.692  1.00165.33           N
ATOM      2  CA  MET     1     -59.817  22.780  -2.477  1.00165.33           C
ATOM      3  CB  MET     1     -60.264  22.053  -3.760  1.00165.33           C
ATOM      4  CG  MET     1     -59.387  22.335  -4.986  1.00165.33           C
ATOM      5  SD  MET     1     -57.742  21.557  -4.971  1.00165.33           S
ATOM      6  CE  MET     1     -58.359  19.865  -5.202  1.00165.33           C
ATOM      7  C   MET     1     -58.466  22.279  -2.077  1.00165.33           C
ATOM      8  O   MET     1     -57.566  23.079  -1.823  1.00165.33           O
ATOM      9  N   GLU     2     -58.304  20.935  -1.989  1.00260.22           N
ATOM     10  CA  GLU     2     -57.045  20.350  -1.608  1.00260.22           C
ATOM     11  CB  GLU     2     -56.951  19.992  -0.114  1.00260.22           C
ATOM     12  CG  GLU     2     -55.603  19.377   0.274  1.00260.22           C
ATOM     13  CD  GLU     2     -55.631  19.069   1.764  1.00260.22           C
ATOM     14  OE1 GLU     2     -56.687  19.324   2.402  1.00260.22           O
ATOM     15  OE2 GLU     2     -54.596  18.573   2.284  1.00260.22           O
ATOM     16  C   GLU     2     -56.845  19.070  -2.370  1.00260.22           C
ATOM     17  O   GLU     2     -57.786  18.464  -2.880  1.00260.22           O
ATOM     18  N   PRO     3     -55.598  18.683  -2.476  1.00 94.58           N
ATOM     19  CA  PRO     3     -55.228  17.461  -3.150  1.00 94.58           C
ATOM     20  CD  PRO     3     -54.541  19.678  -2.552  1.00 94.58           C
ATOM     21  CB  PRO     3     -53.793  17.660  -3.645  1.00 94.58           C
ATOM     22  CG  PRO     3     -53.270  18.869  -2.852  1.00 94.58           C
ATOM     23  C   PRO     3     -55.378  16.251  -2.277  1.00 94.58           C
ATOM     24  O   PRO     3     -55.497  16.399  -1.061  1.00 94.58           O
ATOM     25  N   GLY     4     -55.381  15.044  -2.887  1.00 81.31           N
ATOM     26  CA  GLY     4     -55.508  13.807  -2.163  1.00 81.31           C
ATOM     27  C   GLY     4     -54.144  13.213  -1.966  1.00 81.31           C
ATOM     28  O   GLY     4     -53.130  13.898  -2.095  1.00 81.31           O
ATOM     29  N   ASN     5     -54.097  11.901  -1.640  1.00203.30           N
ATOM     30  CA  ASN     5     -52.854  11.216  -1.410  1.00203.30           C
ATOM     31  CB  ASN     5     -52.641  10.792   0.054  1.00203.30           C
ATOM     32  CG  ASN     5     -52.415  12.047   0.885  1.00203.30           C
ATOM     33  OD1 ASN     5     -51.634  12.921   0.514  1.00203.30           O
ATOM     34  ND2 ASN     5     -53.121  12.142   2.044  1.00203.30           N
ATOM     35  C   ASN     5     -52.848   9.961  -2.228  1.00203.30           C
ATOM     36  O   ASN     5     -53.871   9.561  -2.782  1.00203.30           O
ATOM     37  N   TYR     6     -51.666   9.316  -2.338  1.00329.99           N
ATOM     38  CA  TYR     6     -51.529   8.116  -3.116  1.00329.99           C
ATOM     39  CB  TYR     6     -50.625   8.299  -4.349  1.00329.99           C
ATOM     40  CG  TYR     6     -50.404   6.967  -4.984  1.00329.99           C
ATOM     41  CD1 TYR     6     -51.342   6.422  -5.831  1.00329.99           C
ATOM     42  CD2 TYR     6     -49.245   6.268  -4.736  1.00329.99           C
ATOM     43  CE1 TYR     6     -51.128   5.194  -6.413  1.00329.99           C
ATOM     44  CE2 TYR     6     -49.025   5.040  -5.316  1.00329.99           C
ATOM     45  CZ  TYR     6     -49.967   4.503  -6.160  1.00329.99           C
ATOM     46  OH  TYR     6     -49.745   3.244  -6.757  1.00329.99           O
ATOM     47  C   TYR     6     -50.901   7.054  -2.268  1.00329.99           C
ATOM     48  O   TYR     6     -50.092   7.341  -1.387  1.00329.99           O
ATOM     49  N   ALA     7     -51.290   5.784  -2.512  1.00277.85           N
ATOM     50  CA  ALA     7     -50.736   4.669  -1.798  1.00277.85           C
ATOM     51  CB  ALA     7     -51.685   4.075  -0.742  1.00277.85           C
ATOM     52  C   ALA     7     -50.479   3.598  -2.810  1.00277.85           C
ATOM     53  O   ALA     7     -51.125   3.559  -3.856  1.00277.85           O
ATOM     54  N   THR     8     -49.512   2.699  -2.532  1.00244.02           N
ATOM     55  CA  THR     8     -49.213   1.674  -3.491  1.00244.02           C
ATOM     56  CB  THR     8     -47.773   1.652  -3.916  1.00244.02           C
ATOM     57  OG1 THR     8     -47.412   2.898  -4.492  1.00244.02           O
ATOM     58  CG2 THR     8     -47.581   0.518  -4.937  1.00244.02           C
ATOM     59  C   THR     8     -49.495   0.343  -2.875  1.00244.02           C
ATOM     60  O   THR     8     -49.235   0.120  -1.694  1.00244.02           O
ATOM     61  N   LEU     9     -50.066  -0.575  -3.680  1.00238.24           N
ATOM     62  CA  LEU     9     -50.352  -1.902  -3.220  1.00238.24           C
ATOM     63  CB  LEU     9     -51.852  -2.239  -3.175  1.00238.24           C
ATOM     64  CG  LEU     9     -52.633  -1.405  -2.143  1.00238.24           C
ATOM     65  CD1 LEU     9     -54.122  -1.785  -2.127  1.00238.24           C
ATOM     66  CD2 LEU     9     -51.980  -1.484  -0.753  1.00238.24           C
ATOM     67  C   LEU     9     -49.704  -2.849  -4.175  1.00238.24           C
ATOM     68  O   LEU     9     -49.446  -2.505  -5.328  1.00238.24           O
ATOM     69  N   ASP    10     -49.399  -4.072  -3.704  1.00209.87           N
ATOM     70  CA  ASP    10     -48.770  -5.039  -4.554  1.00209.87           C
ATOM     71  CB  ASP    10     -47.712  -5.894  -3.832  1.00209.87           C
ATOM     72  CG  ASP    10     -46.983  -6.749  -4.862  1.00209.87           C
ATOM     73  OD1 ASP    10     -47.258  -6.581  -6.080  1.00209.87           O
ATOM     74  OD2 ASP    10     -46.134  -7.579  -4.441  1.00209.87           O
ATOM     75  C   ASP    10     -49.825  -5.971  -5.053  1.00209.87           C
ATOM     76  O   ASP    10     -50.648  -6.466  -4.284  1.00209.87           O
ATOM     77  N   GLY    11     -49.836  -6.215  -6.377  1.00106.93           N
ATOM     78  CA  GLY    11     -50.772  -7.133  -6.953  1.00106.93           C
ATOM     79  C   GLY    11     -51.941  -6.355  -7.456  1.00106.93           C
ATOM     80  O   GLY    11     -52.264  -5.286  -6.940  1.00106.93           O
ATOM     81  N   ALA    12     -52.607  -6.891  -8.496  1.00253.78           N
ATOM     82  CA  ALA    12     -53.760  -6.245  -9.043  1.00253.78           C
ATOM     83  CB  ALA    12     -53.439  -5.289 -10.205  1.00253.78           C
ATOM     84  C   ALA    12     -54.637  -7.321  -9.591  1.00253.78           C
ATOM     85  O   ALA    12     -54.170  -8.415  -9.905  1.00253.78           O
ATOM     86  N   LYS    13     -55.949  -7.042  -9.698  1.00267.44           N
ATOM     87  CA  LYS    13     -56.838  -8.025 -10.238  1.00267.44           C
ATOM     88  CB  LYS    13     -58.070  -8.295  -9.356  1.00267.44           C
ATOM     89  CG  LYS    13     -57.738  -8.991  -8.035  1.00267.44           C
ATOM     90  CD  LYS    13     -57.122 -10.380  -8.214  1.00267.44           C
ATOM     91  CE  LYS    13     -58.127 -11.439  -8.671  1.00267.44           C
ATOM     92  NZ  LYS    13     -58.528 -11.186 -10.073  1.00267.44           N
ATOM     93  C   LYS    13     -57.338  -7.495 -11.540  1.00267.44           C
ATOM     94  O   LYS    13     -57.772  -6.348 -11.631  1.00267.44           O
ATOM     95  N   ASP    14     -57.264  -8.324 -12.598  1.00190.45           N
ATOM     96  CA  ASP    14     -57.741  -7.895 -13.877  1.00190.45           C
ATOM     97  CB  ASP    14     -56.675  -7.958 -14.985  1.00190.45           C
ATOM     98  CG  ASP    14     -57.252  -7.322 -16.244  1.00190.45           C
ATOM     99  OD1 ASP    14     -58.449  -6.930 -16.218  1.00190.45           O
ATOM    100  OD2 ASP    14     -56.500  -7.222 -17.250  1.00190.45           O
ATOM    101  C   ASP    14     -58.842  -8.822 -14.269  1.00190.45           C
ATOM    102  O   ASP    14     -58.665 -10.039 -14.285  1.00190.45           O
ATOM    103  N   ILE    15     -60.028  -8.266 -14.577  1.00115.41           N
ATOM    104  CA  ILE    15     -61.109  -9.107 -14.988  1.00115.41           C
ATOM    105  CB  ILE    15     -62.332  -8.994 -14.119  1.00115.41           C
ATOM    106  CG1 ILE    15     -63.362 -10.069 -14.504  1.00115.41           C
ATOM    107  CG2 ILE    15     -62.862  -7.552 -14.193  1.00115.41           C
ATOM    108  CD1 ILE    15     -64.495 -10.218 -13.490  1.00115.41           C
ATOM    109  C   ILE    15     -61.488  -8.706 -16.375  1.00115.41           C
ATOM    110  O   ILE    15     -61.679  -7.527 -16.666  1.00115.41           O
ATOM    111  N   GLU    16     -61.570  -9.693 -17.286  1.00263.78           N
ATOM    112  CA  GLU    16     -61.949  -9.384 -18.631  1.00263.78           C
ATOM    113  CB  GLU    16     -60.759  -9.237 -19.595  1.00263.78           C
ATOM    114  CG  GLU    16     -61.179  -8.890 -21.025  1.00263.78           C
ATOM    115  CD  GLU    16     -59.919  -8.774 -21.871  1.00263.78           C
ATOM    116  OE1 GLU    16     -58.808  -8.965 -21.307  1.00263.78           O
ATOM    117  OE2 GLU    16     -60.050  -8.489 -23.091  1.00263.78           O
ATOM    118  C   GLU    16     -62.780 -10.515 -19.131  1.00263.78           C
ATOM    119  O   GLU    16     -62.695 -11.635 -18.629  1.00263.78           O
ATOM    120  N   GLY    17     -63.631 -10.234 -20.135  1.00134.41           N
ATOM    121  CA  GLY    17     -64.445 -11.266 -20.703  1.00134.41           C
ATOM    122  C   GLY    17     -64.989 -10.721 -21.978  1.00134.41           C
ATOM    123  O   GLY    17     -65.138  -9.509 -22.134  1.00134.41           O
ATOM    124  N   LEU    18     -65.305 -11.612 -22.937  1.00273.17           N
ATOM    125  CA  LEU    18     -65.833 -11.136 -24.176  1.00273.17           C
ATOM    126  CB  LEU    18     -65.202 -11.800 -25.412  1.00273.17           C
ATOM    127  CG  LEU    18     -65.770 -11.285 -26.747  1.00273.17           C
ATOM    128  CD1 LEU    18     -65.459  -9.794 -26.950  1.00273.17           C
ATOM    129  CD2 LEU    18     -65.302 -12.157 -27.924  1.00273.17           C
ATOM    130  C   LEU    18     -67.287 -11.459 -24.190  1.00273.17           C
ATOM    131  O   LEU    18     -67.678 -12.623 -24.134  1.00273.17           O
ATOM    132  N   LEU    19     -68.128 -10.413 -24.244  1.00231.19           N
ATOM    133  CA  LEU    19     -69.543 -10.621 -24.288  1.00231.19           C
ATOM    134  CB  LEU    19     -70.278 -10.175 -23.012  1.00231.19           C
ATOM    135  CG  LEU    19     -69.881 -10.987 -21.765  1.00231.19           C
ATOM    136  CD1 LEU    19     -70.645 -10.508 -20.519  1.00231.19           C
ATOM    137  CD2 LEU    19     -70.022 -12.498 -22.013  1.00231.19           C
ATOM    138  C   LEU    19     -70.061  -9.793 -25.414  1.00231.19           C
ATOM    139  O   LEU    19     -69.444  -8.801 -25.800  1.00231.19           O
ATOM    140  N   GLY    20     -71.208 -10.194 -25.991  1.00166.94           N
ATOM    141  CA  GLY    20     -71.747  -9.410 -27.059  1.00166.94           C
ATOM    142  C   GLY    20     -72.894  -8.649 -26.488  1.00166.94           C
ATOM    143  O   GLY    20     -73.806  -9.224 -25.898  1.00166.94           O
ATOM    144  N   ALA    21     -72.868  -7.315 -26.657  1.00257.06           N
ATOM    145  CA  ALA    21     -73.922  -6.499 -26.140  1.00257.06           C
ATOM    146  CB  ALA    21     -73.846  -6.283 -24.619  1.00257.06           C
ATOM    147  C   ALA    21     -73.779  -5.162 -26.781  1.00257.06           C
ATOM    148  O   ALA    21     -72.791  -4.891 -27.460  1.00257.06           O
ATOM    149  N   GLY    22     -74.787  -4.291 -26.597  1.00142.72           N
ATOM    150  CA  GLY    22     -74.692  -2.984 -27.169  1.00142.72           C
ATOM    151  C   GLY    22     -74.685  -2.015 -26.036  1.00142.72           C
ATOM    152  O   GLY    22     -75.381  -2.202 -25.039  1.00142.72           O
ATOM    153  N   GLY    23     -73.883  -0.943 -26.169  1.00 81.81           N
ATOM    154  CA  GLY    23     -73.814   0.046 -25.136  1.00 81.81           C
ATOM    155  C   GLY    23     -72.873  -0.463 -24.098  1.00 81.81           C
ATOM    156  O   GLY    23     -72.339  -1.565 -24.213  1.00 81.81           O
ATOM    157  N   GLY    24     -72.649   0.342 -23.042  1.00 98.21           N
ATOM    158  CA  GLY    24     -71.773  -0.085 -21.994  1.00 98.21           C
ATOM    159  C   GLY    24     -72.439   0.255 -20.702  1.00 98.21           C
ATOM    160  O   GLY    24     -72.936   1.364 -20.516  1.00 98.21           O
ATOM    161  N   ARG    25     -72.464  -0.716 -19.772  1.00 96.98           N
ATOM    162  CA  ARG    25     -73.083  -0.517 -18.498  1.00 96.98           C
ATOM    163  CB  ARG    25     -73.124  -1.801 -17.649  1.00 96.98           C
ATOM    164  CG  ARG    25     -74.063  -2.873 -18.208  1.00 96.98           C
ATOM    165  CD  ARG    25     -74.110  -4.149 -17.364  1.00 96.98           C
ATOM    166  NE  ARG    25     -75.085  -5.078 -18.004  1.00 96.98           N
ATOM    167  CZ  ARG    25     -74.681  -5.916 -19.004  1.00 96.98           C
ATOM    168  NH1 ARG    25     -73.382  -5.904 -19.423  1.00 96.98           N
ATOM    169  NH2 ARG    25     -75.578  -6.768 -19.582  1.00 96.98           N
ATOM    170  C   ARG    25     -72.309   0.506 -17.733  1.00 96.98           C
ATOM    171  O   ARG    25     -72.888   1.376 -17.085  1.00 96.98           O
ATOM    172  N   ASN    26     -70.967   0.443 -17.811  1.00213.62           N
ATOM    173  CA  ASN    26     -70.152   1.323 -17.027  1.00213.62           C
ATOM    174  CB  ASN    26     -68.647   1.018 -17.146  1.00213.62           C
ATOM    175  CG  ASN    26     -67.902   1.787 -16.065  1.00213.62           C
ATOM    176  OD1 ASN    26     -68.475   2.628 -15.374  1.00213.62           O
ATOM    177  ND2 ASN    26     -66.583   1.493 -15.916  1.00213.62           N
ATOM    178  C   ASN    26     -70.371   2.732 -17.475  1.00213.62           C
ATOM    179  O   ASN    26     -70.347   3.032 -18.667  1.00213.62           O
ATOM    180  N   LEU    27     -70.619   3.632 -16.500  1.00315.56           N
ATOM    181  CA  LEU    27     -70.798   5.024 -16.784  1.00315.56           C
ATOM    182  CB  LEU    27     -72.272   5.467 -16.767  1.00315.56           C
ATOM    183  CG  LEU    27     -72.468   6.962 -17.072  1.00315.56           C
ATOM    184  CD1 LEU    27     -71.999   7.309 -18.494  1.00315.56           C
ATOM    185  CD2 LEU    27     -73.914   7.403 -16.798  1.00315.56           C
ATOM    186  C   LEU    27     -70.095   5.781 -15.700  1.00315.56           C
ATOM    187  O   LEU    27     -70.015   5.315 -14.566  1.00315.56           O
ATOM    188  N   VAL    28     -69.541   6.966 -16.028  1.00 87.24           N
ATOM    189  CA  VAL    28     -68.869   7.735 -15.018  1.00 87.24           C
ATOM    190  CB  VAL    28     -67.374   7.634 -15.092  1.00 87.24           C
ATOM    191  CG1 VAL    28     -66.765   8.560 -14.026  1.00 87.24           C
ATOM    192  CG2 VAL    28     -66.975   6.157 -14.941  1.00 87.24           C
ATOM    193  C   VAL    28     -69.226   9.174 -15.223  1.00 87.24           C
ATOM    194  O   VAL    28     -69.537   9.591 -16.338  1.00 87.24           O
ATOM    195  N   ALA    29     -69.214   9.971 -14.133  1.00262.41           N
ATOM    196  CA  ALA    29     -69.517  11.369 -14.264  1.00262.41           C
ATOM    197  CB  ALA    29     -71.021  11.681 -14.185  1.00262.41           C
ATOM    198  C   ALA    29     -68.858  12.100 -13.135  1.00262.41           C
ATOM    199  O   ALA    29     -68.578  11.521 -12.085  1.00262.41           O
ATOM    200  N   HIS    30     -68.571  13.403 -13.341  1.00278.79           N
ATOM    201  CA  HIS    30     -67.977  14.213 -12.313  1.00278.79           C
ATOM    202  ND1 HIS    30     -65.713  11.792 -12.827  1.00278.79           N
ATOM    203  CG  HIS    30     -65.891  12.828 -11.937  1.00278.79           C
ATOM    204  CB  HIS    30     -66.439  14.174 -12.307  1.00278.79           C
ATOM    205  NE2 HIS    30     -65.046  11.043 -10.843  1.00278.79           N
ATOM    206  CD2 HIS    30     -65.479  12.353 -10.729  1.00278.79           C
ATOM    207  CE1 HIS    30     -65.206  10.751 -12.121  1.00278.79           C
ATOM    208  C   HIS    30     -68.394  15.628 -12.570  1.00278.79           C
ATOM    209  O   HIS    30     -68.820  15.960 -13.675  1.00278.79           O
ATOM    210  N   SER    31     -68.304  16.504 -11.546  1.00209.92           N
ATOM    211  CA  SER    31     -68.698  17.869 -11.761  1.00209.92           C
ATOM    212  CB  SER    31     -70.106  18.189 -11.231  1.00209.92           C
ATOM    213  OG  SER    31     -71.077  17.433 -11.941  1.00209.92           O
ATOM    214  C   SER    31     -67.744  18.777 -11.045  1.00209.92           C
ATOM    215  O   SER    31     -67.183  18.447 -10.002  1.00209.92           O
ATOM    216  N   PRO    32     -67.542  19.920 -11.646  1.00183.02           N
ATOM    217  CA  PRO    32     -66.684  20.921 -11.061  1.00183.02           C
ATOM    218  CD  PRO    32     -67.448  19.921 -13.098  1.00183.02           C
ATOM    219  CB  PRO    32     -66.210  21.804 -12.214  1.00183.02           C
ATOM    220  CG  PRO    32     -66.305  20.887 -13.443  1.00183.02           C
ATOM    221  C   PRO    32     -67.401  21.703 -10.002  1.00183.02           C
ATOM    222  O   PRO    32     -68.629  21.642  -9.945  1.00183.02           O
ATOM    223  N   LEU    33     -66.651  22.435  -9.149  1.00217.73           N
ATOM    224  CA  LEU    33     -67.246  23.240  -8.117  1.00217.73           C
ATOM    225  CB  LEU    33     -66.792  22.858  -6.698  1.00217.73           C
ATOM    226  CG  LEU    33     -67.204  21.432  -6.287  1.00217.73           C
ATOM    227  CD1 LEU    33     -66.728  21.100  -4.865  1.00217.73           C
ATOM    228  CD2 LEU    33     -68.712  21.208  -6.480  1.00217.73           C
ATOM    229  C   LEU    33     -66.829  24.663  -8.348  1.00217.73           C
ATOM    230  O   LEU    33     -65.798  24.922  -8.966  1.00217.73           O
ATOM    231  N   THR    34     -67.645  25.631  -7.870  1.00270.83           N
ATOM    232  CA  THR    34     -67.331  27.024  -8.043  1.00270.83           C
ATOM    233  CB  THR    34     -68.214  27.713  -9.041  1.00270.83           C
ATOM    234  OG1 THR    34     -69.564  27.684  -8.602  1.00270.83           O
ATOM    235  CG2 THR    34     -68.081  26.993 -10.394  1.00270.83           C
ATOM    236  C   THR    34     -67.529  27.714  -6.725  1.00270.83           C
ATOM    237  O   THR    34     -68.086  27.134  -5.794  1.00270.83           O
ATOM    238  N   SER    35     -67.052  28.975  -6.605  1.00174.28           N
ATOM    239  CA  SER    35     -67.200  29.683  -5.364  1.00174.28           C
ATOM    240  CB  SER    35     -66.124  29.322  -4.325  1.00174.28           C
ATOM    241  OG  SER    35     -66.234  27.952  -3.964  1.00174.28           O
ATOM    242  C   SER    35     -67.081  31.153  -5.622  1.00174.28           C
ATOM    243  O   SER    35     -67.092  31.622  -6.758  1.00174.28           O
ATOM    244  N   HIS    36     -66.988  31.928  -4.529  1.00224.06           N
ATOM    245  CA  HIS    36     -66.821  33.347  -4.609  1.00224.06           C
ATOM    246  ND1 HIS    36     -69.445  34.523  -2.961  1.00224.06           N
ATOM    247  CG  HIS    36     -68.345  33.748  -2.668  1.00224.06           C
ATOM    248  CB  HIS    36     -66.972  33.991  -3.221  1.00224.06           C
ATOM    249  NE2 HIS    36     -70.151  32.908  -1.605  1.00224.06           N
ATOM    250  CD2 HIS    36     -68.795  32.766  -1.839  1.00224.06           C
ATOM    251  CE1 HIS    36     -70.497  33.977  -2.300  1.00224.06           C
ATOM    252  C   HIS    36     -65.450  33.527  -5.192  1.00224.06           C
ATOM    253  O   HIS    36     -64.736  32.530  -5.265  1.00224.06           O
ATOM    254  N   PRO    37     -65.048  34.714  -5.616  1.00116.28           N
ATOM    255  CA  PRO    37     -63.812  34.913  -6.347  1.00116.28           C
ATOM    256  CD  PRO    37     -65.473  35.942  -4.960  1.00116.28           C
ATOM    257  CB  PRO    37     -63.584  36.422  -6.384  1.00116.28           C
ATOM    258  CG  PRO    37     -64.306  36.926  -5.126  1.00116.28           C
ATOM    259  C   PRO    37     -62.651  34.189  -5.745  1.00116.28           C
ATOM    260  O   PRO    37     -62.690  33.898  -4.551  1.00116.28           O
ATOM    261  N   ALA    38     -61.638  33.866  -6.579  1.00247.88           N
ATOM    262  CA  ALA    38     -60.541  33.018  -6.209  1.00247.88           C
ATOM    263  CB  ALA    38     -59.366  33.065  -7.201  1.00247.88           C
ATOM    264  C   ALA    38     -60.021  33.405  -4.871  1.00247.88           C
ATOM    265  O   ALA    38     -59.696  34.566  -4.625  1.00247.88           O
ATOM    266  N   ALA    39     -59.971  32.384  -3.988  1.00344.11           N
ATOM    267  CA  ALA    39     -59.552  32.418  -2.616  1.00344.11           C
ATOM    268  CB  ALA    39     -59.145  33.794  -2.071  1.00344.11           C
ATOM    269  C   ALA    39     -60.757  31.988  -1.859  1.00344.11           C
ATOM    270  O   ALA    39     -61.807  31.767  -2.461  1.00344.11           O
ATOM    271  N   PRO    40     -60.673  31.827  -0.573  1.00146.66           N
ATOM    272  CA  PRO    40     -61.871  31.527   0.143  1.00146.66           C
ATOM    273  CD  PRO    40     -59.488  31.347   0.110  1.00146.66           C
ATOM    274  CB  PRO    40     -61.432  31.096   1.546  1.00146.66           C
ATOM    275  CG  PRO    40     -59.914  31.381   1.587  1.00146.66           C
ATOM    276  C   PRO    40     -62.648  32.791   0.056  1.00146.66           C
ATOM    277  O   PRO    40     -62.073  33.850   0.304  1.00146.66           O
ATOM    278  N   THR    41     -63.942  32.732  -0.299  1.00226.58           N
ATOM    279  CA  THR    41     -64.599  33.990  -0.445  1.00226.58           C
ATOM    280  CB  THR    41     -64.435  34.551  -1.831  1.00226.58           C
ATOM    281  OG1 THR    41     -63.053  34.690  -2.123  1.00226.58           O
ATOM    282  CG2 THR    41     -65.119  35.925  -1.935  1.00226.58           C
ATOM    283  C   THR    41     -66.051  33.820  -0.144  1.00226.58           C
ATOM    284  O   THR    41     -66.580  32.710  -0.154  1.00226.58           O
ATOM    285  N   LEU    42     -66.716  34.947   0.169  1.00187.02           N
ATOM    286  CA  LEU    42     -68.120  34.990   0.429  1.00187.02           C
ATOM    287  CB  LEU    42     -68.479  35.539   1.821  1.00187.02           C
ATOM    288  CG  LEU    42     -67.984  34.652   2.978  1.00187.02           C
ATOM    289  CD1 LEU    42     -68.409  35.222   4.341  1.00187.02           C
ATOM    290  CD2 LEU    42     -68.413  33.189   2.783  1.00187.02           C
ATOM    291  C   LEU    42     -68.685  35.936  -0.580  1.00187.02           C
ATOM    292  O   LEU    42     -68.024  36.283  -1.557  1.00187.02           O
ATOM    293  N   MET    43     -69.938  36.374  -0.366  1.00186.79           N
ATOM    294  CA  MET    43     -70.573  37.292  -1.265  1.00186.79           C
ATOM    295  CB  MET    43     -71.968  37.726  -0.772  1.00186.79           C
ATOM    296  CG  MET    43     -71.948  38.517   0.537  1.00186.79           C
ATOM    297  SD  MET    43     -73.591  39.035   1.120  1.00186.79           S
ATOM    298  CE  MET    43     -74.170  37.353   1.483  1.00186.79           C
ATOM    299  C   MET    43     -69.677  38.484  -1.352  1.00186.79           C
ATOM    300  O   MET    43     -68.847  38.669  -0.461  1.00186.79           O
ATOM    301  N   PRO    44     -69.802  39.269  -2.412  1.00121.85           N
ATOM    302  CA  PRO    44     -68.916  40.383  -2.656  1.00121.85           C
ATOM    303  CD  PRO    44     -71.083  39.458  -3.077  1.00121.85           C
ATOM    304  CB  PRO    44     -69.554  41.197  -3.779  1.00121.85           C
ATOM    305  CG  PRO    44     -71.054  40.894  -3.625  1.00121.85           C
ATOM    306  C   PRO    44     -68.706  41.192  -1.423  1.00121.85           C
ATOM    307  O   PRO    44     -69.628  41.872  -0.974  1.00121.85           O
ATOM    308  N   ALA    45     -67.467  41.102  -0.902  1.00324.08           N
ATOM    309  CA  ALA    45     -66.985  41.677   0.317  1.00324.08           C
ATOM    310  CB  ALA    45     -68.063  42.298   1.226  1.00324.08           C
ATOM    311  C   ALA    45     -66.442  40.491   1.037  1.00324.08           C
ATOM    312  O   ALA    45     -66.613  39.377   0.544  1.00324.08           O
ATOM    313  N   VAL    46     -65.733  40.717   2.166  1.00143.85           N
ATOM    314  CA  VAL    46     -65.246  39.709   3.076  1.00143.85           C
ATOM    315  CB  VAL    46     -65.915  38.351   2.954  1.00143.85           C
ATOM    316  CG1 VAL    46     -65.416  37.383   4.032  1.00143.85           C
ATOM    317  CG2 VAL    46     -67.437  38.567   3.033  1.00143.85           C
ATOM    318  C   VAL    46     -63.741  39.664   2.964  1.00143.85           C
ATOM    319  O   VAL    46     -63.161  40.319   2.100  1.00143.85           O
ATOM    320  N   ASN    47     -63.067  38.899   3.853  1.00238.94           N
ATOM    321  CA  ASN    47     -61.633  38.866   3.972  1.00238.94           C
ATOM    322  CB  ASN    47     -61.112  38.562   5.388  1.00238.94           C
ATOM    323  CG  ASN    47     -59.589  38.610   5.364  1.00238.94           C
ATOM    324  OD1 ASN    47     -58.984  39.661   5.569  1.00238.94           O
ATOM    325  ND2 ASN    47     -58.947  37.436   5.115  1.00238.94           N
ATOM    326  C   ASN    47     -60.962  37.841   3.116  1.00238.94           C
ATOM    327  O   ASN    47     -61.264  36.650   3.129  1.00238.94           O
ATOM    328  N   TYR    48     -59.983  38.365   2.370  1.00262.12           N
ATOM    329  CA  TYR    48     -58.978  37.783   1.541  1.00262.12           C
ATOM    330  CB  TYR    48     -59.400  37.602   0.067  1.00262.12           C
ATOM    331  CG  TYR    48     -58.250  37.012  -0.683  1.00262.12           C
ATOM    332  CD1 TYR    48     -57.767  35.763  -0.375  1.00262.12           C
ATOM    333  CD2 TYR    48     -57.665  37.718  -1.710  1.00262.12           C
ATOM    334  CE1 TYR    48     -56.709  35.230  -1.076  1.00262.12           C
ATOM    335  CE2 TYR    48     -56.609  37.192  -2.415  1.00262.12           C
ATOM    336  CZ  TYR    48     -56.128  35.945  -2.096  1.00262.12           C
ATOM    337  OH  TYR    48     -55.043  35.402  -2.818  1.00262.12           O
ATOM    338  C   TYR    48     -57.983  38.882   1.657  1.00262.12           C
ATOM    339  O   TYR    48     -57.596  39.245   2.767  1.00262.12           O
ATOM    340  N   ALA    49     -57.520  39.435   0.530  1.00 58.91           N
ATOM    341  CA  ALA    49     -56.817  40.667   0.670  1.00 58.91           C
ATOM    342  CB  ALA    49     -56.405  41.292  -0.674  1.00 58.91           C
ATOM    343  C   ALA    49     -57.839  41.561   1.325  1.00 58.91           C
ATOM    344  O   ALA    49     -57.512  42.321   2.234  1.00 58.91           O
ATOM    345  N   PRO    50     -59.090  41.452   0.925  1.00 81.98           N
ATOM    346  CA  PRO    50     -60.124  42.199   1.589  1.00 81.98           C
ATOM    347  CD  PRO    50     -59.427  41.321  -0.489  1.00 81.98           C
ATOM    348  CB  PRO    50     -61.367  42.096   0.708  1.00 81.98           C
ATOM    349  CG  PRO    50     -60.953  41.209  -0.479  1.00 81.98           C
ATOM    350  C   PRO    50     -60.337  41.739   2.994  1.00 81.98           C
ATOM    351  O   PRO    50     -59.726  40.753   3.397  1.00 81.98           O
ATOM    352  N   LEU    51     -61.168  42.462   3.772  1.00256.79           N
ATOM    353  CA  LEU    51     -61.314  42.122   5.157  1.00256.79           C
ATOM    354  CB  LEU    51     -61.068  43.301   6.115  1.00256.79           C
ATOM    355  CG  LEU    51     -62.128  44.416   6.028  1.00256.79           C
ATOM    356  CD1 LEU    51     -61.813  45.554   7.011  1.00256.79           C
ATOM    357  CD2 LEU    51     -62.313  44.915   4.584  1.00256.79           C
ATOM    358  C   LEU    51     -62.681  41.596   5.461  1.00256.79           C
ATOM    359  O   LEU    51     -63.679  42.013   4.869  1.00256.79           O
ATOM    360  N   ASP    52     -62.710  40.632   6.413  1.00268.05           N
ATOM    361  CA  ASP    52     -63.871  39.975   6.939  1.00268.05           C
ATOM    362  CB  ASP    52     -65.089  39.956   6.001  1.00268.05           C
ATOM    363  CG  ASP    52     -66.326  39.627   6.828  1.00268.05           C
ATOM    364  OD1 ASP    52     -66.163  39.338   8.044  1.00268.05           O
ATOM    365  OD2 ASP    52     -67.449  39.662   6.257  1.00268.05           O
ATOM    366  C   ASP    52     -63.478  38.553   7.233  1.00268.05           C
ATOM    367  O   ASP    52     -62.413  38.288   7.788  1.00268.05           O
ATOM    368  N   LEU    53     -64.363  37.604   6.868  1.00268.95           N
ATOM    369  CA  LEU    53     -64.197  36.186   7.040  1.00268.95           C
ATOM    370  CB  LEU    53     -65.574  35.514   7.261  1.00268.95           C
ATOM    371  CG  LEU    53     -65.567  34.059   7.763  1.00268.95           C
ATOM    372  CD1 LEU    53     -64.924  33.952   9.155  1.00268.95           C
ATOM    373  CD2 LEU    53     -66.974  33.442   7.708  1.00268.95           C
ATOM    374  C   LEU    53     -63.594  35.750   5.734  1.00268.95           C
ATOM    375  O   LEU    53     -63.010  36.604   5.076  1.00268.95           O
ATOM    376  N   PRO    54     -63.587  34.528   5.278  1.00108.65           N
ATOM    377  CA  PRO    54     -63.059  34.397   3.952  1.00108.65           C
ATOM    378  CD  PRO    54     -63.158  33.401   6.086  1.00108.65           C
ATOM    379  CB  PRO    54     -62.767  32.908   3.741  1.00108.65           C
ATOM    380  CG  PRO    54     -63.161  32.241   5.077  1.00108.65           C
ATOM    381  C   PRO    54     -63.996  35.029   2.974  1.00108.65           C
ATOM    382  O   PRO    54     -65.203  34.820   3.084  1.00108.65           O
ATOM    383  N   GLY    55     -63.458  35.795   2.003  1.00105.81           N
ATOM    384  CA  GLY    55     -64.268  36.498   1.053  1.00105.81           C
ATOM    385  C   GLY    55     -63.367  37.440   0.322  1.00105.81           C
ATOM    386  O   GLY    55     -62.179  37.540   0.626  1.00105.81           O
ATOM    387  N   SER    56     -63.920  38.154  -0.679  1.00244.04           N
ATOM    388  CA  SER    56     -63.133  39.085  -1.431  1.00244.04           C
ATOM    389  CB  SER    56     -62.573  38.496  -2.739  1.00244.04           C
ATOM    390  OG  SER    56     -61.728  37.389  -2.464  1.00244.04           O
ATOM    391  C   SER    56     -64.036  40.206  -1.835  1.00244.04           C
ATOM    392  O   SER    56     -65.255  40.043  -1.844  1.00244.04           O
ATOM    393  N   ALA    57     -63.426  41.379  -2.127  1.00367.49           N
ATOM    394  CA  ALA    57     -64.034  42.583  -2.639  1.00367.49           C
ATOM    395  CB  ALA    57     -65.567  42.574  -2.797  1.00367.49           C
ATOM    396  C   ALA    57     -63.685  43.705  -1.720  1.00367.49           C
ATOM    397  O   ALA    57     -63.471  43.499  -0.528  1.00367.49           O
ATOM    398  N   GLU    58     -63.647  44.937  -2.261  1.00350.26           N
ATOM    399  CA  GLU    58     -63.279  46.099  -1.498  1.00350.26           C
ATOM    400  CB  GLU    58     -64.332  46.492  -0.447  1.00350.26           C
ATOM    401  CG  GLU    58     -65.658  46.964  -1.048  1.00350.26           C
ATOM    402  CD  GLU    58     -66.422  45.739  -1.532  1.00350.26           C
ATOM    403  OE1 GLU    58     -66.270  44.659  -0.902  1.00350.26           O
ATOM    404  OE2 GLU    58     -67.169  45.869  -2.539  1.00350.26           O
ATOM    405  C   GLU    58     -61.998  45.797  -0.775  1.00350.26           C
ATOM    406  O   GLU    58     -61.859  46.135   0.399  1.00350.26           O
ATOM    407  N   PRO    59     -61.060  45.182  -1.453  1.00109.42           N
ATOM    408  CA  PRO    59     -59.856  44.687  -0.841  1.00109.42           C
ATOM    409  CD  PRO    59     -60.867  45.403  -2.881  1.00109.42           C
ATOM    410  CB  PRO    59     -59.083  44.032  -1.978  1.00109.42           C
ATOM    411  CG  PRO    59     -59.432  44.932  -3.177  1.00109.42           C
ATOM    412  C   PRO    59     -58.962  45.699  -0.191  1.00109.42           C
ATOM    413  O   PRO    59     -58.562  46.661  -0.844  1.00109.42           O
ATOM    414  N   PRO    60     -58.654  45.486   1.058  1.00104.19           N
ATOM    415  CA  PRO    60     -57.576  46.199   1.689  1.00104.19           C
ATOM    416  CD  PRO    60     -59.720  45.204   2.004  1.00104.19           C
ATOM    417  CB  PRO    60     -57.929  46.311   3.174  1.00104.19           C
ATOM    418  CG  PRO    60     -59.051  45.282   3.382  1.00104.19           C
ATOM    419  C   PRO    60     -56.414  45.295   1.416  1.00104.19           C
ATOM    420  O   PRO    60     -56.643  44.239   0.830  1.00104.19           O
ATOM    421  N   LYS    61     -55.166  45.651   1.779  1.00292.30           N
ATOM    422  CA  LYS    61     -54.148  44.674   1.510  1.00292.30           C
ATOM    423  CB  LYS    61     -53.158  45.052   0.398  1.00292.30           C
ATOM    424  CG  LYS    61     -52.140  43.936   0.148  1.00292.30           C
ATOM    425  CD  LYS    61     -51.228  44.166  -1.057  1.00292.30           C
ATOM    426  CE  LYS    61     -49.906  44.841  -0.685  1.00292.30           C
ATOM    427  NZ  LYS    61     -49.020  44.906  -1.868  1.00292.30           N
ATOM    428  C   LYS    61     -53.317  44.451   2.733  1.00292.30           C
ATOM    429  O   LYS    61     -53.048  45.376   3.498  1.00292.30           O
ATOM    430  N   GLN    62     -52.911  43.182   2.952  1.00259.90           N
ATOM    431  CA  GLN    62     -52.018  42.849   4.025  1.00259.90           C
ATOM    432  CB  GLN    62     -52.709  42.393   5.321  1.00259.90           C
ATOM    433  CG  GLN    62     -53.451  41.063   5.178  1.00259.90           C
ATOM    434  CD  GLN    62     -53.903  40.627   6.565  1.00259.90           C
ATOM    435  OE1 GLN    62     -54.464  41.413   7.326  1.00259.90           O
ATOM    436  NE2 GLN    62     -53.639  39.338   6.910  1.00259.90           N
ATOM    437  C   GLN    62     -51.216  41.678   3.554  1.00259.90           C
ATOM    438  O   GLN    62     -51.751  40.767   2.925  1.00259.90           O
ATOM    439  N   CYS    63     -49.897  41.677   3.828  1.00104.69           N
ATOM    440  CA  CYS    63     -49.097  40.557   3.427  1.00104.69           C
ATOM    441  CB  CYS    63     -48.735  40.565   1.932  1.00104.69           C
ATOM    442  SG  CYS    63     -47.800  42.046   1.445  1.00104.69           S
ATOM    443  C   CYS    63     -47.824  40.608   4.205  1.00104.69           C
ATOM    444  O   CYS    63     -47.409  41.672   4.661  1.00104.69           O
ATOM    445  N   HIS    64     -47.174  39.442   4.401  1.00133.47           N
ATOM    446  CA  HIS    64     -45.935  39.451   5.122  1.00133.47           C
ATOM    447  ND1 HIS    64     -48.302  38.532   7.327  1.00133.47           N
ATOM    448  CG  HIS    64     -46.985  38.931   7.379  1.00133.47           C
ATOM    449  CB  HIS    64     -45.953  38.543   6.363  1.00133.47           C
ATOM    450  NE2 HIS    64     -48.091  39.786   9.150  1.00133.47           N
ATOM    451  CD2 HIS    64     -46.873  39.696   8.499  1.00133.47           C
ATOM    452  CE1 HIS    64     -48.918  39.071   8.409  1.00133.47           C
ATOM    453  C   HIS    64     -44.878  38.893   4.224  1.00133.47           C
ATOM    454  O   HIS    64     -44.108  38.029   4.642  1.00133.47           O
ATOM    455  N   PRO    65     -44.798  39.359   3.009  1.00 75.09           N
ATOM    456  CA  PRO    65     -43.810  38.856   2.098  1.00 75.09           C
ATOM    457  CD  PRO    65     -45.217  40.706   2.661  1.00 75.09           C
ATOM    458  CB  PRO    65     -43.967  39.698   0.838  1.00 75.09           C
ATOM    459  CG  PRO    65     -44.403  41.064   1.404  1.00 75.09           C
ATOM    460  C   PRO    65     -42.480  39.117   2.722  1.00 75.09           C
ATOM    461  O   PRO    65     -42.307  40.188   3.303  1.00 75.09           O
ATOM    462  N   CYS    66     -41.529  38.167   2.642  1.00 70.71           N
ATOM    463  CA  CYS    66     -40.252  38.482   3.202  1.00 70.71           C
ATOM    464  CB  CYS    66     -39.264  37.296   3.230  1.00 70.71           C
ATOM    465  SG  CYS    66     -39.822  35.949   4.315  1.00 70.71           S
ATOM    466  C   CYS    66     -39.700  39.596   2.370  1.00 70.71           C
ATOM    467  O   CYS    66     -39.161  40.566   2.901  1.00 70.71           O
ATOM    468  N   PRO    67     -39.829  39.498   1.069  1.00159.60           N
ATOM    469  CA  PRO    67     -39.402  40.595   0.248  1.00159.60           C
ATOM    470  CD  PRO    67     -39.638  38.224   0.389  1.00159.60           C
ATOM    471  CB  PRO    67     -39.162  40.026  -1.149  1.00159.60           C
ATOM    472  CG  PRO    67     -38.856  38.543  -0.892  1.00159.60           C
ATOM    473  C   PRO    67     -40.499  41.603   0.279  1.00159.60           C
ATOM    474  O   PRO    67     -41.605  41.255   0.688  1.00159.60           O
ATOM    475  N   GLY    68     -40.231  42.855  -0.131  1.00101.98           N
ATOM    476  CA  GLY    68     -41.307  43.796  -0.135  1.00101.98           C
ATOM    477  C   GLY    68     -41.695  43.991  -1.562  1.00101.98           C
ATOM    478  O   GLY    68     -40.928  44.529  -2.359  1.00101.98           O
ATOM    479  N   VAL    69     -42.914  43.548  -1.918  1.00104.89           N
ATOM    480  CA  VAL    69     -43.380  43.703  -3.262  1.00104.89           C
ATOM    481  CB  VAL    69     -43.121  42.505  -4.127  1.00104.89           C
ATOM    482  CG1 VAL    69     -43.897  41.309  -3.550  1.00104.89           C
ATOM    483  CG2 VAL    69     -43.507  42.854  -5.574  1.00104.89           C
ATOM    484  C   VAL    69     -44.859  43.881  -3.191  1.00104.89           C
ATOM    485  O   VAL    69     -45.501  43.490  -2.217  1.00104.89           O
ATOM    486  N   PRO    70     -45.410  44.500  -4.193  1.00234.85           N
ATOM    487  CA  PRO    70     -46.832  44.668  -4.223  1.00234.85           C
ATOM    488  CD  PRO    70     -44.715  45.567  -4.893  1.00234.85           C
ATOM    489  CB  PRO    70     -47.106  45.663  -5.349  1.00234.85           C
ATOM    490  CG  PRO    70     -45.821  46.515  -5.389  1.00234.85           C
ATOM    491  C   PRO    70     -47.495  43.343  -4.374  1.00234.85           C
ATOM    492  O   PRO    70     -48.632  43.191  -3.929  1.00234.85           O
ATOM    493  N   GLN    71     -46.808  42.372  -5.005  1.00256.41           N
ATOM    494  CA  GLN    71     -47.354  41.061  -5.192  1.00256.41           C
ATOM    495  CB  GLN    71     -47.757  40.366  -3.879  1.00256.41           C
ATOM    496  CG  GLN    71     -48.340  38.967  -4.085  1.00256.41           C
ATOM    497  CD  GLN    71     -48.696  38.397  -2.720  1.00256.41           C
ATOM    498  OE1 GLN    71     -49.197  37.279  -2.611  1.00256.41           O
ATOM    499  NE2 GLN    71     -48.435  39.187  -1.645  1.00256.41           N
ATOM    500  C   GLN    71     -48.565  41.147  -6.063  1.00256.41           C
ATOM    501  O   GLN    71     -49.197  42.193  -6.189  1.00256.41           O
ATOM    502  N   GLY    72     -48.903  40.025  -6.726  1.00127.50           N
ATOM    503  CA  GLY    72     -50.082  40.007  -7.539  1.00127.50           C
ATOM    504  C   GLY    72     -49.959  38.870  -8.496  1.00127.50           C
ATOM    505  O   GLY    72     -48.862  38.515  -8.925  1.00127.50           O
ATOM    506  N   THR    73     -51.108  38.267  -8.853  1.00272.07           N
ATOM    507  CA  THR    73     -51.105  37.193  -9.798  1.00272.07           C
ATOM    508  CB  THR    73     -51.282  35.841  -9.172  1.00272.07           C
ATOM    509  OG1 THR    73     -51.096  34.821 -10.142  1.00272.07           O
ATOM    510  CG2 THR    73     -52.696  35.758  -8.573  1.00272.07           C
ATOM    511  C   THR    73     -52.272  37.414 -10.699  1.00272.07           C
ATOM    512  O   THR    73     -53.245  38.063 -10.319  1.00272.07           O
ATOM    513  N   SER    74     -52.196  36.896 -11.939  1.00156.28           N
ATOM    514  CA  SER    74     -53.307  37.066 -12.825  1.00156.28           C
ATOM    515  CB  SER    74     -52.996  37.959 -14.037  1.00156.28           C
ATOM    516  OG  SER    74     -52.704  39.280 -13.607  1.00156.28           O
ATOM    517  C   SER    74     -53.666  35.717 -13.351  1.00156.28           C
ATOM    518  O   SER    74     -52.809  34.922 -13.731  1.00156.28           O
ATOM    519  N   PRO    75     -54.938  35.447 -13.346  1.00169.37           N
ATOM    520  CA  PRO    75     -55.392  34.193 -13.876  1.00169.37           C
ATOM    521  CD  PRO    75     -55.757  35.887 -12.227  1.00169.37           C
ATOM    522  CB  PRO    75     -56.780  33.961 -13.286  1.00169.37           C
ATOM    523  CG  PRO    75     -56.746  34.741 -11.962  1.00169.37           C
ATOM    524  C   PRO    75     -55.384  34.270 -15.365  1.00169.37           C
ATOM    525  O   PRO    75     -55.410  35.376 -15.901  1.00169.37           O
ATOM    526  N   ALA    76     -55.333  33.115 -16.056  1.00184.88           N
ATOM    527  CA  ALA    76     -55.356  33.158 -17.486  1.00184.88           C
ATOM    528  CB  ALA    76     -54.234  32.339 -18.146  1.00184.88           C
ATOM    529  C   ALA    76     -56.654  32.562 -17.918  1.00184.88           C
ATOM    530  O   ALA    76     -57.080  31.518 -17.426  1.00184.88           O
ATOM    531  N   PRO    77     -57.302  33.241 -18.818  1.00158.56           N
ATOM    532  CA  PRO    77     -58.548  32.733 -19.318  1.00158.56           C
ATOM    533  CD  PRO    77     -57.301  34.694 -18.751  1.00158.56           C
ATOM    534  CB  PRO    77     -59.282  33.928 -19.921  1.00158.56           C
ATOM    535  CG  PRO    77     -58.723  35.128 -19.139  1.00158.56           C
ATOM    536  C   PRO    77     -58.288  31.639 -20.298  1.00158.56           C
ATOM    537  O   PRO    77     -57.182  31.568 -20.831  1.00158.56           O
ATOM    538  N   VAL    78     -59.285  30.767 -20.539  1.00 79.31           N
ATOM    539  CA  VAL    78     -59.098  29.716 -21.492  1.00 79.31           C
ATOM    540  CB  VAL    78     -59.545  28.371 -21.000  1.00 79.31           C
ATOM    541  CG1 VAL    78     -58.682  27.981 -19.789  1.00 79.31           C
ATOM    542  CG2 VAL    78     -61.052  28.436 -20.697  1.00 79.31           C
ATOM    543  C   VAL    78     -59.941  30.054 -22.675  1.00 79.31           C
ATOM    544  O   VAL    78     -61.085  30.488 -22.546  1.00 79.31           O
ATOM    545  N   PRO    79     -59.372  29.893 -23.834  1.00162.88           N
ATOM    546  CA  PRO    79     -60.118  30.183 -25.025  1.00162.88           C
ATOM    547  CD  PRO    79     -57.958  30.194 -23.995  1.00162.88           C
ATOM    548  CB  PRO    79     -59.086  30.349 -26.139  1.00162.88           C
ATOM    549  CG  PRO    79     -57.825  30.818 -25.393  1.00162.88           C
ATOM    550  C   PRO    79     -61.115  29.105 -25.285  1.00162.88           C
ATOM    551  O   PRO    79     -60.886  27.968 -24.874  1.00162.88           O
ATOM    552  N   TYR    80     -62.237  29.442 -25.951  1.00275.05           N
ATOM    553  CA  TYR    80     -63.223  28.451 -26.255  1.00275.05           C
ATOM    554  CB  TYR    80     -64.506  28.575 -25.416  1.00275.05           C
ATOM    555  CG  TYR    80     -65.425  27.484 -25.844  1.00275.05           C
ATOM    556  CD1 TYR    80     -65.287  26.215 -25.333  1.00275.05           C
ATOM    557  CD2 TYR    80     -66.428  27.730 -26.755  1.00275.05           C
ATOM    558  CE1 TYR    80     -66.134  25.204 -25.725  1.00275.05           C
ATOM    559  CE2 TYR    80     -67.277  26.724 -27.151  1.00275.05           C
ATOM    560  CZ  TYR    80     -67.131  25.459 -26.635  1.00275.05           C
ATOM    561  OH  TYR    80     -68.002  24.425 -27.039  1.00275.05           O
ATOM    562  C   TYR    80     -63.611  28.647 -27.684  1.00275.05           C
ATOM    563  O   TYR    80     -63.499  29.749 -28.219  1.00275.05           O
ATOM    564  N   GLY    81     -64.058  27.566 -28.348  1.00149.55           N
ATOM    565  CA  GLY    81     -64.473  27.698 -29.712  1.00149.55           C
ATOM    566  C   GLY    81     -65.301  26.503 -30.045  1.00149.55           C
ATOM    567  O   GLY    81     -65.077  25.412 -29.523  1.00149.55           O
ATOM    568  N   TYR    82     -66.292  26.686 -30.939  1.00309.56           N
ATOM    569  CA  TYR    82     -67.129  25.590 -31.329  1.00309.56           C
ATOM    570  CB  TYR    82     -68.574  25.709 -30.814  1.00309.56           C
ATOM    571  CG  TYR    82     -69.316  24.508 -31.289  1.00309.56           C
ATOM    572  CD1 TYR    82     -69.238  23.319 -30.604  1.00309.56           C
ATOM    573  CD2 TYR    82     -70.093  24.573 -32.426  1.00309.56           C
ATOM    574  CE1 TYR    82     -69.924  22.210 -31.043  1.00309.56           C
ATOM    575  CE2 TYR    82     -70.780  23.469 -32.869  1.00309.56           C
ATOM    576  CZ  TYR    82     -70.697  22.286 -32.177  1.00309.56           C
ATOM    577  OH  TYR    82     -71.400  21.149 -32.628  1.00309.56           O
ATOM    578  C   TYR    82     -67.190  25.582 -32.818  1.00309.56           C
ATOM    579  O   TYR    82     -67.169  26.632 -33.455  1.00309.56           O
ATOM    580  N   PHE    83     -67.247  24.378 -33.418  1.00286.39           N
ATOM    581  CA  PHE    83     -67.337  24.290 -34.842  1.00286.39           C
ATOM    582  CB  PHE    83     -66.014  23.897 -35.522  1.00286.39           C
ATOM    583  CG  PHE    83     -66.253  23.850 -36.992  1.00286.39           C
ATOM    584  CD1 PHE    83     -66.224  25.003 -37.744  1.00286.39           C
ATOM    585  CD2 PHE    83     -66.505  22.652 -37.620  1.00286.39           C
ATOM    586  CE1 PHE    83     -66.445  24.960 -39.100  1.00286.39           C
ATOM    587  CE2 PHE    83     -66.727  22.604 -38.976  1.00286.39           C
ATOM    588  CZ  PHE    83     -66.697  23.761 -39.719  1.00286.39           C
ATOM    589  C   PHE    83     -68.333  23.221 -35.155  1.00286.39           C
ATOM    590  O   PHE    83     -68.581  22.335 -34.341  1.00286.39           O
ATOM    591  N   GLY    84     -68.950  23.292 -36.349  1.00118.11           N
ATOM    592  CA  GLY    84     -69.895  22.283 -36.729  1.00118.11           C
ATOM    593  C   GLY    84     -70.720  22.832 -37.846  1.00118.11           C
ATOM    594  O   GLY    84     -70.656  24.021 -38.155  1.00118.11           O
ATOM    595  N   GLY    85     -71.525  21.959 -38.483  1.00 96.74           N
ATOM    596  CA  GLY    85     -72.369  22.402 -39.551  1.00 96.74           C
ATOM    597  C   GLY    85     -72.476  21.283 -40.534  1.00 96.74           C
ATOM    598  O   GLY    85     -71.813  20.256 -40.400  1.00 96.74           O
ATOM    599  N   GLY    86     -73.330  21.465 -41.561  1.00115.49           N
ATOM    600  CA  GLY    86     -73.484  20.459 -42.568  1.00115.49           C
ATOM    601  C   GLY    86     -74.700  20.811 -43.361  1.00115.49           C
ATOM    602  O   GLY    86     -75.545  21.584 -42.912  1.00115.49           O
ATOM    603  N   TYR    87     -74.815  20.244 -44.577  1.00271.98           N
ATOM    604  CA  TYR    87     -75.958  20.521 -45.396  1.00271.98           C
ATOM    605  CB  TYR    87     -75.610  21.256 -46.703  1.00271.98           C
ATOM    606  CG  TYR    87     -76.881  21.479 -47.450  1.00271.98           C
ATOM    607  CD1 TYR    87     -77.694  22.544 -47.143  1.00271.98           C
ATOM    608  CD2 TYR    87     -77.259  20.620 -48.458  1.00271.98           C
ATOM    609  CE1 TYR    87     -78.867  22.753 -47.830  1.00271.98           C
ATOM    610  CE2 TYR    87     -78.431  20.823 -49.149  1.00271.98           C
ATOM    611  CZ  TYR    87     -79.236  21.891 -48.835  1.00271.98           C
ATOM    612  OH  TYR    87     -80.438  22.101 -49.542  1.00271.98           O
ATOM    613  C   TYR    87     -76.566  19.213 -45.772  1.00271.98           C
ATOM    614  O   TYR    87     -75.862  18.274 -46.139  1.00271.98           O
ATOM    615  N   TYR    88     -77.906  19.113 -45.667  1.00280.68           N
ATOM    616  CA  TYR    88     -78.559  17.894 -46.033  1.00280.68           C
ATOM    617  CB  TYR    88     -79.252  17.200 -44.848  1.00280.68           C
ATOM    618  CG  TYR    88     -79.894  15.953 -45.346  1.00280.68           C
ATOM    619  CD1 TYR    88     -79.148  14.807 -45.513  1.00280.68           C
ATOM    620  CD2 TYR    88     -81.236  15.922 -45.640  1.00280.68           C
ATOM    621  CE1 TYR    88     -79.733  13.650 -45.971  1.00280.68           C
ATOM    622  CE2 TYR    88     -81.827  14.768 -46.098  1.00280.68           C
ATOM    623  CZ  TYR    88     -81.075  13.630 -46.263  1.00280.68           C
ATOM    624  OH  TYR    88     -81.678  12.444 -46.733  1.00280.68           O
ATOM    625  C   TYR    88     -79.619  18.255 -47.024  1.00280.68           C
ATOM    626  O   TYR    88     -80.369  19.208 -46.819  1.00280.68           O
ATOM    627  N   SER    89     -79.694  17.511 -48.144  1.00198.06           N
ATOM    628  CA  SER    89     -80.706  17.815 -49.114  1.00198.06           C
ATOM    629  CB  SER    89     -80.218  18.743 -50.240  1.00198.06           C
ATOM    630  OG  SER    89     -81.272  18.989 -51.159  1.00198.06           O
ATOM    631  C   SER    89     -81.125  16.532 -49.753  1.00198.06           C
ATOM    632  O   SER    89     -80.383  15.549 -49.749  1.00198.06           O
ATOM    633  N   CYS    90     -82.355  16.508 -50.303  1.00 59.58           N
ATOM    634  CA  CYS    90     -82.834  15.335 -50.970  1.00 59.58           C
ATOM    635  CB  CYS    90     -83.935  14.588 -50.199  1.00 59.58           C
ATOM    636  SG  CYS    90     -83.342  13.896 -48.626  1.00 59.58           S
ATOM    637  C   CYS    90     -83.437  15.782 -52.258  1.00 59.58           C
ATOM    638  O   CYS    90     -83.935  16.902 -52.364  1.00 59.58           O
ATOM    639  N   ARG    91     -83.387  14.918 -53.289  1.00207.29           N
ATOM    640  CA  ARG    91     -83.976  15.279 -54.544  1.00207.29           C
ATOM    641  CB  ARG    91     -82.949  15.490 -55.670  1.00207.29           C
ATOM    642  CG  ARG    91     -83.581  15.874 -57.009  1.00207.29           C
ATOM    643  CD  ARG    91     -82.561  16.082 -58.130  1.00207.29           C
ATOM    644  NE  ARG    91     -83.317  16.447 -59.361  1.00207.29           N
ATOM    645  CZ  ARG    91     -82.645  16.788 -60.499  1.00207.29           C
ATOM    646  NH1 ARG    91     -81.280  16.796 -60.510  1.00207.29           N
ATOM    647  NH2 ARG    91     -83.338  17.122 -61.627  1.00207.29           N
ATOM    648  C   ARG    91     -84.859  14.153 -54.963  1.00207.29           C
ATOM    649  O   ARG    91     -84.489  12.985 -54.848  1.00207.29           O
ATOM    650  N   VAL    92     -86.075  14.478 -55.443  1.00116.71           N
ATOM    651  CA  VAL    92     -86.959  13.449 -55.901  1.00116.71           C
ATOM    652  CB  VAL    92     -88.030  13.094 -54.912  1.00116.71           C
ATOM    653  CG1 VAL    92     -88.915  14.332 -54.686  1.00116.71           C
ATOM    654  CG2 VAL    92     -88.798  11.872 -55.442  1.00116.71           C
ATOM    655  C   VAL    92     -87.644  13.968 -57.121  1.00116.71           C
ATOM    656  O   VAL    92     -87.897  15.166 -57.240  1.00116.71           O
ATOM    657  N   SER    93     -87.944  13.072 -58.080  1.00210.93           N
ATOM    658  CA  SER    93     -88.634  13.506 -59.258  1.00210.93           C
ATOM    659  CB  SER    93     -87.698  13.867 -60.424  1.00210.93           C
ATOM    660  OG  SER    93     -86.889  14.981 -60.074  1.00210.93           O
ATOM    661  C   SER    93     -89.490  12.373 -59.717  1.00210.93           C
ATOM    662  O   SER    93     -89.161  11.207 -59.503  1.00210.93           O
ATOM    663  N   ARG    94     -90.635  12.697 -60.348  1.00307.89           N
ATOM    664  CA  ARG    94     -91.488  11.666 -60.859  1.00307.89           C
ATOM    665  CB  ARG    94     -92.680  11.338 -59.945  1.00307.89           C
ATOM    666  CG  ARG    94     -93.610  12.528 -59.698  1.00307.89           C
ATOM    667  CD  ARG    94     -94.795  12.200 -58.788  1.00307.89           C
ATOM    668  NE  ARG    94     -95.605  13.442 -58.640  1.00307.89           N
ATOM    669  CZ  ARG    94     -96.854  13.380 -58.093  1.00307.89           C
ATOM    670  NH1 ARG    94     -97.361  12.181 -57.683  1.00307.89           N
ATOM    671  NH2 ARG    94     -97.596  14.517 -57.956  1.00307.89           N
ATOM    672  C   ARG    94     -92.048  12.164 -62.148  1.00307.89           C
ATOM    673  O   ARG    94     -92.274  13.361 -62.315  1.00307.89           O
ATOM    674  N   SER    95     -92.267  11.251 -63.113  1.00226.84           N
ATOM    675  CA  SER    95     -92.830  11.668 -64.362  1.00226.84           C
ATOM    676  CB  SER    95     -91.780  11.937 -65.453  1.00226.84           C
ATOM    677  OG  SER    95     -90.949  13.025 -65.074  1.00226.84           O
ATOM    678  C   SER    95     -93.698  10.559 -64.854  1.00226.84           C
ATOM    679  O   SER    95     -93.479   9.394 -64.526  1.00226.84           O
ATOM    680  N   SER    96     -94.732  10.906 -65.644  1.00176.04           N
ATOM    681  CA  SER    96     -95.587   9.894 -66.189  1.00176.04           C
ATOM    682  CB  SER    96     -96.923   9.743 -65.442  1.00176.04           C
ATOM    683  OG  SER    96     -97.689  10.933 -65.569  1.00176.04           O
ATOM    684  C   SER    96     -95.909  10.304 -67.587  1.00176.04           C
ATOM    685  O   SER    96     -96.013  11.492 -67.888  1.00176.04           O
ATOM    686  N   LEU    97     -96.053   9.319 -68.494  1.00204.17           N
ATOM    687  CA  LEU    97     -96.387   9.646 -69.848  1.00204.17           C
ATOM    688  CB  LEU    97     -95.287   9.280 -70.858  1.00204.17           C
ATOM    689  CG  LEU    97     -93.981  10.070 -70.657  1.00204.17           C
ATOM    690  CD1 LEU    97     -92.919   9.672 -71.697  1.00204.17           C
ATOM    691  CD2 LEU    97     -94.243  11.586 -70.624  1.00204.17           C
ATOM    692  C   LEU    97     -97.598   8.854 -70.213  1.00204.17           C
ATOM    693  O   LEU    97     -97.694   7.668 -69.900  1.00204.17           O
ATOM    694  N   LYS    98     -98.573   9.506 -70.873  1.00170.83           N
ATOM    695  CA  LYS    98     -99.744   8.795 -71.287  1.00170.83           C
ATOM    696  CB  LYS    98    -101.041   9.303 -70.634  1.00170.83           C
ATOM    697  CG  LYS    98    -101.093   9.075 -69.123  1.00170.83           C
ATOM    698  CD  LYS    98    -102.213   9.850 -68.426  1.00170.83           C
ATOM    699  CE  LYS    98    -101.976  11.362 -68.384  1.00170.83           C
ATOM    700  NZ  LYS    98    -103.102  12.031 -67.695  1.00170.83           N
ATOM    701  C   LYS    98     -99.880   9.002 -72.758  1.00170.83           C
ATOM    702  O   LYS    98     -99.785  10.123 -73.256  1.00170.83           O
ATOM    703  N   PRO    99    -100.066   7.928 -73.469  1.00 78.52           N
ATOM    704  CA  PRO    99    -100.245   8.032 -74.890  1.00 78.52           C
ATOM    705  CD  PRO    99     -99.447   6.668 -73.092  1.00 78.52           C
ATOM    706  CB  PRO    99     -99.845   6.673 -75.475  1.00 78.52           C
ATOM    707  CG  PRO    99     -99.775   5.730 -74.261  1.00 78.52           C
ATOM    708  C   PRO    99    -101.648   8.430 -75.195  1.00 78.52           C
ATOM    709  O   PRO    99    -102.530   8.177 -74.377  1.00 78.52           O
ATOM    710  N   CYS   100    -101.878   9.070 -76.355  1.00 94.64           N
ATOM    711  CA  CYS   100    -103.213   9.441 -76.722  1.00 94.64           C
ATOM    712  CB  CYS   100    -103.502  10.943 -76.571  1.00 94.64           C
ATOM    713  SG  CYS   100    -105.205  11.373 -77.042  1.00 94.64           S
ATOM    714  C   CYS   100    -103.378   9.101 -78.164  1.00 94.64           C
ATOM    715  O   CYS   100    -102.446   9.243 -78.954  1.00 94.64           O
ATOM    716  N   ALA   101    -104.575   8.619 -78.545  1.00260.32           N
ATOM    717  CA  ALA   101    -104.804   8.308 -79.924  1.00260.32           C
ATOM    718  CB  ALA   101    -104.695   6.806 -80.244  1.00260.32           C
ATOM    719  C   ALA   101    -106.200   8.723 -80.243  1.00260.32           C
ATOM    720  O   ALA   101    -107.085   8.672 -79.390  1.00260.32           O
ATOM    721  N   GLN   102    -106.429   9.176 -81.490  1.00291.18           N
ATOM    722  CA  GLN   102    -107.753   9.563 -81.872  1.00291.18           C
ATOM    723  CB  GLN   102    -107.975  11.085 -81.851  1.00291.18           C
ATOM    724  CG  GLN   102    -107.865  11.693 -80.451  1.00291.18           C
ATOM    725  CD  GLN   102    -108.105  13.192 -80.567  1.00291.18           C
ATOM    726  OE1 GLN   102    -108.085  13.914 -79.571  1.00291.18           O
ATOM    727  NE2 GLN   102    -108.335  13.675 -81.817  1.00291.18           N
ATOM    728  C   GLN   102    -107.957   9.105 -83.278  1.00291.18           C
ATOM    729  O   GLN   102    -107.028   9.116 -84.084  1.00291.18           O
ATOM    730  N   ALA   103    -109.186   8.663 -83.601  1.00294.53           N
ATOM    731  CA  ALA   103    -109.453   8.241 -84.943  1.00294.53           C
ATOM    732  CB  ALA   103    -109.560   6.715 -85.100  1.00294.53           C
ATOM    733  C   ALA   103    -110.775   8.815 -85.327  1.00294.53           C
ATOM    734  O   ALA   103    -111.678   8.931 -84.500  1.00294.53           O
ATOM    735  N   ALA   104    -110.914   9.215 -86.605  1.00293.64           N
ATOM    736  CA  ALA   104    -112.166   9.746 -87.050  1.00293.64           C
ATOM    737  CB  ALA   104    -112.284  11.270 -86.883  1.00293.64           C
ATOM    738  C   ALA   104    -112.276   9.454 -88.508  1.00293.64           C
ATOM    739  O   ALA   104    -111.270   9.317 -89.203  1.00293.64           O
ATOM    740  N   THR   105    -113.519   9.328 -89.008  1.00309.75           N
ATOM    741  CA  THR   105    -113.705   9.089 -90.406  1.00309.75           C
ATOM    742  CB  THR   105    -114.346   7.766 -90.711  1.00309.75           C
ATOM    743  OG1 THR   105    -114.331   7.524 -92.110  1.00309.75           O
ATOM    744  CG2 THR   105    -115.793   7.786 -90.188  1.00309.75           C
ATOM    745  C   THR   105    -114.623  10.151 -90.908  1.00309.75           C
ATOM    746  O   THR   105    -115.582  10.524 -90.235  1.00309.75           O
ATOM    747  N   LEU   106    -114.336  10.689 -92.109  1.00224.46           N
ATOM    748  CA  LEU   106    -115.191  11.706 -92.641  1.00224.46           C
ATOM    749  CB  LEU   106    -114.465  13.028 -92.938  1.00224.46           C
ATOM    750  CG  LEU   106    -113.884  13.704 -91.681  1.00224.46           C
ATOM    751  CD1 LEU   106    -113.171  15.020 -92.032  1.00224.46           C
ATOM    752  CD2 LEU   106    -114.955  13.871 -90.592  1.00224.46           C
ATOM    753  C   LEU   106    -115.735  11.201 -93.936  1.00224.46           C
ATOM    754  O   LEU   106    -115.005  10.649 -94.758  1.00224.46           O
ATOM    755  N   ALA   107    -117.057  11.360 -94.137  1.00282.70           N
ATOM    756  CA  ALA   107    -117.644  10.938 -95.373  1.00282.70           C
ATOM    757  CB  ALA   107    -118.444   9.630 -95.259  1.00282.70           C
ATOM    758  C   ALA   107    -118.603  12.006 -95.780  1.00282.70           C
ATOM    759  O   ALA   107    -119.214  12.659 -94.936  1.00282.70           O
ATOM    760  N   ALA   108    -118.744  12.227 -97.100  1.00286.34           N
ATOM    761  CA  ALA   108    -119.669  13.222 -97.548  1.00286.34           C
ATOM    762  CB  ALA   108    -118.996  14.507 -98.056  1.00286.34           C
ATOM    763  C   ALA   108    -120.424  12.639 -98.696  1.00286.34           C
ATOM    764  O   ALA   108    -119.876  11.872 -99.488  1.00286.34           O
ATOM    765  N   TYR   109    -121.723  12.976 -98.797  1.00272.08           N
ATOM    766  CA  TYR   109    -122.505  12.482 -99.889  1.00272.08           C
ATOM    767  CB  TYR   109    -123.642  11.548 -99.431  1.00272.08           C
ATOM    768  CG  TYR   109    -124.401  11.082-100.626  1.00272.08           C
ATOM    769  CD1 TYR   109    -123.864  10.131-101.462  1.00272.08           C
ATOM    770  CD2 TYR   109    -125.658  11.573-100.896  1.00272.08           C
ATOM    771  CE1 TYR   109    -124.561   9.690-102.563  1.00272.08           C
ATOM    772  CE2 TYR   109    -126.360  11.135-101.995  1.00272.08           C
ATOM    773  CZ  TYR   109    -125.811  10.195-102.831  1.00272.08           C
ATOM    774  OH  TYR   109    -126.528   9.743-103.959  1.00272.08           O
ATOM    775  C   TYR   109    -123.108  13.681-100.544  1.00272.08           C
ATOM    776  O   TYR   109    -123.706  14.530 -99.885  1.00272.08           O
ATOM    777  N   PRO   110    -122.934  13.788-101.830  1.00190.83           N
ATOM    778  CA  PRO   110    -123.497  14.918-102.513  1.00190.83           C
ATOM    779  CD  PRO   110    -121.682  13.361-102.433  1.00190.83           C
ATOM    780  CB  PRO   110    -122.765  15.011-103.849  1.00190.83           C
ATOM    781  CG  PRO   110    -121.395  14.376-103.553  1.00190.83           C
ATOM    782  C   PRO   110    -124.973  14.754-102.639  1.00190.83           C
ATOM    783  O   PRO   110    -125.438  13.619-102.711  1.00190.83           O
ATOM    784  N   ALA   111    -125.732  15.866-102.662  1.00251.90           N
ATOM    785  CA  ALA   111    -127.151  15.733-102.790  1.00251.90           C
ATOM    786  CB  ALA   111    -127.915  15.998-101.481  1.00251.90           C
ATOM    787  C   ALA   111    -127.613  16.747-103.781  1.00251.90           C
ATOM    788  O   ALA   111    -127.035  17.826-103.904  1.00251.90           O
ATOM    789  N   GLU   112    -128.672  16.402-104.536  1.00326.27           N
ATOM    790  CA  GLU   112    -129.223  17.314-105.491  1.00326.27           C
ATOM    791  CB  GLU   112    -128.946  16.911-106.951  1.00326.27           C
ATOM    792  CG  GLU   112    -129.309  17.986-107.979  1.00326.27           C
ATOM    793  CD  GLU   112    -130.792  17.873-108.298  1.00326.27           C
ATOM    794  OE1 GLU   112    -131.411  16.856-107.886  1.00326.27           O
ATOM    795  OE2 GLU   112    -131.323  18.799-108.968  1.00326.27           O
ATOM    796  C   GLU   112    -130.699  17.292-105.271  1.00326.27           C
ATOM    797  O   GLU   112    -131.243  16.297-104.796  1.00326.27           O
ATOM    798  N   THR   113    -131.391  18.404-105.585  1.00168.46           N
ATOM    799  CA  THR   113    -132.807  18.410-105.371  1.00168.46           C
ATOM    800  CB  THR   113    -133.306  19.673-104.733  1.00168.46           C
ATOM    801  OG1 THR   113    -132.672  19.872-103.478  1.00168.46           O
ATOM    802  CG2 THR   113    -134.828  19.558-104.544  1.00168.46           C
ATOM    803  C   THR   113    -133.465  18.297-106.704  1.00168.46           C
ATOM    804  O   THR   113    -133.390  19.194-107.543  1.00168.46           O
ATOM    805  N   PRO   114    -134.090  17.175-106.911  1.00243.16           N
ATOM    806  CA  PRO   114    -134.788  16.949-108.144  1.00243.16           C
ATOM    807  CD  PRO   114    -133.588  15.938-106.334  1.00243.16           C
ATOM    808  CB  PRO   114    -135.062  15.448-108.199  1.00243.16           C
ATOM    809  CG  PRO   114    -133.928  14.841-107.356  1.00243.16           C
ATOM    810  C   PRO   114    -136.019  17.786-108.234  1.00243.16           C
ATOM    811  O   PRO   114    -136.527  17.975-109.338  1.00243.16           O
ATOM    812  N   THR   115    -136.526  18.289-107.094  1.00269.76           N
ATOM    813  CA  THR   115    -137.750  19.030-107.135  1.00269.76           C
ATOM    814  CB  THR   115    -138.397  19.203-105.792  1.00269.76           C
ATOM    815  OG1 THR   115    -137.557  19.962-104.935  1.00269.76           O
ATOM    816  CG2 THR   115    -138.654  17.812-105.188  1.00269.76           C
ATOM    817  C   THR   115    -137.477  20.390-107.680  1.00269.76           C
ATOM    818  O   THR   115    -136.391  20.942-107.513  1.00269.76           O
ATOM    819  N   ALA   116    -138.483  20.948-108.380  1.00257.29           N
ATOM    820  CA  ALA   116    -138.386  22.262-108.936  1.00257.29           C
ATOM    821  CB  ALA   116    -137.970  22.278-110.417  1.00257.29           C
ATOM    822  C   ALA   116    -139.760  22.837-108.858  1.00257.29           C
ATOM    823  O   ALA   116    -140.739  22.103-108.733  1.00257.29           O
ATOM    824  N   GLY   117    -139.874  24.177-108.908  1.00153.09           N
ATOM    825  CA  GLY   117    -141.184  24.750-108.838  1.00153.09           C
ATOM    826  C   GLY   117    -141.150  26.063-109.542  1.00153.09           C
ATOM    827  O   GLY   117    -140.100  26.690-109.673  1.00153.09           O
ATOM    828  N   GLU   118    -142.328  26.508-110.018  1.00281.14           N
ATOM    829  CA  GLU   118    -142.421  27.766-110.696  1.00281.14           C
ATOM    830  CB  GLU   118    -142.885  27.648-112.157  1.00281.14           C
ATOM    831  CG  GLU   118    -144.276  27.031-112.308  1.00281.14           C
ATOM    832  CD  GLU   118    -144.609  26.975-113.792  1.00281.14           C
ATOM    833  OE1 GLU   118    -143.754  27.414-114.607  1.00281.14           O
ATOM    834  OE2 GLU   118    -145.722  26.492-114.131  1.00281.14           O
ATOM    835  C   GLU   118    -143.449  28.565-109.970  1.00281.14           C
ATOM    836  O   GLU   118    -144.350  28.011-109.340  1.00281.14           O
ATOM    837  N   GLU   119    -143.326  29.904-110.020  1.00267.83           N
ATOM    838  CA  GLU   119    -144.284  30.726-109.345  1.00267.83           C
ATOM    839  CB  GLU   119    -143.660  31.915-108.597  1.00267.83           C
ATOM    840  CG  GLU   119    -142.914  32.888-109.513  1.00267.83           C
ATOM    841  CD  GLU   119    -142.350  34.008-108.652  1.00267.83           C
ATOM    842  OE1 GLU   119    -142.568  33.968-107.412  1.00267.83           O
ATOM    843  OE2 GLU   119    -141.695  34.920-109.224  1.00267.83           O
ATOM    844  C   GLU   119    -145.195  31.285-110.383  1.00267.83           C
ATOM    845  O   GLU   119    -144.758  31.689-111.460  1.00267.83           O
ATOM    846  N   TYR   120    -146.507  31.300-110.089  1.00253.13           N
ATOM    847  CA  TYR   120    -147.447  31.840-111.023  1.00253.13           C
ATOM    848  CB  TYR   120    -148.553  30.836-111.403  1.00253.13           C
ATOM    849  CG  TYR   120    -149.483  31.479-112.375  1.00253.13           C
ATOM    850  CD1 TYR   120    -149.120  31.606-113.696  1.00253.13           C
ATOM    851  CD2 TYR   120    -150.718  31.938-111.977  1.00253.13           C
ATOM    852  CE1 TYR   120    -149.969  32.192-114.605  1.00253.13           C
ATOM    853  CE2 TYR   120    -151.572  32.524-112.882  1.00253.13           C
ATOM    854  CZ  TYR   120    -151.197  32.653-114.198  1.00253.13           C
ATOM    855  OH  TYR   120    -152.074  33.254-115.125  1.00253.13           O
ATOM    856  C   TYR   120    -148.083  33.007-110.349  1.00253.13           C
ATOM    857  O   TYR   120    -148.613  32.895-109.246  1.00253.13           O
ATOM    858  N   PRO   121    -148.007  34.138-110.985  1.00174.37           N
ATOM    859  CA  PRO   121    -148.591  35.309-110.395  1.00174.37           C
ATOM    860  CD  PRO   121    -146.811  34.458-111.749  1.00174.37           C
ATOM    861  CB  PRO   121    -147.951  36.501-111.101  1.00174.37           C
ATOM    862  CG  PRO   121    -146.579  35.964-111.544  1.00174.37           C
ATOM    863  C   PRO   121    -150.076  35.268-110.509  1.00174.37           C
ATOM    864  O   PRO   121    -150.586  34.633-111.430  1.00174.37           O
ATOM    865  N   SER   122    -150.790  35.928-109.578  1.00187.52           N
ATOM    866  CA  SER   122    -152.219  35.950-109.647  1.00187.52           C
ATOM    867  CB  SER   122    -152.903  35.071-108.587  1.00187.52           C
ATOM    868  OG  SER   122    -152.578  33.705-108.801  1.00187.52           O
ATOM    869  C   SER   122    -152.638  37.358-109.388  1.00187.52           C
ATOM    870  O   SER   122    -151.919  38.120-108.744  1.00187.52           O
ATOM    871  N   ARG   123    -153.816  37.747-109.910  1.00250.40           N
ATOM    872  CA  ARG   123    -154.276  39.084-109.683  1.00250.40           C
ATOM    873  CB  ARG   123    -154.686  39.811-110.975  1.00250.40           C
ATOM    874  CG  ARG   123    -155.185  41.240-110.754  1.00250.40           C
ATOM    875  CD  ARG   123    -156.706  41.351-110.659  1.00250.40           C
ATOM    876  NE  ARG   123    -157.268  40.950-111.979  1.00250.40           N
ATOM    877  CZ  ARG   123    -157.456  41.885-112.955  1.00250.40           C
ATOM    878  NH1 ARG   123    -157.128  43.189-112.722  1.00250.40           N
ATOM    879  NH2 ARG   123    -157.972  41.517-114.164  1.00250.40           N
ATOM    880  C   ARG   123    -155.484  38.985-108.811  1.00250.40           C
ATOM    881  O   ARG   123    -156.466  38.325-109.145  1.00250.40           O
ATOM    882  N   PRO   124    -155.406  39.619-107.677  1.00178.68           N
ATOM    883  CA  PRO   124    -156.532  39.598-106.788  1.00178.68           C
ATOM    884  CD  PRO   124    -154.145  39.635-106.951  1.00178.68           C
ATOM    885  CB  PRO   124    -155.989  39.960-105.407  1.00178.68           C
ATOM    886  CG  PRO   124    -154.521  39.504-105.466  1.00178.68           C
ATOM    887  C   PRO   124    -157.585  40.534-107.278  1.00178.68           C
ATOM    888  O   PRO   124    -157.251  41.493-107.972  1.00178.68           O
ATOM    889  N   THR   125    -158.861  40.274-106.940  1.00282.49           N
ATOM    890  CA  THR   125    -159.905  41.159-107.358  1.00282.49           C
ATOM    891  CB  THR   125    -160.910  40.517-108.268  1.00282.49           C
ATOM    892  OG1 THR   125    -161.570  39.454-107.597  1.00282.49           O
ATOM    893  CG2 THR   125    -160.178  39.987-109.512  1.00282.49           C
ATOM    894  C   THR   125    -160.632  41.580-106.125  1.00282.49           C
ATOM    895  O   THR   125    -160.812  40.792-105.199  1.00282.49           O
ATOM    896  N   GLU   126    -161.052  42.857-106.073  1.00308.70           N
ATOM    897  CA  GLU   126    -161.767  43.318-104.922  1.00308.70           C
ATOM    898  CB  GLU   126    -161.018  44.401-104.127  1.00308.70           C
ATOM    899  CG  GLU   126    -161.779  44.890-102.893  1.00308.70           C
ATOM    900  CD  GLU   126    -160.927  45.948-102.206  1.00308.70           C
ATOM    901  OE1 GLU   126    -159.814  46.239-102.722  1.00308.70           O
ATOM    902  OE2 GLU   126    -161.379  46.482-101.159  1.00308.70           O
ATOM    903  C   GLU   126    -163.043  43.924-105.403  1.00308.70           C
ATOM    904  O   GLU   126    -163.077  44.589-106.436  1.00308.70           O
ATOM    905  N   PHE   127    -164.142  43.682-104.663  1.00307.33           N
ATOM    906  CA  PHE   127    -165.399  44.251-105.043  1.00307.33           C
ATOM    907  CB  PHE   127    -166.438  43.206-105.484  1.00307.33           C
ATOM    908  CG  PHE   127    -167.684  43.936-105.849  1.00307.33           C
ATOM    909  CD1 PHE   127    -167.829  44.480-107.104  1.00307.33           C
ATOM    910  CD2 PHE   127    -168.709  44.073-104.941  1.00307.33           C
ATOM    911  CE1 PHE   127    -168.977  45.156-107.447  1.00307.33           C
ATOM    912  CE2 PHE   127    -169.858  44.747-105.278  1.00307.33           C
ATOM    913  CZ  PHE   127    -169.995  45.287-106.534  1.00307.33           C
ATOM    914  C   PHE   127    -165.944  44.935-103.835  1.00307.33           C
ATOM    915  O   PHE   127    -165.722  44.496-102.708  1.00307.33           O
ATOM    916  N   ALA   128    -166.661  46.055-104.039  1.00280.84           N
ATOM    917  CA  ALA   128    -167.221  46.747-102.919  1.00280.84           C
ATOM    918  CB  ALA   128    -166.447  48.017-102.526  1.00280.84           C
ATOM    919  C   ALA   128    -168.600  47.174-103.299  1.00280.84           C
ATOM    920  O   ALA   128    -168.886  47.417-104.473  1.00280.84           O
ATOM    921  N   PHE   129    -169.503  47.254-102.304  1.00302.15           N
ATOM    922  CA  PHE   129    -170.840  47.686-102.578  1.00302.15           C
ATOM    923  CB  PHE   129    -171.896  46.588-102.367  1.00302.15           C
ATOM    924  CG  PHE   129    -173.228  47.175-102.686  1.00302.15           C
ATOM    925  CD1 PHE   129    -173.670  47.231-103.988  1.00302.15           C
ATOM    926  CD2 PHE   129    -174.036  47.666-101.687  1.00302.15           C
ATOM    927  CE1 PHE   129    -174.897  47.773-104.289  1.00302.15           C
ATOM    928  CE2 PHE   129    -175.264  48.209-101.982  1.00302.15           C
ATOM    929  CZ  PHE   129    -175.698  48.261-103.284  1.00302.15           C
ATOM    930  C   PHE   129    -171.140  48.783-101.612  1.00302.15           C
ATOM    931  O   PHE   129    -170.639  48.784-100.487  1.00302.15           O
ATOM    932  N   TYR   130    -171.957  49.766-102.035  1.00260.11           N
ATOM    933  CA  TYR   130    -172.278  50.838-101.143  1.00260.11           C
ATOM    934  CB  TYR   130    -171.879  52.216-101.699  1.00260.11           C
ATOM    935  CG  TYR   130    -172.250  53.267-100.709  1.00260.11           C
ATOM    936  CD1 TYR   130    -171.487  53.459 -99.578  1.00260.11           C
ATOM    937  CD2 TYR   130    -173.342  54.075-100.920  1.00260.11           C
ATOM    938  CE1 TYR   130    -171.820  54.429 -98.665  1.00260.11           C
ATOM    939  CE2 TYR   130    -173.680  55.049-100.008  1.00260.11           C
ATOM    940  CZ  TYR   130    -172.918  55.227 -98.879  1.00260.11           C
ATOM    941  OH  TYR   130    -173.261  56.225 -97.942  1.00260.11           O
ATOM    942  C   TYR   130    -173.761  50.824-100.958  1.00260.11           C
ATOM    943  O   TYR   130    -174.530  50.921-101.911  1.00260.11           O
ATOM    944  N   PRO   131    -174.168  50.665 -99.730  1.00 93.44           N
ATOM    945  CA  PRO   131    -175.572  50.668 -99.424  1.00 93.44           C
ATOM    946  CD  PRO   131    -173.414  49.840 -98.803  1.00 93.44           C
ATOM    947  CB  PRO   131    -175.730  49.884 -98.118  1.00 93.44           C
ATOM    948  CG  PRO   131    -174.303  49.773 -97.553  1.00 93.44           C
ATOM    949  C   PRO   131    -176.064  52.074 -99.341  1.00 93.44           C
ATOM    950  O   PRO   131    -175.252  52.975 -99.144  1.00 93.44           O
ATOM    951  N   GLY   132    -177.385  52.288 -99.494  1.00114.22           N
ATOM    952  CA  GLY   132    -177.906  53.619 -99.395  1.00114.22           C
ATOM    953  C   GLY   132    -179.369  53.504 -99.125  1.00114.22           C
ATOM    954  O   GLY   132    -180.012  52.537 -99.530  1.00114.22           O
ATOM    955  N   TYR   133    -179.935  54.504 -98.422  1.00252.31           N
ATOM    956  CA  TYR   133    -181.336  54.470 -98.127  1.00252.31           C
ATOM    957  CB  TYR   133    -181.621  54.386 -96.616  1.00252.31           C
ATOM    958  CG  TYR   133    -183.094  54.319 -96.399  1.00252.31           C
ATOM    959  CD1 TYR   133    -183.782  53.158 -96.665  1.00252.31           C
ATOM    960  CD2 TYR   133    -183.782  55.403 -95.906  1.00252.31           C
ATOM    961  CE1 TYR   133    -185.140  53.084 -96.462  1.00252.31           C
ATOM    962  CE2 TYR   133    -185.140  55.335 -95.699  1.00252.31           C
ATOM    963  CZ  TYR   133    -185.821  54.175 -95.980  1.00252.31           C
ATOM    964  OH  TYR   133    -187.215  54.103 -95.769  1.00252.31           O
ATOM    965  C   TYR   133    -181.913  55.745 -98.654  1.00252.31           C
ATOM    966  O   TYR   133    -181.390  56.831 -98.411  1.00252.31           O
ATOM    967  N   PRO   134    -182.968  55.623 -99.408  1.00 95.06           N
ATOM    968  CA  PRO   134    -183.603  56.786 -99.967  1.00 95.06           C
ATOM    969  CD  PRO   134    -183.143  54.453-100.251  1.00 95.06           C
ATOM    970  CB  PRO   134    -184.374  56.303-101.200  1.00 95.06           C
ATOM    971  CG  PRO   134    -184.402  54.770-101.071  1.00 95.06           C
ATOM    972  C   PRO   134    -184.460  57.469 -98.954  1.00 95.06           C
ATOM    973  O   PRO   134    -184.864  56.828 -97.986  1.00 95.06           O
ATOM    974  N   GLY   135    -184.746  58.771 -99.152  1.00114.33           N
ATOM    975  CA  GLY   135    -185.584  59.475 -98.227  1.00114.33           C
ATOM    976  C   GLY   135    -185.931  60.787 -98.851  1.00114.33           C
ATOM    977  O   GLY   135    -185.241  61.260 -99.753  1.00114.33           O
ATOM    978  N   THR   136    -187.027  61.413 -98.378  1.00293.08           N
ATOM    979  CA  THR   136    -187.424  62.679 -98.917  1.00293.08           C
ATOM    980  CB  THR   136    -188.691  62.617 -99.720  1.00293.08           C
ATOM    981  OG1 THR   136    -189.773  62.209 -98.896  1.00293.08           O
ATOM    982  CG2 THR   136    -188.495  61.616-100.872  1.00293.08           C
ATOM    983  C   THR   136    -187.676  63.601 -97.770  1.00293.08           C
ATOM    984  O   THR   136    -187.979  63.162 -96.662  1.00293.08           O
ATOM    985  N   TYR   137    -187.531  64.919 -98.012  1.00316.58           N
ATOM    986  CA  TYR   137    -187.767  65.880 -96.975  1.00316.58           C
ATOM    987  CB  TYR   137    -186.487  66.592 -96.504  1.00316.58           C
ATOM    988  CG  TYR   137    -186.869  67.557 -95.435  1.00316.58           C
ATOM    989  CD1 TYR   137    -187.066  67.125 -94.143  1.00316.58           C
ATOM    990  CD2 TYR   137    -187.021  68.893 -95.722  1.00316.58           C
ATOM    991  CE1 TYR   137    -187.417  68.013 -93.153  1.00316.58           C
ATOM    992  CE2 TYR   137    -187.371  69.786 -94.737  1.00316.58           C
ATOM    993  CZ  TYR   137    -187.570  69.345 -93.450  1.00316.58           C
ATOM    994  OH  TYR   137    -187.930  70.259 -92.437  1.00316.58           O
ATOM    995  C   TYR   137    -188.679  66.922 -97.535  1.00316.58           C
ATOM    996  O   TYR   137    -188.627  67.229 -98.725  1.00316.58           O
ATOM    997  N   GLN   138    -189.565  67.483 -96.688  1.00245.37           N
ATOM    998  CA  GLN   138    -190.457  68.499 -97.161  1.00245.37           C
ATOM    999  CB  GLN   138    -191.944  68.155 -96.959  1.00245.37           C
ATOM   1000  CG  GLN   138    -192.897  69.236 -97.471  1.00245.37           C
ATOM   1001  CD  GLN   138    -194.320  68.764 -97.214  1.00245.37           C
ATOM   1002  OE1 GLN   138    -195.284  69.461 -97.528  1.00245.37           O
ATOM   1003  NE2 GLN   138    -194.459  67.549 -96.619  1.00245.37           N
ATOM   1004  C   GLN   138    -190.182  69.746 -96.386  1.00245.37           C
ATOM   1005  O   GLN   138    -190.084  69.736 -95.158  1.00245.37           O
ATOM   1006  N   PRO   139    -190.027  70.822 -97.102  1.00191.19           N
ATOM   1007  CA  PRO   139    -189.777  72.082 -96.452  1.00191.19           C
ATOM   1008  CD  PRO   139    -189.328  70.729 -98.376  1.00191.19           C
ATOM   1009  CB  PRO   139    -189.131  72.981 -97.503  1.00191.19           C
ATOM   1010  CG  PRO   139    -188.457  71.991 -98.467  1.00191.19           C
ATOM   1011  C   PRO   139    -191.036  72.656 -95.886  1.00191.19           C
ATOM   1012  O   PRO   139    -192.118  72.294 -96.347  1.00191.19           O
ATOM   1013  N   MET   140    -190.917  73.542 -94.877  1.00294.45           N
ATOM   1014  CA  MET   140    -192.068  74.182 -94.310  1.00294.45           C
ATOM   1015  CB  MET   140    -192.488  73.600 -92.950  1.00294.45           C
ATOM   1016  CG  MET   140    -192.985  72.155 -93.031  1.00294.45           C
ATOM   1017  SD  MET   140    -193.489  71.439 -91.438  1.00294.45           S
ATOM   1018  CE  MET   140    -191.796  71.239 -90.814  1.00294.45           C
ATOM   1019  C   MET   140    -191.696  75.612 -94.082  1.00294.45           C
ATOM   1020  O   MET   140    -190.529  75.926 -93.849  1.00294.45           O
ATOM   1021  N   ALA   141    -192.681  76.528 -94.168  1.00279.38           N
ATOM   1022  CA  ALA   141    -192.373  77.912 -93.948  1.00279.38           C
ATOM   1023  CB  ALA   141    -192.050  78.683 -95.238  1.00279.38           C
ATOM   1024  C   ALA   141    -193.570  78.563 -93.336  1.00279.38           C
ATOM   1025  O   ALA   141    -194.696  78.093 -93.493  1.00279.38           O
ATOM   1026  N   SER   142    -193.345  79.666 -92.593  1.00236.94           N
ATOM   1027  CA  SER   142    -194.431  80.383 -91.995  1.00236.94           C
ATOM   1028  CB  SER   142    -194.630  80.071 -90.502  1.00236.94           C
ATOM   1029  OG  SER   142    -195.722  80.820 -89.986  1.00236.94           O
ATOM   1030  C   SER   142    -194.112  81.840 -92.100  1.00236.94           C
ATOM   1031  O   SER   142    -192.947  82.224 -92.171  1.00236.94           O
ATOM   1032  N   TYR   143    -195.155  82.694 -92.139  1.00317.72           N
ATOM   1033  CA  TYR   143    -194.923  84.107 -92.229  1.00317.72           C
ATOM   1034  CB  TYR   143    -195.374  84.715 -93.569  1.00317.72           C
ATOM   1035  CG  TYR   143    -195.077  86.175 -93.526  1.00317.72           C
ATOM   1036  CD1 TYR   143    -193.816  86.646 -93.812  1.00317.72           C
ATOM   1037  CD2 TYR   143    -196.066  87.075 -93.199  1.00317.72           C
ATOM   1038  CE1 TYR   143    -193.548  87.994 -93.771  1.00317.72           C
ATOM   1039  CE2 TYR   143    -195.805  88.423 -93.157  1.00317.72           C
ATOM   1040  CZ  TYR   143    -194.542  88.884 -93.445  1.00317.72           C
ATOM   1041  OH  TYR   143    -194.266  90.267 -93.405  1.00317.72           O
ATOM   1042  C   TYR   143    -195.719  84.776 -91.155  1.00317.72           C
ATOM   1043  O   TYR   143    -196.871  84.424 -90.911  1.00317.72           O
ATOM   1044  N   LEU   144    -195.104  85.757 -90.464  1.00301.01           N
ATOM   1045  CA  LEU   144    -195.812  86.480 -89.448  1.00301.01           C
ATOM   1046  CB  LEU   144    -195.283  86.202 -88.024  1.00301.01           C
ATOM   1047  CG  LEU   144    -196.014  86.942 -86.880  1.00301.01           C
ATOM   1048  CD1 LEU   144    -195.709  88.450 -86.855  1.00301.01           C
ATOM   1049  CD2 LEU   144    -197.521  86.640 -86.909  1.00301.01           C
ATOM   1050  C   LEU   144    -195.623  87.932 -89.748  1.00301.01           C
ATOM   1051  O   LEU   144    -194.525  88.365 -90.094  1.00301.01           O
ATOM   1052  N   ASP   145    -196.706  88.728 -89.646  1.00196.11           N
ATOM   1053  CA  ASP   145    -196.586  90.133 -89.905  1.00196.11           C
ATOM   1054  CB  ASP   145    -197.382  90.601 -91.137  1.00196.11           C
ATOM   1055  CG  ASP   145    -197.033  92.058 -91.412  1.00196.11           C
ATOM   1056  OD1 ASP   145    -196.252  92.645 -90.618  1.00196.11           O
ATOM   1057  OD2 ASP   145    -197.543  92.601 -92.429  1.00196.11           O
ATOM   1058  C   ASP   145    -197.133  90.866 -88.722  1.00196.11           C
ATOM   1059  O   ASP   145    -198.277  90.649 -88.323  1.00196.11           O
ATOM   1060  N   VAL   146    -196.314  91.746 -88.112  1.00113.51           N
ATOM   1061  CA  VAL   146    -196.794  92.509 -86.997  1.00113.51           C
ATOM   1062  CB  VAL   146    -196.312  92.001 -85.670  1.00113.51           C
ATOM   1063  CG1 VAL   146    -194.780  92.130 -85.626  1.00113.51           C
ATOM   1064  CG2 VAL   146    -197.031  92.782 -84.558  1.00113.51           C
ATOM   1065  C   VAL   146    -196.275  93.904 -87.145  1.00113.51           C
ATOM   1066  O   VAL   146    -195.202  94.120 -87.705  1.00113.51           O
ATOM   1067  N   SER   147    -197.050  94.897 -86.661  1.00176.82           N
ATOM   1068  CA  SER   147    -196.597  96.256 -86.736  1.00176.82           C
ATOM   1069  CB  SER   147    -197.109  97.008 -87.977  1.00176.82           C
ATOM   1070  OG  SER   147    -196.614  98.339 -87.979  1.00176.82           O
ATOM   1071  C   SER   147    -197.134  96.975 -85.539  1.00176.82           C
ATOM   1072  O   SER   147    -198.202  96.641 -85.029  1.00176.82           O
ATOM   1073  N   VAL   148    -196.381  97.980 -85.044  1.00 42.81           N
ATOM   1074  CA  VAL   148    -196.850  98.738 -83.921  1.00 42.81           C
ATOM   1075  CB  VAL   148    -196.387  98.196 -82.600  1.00 42.81           C
ATOM   1076  CG1 VAL   148    -196.861  99.144 -81.486  1.00 42.81           C
ATOM   1077  CG2 VAL   148    -196.904  96.755 -82.456  1.00 42.81           C
ATOM   1078  C   VAL   148    -196.290 100.118 -84.049  1.00 42.81           C
ATOM   1079  O   VAL   148    -195.234 100.317 -84.649  1.00 42.81           O
ATOM   1080  N   VAL   149    -197.006 101.122 -83.502  1.00108.95           N
ATOM   1081  CA  VAL   149    -196.510 102.466 -83.549  1.00108.95           C
ATOM   1082  CB  VAL   149    -197.130 103.297 -84.634  1.00108.95           C
ATOM   1083  CG1 VAL   149    -198.637 103.423 -84.352  1.00108.95           C
ATOM   1084  CG2 VAL   149    -196.396 104.647 -84.694  1.00108.95           C
ATOM   1085  C   VAL   149    -196.855 103.116 -82.249  1.00108.95           C
ATOM   1086  O   VAL   149    -197.873 102.798 -81.637  1.00108.95           O
ATOM   1087  N   GLN   150    -195.993 104.040 -81.776  1.00297.84           N
ATOM   1088  CA  GLN   150    -196.286 104.722 -80.550  1.00297.84           C
ATOM   1089  CB  GLN   150    -195.751 104.000 -79.302  1.00297.84           C
ATOM   1090  CG  GLN   150    -194.224 103.910 -79.255  1.00297.84           C
ATOM   1091  CD  GLN   150    -193.837 103.182 -77.976  1.00297.84           C
ATOM   1092  OE1 GLN   150    -192.659 102.950 -77.711  1.00297.84           O
ATOM   1093  NE2 GLN   150    -194.857 102.804 -77.160  1.00297.84           N
ATOM   1094  C   GLN   150    -195.627 106.063 -80.601  1.00297.84           C
ATOM   1095  O   GLN   150    -194.611 106.241 -81.271  1.00297.84           O
ATOM   1096  N   THR   151    -196.215 107.053 -79.902  1.00251.95           N
ATOM   1097  CA  THR   151    -195.624 108.359 -79.859  1.00251.95           C
ATOM   1098  CB  THR   151    -196.453 109.416 -80.528  1.00251.95           C
ATOM   1099  OG1 THR   151    -196.664 109.084 -81.893  1.00251.95           O
ATOM   1100  CG2 THR   151    -195.716 110.762 -80.419  1.00251.95           C
ATOM   1101  C   THR   151    -195.509 108.738 -78.417  1.00251.95           C
ATOM   1102  O   THR   151    -196.414 108.479 -77.627  1.00251.95           O
ATOM   1103  N   LEU   152    -194.369 109.348 -78.034  1.00330.03           N
ATOM   1104  CA  LEU   152    -194.203 109.737 -76.663  1.00330.03           C
ATOM   1105  CB  LEU   152    -193.235 108.813 -75.894  1.00330.03           C
ATOM   1106  CG  LEU   152    -193.009 109.162 -74.407  1.00330.03           C
ATOM   1107  CD1 LEU   152    -192.144 110.417 -74.222  1.00330.03           C
ATOM   1108  CD2 LEU   152    -194.346 109.242 -73.648  1.00330.03           C
ATOM   1109  C   LEU   152    -193.643 111.122 -76.655  1.00330.03           C
ATOM   1110  O   LEU   152    -192.869 111.497 -77.533  1.00330.03           O
ATOM   1111  N   GLY   153    -194.048 111.935 -75.657  1.00145.20           N
ATOM   1112  CA  GLY   153    -193.512 113.259 -75.539  1.00145.20           C
ATOM   1113  C   GLY   153    -194.239 113.942 -74.426  1.00145.20           C
ATOM   1114  O   GLY   153    -195.431 113.719 -74.223  1.00145.20           O
ATOM   1115  N   ALA   154    -193.527 114.803 -73.669  1.00252.10           N
ATOM   1116  CA  ALA   154    -194.177 115.509 -72.606  1.00252.10           C
ATOM   1117  CB  ALA   154    -194.118 114.778 -71.254  1.00252.10           C
ATOM   1118  C   ALA   154    -193.477 116.817 -72.427  1.00252.10           C
ATOM   1119  O   ALA   154    -192.271 116.942 -72.637  1.00252.10           O
ATOM   1120  N   PRO   155    -194.245 117.805 -72.066  1.00183.06           N
ATOM   1121  CA  PRO   155    -193.673 119.100 -71.815  1.00183.06           C
ATOM   1122  CD  PRO   155    -195.571 117.911 -72.657  1.00183.06           C
ATOM   1123  CB  PRO   155    -194.809 120.108 -71.981  1.00183.06           C
ATOM   1124  CG  PRO   155    -195.783 119.406 -72.940  1.00183.06           C
ATOM   1125  C   PRO   155    -193.067 119.130 -70.450  1.00183.06           C
ATOM   1126  O   PRO   155    -193.386 118.261 -69.640  1.00183.06           O
ATOM   1127  N   GLY   156    -192.183 120.110 -70.177  1.00118.60           N
ATOM   1128  CA  GLY   156    -191.606 120.217 -68.869  1.00118.60           C
ATOM   1129  C   GLY   156    -191.184 121.638 -68.689  1.00118.60           C
ATOM   1130  O   GLY   156    -190.736 122.286 -69.635  1.00118.60           O
ATOM   1131  N   GLU   157    -191.319 122.164 -67.455  1.00275.46           N
ATOM   1132  CA  GLU   157    -190.926 123.521 -67.216  1.00275.46           C
ATOM   1133  CB  GLU   157    -192.113 124.477 -67.001  1.00275.46           C
ATOM   1134  CG  GLU   157    -191.691 125.926 -66.749  1.00275.46           C
ATOM   1135  CD  GLU   157    -192.952 126.756 -66.560  1.00275.46           C
ATOM   1136  OE1 GLU   157    -194.064 126.166 -66.623  1.00275.46           O
ATOM   1137  OE2 GLU   157    -192.822 127.991 -66.346  1.00275.46           O
ATOM   1138  C   GLU   157    -190.111 123.547 -65.963  1.00275.46           C
ATOM   1139  O   GLU   157    -190.384 122.833 -64.999  1.00275.46           O
ATOM   1140  N   PRO   158    -189.083 124.347 -65.986  1.00115.65           N
ATOM   1141  CA  PRO   158    -188.251 124.502 -64.824  1.00115.65           C
ATOM   1142  CD  PRO   158    -188.339 124.559 -67.216  1.00115.65           C
ATOM   1143  CB  PRO   158    -186.884 124.966 -65.332  1.00115.65           C
ATOM   1144  CG  PRO   158    -187.135 125.407 -66.785  1.00115.65           C
ATOM   1145  C   PRO   158    -188.892 125.458 -63.873  1.00115.65           C
ATOM   1146  O   PRO   158    -189.735 126.246 -64.299  1.00115.65           O
ATOM   1147  N   ARG   159    -188.520 125.399 -62.579  1.00247.64           N
ATOM   1148  CA  ARG   159    -189.074 126.314 -61.625  1.00247.64           C
ATOM   1149  CB  ARG   159    -190.087 125.671 -60.664  1.00247.64           C
ATOM   1150  CG  ARG   159    -191.360 125.183 -61.357  1.00247.64           C
ATOM   1151  CD  ARG   159    -192.370 124.546 -60.401  1.00247.64           C
ATOM   1152  NE  ARG   159    -192.988 125.644 -59.604  1.00247.64           N
ATOM   1153  CZ  ARG   159    -192.407 126.051 -58.438  1.00247.64           C
ATOM   1154  NH1 ARG   159    -191.260 125.453 -58.002  1.00247.64           N
ATOM   1155  NH2 ARG   159    -192.973 127.057 -57.710  1.00247.64           N
ATOM   1156  C   ARG   159    -187.940 126.820 -60.794  1.00247.64           C
ATOM   1157  O   ARG   159    -186.933 126.135 -60.618  1.00247.64           O
ATOM   1158  N   HIS   160    -188.066 128.057 -60.275  1.00257.21           N
ATOM   1159  CA  HIS   160    -187.020 128.597 -59.458  1.00257.21           C
ATOM   1160  ND1 HIS   160    -183.982 130.005 -59.221  1.00257.21           N
ATOM   1161  CG  HIS   160    -185.292 130.429 -59.170  1.00257.21           C
ATOM   1162  CB  HIS   160    -186.387 129.876 -60.033  1.00257.21           C
ATOM   1163  NE2 HIS   160    -184.075 131.591 -57.666  1.00257.21           N
ATOM   1164  CD2 HIS   160    -185.331 131.398 -58.214  1.00257.21           C
ATOM   1165  CE1 HIS   160    -183.299 130.733 -58.302  1.00257.21           C
ATOM   1166  C   HIS   160    -187.620 128.955 -58.138  1.00257.21           C
ATOM   1167  O   HIS   160    -188.670 129.592 -58.073  1.00257.21           O
ATOM   1168  N   ASP   161    -186.967 128.524 -57.041  1.00207.75           N
ATOM   1169  CA  ASP   161    -187.458 128.836 -55.731  1.00207.75           C
ATOM   1170  CB  ASP   161    -187.794 127.591 -54.891  1.00207.75           C
ATOM   1171  CG  ASP   161    -188.551 128.033 -53.647  1.00207.75           C
ATOM   1172  OD1 ASP   161    -188.784 129.262 -53.496  1.00207.75           O
ATOM   1173  OD2 ASP   161    -188.913 127.143 -52.831  1.00207.75           O
ATOM   1174  C   ASP   161    -186.370 129.574 -55.020  1.00207.75           C
ATOM   1175  O   ASP   161    -185.201 129.201 -55.106  1.00207.75           O
ATOM   1176  N   SER   162    -186.725 130.663 -54.311  1.00171.25           N
ATOM   1177  CA  SER   162    -185.722 131.396 -53.597  1.00171.25           C
ATOM   1178  CB  SER   162    -185.575 132.854 -54.063  1.00171.25           C
ATOM   1179  OG  SER   162    -184.561 133.507 -53.312  1.00171.25           O
ATOM   1180  C   SER   162    -186.130 131.435 -52.160  1.00171.25           C
ATOM   1181  O   SER   162    -187.316 131.508 -51.840  1.00171.25           O
ATOM   1182  N   LEU   163    -185.140 131.360 -51.249  1.00269.89           N
ATOM   1183  CA  LEU   163    -185.435 131.408 -49.848  1.00269.89           C
ATOM   1184  CB  LEU   163    -184.990 130.151 -49.083  1.00269.89           C
ATOM   1185  CG  LEU   163    -185.719 128.870 -49.531  1.00269.89           C
ATOM   1186  CD1 LEU   163    -185.406 128.533 -50.997  1.00269.89           C
ATOM   1187  CD2 LEU   163    -185.430 127.700 -48.577  1.00269.89           C
ATOM   1188  C   LEU   163    -184.679 132.562 -49.276  1.00269.89           C
ATOM   1189  O   LEU   163    -183.537 132.816 -49.656  1.00269.89           O
ATOM   1190  N   LEU   164    -185.312 133.312 -48.354  1.00226.77           N
ATOM   1191  CA  LEU   164    -184.634 134.422 -47.755  1.00226.77           C
ATOM   1192  CB  LEU   164    -185.439 135.734 -47.903  1.00226.77           C
ATOM   1193  CG  LEU   164    -184.741 137.045 -47.470  1.00226.77           C
ATOM   1194  CD1 LEU   164    -185.679 138.244 -47.686  1.00226.77           C
ATOM   1195  CD2 LEU   164    -184.214 137.001 -46.030  1.00226.77           C
ATOM   1196  C   LEU   164    -184.496 134.089 -46.302  1.00226.77           C
ATOM   1197  O   LEU   164    -185.474 134.066 -45.558  1.00226.77           O
ATOM   1198  N   PRO   165    -183.292 133.801 -45.893  1.00 78.11           N
ATOM   1199  CA  PRO   165    -183.057 133.495 -44.507  1.00 78.11           C
ATOM   1200  CD  PRO   165    -182.368 133.095 -46.764  1.00 78.11           C
ATOM   1201  CB  PRO   165    -181.808 132.611 -44.464  1.00 78.11           C
ATOM   1202  CG  PRO   165    -181.174 132.765 -45.858  1.00 78.11           C
ATOM   1203  C   PRO   165    -182.930 134.745 -43.699  1.00 78.11           C
ATOM   1204  O   PRO   165    -182.531 135.770 -44.249  1.00 78.11           O
ATOM   1205  N   VAL   166    -183.260 134.687 -42.394  1.00 93.42           N
ATOM   1206  CA  VAL   166    -183.118 135.848 -41.566  1.00 93.42           C
ATOM   1207  CB  VAL   166    -184.424 136.477 -41.180  1.00 93.42           C
ATOM   1208  CG1 VAL   166    -185.221 135.469 -40.334  1.00 93.42           C
ATOM   1209  CG2 VAL   166    -184.132 137.802 -40.454  1.00 93.42           C
ATOM   1210  C   VAL   166    -182.449 135.412 -40.304  1.00 93.42           C
ATOM   1211  O   VAL   166    -182.672 134.302 -39.824  1.00 93.42           O
ATOM   1212  N   ASP   167    -181.582 136.277 -39.741  1.00146.61           N
ATOM   1213  CA  ASP   167    -180.913 135.928 -38.524  1.00146.61           C
ATOM   1214  CB  ASP   167    -179.389 135.790 -38.676  1.00146.61           C
ATOM   1215  CG  ASP   167    -179.108 134.552 -39.514  1.00146.61           C
ATOM   1216  OD1 ASP   167    -180.070 133.779 -39.766  1.00146.61           O
ATOM   1217  OD2 ASP   167    -177.928 134.366 -39.916  1.00146.61           O
ATOM   1218  C   ASP   167    -181.156 137.026 -37.540  1.00146.61           C
ATOM   1219  O   ASP   167    -180.987 138.203 -37.853  1.00146.61           O
ATOM   1220  N   SER   168    -181.587 136.663 -36.316  1.00174.35           N
ATOM   1221  CA  SER   168    -181.795 137.659 -35.305  1.00174.35           C
ATOM   1222  CB  SER   168    -183.269 137.832 -34.905  1.00174.35           C
ATOM   1223  OG  SER   168    -183.389 138.833 -33.904  1.00174.35           O
ATOM   1224  C   SER   168    -181.055 137.206 -34.091  1.00174.35           C
ATOM   1225  O   SER   168    -181.046 136.019 -33.770  1.00174.35           O
ATOM   1226  N   TYR   169    -180.391 138.148 -33.391  1.00314.36           N
ATOM   1227  CA  TYR   169    -179.669 137.768 -32.214  1.00314.36           C
ATOM   1228  CB  TYR   169    -178.142 137.772 -32.395  1.00314.36           C
ATOM   1229  CG  TYR   169    -177.541 137.362 -31.094  1.00314.36           C
ATOM   1230  CD1 TYR   169    -177.448 136.031 -30.751  1.00314.36           C
ATOM   1231  CD2 TYR   169    -177.070 138.310 -30.218  1.00314.36           C
ATOM   1232  CE1 TYR   169    -176.893 135.656 -29.551  1.00314.36           C
ATOM   1233  CE2 TYR   169    -176.513 137.941 -29.015  1.00314.36           C
ATOM   1234  CZ  TYR   169    -176.424 136.611 -28.681  1.00314.36           C
ATOM   1235  OH  TYR   169    -175.855 136.227 -27.448  1.00314.36           O
ATOM   1236  C   TYR   169    -179.980 138.747 -31.130  1.00314.36           C
ATOM   1237  O   TYR   169    -180.185 139.934 -31.387  1.00314.36           O
ATOM   1238  N   GLN   170    -180.042 138.255 -29.878  1.00347.08           N
ATOM   1239  CA  GLN   170    -180.267 139.118 -28.757  1.00347.08           C
ATOM   1240  CB  GLN   170    -181.652 138.951 -28.108  1.00347.08           C
ATOM   1241  CG  GLN   170    -181.886 139.874 -26.908  1.00347.08           C
ATOM   1242  CD  GLN   170    -182.150 141.284 -27.420  1.00347.08           C
ATOM   1243  OE1 GLN   170    -183.086 141.949 -26.979  1.00347.08           O
ATOM   1244  NE2 GLN   170    -181.298 141.762 -28.367  1.00347.08           N
ATOM   1245  C   GLN   170    -179.251 138.742 -27.728  1.00347.08           C
ATOM   1246  O   GLN   170    -178.926 137.565 -27.573  1.00347.08           O
ATOM   1247  N   SER   171    -178.700 139.738 -27.008  1.00231.10           N
ATOM   1248  CA  SER   171    -177.731 139.407 -26.009  1.00231.10           C
ATOM   1249  CB  SER   171    -176.277 139.611 -26.471  1.00231.10           C
ATOM   1250  OG  SER   171    -175.380 139.264 -25.426  1.00231.10           O
ATOM   1251  C   SER   171    -177.947 140.301 -24.837  1.00231.10           C
ATOM   1252  O   SER   171    -178.411 141.432 -24.978  1.00231.10           O
ATOM   1253  N   TRP   172    -177.634 139.789 -23.629  1.00345.77           N
ATOM   1254  CA  TRP   172    -177.755 140.577 -22.438  1.00345.77           C
ATOM   1255  CB  TRP   172    -178.952 140.182 -21.558  1.00345.77           C
ATOM   1256  CG  TRP   172    -179.091 141.001 -20.298  1.00345.77           C
ATOM   1257  CD2 TRP   172    -179.851 142.216 -20.204  1.00345.77           C
ATOM   1258  CD1 TRP   172    -178.570 140.775 -19.058  1.00345.77           C
ATOM   1259  NE1 TRP   172    -178.955 141.775 -18.197  1.00345.77           N
ATOM   1260  CE2 TRP   172    -179.745 142.670 -18.890  1.00345.77           C
ATOM   1261  CE3 TRP   172    -180.576 142.898 -21.137  1.00345.77           C
ATOM   1262  CZ2 TRP   172    -180.366 143.817 -18.487  1.00345.77           C
ATOM   1263  CZ3 TRP   172    -181.201 144.056 -20.729  1.00345.77           C
ATOM   1264  CH2 TRP   172    -181.098 144.506 -19.429  1.00345.77           C
ATOM   1265  C   TRP   172    -176.520 140.322 -21.638  1.00345.77           C
ATOM   1266  O   TRP   172    -175.986 139.214 -21.651  1.00345.77           O
ATOM   1267  N   ALA   173    -176.015 141.352 -20.933  1.00283.32           N
ATOM   1268  CA  ALA   173    -174.847 141.125 -20.138  1.00283.32           C
ATOM   1269  CB  ALA   173    -173.561 141.701 -20.755  1.00283.32           C
ATOM   1270  C   ALA   173    -175.047 141.806 -18.826  1.00283.32           C
ATOM   1271  O   ALA   173    -175.604 142.900 -18.759  1.00283.32           O
ATOM   1272  N   LEU   174    -174.610 141.149 -17.735  1.00285.88           N
ATOM   1273  CA  LEU   174    -174.708 141.744 -16.437  1.00285.88           C
ATOM   1274  CB  LEU   174    -175.824 141.114 -15.575  1.00285.88           C
ATOM   1275  CG  LEU   174    -176.155 141.822 -14.239  1.00285.88           C
ATOM   1276  CD1 LEU   174    -177.282 141.079 -13.502  1.00285.88           C
ATOM   1277  CD2 LEU   174    -174.925 142.025 -13.337  1.00285.88           C
ATOM   1278  C   LEU   174    -173.390 141.486 -15.783  1.00285.88           C
ATOM   1279  O   LEU   174    -172.866 140.377 -15.856  1.00285.88           O
ATOM   1280  N   ALA   175    -172.803 142.516 -15.142  1.00261.34           N
ATOM   1281  CA  ALA   175    -171.543 142.294 -14.496  1.00261.34           C
ATOM   1282  CB  ALA   175    -170.335 142.489 -15.427  1.00261.34           C
ATOM   1283  C   ALA   175    -171.411 143.289 -13.392  1.00261.34           C
ATOM   1284  O   ALA   175    -172.084 144.319 -13.382  1.00261.34           O
ATOM   1285  N   GLY   176    -170.540 142.984 -12.410  1.00118.10           N
ATOM   1286  CA  GLY   176    -170.310 143.896 -11.331  1.00118.10           C
ATOM   1287  C   GLY   176    -169.842 143.104 -10.155  1.00118.10           C
ATOM   1288  O   GLY   176    -170.032 141.890 -10.093  1.00118.10           O
ATOM   1289  N   GLY   177    -169.212 143.790  -9.182  1.00 96.37           N
ATOM   1290  CA  GLY   177    -168.756 143.134  -7.993  1.00 96.37           C
ATOM   1291  C   GLY   177    -167.421 143.704  -7.645  1.00 96.37           C
ATOM   1292  O   GLY   177    -166.671 144.136  -8.518  1.00 96.37           O
ATOM   1293  N   TRP   178    -167.093 143.718  -6.338  1.00236.08           N
ATOM   1294  CA  TRP   178    -165.821 144.226  -5.919  1.00236.08           C
ATOM   1295  CB  TRP   178    -165.926 145.604  -5.242  1.00236.08           C
ATOM   1296  CG  TRP   178    -164.613 146.187  -4.778  1.00236.08           C
ATOM   1297  CD2 TRP   178    -164.024 145.904  -3.500  1.00236.08           C
ATOM   1298  CD1 TRP   178    -163.766 147.047  -5.414  1.00236.08           C
ATOM   1299  NE1 TRP   178    -162.685 147.320  -4.610  1.00236.08           N
ATOM   1300  CE2 TRP   178    -162.831 146.623  -3.428  1.00236.08           C
ATOM   1301  CE3 TRP   178    -164.442 145.112  -2.469  1.00236.08           C
ATOM   1302  CZ2 TRP   178    -162.036 146.559  -2.320  1.00236.08           C
ATOM   1303  CZ3 TRP   178    -163.637 145.049  -1.353  1.00236.08           C
ATOM   1304  CH2 TRP   178    -162.457 145.759  -1.280  1.00236.08           C
ATOM   1305  C   TRP   178    -165.269 143.283  -4.899  1.00236.08           C
ATOM   1306  O   TRP   178    -165.883 143.059  -3.858  1.00236.08           O
ATOM   1307  N   ASN   179    -164.094 142.684  -5.180  1.00241.58           N
ATOM   1308  CA  ASN   179    -163.494 141.829  -4.198  1.00241.58           C
ATOM   1309  CB  ASN   179    -164.261 140.513  -3.983  1.00241.58           C
ATOM   1310  CG  ASN   179    -163.675 139.805  -2.769  1.00241.58           C
ATOM   1311  OD1 ASN   179    -164.285 139.769  -1.702  1.00241.58           O
ATOM   1312  ND2 ASN   179    -162.458 139.220  -2.932  1.00241.58           N
ATOM   1313  C   ASN   179    -162.122 141.475  -4.675  1.00241.58           C
ATOM   1314  O   ASN   179    -161.918 141.219  -5.860  1.00241.58           O
ATOM   1315  N   SER   180    -161.130 141.476  -3.761  1.00169.67           N
ATOM   1316  CA  SER   180    -159.815 141.064  -4.155  1.00169.67           C
ATOM   1317  CB  SER   180    -159.142 142.023  -5.151  1.00169.67           C
ATOM   1318  OG  SER   180    -158.934 143.290  -4.544  1.00169.67           O
ATOM   1319  C   SER   180    -158.953 141.017  -2.933  1.00169.67           C
ATOM   1320  O   SER   180    -159.104 141.832  -2.024  1.00169.67           O
ATOM   1321  N   GLN   181    -158.029 140.034  -2.876  1.00353.57           N
ATOM   1322  CA  GLN   181    -157.110 139.958  -1.777  1.00353.57           C
ATOM   1323  CB  GLN   181    -157.795 139.958  -0.399  1.00353.57           C
ATOM   1324  CG  GLN   181    -156.815 139.889   0.773  1.00353.57           C
ATOM   1325  CD  GLN   181    -157.621 139.901   2.064  1.00353.57           C
ATOM   1326  OE1 GLN   181    -157.236 140.533   3.046  1.00353.57           O
ATOM   1327  NE2 GLN   181    -158.772 139.176   2.068  1.00353.57           N
ATOM   1328  C   GLN   181    -156.350 138.675  -1.907  1.00353.57           C
ATOM   1329  O   GLN   181    -156.912 137.655  -2.305  1.00353.57           O
ATOM   1330  N   MET   182    -155.037 138.694  -1.595  1.00397.39           N
ATOM   1331  CA  MET   182    -154.280 137.477  -1.672  1.00397.39           C
ATOM   1332  CB  MET   182    -153.966 137.065  -3.123  1.00397.39           C
ATOM   1333  CG  MET   182    -153.322 135.684  -3.280  1.00397.39           C
ATOM   1334  SD  MET   182    -151.546 135.610  -2.898  1.00397.39           S
ATOM   1335  CE  MET   182    -151.031 136.482  -4.405  1.00397.39           C
ATOM   1336  C   MET   182    -152.984 137.693  -0.948  1.00397.39           C
ATOM   1337  O   MET   182    -152.446 138.799  -0.944  1.00397.39           O
ATOM   1338  N   CYS   183    -152.458 136.637  -0.291  1.00101.22           N
ATOM   1339  CA  CYS   183    -151.200 136.760   0.391  1.00101.22           C
ATOM   1340  CB  CYS   183    -151.341 137.140   1.877  1.00101.22           C
ATOM   1341  SG  CYS   183    -149.733 137.288   2.709  1.00101.22           S
ATOM   1342  C   CYS   183    -150.510 135.432   0.341  1.00101.22           C
ATOM   1343  O   CYS   183    -151.152 134.397   0.173  1.00101.22           O
ATOM   1344  N   CYS   184    -149.164 135.432   0.460  1.00 94.64           N
ATOM   1345  CA  CYS   184    -148.426 134.198   0.450  1.00 94.64           C
ATOM   1346  CB  CYS   184    -147.940 133.785  -0.949  1.00 94.64           C
ATOM   1347  SG  CYS   184    -147.014 132.220  -0.927  1.00 94.64           S
ATOM   1348  C   CYS   184    -147.209 134.376   1.304  1.00 94.64           C
ATOM   1349  O   CYS   184    -146.758 135.498   1.526  1.00 94.64           O
ATOM   1350  N   GLN   185    -146.655 133.261   1.830  1.00269.76           N
ATOM   1351  CA  GLN   185    -145.470 133.353   2.639  1.00269.76           C
ATOM   1352  CB  GLN   185    -145.759 133.746   4.099  1.00269.76           C
ATOM   1353  CG  GLN   185    -144.505 133.862   4.967  1.00269.76           C
ATOM   1354  CD  GLN   185    -144.943 134.263   6.368  1.00269.76           C
ATOM   1355  OE1 GLN   185    -144.116 134.476   7.254  1.00269.76           O
ATOM   1356  NE2 GLN   185    -146.282 134.365   6.578  1.00269.76           N
ATOM   1357  C   GLN   185    -144.816 132.001   2.656  1.00269.76           C
ATOM   1358  O   GLN   185    -145.409 131.013   2.227  1.00269.76           O
ATOM   1359  N   GLY   186    -143.555 131.929   3.138  1.00146.91           N
ATOM   1360  CA  GLY   186    -142.875 130.664   3.216  1.00146.91           C
ATOM   1361  C   GLY   186    -141.572 130.868   3.933  1.00146.91           C
ATOM   1362  O   GLY   186    -141.040 131.976   3.967  1.00146.91           O
ATOM   1363  N   GLU   187    -141.026 129.783   4.527  1.00258.44           N
ATOM   1364  CA  GLU   187    -139.776 129.864   5.232  1.00258.44           C
ATOM   1365  CB  GLU   187    -139.938 130.153   6.734  1.00258.44           C
ATOM   1366  CG  GLU   187    -140.518 131.542   7.017  1.00258.44           C
ATOM   1367  CD  GLU   187    -140.639 131.713   8.524  1.00258.44           C
ATOM   1368  OE1 GLU   187    -140.230 130.776   9.260  1.00258.44           O
ATOM   1369  OE2 GLU   187    -141.137 132.785   8.958  1.00258.44           O
ATOM   1370  C   GLU   187    -139.085 128.538   5.094  1.00258.44           C
ATOM   1371  O   GLU   187    -139.716 127.537   4.759  1.00258.44           O
ATOM   1372  N   GLN   188    -137.753 128.500   5.332  1.00252.05           N
ATOM   1373  CA  GLN   188    -137.028 127.266   5.190  1.00252.05           C
ATOM   1374  CB  GLN   188    -136.296 127.151   3.843  1.00252.05           C
ATOM   1375  CG  GLN   188    -137.244 127.167   2.642  1.00252.05           C
ATOM   1376  CD  GLN   188    -136.406 127.052   1.378  1.00252.05           C
ATOM   1377  OE1 GLN   188    -135.195 126.846   1.438  1.00252.05           O
ATOM   1378  NE2 GLN   188    -137.068 127.184   0.197  1.00252.05           N
ATOM   1379  C   GLN   188    -135.988 127.181   6.271  1.00252.05           C
ATOM   1380  O   GLN   188    -135.703 128.167   6.948  1.00252.05           O
ATOM   1381  N   ASN   189    -135.408 125.973   6.471  1.00216.82           N
ATOM   1382  CA  ASN   189    -134.392 125.781   7.474  1.00216.82           C
ATOM   1383  CB  ASN   189    -134.859 124.931   8.669  1.00216.82           C
ATOM   1384  CG  ASN   189    -135.851 125.753   9.480  1.00216.82           C
ATOM   1385  OD1 ASN   189    -135.551 126.866   9.908  1.00216.82           O
ATOM   1386  ND2 ASN   189    -137.071 125.191   9.696  1.00216.82           N
ATOM   1387  C   ASN   189    -133.227 125.063   6.854  1.00216.82           C
ATOM   1388  O   ASN   189    -133.377 124.257   5.937  1.00216.82           O
ATOM   1389  N   PRO   190    -132.055 125.390   7.338  1.00 94.51           N
ATOM   1390  CA  PRO   190    -130.838 124.778   6.854  1.00 94.51           C
ATOM   1391  CD  PRO   190    -131.827 126.757   7.775  1.00 94.51           C
ATOM   1392  CB  PRO   190    -129.725 125.806   7.069  1.00 94.51           C
ATOM   1393  CG  PRO   190    -130.319 126.829   8.050  1.00 94.51           C
ATOM   1394  C   PRO   190    -130.525 123.443   7.471  1.00 94.51           C
ATOM   1395  O   PRO   190    -131.053 123.115   8.533  1.00 94.51           O
ATOM   1396  N   PRO   191    -129.699 122.690   6.786  1.00 78.01           N
ATOM   1397  CA  PRO   191    -129.235 121.399   7.245  1.00 78.01           C
ATOM   1398  CD  PRO   191    -129.721 122.764   5.335  1.00 78.01           C
ATOM   1399  CB  PRO   191    -128.931 120.582   5.988  1.00 78.01           C
ATOM   1400  CG  PRO   191    -128.804 121.626   4.869  1.00 78.01           C
ATOM   1401  C   PRO   191    -128.040 121.533   8.143  1.00 78.01           C
ATOM   1402  O   PRO   191    -127.539 122.645   8.302  1.00 78.01           O
ATOM   1403  N   GLY   192    -127.565 120.411   8.735  1.00111.27           N
ATOM   1404  CA  GLY   192    -126.422 120.453   9.609  1.00111.27           C
ATOM   1405  C   GLY   192    -125.349 119.550   9.066  1.00111.27           C
ATOM   1406  O   GLY   192    -125.611 118.532   8.427  1.00111.27           O
ATOM   1407  N   PRO   193    -124.130 119.952   9.325  1.00185.19           N
ATOM   1408  CA  PRO   193    -122.974 119.216   8.860  1.00185.19           C
ATOM   1409  CD  PRO   193    -123.881 121.385   9.329  1.00185.19           C
ATOM   1410  CB  PRO   193    -121.825 120.222   8.813  1.00185.19           C
ATOM   1411  CG  PRO   193    -122.524 121.578   8.638  1.00185.19           C
ATOM   1412  C   PRO   193    -122.626 118.010   9.686  1.00185.19           C
ATOM   1413  O   PRO   193    -123.123 117.883  10.804  1.00185.19           O
ATOM   1414  N   PHE   194    -121.773 117.115   9.133  1.00279.89           N
ATOM   1415  CA  PHE   194    -121.310 115.934   9.814  1.00279.89           C
ATOM   1416  CB  PHE   194    -122.118 114.674   9.465  1.00279.89           C
ATOM   1417  CG  PHE   194    -122.039 114.468   7.990  1.00279.89           C
ATOM   1418  CD1 PHE   194    -120.974 113.812   7.418  1.00279.89           C
ATOM   1419  CD2 PHE   194    -123.045 114.932   7.176  1.00279.89           C
ATOM   1420  CE1 PHE   194    -120.907 113.622   6.058  1.00279.89           C
ATOM   1421  CE2 PHE   194    -122.984 114.747   5.816  1.00279.89           C
ATOM   1422  CZ  PHE   194    -121.917 114.089   5.254  1.00279.89           C
ATOM   1423  C   PHE   194    -119.881 115.685   9.414  1.00279.89           C
ATOM   1424  O   PHE   194    -119.383 116.291   8.467  1.00279.89           O
ATOM   1425  N   TRP   195    -119.172 114.795  10.150  1.00293.81           N
ATOM   1426  CA  TRP   195    -117.794 114.504   9.839  1.00293.81           C
ATOM   1427  CB  TRP   195    -116.804 115.339  10.668  1.00293.81           C
ATOM   1428  CG  TRP   195    -116.845 116.821  10.382  1.00293.81           C
ATOM   1429  CD2 TRP   195    -117.753 117.734  11.017  1.00293.81           C
ATOM   1430  CD1 TRP   195    -116.085 117.563   9.526  1.00293.81           C
ATOM   1431  NE1 TRP   195    -116.458 118.885   9.593  1.00293.81           N
ATOM   1432  CE2 TRP   195    -117.486 119.004  10.507  1.00293.81           C
ATOM   1433  CE3 TRP   195    -118.729 117.529  11.949  1.00293.81           C
ATOM   1434  CZ2 TRP   195    -118.193 120.095  10.926  1.00293.81           C
ATOM   1435  CZ3 TRP   195    -119.442 118.630  12.368  1.00293.81           C
ATOM   1436  CH2 TRP   195    -119.178 119.889  11.867  1.00293.81           C
ATOM   1437  C   TRP   195    -117.523 113.058  10.161  1.00293.81           C
ATOM   1438  O   TRP   195    -118.299 112.417  10.868  1.00293.81           O
ATOM   1439  N   LYS   196    -116.408 112.500   9.624  1.00304.91           N
ATOM   1440  CA  LYS   196    -116.029 111.129   9.874  1.00304.91           C
ATOM   1441  CB  LYS   196    -116.507 110.134   8.800  1.00304.91           C
ATOM   1442  CG  LYS   196    -117.954 109.665   8.977  1.00304.91           C
ATOM   1443  CD  LYS   196    -119.009 110.757   8.798  1.00304.91           C
ATOM   1444  CE  LYS   196    -120.436 110.237   8.984  1.00304.91           C
ATOM   1445  NZ  LYS   196    -121.407 111.348   8.896  1.00304.91           N
ATOM   1446  C   LYS   196    -114.530 111.030   9.929  1.00304.91           C
ATOM   1447  O   LYS   196    -113.823 111.996   9.647  1.00304.91           O
ATOM   1448  N   ALA   197    -114.008 109.842  10.324  1.00277.46           N
ATOM   1449  CA  ALA   197    -112.586 109.630  10.427  1.00277.46           C
ATOM   1450  CB  ALA   197    -112.030 109.876  11.841  1.00277.46           C
ATOM   1451  C   ALA   197    -112.290 108.196  10.083  1.00277.46           C
ATOM   1452  O   ALA   197    -113.200 107.372   9.996  1.00277.46           O
ATOM   1453  N   ALA   198    -110.996 107.865   9.853  1.00279.68           N
ATOM   1454  CA  ALA   198    -110.621 106.519   9.502  1.00279.68           C
ATOM   1455  CB  ALA   198    -110.486 106.297   7.986  1.00279.68           C
ATOM   1456  C   ALA   198    -109.280 106.205  10.106  1.00279.68           C
ATOM   1457  O   ALA   198    -108.557 107.102  10.536  1.00279.68           O
ATOM   1458  N   PHE   199    -108.932 104.897  10.171  1.00316.06           N
ATOM   1459  CA  PHE   199    -107.674 104.456  10.721  1.00316.06           C
ATOM   1460  CB  PHE   199    -107.793 103.947  12.168  1.00316.06           C
ATOM   1461  CG  PHE   199    -108.251 105.089  13.010  1.00316.06           C
ATOM   1462  CD1 PHE   199    -107.352 106.014  13.489  1.00316.06           C
ATOM   1463  CD2 PHE   199    -109.584 105.235  13.320  1.00316.06           C
ATOM   1464  CE1 PHE   199    -107.776 107.065  14.268  1.00316.06           C
ATOM   1465  CE2 PHE   199    -110.014 106.284  14.098  1.00316.06           C
ATOM   1466  CZ  PHE   199    -109.110 107.204  14.570  1.00316.06           C
ATOM   1467  C   PHE   199    -107.191 103.298   9.889  1.00316.06           C
ATOM   1468  O   PHE   199    -107.929 102.791   9.046  1.00316.06           O
ATOM   1469  N   ALA   200    -105.922 102.862  10.086  1.00286.58           N
ATOM   1470  CA  ALA   200    -105.408 101.754   9.320  1.00286.58           C
ATOM   1471  CB  ALA   200    -104.712 102.186   8.018  1.00286.58           C
ATOM   1472  C   ALA   200    -104.387 101.005  10.134  1.00286.58           C
ATOM   1473  O   ALA   200    -103.791 101.553  11.060  1.00286.58           O
ATOM   1474  N   ASP   201    -104.186  99.704   9.813  1.00276.42           N
ATOM   1475  CA  ASP   201    -103.221  98.871  10.486  1.00276.42           C
ATOM   1476  CB  ASP   201    -103.845  97.973  11.570  1.00276.42           C
ATOM   1477  CG  ASP   201    -102.743  97.398  12.451  1.00276.42           C
ATOM   1478  OD1 ASP   201    -101.566  97.821  12.298  1.00276.42           O
ATOM   1479  OD2 ASP   201    -103.071  96.524  13.298  1.00276.42           O
ATOM   1480  C   ASP   201    -102.612  97.971   9.446  1.00276.42           C
ATOM   1481  O   ASP   201    -103.192  97.776   8.379  1.00276.42           O
ATOM   1482  N   SER   202    -101.410  97.409   9.715  1.00210.98           N
ATOM   1483  CA  SER   202    -100.782  96.543   8.749  1.00210.98           C
ATOM   1484  CB  SER   202     -99.590  97.191   8.025  1.00210.98           C
ATOM   1485  OG  SER   202    -100.026  98.324   7.289  1.00210.98           O
ATOM   1486  C   SER   202    -100.251  95.329   9.452  1.00210.98           C
ATOM   1487  O   SER   202    -100.138  95.313  10.677  1.00210.98           O
ATOM   1488  N   SER   203     -99.927  94.265   8.680  1.00196.59           N
ATOM   1489  CA  SER   203     -99.406  93.057   9.262  1.00196.59           C
ATOM   1490  CB  SER   203    -100.489  92.005   9.561  1.00196.59           C
ATOM   1491  OG  SER   203     -99.907  90.850  10.150  1.00196.59           O
ATOM   1492  C   SER   203     -98.431  92.439   8.297  1.00196.59           C
ATOM   1493  O   SER   203     -98.283  92.899   7.166  1.00196.59           O
ATOM   1494  N   GLY   204     -97.713  91.381   8.745  1.00136.74           N
ATOM   1495  CA  GLY   204     -96.756  90.684   7.926  1.00136.74           C
ATOM   1496  C   GLY   204     -96.227  89.521   8.721  1.00136.74           C
ATOM   1497  O   GLY   204     -96.412  89.460   9.936  1.00136.74           O
ATOM   1498  N   GLN   205     -95.545  88.565   8.047  1.00312.38           N
ATOM   1499  CA  GLN   205     -95.016  87.407   8.722  1.00312.38           C
ATOM   1500  CB  GLN   205     -95.859  86.131   8.547  1.00312.38           C
ATOM   1501  CG  GLN   205     -95.851  85.570   7.120  1.00312.38           C
ATOM   1502  CD  GLN   205     -96.859  86.327   6.266  1.00312.38           C
ATOM   1503  OE1 GLN   205     -98.001  85.896   6.113  1.00312.38           O
ATOM   1504  NE2 GLN   205     -96.429  87.480   5.688  1.00312.38           N
ATOM   1505  C   GLN   205     -93.677  87.082   8.127  1.00312.38           C
ATOM   1506  O   GLN   205     -93.274  87.674   7.127  1.00312.38           O
ATOM   1507  N   HIS   206     -92.936  86.136   8.749  1.00207.09           N
ATOM   1508  CA  HIS   206     -91.663  85.737   8.208  1.00207.09           C
ATOM   1509  ND1 HIS   206     -90.822  88.097  10.587  1.00207.09           N
ATOM   1510  CG  HIS   206     -90.336  87.515   9.438  1.00207.09           C
ATOM   1511  CB  HIS   206     -90.471  86.053   9.126  1.00207.09           C
ATOM   1512  NE2 HIS   206     -89.862  89.721   9.411  1.00207.09           N
ATOM   1513  CD2 HIS   206     -89.753  88.521   8.730  1.00207.09           C
ATOM   1514  CE1 HIS   206     -90.511  89.416  10.520  1.00207.09           C
ATOM   1515  C   HIS   206     -91.695  84.247   8.015  1.00207.09           C
ATOM   1516  O   HIS   206     -91.966  83.480   8.938  1.00207.09           O
ATOM   1517  N   PRO   207     -91.443  83.849   6.796  1.00167.98           N
ATOM   1518  CA  PRO   207     -91.475  82.449   6.436  1.00167.98           C
ATOM   1519  CD  PRO   207     -91.853  84.703   5.693  1.00167.98           C
ATOM   1520  CB  PRO   207     -91.639  82.416   4.915  1.00167.98           C
ATOM   1521  CG  PRO   207     -92.327  83.752   4.586  1.00167.98           C
ATOM   1522  C   PRO   207     -90.301  81.623   6.885  1.00167.98           C
ATOM   1523  O   PRO   207     -89.165  82.086   6.790  1.00167.98           O
ATOM   1524  N   PRO   208     -90.571  80.434   7.376  1.00175.34           N
ATOM   1525  CA  PRO   208     -89.493  79.522   7.680  1.00175.34           C
ATOM   1526  CD  PRO   208     -91.642  80.334   8.360  1.00175.34           C
ATOM   1527  CB  PRO   208     -89.959  78.681   8.870  1.00175.34           C
ATOM   1528  CG  PRO   208     -91.061  79.525   9.529  1.00175.34           C
ATOM   1529  C   PRO   208     -89.186  78.661   6.479  1.00175.34           C
ATOM   1530  O   PRO   208     -90.079  78.491   5.650  1.00175.34           O
ATOM   1531  N   ASP   209     -87.947  78.111   6.379  1.00226.12           N
ATOM   1532  CA  ASP   209     -87.538  77.181   5.344  1.00226.12           C
ATOM   1533  CB  ASP   209     -86.760  77.770   4.144  1.00226.12           C
ATOM   1534  CG  ASP   209     -87.721  78.437   3.153  1.00226.12           C
ATOM   1535  OD1 ASP   209     -88.725  79.055   3.600  1.00226.12           O
ATOM   1536  OD2 ASP   209     -87.464  78.327   1.925  1.00226.12           O
ATOM   1537  C   ASP   209     -86.652  76.153   5.994  1.00226.12           C
ATOM   1538  O   ASP   209     -86.462  76.175   7.208  1.00226.12           O
ATOM   1539  N   ALA   210     -86.099  75.190   5.220  1.00250.21           N
ATOM   1540  CA  ALA   210     -85.290  74.180   5.858  1.00250.21           C
ATOM   1541  CB  ALA   210     -86.110  72.994   6.395  1.00250.21           C
ATOM   1542  C   ALA   210     -84.315  73.600   4.873  1.00250.21           C
ATOM   1543  O   ALA   210     -84.358  73.908   3.682  1.00250.21           O
ATOM   1544  N   CYS   211     -83.383  72.758   5.383  1.00 98.52           N
ATOM   1545  CA  CYS   211     -82.404  72.041   4.603  1.00 98.52           C
ATOM   1546  CB  CYS   211     -80.949  72.451   4.890  1.00 98.52           C
ATOM   1547  SG  CYS   211     -80.587  74.179   4.459  1.00 98.52           S
ATOM   1548  C   CYS   211     -82.525  70.593   5.002  1.00 98.52           C
ATOM   1549  O   CYS   211     -83.401  70.247   5.793  1.00 98.52           O
ATOM   1550  N   ALA   212     -81.672  69.692   4.451  1.00255.67           N
ATOM   1551  CA  ALA   212     -81.773  68.298   4.820  1.00255.67           C
ATOM   1552  CB  ALA   212     -82.937  67.573   4.125  1.00255.67           C
ATOM   1553  C   ALA   212     -80.497  67.567   4.472  1.00255.67           C
ATOM   1554  O   ALA   212     -79.609  68.132   3.836  1.00255.67           O
ATOM   1555  N   PHE   213     -80.371  66.279   4.904  1.00318.62           N
ATOM   1556  CA  PHE   213     -79.175  65.505   4.629  1.00318.62           C
ATOM   1557  CB  PHE   213     -78.399  64.937   5.836  1.00318.62           C
ATOM   1558  CG  PHE   213     -77.865  65.981   6.749  1.00318.62           C
ATOM   1559  CD1 PHE   213     -76.923  66.894   6.339  1.00318.62           C
ATOM   1560  CD2 PHE   213     -78.267  65.985   8.064  1.00318.62           C
ATOM   1561  CE1 PHE   213     -76.440  67.832   7.218  1.00318.62           C
ATOM   1562  CE2 PHE   213     -77.788  66.918   8.950  1.00318.62           C
ATOM   1563  CZ  PHE   213     -76.873  67.847   8.522  1.00318.62           C
ATOM   1564  C   PHE   213     -79.525  64.234   3.906  1.00318.62           C
ATOM   1565  O   PHE   213     -80.687  63.836   3.828  1.00318.62           O
ATOM   1566  N   ARG   214     -78.483  63.582   3.332  1.00387.61           N
ATOM   1567  CA  ARG   214     -78.567  62.318   2.643  1.00387.61           C
ATOM   1568  CB  ARG   214     -79.079  62.483   1.193  1.00387.61           C
ATOM   1569  CG  ARG   214     -78.318  63.503   0.337  1.00387.61           C
ATOM   1570  CD  ARG   214     -79.248  64.347  -0.545  1.00387.61           C
ATOM   1571  NE  ARG   214     -80.073  63.439  -1.395  1.00387.61           N
ATOM   1572  CZ  ARG   214     -79.837  63.346  -2.738  1.00387.61           C
ATOM   1573  NH1 ARG   214     -78.702  63.894  -3.261  1.00387.61           N
ATOM   1574  NH2 ARG   214     -80.752  62.760  -3.563  1.00387.61           N
ATOM   1575  C   ARG   214     -77.197  61.676   2.702  1.00387.61           C
ATOM   1576  O   ARG   214     -76.193  62.386   2.759  1.00387.61           O
ATOM   1577  N   ARG   215     -77.098  60.319   2.745  1.00357.38           N
ATOM   1578  CA  ARG   215     -75.772  59.754   2.867  1.00357.38           C
ATOM   1579  CB  ARG   215     -75.117  60.208   4.184  1.00357.38           C
ATOM   1580  CG  ARG   215     -73.592  60.269   4.160  1.00357.38           C
ATOM   1581  CD  ARG   215     -73.026  61.223   5.218  1.00357.38           C
ATOM   1582  NE  ARG   215     -73.573  60.805   6.537  1.00357.38           N
ATOM   1583  CZ  ARG   215     -74.716  61.378   7.017  1.00357.38           C
ATOM   1584  NH1 ARG   215     -75.366  62.341   6.300  1.00357.38           N
ATOM   1585  NH2 ARG   215     -75.217  60.981   8.223  1.00357.38           N
ATOM   1586  C   ARG   215     -75.830  58.236   2.813  1.00357.38           C
ATOM   1587  O   ARG   215     -76.904  57.668   2.615  1.00357.38           O
ATOM   1588  N   GLY   216     -74.664  57.546   2.986  1.00331.45           N
ATOM   1589  CA  GLY   216     -74.582  56.101   2.980  1.00331.45           C
ATOM   1590  C   GLY   216     -73.917  55.647   1.722  1.00331.45           C
ATOM   1591  O   GLY   216     -73.622  54.465   1.551  1.00331.45           O
ATOM   1592  N   ARG   217     -73.629  56.592   0.817  1.00285.96           N
ATOM   1593  CA  ARG   217     -73.033  56.287  -0.449  1.00285.96           C
ATOM   1594  CB  ARG   217     -73.422  57.269  -1.563  1.00285.96           C
ATOM   1595  CG  ARG   217     -74.749  56.986  -2.260  1.00285.96           C
ATOM   1596  CD  ARG   217     -74.538  56.401  -3.657  1.00285.96           C
ATOM   1597  NE  ARG   217     -75.795  56.634  -4.408  1.00285.96           N
ATOM   1598  CZ  ARG   217     -76.006  57.863  -4.957  1.00285.96           C
ATOM   1599  NH1 ARG   217     -75.052  58.836  -4.832  1.00285.96           N
ATOM   1600  NH2 ARG   217     -77.180  58.129  -5.596  1.00285.96           N
ATOM   1601  C   ARG   217     -71.563  56.440  -0.299  1.00285.96           C
ATOM   1602  O   ARG   217     -70.999  56.111   0.742  1.00285.96           O
ATOM   1603  N   LYS   218     -70.929  56.936  -1.384  1.00147.17           N
ATOM   1604  CA  LYS   218     -69.521  57.184  -1.513  1.00147.17           C
ATOM   1605  CB  LYS   218     -69.240  58.235  -2.598  1.00147.17           C
ATOM   1606  CG  LYS   218     -67.883  58.923  -2.463  1.00147.17           C
ATOM   1607  CD  LYS   218     -67.605  59.883  -3.620  1.00147.17           C
ATOM   1608  CE  LYS   218     -66.775  61.116  -3.246  1.00147.17           C
ATOM   1609  NZ  LYS   218     -67.530  61.987  -2.315  1.00147.17           N
ATOM   1610  C   LYS   218     -69.014  57.738  -0.230  1.00147.17           C
ATOM   1611  O   LYS   218     -69.537  58.724   0.288  1.00147.17           O
ATOM   1612  N   LYS   219     -68.015  57.041   0.341  1.00168.13           N
ATOM   1613  CA  LYS   219     -67.403  57.429   1.574  1.00168.13           C
ATOM   1614  CB  LYS   219     -66.431  56.376   2.121  1.00168.13           C
ATOM   1615  CG  LYS   219     -67.040  55.008   2.395  1.00168.13           C
ATOM   1616  CD  LYS   219     -65.970  53.933   2.624  1.00168.13           C
ATOM   1617  CE  LYS   219     -64.931  53.824   1.496  1.00168.13           C
ATOM   1618  NZ  LYS   219     -63.857  54.830   1.683  1.00168.13           N
ATOM   1619  C   LYS   219     -66.516  58.617   1.424  1.00168.13           C
ATOM   1620  O   LYS   219     -66.625  59.577   2.183  1.00168.13           O
ATOM   1621  N   ARG   220     -65.624  58.587   0.416  1.00150.37           N
ATOM   1622  CA  ARG   220     -64.514  59.489   0.480  1.00150.37           C
ATOM   1623  CB  ARG   220     -63.285  59.048  -0.331  1.00150.37           C
ATOM   1624  CG  ARG   220     -62.435  58.015   0.402  1.00150.37           C
ATOM   1625  CD  ARG   220     -61.067  57.768  -0.235  1.00150.37           C
ATOM   1626  NE  ARG   220     -61.252  56.850  -1.394  1.00150.37           N
ATOM   1627  CZ  ARG   220     -60.177  56.483  -2.154  1.00150.37           C
ATOM   1628  NH1 ARG   220     -58.948  57.027  -1.910  1.00150.37           N
ATOM   1629  NH2 ARG   220     -60.317  55.560  -3.148  1.00150.37           N
ATOM   1630  C   ARG   220     -64.758  60.902   0.114  1.00150.37           C
ATOM   1631  O   ARG   220     -65.333  61.229  -0.922  1.00150.37           O
ATOM   1632  N   ILE   221     -64.296  61.781   1.016  1.00220.32           N
ATOM   1633  CA  ILE   221     -64.164  63.182   0.790  1.00220.32           C
ATOM   1634  CB  ILE   221     -65.410  64.006   0.947  1.00220.32           C
ATOM   1635  CG1 ILE   221     -66.324  63.842  -0.275  1.00220.32           C
ATOM   1636  CG2 ILE   221     -65.001  65.465   1.201  1.00220.32           C
ATOM   1637  CD1 ILE   221     -65.642  64.280  -1.570  1.00220.32           C
ATOM   1638  C   ILE   221     -63.215  63.602   1.843  1.00220.32           C
ATOM   1639  O   ILE   221     -63.554  63.667   3.025  1.00220.32           O
ATOM   1640  N   PRO   222     -62.015  63.855   1.429  1.00160.69           N
ATOM   1641  CA  PRO   222     -61.077  64.287   2.411  1.00160.69           C
ATOM   1642  CD  PRO   222     -61.393  62.911   0.508  1.00160.69           C
ATOM   1643  CB  PRO   222     -59.687  63.944   1.878  1.00160.69           C
ATOM   1644  CG  PRO   222     -59.951  62.707   1.010  1.00160.69           C
ATOM   1645  C   PRO   222     -61.279  65.704   2.781  1.00160.69           C
ATOM   1646  O   PRO   222     -62.015  66.401   2.079  1.00160.69           O
ATOM   1647  N   TYR   223     -60.712  66.097   3.942  1.00231.40           N
ATOM   1648  CA  TYR   223     -60.877  67.432   4.408  1.00231.40           C
ATOM   1649  CB  TYR   223     -61.053  67.594   5.931  1.00231.40           C
ATOM   1650  CG  TYR   223     -59.794  67.622   6.697  1.00231.40           C
ATOM   1651  CD1 TYR   223     -59.303  66.424   7.149  1.00231.40           C
ATOM   1652  CD2 TYR   223     -59.133  68.790   6.993  1.00231.40           C
ATOM   1653  CE1 TYR   223     -58.150  66.376   7.880  1.00231.40           C
ATOM   1654  CE2 TYR   223     -57.973  68.741   7.728  1.00231.40           C
ATOM   1655  CZ  TYR   223     -57.486  67.535   8.171  1.00231.40           C
ATOM   1656  OH  TYR   223     -56.298  67.482   8.924  1.00231.40           O
ATOM   1657  C   TYR   223     -60.096  68.520   3.754  1.00231.40           C
ATOM   1658  O   TYR   223     -60.707  69.523   3.388  1.00231.40           O
ATOM   1659  N   SER   224     -58.767  68.419   3.544  1.00138.95           N
ATOM   1660  CA  SER   224     -58.282  69.602   2.895  1.00138.95           C
ATOM   1661  CB  SER   224     -58.188  70.894   3.747  1.00138.95           C
ATOM   1662  OG  SER   224     -57.473  70.722   4.958  1.00138.95           O
ATOM   1663  C   SER   224     -57.053  69.411   2.089  1.00138.95           C
ATOM   1664  O   SER   224     -56.434  68.350   2.038  1.00138.95           O
ATOM   1665  N   LYS   225     -56.747  70.515   1.397  1.00113.65           N
ATOM   1666  CA  LYS   225     -55.722  70.747   0.437  1.00113.65           C
ATOM   1667  CB  LYS   225     -55.757  72.244   0.143  1.00113.65           C
ATOM   1668  CG  LYS   225     -54.687  72.838  -0.753  1.00113.65           C
ATOM   1669  CD  LYS   225     -55.041  74.297  -1.037  1.00113.65           C
ATOM   1670  CE  LYS   225     -55.406  75.047   0.252  1.00113.65           C
ATOM   1671  NZ  LYS   225     -56.067  76.333  -0.055  1.00113.65           N
ATOM   1672  C   LYS   225     -54.381  70.456   1.016  1.00113.65           C
ATOM   1673  O   LYS   225     -53.628  69.657   0.463  1.00113.65           O
ATOM   1674  N   GLY   226     -54.061  71.108   2.148  1.00 45.45           N
ATOM   1675  CA  GLY   226     -52.806  70.975   2.823  1.00 45.45           C
ATOM   1676  C   GLY   226     -52.698  69.598   3.381  1.00 45.45           C
ATOM   1677  O   GLY   226     -51.604  69.073   3.582  1.00 45.45           O
ATOM   1678  N   GLN   227     -53.852  69.022   3.747  1.00167.50           N
ATOM   1679  CA  GLN   227     -53.857  67.745   4.389  1.00167.50           C
ATOM   1680  CB  GLN   227     -55.271  67.315   4.788  1.00167.50           C
ATOM   1681  CG  GLN   227     -56.078  68.407   5.464  1.00167.50           C
ATOM   1682  CD  GLN   227     -55.175  69.293   6.300  1.00167.50           C
ATOM   1683  OE1 GLN   227     -54.797  68.913   7.397  1.00167.50           O
ATOM   1684  NE2 GLN   227     -54.834  70.518   5.816  1.00167.50           N
ATOM   1685  C   GLN   227     -53.425  66.690   3.438  1.00167.50           C
ATOM   1686  O   GLN   227     -52.502  65.920   3.690  1.00167.50           O
ATOM   1687  N   LEU   228     -54.118  66.647   2.298  1.00178.38           N
ATOM   1688  CA  LEU   228     -53.909  65.626   1.330  1.00178.38           C
ATOM   1689  CB  LEU   228     -55.075  65.564   0.346  1.00178.38           C
ATOM   1690  CG  LEU   228     -55.043  64.340  -0.562  1.00178.38           C
ATOM   1691  CD1 LEU   228     -54.898  63.047   0.255  1.00178.38           C
ATOM   1692  CD2 LEU   228     -56.312  64.326  -1.415  1.00178.38           C
ATOM   1693  C   LEU   228     -52.609  65.861   0.639  1.00178.38           C
ATOM   1694  O   LEU   228     -51.950  64.915   0.217  1.00178.38           O
ATOM   1695  N   ARG   229     -52.235  67.142   0.467  1.00 95.19           N
ATOM   1696  CA  ARG   229     -51.004  67.512  -0.172  1.00 95.19           C
ATOM   1697  CB  ARG   229     -50.876  69.040  -0.334  1.00 95.19           C
ATOM   1698  CG  ARG   229     -49.459  69.544  -0.635  1.00 95.19           C
ATOM   1699  CD  ARG   229     -49.376  71.074  -0.719  1.00 95.19           C
ATOM   1700  NE  ARG   229     -47.944  71.482  -0.598  1.00 95.19           N
ATOM   1701  CZ  ARG   229     -47.117  71.464  -1.682  1.00 95.19           C
ATOM   1702  NH1 ARG   229     -47.576  71.011  -2.885  1.00 95.19           N
ATOM   1703  NH2 ARG   229     -45.827  71.898  -1.562  1.00 95.19           N
ATOM   1704  C   ARG   229     -49.837  67.044   0.641  1.00 95.19           C
ATOM   1705  O   ARG   229     -48.890  66.467   0.111  1.00 95.19           O
ATOM   1706  N   GLU   230     -49.878  67.282   1.963  1.00 55.85           N
ATOM   1707  CA  GLU   230     -48.795  66.933   2.839  1.00 55.85           C
ATOM   1708  CB  GLU   230     -48.984  67.510   4.257  1.00 55.85           C
ATOM   1709  CG  GLU   230     -48.861  69.038   4.302  1.00 55.85           C
ATOM   1710  CD  GLU   230     -49.235  69.523   5.698  1.00 55.85           C
ATOM   1711  OE1 GLU   230     -49.917  68.758   6.430  1.00 55.85           O
ATOM   1712  OE2 GLU   230     -48.848  70.670   6.047  1.00 55.85           O
ATOM   1713  C   GLU   230     -48.670  65.442   2.941  1.00 55.85           C
ATOM   1714  O   GLU   230     -47.569  64.909   3.089  1.00 55.85           O
ATOM   1715  N   LEU   231     -49.805  64.720   2.929  1.00126.41           N
ATOM   1716  CA  LEU   231     -49.721  63.291   3.035  1.00126.41           C
ATOM   1717  CB  LEU   231     -51.067  62.594   3.281  1.00126.41           C
ATOM   1718  CG  LEU   231     -51.409  62.476   4.775  1.00126.41           C
ATOM   1719  CD1 LEU   231     -50.537  61.399   5.441  1.00126.41           C
ATOM   1720  CD2 LEU   231     -51.294  63.828   5.493  1.00126.41           C
ATOM   1721  C   LEU   231     -49.088  62.666   1.837  1.00126.41           C
ATOM   1722  O   LEU   231     -48.174  61.852   1.962  1.00126.41           O
ATOM   1723  N   GLU   232     -49.550  63.047   0.638  1.00 68.94           N
ATOM   1724  CA  GLU   232     -49.070  62.464  -0.576  1.00 68.94           C
ATOM   1725  CB  GLU   232     -49.918  62.883  -1.790  1.00 68.94           C
ATOM   1726  CG  GLU   232     -51.319  62.261  -1.740  1.00 68.94           C
ATOM   1727  CD  GLU   232     -52.207  62.912  -2.791  1.00 68.94           C
ATOM   1728  OE1 GLU   232     -51.784  63.946  -3.374  1.00 68.94           O
ATOM   1729  OE2 GLU   232     -53.330  62.387  -3.018  1.00 68.94           O
ATOM   1730  C   GLU   232     -47.637  62.842  -0.799  1.00 68.94           C
ATOM   1731  O   GLU   232     -46.867  62.062  -1.357  1.00 68.94           O
ATOM   1732  N   ARG   233     -47.246  64.072  -0.420  1.00124.88           N
ATOM   1733  CA  ARG   233     -45.884  64.492  -0.617  1.00124.88           C
ATOM   1734  CB  ARG   233     -45.679  65.986  -0.318  1.00124.88           C
ATOM   1735  CG  ARG   233     -45.985  66.894  -1.513  1.00124.88           C
ATOM   1736  CD  ARG   233     -47.354  66.660  -2.154  1.00124.88           C
ATOM   1737  NE  ARG   233     -47.242  65.429  -2.987  1.00124.88           N
ATOM   1738  CZ  ARG   233     -48.338  64.923  -3.624  1.00124.88           C
ATOM   1739  NH1 ARG   233     -49.556  65.519  -3.465  1.00124.88           N
ATOM   1740  NH2 ARG   233     -48.216  63.825  -4.425  1.00124.88           N
ATOM   1741  C   ARG   233     -44.925  63.708   0.228  1.00124.88           C
ATOM   1742  O   ARG   233     -43.946  63.156  -0.273  1.00124.88           O
ATOM   1743  N   GLU   234     -45.200  63.604   1.537  1.00 89.55           N
ATOM   1744  CA  GLU   234     -44.301  62.931   2.430  1.00 89.55           C
ATOM   1745  CB  GLU   234     -44.764  63.013   3.894  1.00 89.55           C
ATOM   1746  CG  GLU   234     -44.748  64.435   4.458  1.00 89.55           C
ATOM   1747  CD  GLU   234     -43.299  64.832   4.708  1.00 89.55           C
ATOM   1748  OE1 GLU   234     -42.410  64.328   3.971  1.00 89.55           O
ATOM   1749  OE2 GLU   234     -43.062  65.643   5.643  1.00 89.55           O
ATOM   1750  C   GLU   234     -44.247  61.489   2.052  1.00 89.55           C
ATOM   1751  O   GLU   234     -43.215  60.834   2.209  1.00 89.55           O
ATOM   1752  N   TYR   235     -45.393  60.936   1.617  1.00 78.59           N
ATOM   1753  CA  TYR   235     -45.427  59.554   1.242  1.00 78.59           C
ATOM   1754  CB  TYR   235     -46.845  58.973   1.115  1.00 78.59           C
ATOM   1755  CG  TYR   235     -46.649  57.498   1.189  1.00 78.59           C
ATOM   1756  CD1 TYR   235     -46.315  56.756   0.079  1.00 78.59           C
ATOM   1757  CD2 TYR   235     -46.789  56.861   2.402  1.00 78.59           C
ATOM   1758  CE1 TYR   235     -46.126  55.397   0.181  1.00 78.59           C
ATOM   1759  CE2 TYR   235     -46.601  55.504   2.509  1.00 78.59           C
ATOM   1760  CZ  TYR   235     -46.268  54.770   1.396  1.00 78.59           C
ATOM   1761  OH  TYR   235     -46.071  53.377   1.501  1.00 78.59           O
ATOM   1762  C   TYR   235     -44.729  59.358  -0.068  1.00 78.59           C
ATOM   1763  O   TYR   235     -44.027  58.371  -0.258  1.00 78.59           O
ATOM   1764  N   ALA   236     -44.932  60.283  -1.026  1.00 39.83           N
ATOM   1765  CA  ALA   236     -44.362  60.161  -2.341  1.00 39.83           C
ATOM   1766  CB  ALA   236     -44.834  61.274  -3.293  1.00 39.83           C
ATOM   1767  C   ALA   236     -42.869  60.225  -2.283  1.00 39.83           C
ATOM   1768  O   ALA   236     -42.188  59.506  -3.012  1.00 39.83           O
ATOM   1769  N   ALA   237     -42.324  61.100  -1.418  1.00 61.18           N
ATOM   1770  CA  ALA   237     -40.908  61.327  -1.365  1.00 61.18           C
ATOM   1771  CB  ALA   237     -40.524  62.408  -0.340  1.00 61.18           C
ATOM   1772  C   ALA   237     -40.174  60.079  -0.992  1.00 61.18           C
ATOM   1773  O   ALA   237     -39.176  59.725  -1.618  1.00 61.18           O
ATOM   1774  N   ASN   238     -40.659  59.360   0.028  1.00232.11           N
ATOM   1775  CA  ASN   238     -39.953  58.198   0.465  1.00232.11           C
ATOM   1776  CB  ASN   238     -39.087  58.474   1.700  1.00232.11           C
ATOM   1777  CG  ASN   238     -37.941  57.484   1.664  1.00232.11           C
ATOM   1778  OD1 ASN   238     -37.935  56.553   0.861  1.00232.11           O
ATOM   1779  ND2 ASN   238     -36.930  57.698   2.547  1.00232.11           N
ATOM   1780  C   ASN   238     -41.018  57.215   0.838  1.00232.11           C
ATOM   1781  O   ASN   238     -41.948  56.988   0.074  1.00232.11           O
ATOM   1782  N   LYS   239     -40.810  56.419   1.894  1.00226.77           N
ATOM   1783  CA  LYS   239     -41.892  55.618   2.387  1.00226.77           C
ATOM   1784  CB  LYS   239     -41.427  54.265   2.956  1.00226.77           C
ATOM   1785  CG  LYS   239     -40.318  54.370   4.005  1.00226.77           C
ATOM   1786  CD  LYS   239     -38.998  54.900   3.444  1.00226.77           C
ATOM   1787  CE  LYS   239     -37.932  55.139   4.514  1.00226.77           C
ATOM   1788  NZ  LYS   239     -38.303  56.311   5.336  1.00226.77           N
ATOM   1789  C   LYS   239     -42.690  56.318   3.446  1.00226.77           C
ATOM   1790  O   LYS   239     -43.921  56.338   3.415  1.00226.77           O
ATOM   1791  N   PHE   240     -41.988  56.935   4.421  1.00142.24           N
ATOM   1792  CA  PHE   240     -42.697  57.446   5.552  1.00142.24           C
ATOM   1793  CB  PHE   240     -42.889  56.357   6.623  1.00142.24           C
ATOM   1794  CG  PHE   240     -44.150  56.599   7.378  1.00142.24           C
ATOM   1795  CD1 PHE   240     -44.235  57.517   8.398  1.00142.24           C
ATOM   1796  CD2 PHE   240     -45.267  55.864   7.055  1.00142.24           C
ATOM   1797  CE1 PHE   240     -45.419  57.707   9.072  1.00142.24           C
ATOM   1798  CE2 PHE   240     -46.451  56.048   7.724  1.00142.24           C
ATOM   1799  CZ  PHE   240     -46.530  56.972   8.737  1.00142.24           C
ATOM   1800  C   PHE   240     -41.838  58.526   6.135  1.00142.24           C
ATOM   1801  O   PHE   240     -40.718  58.758   5.683  1.00142.24           O
ATOM   1802  N   ILE   241     -42.343  59.212   7.177  1.00128.98           N
ATOM   1803  CA  ILE   241     -41.629  60.306   7.761  1.00128.98           C
ATOM   1804  CB  ILE   241     -42.365  61.617   7.691  1.00128.98           C
ATOM   1805  CG1 ILE   241     -43.711  61.563   8.437  1.00128.98           C
ATOM   1806  CG2 ILE   241     -42.485  62.004   6.210  1.00128.98           C
ATOM   1807  CD1 ILE   241     -44.717  60.568   7.868  1.00128.98           C
ATOM   1808  C   ILE   241     -41.341  60.000   9.197  1.00128.98           C
ATOM   1809  O   ILE   241     -41.962  59.134   9.812  1.00128.98           O
ATOM   1810  N   THR   242     -40.346  60.719   9.751  1.00111.00           N
ATOM   1811  CA  THR   242     -39.872  60.524  11.091  1.00111.00           C
ATOM   1812  CB  THR   242     -38.690  61.402  11.394  1.00111.00           C
ATOM   1813  OG1 THR   242     -37.685  61.197  10.417  1.00111.00           O
ATOM   1814  CG2 THR   242     -38.122  61.058  12.780  1.00111.00           C
ATOM   1815  C   THR   242     -40.968  60.919  12.022  1.00111.00           C
ATOM   1816  O   THR   242     -41.940  61.549  11.623  1.00111.00           O
ATOM   1817  N   LYS   243     -40.842  60.559  13.308  1.00116.30           N
ATOM   1818  CA  LYS   243     -41.867  60.883  14.248  1.00116.30           C
ATOM   1819  CB  LYS   243     -41.531  60.407  15.669  1.00116.30           C
ATOM   1820  CG  LYS   243     -41.292  58.898  15.738  1.00116.30           C
ATOM   1821  CD  LYS   243     -42.434  58.069  15.145  1.00116.30           C
ATOM   1822  CE  LYS   243     -42.345  57.916  13.624  1.00116.30           C
ATOM   1823  NZ  LYS   243     -43.405  57.003  13.139  1.00116.30           N
ATOM   1824  C   LYS   243     -41.987  62.368  14.254  1.00116.30           C
ATOM   1825  O   LYS   243     -43.083  62.914  14.371  1.00116.30           O
ATOM   1826  N   ASP   244     -40.843  63.066  14.136  1.00 82.76           N
ATOM   1827  CA  ASP   244     -40.866  64.496  14.112  1.00 82.76           C
ATOM   1828  CB  ASP   244     -39.461  65.109  14.016  1.00 82.76           C
ATOM   1829  CG  ASP   244     -38.798  64.934  15.367  1.00 82.76           C
ATOM   1830  OD1 ASP   244     -39.502  65.151  16.388  1.00 82.76           O
ATOM   1831  OD2 ASP   244     -37.591  64.576  15.401  1.00 82.76           O
ATOM   1832  C   ASP   244     -41.604  64.945  12.896  1.00 82.76           C
ATOM   1833  O   ASP   244     -42.445  65.835  12.978  1.00 82.76           O
ATOM   1834  N   LYS   245     -41.301  64.329  11.737  1.00 58.64           N
ATOM   1835  CA  LYS   245     -41.862  64.716  10.473  1.00 58.64           C
ATOM   1836  CB  LYS   245     -41.180  63.989   9.307  1.00 58.64           C
ATOM   1837  CG  LYS   245     -39.715  64.399   9.182  1.00 58.64           C
ATOM   1838  CD  LYS   245     -38.882  63.473   8.303  1.00 58.64           C
ATOM   1839  CE  LYS   245     -37.417  63.901   8.206  1.00 58.64           C
ATOM   1840  NZ  LYS   245     -36.634  62.868   7.492  1.00 58.64           N
ATOM   1841  C   LYS   245     -43.330  64.437  10.410  1.00 58.64           C
ATOM   1842  O   LYS   245     -44.114  65.261   9.944  1.00 58.64           O
ATOM   1843  N   ARG   246     -43.751  63.259  10.890  1.00 98.42           N
ATOM   1844  CA  ARG   246     -45.130  62.897  10.834  1.00 98.42           C
ATOM   1845  CB  ARG   246     -45.414  61.497  11.393  1.00 98.42           C
ATOM   1846  CG  ARG   246     -45.146  61.372  12.892  1.00 98.42           C
ATOM   1847  CD  ARG   246     -45.813  60.141  13.506  1.00 98.42           C
ATOM   1848  NE  ARG   246     -45.639  60.206  14.984  1.00 98.42           N
ATOM   1849  CZ  ARG   246     -46.178  59.232  15.775  1.00 98.42           C
ATOM   1850  NH1 ARG   246     -46.861  58.193  15.216  1.00 98.42           N
ATOM   1851  NH2 ARG   246     -46.032  59.290  17.130  1.00 98.42           N
ATOM   1852  C   ARG   246     -45.848  63.882  11.693  1.00 98.42           C
ATOM   1853  O   ARG   246     -46.992  64.253  11.432  1.00 98.42           O
ATOM   1854  N   ARG   247     -45.172  64.319  12.768  1.00 91.51           N
ATOM   1855  CA  ARG   247     -45.732  65.268  13.682  1.00 91.51           C
ATOM   1856  CB  ARG   247     -44.828  65.561  14.893  1.00 91.51           C
ATOM   1857  CG  ARG   247     -44.868  64.474  15.968  1.00 91.51           C
ATOM   1858  CD  ARG   247     -44.069  64.834  17.223  1.00 91.51           C
ATOM   1859  NE  ARG   247     -44.366  63.806  18.260  1.00 91.51           N
ATOM   1860  CZ  ARG   247     -43.660  62.639  18.289  1.00 91.51           C
ATOM   1861  NH1 ARG   247     -42.684  62.412  17.364  1.00 91.51           N
ATOM   1862  NH2 ARG   247     -43.932  61.700  19.242  1.00 91.51           N
ATOM   1863  C   ARG   247     -45.967  66.563  12.970  1.00 91.51           C
ATOM   1864  O   ARG   247     -46.962  67.237  13.233  1.00 91.51           O
ATOM   1865  N   LYS   248     -45.066  66.956  12.046  1.00 76.95           N
ATOM   1866  CA  LYS   248     -45.261  68.210  11.377  1.00 76.95           C
ATOM   1867  CB  LYS   248     -44.231  68.547  10.275  1.00 76.95           C
ATOM   1868  CG  LYS   248     -42.799  68.856  10.728  1.00 76.95           C
ATOM   1869  CD  LYS   248     -41.932  67.622  10.972  1.00 76.95           C
ATOM   1870  CE  LYS   248     -40.460  67.944  11.235  1.00 76.95           C
ATOM   1871  NZ  LYS   248     -39.695  66.690  11.415  1.00 76.95           N
ATOM   1872  C   LYS   248     -46.570  68.123  10.666  1.00 76.95           C
ATOM   1873  O   LYS   248     -47.325  69.093  10.608  1.00 76.95           O
ATOM   1874  N   ILE   249     -46.868  66.940  10.098  1.00129.43           N
ATOM   1875  CA  ILE   249     -48.081  66.780   9.357  1.00129.43           C
ATOM   1876  CB  ILE   249     -48.282  65.355   8.920  1.00129.43           C
ATOM   1877  CG1 ILE   249     -47.102  64.822   8.087  1.00129.43           C
ATOM   1878  CG2 ILE   249     -49.636  65.282   8.193  1.00129.43           C
ATOM   1879  CD1 ILE   249     -46.968  65.445   6.703  1.00129.43           C
ATOM   1880  C   ILE   249     -49.213  67.019  10.292  1.00129.43           C
ATOM   1881  O   ILE   249     -49.956  67.975  10.138  1.00129.43           O
ATOM   1882  N   SER   250     -49.297  66.234  11.373  1.00 59.37           N
ATOM   1883  CA  SER   250     -50.411  66.333  12.269  1.00 59.37           C
ATOM   1884  CB  SER   250     -50.280  65.369  13.457  1.00 59.37           C
ATOM   1885  OG  SER   250     -51.368  65.544  14.351  1.00 59.37           O
ATOM   1886  C   SER   250     -50.449  67.717  12.822  1.00 59.37           C
ATOM   1887  O   SER   250     -51.494  68.192  13.256  1.00 59.37           O
ATOM   1888  N   ALA   251     -49.291  68.387  12.893  1.00 44.39           N
ATOM   1889  CA  ALA   251     -49.292  69.733  13.383  1.00 44.39           C
ATOM   1890  CB  ALA   251     -47.870  70.287  13.575  1.00 44.39           C
ATOM   1891  C   ALA   251     -49.990  70.633  12.405  1.00 44.39           C
ATOM   1892  O   ALA   251     -50.823  71.452  12.789  1.00 44.39           O
ATOM   1893  N   ALA   252     -49.632  70.522  11.109  1.00 53.34           N
ATOM   1894  CA  ALA   252     -50.202  71.348  10.077  1.00 53.34           C
ATOM   1895  CB  ALA   252     -49.460  71.200   8.740  1.00 53.34           C
ATOM   1896  C   ALA   252     -51.632  70.974   9.835  1.00 53.34           C
ATOM   1897  O   ALA   252     -52.507  71.815   9.647  1.00 53.34           O
ATOM   1898  N   THR   253     -51.869  69.660   9.788  1.00 86.75           N
ATOM   1899  CA  THR   253     -53.112  69.000   9.552  1.00 86.75           C
ATOM   1900  CB  THR   253     -52.945  67.544   9.220  1.00 86.75           C
ATOM   1901  OG1 THR   253     -52.283  66.870  10.278  1.00 86.75           O
ATOM   1902  CG2 THR   253     -52.128  67.431   7.925  1.00 86.75           C
ATOM   1903  C   THR   253     -53.976  69.120  10.762  1.00 86.75           C
ATOM   1904  O   THR   253     -55.192  69.005  10.678  1.00 86.75           O
ATOM   1905  N   SER   254     -53.376  69.369  11.932  1.00106.77           N
ATOM   1906  CA  SER   254     -54.108  69.402  13.167  1.00106.77           C
ATOM   1907  CB  SER   254     -55.160  70.522  13.218  1.00106.77           C
ATOM   1908  OG  SER   254     -55.841  70.479  14.462  1.00106.77           O
ATOM   1909  C   SER   254     -54.802  68.095  13.429  1.00106.77           C
ATOM   1910  O   SER   254     -56.028  68.006  13.402  1.00106.77           O
ATOM   1911  N   LEU   255     -54.003  67.033  13.675  1.00102.41           N
ATOM   1912  CA  LEU   255     -54.501  65.718  13.965  1.00102.41           C
ATOM   1913  CB  LEU   255     -53.980  64.675  12.966  1.00102.41           C
ATOM   1914  CG  LEU   255     -54.304  65.029  11.501  1.00102.41           C
ATOM   1915  CD1 LEU   255     -53.778  63.960  10.532  1.00102.41           C
ATOM   1916  CD2 LEU   255     -55.796  65.331  11.308  1.00102.41           C
ATOM   1917  C   LEU   255     -53.991  65.335  15.327  1.00102.41           C
ATOM   1918  O   LEU   255     -53.957  66.159  16.242  1.00102.41           O
ATOM   1919  N   SER   256     -53.642  64.040  15.524  1.00110.38           N
ATOM   1920  CA  SER   256     -53.112  63.664  16.807  1.00110.38           C
ATOM   1921  CB  SER   256     -54.161  62.966  17.686  1.00110.38           C
ATOM   1922  OG  SER   256     -55.233  63.857  17.954  1.00110.38           O
ATOM   1923  C   SER   256     -51.970  62.707  16.621  1.00110.38           C
ATOM   1924  O   SER   256     -51.641  61.949  17.531  1.00110.38           O
ATOM   1925  N   GLU   257     -51.365  62.719  15.419  1.00187.25           N
ATOM   1926  CA  GLU   257     -50.222  61.961  14.984  1.00187.25           C
ATOM   1927  CB  GLU   257     -48.904  62.271  15.728  1.00187.25           C
ATOM   1928  CG  GLU   257     -48.930  62.174  17.250  1.00187.25           C
ATOM   1929  CD  GLU   257     -47.631  62.789  17.745  1.00187.25           C
ATOM   1930  OE1 GLU   257     -47.522  64.044  17.706  1.00187.25           O
ATOM   1931  OE2 GLU   257     -46.723  62.017  18.154  1.00187.25           O
ATOM   1932  C   GLU   257     -50.532  60.499  14.958  1.00187.25           C
ATOM   1933  O   GLU   257     -49.994  59.756  14.145  1.00187.25           O
ATOM   1934  N   ARG   258     -51.481  60.031  15.773  1.00104.12           N
ATOM   1935  CA  ARG   258     -51.850  58.662  15.616  1.00104.12           C
ATOM   1936  CB  ARG   258     -52.798  58.147  16.711  1.00104.12           C
ATOM   1937  CG  ARG   258     -52.103  57.884  18.048  1.00104.12           C
ATOM   1938  CD  ARG   258     -53.046  57.363  19.134  1.00104.12           C
ATOM   1939  NE  ARG   258     -52.208  56.962  20.299  1.00104.12           N
ATOM   1940  CZ  ARG   258     -51.853  57.882  21.243  1.00104.12           C
ATOM   1941  NH1 ARG   258     -52.273  59.176  21.127  1.00104.12           N
ATOM   1942  NH2 ARG   258     -51.081  57.506  22.304  1.00104.12           N
ATOM   1943  C   ARG   258     -52.586  58.654  14.330  1.00104.12           C
ATOM   1944  O   ARG   258     -52.557  57.696  13.561  1.00104.12           O
ATOM   1945  N   GLN   259     -53.289  59.775  14.096  1.00 92.77           N
ATOM   1946  CA  GLN   259     -54.097  59.959  12.936  1.00 92.77           C
ATOM   1947  CB  GLN   259     -54.935  61.250  12.975  1.00 92.77           C
ATOM   1948  CG  GLN   259     -56.241  61.138  13.770  1.00 92.77           C
ATOM   1949  CD  GLN   259     -55.950  60.715  15.202  1.00 92.77           C
ATOM   1950  OE1 GLN   259     -55.521  59.591  15.458  1.00 92.77           O
ATOM   1951  NE2 GLN   259     -56.211  61.638  16.166  1.00 92.77           N
ATOM   1952  C   GLN   259     -53.251  59.992  11.711  1.00 92.77           C
ATOM   1953  O   GLN   259     -53.650  59.444  10.693  1.00 92.77           O
ATOM   1954  N   ILE   260     -52.077  60.648  11.748  1.00117.79           N
ATOM   1955  CA  ILE   260     -51.263  60.708  10.565  1.00117.79           C
ATOM   1956  CB  ILE   260     -50.109  61.643  10.756  1.00117.79           C
ATOM   1957  CG1 ILE   260     -49.280  61.126  11.928  1.00117.79           C
ATOM   1958  CG2 ILE   260     -50.657  63.066  10.956  1.00117.79           C
ATOM   1959  CD1 ILE   260     -48.127  61.984  12.396  1.00117.79           C
ATOM   1960  C   ILE   260     -50.778  59.329  10.246  1.00117.79           C
ATOM   1961  O   ILE   260     -50.867  58.879   9.104  1.00117.79           O
ATOM   1962  N   THR   261     -50.307  58.592  11.267  1.00114.87           N
ATOM   1963  CA  THR   261     -49.793  57.280  11.025  1.00114.87           C
ATOM   1964  CB  THR   261     -49.264  56.615  12.260  1.00114.87           C
ATOM   1965  OG1 THR   261     -50.247  56.589  13.283  1.00114.87           O
ATOM   1966  CG2 THR   261     -48.028  57.394  12.728  1.00114.87           C
ATOM   1967  C   THR   261     -50.900  56.482  10.436  1.00114.87           C
ATOM   1968  O   THR   261     -50.690  55.679   9.530  1.00114.87           O
ATOM   1969  N   ILE   262     -52.122  56.701  10.937  1.00 93.10           N
ATOM   1970  CA  ILE   262     -53.267  56.032  10.402  1.00 93.10           C
ATOM   1971  CB  ILE   262     -54.519  56.364  11.163  1.00 93.10           C
ATOM   1972  CG1 ILE   262     -54.452  55.775  12.581  1.00 93.10           C
ATOM   1973  CG2 ILE   262     -55.727  55.885  10.344  1.00 93.10           C
ATOM   1974  CD1 ILE   262     -54.321  54.252  12.588  1.00 93.10           C
ATOM   1975  C   ILE   262     -53.446  56.486   8.989  1.00 93.10           C
ATOM   1976  O   ILE   262     -53.766  55.694   8.104  1.00 93.10           O
ATOM   1977  N   TRP   263     -53.223  57.789   8.751  1.00 91.32           N
ATOM   1978  CA  TRP   263     -53.468  58.406   7.487  1.00 91.32           C
ATOM   1979  CB  TRP   263     -53.189  59.912   7.498  1.00 91.32           C
ATOM   1980  CG  TRP   263     -53.703  60.639   6.279  1.00 91.32           C
ATOM   1981  CD2 TRP   263     -54.007  62.039   6.289  1.00 91.32           C
ATOM   1982  CD1 TRP   263     -54.019  60.181   5.032  1.00 91.32           C
ATOM   1983  NE1 TRP   263     -54.504  61.214   4.264  1.00 91.32           N
ATOM   1984  CE2 TRP   263     -54.504  62.363   5.027  1.00 91.32           C
ATOM   1985  CE3 TRP   263     -53.888  62.971   7.277  1.00 91.32           C
ATOM   1986  CZ2 TRP   263     -54.893  63.638   4.731  1.00 91.32           C
ATOM   1987  CZ3 TRP   263     -54.274  64.255   6.980  1.00 91.32           C
ATOM   1988  CH2 TRP   263     -54.765  64.575   5.732  1.00 91.32           C
ATOM   1989  C   TRP   263     -52.579  57.770   6.482  1.00 91.32           C
ATOM   1990  O   TRP   263     -53.012  57.460   5.376  1.00 91.32           O
ATOM   1991  N   PHE   264     -51.308  57.539   6.843  1.00 74.98           N
ATOM   1992  CA  PHE   264     -50.417  56.946   5.896  1.00 74.98           C
ATOM   1993  CB  PHE   264     -48.983  56.823   6.433  1.00 74.98           C
ATOM   1994  CG  PHE   264     -48.373  58.184   6.391  1.00 74.98           C
ATOM   1995  CD1 PHE   264     -48.861  59.202   7.179  1.00 74.98           C
ATOM   1996  CD2 PHE   264     -47.288  58.435   5.581  1.00 74.98           C
ATOM   1997  CE1 PHE   264     -48.294  60.455   7.143  1.00 74.98           C
ATOM   1998  CE2 PHE   264     -46.715  59.685   5.541  1.00 74.98           C
ATOM   1999  CZ  PHE   264     -47.221  60.698   6.320  1.00 74.98           C
ATOM   2000  C   PHE   264     -50.923  55.587   5.537  1.00 74.98           C
ATOM   2001  O   PHE   264     -50.937  55.211   4.367  1.00 74.98           O
ATOM   2002  N   GLN   265     -51.373  54.813   6.536  1.00 71.90           N
ATOM   2003  CA  GLN   265     -51.832  53.482   6.265  1.00 71.90           C
ATOM   2004  CB  GLN   265     -52.274  52.754   7.547  1.00 71.90           C
ATOM   2005  CG  GLN   265     -52.770  51.328   7.311  1.00 71.90           C
ATOM   2006  CD  GLN   265     -53.170  50.747   8.662  1.00 71.90           C
ATOM   2007  OE1 GLN   265     -52.827  51.289   9.712  1.00 71.90           O
ATOM   2008  NE2 GLN   265     -53.911  49.608   8.638  1.00 71.90           N
ATOM   2009  C   GLN   265     -53.014  53.565   5.354  1.00 71.90           C
ATOM   2010  O   GLN   265     -53.124  52.804   4.394  1.00 71.90           O
ATOM   2011  N   ASN   266     -53.930  54.510   5.629  1.00 95.71           N
ATOM   2012  CA  ASN   266     -55.119  54.662   4.845  1.00 95.71           C
ATOM   2013  CB  ASN   266     -56.072  55.716   5.424  1.00 95.71           C
ATOM   2014  CG  ASN   266     -56.743  55.079   6.629  1.00 95.71           C
ATOM   2015  OD1 ASN   266     -57.208  55.769   7.535  1.00 95.71           O
ATOM   2016  ND2 ASN   266     -56.790  53.720   6.639  1.00 95.71           N
ATOM   2017  C   ASN   266     -54.740  55.087   3.472  1.00 95.71           C
ATOM   2018  O   ASN   266     -55.323  54.645   2.484  1.00 95.71           O
ATOM   2019  N   ARG   267     -53.731  55.959   3.370  1.00201.87           N
ATOM   2020  CA  ARG   267     -53.345  56.425   2.082  1.00201.87           C
ATOM   2021  CB  ARG   267     -52.166  57.413   2.097  1.00201.87           C
ATOM   2022  CG  ARG   267     -52.603  58.842   2.403  1.00201.87           C
ATOM   2023  CD  ARG   267     -53.844  59.242   1.604  1.00201.87           C
ATOM   2024  NE  ARG   267     -53.568  58.953   0.169  1.00201.87           N
ATOM   2025  CZ  ARG   267     -54.600  58.681  -0.681  1.00201.87           C
ATOM   2026  NH1 ARG   267     -55.880  58.642  -0.209  1.00201.87           N
ATOM   2027  NH2 ARG   267     -54.354  58.452  -2.004  1.00201.87           N
ATOM   2028  C   ARG   267     -52.924  55.237   1.305  1.00201.87           C
ATOM   2029  O   ARG   267     -53.233  55.138   0.125  1.00201.87           O
ATOM   2030  N   ARG   268     -52.205  54.300   1.942  1.00211.90           N
ATOM   2031  CA  ARG   268     -51.754  53.145   1.229  1.00211.90           C
ATOM   2032  CB  ARG   268     -50.775  52.280   2.029  1.00211.90           C
ATOM   2033  CG  ARG   268     -49.423  52.968   2.179  1.00211.90           C
ATOM   2034  CD  ARG   268     -48.773  53.315   0.838  1.00211.90           C
ATOM   2035  NE  ARG   268     -48.381  52.040   0.172  1.00211.90           N
ATOM   2036  CZ  ARG   268     -49.225  51.449  -0.723  1.00211.90           C
ATOM   2037  NH1 ARG   268     -50.400  52.058  -1.056  1.00211.90           N
ATOM   2038  NH2 ARG   268     -48.887  50.258  -1.299  1.00211.90           N
ATOM   2039  C   ARG   268     -52.905  52.296   0.837  1.00211.90           C
ATOM   2040  O   ARG   268     -52.920  51.733  -0.255  1.00211.90           O
ATOM   2041  N   VAL   269     -53.892  52.158   1.731  1.00129.00           N
ATOM   2042  CA  VAL   269     -54.989  51.306   1.410  1.00129.00           C
ATOM   2043  CB  VAL   269     -55.933  51.058   2.562  1.00129.00           C
ATOM   2044  CG1 VAL   269     -55.125  50.473   3.730  1.00129.00           C
ATOM   2045  CG2 VAL   269     -56.712  52.331   2.916  1.00129.00           C
ATOM   2046  C   VAL   269     -55.753  51.915   0.289  1.00129.00           C
ATOM   2047  O   VAL   269     -56.196  51.226  -0.625  1.00129.00           O
ATOM   2048  N   LYS   270     -55.935  53.240   0.360  1.00120.05           N
ATOM   2049  CA  LYS   270     -56.710  53.995  -0.567  1.00120.05           C
ATOM   2050  CB  LYS   270     -57.015  55.392  -0.005  1.00120.05           C
ATOM   2051  CG  LYS   270     -57.925  55.293   1.224  1.00120.05           C
ATOM   2052  CD  LYS   270     -57.979  56.544   2.098  1.00120.05           C
ATOM   2053  CE  LYS   270     -58.956  56.403   3.266  1.00120.05           C
ATOM   2054  NZ  LYS   270     -58.601  55.220   4.079  1.00120.05           N
ATOM   2055  C   LYS   270     -56.084  54.115  -1.918  1.00120.05           C
ATOM   2056  O   LYS   270     -56.776  54.003  -2.928  1.00120.05           O
ATOM   2057  N   GLU   271     -54.760  54.327  -1.975  1.00157.74           N
ATOM   2058  CA  GLU   271     -54.072  54.639  -3.198  1.00157.74           C
ATOM   2059  CB  GLU   271     -52.568  54.823  -2.987  1.00157.74           C
ATOM   2060  CG  GLU   271     -52.195  56.074  -2.214  1.00157.74           C
ATOM   2061  CD  GLU   271     -50.855  55.779  -1.560  1.00157.74           C
ATOM   2062  OE1 GLU   271     -50.284  54.695  -1.855  1.00157.74           O
ATOM   2063  OE2 GLU   271     -50.390  56.620  -0.745  1.00157.74           O
ATOM   2064  C   GLU   271     -54.156  53.561  -4.206  1.00157.74           C
ATOM   2065  O   GLU   271     -54.459  53.831  -5.366  1.00157.74           O
ATOM   2066  N   LYS   272     -53.922  52.309  -3.786  1.00169.73           N
ATOM   2067  CA  LYS   272     -53.796  51.284  -4.770  1.00169.73           C
ATOM   2068  CB  LYS   272     -53.457  49.877  -4.242  1.00169.73           C
ATOM   2069  CG  LYS   272     -54.392  49.290  -3.183  1.00169.73           C
ATOM   2070  CD  LYS   272     -54.130  49.768  -1.756  1.00169.73           C
ATOM   2071  CE  LYS   272     -54.776  48.850  -0.715  1.00169.73           C
ATOM   2072  NZ  LYS   272     -53.930  48.772   0.497  1.00169.73           N
ATOM   2073  C   LYS   272     -55.039  51.173  -5.578  1.00169.73           C
ATOM   2074  O   LYS   272     -54.982  50.887  -6.770  1.00169.73           O
ATOM   2075  N   LYS   273     -56.201  51.422  -4.969  1.00179.39           N
ATOM   2076  CA  LYS   273     -57.409  51.198  -5.696  1.00179.39           C
ATOM   2077  CB  LYS   273     -58.668  51.303  -4.806  1.00179.39           C
ATOM   2078  CG  LYS   273     -59.088  52.706  -4.367  1.00179.39           C
ATOM   2079  CD  LYS   273     -59.894  53.460  -5.423  1.00179.39           C
ATOM   2080  CE  LYS   273     -61.357  53.021  -5.499  1.00179.39           C
ATOM   2081  NZ  LYS   273     -62.070  53.409  -4.261  1.00179.39           N
ATOM   2082  C   LYS   273     -57.528  52.099  -6.901  1.00179.39           C
ATOM   2083  O   LYS   273     -57.981  51.657  -7.955  1.00179.39           O
ATOM   2084  N   VAL   274     -57.088  53.369  -6.804  1.00 78.79           N
ATOM   2085  CA  VAL   274     -57.359  54.354  -7.820  1.00 78.79           C
ATOM   2086  CB  VAL   274     -57.348  55.756  -7.275  1.00 78.79           C
ATOM   2087  CG1 VAL   274     -57.651  56.742  -8.416  1.00 78.79           C
ATOM   2088  CG2 VAL   274     -58.302  55.847  -6.075  1.00 78.79           C
ATOM   2089  C   VAL   274     -56.362  54.373  -8.927  1.00 78.79           C
ATOM   2090  O   VAL   274     -55.171  54.127  -8.746  1.00 78.79           O
ATOM   2091  N   LEU   275     -56.884  54.637 -10.138  1.00 78.55           N
ATOM   2092  CA  LEU   275     -56.108  54.933 -11.300  1.00 78.55           C
ATOM   2093  CB  LEU   275     -55.348  56.266 -11.191  1.00 78.55           C
ATOM   2094  CG  LEU   275     -56.286  57.482 -11.066  1.00 78.55           C
ATOM   2095  CD1 LEU   275     -55.496  58.800 -11.045  1.00 78.55           C
ATOM   2096  CD2 LEU   275     -57.384  57.456 -12.142  1.00 78.55           C
ATOM   2097  C   LEU   275     -55.138  53.840 -11.560  1.00 78.55           C
ATOM   2098  O   LEU   275     -54.166  54.030 -12.288  1.00 78.55           O
ATOM   2099  N   ALA   276     -55.367  52.667 -10.956  1.00 49.01           N
ATOM   2100  CA  ALA   276     -54.495  51.558 -11.178  1.00 49.01           C
ATOM   2101  CB  ALA   276     -54.809  50.371 -10.254  1.00 49.01           C
ATOM   2102  C   ALA   276     -54.686  51.109 -12.575  1.00 49.01           C
ATOM   2103  O   ALA   276     -53.735  50.787 -13.284  1.00 49.01           O
ATOM   2104  N   LYS   277     -55.957  51.105 -12.998  1.00 65.76           N
ATOM   2105  CA  LYS   277     -56.322  50.580 -14.271  1.00 65.76           C
ATOM   2106  CB  LYS   277     -57.839  50.664 -14.504  1.00 65.76           C
ATOM   2107  CG  LYS   277     -58.297  50.117 -15.856  1.00 65.76           C
ATOM   2108  CD  LYS   277     -59.817  49.980 -15.964  1.00 65.76           C
ATOM   2109  CE  LYS   277     -60.299  49.524 -17.342  1.00 65.76           C
ATOM   2110  NZ  LYS   277     -61.775  49.423 -17.349  1.00 65.76           N
ATOM   2111  C   LYS   277     -55.677  51.336 -15.394  1.00 65.76           C
ATOM   2112  O   LYS   277     -55.050  50.736 -16.264  1.00 65.76           O
ATOM   2113  N   VAL   278     -55.767  52.676 -15.378  1.00 55.56           N
ATOM   2114  CA  VAL   278     -55.376  53.460 -16.517  1.00 55.56           C
ATOM   2115  CB  VAL   278     -55.593  54.928 -16.302  1.00 55.56           C
ATOM   2116  CG1 VAL   278     -55.058  55.686 -17.527  1.00 55.56           C
ATOM   2117  CG2 VAL   278     -57.086  55.164 -16.019  1.00 55.56           C
ATOM   2118  C   VAL   278     -53.938  53.291 -16.888  1.00 55.56           C
ATOM   2119  O   VAL   278     -53.631  53.005 -18.044  1.00 55.56           O
ATOM   2120  N   LYS   279     -53.011  53.433 -15.927  1.00116.10           N
ATOM   2121  CA  LYS   279     -51.625  53.423 -16.293  1.00116.10           C
ATOM   2122  CB  LYS   279     -50.712  53.599 -15.068  1.00116.10           C
ATOM   2123  CG  LYS   279     -49.231  53.777 -15.404  1.00116.10           C
ATOM   2124  CD  LYS   279     -48.400  54.259 -14.212  1.00116.10           C
ATOM   2125  CE  LYS   279     -46.913  54.440 -14.524  1.00116.10           C
ATOM   2126  NZ  LYS   279     -46.198  54.910 -13.316  1.00116.10           N
ATOM   2127  C   LYS   279     -51.288  52.117 -16.928  1.00116.10           C
ATOM   2128  O   LYS   279     -50.773  52.086 -18.045  1.00116.10           O
ATOM   2129  N   ASN   280     -51.605  51.011 -16.229  1.00244.18           N
ATOM   2130  CA  ASN   280     -51.302  49.678 -16.665  1.00244.18           C
ATOM   2131  CB  ASN   280     -49.978  49.542 -17.452  1.00244.18           C
ATOM   2132  CG  ASN   280     -48.822  50.078 -16.613  1.00244.18           C
ATOM   2133  OD1 ASN   280     -48.954  51.084 -15.917  1.00244.18           O
ATOM   2134  ND2 ASN   280     -47.652  49.387 -16.681  1.00244.18           N
ATOM   2135  C   ASN   280     -51.171  48.903 -15.402  1.00244.18           C
ATOM   2136  O   ASN   280     -51.929  49.113 -14.457  1.00244.18           O
ATOM   2137  N   SER   281     -50.204  47.968 -15.357  1.00 98.40           N
ATOM   2138  CA  SER   281     -49.939  47.322 -14.112  1.00 98.40           C
ATOM   2139  CB  SER   281     -48.737  46.365 -14.177  1.00 98.40           C
ATOM   2140  OG  SER   281     -49.009  45.300 -15.076  1.00 98.40           O
ATOM   2141  C   SER   281     -49.566  48.461 -13.223  1.00 98.40           C
ATOM   2142  O   SER   281     -49.880  48.475 -12.034  1.00 98.40           O
ATOM   2143  N   ALA   282     -48.903  49.466 -13.832  1.00 79.47           N
ATOM   2144  CA  ALA   282     -48.546  50.697 -13.195  1.00 79.47           C
ATOM   2145  CB  ALA   282     -49.733  51.662 -13.029  1.00 79.47           C
ATOM   2146  C   ALA   282     -47.969  50.429 -11.853  1.00 79.47           C
ATOM   2147  O   ALA   282     -48.536  50.817 -10.832  1.00 79.47           O
ATOM   2148  N   THR   283     -46.811  49.752 -11.814  1.00163.30           N
ATOM   2149  CA  THR   283     -46.223  49.523 -10.534  1.00163.30           C
ATOM   2150  CB  THR   283     -45.271  48.364 -10.500  1.00163.30           C
ATOM   2151  OG1 THR   283     -45.939  47.168 -10.874  1.00163.30           O
ATOM   2152  CG2 THR   283     -44.709  48.234  -9.074  1.00163.30           C
ATOM   2153  C   THR   283     -45.443  50.753 -10.229  1.00163.30           C
ATOM   2154  O   THR   283     -44.669  51.247 -11.048  1.00163.30           O
ATOM   2155  N   PRO   284     -45.678  51.280  -9.065  1.00 80.43           N
ATOM   2156  CA  PRO   284     -44.986  52.470  -8.665  1.00 80.43           C
ATOM   2157  CD  PRO   284     -46.990  51.184  -8.451  1.00 80.43           C
ATOM   2158  CB  PRO   284     -45.848  53.130  -7.585  1.00 80.43           C
ATOM   2159  CG  PRO   284     -46.872  52.051  -7.189  1.00 80.43           C
ATOM   2160  C   PRO   284     -43.618  52.104  -8.205  1.00 80.43           C
ATOM   2161  O   PRO   284     -43.147  50.997  -8.582  1.00 80.43           O
ATOM   2162  OXT PRO   284     -42.996  52.924  -7.478  1.00 80.43           O
TER    2163      PRO   284
END
