# Supplementary material for: Computational Modeling of complete HOXB13 protein for predicting the functional effect of SNPs and the associated role in hereditary prostate cancer
Source: Sci Rep. 2017 Mar 8;7:43830. doi: 10.1038/srep43830 (PMC5363706; doi:10.1038/srep43830)
Supplement: Supplementary Dataset [file srep43830-s1.zip › SR Supplementary Data Files Complete/HOXB13 Modeller/HOXB13 Modeller/hoxb13.B99990017.pdb]

EXPDTA    THEORETICAL MODEL, MODELLER 9.17 2016/07/18 10:45:07
REMARK   6 MODELLER OBJECTIVE FUNCTION:      1876.1853
REMARK   6 MODELLER BEST TEMPLATE % SEQ ID:  80.822
REMARK   6 SEQUENCE: hoxb13
REMARK   6 DOPE score: -10225.71875
REMARK   6 GA341 score: 1.00000
REMARK   6 TEMPLATE: 2l7z 1:A - 73:A MODELS 1: - 284: AT 80.8%
ATOM      1  N   MET     1     -57.676  23.112  -2.728  1.00188.16           N
ATOM      2  CA  MET     1     -57.990  22.524  -1.406  1.00188.16           C
ATOM      3  CB  MET     1     -59.066  21.433  -1.549  1.00188.16           C
ATOM      4  CG  MET     1     -59.774  21.073  -0.237  1.00188.16           C
ATOM      5  SD  MET     1     -58.751  20.246   1.018  1.00188.16           S
ATOM      6  CE  MET     1     -60.080  20.100   2.247  1.00188.16           C
ATOM      7  C   MET     1     -56.754  21.908  -0.822  1.00188.16           C
ATOM      8  O   MET     1     -55.933  22.620  -0.246  1.00188.16           O
ATOM      9  N   GLU     2     -56.594  20.568  -0.958  1.00259.31           N
ATOM     10  CA  GLU     2     -55.458  19.881  -0.399  1.00259.31           C
ATOM     11  CB  GLU     2     -55.745  19.250   0.976  1.00259.31           C
ATOM     12  CG  GLU     2     -54.545  18.518   1.583  1.00259.31           C
ATOM     13  CD  GLU     2     -54.970  17.950   2.929  1.00259.31           C
ATOM     14  OE1 GLU     2     -56.162  18.124   3.294  1.00259.31           O
ATOM     15  OE2 GLU     2     -54.107  17.333   3.610  1.00259.31           O
ATOM     16  C   GLU     2     -55.052  18.762  -1.315  1.00259.31           C
ATOM     17  O   GLU     2     -55.814  18.317  -2.171  1.00259.31           O
ATOM     18  N   PRO     3     -53.823  18.331  -1.154  1.00105.98           N
ATOM     19  CA  PRO     3     -53.286  17.236  -1.929  1.00105.98           C
ATOM     20  CD  PRO     3     -52.781  19.268  -0.765  1.00105.98           C
ATOM     21  CB  PRO     3     -51.768  17.428  -1.954  1.00105.98           C
ATOM     22  CG  PRO     3     -51.483  18.452  -0.843  1.00105.98           C
ATOM     23  C   PRO     3     -53.698  15.895  -1.397  1.00105.98           C
ATOM     24  O   PRO     3     -54.171  15.819  -0.264  1.00105.98           O
ATOM     25  N   GLY     4     -53.528  14.827  -2.209  1.00149.51           N
ATOM     26  CA  GLY     4     -53.890  13.490  -1.823  1.00149.51           C
ATOM     27  C   GLY     4     -52.679  12.771  -1.307  1.00149.51           C
ATOM     28  O   GLY     4     -51.662  13.386  -0.988  1.00149.51           O
ATOM     29  N   ASN     5     -52.775  11.425  -1.215  1.00258.66           N
ATOM     30  CA  ASN     5     -51.704  10.606  -0.713  1.00258.66           C
ATOM     31  CB  ASN     5     -52.007   9.998   0.670  1.00258.66           C
ATOM     32  CG  ASN     5     -50.742   9.346   1.214  1.00258.66           C
ATOM     33  OD1 ASN     5     -49.749  10.018   1.488  1.00258.66           O
ATOM     34  ND2 ASN     5     -50.779   7.996   1.380  1.00258.66           N
ATOM     35  C   ASN     5     -51.500   9.469  -1.672  1.00258.66           C
ATOM     36  O   ASN     5     -52.316   9.241  -2.563  1.00258.66           O
ATOM     37  N   TYR     6     -50.376   8.734  -1.517  1.00326.89           N
ATOM     38  CA  TYR     6     -50.062   7.629  -2.380  1.00326.89           C
ATOM     39  CB  TYR     6     -48.763   7.833  -3.182  1.00326.89           C
ATOM     40  CG  TYR     6     -48.430   6.549  -3.864  1.00326.89           C
ATOM     41  CD1 TYR     6     -49.034   6.197  -5.050  1.00326.89           C
ATOM     42  CD2 TYR     6     -47.502   5.695  -3.313  1.00326.89           C
ATOM     43  CE1 TYR     6     -48.717   5.012  -5.672  1.00326.89           C
ATOM     44  CE2 TYR     6     -47.181   4.509  -3.930  1.00326.89           C
ATOM     45  CZ  TYR     6     -47.791   4.165  -5.111  1.00326.89           C
ATOM     46  OH  TYR     6     -47.465   2.948  -5.748  1.00326.89           O
ATOM     47  C   TYR     6     -49.864   6.406  -1.541  1.00326.89           C
ATOM     48  O   TYR     6     -49.397   6.484  -0.406  1.00326.89           O
ATOM     49  N   ALA     7     -50.247   5.233  -2.089  1.00276.49           N
ATOM     50  CA  ALA     7     -50.085   3.990  -1.391  1.00276.49           C
ATOM     51  CB  ALA     7     -51.371   3.490  -0.712  1.00276.49           C
ATOM     52  C   ALA     7     -49.697   2.961  -2.406  1.00276.49           C
ATOM     53  O   ALA     7     -49.926   3.141  -3.601  1.00276.49           O
ATOM     54  N   THR     8     -49.070   1.856  -1.954  1.00310.86           N
ATOM     55  CA  THR     8     -48.674   0.832  -2.877  1.00310.86           C
ATOM     56  CB  THR     8     -47.194   0.579  -2.893  1.00310.86           C
ATOM     57  OG1 THR     8     -46.857  -0.301  -3.955  1.00310.86           O
ATOM     58  CG2 THR     8     -46.785  -0.035  -1.543  1.00310.86           C
ATOM     59  C   THR     8     -49.330  -0.447  -2.466  1.00310.86           C
ATOM     60  O   THR     8     -49.463  -0.736  -1.278  1.00310.86           O
ATOM     61  N   LEU     9     -49.780  -1.240  -3.459  1.00331.31           N
ATOM     62  CA  LEU     9     -50.404  -2.498  -3.170  1.00331.31           C
ATOM     63  CB  LEU     9     -51.899  -2.521  -3.552  1.00331.31           C
ATOM     64  CG  LEU     9     -52.653  -3.822  -3.207  1.00331.31           C
ATOM     65  CD1 LEU     9     -52.231  -4.993  -4.104  1.00331.31           C
ATOM     66  CD2 LEU     9     -52.538  -4.146  -1.709  1.00331.31           C
ATOM     67  C   LEU     9     -49.676  -3.528  -3.976  1.00331.31           C
ATOM     68  O   LEU     9     -49.242  -3.257  -5.094  1.00331.31           O
ATOM     69  N   ASP    10     -49.502  -4.742  -3.415  1.00207.83           N
ATOM     70  CA  ASP    10     -48.788  -5.763  -4.127  1.00207.83           C
ATOM     71  CB  ASP    10     -47.942  -6.674  -3.218  1.00207.83           C
ATOM     72  CG  ASP    10     -47.143  -7.636  -4.091  1.00207.83           C
ATOM     73  OD1 ASP    10     -47.238  -7.532  -5.343  1.00207.83           O
ATOM     74  OD2 ASP    10     -46.420  -8.490  -3.511  1.00207.83           O
ATOM     75  C   ASP    10     -49.778  -6.640  -4.822  1.00207.83           C
ATOM     76  O   ASP    10     -50.652  -7.235  -4.193  1.00207.83           O
ATOM     77  N   GLY    11     -49.657  -6.732  -6.159  1.00104.52           N
ATOM     78  CA  GLY    11     -50.524  -7.578  -6.923  1.00104.52           C
ATOM     79  C   GLY    11     -51.692  -6.760  -7.354  1.00104.52           C
ATOM     80  O   GLY    11     -52.024  -5.752  -6.733  1.00104.52           O
ATOM     81  N   ALA    12     -52.350  -7.183  -8.449  1.00253.65           N
ATOM     82  CA  ALA    12     -53.498  -6.465  -8.912  1.00253.65           C
ATOM     83  CB  ALA    12     -53.168  -5.382  -9.954  1.00253.65           C
ATOM     84  C   ALA    12     -54.395  -7.452  -9.575  1.00253.65           C
ATOM     85  O   ALA    12     -53.948  -8.499 -10.042  1.00253.65           O
ATOM     86  N   LYS    13     -55.706  -7.149  -9.611  1.00265.31           N
ATOM     87  CA  LYS    13     -56.619  -8.032 -10.268  1.00265.31           C
ATOM     88  CB  LYS    13     -57.877  -8.349  -9.440  1.00265.31           C
ATOM     89  CG  LYS    13     -58.855  -9.295 -10.141  1.00265.31           C
ATOM     90  CD  LYS    13     -58.315 -10.716 -10.310  1.00265.31           C
ATOM     91  CE  LYS    13     -57.261 -10.845 -11.413  1.00265.31           C
ATOM     92  NZ  LYS    13     -56.797 -12.247 -11.508  1.00265.31           N
ATOM     93  C   LYS    13     -57.065  -7.326 -11.503  1.00265.31           C
ATOM     94  O   LYS    13     -57.515  -6.182 -11.448  1.00265.31           O
ATOM     95  N   ASP    14     -56.929  -7.988 -12.665  1.00191.47           N
ATOM     96  CA  ASP    14     -57.328  -7.356 -13.885  1.00191.47           C
ATOM     97  CB  ASP    14     -56.237  -7.376 -14.971  1.00191.47           C
ATOM     98  CG  ASP    14     -56.704  -6.517 -16.138  1.00191.47           C
ATOM     99  OD1 ASP    14     -57.842  -5.982 -16.067  1.00191.47           O
ATOM    100  OD2 ASP    14     -55.923  -6.380 -17.117  1.00191.47           O
ATOM    101  C   ASP    14     -58.501  -8.104 -14.422  1.00191.47           C
ATOM    102  O   ASP    14     -58.460  -9.325 -14.564  1.00191.47           O
ATOM    103  N   ILE    15     -59.598  -7.381 -14.712  1.00118.68           N
ATOM    104  CA  ILE    15     -60.739  -8.028 -15.282  1.00118.68           C
ATOM    105  CB  ILE    15     -62.016  -7.786 -14.521  1.00118.68           C
ATOM    106  CG1 ILE    15     -63.155  -8.637 -15.106  1.00118.68           C
ATOM    107  CG2 ILE    15     -62.301  -6.275 -14.485  1.00118.68           C
ATOM    108  CD1 ILE    15     -64.400  -8.677 -14.222  1.00118.68           C
ATOM    109  C   ILE    15     -60.894  -7.487 -16.664  1.00118.68           C
ATOM    110  O   ILE    15     -60.957  -6.276 -16.872  1.00118.68           O
ATOM    111  N   GLU    16     -60.922  -8.386 -17.663  1.00219.82           N
ATOM    112  CA  GLU    16     -61.058  -7.932 -19.013  1.00219.82           C
ATOM    113  CB  GLU    16     -59.734  -7.908 -19.794  1.00219.82           C
ATOM    114  CG  GLU    16     -58.737  -6.874 -19.266  1.00219.82           C
ATOM    115  CD  GLU    16     -57.479  -6.953 -20.118  1.00219.82           C
ATOM    116  OE1 GLU    16     -57.454  -7.793 -21.058  1.00219.82           O
ATOM    117  OE2 GLU    16     -56.528  -6.175 -19.842  1.00219.82           O
ATOM    118  C   GLU    16     -61.968  -8.880 -19.715  1.00219.82           C
ATOM    119  O   GLU    16     -62.168 -10.011 -19.276  1.00219.82           O
ATOM    120  N   GLY    17     -62.566  -8.420 -20.829  1.00133.90           N
ATOM    121  CA  GLY    17     -63.436  -9.269 -21.583  1.00133.90           C
ATOM    122  C   GLY    17     -63.871  -8.491 -22.777  1.00133.90           C
ATOM    123  O   GLY    17     -63.718  -7.271 -22.828  1.00133.90           O
ATOM    124  N   LEU    18     -64.433  -9.190 -23.780  1.00235.58           N
ATOM    125  CA  LEU    18     -64.891  -8.506 -24.949  1.00235.58           C
ATOM    126  CB  LEU    18     -64.642  -9.277 -26.257  1.00235.58           C
ATOM    127  CG  LEU    18     -63.149  -9.464 -26.584  1.00235.58           C
ATOM    128  CD1 LEU    18     -62.464  -8.115 -26.859  1.00235.58           C
ATOM    129  CD2 LEU    18     -62.436 -10.286 -25.500  1.00235.58           C
ATOM    130  C   LEU    18     -66.363  -8.347 -24.796  1.00235.58           C
ATOM    131  O   LEU    18     -67.058  -9.269 -24.373  1.00235.58           O
ATOM    132  N   LEU    19     -66.877  -7.148 -25.122  1.00296.75           N
ATOM    133  CA  LEU    19     -68.281  -6.925 -24.985  1.00296.75           C
ATOM    134  CB  LEU    19     -68.687  -5.446 -25.093  1.00296.75           C
ATOM    135  CG  LEU    19     -70.203  -5.213 -24.951  1.00296.75           C
ATOM    136  CD1 LEU    19     -70.701  -5.617 -23.552  1.00296.75           C
ATOM    137  CD2 LEU    19     -70.584  -3.772 -25.325  1.00296.75           C
ATOM    138  C   LEU    19     -68.963  -7.657 -26.089  1.00296.75           C
ATOM    139  O   LEU    19     -68.474  -7.707 -27.217  1.00296.75           O
ATOM    140  N   GLY    20     -70.118  -8.267 -25.771  1.00173.50           N
ATOM    141  CA  GLY    20     -70.875  -8.952 -26.771  1.00173.50           C
ATOM    142  C   GLY    20     -71.809  -7.935 -27.324  1.00173.50           C
ATOM    143  O   GLY    20     -71.662  -6.742 -27.064  1.00173.50           O
ATOM    144  N   ALA    21     -72.806  -8.375 -28.111  1.00217.92           N
ATOM    145  CA  ALA    21     -73.720  -7.404 -28.623  1.00217.92           C
ATOM    146  CB  ALA    21     -74.782  -7.990 -29.570  1.00217.92           C
ATOM    147  C   ALA    21     -74.424  -6.835 -27.439  1.00217.92           C
ATOM    148  O   ALA    21     -74.752  -7.553 -26.495  1.00217.92           O
ATOM    149  N   GLY    22     -74.654  -5.510 -27.450  1.00117.10           N
ATOM    150  CA  GLY    22     -75.325  -4.894 -26.347  1.00117.10           C
ATOM    151  C   GLY    22     -74.638  -3.597 -26.078  1.00117.10           C
ATOM    152  O   GLY    22     -73.615  -3.285 -26.684  1.00117.10           O
ATOM    153  N   GLY    23     -75.199  -2.804 -25.146  1.00144.22           N
ATOM    154  CA  GLY    23     -74.621  -1.536 -24.818  1.00144.22           C
ATOM    155  C   GLY    23     -73.743  -1.723 -23.626  1.00144.22           C
ATOM    156  O   GLY    23     -73.399  -2.846 -23.259  1.00144.22           O
ATOM    157  N   GLY    24     -73.361  -0.600 -22.988  1.00145.91           N
ATOM    158  CA  GLY    24     -72.531  -0.645 -21.822  1.00145.91           C
ATOM    159  C   GLY    24     -72.989   0.463 -20.932  1.00145.91           C
ATOM    160  O   GLY    24     -73.718   1.355 -21.364  1.00145.91           O
ATOM    161  N   ARG    25     -72.569   0.435 -19.652  1.00291.27           N
ATOM    162  CA  ARG    25     -72.998   1.461 -18.748  1.00291.27           C
ATOM    163  CB  ARG    25     -73.803   0.917 -17.557  1.00291.27           C
ATOM    164  CG  ARG    25     -75.058   0.145 -17.971  1.00291.27           C
ATOM    165  CD  ARG    25     -74.747  -1.188 -18.658  1.00291.27           C
ATOM    166  NE  ARG    25     -76.043  -1.835 -19.008  1.00291.27           N
ATOM    167  CZ  ARG    25     -76.052  -2.999 -19.722  1.00291.27           C
ATOM    168  NH1 ARG    25     -74.875  -3.564 -20.121  1.00291.27           N
ATOM    169  NH2 ARG    25     -77.237  -3.599 -20.037  1.00291.27           N
ATOM    170  C   ARG    25     -71.774   2.112 -18.189  1.00291.27           C
ATOM    171  O   ARG    25     -70.770   1.450 -17.934  1.00291.27           O
ATOM    172  N   ASN    26     -71.823   3.448 -18.006  1.00253.57           N
ATOM    173  CA  ASN    26     -70.693   4.139 -17.455  1.00253.57           C
ATOM    174  CB  ASN    26     -69.845   4.866 -18.513  1.00253.57           C
ATOM    175  CG  ASN    26     -69.161   3.807 -19.367  1.00253.57           C
ATOM    176  OD1 ASN    26     -69.457   3.659 -20.552  1.00253.57           O
ATOM    177  ND2 ASN    26     -68.220   3.044 -18.749  1.00253.57           N
ATOM    178  C   ASN    26     -71.208   5.176 -16.505  1.00253.57           C
ATOM    179  O   ASN    26     -72.320   5.678 -16.662  1.00253.57           O
ATOM    180  N   LEU    27     -70.407   5.502 -15.471  1.00222.21           N
ATOM    181  CA  LEU    27     -70.786   6.499 -14.509  1.00222.21           C
ATOM    182  CB  LEU    27     -70.978   5.933 -13.092  1.00222.21           C
ATOM    183  CG  LEU    27     -72.118   4.902 -12.995  1.00222.21           C
ATOM    184  CD1 LEU    27     -72.273   4.371 -11.561  1.00222.21           C
ATOM    185  CD2 LEU    27     -73.428   5.459 -13.572  1.00222.21           C
ATOM    186  C   LEU    27     -69.668   7.492 -14.448  1.00222.21           C
ATOM    187  O   LEU    27     -68.525   7.161 -14.755  1.00222.21           O
ATOM    188  N   VAL    28     -69.965   8.753 -14.066  1.00 54.64           N
ATOM    189  CA  VAL    28     -68.895   9.706 -14.016  1.00 54.64           C
ATOM    190  CB  VAL    28     -69.071  10.870 -14.945  1.00 54.64           C
ATOM    191  CG1 VAL    28     -67.861  11.805 -14.779  1.00 54.64           C
ATOM    192  CG2 VAL    28     -69.257  10.334 -16.376  1.00 54.64           C
ATOM    193  C   VAL    28     -68.785  10.253 -12.624  1.00 54.64           C
ATOM    194  O   VAL    28     -69.779  10.557 -11.969  1.00 54.64           O
ATOM    195  N   ALA    29     -67.528  10.359 -12.148  1.00 56.46           N
ATOM    196  CA  ALA    29     -67.145  10.833 -10.847  1.00 56.46           C
ATOM    197  CB  ALA    29     -65.648  10.623 -10.562  1.00 56.46           C
ATOM    198  C   ALA    29     -67.425  12.298 -10.674  1.00 56.46           C
ATOM    199  O   ALA    29     -67.795  12.727  -9.582  1.00 56.46           O
ATOM    200  N   HIS    30     -67.265  13.086 -11.759  1.00237.01           N
ATOM    201  CA  HIS    30     -67.272  14.530 -11.765  1.00237.01           C
ATOM    202  ND1 HIS    30     -69.641  13.919 -14.032  1.00237.01           N
ATOM    203  CG  HIS    30     -69.041  15.037 -13.499  1.00237.01           C
ATOM    204  CB  HIS    30     -67.584  15.135 -13.144  1.00237.01           C
ATOM    205  NE2 HIS    30     -71.239  15.447 -13.815  1.00237.01           N
ATOM    206  CD2 HIS    30     -70.032  15.962 -13.373  1.00237.01           C
ATOM    207  CE1 HIS    30     -70.953  14.217 -14.201  1.00237.01           C
ATOM    208  C   HIS    30     -68.279  15.112 -10.823  1.00237.01           C
ATOM    209  O   HIS    30     -69.430  14.682 -10.762  1.00237.01           O
ATOM    210  N   SER    31     -67.822  16.112 -10.035  1.00159.53           N
ATOM    211  CA  SER    31     -68.660  16.833  -9.120  1.00159.53           C
ATOM    212  CB  SER    31     -68.527  16.363  -7.661  1.00159.53           C
ATOM    213  OG  SER    31     -68.968  15.019  -7.539  1.00159.53           O
ATOM    214  C   SER    31     -68.218  18.267  -9.163  1.00159.53           C
ATOM    215  O   SER    31     -67.029  18.564  -9.272  1.00159.53           O
ATOM    216  N   PRO    32     -69.167  19.163  -9.110  1.00181.09           N
ATOM    217  CA  PRO    32     -68.831  20.566  -9.145  1.00181.09           C
ATOM    218  CD  PRO    32     -70.408  18.893  -9.821  1.00181.09           C
ATOM    219  CB  PRO    32     -70.070  21.286  -9.674  1.00181.09           C
ATOM    220  CG  PRO    32     -70.795  20.214 -10.502  1.00181.09           C
ATOM    221  C   PRO    32     -68.383  21.103  -7.819  1.00181.09           C
ATOM    222  O   PRO    32     -68.702  20.503  -6.794  1.00181.09           O
ATOM    223  N   LEU    33     -67.629  22.226  -7.824  1.00287.73           N
ATOM    224  CA  LEU    33     -67.206  22.876  -6.612  1.00287.73           C
ATOM    225  CB  LEU    33     -65.732  22.615  -6.254  1.00287.73           C
ATOM    226  CG  LEU    33     -65.418  21.134  -5.968  1.00287.73           C
ATOM    227  CD1 LEU    33     -65.617  20.267  -7.221  1.00287.73           C
ATOM    228  CD2 LEU    33     -64.022  20.968  -5.346  1.00287.73           C
ATOM    229  C   LEU    33     -67.351  24.354  -6.836  1.00287.73           C
ATOM    230  O   LEU    33     -67.052  24.845  -7.923  1.00287.73           O
ATOM    231  N   THR    34     -67.834  25.111  -5.824  1.00230.23           N
ATOM    232  CA  THR    34     -67.980  26.528  -6.029  1.00230.23           C
ATOM    233  CB  THR    34     -69.351  26.899  -6.523  1.00230.23           C
ATOM    234  OG1 THR    34     -69.631  26.205  -7.730  1.00230.23           O
ATOM    235  CG2 THR    34     -69.411  28.415  -6.773  1.00230.23           C
ATOM    236  C   THR    34     -67.753  27.247  -4.727  1.00230.23           C
ATOM    237  O   THR    34     -67.867  26.656  -3.652  1.00230.23           O
ATOM    238  N   SER    35     -67.396  28.551  -4.803  1.00118.04           N
ATOM    239  CA  SER    35     -67.205  29.384  -3.647  1.00118.04           C
ATOM    240  CB  SER    35     -65.881  29.122  -2.913  1.00118.04           C
ATOM    241  OG  SER    35     -65.759  29.978  -1.787  1.00118.04           O
ATOM    242  C   SER    35     -67.188  30.798  -4.143  1.00118.04           C
ATOM    243  O   SER    35     -67.326  31.044  -5.341  1.00118.04           O
ATOM    244  N   HIS    36     -67.056  31.790  -3.243  1.00108.96           N
ATOM    245  CA  HIS    36     -67.012  33.121  -3.768  1.00108.96           C
ATOM    246  ND1 HIS    36     -69.445  34.803  -2.248  1.00108.96           N
ATOM    247  CG  HIS    36     -68.271  34.195  -1.865  1.00108.96           C
ATOM    248  CB  HIS    36     -67.014  34.209  -2.681  1.00108.96           C
ATOM    249  NE2 HIS    36     -69.837  33.846  -0.280  1.00108.96           N
ATOM    250  CD2 HIS    36     -68.528  33.615  -0.661  1.00108.96           C
ATOM    251  CE1 HIS    36     -70.348  34.564  -1.264  1.00108.96           C
ATOM    252  C   HIS    36     -65.774  33.182  -4.613  1.00108.96           C
ATOM    253  O   HIS    36     -65.800  33.714  -5.721  1.00108.96           O
ATOM    254  N   PRO    37     -64.680  32.668  -4.111  1.00 92.38           N
ATOM    255  CA  PRO    37     -63.497  32.490  -4.910  1.00 92.38           C
ATOM    256  CD  PRO    37     -64.349  32.812  -2.706  1.00 92.38           C
ATOM    257  CB  PRO    37     -62.308  32.644  -3.970  1.00 92.38           C
ATOM    258  CG  PRO    37     -62.901  32.331  -2.591  1.00 92.38           C
ATOM    259  C   PRO    37     -63.618  31.083  -5.384  1.00 92.38           C
ATOM    260  O   PRO    37     -64.538  30.399  -4.938  1.00 92.38           O
ATOM    261  N   ALA    38     -62.728  30.604  -6.270  1.00198.26           N
ATOM    262  CA  ALA    38     -62.867  29.214  -6.574  1.00198.26           C
ATOM    263  CB  ALA    38     -62.394  28.843  -7.990  1.00198.26           C
ATOM    264  C   ALA    38     -61.991  28.488  -5.604  1.00198.26           C
ATOM    265  O   ALA    38     -60.794  28.326  -5.837  1.00198.26           O
ATOM    266  N   ALA    39     -62.589  28.037  -4.482  1.00308.41           N
ATOM    267  CA  ALA    39     -61.909  27.290  -3.461  1.00308.41           C
ATOM    268  CB  ALA    39     -60.471  27.760  -3.177  1.00308.41           C
ATOM    269  C   ALA    39     -62.685  27.505  -2.203  1.00308.41           C
ATOM    270  O   ALA    39     -63.348  28.529  -2.053  1.00308.41           O
ATOM    271  N   PRO    40     -62.620  26.576  -1.289  1.00127.76           N
ATOM    272  CA  PRO    40     -63.345  26.700  -0.055  1.00127.76           C
ATOM    273  CD  PRO    40     -61.472  25.693  -1.161  1.00127.76           C
ATOM    274  CB  PRO    40     -62.912  25.504   0.786  1.00127.76           C
ATOM    275  CG  PRO    40     -61.462  25.269   0.319  1.00127.76           C
ATOM    276  C   PRO    40     -62.939  27.981   0.600  1.00127.76           C
ATOM    277  O   PRO    40     -61.741  28.188   0.790  1.00127.76           O
ATOM    278  N   THR    41     -63.910  28.842   0.967  1.00265.19           N
ATOM    279  CA  THR    41     -63.573  30.080   1.607  1.00265.19           C
ATOM    280  CB  THR    41     -63.200  31.176   0.658  1.00265.19           C
ATOM    281  OG1 THR    41     -64.306  31.472  -0.179  1.00265.19           O
ATOM    282  CG2 THR    41     -61.989  30.738  -0.181  1.00265.19           C
ATOM    283  C   THR    41     -64.784  30.568   2.330  1.00265.19           C
ATOM    284  O   THR    41     -65.773  29.852   2.478  1.00265.19           O
ATOM    285  N   LEU    42     -64.708  31.823   2.818  1.00187.98           N
ATOM    286  CA  LEU    42     -65.802  32.445   3.504  1.00187.98           C
ATOM    287  CB  LEU    42     -65.436  32.951   4.913  1.00187.98           C
ATOM    288  CG  LEU    42     -66.639  33.244   5.843  1.00187.98           C
ATOM    289  CD1 LEU    42     -66.184  33.989   7.107  1.00187.98           C
ATOM    290  CD2 LEU    42     -67.824  33.915   5.129  1.00187.98           C
ATOM    291  C   LEU    42     -66.142  33.637   2.658  1.00187.98           C
ATOM    292  O   LEU    42     -66.543  33.493   1.505  1.00187.98           O
ATOM    293  N   MET    43     -65.986  34.854   3.218  1.00197.17           N
ATOM    294  CA  MET    43     -66.275  36.058   2.498  1.00197.17           C
ATOM    295  CB  MET    43     -66.046  37.304   3.378  1.00197.17           C
ATOM    296  CG  MET    43     -66.456  38.645   2.771  1.00197.17           C
ATOM    297  SD  MET    43     -65.212  39.400   1.688  1.00197.17           S
ATOM    298  CE  MET    43     -66.200  40.891   1.369  1.00197.17           C
ATOM    299  C   MET    43     -65.343  36.053   1.332  1.00197.17           C
ATOM    300  O   MET    43     -64.153  35.783   1.484  1.00197.17           O
ATOM    301  N   PRO    44     -65.871  36.366   0.178  1.00112.58           N
ATOM    302  CA  PRO    44     -65.160  36.233  -1.067  1.00112.58           C
ATOM    303  CD  PRO    44     -66.957  37.329   0.085  1.00112.58           C
ATOM    304  CB  PRO    44     -65.986  36.994  -2.104  1.00112.58           C
ATOM    305  CG  PRO    44     -66.753  38.031  -1.266  1.00112.58           C
ATOM    306  C   PRO    44     -63.744  36.705  -1.054  1.00112.58           C
ATOM    307  O   PRO    44     -63.494  37.875  -0.770  1.00112.58           O
ATOM    308  N   ALA    45     -62.811  35.783  -1.366  1.00276.21           N
ATOM    309  CA  ALA    45     -61.421  36.101  -1.484  1.00276.21           C
ATOM    310  CB  ALA    45     -60.873  36.958  -0.337  1.00276.21           C
ATOM    311  C   ALA    45     -60.667  34.812  -1.495  1.00276.21           C
ATOM    312  O   ALA    45     -61.132  33.801  -0.973  1.00276.21           O
ATOM    313  N   VAL    46     -59.450  34.834  -2.065  1.00149.88           N
ATOM    314  CA  VAL    46     -58.644  33.655  -2.190  1.00149.88           C
ATOM    315  CB  VAL    46     -57.629  33.735  -3.293  1.00149.88           C
ATOM    316  CG1 VAL    46     -58.371  33.851  -4.635  1.00149.88           C
ATOM    317  CG2 VAL    46     -56.680  34.908  -3.000  1.00149.88           C
ATOM    318  C   VAL    46     -57.902  33.479  -0.912  1.00149.88           C
ATOM    319  O   VAL    46     -58.192  34.151   0.078  1.00149.88           O
ATOM    320  N   ASN    47     -56.941  32.530  -0.901  1.00209.75           N
ATOM    321  CA  ASN    47     -56.147  32.264   0.265  1.00209.75           C
ATOM    322  CB  ASN    47     -54.977  31.296   0.003  1.00209.75           C
ATOM    323  CG  ASN    47     -54.468  30.761   1.336  1.00209.75           C
ATOM    324  OD1 ASN    47     -54.960  31.130   2.402  1.00209.75           O
ATOM    325  ND2 ASN    47     -53.452  29.859   1.276  1.00209.75           N
ATOM    326  C   ASN    47     -55.586  33.581   0.687  1.00209.75           C
ATOM    327  O   ASN    47     -55.485  34.492  -0.134  1.00209.75           O
ATOM    328  N   TYR    48     -55.232  33.702   1.986  1.00287.83           N
ATOM    329  CA  TYR    48     -54.848  34.951   2.584  1.00287.83           C
ATOM    330  CB  TYR    48     -54.102  35.961   1.685  1.00287.83           C
ATOM    331  CG  TYR    48     -52.805  35.364   1.247  1.00287.83           C
ATOM    332  CD1 TYR    48     -52.775  34.392   0.273  1.00287.83           C
ATOM    333  CD2 TYR    48     -51.613  35.791   1.788  1.00287.83           C
ATOM    334  CE1 TYR    48     -51.585  33.841  -0.143  1.00287.83           C
ATOM    335  CE2 TYR    48     -50.419  35.245   1.376  1.00287.83           C
ATOM    336  CZ  TYR    48     -50.403  34.268   0.410  1.00287.83           C
ATOM    337  OH  TYR    48     -49.179  33.707  -0.012  1.00287.83           O
ATOM    338  C   TYR    48     -56.157  35.537   2.994  1.00287.83           C
ATOM    339  O   TYR    48     -57.179  35.179   2.410  1.00287.83           O
ATOM    340  N   ALA    49     -56.164  36.397   4.037  1.00233.45           N
ATOM    341  CA  ALA    49     -57.383  36.935   4.582  1.00233.45           C
ATOM    342  CB  ALA    49     -57.157  38.089   5.575  1.00233.45           C
ATOM    343  C   ALA    49     -58.240  37.447   3.471  1.00233.45           C
ATOM    344  O   ALA    49     -57.790  38.099   2.530  1.00233.45           O
ATOM    345  N   PRO    50     -59.489  37.087   3.584  1.00101.98           N
ATOM    346  CA  PRO    50     -60.458  37.416   2.578  1.00101.98           C
ATOM    347  CD  PRO    50     -59.843  35.872   4.295  1.00101.98           C
ATOM    348  CB  PRO    50     -61.628  36.447   2.771  1.00101.98           C
ATOM    349  CG  PRO    50     -61.367  35.782   4.135  1.00101.98           C
ATOM    350  C   PRO    50     -60.858  38.850   2.572  1.00101.98           C
ATOM    351  O   PRO    50     -60.829  39.488   3.623  1.00101.98           O
ATOM    352  N   LEU    51     -61.218  39.375   1.383  1.00261.24           N
ATOM    353  CA  LEU    51     -61.629  40.741   1.288  1.00261.24           C
ATOM    354  CB  LEU    51     -60.429  41.694   1.051  1.00261.24           C
ATOM    355  CG  LEU    51     -59.563  41.477  -0.212  1.00261.24           C
ATOM    356  CD1 LEU    51     -60.209  42.044  -1.487  1.00261.24           C
ATOM    357  CD2 LEU    51     -58.142  42.019   0.002  1.00261.24           C
ATOM    358  C   LEU    51     -62.645  40.843   0.197  1.00261.24           C
ATOM    359  O   LEU    51     -63.701  41.447   0.380  1.00261.24           O
ATOM    360  N   ASP    52     -62.321  40.267  -0.977  1.00219.99           N
ATOM    361  CA  ASP    52     -63.159  40.257  -2.141  1.00219.99           C
ATOM    362  CB  ASP    52     -63.333  41.627  -2.827  1.00219.99           C
ATOM    363  CG  ASP    52     -64.355  42.467  -2.074  1.00219.99           C
ATOM    364  OD1 ASP    52     -65.323  41.873  -1.527  1.00219.99           O
ATOM    365  OD2 ASP    52     -64.183  43.714  -2.039  1.00219.99           O
ATOM    366  C   ASP    52     -62.440  39.411  -3.133  1.00219.99           C
ATOM    367  O   ASP    52     -61.687  38.507  -2.775  1.00219.99           O
ATOM    368  N   LEU    53     -62.669  39.695  -4.426  1.00192.12           N
ATOM    369  CA  LEU    53     -61.953  39.016  -5.460  1.00192.12           C
ATOM    370  CB  LEU    53     -62.435  39.404  -6.871  1.00192.12           C
ATOM    371  CG  LEU    53     -63.888  38.986  -7.161  1.00192.12           C
ATOM    372  CD1 LEU    53     -64.313  39.391  -8.583  1.00192.12           C
ATOM    373  CD2 LEU    53     -64.109  37.492  -6.873  1.00192.12           C
ATOM    374  C   LEU    53     -60.550  39.491  -5.278  1.00192.12           C
ATOM    375  O   LEU    53     -60.362  40.493  -4.590  1.00192.12           O
ATOM    376  N   PRO    54     -59.568  38.798  -5.819  1.00 87.40           N
ATOM    377  CA  PRO    54     -58.186  39.155  -5.614  1.00 87.40           C
ATOM    378  CD  PRO    54     -59.744  38.044  -7.051  1.00 87.40           C
ATOM    379  CB  PRO    54     -57.383  38.288  -6.580  1.00 87.40           C
ATOM    380  CG  PRO    54     -58.368  38.054  -7.737  1.00 87.40           C
ATOM    381  C   PRO    54     -57.976  40.610  -5.875  1.00 87.40           C
ATOM    382  O   PRO    54     -58.400  41.107  -6.917  1.00 87.40           O
ATOM    383  N   GLY    55     -57.328  41.300  -4.920  1.00 59.83           N
ATOM    384  CA  GLY    55     -57.138  42.713  -5.007  1.00 59.83           C
ATOM    385  C   GLY    55     -57.622  43.251  -3.702  1.00 59.83           C
ATOM    386  O   GLY    55     -57.813  42.498  -2.748  1.00 59.83           O
ATOM    387  N   SER    56     -57.831  44.577  -3.619  1.00168.87           N
ATOM    388  CA  SER    56     -58.302  45.138  -2.388  1.00168.87           C
ATOM    389  CB  SER    56     -58.032  46.646  -2.251  1.00168.87           C
ATOM    390  OG  SER    56     -56.634  46.889  -2.208  1.00168.87           O
ATOM    391  C   SER    56     -59.781  44.938  -2.325  1.00168.87           C
ATOM    392  O   SER    56     -60.426  44.643  -3.330  1.00168.87           O
ATOM    393  N   ALA    57     -60.350  45.073  -1.112  1.00227.11           N
ATOM    394  CA  ALA    57     -61.765  44.947  -0.929  1.00227.11           C
ATOM    395  CB  ALA    57     -62.203  43.730  -0.116  1.00227.11           C
ATOM    396  C   ALA    57     -62.181  46.127  -0.131  1.00227.11           C
ATOM    397  O   ALA    57     -61.354  46.767   0.516  1.00227.11           O
ATOM    398  N   GLU    58     -63.480  46.469  -0.168  1.00242.45           N
ATOM    399  CA  GLU    58     -63.820  47.649   0.557  1.00242.45           C
ATOM    400  CB  GLU    58     -65.251  48.158   0.258  1.00242.45           C
ATOM    401  CG  GLU    58     -66.299  47.077  -0.025  1.00242.45           C
ATOM    402  CD  GLU    58     -66.029  46.506  -1.409  1.00242.45           C
ATOM    403  OE1 GLU    58     -65.138  47.053  -2.113  1.00242.45           O
ATOM    404  OE2 GLU    58     -66.714  45.517  -1.784  1.00242.45           O
ATOM    405  C   GLU    58     -63.529  47.499   2.026  1.00242.45           C
ATOM    406  O   GLU    58     -62.720  48.285   2.513  1.00242.45           O
ATOM    407  N   PRO    59     -64.082  46.604   2.811  1.00143.54           N
ATOM    408  CA  PRO    59     -63.579  46.548   4.160  1.00143.54           C
ATOM    409  CD  PRO    59     -65.516  46.373   2.792  1.00143.54           C
ATOM    410  CB  PRO    59     -64.742  46.108   5.057  1.00143.54           C
ATOM    411  CG  PRO    59     -65.815  45.601   4.083  1.00143.54           C
ATOM    412  C   PRO    59     -62.320  45.759   4.383  1.00143.54           C
ATOM    413  O   PRO    59     -61.512  46.163   5.218  1.00143.54           O
ATOM    414  N   PRO    60     -62.146  44.664   3.692  1.00192.69           N
ATOM    415  CA  PRO    60     -61.009  43.834   4.016  1.00192.69           C
ATOM    416  CD  PRO    60     -63.327  43.849   3.446  1.00192.69           C
ATOM    417  CB  PRO    60     -61.453  42.387   3.821  1.00192.69           C
ATOM    418  CG  PRO    60     -62.980  42.440   3.940  1.00192.69           C
ATOM    419  C   PRO    60     -59.739  44.110   3.282  1.00192.69           C
ATOM    420  O   PRO    60     -59.747  44.842   2.294  1.00192.69           O
ATOM    421  N   LYS    61     -58.637  43.511   3.781  1.00304.62           N
ATOM    422  CA  LYS    61     -57.352  43.534   3.146  1.00304.62           C
ATOM    423  CB  LYS    61     -56.265  44.269   3.948  1.00304.62           C
ATOM    424  CG  LYS    61     -54.927  44.346   3.212  1.00304.62           C
ATOM    425  CD  LYS    61     -54.976  45.226   1.961  1.00304.62           C
ATOM    426  CE  LYS    61     -53.644  45.311   1.214  1.00304.62           C
ATOM    427  NZ  LYS    61     -53.791  46.173   0.020  1.00304.62           N
ATOM    428  C   LYS    61     -56.947  42.095   3.067  1.00304.62           C
ATOM    429  O   LYS    61     -57.317  41.299   3.929  1.00304.62           O
ATOM    430  N   GLN    62     -56.191  41.704   2.022  1.00285.45           N
ATOM    431  CA  GLN    62     -55.846  40.316   1.912  1.00285.45           C
ATOM    432  CB  GLN    62     -56.471  39.639   0.676  1.00285.45           C
ATOM    433  CG  GLN    62     -55.954  38.225   0.402  1.00285.45           C
ATOM    434  CD  GLN    62     -54.732  38.347  -0.502  1.00285.45           C
ATOM    435  OE1 GLN    62     -53.940  37.416  -0.634  1.00285.45           O
ATOM    436  NE2 GLN    62     -54.579  39.529  -1.156  1.00285.45           N
ATOM    437  C   GLN    62     -54.365  40.161   1.809  1.00285.45           C
ATOM    438  O   GLN    62     -53.718  40.827   1.002  1.00285.45           O
ATOM    439  N   CYS    63     -53.803  39.277   2.664  1.00132.91           N
ATOM    440  CA  CYS    63     -52.410  38.930   2.645  1.00132.91           C
ATOM    441  CB  CYS    63     -51.453  40.100   2.350  1.00132.91           C
ATOM    442  SG  CYS    63     -51.511  41.384   3.635  1.00132.91           S
ATOM    443  C   CYS    63     -52.045  38.439   4.007  1.00132.91           C
ATOM    444  O   CYS    63     -52.649  38.839   5.001  1.00132.91           O
ATOM    445  N   HIS    64     -51.053  37.531   4.087  1.00208.80           N
ATOM    446  CA  HIS    64     -50.579  37.145   5.381  1.00208.80           C
ATOM    447  ND1 HIS    64     -50.585  33.999   3.948  1.00208.80           N
ATOM    448  CG  HIS    64     -50.440  34.606   5.175  1.00208.80           C
ATOM    449  CB  HIS    64     -49.691  35.886   5.405  1.00208.80           C
ATOM    450  NE2 HIS    64     -51.642  32.711   5.419  1.00208.80           N
ATOM    451  CD2 HIS    64     -51.092  33.805   6.063  1.00208.80           C
ATOM    452  CE1 HIS    64     -51.311  32.871   4.151  1.00208.80           C
ATOM    453  C   HIS    64     -49.739  38.294   5.812  1.00208.80           C
ATOM    454  O   HIS    64     -49.223  39.016   4.960  1.00208.80           O
ATOM    455  N   PRO    65     -49.632  38.501   7.101  1.00157.42           N
ATOM    456  CA  PRO    65     -48.883  39.616   7.621  1.00157.42           C
ATOM    457  CD  PRO    65     -49.661  37.391   8.040  1.00157.42           C
ATOM    458  CB  PRO    65     -48.769  39.370   9.121  1.00157.42           C
ATOM    459  CG  PRO    65     -48.771  37.833   9.215  1.00157.42           C
ATOM    460  C   PRO    65     -47.536  39.692   6.981  1.00157.42           C
ATOM    461  O   PRO    65     -47.265  40.694   6.322  1.00157.42           O
ATOM    462  N   CYS    66     -46.726  38.617   7.102  1.00 95.17           N
ATOM    463  CA  CYS    66     -45.411  38.531   6.526  1.00 95.17           C
ATOM    464  CB  CYS    66     -45.446  38.153   5.033  1.00 95.17           C
ATOM    465  SG  CYS    66     -46.102  36.481   4.755  1.00 95.17           S
ATOM    466  C   CYS    66     -44.684  39.833   6.684  1.00 95.17           C
ATOM    467  O   CYS    66     -45.037  40.688   7.496  1.00 95.17           O
ATOM    468  N   PRO    67     -43.590  39.964   5.990  1.00220.44           N
ATOM    469  CA  PRO    67     -42.948  41.243   5.972  1.00220.44           C
ATOM    470  CD  PRO    67     -42.630  38.876   5.866  1.00220.44           C
ATOM    471  CB  PRO    67     -41.567  41.008   5.369  1.00220.44           C
ATOM    472  CG  PRO    67     -41.252  39.553   5.767  1.00220.44           C
ATOM    473  C   PRO    67     -43.847  42.133   5.184  1.00220.44           C
ATOM    474  O   PRO    67     -43.766  43.353   5.318  1.00220.44           O
ATOM    475  N   GLY    68     -44.701  41.521   4.340  1.00 59.44           N
ATOM    476  CA  GLY    68     -45.646  42.236   3.538  1.00 59.44           C
ATOM    477  C   GLY    68     -45.052  42.399   2.180  1.00 59.44           C
ATOM    478  O   GLY    68     -43.925  42.870   2.036  1.00 59.44           O
ATOM    479  N   VAL    69     -45.809  42.006   1.137  1.00 99.26           N
ATOM    480  CA  VAL    69     -45.322  42.184  -0.197  1.00 99.26           C
ATOM    481  CB  VAL    69     -44.861  40.912  -0.847  1.00 99.26           C
ATOM    482  CG1 VAL    69     -46.066  39.968  -0.993  1.00 99.26           C
ATOM    483  CG2 VAL    69     -44.184  41.265  -2.182  1.00 99.26           C
ATOM    484  C   VAL    69     -46.454  42.717  -1.010  1.00 99.26           C
ATOM    485  O   VAL    69     -47.589  42.252  -0.919  1.00 99.26           O
ATOM    486  N   PRO    70     -46.159  43.724  -1.777  1.00152.40           N
ATOM    487  CA  PRO    70     -47.134  44.313  -2.650  1.00152.40           C
ATOM    488  CD  PRO    70     -45.109  44.661  -1.421  1.00152.40           C
ATOM    489  CB  PRO    70     -46.584  45.689  -3.037  1.00152.40           C
ATOM    490  CG  PRO    70     -45.114  45.671  -2.577  1.00152.40           C
ATOM    491  C   PRO    70     -47.417  43.424  -3.815  1.00152.40           C
ATOM    492  O   PRO    70     -48.428  43.627  -4.485  1.00152.40           O
ATOM    493  N   GLN    71     -46.540  42.439  -4.082  1.00283.17           N
ATOM    494  CA  GLN    71     -46.713  41.609  -5.236  1.00283.17           C
ATOM    495  CB  GLN    71     -45.475  40.759  -5.578  1.00283.17           C
ATOM    496  CG  GLN    71     -45.115  39.717  -4.515  1.00283.17           C
ATOM    497  CD  GLN    71     -45.946  38.462  -4.751  1.00283.17           C
ATOM    498  OE1 GLN    71     -46.065  37.609  -3.873  1.00283.17           O
ATOM    499  NE2 GLN    71     -46.531  38.337  -5.973  1.00283.17           N
ATOM    500  C   GLN    71     -47.865  40.688  -5.012  1.00283.17           C
ATOM    501  O   GLN    71     -48.204  40.349  -3.880  1.00283.17           O
ATOM    502  N   GLY    72     -48.513  40.289  -6.124  1.00143.89           N
ATOM    503  CA  GLY    72     -49.620  39.383  -6.080  1.00143.89           C
ATOM    504  C   GLY    72     -49.724  38.792  -7.447  1.00143.89           C
ATOM    505  O   GLY    72     -49.199  39.346  -8.411  1.00143.89           O
ATOM    506  N   THR    73     -50.409  37.639  -7.569  1.00270.91           N
ATOM    507  CA  THR    73     -50.528  37.031  -8.861  1.00270.91           C
ATOM    508  CB  THR    73     -49.791  35.728  -8.984  1.00270.91           C
ATOM    509  OG1 THR    73     -49.791  35.291 -10.335  1.00270.91           O
ATOM    510  CG2 THR    73     -50.479  34.686  -8.086  1.00270.91           C
ATOM    511  C   THR    73     -51.971  36.743  -9.103  1.00270.91           C
ATOM    512  O   THR    73     -52.767  36.657  -8.170  1.00270.91           O
ATOM    513  N   SER    74     -52.347  36.609 -10.390  1.00189.00           N
ATOM    514  CA  SER    74     -53.707  36.312 -10.721  1.00189.00           C
ATOM    515  CB  SER    74     -54.442  37.474 -11.411  1.00189.00           C
ATOM    516  OG  SER    74     -55.781  37.101 -11.703  1.00189.00           O
ATOM    517  C   SER    74     -53.687  35.170 -11.682  1.00189.00           C
ATOM    518  O   SER    74     -52.709  34.946 -12.395  1.00189.00           O
ATOM    519  N   PRO    75     -54.752  34.422 -11.682  1.00175.88           N
ATOM    520  CA  PRO    75     -54.839  33.314 -12.591  1.00175.88           C
ATOM    521  CD  PRO    75     -55.436  34.146 -10.428  1.00175.88           C
ATOM    522  CB  PRO    75     -55.929  32.399 -12.038  1.00175.88           C
ATOM    523  CG  PRO    75     -55.911  32.688 -10.527  1.00175.88           C
ATOM    524  C   PRO    75     -55.122  33.814 -13.968  1.00175.88           C
ATOM    525  O   PRO    75     -55.613  34.933 -14.105  1.00175.88           O
ATOM    526  N   ALA    76     -54.807  33.011 -15.003  1.00187.72           N
ATOM    527  CA  ALA    76     -55.070  33.438 -16.343  1.00187.72           C
ATOM    528  CB  ALA    76     -53.867  33.279 -17.289  1.00187.72           C
ATOM    529  C   ALA    76     -56.169  32.580 -16.875  1.00187.72           C
ATOM    530  O   ALA    76     -56.211  31.371 -16.654  1.00187.72           O
ATOM    531  N   PRO    77     -57.082  33.214 -17.552  1.00160.00           N
ATOM    532  CA  PRO    77     -58.178  32.482 -18.124  1.00160.00           C
ATOM    533  CD  PRO    77     -57.487  34.544 -17.124  1.00160.00           C
ATOM    534  CB  PRO    77     -59.282  33.506 -18.380  1.00160.00           C
ATOM    535  CG  PRO    77     -59.007  34.605 -17.341  1.00160.00           C
ATOM    536  C   PRO    77     -57.741  31.768 -19.360  1.00160.00           C
ATOM    537  O   PRO    77     -56.726  32.148 -19.941  1.00160.00           O
ATOM    538  N   VAL    78     -58.485  30.722 -19.767  1.00 21.98           N
ATOM    539  CA  VAL    78     -58.152  30.013 -20.966  1.00 21.98           C
ATOM    540  CB  VAL    78     -58.000  28.534 -20.769  1.00 21.98           C
ATOM    541  CG1 VAL    78     -57.759  27.879 -22.140  1.00 21.98           C
ATOM    542  CG2 VAL    78     -56.872  28.289 -19.753  1.00 21.98           C
ATOM    543  C   VAL    78     -59.292  30.220 -21.909  1.00 21.98           C
ATOM    544  O   VAL    78     -60.453  30.271 -21.506  1.00 21.98           O
ATOM    545  N   PRO    79     -58.972  30.378 -23.161  1.00 89.04           N
ATOM    546  CA  PRO    79     -59.997  30.578 -24.147  1.00 89.04           C
ATOM    547  CD  PRO    79     -57.727  31.022 -23.538  1.00 89.04           C
ATOM    548  CB  PRO    79     -59.322  31.264 -25.338  1.00 89.04           C
ATOM    549  CG  PRO    79     -57.812  31.125 -25.067  1.00 89.04           C
ATOM    550  C   PRO    79     -60.672  29.293 -24.492  1.00 89.04           C
ATOM    551  O   PRO    79     -60.062  28.236 -24.340  1.00 89.04           O
ATOM    552  N   TYR    80     -61.939  29.365 -24.943  1.00275.45           N
ATOM    553  CA  TYR    80     -62.662  28.190 -25.331  1.00275.45           C
ATOM    554  CB  TYR    80     -63.770  27.793 -24.341  1.00275.45           C
ATOM    555  CG  TYR    80     -64.433  26.568 -24.872  1.00275.45           C
ATOM    556  CD1 TYR    80     -63.883  25.326 -24.648  1.00275.45           C
ATOM    557  CD2 TYR    80     -65.602  26.659 -25.591  1.00275.45           C
ATOM    558  CE1 TYR    80     -64.490  24.192 -25.135  1.00275.45           C
ATOM    559  CE2 TYR    80     -66.213  25.529 -26.081  1.00275.45           C
ATOM    560  CZ  TYR    80     -65.658  24.294 -25.853  1.00275.45           C
ATOM    561  OH  TYR    80     -66.284  23.133 -26.354  1.00275.45           O
ATOM    562  C   TYR    80     -63.323  28.507 -26.631  1.00275.45           C
ATOM    563  O   TYR    80     -63.582  29.670 -26.936  1.00275.45           O
ATOM    564  N   GLY    81     -63.597  27.475 -27.453  1.00153.06           N
ATOM    565  CA  GLY    81     -64.248  27.731 -28.703  1.00153.06           C
ATOM    566  C   GLY    81     -64.966  26.487 -29.107  1.00153.06           C
ATOM    567  O   GLY    81     -64.544  25.377 -28.782  1.00153.06           O
ATOM    568  N   TYR    82     -66.087  26.649 -29.838  1.00308.69           N
ATOM    569  CA  TYR    82     -66.839  25.514 -30.281  1.00308.69           C
ATOM    570  CB  TYR    82     -68.201  25.371 -29.580  1.00308.69           C
ATOM    571  CG  TYR    82     -68.869  24.161 -30.136  1.00308.69           C
ATOM    572  CD1 TYR    82     -68.555  22.910 -29.656  1.00308.69           C
ATOM    573  CD2 TYR    82     -69.810  24.277 -31.132  1.00308.69           C
ATOM    574  CE1 TYR    82     -69.169  21.790 -30.167  1.00308.69           C
ATOM    575  CE2 TYR    82     -70.427  23.162 -31.646  1.00308.69           C
ATOM    576  CZ  TYR    82     -70.108  21.916 -31.163  1.00308.69           C
ATOM    577  OH  TYR    82     -70.740  20.769 -31.687  1.00308.69           O
ATOM    578  C   TYR    82     -67.110  25.702 -31.738  1.00308.69           C
ATOM    579  O   TYR    82     -67.262  26.828 -32.211  1.00308.69           O
ATOM    580  N   PHE    83     -67.152  24.590 -32.499  1.00286.04           N
ATOM    581  CA  PHE    83     -67.422  24.691 -33.902  1.00286.04           C
ATOM    582  CB  PHE    83     -66.168  24.521 -34.778  1.00286.04           C
ATOM    583  CG  PHE    83     -66.580  24.649 -36.204  1.00286.04           C
ATOM    584  CD1 PHE    83     -66.732  25.891 -36.778  1.00286.04           C
ATOM    585  CD2 PHE    83     -66.811  23.530 -36.968  1.00286.04           C
ATOM    586  CE1 PHE    83     -67.112  26.013 -38.094  1.00286.04           C
ATOM    587  CE2 PHE    83     -67.192  23.646 -38.285  1.00286.04           C
ATOM    588  CZ  PHE    83     -67.342  24.889 -38.850  1.00286.04           C
ATOM    589  C   PHE    83     -68.367  23.586 -34.253  1.00286.04           C
ATOM    590  O   PHE    83     -68.453  22.584 -33.544  1.00286.04           O
ATOM    591  N   GLY    84     -69.123  23.755 -35.356  1.00121.37           N
ATOM    592  CA  GLY    84     -70.030  22.725 -35.769  1.00121.37           C
ATOM    593  C   GLY    84     -70.874  23.276 -36.873  1.00121.37           C
ATOM    594  O   GLY    84     -70.879  24.480 -37.123  1.00121.37           O
ATOM    595  N   GLY    85     -71.615  22.389 -37.566  1.00 99.63           N
ATOM    596  CA  GLY    85     -72.473  22.831 -38.626  1.00 99.63           C
ATOM    597  C   GLY    85     -72.616  21.703 -39.596  1.00 99.63           C
ATOM    598  O   GLY    85     -71.944  20.680 -39.481  1.00 99.63           O
ATOM    599  N   GLY    86     -73.513  21.871 -40.588  1.00123.05           N
ATOM    600  CA  GLY    86     -73.706  20.855 -41.580  1.00123.05           C
ATOM    601  C   GLY    86     -74.886  21.252 -42.405  1.00123.05           C
ATOM    602  O   GLY    86     -75.725  22.041 -41.968  1.00123.05           O
ATOM    603  N   TYR    87     -74.980  20.710 -43.634  1.00311.91           N
ATOM    604  CA  TYR    87     -76.087  21.036 -44.486  1.00311.91           C
ATOM    605  CB  TYR    87     -75.699  21.909 -45.692  1.00311.91           C
ATOM    606  CG  TYR    87     -76.939  22.162 -46.478  1.00311.91           C
ATOM    607  CD1 TYR    87     -77.808  23.162 -46.110  1.00311.91           C
ATOM    608  CD2 TYR    87     -77.231  21.400 -47.586  1.00311.91           C
ATOM    609  CE1 TYR    87     -78.953  23.398 -46.834  1.00311.91           C
ATOM    610  CE2 TYR    87     -78.374  21.631 -48.314  1.00311.91           C
ATOM    611  CZ  TYR    87     -79.236  22.632 -47.939  1.00311.91           C
ATOM    612  OH  TYR    87     -80.410  22.872 -48.684  1.00311.91           O
ATOM    613  C   TYR    87     -76.639  19.759 -45.028  1.00311.91           C
ATOM    614  O   TYR    87     -75.903  18.800 -45.263  1.00311.91           O
ATOM    615  N   TYR    88     -77.972  19.708 -45.220  1.00321.00           N
ATOM    616  CA  TYR    88     -78.585  18.535 -45.768  1.00321.00           C
ATOM    617  CB  TYR    88     -79.492  17.792 -44.774  1.00321.00           C
ATOM    618  CG  TYR    88     -80.056  16.606 -45.478  1.00321.00           C
ATOM    619  CD1 TYR    88     -79.325  15.445 -45.593  1.00321.00           C
ATOM    620  CD2 TYR    88     -81.318  16.654 -46.022  1.00321.00           C
ATOM    621  CE1 TYR    88     -79.845  14.351 -46.242  1.00321.00           C
ATOM    622  CE2 TYR    88     -81.845  15.562 -46.672  1.00321.00           C
ATOM    623  CZ  TYR    88     -81.107  14.409 -46.784  1.00321.00           C
ATOM    624  OH  TYR    88     -81.642  13.286 -47.450  1.00321.00           O
ATOM    625  C   TYR    88     -79.449  18.977 -46.905  1.00321.00           C
ATOM    626  O   TYR    88     -80.073  20.035 -46.844  1.00321.00           O
ATOM    627  N   SER    89     -79.488  18.181 -47.992  1.00201.32           N
ATOM    628  CA  SER    89     -80.317  18.543 -49.104  1.00201.32           C
ATOM    629  CB  SER    89     -79.539  19.170 -50.273  1.00201.32           C
ATOM    630  OG  SER    89     -80.427  19.497 -51.331  1.00201.32           O
ATOM    631  C   SER    89     -80.954  17.295 -49.621  1.00201.32           C
ATOM    632  O   SER    89     -80.410  16.201 -49.476  1.00201.32           O
ATOM    633  N   CYS    90     -82.151  17.433 -50.224  1.00110.85           N
ATOM    634  CA  CYS    90     -82.821  16.293 -50.778  1.00110.85           C
ATOM    635  CB  CYS    90     -83.988  15.784 -49.915  1.00110.85           C
ATOM    636  SG  CYS    90     -85.317  17.014 -49.746  1.00110.85           S
ATOM    637  C   CYS    90     -83.395  16.714 -52.091  1.00110.85           C
ATOM    638  O   CYS    90     -83.694  17.889 -52.299  1.00110.85           O
ATOM    639  N   ARG    91     -83.544  15.757 -53.029  1.00297.95           N
ATOM    640  CA  ARG    91     -84.110  16.092 -54.302  1.00297.95           C
ATOM    641  CB  ARG    91     -83.076  16.155 -55.439  1.00297.95           C
ATOM    642  CG  ARG    91     -82.339  14.833 -55.665  1.00297.95           C
ATOM    643  CD  ARG    91     -81.309  14.889 -56.795  1.00297.95           C
ATOM    644  NE  ARG    91     -82.054  15.102 -58.068  1.00297.95           N
ATOM    645  CZ  ARG    91     -81.371  15.305 -59.233  1.00297.95           C
ATOM    646  NH1 ARG    91     -80.006  15.313 -59.231  1.00297.95           N
ATOM    647  NH2 ARG    91     -82.054  15.498 -60.399  1.00297.95           N
ATOM    648  C   ARG    91     -85.084  15.019 -54.661  1.00297.95           C
ATOM    649  O   ARG    91     -84.893  13.852 -54.321  1.00297.95           O
ATOM    650  N   VAL    92     -86.181  15.400 -55.346  1.00 69.19           N
ATOM    651  CA  VAL    92     -87.146  14.427 -55.764  1.00 69.19           C
ATOM    652  CB  VAL    92     -88.378  14.399 -54.909  1.00 69.19           C
ATOM    653  CG1 VAL    92     -89.377  13.404 -55.523  1.00 69.19           C
ATOM    654  CG2 VAL    92     -87.966  14.060 -53.466  1.00 69.19           C
ATOM    655  C   VAL    92     -87.580  14.805 -57.142  1.00 69.19           C
ATOM    656  O   VAL    92     -87.570  15.980 -57.504  1.00 69.19           O
ATOM    657  N   SER    93     -87.955  13.804 -57.962  1.00206.85           N
ATOM    658  CA  SER    93     -88.406  14.109 -59.288  1.00206.85           C
ATOM    659  CB  SER    93     -87.308  13.982 -60.357  1.00206.85           C
ATOM    660  OG  SER    93     -86.283  14.935 -60.120  1.00206.85           O
ATOM    661  C   SER    93     -89.475  13.127 -59.638  1.00206.85           C
ATOM    662  O   SER    93     -89.502  12.011 -59.122  1.00206.85           O
ATOM    663  N   ARG    94     -90.407  13.536 -60.521  1.00378.08           N
ATOM    664  CA  ARG    94     -91.447  12.647 -60.944  1.00378.08           C
ATOM    665  CB  ARG    94     -92.775  12.841 -60.192  1.00378.08           C
ATOM    666  CG  ARG    94     -93.877  11.883 -60.652  1.00378.08           C
ATOM    667  CD  ARG    94     -93.588  10.416 -60.333  1.00378.08           C
ATOM    668  NE  ARG    94     -93.773  10.230 -58.866  1.00378.08           N
ATOM    669  CZ  ARG    94     -95.012   9.948 -58.365  1.00378.08           C
ATOM    670  NH1 ARG    94     -96.080   9.837 -59.208  1.00378.08           N
ATOM    671  NH2 ARG    94     -95.183   9.776 -57.022  1.00378.08           N
ATOM    672  C   ARG    94     -91.710  12.927 -62.386  1.00378.08           C
ATOM    673  O   ARG    94     -91.456  14.027 -62.869  1.00378.08           O
ATOM    674  N   SER    95     -92.210  11.915 -63.122  1.00213.59           N
ATOM    675  CA  SER    95     -92.507  12.119 -64.508  1.00213.59           C
ATOM    676  CB  SER    95     -91.462  11.509 -65.458  1.00213.59           C
ATOM    677  OG  SER    95     -91.828  11.755 -66.809  1.00213.59           O
ATOM    678  C   SER    95     -93.806  11.440 -64.791  1.00213.59           C
ATOM    679  O   SER    95     -94.196  10.509 -64.089  1.00213.59           O
ATOM    680  N   SER    96     -94.525  11.914 -65.827  1.00174.61           N
ATOM    681  CA  SER    96     -95.772  11.299 -66.173  1.00174.61           C
ATOM    682  CB  SER    96     -97.004  12.120 -65.755  1.00174.61           C
ATOM    683  OG  SER    96     -97.032  13.351 -66.462  1.00174.61           O
ATOM    684  C   SER    96     -95.809  11.176 -67.660  1.00174.61           C
ATOM    685  O   SER    96     -95.194  11.964 -68.376  1.00174.61           O
ATOM    686  N   LEU    97     -96.524  10.150 -68.162  1.00234.76           N
ATOM    687  CA  LEU    97     -96.630   9.964 -69.579  1.00234.76           C
ATOM    688  CB  LEU    97     -96.057   8.624 -70.073  1.00234.76           C
ATOM    689  CG  LEU    97     -94.540   8.483 -69.846  1.00234.76           C
ATOM    690  CD1 LEU    97     -94.023   7.129 -70.358  1.00234.76           C
ATOM    691  CD2 LEU    97     -93.774   9.680 -70.435  1.00234.76           C
ATOM    692  C   LEU    97     -98.082   9.975 -69.923  1.00234.76           C
ATOM    693  O   LEU    97     -98.921   9.568 -69.122  1.00234.76           O
ATOM    694  N   LYS    98     -98.419  10.470 -71.130  1.00226.61           N
ATOM    695  CA  LYS    98     -99.794  10.485 -71.532  1.00226.61           C
ATOM    696  CB  LYS    98    -100.264  11.837 -72.097  1.00226.61           C
ATOM    697  CG  LYS    98    -101.734  11.838 -72.521  1.00226.61           C
ATOM    698  CD  LYS    98    -102.302  13.238 -72.760  1.00226.61           C
ATOM    699  CE  LYS    98    -102.570  14.018 -71.471  1.00226.61           C
ATOM    700  NZ  LYS    98    -103.116  15.356 -71.792  1.00226.61           N
ATOM    701  C   LYS    98     -99.945   9.471 -72.617  1.00226.61           C
ATOM    702  O   LYS    98     -99.094   9.335 -73.495  1.00226.61           O
ATOM    703  N   PRO    99    -101.007   8.724 -72.537  1.00159.71           N
ATOM    704  CA  PRO    99    -101.298   7.723 -73.522  1.00159.71           C
ATOM    705  CD  PRO    99    -101.656   8.448 -71.269  1.00159.71           C
ATOM    706  CB  PRO    99    -102.387   6.832 -72.915  1.00159.71           C
ATOM    707  CG  PRO    99    -102.869   7.592 -71.664  1.00159.71           C
ATOM    708  C   PRO    99    -101.663   8.335 -74.835  1.00159.71           C
ATOM    709  O   PRO    99    -101.531   7.662 -75.857  1.00159.71           O
ATOM    710  N   CYS   100    -102.137   9.593 -74.837  1.00141.42           N
ATOM    711  CA  CYS   100    -102.521  10.233 -76.062  1.00141.42           C
ATOM    712  CB  CYS   100    -101.421  10.226 -77.137  1.00141.42           C
ATOM    713  SG  CYS   100    -101.945  11.041 -78.675  1.00141.42           S
ATOM    714  C   CYS   100    -103.723   9.527 -76.610  1.00141.42           C
ATOM    715  O   CYS   100    -103.938   8.343 -76.360  1.00141.42           O
ATOM    716  N   ALA   101    -104.560  10.263 -77.366  1.00250.24           N
ATOM    717  CA  ALA   101    -105.733   9.655 -77.922  1.00250.24           C
ATOM    718  CB  ALA   101    -107.028  10.028 -77.183  1.00250.24           C
ATOM    719  C   ALA   101    -105.873  10.140 -79.326  1.00250.24           C
ATOM    720  O   ALA   101    -105.376  11.207 -79.682  1.00250.24           O
ATOM    721  N   GLN   102    -106.548   9.339 -80.171  1.00290.98           N
ATOM    722  CA  GLN   102    -106.762   9.719 -81.535  1.00290.98           C
ATOM    723  CB  GLN   102    -106.206   8.712 -82.556  1.00290.98           C
ATOM    724  CG  GLN   102    -106.438   9.129 -84.010  1.00290.98           C
ATOM    725  CD  GLN   102    -105.847   8.052 -84.910  1.00290.98           C
ATOM    726  OE1 GLN   102    -105.279   7.071 -84.433  1.00290.98           O
ATOM    727  NE2 GLN   102    -105.981   8.241 -86.250  1.00290.98           N
ATOM    728  C   GLN   102    -108.238   9.787 -81.740  1.00290.98           C
ATOM    729  O   GLN   102    -109.001   9.148 -81.016  1.00290.98           O
ATOM    730  N   ALA   103    -108.683  10.589 -82.724  1.00269.00           N
ATOM    731  CA  ALA   103    -110.091  10.696 -82.962  1.00269.00           C
ATOM    732  CB  ALA   103    -110.623  12.137 -82.875  1.00269.00           C
ATOM    733  C   ALA   103    -110.360  10.210 -84.347  1.00269.00           C
ATOM    734  O   ALA   103    -109.567  10.426 -85.262  1.00269.00           O
ATOM    735  N   ALA   104    -111.497   9.511 -84.521  1.00233.80           N
ATOM    736  CA  ALA   104    -111.873   9.010 -85.809  1.00233.80           C
ATOM    737  CB  ALA   104    -112.935   7.899 -85.755  1.00233.80           C
ATOM    738  C   ALA   104    -112.449  10.149 -86.583  1.00233.80           C
ATOM    739  O   ALA   104    -112.881  11.147 -86.009  1.00233.80           O
ATOM    740  N   THR   105    -112.446  10.032 -87.924  1.00296.85           N
ATOM    741  CA  THR   105    -112.996  11.076 -88.735  1.00296.85           C
ATOM    742  CB  THR   105    -112.058  11.566 -89.799  1.00296.85           C
ATOM    743  OG1 THR   105    -111.750  10.516 -90.704  1.00296.85           O
ATOM    744  CG2 THR   105    -110.775  12.080 -89.125  1.00296.85           C
ATOM    745  C   THR   105    -114.193  10.513 -89.426  1.00296.85           C
ATOM    746  O   THR   105    -114.218   9.339 -89.792  1.00296.85           O
ATOM    747  N   LEU   106    -115.236  11.346 -89.603  1.00242.13           N
ATOM    748  CA  LEU   106    -116.428  10.890 -90.250  1.00242.13           C
ATOM    749  CB  LEU   106    -117.713  11.198 -89.463  1.00242.13           C
ATOM    750  CG  LEU   106    -117.793  10.474 -88.106  1.00242.13           C
ATOM    751  CD1 LEU   106    -119.096  10.813 -87.367  1.00242.13           C
ATOM    752  CD2 LEU   106    -117.573   8.962 -88.266  1.00242.13           C
ATOM    753  C   LEU   106    -116.530  11.598 -91.559  1.00242.13           C
ATOM    754  O   LEU   106    -116.026  12.709 -91.719  1.00242.13           O
ATOM    755  N   ALA   107    -117.175  10.948 -92.546  1.00267.03           N
ATOM    756  CA  ALA   107    -117.335  11.555 -93.832  1.00267.03           C
ATOM    757  CB  ALA   107    -116.767  10.713 -94.987  1.00267.03           C
ATOM    758  C   ALA   107    -118.802  11.697 -94.068  1.00267.03           C
ATOM    759  O   ALA   107    -119.598  10.886 -93.596  1.00267.03           O
ATOM    760  N   ALA   108    -119.198  12.758 -94.794  1.00266.76           N
ATOM    761  CA  ALA   108    -120.589  12.966 -95.061  1.00266.76           C
ATOM    762  CB  ALA   108    -121.156  14.244 -94.419  1.00266.76           C
ATOM    763  C   ALA   108    -120.747  13.109 -96.537  1.00266.76           C
ATOM    764  O   ALA   108    -119.823  13.523 -97.236  1.00266.76           O
ATOM    765  N   TYR   109    -121.933  12.739 -97.054  1.00268.35           N
ATOM    766  CA  TYR   109    -122.178  12.848 -98.460  1.00268.35           C
ATOM    767  CB  TYR   109    -122.622  11.515 -99.091  1.00268.35           C
ATOM    768  CG  TYR   109    -122.852  11.711-100.550  1.00268.35           C
ATOM    769  CD1 TYR   109    -121.787  11.816-101.414  1.00268.35           C
ATOM    770  CD2 TYR   109    -124.130  11.767-101.060  1.00268.35           C
ATOM    771  CE1 TYR   109    -121.990  11.989-102.762  1.00268.35           C
ATOM    772  CE2 TYR   109    -124.339  11.939-102.409  1.00268.35           C
ATOM    773  CZ  TYR   109    -123.268  12.053-103.262  1.00268.35           C
ATOM    774  OH  TYR   109    -123.481  12.231-104.645  1.00268.35           O
ATOM    775  C   TYR   109    -123.287  13.837 -98.615  1.00268.35           C
ATOM    776  O   TYR   109    -124.333  13.732 -97.977  1.00268.35           O
ATOM    777  N   PRO   110    -123.053  14.822 -99.434  1.00114.59           N
ATOM    778  CA  PRO   110    -124.046  15.836 -99.656  1.00114.59           C
ATOM    779  CD  PRO   110    -121.707  15.333 -99.621  1.00114.59           C
ATOM    780  CB  PRO   110    -123.297  17.061-100.189  1.00114.59           C
ATOM    781  CG  PRO   110    -121.896  16.538-100.552  1.00114.59           C
ATOM    782  C   PRO   110    -125.115  15.338-100.568  1.00114.59           C
ATOM    783  O   PRO   110    -124.863  14.405-101.327  1.00114.59           O
ATOM    784  N   ALA   111    -126.318  15.938-100.501  1.00239.94           N
ATOM    785  CA  ALA   111    -127.384  15.520-101.360  1.00239.94           C
ATOM    786  CB  ALA   111    -128.560  14.869-100.613  1.00239.94           C
ATOM    787  C   ALA   111    -127.911  16.745-102.028  1.00239.94           C
ATOM    788  O   ALA   111    -127.836  17.845-101.482  1.00239.94           O
ATOM    789  N   GLU   112    -128.442  16.585-103.255  1.00260.38           N
ATOM    790  CA  GLU   112    -128.975  17.710-103.959  1.00260.38           C
ATOM    791  CB  GLU   112    -128.470  17.825-105.408  1.00260.38           C
ATOM    792  CG  GLU   112    -126.975  18.133-105.511  1.00260.38           C
ATOM    793  CD  GLU   112    -126.613  18.217-106.987  1.00260.38           C
ATOM    794  OE1 GLU   112    -127.533  18.050-107.832  1.00260.38           O
ATOM    795  OE2 GLU   112    -125.413  18.451-107.290  1.00260.38           O
ATOM    796  C   GLU   112    -130.454  17.526-104.023  1.00260.38           C
ATOM    797  O   GLU   112    -130.944  16.407-104.171  1.00260.38           O
ATOM    798  N   THR   113    -131.210  18.631-103.887  1.00273.80           N
ATOM    799  CA  THR   113    -132.636  18.526-103.945  1.00273.80           C
ATOM    800  CB  THR   113    -133.323  18.961-102.684  1.00273.80           C
ATOM    801  OG1 THR   113    -134.708  18.658-102.749  1.00273.80           O
ATOM    802  CG2 THR   113    -133.115  20.475-102.506  1.00273.80           C
ATOM    803  C   THR   113    -133.111  19.425-105.037  1.00273.80           C
ATOM    804  O   THR   113    -132.524  20.468-105.319  1.00273.80           O
ATOM    805  N   PRO   114    -134.161  19.000-105.679  1.00183.76           N
ATOM    806  CA  PRO   114    -134.721  19.803-106.729  1.00183.76           C
ATOM    807  CD  PRO   114    -134.310  17.579-105.948  1.00183.76           C
ATOM    808  CB  PRO   114    -135.584  18.862-107.565  1.00183.76           C
ATOM    809  CG  PRO   114    -134.931  17.486-107.351  1.00183.76           C
ATOM    810  C   PRO   114    -135.484  20.940-106.136  1.00183.76           C
ATOM    811  O   PRO   114    -135.864  20.858-104.969  1.00183.76           O
ATOM    812  N   THR   115    -135.705  22.016-106.914  1.00272.87           N
ATOM    813  CA  THR   115    -136.445  23.131-106.406  1.00272.87           C
ATOM    814  CB  THR   115    -135.704  24.433-106.489  1.00272.87           C
ATOM    815  OG1 THR   115    -136.424  25.452-105.811  1.00272.87           O
ATOM    816  CG2 THR   115    -135.522  24.803-107.971  1.00272.87           C
ATOM    817  C   THR   115    -137.668  23.266-107.249  1.00272.87           C
ATOM    818  O   THR   115    -137.655  22.947-108.437  1.00272.87           O
ATOM    819  N   ALA   116    -138.777  23.725-106.638  1.00252.06           N
ATOM    820  CA  ALA   116    -139.990  23.877-107.382  1.00252.06           C
ATOM    821  CB  ALA   116    -141.043  22.800-107.071  1.00252.06           C
ATOM    822  C   ALA   116    -140.584  25.193-107.007  1.00252.06           C
ATOM    823  O   ALA   116    -140.306  25.733-105.937  1.00252.06           O
ATOM    824  N   GLY   117    -141.411  25.756-107.908  1.00139.79           N
ATOM    825  CA  GLY   117    -142.046  27.010-107.633  1.00139.79           C
ATOM    826  C   GLY   117    -143.071  27.217-108.696  1.00139.79           C
ATOM    827  O   GLY   117    -143.069  26.528-109.715  1.00139.79           O
ATOM    828  N   GLU   118    -143.985  28.183-108.484  1.00208.80           N
ATOM    829  CA  GLU   118    -144.987  28.422-109.477  1.00208.80           C
ATOM    830  CB  GLU   118    -146.380  28.707-108.891  1.00208.80           C
ATOM    831  CG  GLU   118    -147.473  28.845-109.952  1.00208.80           C
ATOM    832  CD  GLU   118    -148.790  29.123-109.240  1.00208.80           C
ATOM    833  OE1 GLU   118    -148.760  29.313-107.995  1.00208.80           O
ATOM    834  OE2 GLU   118    -149.843  29.149-109.931  1.00208.80           O
ATOM    835  C   GLU   118    -144.566  29.629-110.245  1.00208.80           C
ATOM    836  O   GLU   118    -144.399  30.712-109.685  1.00208.80           O
ATOM    837  N   GLU   119    -144.363  29.454-111.562  1.00112.08           N
ATOM    838  CA  GLU   119    -143.954  30.542-112.397  1.00112.08           C
ATOM    839  CB  GLU   119    -143.643  30.104-113.838  1.00112.08           C
ATOM    840  CG  GLU   119    -142.406  29.211-113.951  1.00112.08           C
ATOM    841  CD  GLU   119    -141.181  30.064-113.656  1.00112.08           C
ATOM    842  OE1 GLU   119    -141.200  30.792-112.627  1.00112.08           O
ATOM    843  OE2 GLU   119    -140.211  30.005-114.458  1.00112.08           O
ATOM    844  C   GLU   119    -145.072  31.528-112.461  1.00112.08           C
ATOM    845  O   GLU   119    -144.852  32.736-112.391  1.00112.08           O
ATOM    846  N   TYR   120    -146.317  31.028-112.574  1.00240.91           N
ATOM    847  CA  TYR   120    -147.436  31.909-112.723  1.00240.91           C
ATOM    848  CB  TYR   120    -148.607  31.236-113.467  1.00240.91           C
ATOM    849  CG  TYR   120    -149.749  32.185-113.597  1.00240.91           C
ATOM    850  CD1 TYR   120    -149.685  33.227-114.493  1.00240.91           C
ATOM    851  CD2 TYR   120    -150.894  32.018-112.851  1.00240.91           C
ATOM    852  CE1 TYR   120    -150.738  34.102-114.629  1.00240.91           C
ATOM    853  CE2 TYR   120    -151.950  32.888-112.983  1.00240.91           C
ATOM    854  CZ  TYR   120    -151.871  33.934-113.871  1.00240.91           C
ATOM    855  OH  TYR   120    -152.953  34.829-114.008  1.00240.91           O
ATOM    856  C   TYR   120    -147.890  32.312-111.360  1.00240.91           C
ATOM    857  O   TYR   120    -148.150  31.484-110.489  1.00240.91           O
ATOM    858  N   PRO   121    -147.945  33.600-111.171  1.00 96.34           N
ATOM    859  CA  PRO   121    -148.395  34.147-109.922  1.00 96.34           C
ATOM    860  CD  PRO   121    -147.008  34.483-111.843  1.00 96.34           C
ATOM    861  CB  PRO   121    -147.790  35.549-109.823  1.00 96.34           C
ATOM    862  CG  PRO   121    -147.304  35.866-111.248  1.00 96.34           C
ATOM    863  C   PRO   121    -149.885  34.136-109.893  1.00 96.34           C
ATOM    864  O   PRO   121    -150.496  34.021-110.953  1.00 96.34           O
ATOM    865  N   SER   122    -150.494  34.251-108.698  1.00174.51           N
ATOM    866  CA  SER   122    -151.924  34.257-108.629  1.00174.51           C
ATOM    867  CB  SER   122    -152.493  33.321-107.549  1.00174.51           C
ATOM    868  OG  SER   122    -152.169  31.972-107.854  1.00174.51           O
ATOM    869  C   SER   122    -152.335  35.646-108.273  1.00174.51           C
ATOM    870  O   SER   122    -151.622  36.354-107.563  1.00174.51           O
ATOM    871  N   ARG   123    -153.501  36.082-108.785  1.00243.73           N
ATOM    872  CA  ARG   123    -153.958  37.407-108.494  1.00243.73           C
ATOM    873  CB  ARG   123    -154.322  38.218-109.750  1.00243.73           C
ATOM    874  CG  ARG   123    -153.125  38.524-110.653  1.00243.73           C
ATOM    875  CD  ARG   123    -153.497  39.317-111.909  1.00243.73           C
ATOM    876  NE  ARG   123    -153.880  40.692-111.480  1.00243.73           N
ATOM    877  CZ  ARG   123    -152.924  41.658-111.351  1.00243.73           C
ATOM    878  NH1 ARG   123    -151.618  41.366-111.617  1.00243.73           N
ATOM    879  NH2 ARG   123    -153.276  42.917-110.959  1.00243.73           N
ATOM    880  C   ARG   123    -155.204  37.280-107.684  1.00243.73           C
ATOM    881  O   ARG   123    -156.092  36.484-107.984  1.00243.73           O
ATOM    882  N   PRO   124    -155.257  38.041-106.629  1.00104.82           N
ATOM    883  CA  PRO   124    -156.427  38.048-105.796  1.00104.82           C
ATOM    884  CD  PRO   124    -154.055  38.355-105.878  1.00104.82           C
ATOM    885  CB  PRO   124    -155.970  38.529-104.417  1.00104.82           C
ATOM    886  CG  PRO   124    -154.569  39.123-104.653  1.00104.82           C
ATOM    887  C   PRO   124    -157.468  38.915-106.420  1.00104.82           C
ATOM    888  O   PRO   124    -157.123  39.762-107.242  1.00104.82           O
ATOM    889  N   THR   125    -158.750  38.712-106.060  1.00211.60           N
ATOM    890  CA  THR   125    -159.785  39.538-106.602  1.00211.60           C
ATOM    891  CB  THR   125    -160.805  38.778-107.398  1.00211.60           C
ATOM    892  OG1 THR   125    -160.179  38.104-108.480  1.00211.60           O
ATOM    893  CG2 THR   125    -161.855  39.769-107.927  1.00211.60           C
ATOM    894  C   THR   125    -160.499  40.151-105.445  1.00211.60           C
ATOM    895  O   THR   125    -160.673  39.518-104.405  1.00211.60           O
ATOM    896  N   GLU   126    -160.915  41.424-105.589  1.00308.09           N
ATOM    897  CA  GLU   126    -161.615  42.062-104.516  1.00308.09           C
ATOM    898  CB  GLU   126    -160.841  43.233-103.885  1.00308.09           C
ATOM    899  CG  GLU   126    -161.592  43.912-102.737  1.00308.09           C
ATOM    900  CD  GLU   126    -160.723  45.043-102.207  1.00308.09           C
ATOM    901  OE1 GLU   126    -159.604  45.237-102.755  1.00308.09           O
ATOM    902  OE2 GLU   126    -161.166  45.731-101.249  1.00308.09           O
ATOM    903  C   GLU   126    -162.883  42.619-105.072  1.00308.09           C
ATOM    904  O   GLU   126    -162.921  43.093-106.207  1.00308.09           O
ATOM    905  N   PHE   127    -163.970  42.550-104.282  1.00307.26           N
ATOM    906  CA  PHE   127    -165.220  43.091-104.724  1.00307.26           C
ATOM    907  CB  PHE   127    -166.291  42.024-105.004  1.00307.26           C
ATOM    908  CG  PHE   127    -167.523  42.730-105.456  1.00307.26           C
ATOM    909  CD1 PHE   127    -167.670  43.112-106.768  1.00307.26           C
ATOM    910  CD2 PHE   127    -168.533  43.009-104.563  1.00307.26           C
ATOM    911  CE1 PHE   127    -168.807  43.765-107.185  1.00307.26           C
ATOM    912  CE2 PHE   127    -169.671  43.661-104.974  1.00307.26           C
ATOM    913  CZ  PHE   127    -169.810  44.039-106.288  1.00307.26           C
ATOM    914  C   PHE   127    -165.732  43.951-103.619  1.00307.26           C
ATOM    915  O   PHE   127    -165.476  43.686-102.445  1.00307.26           O
ATOM    916  N   ALA   128    -166.459  45.029-103.968  1.00282.07           N
ATOM    917  CA  ALA   128    -166.987  45.881-102.945  1.00282.07           C
ATOM    918  CB  ALA   128    -166.187  47.181-102.752  1.00282.07           C
ATOM    919  C   ALA   128    -168.369  46.274-103.353  1.00282.07           C
ATOM    920  O   ALA   128    -168.681  46.351-104.539  1.00282.07           O
ATOM    921  N   PHE   129    -169.243  46.509-102.358  1.00301.84           N
ATOM    922  CA  PHE   129    -170.583  46.927-102.647  1.00301.84           C
ATOM    923  CB  PHE   129    -171.645  45.864-102.314  1.00301.84           C
ATOM    924  CG  PHE   129    -172.975  46.433-102.670  1.00301.84           C
ATOM    925  CD1 PHE   129    -173.436  46.376-103.964  1.00301.84           C
ATOM    926  CD2 PHE   129    -173.763  47.023-101.707  1.00301.84           C
ATOM    927  CE1 PHE   129    -174.664  46.901-104.295  1.00301.84           C
ATOM    928  CE2 PHE   129    -174.991  47.549-102.032  1.00301.84           C
ATOM    929  CZ  PHE   129    -175.443  47.488-103.329  1.00301.84           C
ATOM    930  C   PHE   129    -170.857  48.112-101.787  1.00301.84           C
ATOM    931  O   PHE   129    -170.312  48.233-100.692  1.00301.84           O
ATOM    932  N   TYR   130    -171.703  49.042-102.273  1.00259.26           N
ATOM    933  CA  TYR   130    -172.001  50.195-101.479  1.00259.26           C
ATOM    934  CB  TYR   130    -171.633  51.514-102.183  1.00259.26           C
ATOM    935  CG  TYR   130    -171.976  52.654-101.286  1.00259.26           C
ATOM    936  CD1 TYR   130    -171.168  52.962-100.214  1.00259.26           C
ATOM    937  CD2 TYR   130    -173.089  53.425-101.523  1.00259.26           C
ATOM    938  CE1 TYR   130    -171.474  54.014 -99.385  1.00259.26           C
ATOM    939  CE2 TYR   130    -173.400  54.481-100.698  1.00259.26           C
ATOM    940  CZ  TYR   130    -172.592  54.775 -99.625  1.00259.26           C
ATOM    941  OH  TYR   130    -172.909  55.857 -98.777  1.00259.26           O
ATOM    942  C   TYR   130    -173.474  50.195-101.232  1.00259.26           C
ATOM    943  O   TYR   130    -174.282  50.212-102.160  1.00259.26           O
ATOM    944  N   PRO   131    -173.830  50.141 -99.981  1.00 93.49           N
ATOM    945  CA  PRO   131    -175.220  50.172 -99.616  1.00 93.49           C
ATOM    946  CD  PRO   131    -173.037  49.391 -99.023  1.00 93.49           C
ATOM    947  CB  PRO   131    -175.323  49.485 -98.252  1.00 93.49           C
ATOM    948  CG  PRO   131    -173.875  49.417 -97.737  1.00 93.49           C
ATOM    949  C   PRO   131    -175.708  51.582 -99.613  1.00 93.49           C
ATOM    950  O   PRO   131    -174.887  52.492 -99.530  1.00 93.49           O
ATOM    951  N   GLY   132    -177.036  51.789 -99.708  1.00114.22           N
ATOM    952  CA  GLY   132    -177.553  53.125 -99.677  1.00114.22           C
ATOM    953  C   GLY   132    -178.997  53.035 -99.309  1.00114.22           C
ATOM    954  O   GLY   132    -179.670  52.056 -99.627  1.00114.22           O
ATOM    955  N   TYR   133    -179.512  54.072 -98.621  1.00252.43           N
ATOM    956  CA  TYR   133    -180.893  54.064 -98.238  1.00252.43           C
ATOM    957  CB  TYR   133    -181.082  54.034 -96.709  1.00252.43           C
ATOM    958  CG  TYR   133    -182.538  53.988 -96.395  1.00252.43           C
ATOM    959  CD1 TYR   133    -183.251  52.824 -96.576  1.00252.43           C
ATOM    960  CD2 TYR   133    -183.186  55.094 -95.895  1.00252.43           C
ATOM    961  CE1 TYR   133    -184.593  52.769 -96.282  1.00252.43           C
ATOM    962  CE2 TYR   133    -184.528  55.044 -95.598  1.00252.43           C
ATOM    963  CZ  TYR   133    -185.234  53.882 -95.794  1.00252.43           C
ATOM    964  OH  TYR   133    -186.611  53.829 -95.490  1.00252.43           O
ATOM    965  C   TYR   133    -181.492  55.326 -98.770  1.00252.43           C
ATOM    966  O   TYR   133    -180.950  56.416 -98.593  1.00252.43           O
ATOM    967  N   PRO   134    -182.591  55.189 -99.457  1.00 95.12           N
ATOM    968  CA  PRO   134    -183.254  56.339-100.011  1.00 95.12           C
ATOM    969  CD  PRO   134    -182.818  53.997-100.255  1.00 95.12           C
ATOM    970  CB  PRO   134    -184.090  55.827-101.188  1.00 95.12           C
ATOM    971  CG  PRO   134    -184.118  54.298-101.014  1.00 95.12           C
ATOM    972  C   PRO   134    -184.057  57.046 -98.970  1.00 95.12           C
ATOM    973  O   PRO   134    -184.398  56.431 -97.962  1.00 95.12           O
ATOM    974  N   GLY   135    -184.367  58.339 -99.189  1.00114.85           N
ATOM    975  CA  GLY   135    -185.158  59.062 -98.238  1.00114.85           C
ATOM    976  C   GLY   135    -185.588  60.336 -98.889  1.00114.85           C
ATOM    977  O   GLY   135    -184.959  60.803 -99.837  1.00114.85           O
ATOM    978  N   THR   136    -186.687  60.933 -98.387  1.00290.09           N
ATOM    979  CA  THR   136    -187.161  62.162 -98.951  1.00290.09           C
ATOM    980  CB  THR   136    -188.449  62.018 -99.706  1.00290.09           C
ATOM    981  OG1 THR   136    -188.760  63.227-100.382  1.00290.09           O
ATOM    982  CG2 THR   136    -189.567  61.660 -98.711  1.00290.09           C
ATOM    983  C   THR   136    -187.415  63.111 -97.824  1.00290.09           C
ATOM    984  O   THR   136    -187.665  62.696 -96.694  1.00290.09           O
ATOM    985  N   TYR   137    -187.331  64.424 -98.109  1.00317.22           N
ATOM    986  CA  TYR   137    -187.576  65.407 -97.094  1.00317.22           C
ATOM    987  CB  TYR   137    -186.314  66.184 -96.680  1.00317.22           C
ATOM    988  CG  TYR   137    -186.709  67.163 -95.629  1.00317.22           C
ATOM    989  CD1 TYR   137    -186.850  66.765 -94.321  1.00317.22           C
ATOM    990  CD2 TYR   137    -186.933  68.483 -95.954  1.00317.22           C
ATOM    991  CE1 TYR   137    -187.213  67.668 -93.349  1.00317.22           C
ATOM    992  CE2 TYR   137    -187.296  69.389 -94.987  1.00317.22           C
ATOM    993  CZ  TYR   137    -187.436  68.983 -93.682  1.00317.22           C
ATOM    994  OH  TYR   137    -187.809  69.911 -92.688  1.00317.22           O
ATOM    995  C   TYR   137    -188.544  66.397 -97.654  1.00317.22           C
ATOM    996  O   TYR   137    -188.531  66.681 -98.850  1.00317.22           O
ATOM    997  N   GLN   138    -189.434  66.935 -96.795  1.00277.48           N
ATOM    998  CA  GLN   138    -190.376  67.906 -97.266  1.00277.48           C
ATOM    999  CB  GLN   138    -191.845  67.479 -97.066  1.00277.48           C
ATOM   1000  CG  GLN   138    -192.263  67.294 -95.605  1.00277.48           C
ATOM   1001  CD  GLN   138    -192.689  68.642 -95.044  1.00277.48           C
ATOM   1002  OE1 GLN   138    -193.101  69.535 -95.783  1.00277.48           O
ATOM   1003  NE2 GLN   138    -192.587  68.798 -93.697  1.00277.48           N
ATOM   1004  C   GLN   138    -190.135  69.179 -96.519  1.00277.48           C
ATOM   1005  O   GLN   138    -190.018  69.202 -95.295  1.00277.48           O
ATOM   1006  N   PRO   139    -190.008  70.239 -97.268  1.00192.88           N
ATOM   1007  CA  PRO   139    -189.791  71.521 -96.652  1.00192.88           C
ATOM   1008  CD  PRO   139    -189.289  70.120 -98.527  1.00192.88           C
ATOM   1009  CB  PRO   139    -189.125  72.395 -97.712  1.00192.88           C
ATOM   1010  CG  PRO   139    -188.423  71.385 -98.633  1.00192.88           C
ATOM   1011  C   PRO   139    -191.067  72.106 -96.139  1.00192.88           C
ATOM   1012  O   PRO   139    -192.134  71.730 -96.622  1.00192.88           O
ATOM   1013  N   MET   140    -190.977  73.021 -95.152  1.00325.59           N
ATOM   1014  CA  MET   140    -192.140  73.689 -94.643  1.00325.59           C
ATOM   1015  CB  MET   140    -192.654  73.120 -93.309  1.00325.59           C
ATOM   1016  CG  MET   140    -193.279  71.729 -93.434  1.00325.59           C
ATOM   1017  SD  MET   140    -194.831  71.692 -94.382  1.00325.59           S
ATOM   1018  CE  MET   140    -195.193  69.944 -94.051  1.00325.59           C
ATOM   1019  C   MET   140    -191.747  75.110 -94.397  1.00325.59           C
ATOM   1020  O   MET   140    -190.586  75.398 -94.111  1.00325.59           O
ATOM   1021  N   ALA   141    -192.707  76.047 -94.527  1.00278.13           N
ATOM   1022  CA  ALA   141    -192.381  77.424 -94.294  1.00278.13           C
ATOM   1023  CB  ALA   141    -192.025  78.198 -95.575  1.00278.13           C
ATOM   1024  C   ALA   141    -193.580  78.089 -93.701  1.00278.13           C
ATOM   1025  O   ALA   141    -194.710  77.641 -93.888  1.00278.13           O
ATOM   1026  N   SER   142    -193.351  79.179 -92.940  1.00233.36           N
ATOM   1027  CA  SER   142    -194.440  79.906 -92.355  1.00233.36           C
ATOM   1028  CB  SER   142    -194.662  79.589 -90.866  1.00233.36           C
ATOM   1029  OG  SER   142    -195.038  78.229 -90.707  1.00233.36           O
ATOM   1030  C   SER   142    -194.099  81.358 -92.450  1.00233.36           C
ATOM   1031  O   SER   142    -192.929  81.727 -92.515  1.00233.36           O
ATOM   1032  N   TYR   143    -195.130  82.226 -92.483  1.00278.48           N
ATOM   1033  CA  TYR   143    -194.880  83.636 -92.561  1.00278.48           C
ATOM   1034  CB  TYR   143    -195.340  84.265 -93.886  1.00278.48           C
ATOM   1035  CG  TYR   143    -195.024  85.721 -93.833  1.00278.48           C
ATOM   1036  CD1 TYR   143    -193.759  86.175 -94.132  1.00278.48           C
ATOM   1037  CD2 TYR   143    -195.994  86.631 -93.485  1.00278.48           C
ATOM   1038  CE1 TYR   143    -193.469  87.518 -94.083  1.00278.48           C
ATOM   1039  CE2 TYR   143    -195.709  87.976 -93.434  1.00278.48           C
ATOM   1040  CZ  TYR   143    -194.443  88.420 -93.733  1.00278.48           C
ATOM   1041  OH  TYR   143    -194.148  89.799 -93.681  1.00278.48           O
ATOM   1042  C   TYR   143    -195.648  84.304 -91.468  1.00278.48           C
ATOM   1043  O   TYR   143    -196.808  83.980 -91.224  1.00278.48           O
ATOM   1044  N   LEU   144    -195.001  85.252 -90.760  1.00257.43           N
ATOM   1045  CA  LEU   144    -195.681  85.970 -89.721  1.00257.43           C
ATOM   1046  CB  LEU   144    -195.133  85.643 -88.314  1.00257.43           C
ATOM   1047  CG  LEU   144    -195.941  86.186 -87.111  1.00257.43           C
ATOM   1048  CD1 LEU   144    -195.271  85.781 -85.789  1.00257.43           C
ATOM   1049  CD2 LEU   144    -196.189  87.703 -87.179  1.00257.43           C
ATOM   1050  C   LEU   144    -195.442  87.419 -90.004  1.00257.43           C
ATOM   1051  O   LEU   144    -194.320  87.822 -90.305  1.00257.43           O
ATOM   1052  N   ASP   145    -196.506  88.245 -89.937  1.00197.87           N
ATOM   1053  CA  ASP   145    -196.331  89.646 -90.190  1.00197.87           C
ATOM   1054  CB  ASP   145    -196.992  90.119 -91.496  1.00197.87           C
ATOM   1055  CG  ASP   145    -196.579  91.563 -91.752  1.00197.87           C
ATOM   1056  OD1 ASP   145    -195.866  92.142 -90.889  1.00197.87           O
ATOM   1057  OD2 ASP   145    -196.969  92.105 -92.821  1.00197.87           O
ATOM   1058  C   ASP   145    -196.970  90.407 -89.071  1.00197.87           C
ATOM   1059  O   ASP   145    -198.144  90.204 -88.763  1.00197.87           O
ATOM   1060  N   VAL   146    -196.199  91.296 -88.414  1.00 60.38           N
ATOM   1061  CA  VAL   146    -196.760  92.097 -87.365  1.00 60.38           C
ATOM   1062  CB  VAL   146    -196.419  91.613 -85.986  1.00 60.38           C
ATOM   1063  CG1 VAL   146    -196.964  92.627 -84.965  1.00 60.38           C
ATOM   1064  CG2 VAL   146    -196.983  90.193 -85.811  1.00 60.38           C
ATOM   1065  C   VAL   146    -196.186  93.471 -87.495  1.00 60.38           C
ATOM   1066  O   VAL   146    -195.064  93.641 -87.967  1.00 60.38           O
ATOM   1067  N   SER   147    -196.962  94.499 -87.097  1.00176.51           N
ATOM   1068  CA  SER   147    -196.459  95.840 -87.161  1.00176.51           C
ATOM   1069  CB  SER   147    -196.817  96.570 -88.467  1.00176.51           C
ATOM   1070  OG  SER   147    -196.289  97.888 -88.452  1.00176.51           O
ATOM   1071  C   SER   147    -197.082  96.612 -86.043  1.00176.51           C
ATOM   1072  O   SER   147    -198.188  96.301 -85.605  1.00176.51           O
ATOM   1073  N   VAL   148    -196.365  97.633 -85.532  1.00 97.52           N
ATOM   1074  CA  VAL   148    -196.914  98.441 -84.482  1.00 97.52           C
ATOM   1075  CB  VAL   148    -196.574  97.949 -83.106  1.00 97.52           C
ATOM   1076  CG1 VAL   148    -195.048  98.021 -82.926  1.00 97.52           C
ATOM   1077  CG2 VAL   148    -197.359  98.785 -82.081  1.00 97.52           C
ATOM   1078  C   VAL   148    -196.334  99.812 -84.611  1.00 97.52           C
ATOM   1079  O   VAL   148    -195.245  99.986 -85.156  1.00 97.52           O
ATOM   1080  N   VAL   149    -197.069 100.834 -84.128  1.00111.63           N
ATOM   1081  CA  VAL   149    -196.561 102.174 -84.177  1.00111.63           C
ATOM   1082  CB  VAL   149    -197.118 102.986 -85.309  1.00111.63           C
ATOM   1083  CG1 VAL   149    -196.683 102.341 -86.635  1.00111.63           C
ATOM   1084  CG2 VAL   149    -198.643 103.086 -85.135  1.00111.63           C
ATOM   1085  C   VAL   149    -196.971 102.850 -82.909  1.00111.63           C
ATOM   1086  O   VAL   149    -198.025 102.551 -82.350  1.00111.63           O
ATOM   1087  N   GLN   150    -196.128 103.775 -82.407  1.00285.11           N
ATOM   1088  CA  GLN   150    -196.479 104.480 -81.207  1.00285.11           C
ATOM   1089  CB  GLN   150    -195.987 103.794 -79.922  1.00285.11           C
ATOM   1090  CG  GLN   150    -194.463 103.734 -79.808  1.00285.11           C
ATOM   1091  CD  GLN   150    -194.118 103.038 -78.500  1.00285.11           C
ATOM   1092  OE1 GLN   150    -195.001 102.648 -77.737  1.00285.11           O
ATOM   1093  NE2 GLN   150    -192.795 102.879 -78.228  1.00285.11           N
ATOM   1094  C   GLN   150    -195.833 105.825 -81.260  1.00285.11           C
ATOM   1095  O   GLN   150    -194.809 106.009 -81.918  1.00285.11           O
ATOM   1096  N   THR   151    -196.438 106.818 -80.577  1.00314.24           N
ATOM   1097  CA  THR   151    -195.861 108.129 -80.537  1.00314.24           C
ATOM   1098  CB  THR   151    -196.687 109.172 -81.231  1.00314.24           C
ATOM   1099  OG1 THR   151    -197.950 109.301 -80.593  1.00314.24           O
ATOM   1100  CG2 THR   151    -196.874 108.754 -82.699  1.00314.24           C
ATOM   1101  C   THR   151    -195.770 108.525 -79.099  1.00314.24           C
ATOM   1102  O   THR   151    -196.679 108.255 -78.315  1.00314.24           O
ATOM   1103  N   LEU   152    -194.648 109.161 -78.707  1.00259.06           N
ATOM   1104  CA  LEU   152    -194.500 109.571 -77.341  1.00259.06           C
ATOM   1105  CB  LEU   152    -193.517 108.663 -76.565  1.00259.06           C
ATOM   1106  CG  LEU   152    -193.375 108.899 -75.042  1.00259.06           C
ATOM   1107  CD1 LEU   152    -192.413 107.867 -74.433  1.00259.06           C
ATOM   1108  CD2 LEU   152    -192.939 110.329 -74.686  1.00259.06           C
ATOM   1109  C   LEU   152    -193.968 110.969 -77.365  1.00259.06           C
ATOM   1110  O   LEU   152    -193.100 111.297 -78.173  1.00259.06           O
ATOM   1111  N   GLY   153    -194.498 111.842 -76.485  1.00143.21           N
ATOM   1112  CA  GLY   153    -193.997 113.184 -76.415  1.00143.21           C
ATOM   1113  C   GLY   153    -194.620 113.834 -75.223  1.00143.21           C
ATOM   1114  O   GLY   153    -195.770 113.559 -74.885  1.00143.21           O
ATOM   1115  N   ALA   154    -193.866 114.726 -74.548  1.00251.82           N
ATOM   1116  CA  ALA   154    -194.418 115.398 -73.409  1.00251.82           C
ATOM   1117  CB  ALA   154    -194.130 114.686 -72.076  1.00251.82           C
ATOM   1118  C   ALA   154    -193.795 116.754 -73.324  1.00251.82           C
ATOM   1119  O   ALA   154    -192.650 116.968 -73.720  1.00251.82           O
ATOM   1120  N   PRO   155    -194.570 117.681 -72.837  1.00106.13           N
ATOM   1121  CA  PRO   155    -194.087 119.022 -72.640  1.00106.13           C
ATOM   1122  CD  PRO   155    -195.996 117.657 -73.115  1.00106.13           C
ATOM   1123  CB  PRO   155    -195.311 119.937 -72.715  1.00106.13           C
ATOM   1124  CG  PRO   155    -196.514 118.991 -72.561  1.00106.13           C
ATOM   1125  C   PRO   155    -193.365 119.105 -71.334  1.00106.13           C
ATOM   1126  O   PRO   155    -193.515 118.200 -70.515  1.00106.13           O
ATOM   1127  N   GLY   156    -192.572 120.173 -71.120  1.00113.44           N
ATOM   1128  CA  GLY   156    -191.889 120.323 -69.868  1.00113.44           C
ATOM   1129  C   GLY   156    -191.734 121.788 -69.619  1.00113.44           C
ATOM   1130  O   GLY   156    -191.539 122.568 -70.549  1.00113.44           O
ATOM   1131  N   GLU   157    -191.819 122.201 -68.338  1.00263.99           N
ATOM   1132  CA  GLU   157    -191.678 123.591 -68.021  1.00263.99           C
ATOM   1133  CB  GLU   157    -193.016 124.258 -67.645  1.00263.99           C
ATOM   1134  CG  GLU   157    -193.786 123.539 -66.532  1.00263.99           C
ATOM   1135  CD  GLU   157    -193.265 124.008 -65.182  1.00263.99           C
ATOM   1136  OE1 GLU   157    -192.472 124.986 -65.161  1.00263.99           O
ATOM   1137  OE2 GLU   157    -193.656 123.395 -64.152  1.00263.99           O
ATOM   1138  C   GLU   157    -190.732 123.722 -66.869  1.00263.99           C
ATOM   1139  O   GLU   157    -190.811 122.996 -65.880  1.00263.99           O
ATOM   1140  N   PRO   158    -189.804 124.626 -67.018  1.00184.50           N
ATOM   1141  CA  PRO   158    -188.860 124.861 -65.957  1.00184.50           C
ATOM   1142  CD  PRO   158    -189.191 124.794 -68.327  1.00184.50           C
ATOM   1143  CB  PRO   158    -187.641 125.511 -66.607  1.00184.50           C
ATOM   1144  CG  PRO   158    -187.693 125.013 -68.061  1.00184.50           C
ATOM   1145  C   PRO   158    -189.468 125.706 -64.884  1.00184.50           C
ATOM   1146  O   PRO   158    -190.402 126.453 -65.175  1.00184.50           O
ATOM   1147  N   ARG   159    -188.956 125.607 -63.642  1.00271.41           N
ATOM   1148  CA  ARG   159    -189.479 126.412 -62.576  1.00271.41           C
ATOM   1149  CB  ARG   159    -190.303 125.617 -61.549  1.00271.41           C
ATOM   1150  CG  ARG   159    -190.859 126.480 -60.414  1.00271.41           C
ATOM   1151  CD  ARG   159    -191.678 125.691 -59.391  1.00271.41           C
ATOM   1152  NE  ARG   159    -192.146 126.652 -58.354  1.00271.41           N
ATOM   1153  CZ  ARG   159    -193.054 126.255 -57.415  1.00271.41           C
ATOM   1154  NH1 ARG   159    -193.530 124.976 -57.425  1.00271.41           N
ATOM   1155  NH2 ARG   159    -193.484 127.136 -56.466  1.00271.41           N
ATOM   1156  C   ARG   159    -188.313 126.997 -61.847  1.00271.41           C
ATOM   1157  O   ARG   159    -187.222 126.429 -61.844  1.00271.41           O
ATOM   1158  N   HIS   160    -188.511 128.175 -61.223  1.00259.59           N
ATOM   1159  CA  HIS   160    -187.441 128.791 -60.493  1.00259.59           C
ATOM   1160  ND1 HIS   160    -184.542 130.495 -60.516  1.00259.59           N
ATOM   1161  CG  HIS   160    -185.874 130.777 -60.313  1.00259.59           C
ATOM   1162  CB  HIS   160    -186.995 130.141 -61.081  1.00259.59           C
ATOM   1163  NE2 HIS   160    -184.630 132.012 -58.892  1.00259.59           N
ATOM   1164  CD2 HIS   160    -185.910 131.705 -59.317  1.00259.59           C
ATOM   1165  CE1 HIS   160    -183.842 131.261 -59.641  1.00259.59           C
ATOM   1166  C   HIS   160    -187.931 129.055 -59.107  1.00259.59           C
ATOM   1167  O   HIS   160    -189.046 129.534 -58.912  1.00259.59           O
ATOM   1168  N   ASP   161    -187.103 128.722 -58.097  1.00215.63           N
ATOM   1169  CA  ASP   161    -187.482 128.956 -56.735  1.00215.63           C
ATOM   1170  CB  ASP   161    -187.648 127.661 -55.918  1.00215.63           C
ATOM   1171  CG  ASP   161    -188.293 128.004 -54.582  1.00215.63           C
ATOM   1172  OD1 ASP   161    -188.584 129.208 -54.351  1.00215.63           O
ATOM   1173  OD2 ASP   161    -188.510 127.061 -53.775  1.00215.63           O
ATOM   1174  C   ASP   161    -186.385 129.748 -56.098  1.00215.63           C
ATOM   1175  O   ASP   161    -185.206 129.454 -56.291  1.00215.63           O
ATOM   1176  N   SER   162    -186.746 130.797 -55.333  1.00172.28           N
ATOM   1177  CA  SER   162    -185.739 131.577 -54.674  1.00172.28           C
ATOM   1178  CB  SER   162    -185.669 133.035 -55.162  1.00172.28           C
ATOM   1179  OG  SER   162    -186.875 133.714 -54.846  1.00172.28           O
ATOM   1180  C   SER   162    -186.082 131.614 -53.220  1.00172.28           C
ATOM   1181  O   SER   162    -187.254 131.601 -52.848  1.00172.28           O
ATOM   1182  N   LEU   163    -185.052 131.638 -52.352  1.00321.50           N
ATOM   1183  CA  LEU   163    -185.293 131.682 -50.942  1.00321.50           C
ATOM   1184  CB  LEU   163    -184.743 130.462 -50.183  1.00321.50           C
ATOM   1185  CG  LEU   163    -185.007 130.513 -48.666  1.00321.50           C
ATOM   1186  CD1 LEU   163    -186.511 130.483 -48.357  1.00321.50           C
ATOM   1187  CD2 LEU   163    -184.223 129.416 -47.926  1.00321.50           C
ATOM   1188  C   LEU   163    -184.600 132.886 -50.394  1.00321.50           C
ATOM   1189  O   LEU   163    -183.514 133.246 -50.842  1.00321.50           O
ATOM   1190  N   LEU   164    -185.234 133.559 -49.414  1.00228.46           N
ATOM   1191  CA  LEU   164    -184.625 134.711 -48.816  1.00228.46           C
ATOM   1192  CB  LEU   164    -185.538 135.954 -48.910  1.00228.46           C
ATOM   1193  CG  LEU   164    -184.929 137.309 -48.488  1.00228.46           C
ATOM   1194  CD1 LEU   164    -185.962 138.436 -48.649  1.00228.46           C
ATOM   1195  CD2 LEU   164    -184.343 137.282 -47.069  1.00228.46           C
ATOM   1196  C   LEU   164    -184.413 134.357 -47.376  1.00228.46           C
ATOM   1197  O   LEU   164    -185.366 134.187 -46.620  1.00228.46           O
ATOM   1198  N   PRO   165    -183.175 134.211 -46.992  1.00 78.80           N
ATOM   1199  CA  PRO   165    -182.878 133.875 -45.624  1.00 78.80           C
ATOM   1200  CD  PRO   165    -182.180 133.680 -47.905  1.00 78.80           C
ATOM   1201  CB  PRO   165    -181.516 133.174 -45.638  1.00 78.80           C
ATOM   1202  CG  PRO   165    -180.935 133.479 -47.030  1.00 78.80           C
ATOM   1203  C   PRO   165    -182.919 135.074 -44.733  1.00 78.80           C
ATOM   1204  O   PRO   165    -182.663 136.179 -45.208  1.00 78.80           O
ATOM   1205  N   VAL   166    -183.233 134.882 -43.436  1.00 37.50           N
ATOM   1206  CA  VAL   166    -183.258 135.993 -42.531  1.00 37.50           C
ATOM   1207  CB  VAL   166    -184.637 136.345 -42.056  1.00 37.50           C
ATOM   1208  CG1 VAL   166    -184.523 137.470 -41.013  1.00 37.50           C
ATOM   1209  CG2 VAL   166    -185.497 136.709 -43.277  1.00 37.50           C
ATOM   1210  C   VAL   166    -182.467 135.601 -41.326  1.00 37.50           C
ATOM   1211  O   VAL   166    -182.486 134.443 -40.910  1.00 37.50           O
ATOM   1212  N   ASP   167    -181.725 136.564 -40.744  1.00185.69           N
ATOM   1213  CA  ASP   167    -180.951 136.267 -39.575  1.00185.69           C
ATOM   1214  CB  ASP   167    -179.433 136.319 -39.819  1.00185.69           C
ATOM   1215  CG  ASP   167    -178.724 135.819 -38.568  1.00185.69           C
ATOM   1216  OD1 ASP   167    -179.426 135.518 -37.566  1.00185.69           O
ATOM   1217  OD2 ASP   167    -177.468 135.727 -38.600  1.00185.69           O
ATOM   1218  C   ASP   167    -181.269 137.303 -38.545  1.00185.69           C
ATOM   1219  O   ASP   167    -181.188 138.501 -38.814  1.00185.69           O
ATOM   1220  N   SER   168    -181.663 136.866 -37.333  1.00179.45           N
ATOM   1221  CA  SER   168    -181.940 137.813 -36.293  1.00179.45           C
ATOM   1222  CB  SER   168    -183.429 137.900 -35.918  1.00179.45           C
ATOM   1223  OG  SER   168    -184.184 138.378 -37.022  1.00179.45           O
ATOM   1224  C   SER   168    -181.205 137.358 -35.075  1.00179.45           C
ATOM   1225  O   SER   168    -181.107 136.161 -34.810  1.00179.45           O
ATOM   1226  N   TYR   169    -180.644 138.314 -34.307  1.00314.59           N
ATOM   1227  CA  TYR   169    -179.935 137.946 -33.117  1.00314.59           C
ATOM   1228  CB  TYR   169    -178.407 138.070 -33.239  1.00314.59           C
ATOM   1229  CG  TYR   169    -177.829 137.666 -31.927  1.00314.59           C
ATOM   1230  CD1 TYR   169    -177.648 136.338 -31.618  1.00314.59           C
ATOM   1231  CD2 TYR   169    -177.466 138.620 -31.004  1.00314.59           C
ATOM   1232  CE1 TYR   169    -177.115 135.967 -30.405  1.00314.59           C
ATOM   1233  CE2 TYR   169    -176.933 138.256 -29.790  1.00314.59           C
ATOM   1234  CZ  TYR   169    -176.756 136.927 -29.490  1.00314.59           C
ATOM   1235  OH  TYR   169    -176.209 136.550 -28.245  1.00314.59           O
ATOM   1236  C   TYR   169    -180.356 138.863 -32.016  1.00314.59           C
ATOM   1237  O   TYR   169    -180.670 140.028 -32.245  1.00314.59           O
ATOM   1238  N   GLN   170    -180.395 138.332 -30.777  1.00351.64           N
ATOM   1239  CA  GLN   170    -180.723 139.142 -29.641  1.00351.64           C
ATOM   1240  CB  GLN   170    -182.139 138.894 -29.091  1.00351.64           C
ATOM   1241  CG  GLN   170    -182.482 139.760 -27.878  1.00351.64           C
ATOM   1242  CD  GLN   170    -182.623 141.201 -28.351  1.00351.64           C
ATOM   1243  OE1 GLN   170    -182.861 142.108 -27.555  1.00351.64           O
ATOM   1244  NE2 GLN   170    -182.471 141.420 -29.684  1.00351.64           N
ATOM   1245  C   GLN   170    -179.760 138.772 -28.561  1.00351.64           C
ATOM   1246  O   GLN   170    -179.393 137.609 -28.421  1.00351.64           O
ATOM   1247  N   SER   171    -179.303 139.768 -27.775  1.00231.75           N
ATOM   1248  CA  SER   171    -178.389 139.454 -26.718  1.00231.75           C
ATOM   1249  CB  SER   171    -176.913 139.667 -27.097  1.00231.75           C
ATOM   1250  OG  SER   171    -176.075 139.334 -26.000  1.00231.75           O
ATOM   1251  C   SER   171    -178.682 140.365 -25.570  1.00231.75           C
ATOM   1252  O   SER   171    -179.196 141.466 -25.751  1.00231.75           O
ATOM   1253  N   TRP   172    -178.375 139.900 -24.343  1.00343.82           N
ATOM   1254  CA  TRP   172    -178.578 140.712 -23.180  1.00343.82           C
ATOM   1255  CB  TRP   172    -179.829 140.322 -22.374  1.00343.82           C
ATOM   1256  CG  TRP   172    -180.067 141.169 -21.147  1.00343.82           C
ATOM   1257  CD2 TRP   172    -180.870 142.361 -21.141  1.00343.82           C
ATOM   1258  CD1 TRP   172    -179.619 140.997 -19.871  1.00343.82           C
ATOM   1259  NE1 TRP   172    -180.091 142.009 -19.068  1.00343.82           N
ATOM   1260  CE2 TRP   172    -180.862 142.854 -19.837  1.00343.82           C
ATOM   1261  CE3 TRP   172    -181.557 142.990 -22.139  1.00343.82           C
ATOM   1262  CZ2 TRP   172    -181.546 143.991 -19.509  1.00343.82           C
ATOM   1263  CZ3 TRP   172    -182.244 144.137 -21.806  1.00343.82           C
ATOM   1264  CH2 TRP   172    -182.238 144.627 -20.516  1.00343.82           C
ATOM   1265  C   TRP   172    -177.396 140.478 -22.296  1.00343.82           C
ATOM   1266  O   TRP   172    -176.789 139.410 -22.333  1.00343.82           O
ATOM   1267  N   ALA   173    -177.016 141.486 -21.485  1.00288.46           N
ATOM   1268  CA  ALA   173    -175.893 141.279 -20.619  1.00288.46           C
ATOM   1269  CB  ALA   173    -174.597 141.935 -21.125  1.00288.46           C
ATOM   1270  C   ALA   173    -176.206 141.894 -19.293  1.00288.46           C
ATOM   1271  O   ALA   173    -176.879 142.918 -19.213  1.00288.46           O
ATOM   1272  N   LEU   174    -175.730 141.251 -18.208  1.00362.50           N
ATOM   1273  CA  LEU   174    -175.932 141.780 -16.891  1.00362.50           C
ATOM   1274  CB  LEU   174    -176.968 141.001 -16.062  1.00362.50           C
ATOM   1275  CG  LEU   174    -177.179 141.576 -14.649  1.00362.50           C
ATOM   1276  CD1 LEU   174    -177.754 143.001 -14.707  1.00362.50           C
ATOM   1277  CD2 LEU   174    -178.022 140.629 -13.780  1.00362.50           C
ATOM   1278  C   LEU   174    -174.624 141.675 -16.177  1.00362.50           C
ATOM   1279  O   LEU   174    -173.870 140.727 -16.386  1.00362.50           O
ATOM   1280  N   ALA   175    -174.306 142.669 -15.323  1.00266.48           N
ATOM   1281  CA  ALA   175    -173.069 142.604 -14.602  1.00266.48           C
ATOM   1282  CB  ALA   175    -171.898 143.293 -15.324  1.00266.48           C
ATOM   1283  C   ALA   175    -173.259 143.314 -13.301  1.00266.48           C
ATOM   1284  O   ALA   175    -174.161 144.137 -13.158  1.00266.48           O
ATOM   1285  N   GLY   176    -172.413 142.988 -12.303  1.00120.41           N
ATOM   1286  CA  GLY   176    -172.500 143.655 -11.038  1.00120.41           C
ATOM   1287  C   GLY   176    -171.867 142.779 -10.006  1.00120.41           C
ATOM   1288  O   GLY   176    -171.662 141.586 -10.227  1.00120.41           O
ATOM   1289  N   GLY   177    -171.541 143.367  -8.839  1.00100.34           N
ATOM   1290  CA  GLY   177    -170.962 142.618  -7.763  1.00100.34           C
ATOM   1291  C   GLY   177    -170.050 143.535  -7.016  1.00100.34           C
ATOM   1292  O   GLY   177    -169.478 144.462  -7.592  1.00100.34           O
ATOM   1293  N   TRP   178    -169.890 143.299  -5.699  1.00291.29           N
ATOM   1294  CA  TRP   178    -169.018 144.128  -4.920  1.00291.29           C
ATOM   1295  CB  TRP   178    -169.789 145.130  -4.042  1.00291.29           C
ATOM   1296  CG  TRP   178    -168.930 146.034  -3.188  1.00291.29           C
ATOM   1297  CD2 TRP   178    -168.479 147.336  -3.598  1.00291.29           C
ATOM   1298  CD1 TRP   178    -168.454 145.837  -1.928  1.00291.29           C
ATOM   1299  NE1 TRP   178    -167.731 146.935  -1.521  1.00291.29           N
ATOM   1300  CE2 TRP   178    -167.740 147.863  -2.539  1.00291.29           C
ATOM   1301  CE3 TRP   178    -168.668 148.033  -4.754  1.00291.29           C
ATOM   1302  CZ2 TRP   178    -167.174 149.105  -2.625  1.00291.29           C
ATOM   1303  CZ3 TRP   178    -168.094 149.282  -4.839  1.00291.29           C
ATOM   1304  CH2 TRP   178    -167.362 149.808  -3.795  1.00291.29           C
ATOM   1305  C   TRP   178    -168.251 143.238  -3.996  1.00291.29           C
ATOM   1306  O   TRP   178    -168.842 142.520  -3.189  1.00291.29           O
ATOM   1307  N   ASN   179    -166.906 143.240  -4.096  1.00295.76           N
ATOM   1308  CA  ASN   179    -166.146 142.455  -3.168  1.00295.76           C
ATOM   1309  CB  ASN   179    -166.470 140.953  -3.224  1.00295.76           C
ATOM   1310  CG  ASN   179    -165.704 140.264  -2.104  1.00295.76           C
ATOM   1311  OD1 ASN   179    -164.563 139.842  -2.283  1.00295.76           O
ATOM   1312  ND2 ASN   179    -166.344 140.156  -0.909  1.00295.76           N
ATOM   1313  C   ASN   179    -164.693 142.616  -3.484  1.00295.76           C
ATOM   1314  O   ASN   179    -164.315 142.762  -4.645  1.00295.76           O
ATOM   1315  N   SER   180    -163.836 142.620  -2.442  1.00208.59           N
ATOM   1316  CA  SER   180    -162.421 142.681  -2.678  1.00208.59           C
ATOM   1317  CB  SER   180    -161.944 144.053  -3.184  1.00208.59           C
ATOM   1318  OG  SER   180    -160.539 144.034  -3.394  1.00208.59           O
ATOM   1319  C   SER   180    -161.728 142.426  -1.378  1.00208.59           C
ATOM   1320  O   SER   180    -162.129 142.954  -0.343  1.00208.59           O
ATOM   1321  N   GLN   181    -160.662 141.596  -1.401  1.00288.08           N
ATOM   1322  CA  GLN   181    -159.901 141.332  -0.211  1.00288.08           C
ATOM   1323  CB  GLN   181    -160.568 140.342   0.761  1.00288.08           C
ATOM   1324  CG  GLN   181    -161.834 140.883   1.429  1.00288.08           C
ATOM   1325  CD  GLN   181    -162.381 139.807   2.356  1.00288.08           C
ATOM   1326  OE1 GLN   181    -163.353 140.027   3.077  1.00288.08           O
ATOM   1327  NE2 GLN   181    -161.738 138.609   2.340  1.00288.08           N
ATOM   1328  C   GLN   181    -158.605 140.713  -0.632  1.00288.08           C
ATOM   1329  O   GLN   181    -158.533 140.051  -1.666  1.00288.08           O
ATOM   1330  N   MET   182    -157.532 140.934   0.156  1.00351.74           N
ATOM   1331  CA  MET   182    -156.273 140.324  -0.166  1.00351.74           C
ATOM   1332  CB  MET   182    -155.437 141.135  -1.177  1.00351.74           C
ATOM   1333  CG  MET   182    -155.024 142.534  -0.708  1.00351.74           C
ATOM   1334  SD  MET   182    -153.674 142.586   0.511  1.00351.74           S
ATOM   1335  CE  MET   182    -152.396 142.026  -0.651  1.00351.74           C
ATOM   1336  C   MET   182    -155.485 140.180   1.099  1.00351.74           C
ATOM   1337  O   MET   182    -155.621 140.983   2.020  1.00351.74           O
ATOM   1338  N   CYS   183    -154.648 139.123   1.181  1.00 60.84           N
ATOM   1339  CA  CYS   183    -153.826 138.924   2.342  1.00 60.84           C
ATOM   1340  CB  CYS   183    -154.474 138.026   3.410  1.00 60.84           C
ATOM   1341  SG  CYS   183    -155.965 138.770   4.136  1.00 60.84           S
ATOM   1342  C   CYS   183    -152.573 138.236   1.892  1.00 60.84           C
ATOM   1343  O   CYS   183    -152.569 137.547   0.873  1.00 60.84           O
ATOM   1344  N   CYS   184    -151.462 138.425   2.635  1.00100.32           N
ATOM   1345  CA  CYS   184    -150.234 137.776   2.269  1.00100.32           C
ATOM   1346  CB  CYS   184    -149.318 138.647   1.394  1.00100.32           C
ATOM   1347  SG  CYS   184    -148.764 140.151   2.252  1.00100.32           S
ATOM   1348  C   CYS   184    -149.475 137.469   3.524  1.00100.32           C
ATOM   1349  O   CYS   184    -149.637 138.148   4.536  1.00100.32           O
ATOM   1350  N   GLN   185    -148.637 136.410   3.493  1.00270.02           N
ATOM   1351  CA  GLN   185    -147.851 136.085   4.651  1.00270.02           C
ATOM   1352  CB  GLN   185    -148.684 135.491   5.799  1.00270.02           C
ATOM   1353  CG  GLN   185    -147.882 135.224   7.072  1.00270.02           C
ATOM   1354  CD  GLN   185    -148.864 134.770   8.142  1.00270.02           C
ATOM   1355  OE1 GLN   185    -150.047 134.569   7.870  1.00270.02           O
ATOM   1356  NE2 GLN   185    -148.365 134.608   9.397  1.00270.02           N
ATOM   1357  C   GLN   185    -146.824 135.069   4.246  1.00270.02           C
ATOM   1358  O   GLN   185    -146.919 134.478   3.171  1.00270.02           O
ATOM   1359  N   GLY   186    -145.793 134.856   5.094  1.00145.25           N
ATOM   1360  CA  GLY   186    -144.792 133.873   4.780  1.00145.25           C
ATOM   1361  C   GLY   186    -143.765 133.867   5.873  1.00145.25           C
ATOM   1362  O   GLY   186    -143.609 134.848   6.599  1.00145.25           O
ATOM   1363  N   GLU   187    -143.031 132.740   6.012  1.00290.00           N
ATOM   1364  CA  GLU   187    -142.012 132.625   7.019  1.00290.00           C
ATOM   1365  CB  GLU   187    -142.521 132.023   8.340  1.00290.00           C
ATOM   1366  CG  GLU   187    -143.563 132.897   9.045  1.00290.00           C
ATOM   1367  CD  GLU   187    -142.878 134.172   9.517  1.00290.00           C
ATOM   1368  OE1 GLU   187    -141.643 134.297   9.300  1.00290.00           O
ATOM   1369  OE2 GLU   187    -143.581 135.038  10.103  1.00290.00           O
ATOM   1370  C   GLU   187    -140.950 131.708   6.488  1.00290.00           C
ATOM   1371  O   GLU   187    -141.175 130.981   5.522  1.00290.00           O
ATOM   1372  N   GLN   188    -139.745 131.737   7.101  1.00284.87           N
ATOM   1373  CA  GLN   188    -138.669 130.894   6.651  1.00284.87           C
ATOM   1374  CB  GLN   188    -137.594 131.647   5.851  1.00284.87           C
ATOM   1375  CG  GLN   188    -138.098 132.185   4.510  1.00284.87           C
ATOM   1376  CD  GLN   188    -139.037 133.353   4.783  1.00284.87           C
ATOM   1377  OE1 GLN   188    -139.027 133.937   5.865  1.00284.87           O
ATOM   1378  NE2 GLN   188    -139.871 133.708   3.769  1.00284.87           N
ATOM   1379  C   GLN   188    -137.996 130.291   7.850  1.00284.87           C
ATOM   1380  O   GLN   188    -138.224 130.716   8.981  1.00284.87           O
ATOM   1381  N   ASN   189    -137.157 129.254   7.624  1.00271.08           N
ATOM   1382  CA  ASN   189    -136.472 128.602   8.709  1.00271.08           C
ATOM   1383  CB  ASN   189    -136.984 127.178   8.985  1.00271.08           C
ATOM   1384  CG  ASN   189    -136.697 126.332   7.752  1.00271.08           C
ATOM   1385  OD1 ASN   189    -135.949 125.358   7.814  1.00271.08           O
ATOM   1386  ND2 ASN   189    -137.306 126.712   6.596  1.00271.08           N
ATOM   1387  C   ASN   189    -135.015 128.482   8.366  1.00271.08           C
ATOM   1388  O   ASN   189    -134.632 128.383   7.202  1.00271.08           O
ATOM   1389  N   PRO   190    -134.198 128.531   9.388  1.00 94.20           N
ATOM   1390  CA  PRO   190    -132.770 128.408   9.215  1.00 94.20           C
ATOM   1391  CD  PRO   190    -134.529 129.371  10.527  1.00 94.20           C
ATOM   1392  CB  PRO   190    -132.128 129.163  10.382  1.00 94.20           C
ATOM   1393  CG  PRO   190    -133.266 129.352  11.399  1.00 94.20           C
ATOM   1394  C   PRO   190    -132.286 126.990   9.098  1.00 94.20           C
ATOM   1395  O   PRO   190    -132.968 126.069   9.546  1.00 94.20           O
ATOM   1396  N   PRO   191    -131.142 126.835   8.478  1.00 77.88           N
ATOM   1397  CA  PRO   191    -130.493 125.551   8.326  1.00 77.88           C
ATOM   1398  CD  PRO   191    -130.826 127.727   7.375  1.00 77.88           C
ATOM   1399  CB  PRO   191    -129.699 125.626   7.020  1.00 77.88           C
ATOM   1400  CG  PRO   191    -129.569 127.129   6.731  1.00 77.88           C
ATOM   1401  C   PRO   191    -129.622 125.229   9.508  1.00 77.88           C
ATOM   1402  O   PRO   191    -129.466 126.085  10.378  1.00 77.88           O
ATOM   1403  N   GLY   192    -129.043 124.004   9.559  1.00107.48           N
ATOM   1404  CA  GLY   192    -128.182 123.633  10.652  1.00107.48           C
ATOM   1405  C   GLY   192    -126.953 122.953  10.109  1.00107.48           C
ATOM   1406  O   GLY   192    -126.981 122.288   9.074  1.00107.48           O
ATOM   1407  N   PRO   193    -125.865 123.145  10.816  1.00104.36           N
ATOM   1408  CA  PRO   193    -124.588 122.567  10.449  1.00104.36           C
ATOM   1409  CD  PRO   193    -125.697 124.410  11.510  1.00104.36           C
ATOM   1410  CB  PRO   193    -123.517 123.521  10.985  1.00104.36           C
ATOM   1411  CG  PRO   193    -124.250 124.388  12.020  1.00104.36           C
ATOM   1412  C   PRO   193    -124.390 121.158  10.933  1.00104.36           C
ATOM   1413  O   PRO   193    -125.184 120.687  11.746  1.00104.36           O
ATOM   1414  N   PHE   194    -123.328 120.476  10.437  1.00271.49           N
ATOM   1415  CA  PHE   194    -123.001 119.129  10.831  1.00271.49           C
ATOM   1416  CB  PHE   194    -123.432 118.068   9.803  1.00271.49           C
ATOM   1417  CG  PHE   194    -122.692 118.330   8.537  1.00271.49           C
ATOM   1418  CD1 PHE   194    -121.449 117.778   8.323  1.00271.49           C
ATOM   1419  CD2 PHE   194    -123.241 119.130   7.562  1.00271.49           C
ATOM   1420  CE1 PHE   194    -120.766 118.020   7.156  1.00271.49           C
ATOM   1421  CE2 PHE   194    -122.562 119.376   6.392  1.00271.49           C
ATOM   1422  CZ  PHE   194    -121.323 118.819   6.187  1.00271.49           C
ATOM   1423  C   PHE   194    -121.505 119.037  10.990  1.00271.49           C
ATOM   1424  O   PHE   194    -120.785 119.983  10.674  1.00271.49           O
ATOM   1425  N   TRP   195    -121.001 117.892  11.515  1.00269.98           N
ATOM   1426  CA  TRP   195    -119.585 117.719  11.738  1.00269.98           C
ATOM   1427  CB  TRP   195    -119.198 117.856  13.220  1.00269.98           C
ATOM   1428  CG  TRP   195    -119.399 119.245  13.777  1.00269.98           C
ATOM   1429  CD2 TRP   195    -119.439 119.552  15.180  1.00269.98           C
ATOM   1430  CD1 TRP   195    -119.590 120.424  13.118  1.00269.98           C
ATOM   1431  NE1 TRP   195    -119.743 121.448  14.022  1.00269.98           N
ATOM   1432  CE2 TRP   195    -119.655 120.925  15.295  1.00269.98           C
ATOM   1433  CE3 TRP   195    -119.311 118.754  16.281  1.00269.98           C
ATOM   1434  CZ2 TRP   195    -119.744 121.523  16.519  1.00269.98           C
ATOM   1435  CZ3 TRP   195    -119.400 119.361  17.513  1.00269.98           C
ATOM   1436  CH2 TRP   195    -119.612 120.719  17.630  1.00269.98           C
ATOM   1437  C   TRP   195    -119.189 116.330  11.312  1.00269.98           C
ATOM   1438  O   TRP   195    -120.044 115.468  11.119  1.00269.98           O
ATOM   1439  N   LYS   196    -117.865 116.084  11.134  1.00320.16           N
ATOM   1440  CA  LYS   196    -117.396 114.781  10.727  1.00320.16           C
ATOM   1441  CB  LYS   196    -117.338 114.615   9.201  1.00320.16           C
ATOM   1442  CG  LYS   196    -116.364 115.582   8.526  1.00320.16           C
ATOM   1443  CD  LYS   196    -116.075 115.231   7.067  1.00320.16           C
ATOM   1444  CE  LYS   196    -117.258 115.501   6.135  1.00320.16           C
ATOM   1445  NZ  LYS   196    -116.900 115.140   4.746  1.00320.16           N
ATOM   1446  C   LYS   196    -115.996 114.566  11.241  1.00320.16           C
ATOM   1447  O   LYS   196    -115.315 115.518  11.620  1.00320.16           O
ATOM   1448  N   ALA   197    -115.537 113.288  11.285  1.00304.23           N
ATOM   1449  CA  ALA   197    -114.199 112.972  11.728  1.00304.23           C
ATOM   1450  CB  ALA   197    -114.042 112.990  13.259  1.00304.23           C
ATOM   1451  C   ALA   197    -113.850 111.579  11.264  1.00304.23           C
ATOM   1452  O   ALA   197    -114.736 110.802  10.912  1.00304.23           O
ATOM   1453  N   ALA   198    -112.537 111.228  11.230  1.00310.14           N
ATOM   1454  CA  ALA   198    -112.141 109.903  10.811  1.00310.14           C
ATOM   1455  CB  ALA   198    -112.220 109.697   9.289  1.00310.14           C
ATOM   1456  C   ALA   198    -110.708 109.650  11.212  1.00310.14           C
ATOM   1457  O   ALA   198    -109.963 110.588  11.492  1.00310.14           O
ATOM   1458  N   PHE   199    -110.292 108.358  11.273  1.00341.37           N
ATOM   1459  CA  PHE   199    -108.927 108.030  11.615  1.00341.37           C
ATOM   1460  CB  PHE   199    -108.666 108.110  13.131  1.00341.37           C
ATOM   1461  CG  PHE   199    -107.210 107.918  13.369  1.00341.37           C
ATOM   1462  CD1 PHE   199    -106.345 108.986  13.293  1.00341.37           C
ATOM   1463  CD2 PHE   199    -106.708 106.674  13.673  1.00341.37           C
ATOM   1464  CE1 PHE   199    -104.999 108.815  13.514  1.00341.37           C
ATOM   1465  CE2 PHE   199    -105.363 106.497  13.894  1.00341.37           C
ATOM   1466  CZ  PHE   199    -104.506 107.568  13.816  1.00341.37           C
ATOM   1467  C   PHE   199    -108.648 106.609  11.177  1.00341.37           C
ATOM   1468  O   PHE   199    -109.577 105.820  11.013  1.00341.37           O
ATOM   1469  N   ALA   200    -107.357 106.243  10.956  1.00312.45           N
ATOM   1470  CA  ALA   200    -107.043 104.884  10.570  1.00312.45           C
ATOM   1471  CB  ALA   200    -107.458 104.539   9.129  1.00312.45           C
ATOM   1472  C   ALA   200    -105.555 104.648  10.668  1.00312.45           C
ATOM   1473  O   ALA   200    -104.771 105.595  10.690  1.00312.45           O
ATOM   1474  N   ASP   201    -105.133 103.359  10.761  1.00330.20           N
ATOM   1475  CA  ASP   201    -103.732 103.007  10.818  1.00330.20           C
ATOM   1476  CB  ASP   201    -103.058 103.428  12.139  1.00330.20           C
ATOM   1477  CG  ASP   201    -101.588 103.029  12.113  1.00330.20           C
ATOM   1478  OD1 ASP   201    -101.298 101.803  12.147  1.00330.20           O
ATOM   1479  OD2 ASP   201    -100.732 103.954  12.080  1.00330.20           O
ATOM   1480  C   ASP   201    -103.603 101.509  10.686  1.00330.20           C
ATOM   1481  O   ASP   201    -104.452 100.772  11.186  1.00330.20           O
ATOM   1482  N   SER   202    -102.552 101.009   9.988  1.00201.63           N
ATOM   1483  CA  SER   202    -102.387  99.578   9.870  1.00201.63           C
ATOM   1484  CB  SER   202    -103.225  98.964   8.737  1.00201.63           C
ATOM   1485  OG  SER   202    -102.796  99.474   7.484  1.00201.63           O
ATOM   1486  C   SER   202    -100.946  99.250   9.571  1.00201.63           C
ATOM   1487  O   SER   202    -100.185 100.110   9.131  1.00201.63           O
ATOM   1488  N   SER   203    -100.531  97.984   9.831  1.00185.09           N
ATOM   1489  CA  SER   203     -99.190  97.547   9.526  1.00185.09           C
ATOM   1490  CB  SER   203     -98.107  98.221  10.387  1.00185.09           C
ATOM   1491  OG  SER   203     -98.261  97.847  11.748  1.00185.09           O
ATOM   1492  C   SER   203     -99.096  96.064   9.775  1.00185.09           C
ATOM   1493  O   SER   203    -100.000  95.470  10.359  1.00185.09           O
ATOM   1494  N   GLY   204     -97.992  95.421   9.317  1.00142.95           N
ATOM   1495  CA  GLY   204     -97.799  94.009   9.551  1.00142.95           C
ATOM   1496  C   GLY   204     -96.717  93.503   8.636  1.00142.95           C
ATOM   1497  O   GLY   204     -96.402  94.139   7.631  1.00142.95           O
ATOM   1498  N   GLN   205     -96.108  92.336   8.966  1.00340.04           N
ATOM   1499  CA  GLN   205     -95.085  91.798   8.105  1.00340.04           C
ATOM   1500  CB  GLN   205     -93.920  92.790   7.926  1.00340.04           C
ATOM   1501  CG  GLN   205     -92.803  92.330   6.991  1.00340.04           C
ATOM   1502  CD  GLN   205     -91.763  93.444   6.966  1.00340.04           C
ATOM   1503  OE1 GLN   205     -91.342  93.941   8.009  1.00340.04           O
ATOM   1504  NE2 GLN   205     -91.345  93.858   5.741  1.00340.04           N
ATOM   1505  C   GLN   205     -94.537  90.531   8.718  1.00340.04           C
ATOM   1506  O   GLN   205     -94.430  90.427   9.940  1.00340.04           O
ATOM   1507  N   HIS   206     -94.195  89.517   7.882  1.00302.42           N
ATOM   1508  CA  HIS   206     -93.600  88.305   8.395  1.00302.42           C
ATOM   1509  ND1 HIS   206     -96.881  87.728   7.934  1.00302.42           N
ATOM   1510  CG  HIS   206     -95.756  86.948   8.093  1.00302.42           C
ATOM   1511  CB  HIS   206     -94.611  87.306   8.994  1.00302.42           C
ATOM   1512  NE2 HIS   206     -97.174  85.926   6.664  1.00302.42           N
ATOM   1513  CD2 HIS   206     -95.951  85.853   7.309  1.00302.42           C
ATOM   1514  CE1 HIS   206     -97.696  87.069   7.071  1.00302.42           C
ATOM   1515  C   HIS   206     -92.833  87.614   7.298  1.00302.42           C
ATOM   1516  O   HIS   206     -93.262  87.561   6.147  1.00302.42           O
ATOM   1517  N   PRO   207     -91.675  87.108   7.659  1.00 97.56           N
ATOM   1518  CA  PRO   207     -90.801  86.430   6.726  1.00 97.56           C
ATOM   1519  CD  PRO   207     -90.929  87.709   8.750  1.00 97.56           C
ATOM   1520  CB  PRO   207     -89.380  86.607   7.261  1.00 97.56           C
ATOM   1521  CG  PRO   207     -89.571  86.991   8.737  1.00 97.56           C
ATOM   1522  C   PRO   207     -91.140  84.986   6.504  1.00 97.56           C
ATOM   1523  O   PRO   207     -91.778  84.372   7.355  1.00 97.56           O
ATOM   1524  N   PRO   208     -90.728  84.471   5.372  1.00 92.78           N
ATOM   1525  CA  PRO   208     -90.933  83.080   5.039  1.00 92.78           C
ATOM   1526  CD  PRO   208     -90.687  85.308   4.184  1.00 92.78           C
ATOM   1527  CB  PRO   208     -91.033  83.017   3.514  1.00 92.78           C
ATOM   1528  CG  PRO   208     -90.406  84.335   3.031  1.00 92.78           C
ATOM   1529  C   PRO   208     -89.846  82.185   5.563  1.00 92.78           C
ATOM   1530  O   PRO   208     -88.795  82.689   5.955  1.00 92.78           O
ATOM   1531  N   ASP   209     -90.101  80.855   5.583  1.00231.66           N
ATOM   1532  CA  ASP   209     -89.136  79.854   5.957  1.00231.66           C
ATOM   1533  CB  ASP   209     -89.338  79.249   7.355  1.00231.66           C
ATOM   1534  CG  ASP   209     -88.868  80.229   8.417  1.00231.66           C
ATOM   1535  OD1 ASP   209     -88.363  81.322   8.051  1.00231.66           O
ATOM   1536  OD2 ASP   209     -88.996  79.882   9.621  1.00231.66           O
ATOM   1537  C   ASP   209     -89.306  78.717   4.998  1.00231.66           C
ATOM   1538  O   ASP   209     -90.350  78.591   4.361  1.00231.66           O
ATOM   1539  N   ALA   210     -88.273  77.862   4.835  1.00279.62           N
ATOM   1540  CA  ALA   210     -88.474  76.757   3.940  1.00279.62           C
ATOM   1541  CB  ALA   210     -88.866  77.178   2.512  1.00279.62           C
ATOM   1542  C   ALA   210     -87.220  75.946   3.824  1.00279.62           C
ATOM   1543  O   ALA   210     -86.221  76.207   4.492  1.00279.62           O
ATOM   1544  N   CYS   211     -87.303  74.894   2.980  1.00190.53           N
ATOM   1545  CA  CYS   211     -86.243  74.004   2.587  1.00190.53           C
ATOM   1546  CB  CYS   211     -84.895  74.671   2.258  1.00190.53           C
ATOM   1547  SG  CYS   211     -83.813  74.880   3.707  1.00190.53           S
ATOM   1548  C   CYS   211     -85.975  72.996   3.650  1.00190.53           C
ATOM   1549  O   CYS   211     -86.281  73.208   4.823  1.00190.53           O
ATOM   1550  N   ALA   212     -85.403  71.849   3.226  1.00263.03           N
ATOM   1551  CA  ALA   212     -85.008  70.785   4.103  1.00263.03           C
ATOM   1552  CB  ALA   212     -85.986  69.596   4.097  1.00263.03           C
ATOM   1553  C   ALA   212     -83.692  70.300   3.576  1.00263.03           C
ATOM   1554  O   ALA   212     -83.443  70.379   2.374  1.00263.03           O
ATOM   1555  N   PHE   213     -82.807  69.794   4.460  1.00375.58           N
ATOM   1556  CA  PHE   213     -81.504  69.360   4.036  1.00375.58           C
ATOM   1557  CB  PHE   213     -80.404  70.317   4.546  1.00375.58           C
ATOM   1558  CG  PHE   213     -80.714  70.733   5.951  1.00375.58           C
ATOM   1559  CD1 PHE   213     -81.597  71.771   6.158  1.00375.58           C
ATOM   1560  CD2 PHE   213     -80.158  70.116   7.049  1.00375.58           C
ATOM   1561  CE1 PHE   213     -81.916  72.202   7.424  1.00375.58           C
ATOM   1562  CE2 PHE   213     -80.473  70.544   8.321  1.00375.58           C
ATOM   1563  CZ  PHE   213     -81.351  71.586   8.513  1.00375.58           C
ATOM   1564  C   PHE   213     -81.263  67.916   4.405  1.00375.58           C
ATOM   1565  O   PHE   213     -81.747  67.444   5.434  1.00375.58           O
ATOM   1566  N   ARG   214     -80.508  67.168   3.550  1.00335.54           N
ATOM   1567  CA  ARG   214     -80.337  65.738   3.726  1.00335.54           C
ATOM   1568  CB  ARG   214     -81.408  64.959   2.951  1.00335.54           C
ATOM   1569  CG  ARG   214     -81.405  63.465   3.236  1.00335.54           C
ATOM   1570  CD  ARG   214     -81.784  63.130   4.679  1.00335.54           C
ATOM   1571  NE  ARG   214     -81.805  61.647   4.774  1.00335.54           N
ATOM   1572  CZ  ARG   214     -82.889  61.014   5.308  1.00335.54           C
ATOM   1573  NH1 ARG   214     -83.911  61.738   5.852  1.00335.54           N
ATOM   1574  NH2 ARG   214     -82.951  59.652   5.287  1.00335.54           N
ATOM   1575  C   ARG   214     -78.979  65.280   3.221  1.00335.54           C
ATOM   1576  O   ARG   214     -78.243  66.087   2.657  1.00335.54           O
ATOM   1577  N   ARG   215     -78.626  63.967   3.424  1.00317.77           N
ATOM   1578  CA  ARG   215     -77.336  63.386   3.064  1.00317.77           C
ATOM   1579  CB  ARG   215     -76.235  63.835   4.038  1.00317.77           C
ATOM   1580  CG  ARG   215     -76.022  65.351   4.052  1.00317.77           C
ATOM   1581  CD  ARG   215     -75.296  65.860   5.290  1.00317.77           C
ATOM   1582  NE  ARG   215     -74.018  65.109   5.355  1.00317.77           N
ATOM   1583  CZ  ARG   215     -73.291  65.125   6.506  1.00317.77           C
ATOM   1584  NH1 ARG   215     -73.757  65.800   7.595  1.00317.77           N
ATOM   1585  NH2 ARG   215     -72.096  64.467   6.565  1.00317.77           N
ATOM   1586  C   ARG   215     -77.418  61.857   3.132  1.00317.77           C
ATOM   1587  O   ARG   215     -78.499  61.295   2.968  1.00317.77           O
ATOM   1588  N   GLY   216     -76.272  61.137   3.372  1.00343.29           N
ATOM   1589  CA  GLY   216     -76.275  59.693   3.541  1.00343.29           C
ATOM   1590  C   GLY   216     -75.147  58.991   2.834  1.00343.29           C
ATOM   1591  O   GLY   216     -74.489  58.146   3.440  1.00343.29           O
ATOM   1592  N   ARG   217     -74.871  59.273   1.548  1.00370.05           N
ATOM   1593  CA  ARG   217     -73.753  58.568   1.001  1.00370.05           C
ATOM   1594  CB  ARG   217     -74.124  57.551  -0.092  1.00370.05           C
ATOM   1595  CG  ARG   217     -75.126  56.510   0.414  1.00370.05           C
ATOM   1596  CD  ARG   217     -74.977  55.124  -0.215  1.00370.05           C
ATOM   1597  NE  ARG   217     -73.929  54.408   0.569  1.00370.05           N
ATOM   1598  CZ  ARG   217     -74.259  53.781   1.738  1.00370.05           C
ATOM   1599  NH1 ARG   217     -75.550  53.798   2.181  1.00370.05           N
ATOM   1600  NH2 ARG   217     -73.297  53.150   2.473  1.00370.05           N
ATOM   1601  C   ARG   217     -72.830  59.581   0.414  1.00370.05           C
ATOM   1602  O   ARG   217     -73.175  60.279  -0.538  1.00370.05           O
ATOM   1603  N   LYS   218     -71.626  59.694   1.002  1.00181.41           N
ATOM   1604  CA  LYS   218     -70.644  60.602   0.495  1.00181.41           C
ATOM   1605  CB  LYS   218     -70.548  61.929   1.250  1.00181.41           C
ATOM   1606  CG  LYS   218     -71.776  62.811   1.131  1.00181.41           C
ATOM   1607  CD  LYS   218     -71.711  64.010   2.068  1.00181.41           C
ATOM   1608  CE  LYS   218     -72.890  64.950   1.859  1.00181.41           C
ATOM   1609  NZ  LYS   218     -73.066  65.174   0.408  1.00181.41           N
ATOM   1610  C   LYS   218     -69.342  59.963   0.765  1.00181.41           C
ATOM   1611  O   LYS   218     -69.141  59.406   1.842  1.00181.41           O
ATOM   1612  N   LYS   219     -68.447  59.940  -0.235  1.00246.46           N
ATOM   1613  CA  LYS   219     -67.166  59.398   0.074  1.00246.46           C
ATOM   1614  CB  LYS   219     -66.369  58.988  -1.170  1.00246.46           C
ATOM   1615  CG  LYS   219     -66.888  57.691  -1.791  1.00246.46           C
ATOM   1616  CD  LYS   219     -66.590  56.414  -0.988  1.00246.46           C
ATOM   1617  CE  LYS   219     -66.350  56.603   0.514  1.00246.46           C
ATOM   1618  NZ  LYS   219     -65.002  57.172   0.744  1.00246.46           N
ATOM   1619  C   LYS   219     -66.331  60.348   0.870  1.00246.46           C
ATOM   1620  O   LYS   219     -65.922  60.041   1.987  1.00246.46           O
ATOM   1621  N   ARG   220     -66.096  61.576   0.371  1.00181.51           N
ATOM   1622  CA  ARG   220     -65.097  62.275   1.117  1.00181.51           C
ATOM   1623  CB  ARG   220     -63.682  61.968   0.570  1.00181.51           C
ATOM   1624  CG  ARG   220     -63.193  60.539   0.858  1.00181.51           C
ATOM   1625  CD  ARG   220     -62.214  59.976  -0.182  1.00181.51           C
ATOM   1626  NE  ARG   220     -63.009  59.409  -1.315  1.00181.51           N
ATOM   1627  CZ  ARG   220     -62.675  59.689  -2.613  1.00181.51           C
ATOM   1628  NH1 ARG   220     -61.667  60.573  -2.883  1.00181.51           N
ATOM   1629  NH2 ARG   220     -63.353  59.091  -3.634  1.00181.51           N
ATOM   1630  C   ARG   220     -65.281  63.754   1.074  1.00181.51           C
ATOM   1631  O   ARG   220     -65.735  64.329   0.084  1.00181.51           O
ATOM   1632  N   ILE   221     -64.921  64.395   2.202  1.00176.80           N
ATOM   1633  CA  ILE   221     -64.864  65.817   2.360  1.00176.80           C
ATOM   1634  CB  ILE   221     -65.702  66.334   3.508  1.00176.80           C
ATOM   1635  CG1 ILE   221     -65.671  67.872   3.558  1.00176.80           C
ATOM   1636  CG2 ILE   221     -65.230  65.674   4.818  1.00176.80           C
ATOM   1637  CD1 ILE   221     -66.407  68.545   2.400  1.00176.80           C
ATOM   1638  C   ILE   221     -63.434  66.029   2.720  1.00176.80           C
ATOM   1639  O   ILE   221     -62.892  65.214   3.466  1.00176.80           O
ATOM   1640  N   PRO   222     -62.762  67.018   2.186  1.00102.11           N
ATOM   1641  CA  PRO   222     -61.415  67.239   2.622  1.00102.11           C
ATOM   1642  CD  PRO   222     -62.978  67.485   0.827  1.00102.11           C
ATOM   1643  CB  PRO   222     -60.718  68.044   1.522  1.00102.11           C
ATOM   1644  CG  PRO   222     -61.864  68.527   0.613  1.00102.11           C
ATOM   1645  C   PRO   222     -61.537  67.920   3.943  1.00102.11           C
ATOM   1646  O   PRO   222     -62.555  68.581   4.150  1.00102.11           O
ATOM   1647  N   TYR   223     -60.585  67.695   4.875  1.00 86.66           N
ATOM   1648  CA  TYR   223     -60.681  68.302   6.173  1.00 86.66           C
ATOM   1649  CB  TYR   223     -59.753  67.596   7.172  1.00 86.66           C
ATOM   1650  CG  TYR   223     -60.230  67.890   8.550  1.00 86.66           C
ATOM   1651  CD1 TYR   223     -61.229  67.123   9.109  1.00 86.66           C
ATOM   1652  CD2 TYR   223     -59.687  68.912   9.288  1.00 86.66           C
ATOM   1653  CE1 TYR   223     -61.683  67.374  10.384  1.00 86.66           C
ATOM   1654  CE2 TYR   223     -60.137  69.168  10.560  1.00 86.66           C
ATOM   1655  CZ  TYR   223     -61.131  68.400  11.112  1.00 86.66           C
ATOM   1656  OH  TYR   223     -61.575  68.681  12.421  1.00 86.66           O
ATOM   1657  C   TYR   223     -60.301  69.755   6.116  1.00 86.66           C
ATOM   1658  O   TYR   223     -61.107  70.628   6.429  1.00 86.66           O
ATOM   1659  N   SER   224     -59.065  70.053   5.644  1.00 58.38           N
ATOM   1660  CA  SER   224     -58.619  71.419   5.614  1.00 58.38           C
ATOM   1661  CB  SER   224     -58.206  71.982   6.984  1.00 58.38           C
ATOM   1662  OG  SER   224     -59.296  71.936   7.896  1.00 58.38           O
ATOM   1663  C   SER   224     -57.444  71.518   4.688  1.00 58.38           C
ATOM   1664  O   SER   224     -56.817  70.516   4.342  1.00 58.38           O
ATOM   1665  N   LYS   225     -57.138  72.751   4.239  1.00119.02           N
ATOM   1666  CA  LYS   225     -56.064  72.976   3.312  1.00119.02           C
ATOM   1667  CB  LYS   225     -55.880  74.452   2.938  1.00119.02           C
ATOM   1668  CG  LYS   225     -57.141  75.153   2.462  1.00119.02           C
ATOM   1669  CD  LYS   225     -56.971  76.672   2.433  1.00119.02           C
ATOM   1670  CE  LYS   225     -56.420  77.277   3.729  1.00119.02           C
ATOM   1671  NZ  LYS   225     -56.592  78.748   3.685  1.00119.02           N
ATOM   1672  C   LYS   225     -54.759  72.644   3.956  1.00119.02           C
ATOM   1673  O   LYS   225     -53.915  71.975   3.365  1.00119.02           O
ATOM   1674  N   GLY   226     -54.559  73.142   5.188  1.00 47.82           N
ATOM   1675  CA  GLY   226     -53.316  72.990   5.884  1.00 47.82           C
ATOM   1676  C   GLY   226     -53.083  71.558   6.192  1.00 47.82           C
ATOM   1677  O   GLY   226     -51.942  71.104   6.259  1.00 47.82           O
ATOM   1678  N   GLN   227     -54.158  70.830   6.516  1.00179.71           N
ATOM   1679  CA  GLN   227     -53.960  69.454   6.818  1.00179.71           C
ATOM   1680  CB  GLN   227     -54.977  68.845   7.797  1.00179.71           C
ATOM   1681  CG  GLN   227     -56.396  69.360   7.668  1.00179.71           C
ATOM   1682  CD  GLN   227     -56.467  70.425   8.756  1.00179.71           C
ATOM   1683  OE1 GLN   227     -57.494  70.599   9.406  1.00179.71           O
ATOM   1684  NE2 GLN   227     -55.342  71.164   8.964  1.00179.71           N
ATOM   1685  C   GLN   227     -53.682  68.600   5.634  1.00179.71           C
ATOM   1686  O   GLN   227     -52.828  67.720   5.691  1.00179.71           O
ATOM   1687  N   LEU   228     -54.382  68.819   4.519  1.00171.41           N
ATOM   1688  CA  LEU   228     -54.117  67.978   3.399  1.00171.41           C
ATOM   1689  CB  LEU   228     -55.212  68.052   2.339  1.00171.41           C
ATOM   1690  CG  LEU   228     -55.062  66.938   1.307  1.00171.41           C
ATOM   1691  CD1 LEU   228     -54.824  65.585   1.995  1.00171.41           C
ATOM   1692  CD2 LEU   228     -56.321  66.877   0.444  1.00171.41           C
ATOM   1693  C   LEU   228     -52.782  68.332   2.829  1.00171.41           C
ATOM   1694  O   LEU   228     -52.093  67.480   2.274  1.00171.41           O
ATOM   1695  N   ARG   229     -52.402  69.620   2.915  1.00122.36           N
ATOM   1696  CA  ARG   229     -51.146  70.069   2.386  1.00122.36           C
ATOM   1697  CB  ARG   229     -50.952  71.588   2.519  1.00122.36           C
ATOM   1698  CG  ARG   229     -49.600  72.079   1.995  1.00122.36           C
ATOM   1699  CD  ARG   229     -49.298  73.534   2.361  1.00122.36           C
ATOM   1700  NE  ARG   229     -49.197  73.618   3.848  1.00122.36           N
ATOM   1701  CZ  ARG   229     -48.000  73.419   4.476  1.00122.36           C
ATOM   1702  NH1 ARG   229     -46.881  73.140   3.746  1.00122.36           N
ATOM   1703  NH2 ARG   229     -47.923  73.506   5.836  1.00122.36           N
ATOM   1704  C   ARG   229     -50.008  69.437   3.127  1.00122.36           C
ATOM   1705  O   ARG   229     -49.057  68.950   2.519  1.00122.36           O
ATOM   1706  N   GLU   230     -50.071  69.433   4.468  1.00 52.13           N
ATOM   1707  CA  GLU   230     -48.993  68.923   5.267  1.00 52.13           C
ATOM   1708  CB  GLU   230     -49.160  69.238   6.760  1.00 52.13           C
ATOM   1709  CG  GLU   230     -49.041  70.734   7.059  1.00 52.13           C
ATOM   1710  CD  GLU   230     -49.221  70.936   8.554  1.00 52.13           C
ATOM   1711  OE1 GLU   230     -49.461  69.925   9.265  1.00 52.13           O
ATOM   1712  OE2 GLU   230     -49.129  72.110   9.005  1.00 52.13           O
ATOM   1713  C   GLU   230     -48.881  67.440   5.106  1.00 52.13           C
ATOM   1714  O   GLU   230     -47.790  66.881   5.199  1.00 52.13           O
ATOM   1715  N   LEU   231     -50.019  66.744   4.932  1.00116.70           N
ATOM   1716  CA  LEU   231     -49.945  65.319   4.782  1.00116.70           C
ATOM   1717  CB  LEU   231     -51.308  64.612   4.828  1.00116.70           C
ATOM   1718  CG  LEU   231     -51.812  64.335   6.257  1.00116.70           C
ATOM   1719  CD1 LEU   231     -50.994  63.211   6.913  1.00116.70           C
ATOM   1720  CD2 LEU   231     -51.824  65.605   7.118  1.00116.70           C
ATOM   1721  C   LEU   231     -49.274  64.933   3.505  1.00116.70           C
ATOM   1722  O   LEU   231     -48.387  64.082   3.492  1.00116.70           O
ATOM   1723  N   GLU   232     -49.677  65.569   2.396  1.00121.55           N
ATOM   1724  CA  GLU   232     -49.183  65.231   1.097  1.00121.55           C
ATOM   1725  CB  GLU   232     -49.922  66.011   0.000  1.00121.55           C
ATOM   1726  CG  GLU   232     -49.969  65.283  -1.339  1.00121.55           C
ATOM   1727  CD  GLU   232     -51.156  64.333  -1.285  1.00121.55           C
ATOM   1728  OE1 GLU   232     -51.762  64.215  -0.187  1.00121.55           O
ATOM   1729  OE2 GLU   232     -51.477  63.718  -2.337  1.00121.55           O
ATOM   1730  C   GLU   232     -47.728  65.582   1.018  1.00121.55           C
ATOM   1731  O   GLU   232     -46.950  64.890   0.365  1.00121.55           O
ATOM   1732  N   ARG   233     -47.328  66.705   1.645  1.00124.49           N
ATOM   1733  CA  ARG   233     -45.957  67.138   1.597  1.00124.49           C
ATOM   1734  CB  ARG   233     -45.766  68.528   2.225  1.00124.49           C
ATOM   1735  CG  ARG   233     -45.955  69.678   1.234  1.00124.49           C
ATOM   1736  CD  ARG   233     -47.205  69.556   0.363  1.00124.49           C
ATOM   1737  NE  ARG   233     -46.877  68.570  -0.707  1.00124.49           N
ATOM   1738  CZ  ARG   233     -47.802  68.232  -1.651  1.00124.49           C
ATOM   1739  NH1 ARG   233     -49.044  68.795  -1.623  1.00124.49           N
ATOM   1740  NH2 ARG   233     -47.482  67.328  -2.623  1.00124.49           N
ATOM   1741  C   ARG   233     -45.034  66.191   2.297  1.00124.49           C
ATOM   1742  O   ARG   233     -44.040  65.736   1.732  1.00124.49           O
ATOM   1743  N   GLU   234     -45.362  65.837   3.547  1.00 90.88           N
ATOM   1744  CA  GLU   234     -44.496  64.999   4.323  1.00 90.88           C
ATOM   1745  CB  GLU   234     -45.024  64.800   5.752  1.00 90.88           C
ATOM   1746  CG  GLU   234     -45.093  66.105   6.547  1.00 90.88           C
ATOM   1747  CD  GLU   234     -43.675  66.508   6.922  1.00 90.88           C
ATOM   1748  OE1 GLU   234     -42.802  66.536   6.015  1.00 90.88           O
ATOM   1749  OE2 GLU   234     -43.447  66.789   8.129  1.00 90.88           O
ATOM   1750  C   GLU   234     -44.431  63.658   3.674  1.00 90.88           C
ATOM   1751  O   GLU   234     -43.411  62.971   3.730  1.00 90.88           O
ATOM   1752  N   TYR   235     -45.569  63.227   3.104  1.00 72.88           N
ATOM   1753  CA  TYR   235     -45.646  61.951   2.460  1.00 72.88           C
ATOM   1754  CB  TYR   235     -47.093  61.531   2.162  1.00 72.88           C
ATOM   1755  CG  TYR   235     -47.042  60.065   1.931  1.00 72.88           C
ATOM   1756  CD1 TYR   235     -46.701  59.542   0.706  1.00 72.88           C
ATOM   1757  CD2 TYR   235     -47.332  59.214   2.973  1.00 72.88           C
ATOM   1758  CE1 TYR   235     -46.654  58.181   0.524  1.00 72.88           C
ATOM   1759  CE2 TYR   235     -47.287  57.853   2.798  1.00 72.88           C
ATOM   1760  CZ  TYR   235     -46.946  57.338   1.571  1.00 72.88           C
ATOM   1761  OH  TYR   235     -46.896  55.942   1.387  1.00 72.88           O
ATOM   1762  C   TYR   235     -44.893  61.984   1.165  1.00 72.88           C
ATOM   1763  O   TYR   235     -44.212  61.026   0.814  1.00 72.88           O
ATOM   1764  N   ALA   236     -45.029  63.086   0.401  1.00 39.72           N
ATOM   1765  CA  ALA   236     -44.412  63.227  -0.889  1.00 39.72           C
ATOM   1766  CB  ALA   236     -44.842  64.521  -1.603  1.00 39.72           C
ATOM   1767  C   ALA   236     -42.921  63.260  -0.771  1.00 39.72           C
ATOM   1768  O   ALA   236     -42.218  62.694  -1.607  1.00 39.72           O
ATOM   1769  N   ALA   237     -42.401  63.937   0.268  1.00 52.35           N
ATOM   1770  CA  ALA   237     -40.985  64.127   0.396  1.00 52.35           C
ATOM   1771  CB  ALA   237     -40.611  64.971   1.626  1.00 52.35           C
ATOM   1772  C   ALA   237     -40.276  62.815   0.529  1.00 52.35           C
ATOM   1773  O   ALA   237     -39.274  62.575  -0.143  1.00 52.35           O
ATOM   1774  N   ASN   238     -40.791  61.917   1.384  1.00189.73           N
ATOM   1775  CA  ASN   238     -40.144  60.662   1.627  1.00189.73           C
ATOM   1776  CB  ASN   238     -39.354  60.647   2.945  1.00189.73           C
ATOM   1777  CG  ASN   238     -38.215  61.647   2.803  1.00189.73           C
ATOM   1778  OD1 ASN   238     -37.496  61.650   1.805  1.00189.73           O
ATOM   1779  ND2 ASN   238     -38.051  62.531   3.824  1.00189.73           N
ATOM   1780  C   ASN   238     -41.245  59.660   1.750  1.00189.73           C
ATOM   1781  O   ASN   238     -42.136  59.599   0.912  1.00189.73           O
ATOM   1782  N   LYS   239     -41.093  58.677   2.643  1.00187.39           N
ATOM   1783  CA  LYS   239     -42.193  57.809   2.950  1.00187.39           C
ATOM   1784  CB  LYS   239     -41.711  56.385   3.255  1.00187.39           C
ATOM   1785  CG  LYS   239     -40.577  56.358   4.276  1.00187.39           C
ATOM   1786  CD  LYS   239     -40.139  54.952   4.678  1.00187.39           C
ATOM   1787  CE  LYS   239     -38.841  54.955   5.483  1.00187.39           C
ATOM   1788  NZ  LYS   239     -37.786  55.654   4.715  1.00187.39           N
ATOM   1789  C   LYS   239     -43.008  58.301   4.107  1.00187.39           C
ATOM   1790  O   LYS   239     -44.238  58.344   4.055  1.00187.39           O
ATOM   1791  N   PHE   240     -42.323  58.706   5.199  1.00139.75           N
ATOM   1792  CA  PHE   240     -43.061  58.996   6.388  1.00139.75           C
ATOM   1793  CB  PHE   240     -43.294  57.724   7.224  1.00139.75           C
ATOM   1794  CG  PHE   240     -44.578  57.853   7.969  1.00139.75           C
ATOM   1795  CD1 PHE   240     -44.673  58.522   9.166  1.00139.75           C
ATOM   1796  CD2 PHE   240     -45.708  57.271   7.442  1.00139.75           C
ATOM   1797  CE1 PHE   240     -45.880  58.612   9.820  1.00139.75           C
ATOM   1798  CE2 PHE   240     -46.916  57.357   8.090  1.00139.75           C
ATOM   1799  CZ  PHE   240     -47.003  58.031   9.283  1.00139.75           C
ATOM   1800  C   PHE   240     -42.219  59.938   7.193  1.00139.75           C
ATOM   1801  O   PHE   240     -41.084  60.240   6.830  1.00139.75           O
ATOM   1802  N   ILE   241     -42.755  60.417   8.330  1.00130.70           N
ATOM   1803  CA  ILE   241     -42.059  61.391   9.115  1.00130.70           C
ATOM   1804  CB  ILE   241     -42.810  62.685   9.272  1.00130.70           C
ATOM   1805  CG1 ILE   241     -44.163  62.474   9.977  1.00130.70           C
ATOM   1806  CG2 ILE   241     -42.916  63.339   7.887  1.00130.70           C
ATOM   1807  CD1 ILE   241     -45.155  61.591   9.225  1.00130.70           C
ATOM   1808  C   ILE   241     -41.785  60.842  10.480  1.00130.70           C
ATOM   1809  O   ILE   241     -42.397  59.873  10.930  1.00130.70           O
ATOM   1810  N   THR   242     -40.811  61.472  11.163  1.00108.06           N
ATOM   1811  CA  THR   242     -40.366  61.058  12.459  1.00108.06           C
ATOM   1812  CB  THR   242     -39.235  61.906  12.964  1.00108.06           C
ATOM   1813  OG1 THR   242     -38.186  61.933  12.012  1.00108.06           O
ATOM   1814  CG2 THR   242     -38.712  61.319  14.284  1.00108.06           C
ATOM   1815  C   THR   242     -41.501  61.270  13.399  1.00108.06           C
ATOM   1816  O   THR   242     -42.449  61.982  13.093  1.00108.06           O
ATOM   1817  N   LYS   243     -41.438  60.657  14.588  1.00201.24           N
ATOM   1818  CA  LYS   243     -42.495  60.819  15.533  1.00201.24           C
ATOM   1819  CB  LYS   243     -42.298  59.987  16.818  1.00201.24           C
ATOM   1820  CG  LYS   243     -40.882  59.978  17.404  1.00201.24           C
ATOM   1821  CD  LYS   243     -39.813  59.360  16.491  1.00201.24           C
ATOM   1822  CE  LYS   243     -40.331  58.256  15.560  1.00201.24           C
ATOM   1823  NZ  LYS   243     -40.859  57.123  16.346  1.00201.24           N
ATOM   1824  C   LYS   243     -42.593  62.276  15.841  1.00201.24           C
ATOM   1825  O   LYS   243     -43.687  62.803  16.030  1.00201.24           O
ATOM   1826  N   ASP   244     -41.446  62.975  15.896  1.00 80.29           N
ATOM   1827  CA  ASP   244     -41.466  64.388  16.132  1.00 80.29           C
ATOM   1828  CB  ASP   244     -40.057  64.998  16.210  1.00 80.29           C
ATOM   1829  CG  ASP   244     -39.461  64.612  17.548  1.00 80.29           C
ATOM   1830  OD1 ASP   244     -40.227  64.633  18.548  1.00 80.29           O
ATOM   1831  OD2 ASP   244     -38.244  64.290  17.593  1.00 80.29           O
ATOM   1832  C   ASP   244     -42.141  65.053  14.978  1.00 80.29           C
ATOM   1833  O   ASP   244     -42.927  65.980  15.161  1.00 80.29           O
ATOM   1834  N   LYS   245     -41.828  64.599  13.751  1.00103.85           N
ATOM   1835  CA  LYS   245     -42.348  65.197  12.553  1.00103.85           C
ATOM   1836  CB  LYS   245     -41.746  64.565  11.286  1.00103.85           C
ATOM   1837  CG  LYS   245     -40.236  64.758  11.141  1.00103.85           C
ATOM   1838  CD  LYS   245     -39.809  66.216  10.974  1.00103.85           C
ATOM   1839  CE  LYS   245     -38.296  66.388  10.830  1.00103.85           C
ATOM   1840  NZ  LYS   245     -37.962  67.820  10.671  1.00103.85           N
ATOM   1841  C   LYS   245     -43.831  64.999  12.456  1.00103.85           C
ATOM   1842  O   LYS   245     -44.579  65.935  12.185  1.00103.85           O
ATOM   1843  N   ARG   246     -44.294  63.762  12.693  1.00 97.57           N
ATOM   1844  CA  ARG   246     -45.674  63.404  12.562  1.00 97.57           C
ATOM   1845  CB  ARG   246     -45.950  61.920  12.824  1.00 97.57           C
ATOM   1846  CG  ARG   246     -45.661  61.464  14.252  1.00 97.57           C
ATOM   1847  CD  ARG   246     -46.273  60.095  14.543  1.00 97.57           C
ATOM   1848  NE  ARG   246     -45.990  59.747  15.962  1.00 97.57           N
ATOM   1849  CZ  ARG   246     -46.415  58.546  16.452  1.00 97.57           C
ATOM   1850  NH1 ARG   246     -47.068  57.668  15.638  1.00 97.57           N
ATOM   1851  NH2 ARG   246     -46.191  58.213  17.754  1.00 97.57           N
ATOM   1852  C   ARG   246     -46.439  64.168  13.586  1.00 97.57           C
ATOM   1853  O   ARG   246     -47.616  64.480  13.404  1.00 97.57           O
ATOM   1854  N   ARG   247     -45.787  64.424  14.730  1.00 67.15           N
ATOM   1855  CA  ARG   247     -46.397  65.171  15.788  1.00 67.15           C
ATOM   1856  CB  ARG   247     -45.525  65.258  17.053  1.00 67.15           C
ATOM   1857  CG  ARG   247     -45.418  63.942  17.824  1.00 67.15           C
ATOM   1858  CD  ARG   247     -44.549  64.042  19.078  1.00 67.15           C
ATOM   1859  NE  ARG   247     -44.537  62.699  19.723  1.00 67.15           N
ATOM   1860  CZ  ARG   247     -43.660  62.434  20.735  1.00 67.15           C
ATOM   1861  NH1 ARG   247     -42.806  63.406  21.171  1.00 67.15           N
ATOM   1862  NH2 ARG   247     -43.635  61.195  21.307  1.00 67.15           N
ATOM   1863  C   ARG   247     -46.622  66.568  15.314  1.00 67.15           C
ATOM   1864  O   ARG   247     -47.634  67.187  15.634  1.00 67.15           O
ATOM   1865  N   LYS   248     -45.674  67.108  14.529  1.00 63.11           N
ATOM   1866  CA  LYS   248     -45.790  68.461  14.080  1.00 63.11           C
ATOM   1867  CB  LYS   248     -44.587  68.890  13.223  1.00 63.11           C
ATOM   1868  CG  LYS   248     -43.294  68.968  14.041  1.00 63.11           C
ATOM   1869  CD  LYS   248     -42.017  69.025  13.199  1.00 63.11           C
ATOM   1870  CE  LYS   248     -40.739  69.135  14.035  1.00 63.11           C
ATOM   1871  NZ  LYS   248     -40.483  67.862  14.746  1.00 63.11           N
ATOM   1872  C   LYS   248     -47.040  68.561  13.270  1.00 63.11           C
ATOM   1873  O   LYS   248     -47.775  69.542  13.378  1.00 63.11           O
ATOM   1874  N   ILE   249     -47.327  67.539  12.440  1.00110.23           N
ATOM   1875  CA  ILE   249     -48.524  67.625  11.661  1.00110.23           C
ATOM   1876  CB  ILE   249     -48.782  66.437  10.771  1.00110.23           C
ATOM   1877  CG1 ILE   249     -47.700  66.256   9.694  1.00110.23           C
ATOM   1878  CG2 ILE   249     -50.195  66.606  10.186  1.00110.23           C
ATOM   1879  CD1 ILE   249     -46.427  65.584  10.193  1.00110.23           C
ATOM   1880  C   ILE   249     -49.688  67.656  12.587  1.00110.23           C
ATOM   1881  O   ILE   249     -50.442  68.615  12.592  1.00110.23           O
ATOM   1882  N   SER   250     -49.817  66.667  13.483  1.00 98.69           N
ATOM   1883  CA  SER   250     -50.983  66.601  14.320  1.00 98.69           C
ATOM   1884  CB  SER   250     -50.966  65.405  15.284  1.00 98.69           C
ATOM   1885  OG  SER   250     -49.901  65.543  16.211  1.00 98.69           O
ATOM   1886  C   SER   250     -51.049  67.848  15.140  1.00 98.69           C
ATOM   1887  O   SER   250     -52.119  68.236  15.598  1.00 98.69           O
ATOM   1888  N   ALA   251     -49.893  68.487  15.388  1.00 42.66           N
ATOM   1889  CA  ALA   251     -49.906  69.717  16.122  1.00 42.66           C
ATOM   1890  CB  ALA   251     -48.492  70.210  16.477  1.00 42.66           C
ATOM   1891  C   ALA   251     -50.560  70.788  15.298  1.00 42.66           C
ATOM   1892  O   ALA   251     -51.398  71.537  15.797  1.00 42.66           O
ATOM   1893  N   ALA   252     -50.157  70.908  14.013  1.00 55.74           N
ATOM   1894  CA  ALA   252     -50.688  71.909  13.124  1.00 55.74           C
ATOM   1895  CB  ALA   252     -49.882  72.024  11.820  1.00 55.74           C
ATOM   1896  C   ALA   252     -52.111  71.605  12.750  1.00 55.74           C
ATOM   1897  O   ALA   252     -52.970  72.481  12.691  1.00 55.74           O
ATOM   1898  N   THR   253     -52.362  70.326  12.442  1.00 82.73           N
ATOM   1899  CA  THR   253     -53.600  69.731  12.034  1.00 82.73           C
ATOM   1900  CB  THR   253     -53.425  68.383  11.405  1.00 82.73           C
ATOM   1901  OG1 THR   253     -52.792  67.494  12.312  1.00 82.73           O
ATOM   1902  CG2 THR   253     -52.573  68.551  10.137  1.00 82.73           C
ATOM   1903  C   THR   253     -54.505  69.600  13.212  1.00 82.73           C
ATOM   1904  O   THR   253     -55.709  69.403  13.057  1.00 82.73           O
ATOM   1905  N   SER   254     -53.937  69.685  14.427  1.00104.88           N
ATOM   1906  CA  SER   254     -54.678  69.534  15.648  1.00104.88           C
ATOM   1907  CB  SER   254     -55.710  70.653  15.874  1.00104.88           C
ATOM   1908  OG  SER   254     -56.406  70.439  17.094  1.00104.88           O
ATOM   1909  C   SER   254     -55.405  68.225  15.685  1.00104.88           C
ATOM   1910  O   SER   254     -56.630  68.170  15.611  1.00104.88           O
ATOM   1911  N   LEU   255     -54.640  67.121  15.777  1.00112.77           N
ATOM   1912  CA  LEU   255     -55.189  65.800  15.854  1.00112.77           C
ATOM   1913  CB  LEU   255     -54.674  64.908  14.714  1.00112.77           C
ATOM   1914  CG  LEU   255     -54.919  65.511  13.317  1.00112.77           C
ATOM   1915  CD1 LEU   255     -54.389  64.586  12.212  1.00112.77           C
ATOM   1916  CD2 LEU   255     -56.392  65.898  13.110  1.00112.77           C
ATOM   1917  C   LEU   255     -54.671  65.212  17.128  1.00112.77           C
ATOM   1918  O   LEU   255     -54.517  65.885  18.146  1.00112.77           O
ATOM   1919  N   SER   256     -54.496  63.885  17.123  1.00191.89           N
ATOM   1920  CA  SER   256     -53.806  63.208  18.175  1.00191.89           C
ATOM   1921  CB  SER   256     -54.731  62.376  19.075  1.00191.89           C
ATOM   1922  OG  SER   256     -55.660  63.231  19.724  1.00191.89           O
ATOM   1923  C   SER   256     -53.031  62.274  17.346  1.00191.89           C
ATOM   1924  O   SER   256     -53.669  61.445  16.727  1.00191.89           O
ATOM   1925  N   GLU   257     -51.694  62.251  17.447  1.00204.99           N
ATOM   1926  CA  GLU   257     -50.744  61.704  16.509  1.00204.99           C
ATOM   1927  CB  GLU   257     -49.430  61.401  17.219  1.00204.99           C
ATOM   1928  CG  GLU   257     -48.886  62.635  17.926  1.00204.99           C
ATOM   1929  CD  GLU   257     -47.934  62.139  18.997  1.00204.99           C
ATOM   1930  OE1 GLU   257     -47.538  60.946  18.926  1.00204.99           O
ATOM   1931  OE2 GLU   257     -47.598  62.944  19.905  1.00204.99           O
ATOM   1932  C   GLU   257     -51.189  60.412  15.897  1.00204.99           C
ATOM   1933  O   GLU   257     -50.920  60.184  14.718  1.00204.99           O
ATOM   1934  N   ARG   258     -51.882  59.542  16.643  1.00121.81           N
ATOM   1935  CA  ARG   258     -52.295  58.276  16.104  1.00121.81           C
ATOM   1936  CB  ARG   258     -53.192  57.495  17.077  1.00121.81           C
ATOM   1937  CG  ARG   258     -52.477  57.081  18.364  1.00121.81           C
ATOM   1938  CD  ARG   258     -53.379  56.331  19.345  1.00121.81           C
ATOM   1939  NE  ARG   258     -53.885  55.119  18.643  1.00121.81           N
ATOM   1940  CZ  ARG   258     -54.692  54.231  19.296  1.00121.81           C
ATOM   1941  NH1 ARG   258     -55.031  54.444  20.601  1.00121.81           N
ATOM   1942  NH2 ARG   258     -55.162  53.129  18.641  1.00121.81           N
ATOM   1943  C   ARG   258     -53.098  58.546  14.864  1.00121.81           C
ATOM   1944  O   ARG   258     -53.120  57.754  13.926  1.00121.81           O
ATOM   1945  N   GLN   259     -53.811  59.677  14.853  1.00 53.80           N
ATOM   1946  CA  GLN   259     -54.605  60.135  13.759  1.00 53.80           C
ATOM   1947  CB  GLN   259     -55.399  61.405  14.108  1.00 53.80           C
ATOM   1948  CG  GLN   259     -56.382  61.205  15.265  1.00 53.80           C
ATOM   1949  CD  GLN   259     -57.400  60.152  14.850  1.00 53.80           C
ATOM   1950  OE1 GLN   259     -57.721  60.009  13.671  1.00 53.80           O
ATOM   1951  NE2 GLN   259     -57.919  59.385  15.847  1.00 53.80           N
ATOM   1952  C   GLN   259     -53.718  60.456  12.593  1.00 53.80           C
ATOM   1953  O   GLN   259     -54.079  60.192  11.452  1.00 53.80           O
ATOM   1954  N   ILE   260     -52.540  61.066  12.812  1.00144.20           N
ATOM   1955  CA  ILE   260     -51.733  61.371  11.668  1.00144.20           C
ATOM   1956  CB  ILE   260     -50.549  62.261  11.967  1.00144.20           C
ATOM   1957  CG1 ILE   260     -49.483  61.588  12.847  1.00144.20           C
ATOM   1958  CG2 ILE   260     -51.109  63.562  12.565  1.00144.20           C
ATOM   1959  CD1 ILE   260     -48.514  60.702  12.062  1.00144.20           C
ATOM   1960  C   ILE   260     -51.276  60.081  11.084  1.00144.20           C
ATOM   1961  O   ILE   260     -51.357  59.872   9.875  1.00144.20           O
ATOM   1962  N   THR   261     -50.843  59.147  11.948  1.00123.88           N
ATOM   1963  CA  THR   261     -50.318  57.916  11.457  1.00123.88           C
ATOM   1964  CB  THR   261     -49.796  57.013  12.541  1.00123.88           C
ATOM   1965  OG1 THR   261     -50.801  56.731  13.499  1.00123.88           O
ATOM   1966  CG2 THR   261     -48.605  57.708  13.219  1.00123.88           C
ATOM   1967  C   THR   261     -51.401  57.256  10.682  1.00123.88           C
ATOM   1968  O   THR   261     -51.155  56.694   9.618  1.00123.88           O
ATOM   1969  N   ILE   262     -52.644  57.323  11.180  1.00129.18           N
ATOM   1970  CA  ILE   262     -53.700  56.729  10.426  1.00129.18           C
ATOM   1971  CB  ILE   262     -55.029  56.632  11.123  1.00129.18           C
ATOM   1972  CG1 ILE   262     -55.687  57.993  11.337  1.00129.18           C
ATOM   1973  CG2 ILE   262     -54.797  55.873  12.436  1.00129.18           C
ATOM   1974  CD1 ILE   262     -57.156  57.872  11.720  1.00129.18           C
ATOM   1975  C   ILE   262     -53.875  57.520   9.169  1.00129.18           C
ATOM   1976  O   ILE   262     -54.173  56.964   8.116  1.00129.18           O
ATOM   1977  N   TRP   263     -53.689  58.851   9.248  1.00 86.86           N
ATOM   1978  CA  TRP   263     -53.933  59.723   8.139  1.00 86.86           C
ATOM   1979  CB  TRP   263     -53.719  61.210   8.474  1.00 86.86           C
ATOM   1980  CG  TRP   263     -54.238  62.148   7.408  1.00 86.86           C
ATOM   1981  CD2 TRP   263     -54.720  63.474   7.678  1.00 86.86           C
ATOM   1982  CD1 TRP   263     -54.398  61.944   6.069  1.00 86.86           C
ATOM   1983  NE1 TRP   263     -54.947  63.062   5.485  1.00 86.86           N
ATOM   1984  CE2 TRP   263     -55.152  64.011   6.464  1.00 86.86           C
ATOM   1985  CE3 TRP   263     -54.802  64.182   8.844  1.00 86.86           C
ATOM   1986  CZ2 TRP   263     -55.676  65.271   6.398  1.00 86.86           C
ATOM   1987  CZ3 TRP   263     -55.324  65.454   8.774  1.00 86.86           C
ATOM   1988  CH2 TRP   263     -55.752  65.986   7.574  1.00 86.86           C
ATOM   1989  C   TRP   263     -53.019  59.317   7.032  1.00 86.86           C
ATOM   1990  O   TRP   263     -53.428  59.250   5.874  1.00 86.86           O
ATOM   1991  N   PHE   264     -51.755  59.004   7.359  1.00 73.26           N
ATOM   1992  CA  PHE   264     -50.841  58.593   6.336  1.00 73.26           C
ATOM   1993  CB  PHE   264     -49.426  58.333   6.881  1.00 73.26           C
ATOM   1994  CG  PHE   264     -48.783  59.659   7.133  1.00 73.26           C
ATOM   1995  CD1 PHE   264     -49.270  60.517   8.095  1.00 73.26           C
ATOM   1996  CD2 PHE   264     -47.665  60.034   6.423  1.00 73.26           C
ATOM   1997  CE1 PHE   264     -48.669  61.733   8.324  1.00 73.26           C
ATOM   1998  CE2 PHE   264     -47.058  61.248   6.648  1.00 73.26           C
ATOM   1999  CZ  PHE   264     -47.562  62.102   7.599  1.00 73.26           C
ATOM   2000  C   PHE   264     -51.372  57.342   5.705  1.00 73.26           C
ATOM   2001  O   PHE   264     -51.343  57.193   4.484  1.00 73.26           O
ATOM   2002  N   GLN   265     -51.891  56.410   6.523  1.00 42.45           N
ATOM   2003  CA  GLN   265     -52.414  55.172   6.013  1.00 42.45           C
ATOM   2004  CB  GLN   265     -52.993  54.283   7.126  1.00 42.45           C
ATOM   2005  CG  GLN   265     -51.964  53.799   8.148  1.00 42.45           C
ATOM   2006  CD  GLN   265     -52.700  52.948   9.174  1.00 42.45           C
ATOM   2007  OE1 GLN   265     -52.096  52.139   9.875  1.00 42.45           O
ATOM   2008  NE2 GLN   265     -54.043  53.138   9.270  1.00 42.45           N
ATOM   2009  C   GLN   265     -53.556  55.494   5.105  1.00 42.45           C
ATOM   2010  O   GLN   265     -53.688  54.917   4.026  1.00 42.45           O
ATOM   2011  N   ASN   266     -54.410  56.442   5.528  1.00 50.80           N
ATOM   2012  CA  ASN   266     -55.568  56.811   4.770  1.00 50.80           C
ATOM   2013  CB  ASN   266     -56.453  57.843   5.488  1.00 50.80           C
ATOM   2014  CG  ASN   266     -57.794  57.892   4.769  1.00 50.80           C
ATOM   2015  OD1 ASN   266     -58.635  58.744   5.053  1.00 50.80           O
ATOM   2016  ND2 ASN   266     -58.006  56.945   3.815  1.00 50.80           N
ATOM   2017  C   ASN   266     -55.105  57.422   3.494  1.00 50.80           C
ATOM   2018  O   ASN   266     -55.709  57.219   2.447  1.00 50.80           O
ATOM   2019  N   ARG   267     -54.003  58.187   3.547  1.00194.46           N
ATOM   2020  CA  ARG   267     -53.492  58.822   2.369  1.00194.46           C
ATOM   2021  CB  ARG   267     -52.214  59.640   2.611  1.00194.46           C
ATOM   2022  CG  ARG   267     -52.486  61.037   3.156  1.00194.46           C
ATOM   2023  CD  ARG   267     -53.605  61.737   2.386  1.00194.46           C
ATOM   2024  NE  ARG   267     -53.314  61.582   0.934  1.00194.46           N
ATOM   2025  CZ  ARG   267     -54.196  62.067   0.011  1.00194.46           C
ATOM   2026  NH1 ARG   267     -55.323  62.718   0.421  1.00194.46           N
ATOM   2027  NH2 ARG   267     -53.951  61.906  -1.322  1.00194.46           N
ATOM   2028  C   ARG   267     -53.138  57.751   1.405  1.00194.46           C
ATOM   2029  O   ARG   267     -53.264  57.937   0.197  1.00194.46           O
ATOM   2030  N   ARG   268     -52.630  56.619   1.920  1.00121.20           N
ATOM   2031  CA  ARG   268     -52.319  55.504   1.079  1.00121.20           C
ATOM   2032  CB  ARG   268     -51.674  54.328   1.824  1.00121.20           C
ATOM   2033  CG  ARG   268     -50.153  54.339   1.781  1.00121.20           C
ATOM   2034  CD  ARG   268     -49.657  53.718   0.475  1.00121.20           C
ATOM   2035  NE  ARG   268     -48.172  53.742   0.481  1.00121.20           N
ATOM   2036  CZ  ARG   268     -47.495  53.667  -0.701  1.00121.20           C
ATOM   2037  NH1 ARG   268     -48.185  53.595  -1.877  1.00121.20           N
ATOM   2038  NH2 ARG   268     -46.130  53.667  -0.707  1.00121.20           N
ATOM   2039  C   ARG   268     -53.575  54.976   0.479  1.00121.20           C
ATOM   2040  O   ARG   268     -53.593  54.565  -0.678  1.00121.20           O
ATOM   2041  N   VAL   269     -54.650  54.936   1.281  1.00 53.08           N
ATOM   2042  CA  VAL   269     -55.925  54.439   0.859  1.00 53.08           C
ATOM   2043  CB  VAL   269     -56.909  54.408   1.990  1.00 53.08           C
ATOM   2044  CG1 VAL   269     -58.308  54.113   1.429  1.00 53.08           C
ATOM   2045  CG2 VAL   269     -56.426  53.380   3.026  1.00 53.08           C
ATOM   2046  C   VAL   269     -56.501  55.333  -0.189  1.00 53.08           C
ATOM   2047  O   VAL   269     -57.131  54.876  -1.136  1.00 53.08           O
ATOM   2048  N   LYS   270     -56.349  56.648  -0.002  1.00111.37           N
ATOM   2049  CA  LYS   270     -56.910  57.643  -0.858  1.00111.37           C
ATOM   2050  CB  LYS   270     -56.676  59.057  -0.296  1.00111.37           C
ATOM   2051  CG  LYS   270     -57.070  59.232   1.171  1.00111.37           C
ATOM   2052  CD  LYS   270     -56.404  60.456   1.805  1.00111.37           C
ATOM   2053  CE  LYS   270     -56.460  60.500   3.334  1.00111.37           C
ATOM   2054  NZ  LYS   270     -57.784  60.980   3.786  1.00111.37           N
ATOM   2055  C   LYS   270     -56.255  57.659  -2.190  1.00111.37           C
ATOM   2056  O   LYS   270     -56.914  57.651  -3.227  1.00111.37           O
ATOM   2057  N   GLU   271     -54.917  57.667  -2.166  1.00 75.29           N
ATOM   2058  CA  GLU   271     -54.102  57.902  -3.316  1.00 75.29           C
ATOM   2059  CB  GLU   271     -52.616  57.924  -2.933  1.00 75.29           C
ATOM   2060  CG  GLU   271     -52.160  56.595  -2.328  1.00 75.29           C
ATOM   2061  CD  GLU   271     -50.758  56.775  -1.771  1.00 75.29           C
ATOM   2062  OE1 GLU   271     -50.523  57.809  -1.091  1.00 75.29           O
ATOM   2063  OE2 GLU   271     -49.905  55.881  -2.016  1.00 75.29           O
ATOM   2064  C   GLU   271     -54.275  56.859  -4.362  1.00 75.29           C
ATOM   2065  O   GLU   271     -54.454  57.184  -5.534  1.00 75.29           O
ATOM   2066  N   LYS   272     -54.285  55.577  -3.968  1.00152.66           N
ATOM   2067  CA  LYS   272     -54.249  54.562  -4.970  1.00152.66           C
ATOM   2068  CB  LYS   272     -54.144  53.111  -4.455  1.00152.66           C
ATOM   2069  CG  LYS   272     -55.426  52.486  -3.900  1.00152.66           C
ATOM   2070  CD  LYS   272     -55.817  52.896  -2.486  1.00152.66           C
ATOM   2071  CE  LYS   272     -57.113  52.223  -2.024  1.00152.66           C
ATOM   2072  NZ  LYS   272     -57.208  52.239  -0.548  1.00152.66           N
ATOM   2073  C   LYS   272     -55.450  54.649  -5.843  1.00152.66           C
ATOM   2074  O   LYS   272     -55.383  54.331  -7.026  1.00152.66           O
ATOM   2075  N   LYS   273     -56.587  55.098  -5.298  1.00130.88           N
ATOM   2076  CA  LYS   273     -57.780  55.038  -6.077  1.00130.88           C
ATOM   2077  CB  LYS   273     -59.054  55.425  -5.301  1.00130.88           C
ATOM   2078  CG  LYS   273     -59.246  56.911  -5.001  1.00130.88           C
ATOM   2079  CD  LYS   273     -60.683  57.218  -4.576  1.00130.88           C
ATOM   2080  CE  LYS   273     -61.720  56.672  -5.563  1.00130.88           C
ATOM   2081  NZ  LYS   273     -63.038  56.546  -4.899  1.00130.88           N
ATOM   2082  C   LYS   273     -57.687  55.875  -7.323  1.00130.88           C
ATOM   2083  O   LYS   273     -58.148  55.449  -8.380  1.00130.88           O
ATOM   2084  N   VAL   274     -57.062  57.066  -7.255  1.00 73.86           N
ATOM   2085  CA  VAL   274     -57.135  57.990  -8.352  1.00 73.86           C
ATOM   2086  CB  VAL   274     -57.118  59.418  -7.895  1.00 73.86           C
ATOM   2087  CG1 VAL   274     -57.188  60.337  -9.126  1.00 73.86           C
ATOM   2088  CG2 VAL   274     -58.263  59.617  -6.887  1.00 73.86           C
ATOM   2089  C   VAL   274     -56.041  57.853  -9.360  1.00 73.86           C
ATOM   2090  O   VAL   274     -54.892  57.552  -9.050  1.00 73.86           O
ATOM   2091  N   LEU   275     -56.437  58.041 -10.634  1.00159.51           N
ATOM   2092  CA  LEU   275     -55.564  58.164 -11.762  1.00159.51           C
ATOM   2093  CB  LEU   275     -54.607  59.366 -11.630  1.00159.51           C
ATOM   2094  CG  LEU   275     -53.677  59.582 -12.840  1.00159.51           C
ATOM   2095  CD1 LEU   275     -54.482  59.891 -14.113  1.00159.51           C
ATOM   2096  CD2 LEU   275     -52.607  60.644 -12.541  1.00159.51           C
ATOM   2097  C   LEU   275     -54.768  56.915 -11.934  1.00159.51           C
ATOM   2098  O   LEU   275     -53.867  56.851 -12.768  1.00159.51           O
ATOM   2099  N   ALA   276     -55.081  55.883 -11.142  1.00 53.75           N
ATOM   2100  CA  ALA   276     -54.355  54.651 -11.191  1.00 53.75           C
ATOM   2101  CB  ALA   276     -54.718  53.712 -10.029  1.00 53.75           C
ATOM   2102  C   ALA   276     -54.619  53.919 -12.455  1.00 53.75           C
ATOM   2103  O   ALA   276     -53.707  53.373 -13.072  1.00 53.75           O
ATOM   2104  N   LYS   277     -55.889  53.906 -12.884  1.00108.34           N
ATOM   2105  CA  LYS   277     -56.229  53.062 -13.983  1.00108.34           C
ATOM   2106  CB  LYS   277     -57.729  53.075 -14.321  1.00108.34           C
ATOM   2107  CG  LYS   277     -58.086  52.129 -15.470  1.00108.34           C
ATOM   2108  CD  LYS   277     -59.579  51.813 -15.576  1.00108.34           C
ATOM   2109  CE  LYS   277     -60.044  50.732 -14.597  1.00108.34           C
ATOM   2110  NZ  LYS   277     -59.389  49.444 -14.918  1.00108.34           N
ATOM   2111  C   LYS   277     -55.479  53.445 -15.217  1.00108.34           C
ATOM   2112  O   LYS   277     -54.917  52.580 -15.885  1.00108.34           O
ATOM   2113  N   VAL   278     -55.401  54.748 -15.535  1.00107.63           N
ATOM   2114  CA  VAL   278     -54.823  55.127 -16.792  1.00107.63           C
ATOM   2115  CB  VAL   278     -54.829  56.617 -17.001  1.00107.63           C
ATOM   2116  CG1 VAL   278     -54.071  57.299 -15.848  1.00107.63           C
ATOM   2117  CG2 VAL   278     -54.240  56.913 -18.390  1.00107.63           C
ATOM   2118  C   VAL   278     -53.414  54.631 -16.922  1.00107.63           C
ATOM   2119  O   VAL   278     -53.085  53.948 -17.890  1.00107.63           O
ATOM   2120  N   LYS   279     -52.541  54.931 -15.948  1.00158.28           N
ATOM   2121  CA  LYS   279     -51.176  54.517 -16.080  1.00158.28           C
ATOM   2122  CB  LYS   279     -50.344  54.988 -14.877  1.00158.28           C
ATOM   2123  CG  LYS   279     -48.834  54.832 -15.032  1.00158.28           C
ATOM   2124  CD  LYS   279     -48.058  55.585 -13.950  1.00158.28           C
ATOM   2125  CE  LYS   279     -48.197  57.106 -14.035  1.00158.28           C
ATOM   2126  NZ  LYS   279     -47.499  57.613 -15.238  1.00158.28           N
ATOM   2127  C   LYS   279     -51.150  53.024 -16.100  1.00158.28           C
ATOM   2128  O   LYS   279     -50.621  52.406 -17.022  1.00158.28           O
ATOM   2129  N   ASN   280     -51.744  52.412 -15.059  1.00206.14           N
ATOM   2130  CA  ASN   280     -51.848  50.990 -14.882  1.00206.14           C
ATOM   2131  CB  ASN   280     -52.474  50.275 -16.092  1.00206.14           C
ATOM   2132  CG  ASN   280     -52.729  48.824 -15.707  1.00206.14           C
ATOM   2133  OD1 ASN   280     -52.748  47.937 -16.559  1.00206.14           O
ATOM   2134  ND2 ASN   280     -52.938  48.571 -14.387  1.00206.14           N
ATOM   2135  C   ASN   280     -50.486  50.402 -14.653  1.00206.14           C
ATOM   2136  O   ASN   280     -50.365  49.244 -14.258  1.00206.14           O
ATOM   2137  N   SER   281     -49.420  51.194 -14.868  1.00 88.17           N
ATOM   2138  CA  SER   281     -48.092  50.731 -14.616  1.00 88.17           C
ATOM   2139  CB  SER   281     -47.014  51.645 -15.222  1.00 88.17           C
ATOM   2140  OG  SER   281     -45.723  51.128 -14.936  1.00 88.17           O
ATOM   2141  C   SER   281     -47.934  50.765 -13.138  1.00 88.17           C
ATOM   2142  O   SER   281     -47.186  49.989 -12.547  1.00 88.17           O
ATOM   2143  N   ALA   282     -48.688  51.685 -12.511  1.00 82.06           N
ATOM   2144  CA  ALA   282     -48.611  51.913 -11.104  1.00 82.06           C
ATOM   2145  CB  ALA   282     -48.687  50.617 -10.279  1.00 82.06           C
ATOM   2146  C   ALA   282     -47.301  52.571 -10.828  1.00 82.06           C
ATOM   2147  O   ALA   282     -46.966  52.845  -9.677  1.00 82.06           O
ATOM   2148  N   THR   283     -46.532  52.869 -11.891  1.00228.99           N
ATOM   2149  CA  THR   283     -45.295  53.561 -11.699  1.00228.99           C
ATOM   2150  CB  THR   283     -44.079  52.715 -11.936  1.00228.99           C
ATOM   2151  OG1 THR   283     -44.039  52.275 -13.285  1.00228.99           O
ATOM   2152  CG2 THR   283     -44.126  51.509 -10.983  1.00228.99           C
ATOM   2153  C   THR   283     -45.269  54.662 -12.701  1.00228.99           C
ATOM   2154  O   THR   283     -45.559  54.460 -13.879  1.00228.99           O
ATOM   2155  N   PRO   284     -44.930  55.830 -12.248  1.00151.98           N
ATOM   2156  CA  PRO   284     -44.877  56.933 -13.164  1.00151.98           C
ATOM   2157  CD  PRO   284     -45.377  56.248 -10.929  1.00151.98           C
ATOM   2158  CB  PRO   284     -44.963  58.197 -12.313  1.00151.98           C
ATOM   2159  CG  PRO   284     -45.734  57.737 -11.064  1.00151.98           C
ATOM   2160  C   PRO   284     -43.633  56.840 -13.979  1.00151.98           C
ATOM   2161  O   PRO   284     -43.568  55.937 -14.856  1.00151.98           O
ATOM   2162  OXT PRO   284     -42.709  57.664 -13.746  1.00151.98           O
TER    2163      PRO   284
END
