# Supplementary material for: Computational Modeling of complete HOXB13 protein for predicting the functional effect of SNPs and the associated role in hereditary prostate cancer
Source: Sci Rep. 2017 Mar 8;7:43830. doi: 10.1038/srep43830 (PMC5363706; doi:10.1038/srep43830)
Supplement: Supplementary Dataset [file srep43830-s1.zip › SR Supplementary Data Files Complete/HOXB13 Modeller/HOXB13 Modeller/hoxb13.B99990018.pdb]

EXPDTA    THEORETICAL MODEL, MODELLER 9.17 2016/07/18 10:45:21
REMARK   6 MODELLER OBJECTIVE FUNCTION:      1830.9115
REMARK   6 MODELLER BEST TEMPLATE % SEQ ID:  80.822
REMARK   6 SEQUENCE: hoxb13
REMARK   6 DOPE score: -10327.13477
REMARK   6 GA341 score: 1.00000
REMARK   6 TEMPLATE: 2l7z 1:A - 73:A MODELS 1: - 284: AT 80.8%
ATOM      1  N   MET     1     -59.673  22.700  -1.674  1.00185.70           N
ATOM      2  CA  MET     1     -59.008  22.101  -0.494  1.00185.70           C
ATOM      3  CB  MET     1     -59.895  20.999   0.116  1.00185.70           C
ATOM      4  CG  MET     1     -59.430  20.516   1.493  1.00185.70           C
ATOM      5  SD  MET     1     -59.635  21.730   2.830  1.00185.70           S
ATOM      6  CE  MET     1     -58.810  20.715   4.089  1.00185.70           C
ATOM      7  C   MET     1     -57.685  21.511  -0.894  1.00185.70           C
ATOM      8  O   MET     1     -56.924  22.157  -1.614  1.00185.70           O
ATOM      9  N   GLU     2     -57.379  20.274  -0.429  1.00286.03           N
ATOM     10  CA  GLU     2     -56.120  19.640  -0.725  1.00286.03           C
ATOM     11  CB  GLU     2     -55.151  19.617   0.471  1.00286.03           C
ATOM     12  CG  GLU     2     -53.808  18.949   0.169  1.00286.03           C
ATOM     13  CD  GLU     2     -52.961  19.922  -0.640  1.00286.03           C
ATOM     14  OE1 GLU     2     -53.455  21.046  -0.922  1.00286.03           O
ATOM     15  OE2 GLU     2     -51.808  19.551  -0.990  1.00286.03           O
ATOM     16  C   GLU     2     -56.365  18.207  -1.113  1.00286.03           C
ATOM     17  O   GLU     2     -57.403  17.618  -0.813  1.00286.03           O
ATOM     18  N   PRO     3     -55.406  17.664  -1.823  1.00 94.26           N
ATOM     19  CA  PRO     3     -55.457  16.292  -2.276  1.00 94.26           C
ATOM     20  CD  PRO     3     -54.632  18.496  -2.729  1.00 94.26           C
ATOM     21  CB  PRO     3     -54.583  16.222  -3.531  1.00 94.26           C
ATOM     22  CG  PRO     3     -53.743  17.509  -3.496  1.00 94.26           C
ATOM     23  C   PRO     3     -55.045  15.299  -1.229  1.00 94.26           C
ATOM     24  O   PRO     3     -54.469  15.696  -0.217  1.00 94.26           O
ATOM     25  N   GLY     4     -55.340  14.000  -1.463  1.00 81.98           N
ATOM     26  CA  GLY     4     -55.015  12.938  -0.548  1.00 81.98           C
ATOM     27  C   GLY     4     -53.751  12.261  -0.990  1.00 81.98           C
ATOM     28  O   GLY     4     -52.937  12.839  -1.709  1.00 81.98           O
ATOM     29  N   ASN     5     -53.564  10.993  -0.552  1.00198.58           N
ATOM     30  CA  ASN     5     -52.383  10.232  -0.863  1.00198.58           C
ATOM     31  CB  ASN     5     -51.528   9.893   0.371  1.00198.58           C
ATOM     32  CG  ASN     5     -50.934  11.187   0.908  1.00198.58           C
ATOM     33  OD1 ASN     5     -50.863  12.193   0.205  1.00198.58           O
ATOM     34  ND2 ASN     5     -50.485  11.160   2.192  1.00198.58           N
ATOM     35  C   ASN     5     -52.804   8.926  -1.469  1.00198.58           C
ATOM     36  O   ASN     5     -53.991   8.607  -1.522  1.00198.58           O
ATOM     37  N   TYR     6     -51.821   8.142  -1.966  1.00323.67           N
ATOM     38  CA  TYR     6     -52.101   6.884  -2.604  1.00323.67           C
ATOM     39  CB  TYR     6     -51.785   6.898  -4.111  1.00323.67           C
ATOM     40  CG  TYR     6     -52.056   5.546  -4.679  1.00323.67           C
ATOM     41  CD1 TYR     6     -53.337   5.159  -4.998  1.00323.67           C
ATOM     42  CD2 TYR     6     -51.021   4.667  -4.903  1.00323.67           C
ATOM     43  CE1 TYR     6     -53.582   3.913  -5.528  1.00323.67           C
ATOM     44  CE2 TYR     6     -51.259   3.420  -5.432  1.00323.67           C
ATOM     45  CZ  TYR     6     -52.542   3.041  -5.745  1.00323.67           C
ATOM     46  OH  TYR     6     -52.791   1.763  -6.287  1.00323.67           O
ATOM     47  C   TYR     6     -51.245   5.820  -1.985  1.00323.67           C
ATOM     48  O   TYR     6     -50.161   6.096  -1.473  1.00323.67           O
ATOM     49  N   ALA     7     -51.742   4.564  -2.000  1.00277.11           N
ATOM     50  CA  ALA     7     -51.009   3.447  -1.470  1.00277.11           C
ATOM     51  CB  ALA     7     -51.491   2.992  -0.082  1.00277.11           C
ATOM     52  C   ALA     7     -51.226   2.301  -2.409  1.00277.11           C
ATOM     53  O   ALA     7     -52.219   2.266  -3.133  1.00277.11           O
ATOM     54  N   THR     8     -50.291   1.328  -2.431  1.00239.88           N
ATOM     55  CA  THR     8     -50.437   0.226  -3.341  1.00239.88           C
ATOM     56  CB  THR     8     -49.293   0.085  -4.302  1.00239.88           C
ATOM     57  OG1 THR     8     -49.153   1.266  -5.078  1.00239.88           O
ATOM     58  CG2 THR     8     -49.563  -1.123  -5.215  1.00239.88           C
ATOM     59  C   THR     8     -50.496  -1.046  -2.559  1.00239.88           C
ATOM     60  O   THR     8     -49.923  -1.156  -1.477  1.00239.88           O
ATOM     61  N   LEU     9     -51.228  -2.043  -3.099  1.00284.83           N
ATOM     62  CA  LEU     9     -51.337  -3.321  -2.460  1.00284.83           C
ATOM     63  CB  LEU     9     -52.777  -3.699  -2.077  1.00284.83           C
ATOM     64  CG  LEU     9     -53.404  -2.757  -1.034  1.00284.83           C
ATOM     65  CD1 LEU     9     -53.535  -1.327  -1.583  1.00284.83           C
ATOM     66  CD2 LEU     9     -54.734  -3.316  -0.506  1.00284.83           C
ATOM     67  C   LEU     9     -50.870  -4.348  -3.441  1.00284.83           C
ATOM     68  O   LEU     9     -51.088  -4.215  -4.644  1.00284.83           O
ATOM     69  N   ASP    10     -50.187  -5.397  -2.946  1.00222.98           N
ATOM     70  CA  ASP    10     -49.724  -6.434  -3.820  1.00222.98           C
ATOM     71  CB  ASP    10     -48.630  -7.321  -3.196  1.00222.98           C
ATOM     72  CG  ASP    10     -48.070  -8.248  -4.268  1.00222.98           C
ATOM     73  OD1 ASP    10     -48.261  -7.949  -5.476  1.00222.98           O
ATOM     74  OD2 ASP    10     -47.431  -9.266  -3.888  1.00222.98           O
ATOM     75  C   ASP    10     -50.890  -7.317  -4.127  1.00222.98           C
ATOM     76  O   ASP    10     -51.819  -7.440  -3.330  1.00222.98           O
ATOM     77  N   GLY    11     -50.876  -7.941  -5.320  1.00107.52           N
ATOM     78  CA  GLY    11     -51.915  -8.853  -5.693  1.00107.52           C
ATOM     79  C   GLY    11     -52.998  -8.067  -6.350  1.00107.52           C
ATOM     80  O   GLY    11     -53.232  -6.908  -6.012  1.00107.52           O
ATOM     81  N   ALA    12     -53.696  -8.693  -7.317  1.00265.71           N
ATOM     82  CA  ALA    12     -54.775  -8.013  -7.966  1.00265.71           C
ATOM     83  CB  ALA    12     -54.314  -6.978  -9.006  1.00265.71           C
ATOM     84  C   ALA    12     -55.575  -9.039  -8.694  1.00265.71           C
ATOM     85  O   ALA    12     -55.084 -10.125  -9.001  1.00265.71           O
ATOM     86  N   LYS    13     -56.854  -8.721  -8.970  1.00257.64           N
ATOM     87  CA  LYS    13     -57.675  -9.624  -9.719  1.00257.64           C
ATOM     88  CB  LYS    13     -58.996  -9.992  -9.022  1.00257.64           C
ATOM     89  CG  LYS    13     -59.861 -10.961  -9.830  1.00257.64           C
ATOM     90  CD  LYS    13     -60.990 -11.599  -9.018  1.00257.64           C
ATOM     91  CE  LYS    13     -62.184 -10.670  -8.790  1.00257.64           C
ATOM     92  NZ  LYS    13     -63.225 -11.367  -8.002  1.00257.64           N
ATOM     93  C   LYS    13     -58.017  -8.910 -10.983  1.00257.64           C
ATOM     94  O   LYS    13     -58.381  -7.736 -10.962  1.00257.64           O
ATOM     95  N   ASP    14     -57.886  -9.600 -12.130  1.00192.67           N
ATOM     96  CA  ASP    14     -58.172  -8.946 -13.370  1.00192.67           C
ATOM     97  CB  ASP    14     -57.004  -8.997 -14.370  1.00192.67           C
ATOM     98  CG  ASP    14     -57.344  -8.107 -15.557  1.00192.67           C
ATOM     99  OD1 ASP    14     -58.477  -7.556 -15.585  1.00192.67           O
ATOM    100  OD2 ASP    14     -56.472  -7.967 -16.456  1.00192.67           O
ATOM    101  C   ASP    14     -59.331  -9.637 -14.009  1.00192.67           C
ATOM    102  O   ASP    14     -59.321 -10.853 -14.190  1.00192.67           O
ATOM    103  N   ILE    15     -60.381  -8.865 -14.346  1.00115.65           N
ATOM    104  CA  ILE    15     -61.501  -9.435 -15.028  1.00115.65           C
ATOM    105  CB  ILE    15     -62.808  -9.264 -14.303  1.00115.65           C
ATOM    106  CG1 ILE    15     -63.919 -10.061 -15.007  1.00115.65           C
ATOM    107  CG2 ILE    15     -63.102  -7.762 -14.153  1.00115.65           C
ATOM    108  CD1 ILE    15     -65.197 -10.189 -14.179  1.00115.65           C
ATOM    109  C   ILE    15     -61.596  -8.732 -16.342  1.00115.65           C
ATOM    110  O   ILE    15     -61.564  -7.504 -16.407  1.00115.65           O
ATOM    111  N   GLU    16     -61.676  -9.502 -17.442  1.00219.24           N
ATOM    112  CA  GLU    16     -61.760  -8.870 -18.722  1.00219.24           C
ATOM    113  CB  GLU    16     -60.432  -8.844 -19.497  1.00219.24           C
ATOM    114  CG  GLU    16     -59.373  -7.945 -18.855  1.00219.24           C
ATOM    115  CD  GLU    16     -58.117  -8.005 -19.712  1.00219.24           C
ATOM    116  OE1 GLU    16     -58.139  -8.725 -20.746  1.00219.24           O
ATOM    117  OE2 GLU    16     -57.120  -7.325 -19.348  1.00219.24           O
ATOM    118  C   GLU    16     -62.740  -9.631 -19.547  1.00219.24           C
ATOM    119  O   GLU    16     -63.087 -10.770 -19.235  1.00219.24           O
ATOM    120  N   GLY    17     -63.230  -8.991 -20.624  1.00136.29           N
ATOM    121  CA  GLY    17     -64.160  -9.629 -21.504  1.00136.29           C
ATOM    122  C   GLY    17     -64.357  -8.699 -22.653  1.00136.29           C
ATOM    123  O   GLY    17     -63.943  -7.542 -22.604  1.00136.29           O
ATOM    124  N   LEU    18     -64.999  -9.187 -23.729  1.00244.81           N
ATOM    125  CA  LEU    18     -65.221  -8.333 -24.856  1.00244.81           C
ATOM    126  CB  LEU    18     -65.015  -9.053 -26.207  1.00244.81           C
ATOM    127  CG  LEU    18     -65.017  -8.163 -27.474  1.00244.81           C
ATOM    128  CD1 LEU    18     -64.798  -9.020 -28.731  1.00244.81           C
ATOM    129  CD2 LEU    18     -66.268  -7.279 -27.598  1.00244.81           C
ATOM    130  C   LEU    18     -66.647  -7.906 -24.755  1.00244.81           C
ATOM    131  O   LEU    18     -67.544  -8.731 -24.578  1.00244.81           O
ATOM    132  N   LEU    19     -66.890  -6.585 -24.843  1.00232.98           N
ATOM    133  CA  LEU    19     -68.234  -6.106 -24.753  1.00232.98           C
ATOM    134  CB  LEU    19     -68.439  -5.011 -23.694  1.00232.98           C
ATOM    135  CG  LEU    19     -68.222  -5.498 -22.250  1.00232.98           C
ATOM    136  CD1 LEU    19     -68.447  -4.361 -21.240  1.00232.98           C
ATOM    137  CD2 LEU    19     -69.072  -6.742 -21.946  1.00232.98           C
ATOM    138  C   LEU    19     -68.599  -5.514 -26.070  1.00232.98           C
ATOM    139  O   LEU    19     -67.764  -4.931 -26.760  1.00232.98           O
ATOM    140  N   GLY    20     -69.876  -5.678 -26.457  1.00171.30           N
ATOM    141  CA  GLY    20     -70.355  -5.117 -27.682  1.00171.30           C
ATOM    142  C   GLY    20     -70.967  -3.807 -27.322  1.00171.30           C
ATOM    143  O   GLY    20     -70.609  -3.200 -26.314  1.00171.30           O
ATOM    144  N   ALA    21     -71.917  -3.333 -28.147  1.00202.30           N
ATOM    145  CA  ALA    21     -72.552  -2.088 -27.843  1.00202.30           C
ATOM    146  CB  ALA    21     -73.551  -1.623 -28.917  1.00202.30           C
ATOM    147  C   ALA    21     -73.308  -2.297 -26.575  1.00202.30           C
ATOM    148  O   ALA    21     -73.741  -3.408 -26.276  1.00202.30           O
ATOM    149  N   GLY    22     -73.464  -1.224 -25.777  1.00 83.37           N
ATOM    150  CA  GLY    22     -74.158  -1.372 -24.535  1.00 83.37           C
ATOM    151  C   GLY    22     -73.304  -2.245 -23.680  1.00 83.37           C
ATOM    152  O   GLY    22     -72.094  -2.044 -23.585  1.00 83.37           O
ATOM    153  N   GLY    23     -73.919  -3.249 -23.032  1.00 55.72           N
ATOM    154  CA  GLY    23     -73.145  -4.133 -22.216  1.00 55.72           C
ATOM    155  C   GLY    23     -72.599  -3.356 -21.065  1.00 55.72           C
ATOM    156  O   GLY    23     -73.308  -3.073 -20.101  1.00 55.72           O
ATOM    157  N   GLY    24     -71.307  -2.990 -21.144  1.00 72.87           N
ATOM    158  CA  GLY    24     -70.669  -2.322 -20.049  1.00 72.87           C
ATOM    159  C   GLY    24     -71.432  -1.079 -19.740  1.00 72.87           C
ATOM    160  O   GLY    24     -72.019  -0.449 -20.619  1.00 72.87           O
ATOM    161  N   ARG    25     -71.431  -0.705 -18.446  1.00238.11           N
ATOM    162  CA  ARG    25     -72.137   0.448 -17.976  1.00238.11           C
ATOM    163  CB  ARG    25     -72.367   0.441 -16.455  1.00238.11           C
ATOM    164  CG  ARG    25     -73.124   1.666 -15.943  1.00238.11           C
ATOM    165  CD  ARG    25     -73.354   1.654 -14.430  1.00238.11           C
ATOM    166  NE  ARG    25     -74.095   2.898 -14.083  1.00238.11           N
ATOM    167  CZ  ARG    25     -74.577   3.076 -12.819  1.00238.11           C
ATOM    168  NH1 ARG    25     -74.371   2.118 -11.868  1.00238.11           N
ATOM    169  NH2 ARG    25     -75.264   4.213 -12.505  1.00238.11           N
ATOM    170  C   ARG    25     -71.329   1.658 -18.312  1.00238.11           C
ATOM    171  O   ARG    25     -70.115   1.582 -18.497  1.00238.11           O
ATOM    172  N   ASN    26     -72.010   2.815 -18.426  1.00204.66           N
ATOM    173  CA  ASN    26     -71.350   4.043 -18.754  1.00204.66           C
ATOM    174  CB  ASN    26     -72.311   5.130 -19.263  1.00204.66           C
ATOM    175  CG  ASN    26     -72.895   4.651 -20.585  1.00204.66           C
ATOM    176  OD1 ASN    26     -74.104   4.458 -20.711  1.00204.66           O
ATOM    177  ND2 ASN    26     -72.014   4.449 -21.601  1.00204.66           N
ATOM    178  C   ASN    26     -70.689   4.560 -17.516  1.00204.66           C
ATOM    179  O   ASN    26     -71.115   4.267 -16.400  1.00204.66           O
ATOM    180  N   LEU    27     -69.600   5.334 -17.697  1.00221.24           N
ATOM    181  CA  LEU    27     -68.870   5.892 -16.596  1.00221.24           C
ATOM    182  CB  LEU    27     -67.396   6.189 -16.924  1.00221.24           C
ATOM    183  CG  LEU    27     -66.578   4.927 -17.255  1.00221.24           C
ATOM    184  CD1 LEU    27     -67.107   4.235 -18.521  1.00221.24           C
ATOM    185  CD2 LEU    27     -65.075   5.239 -17.332  1.00221.24           C
ATOM    186  C   LEU    27     -69.518   7.183 -16.205  1.00221.24           C
ATOM    187  O   LEU    27     -70.276   7.769 -16.976  1.00221.24           O
ATOM    188  N   VAL    28     -69.246   7.645 -14.967  1.00133.07           N
ATOM    189  CA  VAL    28     -69.814   8.874 -14.494  1.00133.07           C
ATOM    190  CB  VAL    28     -70.775   8.685 -13.358  1.00133.07           C
ATOM    191  CG1 VAL    28     -71.972   7.862 -13.864  1.00133.07           C
ATOM    192  CG2 VAL    28     -70.023   8.031 -12.186  1.00133.07           C
ATOM    193  C   VAL    28     -68.695   9.732 -13.991  1.00133.07           C
ATOM    194  O   VAL    28     -67.616   9.236 -13.672  1.00133.07           O
ATOM    195  N   ALA    29     -68.925  11.062 -13.931  1.00236.03           N
ATOM    196  CA  ALA    29     -67.906  11.966 -13.476  1.00236.03           C
ATOM    197  CB  ALA    29     -67.156  12.674 -14.616  1.00236.03           C
ATOM    198  C   ALA    29     -68.561  13.029 -12.648  1.00236.03           C
ATOM    199  O   ALA    29     -69.781  13.180 -12.666  1.00236.03           O
ATOM    200  N   HIS    30     -67.748  13.783 -11.877  1.00217.69           N
ATOM    201  CA  HIS    30     -68.268  14.820 -11.029  1.00217.69           C
ATOM    202  ND1 HIS    30     -70.148  13.208  -8.756  1.00217.69           N
ATOM    203  CG  HIS    30     -68.824  13.255  -9.131  1.00217.69           C
ATOM    204  CB  HIS    30     -68.103  14.508  -9.533  1.00217.69           C
ATOM    205  NE2 HIS    30     -69.386  11.122  -8.652  1.00217.69           N
ATOM    206  CD2 HIS    30     -68.374  11.971  -9.062  1.00217.69           C
ATOM    207  CE1 HIS    30     -70.432  11.910  -8.481  1.00217.69           C
ATOM    208  C   HIS    30     -67.504  16.077 -11.321  1.00217.69           C
ATOM    209  O   HIS    30     -66.529  16.055 -12.070  1.00217.69           O
ATOM    210  N   SER    31     -67.948  17.220 -10.750  1.00197.36           N
ATOM    211  CA  SER    31     -67.281  18.466 -11.016  1.00197.36           C
ATOM    212  CB  SER    31     -68.074  19.399 -11.947  1.00197.36           C
ATOM    213  OG  SER    31     -68.219  18.803 -13.228  1.00197.36           O
ATOM    214  C   SER    31     -67.069  19.212  -9.730  1.00197.36           C
ATOM    215  O   SER    31     -67.747  19.002  -8.725  1.00197.36           O
ATOM    216  N   PRO    32     -66.079  20.067  -9.782  1.00180.98           N
ATOM    217  CA  PRO    32     -65.723  20.892  -8.650  1.00180.98           C
ATOM    218  CD  PRO    32     -64.907  19.697 -10.561  1.00180.98           C
ATOM    219  CB  PRO    32     -64.267  21.300  -8.866  1.00180.98           C
ATOM    220  CG  PRO    32     -63.696  20.183  -9.754  1.00180.98           C
ATOM    221  C   PRO    32     -66.624  22.080  -8.482  1.00180.98           C
ATOM    222  O   PRO    32     -67.376  22.396  -9.403  1.00180.98           O
ATOM    223  N   LEU    33     -66.562  22.745  -7.305  1.00244.70           N
ATOM    224  CA  LEU    33     -67.367  23.903  -7.020  1.00244.70           C
ATOM    225  CB  LEU    33     -68.260  23.732  -5.779  1.00244.70           C
ATOM    226  CG  LEU    33     -69.315  22.621  -5.942  1.00244.70           C
ATOM    227  CD1 LEU    33     -68.655  21.244  -6.114  1.00244.70           C
ATOM    228  CD2 LEU    33     -70.342  22.651  -4.798  1.00244.70           C
ATOM    229  C   LEU    33     -66.453  25.069  -6.765  1.00244.70           C
ATOM    230  O   LEU    33     -65.247  24.897  -6.599  1.00244.70           O
ATOM    231  N   THR    34     -67.016  26.300  -6.752  1.00203.18           N
ATOM    232  CA  THR    34     -66.234  27.493  -6.546  1.00203.18           C
ATOM    233  CB  THR    34     -66.167  28.346  -7.785  1.00203.18           C
ATOM    234  OG1 THR    34     -65.648  27.580  -8.863  1.00203.18           O
ATOM    235  CG2 THR    34     -65.251  29.557  -7.537  1.00203.18           C
ATOM    236  C   THR    34     -66.894  28.291  -5.452  1.00203.18           C
ATOM    237  O   THR    34     -68.029  28.004  -5.072  1.00203.18           O
ATOM    238  N   SER    35     -66.189  29.306  -4.893  1.00153.65           N
ATOM    239  CA  SER    35     -66.747  30.086  -3.821  1.00153.65           C
ATOM    240  CB  SER    35     -66.201  29.692  -2.437  1.00153.65           C
ATOM    241  OG  SER    35     -64.806  29.948  -2.372  1.00153.65           O
ATOM    242  C   SER    35     -66.417  31.536  -4.025  1.00153.65           C
ATOM    243  O   SER    35     -65.714  31.919  -4.957  1.00153.65           O
ATOM    244  N   HIS    36     -66.950  32.394  -3.135  1.00 95.38           N
ATOM    245  CA  HIS    36     -66.701  33.806  -3.205  1.00 95.38           C
ATOM    246  ND1 HIS    36     -69.592  33.342  -1.607  1.00 95.38           N
ATOM    247  CG  HIS    36     -68.926  34.392  -2.198  1.00 95.38           C
ATOM    248  CB  HIS    36     -67.443  34.593  -2.112  1.00 95.38           C
ATOM    249  NE2 HIS    36     -71.127  34.554  -2.666  1.00 95.38           N
ATOM    250  CD2 HIS    36     -69.878  35.123  -2.840  1.00 95.38           C
ATOM    251  CE1 HIS    36     -70.905  33.487  -1.919  1.00 95.38           C
ATOM    252  C   HIS    36     -65.225  33.997  -3.044  1.00 95.38           C
ATOM    253  O   HIS    36     -64.624  34.838  -3.710  1.00 95.38           O
ATOM    254  N   PRO    37     -64.621  33.250  -2.162  1.00 83.08           N
ATOM    255  CA  PRO    37     -63.191  33.286  -2.054  1.00 83.08           C
ATOM    256  CD  PRO    37     -65.232  32.942  -0.876  1.00 83.08           C
ATOM    257  CB  PRO    37     -62.843  32.821  -0.639  1.00 83.08           C
ATOM    258  CG  PRO    37     -64.140  32.197  -0.105  1.00 83.08           C
ATOM    259  C   PRO    37     -62.640  32.389  -3.111  1.00 83.08           C
ATOM    260  O   PRO    37     -63.412  31.825  -3.884  1.00 83.08           O
ATOM    261  N   ALA    38     -61.305  32.230  -3.143  1.00149.71           N
ATOM    262  CA  ALA    38     -60.619  31.382  -4.075  1.00149.71           C
ATOM    263  CB  ALA    38     -59.087  31.490  -3.991  1.00149.71           C
ATOM    264  C   ALA    38     -60.993  29.973  -3.742  1.00149.71           C
ATOM    265  O   ALA    38     -62.111  29.718  -3.295  1.00149.71           O
ATOM    266  N   ALA    39     -60.081  29.019  -4.034  1.00204.79           N
ATOM    267  CA  ALA    39     -60.303  27.623  -3.769  1.00204.79           C
ATOM    268  CB  ALA    39     -59.029  26.768  -3.891  1.00204.79           C
ATOM    269  C   ALA    39     -60.803  27.531  -2.365  1.00204.79           C
ATOM    270  O   ALA    39     -60.500  28.397  -1.545  1.00204.79           O
ATOM    271  N   PRO    40     -61.575  26.502  -2.108  1.00207.81           N
ATOM    272  CA  PRO    40     -62.350  26.353  -0.901  1.00207.81           C
ATOM    273  CD  PRO    40     -61.408  25.239  -2.807  1.00207.81           C
ATOM    274  CB  PRO    40     -62.737  24.876  -0.816  1.00207.81           C
ATOM    275  CG  PRO    40     -62.516  24.337  -2.241  1.00207.81           C
ATOM    276  C   PRO    40     -61.663  26.817   0.337  1.00207.81           C
ATOM    277  O   PRO    40     -60.626  26.269   0.709  1.00207.81           O
ATOM    278  N   THR    41     -62.260  27.839   0.979  1.00255.62           N
ATOM    279  CA  THR    41     -61.745  28.433   2.172  1.00255.62           C
ATOM    280  CB  THR    41     -60.723  29.501   1.915  1.00255.62           C
ATOM    281  OG1 THR    41     -61.311  30.579   1.202  1.00255.62           O
ATOM    282  CG2 THR    41     -59.572  28.891   1.098  1.00255.62           C
ATOM    283  C   THR    41     -62.905  29.087   2.848  1.00255.62           C
ATOM    284  O   THR    41     -64.059  28.728   2.619  1.00255.62           O
ATOM    285  N   LEU    42     -62.611  30.069   3.720  1.00204.68           N
ATOM    286  CA  LEU    42     -63.627  30.782   4.437  1.00204.68           C
ATOM    287  CB  LEU    42     -63.289  30.996   5.922  1.00204.68           C
ATOM    288  CG  LEU    42     -63.151  29.683   6.716  1.00204.68           C
ATOM    289  CD1 LEU    42     -64.483  28.918   6.770  1.00204.68           C
ATOM    290  CD2 LEU    42     -61.989  28.829   6.186  1.00204.68           C
ATOM    291  C   LEU    42     -63.737  32.136   3.813  1.00204.68           C
ATOM    292  O   LEU    42     -63.456  32.314   2.630  1.00204.68           O
ATOM    293  N   MET    43     -64.165  33.131   4.614  1.00240.97           N
ATOM    294  CA  MET    43     -64.298  34.485   4.162  1.00240.97           C
ATOM    295  CB  MET    43     -64.737  35.436   5.291  1.00240.97           C
ATOM    296  CG  MET    43     -64.858  36.905   4.881  1.00240.97           C
ATOM    297  SD  MET    43     -63.269  37.776   4.720  1.00240.97           S
ATOM    298  CE  MET    43     -62.899  37.760   6.498  1.00240.97           C
ATOM    299  C   MET    43     -62.950  34.909   3.677  1.00240.97           C
ATOM    300  O   MET    43     -62.851  35.603   2.665  1.00240.97           O
ATOM    301  N   PRO    44     -61.904  34.537   4.368  1.00 99.45           N
ATOM    302  CA  PRO    44     -60.593  34.825   3.868  1.00 99.45           C
ATOM    303  CD  PRO    44     -61.910  34.479   5.822  1.00 99.45           C
ATOM    304  CB  PRO    44     -59.634  34.697   5.053  1.00 99.45           C
ATOM    305  CG  PRO    44     -60.476  34.059   6.172  1.00 99.45           C
ATOM    306  C   PRO    44     -60.315  33.871   2.756  1.00 99.45           C
ATOM    307  O   PRO    44     -60.971  32.834   2.682  1.00 99.45           O
ATOM    308  N   ALA    45     -59.354  34.202   1.878  1.00195.02           N
ATOM    309  CA  ALA    45     -59.068  33.350   0.765  1.00195.02           C
ATOM    310  CB  ALA    45     -59.635  33.867  -0.568  1.00195.02           C
ATOM    311  C   ALA    45     -57.586  33.304   0.621  1.00195.02           C
ATOM    312  O   ALA    45     -56.854  33.893   1.414  1.00195.02           O
ATOM    313  N   VAL    46     -57.105  32.559  -0.391  1.00141.93           N
ATOM    314  CA  VAL    46     -55.696  32.493  -0.620  1.00141.93           C
ATOM    315  CB  VAL    46     -55.315  31.672  -1.817  1.00141.93           C
ATOM    316  CG1 VAL    46     -56.014  32.251  -3.054  1.00141.93           C
ATOM    317  CG2 VAL    46     -53.781  31.647  -1.924  1.00141.93           C
ATOM    318  C   VAL    46     -55.239  33.900  -0.806  1.00141.93           C
ATOM    319  O   VAL    46     -56.045  34.781  -1.104  1.00141.93           O
ATOM    320  N   ASN    47     -53.929  34.143  -0.596  1.00213.03           N
ATOM    321  CA  ASN    47     -53.389  35.472  -0.595  1.00213.03           C
ATOM    322  CB  ASN    47     -51.851  35.506  -0.551  1.00213.03           C
ATOM    323  CG  ASN    47     -51.409  36.942  -0.304  1.00213.03           C
ATOM    324  OD1 ASN    47     -52.218  37.868  -0.317  1.00213.03           O
ATOM    325  ND2 ASN    47     -50.082  37.136  -0.078  1.00213.03           N
ATOM    326  C   ASN    47     -53.830  36.220  -1.809  1.00213.03           C
ATOM    327  O   ASN    47     -53.407  35.948  -2.932  1.00213.03           O
ATOM    328  N   TYR    48     -54.733  37.188  -1.568  1.00258.90           N
ATOM    329  CA  TYR    48     -55.264  38.096  -2.539  1.00258.90           C
ATOM    330  CB  TYR    48     -56.548  37.619  -3.239  1.00258.90           C
ATOM    331  CG  TYR    48     -56.157  36.633  -4.285  1.00258.90           C
ATOM    332  CD1 TYR    48     -55.871  35.325  -3.972  1.00258.90           C
ATOM    333  CD2 TYR    48     -56.085  37.034  -5.600  1.00258.90           C
ATOM    334  CE1 TYR    48     -55.513  34.438  -4.960  1.00258.90           C
ATOM    335  CE2 TYR    48     -55.728  36.151  -6.590  1.00258.90           C
ATOM    336  CZ  TYR    48     -55.441  34.848  -6.269  1.00258.90           C
ATOM    337  OH  TYR    48     -55.074  33.933  -7.280  1.00258.90           O
ATOM    338  C   TYR    48     -55.593  39.341  -1.791  1.00258.90           C
ATOM    339  O   TYR    48     -55.346  39.435  -0.590  1.00258.90           O
ATOM    340  N   ALA    49     -56.147  40.348  -2.489  1.00216.47           N
ATOM    341  CA  ALA    49     -56.497  41.544  -1.787  1.00216.47           C
ATOM    342  CB  ALA    49     -57.118  42.629  -2.683  1.00216.47           C
ATOM    343  C   ALA    49     -57.513  41.143  -0.772  1.00216.47           C
ATOM    344  O   ALA    49     -58.305  40.229  -0.988  1.00216.47           O
ATOM    345  N   PRO    50     -57.455  41.785   0.357  1.00178.57           N
ATOM    346  CA  PRO    50     -58.388  41.467   1.405  1.00178.57           C
ATOM    347  CD  PRO    50     -56.148  42.140   0.891  1.00178.57           C
ATOM    348  CB  PRO    50     -57.740  41.938   2.705  1.00178.57           C
ATOM    349  CG  PRO    50     -56.233  41.887   2.404  1.00178.57           C
ATOM    350  C   PRO    50     -59.730  42.083   1.165  1.00178.57           C
ATOM    351  O   PRO    50     -59.842  42.960   0.311  1.00178.57           O
ATOM    352  N   LEU    51     -60.765  41.585   1.873  1.00242.77           N
ATOM    353  CA  LEU    51     -62.091  42.132   1.851  1.00242.77           C
ATOM    354  CB  LEU    51     -63.149  41.081   1.456  1.00242.77           C
ATOM    355  CG  LEU    51     -63.446  39.959   2.470  1.00242.77           C
ATOM    356  CD1 LEU    51     -64.319  40.450   3.636  1.00242.77           C
ATOM    357  CD2 LEU    51     -64.043  38.731   1.765  1.00242.77           C
ATOM    358  C   LEU    51     -62.307  42.566   3.264  1.00242.77           C
ATOM    359  O   LEU    51     -62.881  43.617   3.545  1.00242.77           O
ATOM    360  N   ASP    52     -61.844  41.694   4.179  1.00161.34           N
ATOM    361  CA  ASP    52     -61.749  41.856   5.600  1.00161.34           C
ATOM    362  CB  ASP    52     -62.877  41.161   6.383  1.00161.34           C
ATOM    363  CG  ASP    52     -64.095  42.071   6.377  1.00161.34           C
ATOM    364  OD1 ASP    52     -63.940  43.243   6.811  1.00161.34           O
ATOM    365  OD2 ASP    52     -65.192  41.609   5.965  1.00161.34           O
ATOM    366  C   ASP    52     -60.499  41.106   5.883  1.00161.34           C
ATOM    367  O   ASP    52     -59.534  41.614   6.452  1.00161.34           O
ATOM    368  N   LEU    53     -60.530  39.839   5.440  1.00176.11           N
ATOM    369  CA  LEU    53     -59.430  38.932   5.423  1.00176.11           C
ATOM    370  CB  LEU    53     -59.763  37.565   6.044  1.00176.11           C
ATOM    371  CG  LEU    53     -60.094  37.681   7.545  1.00176.11           C
ATOM    372  CD1 LEU    53     -60.319  36.307   8.195  1.00176.11           C
ATOM    373  CD2 LEU    53     -59.038  38.522   8.280  1.00176.11           C
ATOM    374  C   LEU    53     -59.204  38.782   3.957  1.00176.11           C
ATOM    375  O   LEU    53     -59.553  39.705   3.225  1.00176.11           O
ATOM    376  N   PRO    54     -58.642  37.737   3.438  1.00164.19           N
ATOM    377  CA  PRO    54     -58.531  37.740   2.009  1.00164.19           C
ATOM    378  CD  PRO    54     -57.519  37.063   4.069  1.00164.19           C
ATOM    379  CB  PRO    54     -57.556  36.618   1.670  1.00164.19           C
ATOM    380  CG  PRO    54     -56.635  36.572   2.906  1.00164.19           C
ATOM    381  C   PRO    54     -59.893  37.633   1.399  1.00164.19           C
ATOM    382  O   PRO    54     -60.751  36.965   1.973  1.00164.19           O
ATOM    383  N   GLY    55     -60.116  38.297   0.247  1.00 88.24           N
ATOM    384  CA  GLY    55     -61.400  38.262  -0.393  1.00 88.24           C
ATOM    385  C   GLY    55     -61.669  39.644  -0.897  1.00 88.24           C
ATOM    386  O   GLY    55     -60.815  40.520  -0.804  1.00 88.24           O
ATOM    387  N   SER    56     -62.869  39.888  -1.457  1.00171.15           N
ATOM    388  CA  SER    56     -63.133  41.218  -1.925  1.00171.15           C
ATOM    389  CB  SER    56     -63.482  41.289  -3.421  1.00171.15           C
ATOM    390  OG  SER    56     -62.361  40.898  -4.201  1.00171.15           O
ATOM    391  C   SER    56     -64.307  41.742  -1.167  1.00171.15           C
ATOM    392  O   SER    56     -65.343  41.085  -1.073  1.00171.15           O
ATOM    393  N   ALA    57     -64.159  42.948  -0.582  1.00241.80           N
ATOM    394  CA  ALA    57     -65.239  43.527   0.161  1.00241.80           C
ATOM    395  CB  ALA    57     -65.493  42.865   1.527  1.00241.80           C
ATOM    396  C   ALA    57     -64.900  44.957   0.430  1.00241.80           C
ATOM    397  O   ALA    57     -63.780  45.405   0.187  1.00241.80           O
ATOM    398  N   GLU    58     -65.897  45.711   0.927  1.00220.34           N
ATOM    399  CA  GLU    58     -65.746  47.101   1.252  1.00220.34           C
ATOM    400  CB  GLU    58     -67.078  47.859   1.485  1.00220.34           C
ATOM    401  CG  GLU    58     -68.021  47.323   2.565  1.00220.34           C
ATOM    402  CD  GLU    58     -68.722  46.082   2.029  1.00220.34           C
ATOM    403  OE1 GLU    58     -68.121  44.978   2.105  1.00220.34           O
ATOM    404  OE2 GLU    58     -69.874  46.223   1.537  1.00220.34           O
ATOM    405  C   GLU    58     -64.801  47.310   2.410  1.00220.34           C
ATOM    406  O   GLU    58     -64.167  48.362   2.460  1.00220.34           O
ATOM    407  N   PRO    59     -64.676  46.413   3.365  1.00148.64           N
ATOM    408  CA  PRO    59     -63.730  46.575   4.455  1.00148.64           C
ATOM    409  CD  PRO    59     -65.840  45.658   3.812  1.00148.64           C
ATOM    410  CB  PRO    59     -64.333  45.861   5.667  1.00148.64           C
ATOM    411  CG  PRO    59     -65.400  44.930   5.081  1.00148.64           C
ATOM    412  C   PRO    59     -62.277  46.186   4.268  1.00148.64           C
ATOM    413  O   PRO    59     -61.646  46.143   5.323  1.00148.64           O
ATOM    414  N   PRO    60     -61.685  45.915   3.114  1.00109.56           N
ATOM    415  CA  PRO    60     -60.373  45.297   3.040  1.00109.56           C
ATOM    416  CD  PRO    60     -61.886  46.780   1.961  1.00109.56           C
ATOM    417  CB  PRO    60     -59.909  45.464   1.599  1.00109.56           C
ATOM    418  CG  PRO    60     -60.571  46.777   1.173  1.00109.56           C
ATOM    419  C   PRO    60     -59.317  45.827   3.958  1.00109.56           C
ATOM    420  O   PRO    60     -59.277  47.029   4.217  1.00109.56           O
ATOM    421  N   LYS    61     -58.467  44.908   4.465  1.00219.60           N
ATOM    422  CA  LYS    61     -57.411  45.223   5.380  1.00219.60           C
ATOM    423  CB  LYS    61     -57.581  44.569   6.761  1.00219.60           C
ATOM    424  CG  LYS    61     -58.807  45.077   7.522  1.00219.60           C
ATOM    425  CD  LYS    61     -58.799  46.591   7.743  1.00219.60           C
ATOM    426  CE  LYS    61     -57.683  47.072   8.672  1.00219.60           C
ATOM    427  NZ  LYS    61     -57.751  48.543   8.825  1.00219.60           N
ATOM    428  C   LYS    61     -56.131  44.702   4.805  1.00219.60           C
ATOM    429  O   LYS    61     -56.026  44.448   3.606  1.00219.60           O
ATOM    430  N   GLN    62     -55.113  44.548   5.676  1.00183.09           N
ATOM    431  CA  GLN    62     -53.801  44.107   5.294  1.00183.09           C
ATOM    432  CB  GLN    62     -52.766  44.215   6.427  1.00183.09           C
ATOM    433  CG  GLN    62     -52.498  45.646   6.897  1.00183.09           C
ATOM    434  CD  GLN    62     -51.465  45.574   8.013  1.00183.09           C
ATOM    435  OE1 GLN    62     -51.510  44.683   8.859  1.00183.09           O
ATOM    436  NE2 GLN    62     -50.502  46.535   8.017  1.00183.09           N
ATOM    437  C   GLN    62     -53.858  42.664   4.907  1.00183.09           C
ATOM    438  O   GLN    62     -54.819  41.957   5.205  1.00183.09           O
ATOM    439  N   CYS    63     -52.806  42.210   4.194  1.00110.92           N
ATOM    440  CA  CYS    63     -52.696  40.853   3.745  1.00110.92           C
ATOM    441  CB  CYS    63     -51.877  40.694   2.453  1.00110.92           C
ATOM    442  SG  CYS    63     -50.144  41.200   2.661  1.00110.92           S
ATOM    443  C   CYS    63     -52.000  40.069   4.811  1.00110.92           C
ATOM    444  O   CYS    63     -51.759  40.567   5.909  1.00110.92           O
ATOM    445  N   HIS    64     -51.676  38.798   4.502  1.00201.96           N
ATOM    446  CA  HIS    64     -51.036  37.937   5.454  1.00201.96           C
ATOM    447  ND1 HIS    64     -52.990  35.708   3.869  1.00201.96           N
ATOM    448  CG  HIS    64     -52.093  35.686   4.914  1.00201.96           C
ATOM    449  CB  HIS    64     -50.830  36.492   4.964  1.00201.96           C
ATOM    450  NE2 HIS    64     -53.798  34.281   5.372  1.00201.96           N
ATOM    451  CD2 HIS    64     -52.602  34.811   5.823  1.00201.96           C
ATOM    452  CE1 HIS    64     -53.989  34.849   4.195  1.00201.96           C
ATOM    453  C   HIS    64     -49.689  38.484   5.785  1.00201.96           C
ATOM    454  O   HIS    64     -48.983  39.069   4.966  1.00201.96           O
ATOM    455  N   PRO    65     -49.359  38.272   7.025  1.00144.71           N
ATOM    456  CA  PRO    65     -48.127  38.722   7.604  1.00144.71           C
ATOM    457  CD  PRO    65     -49.968  37.200   7.795  1.00144.71           C
ATOM    458  CB  PRO    65     -48.150  38.204   9.039  1.00144.71           C
ATOM    459  CG  PRO    65     -48.967  36.904   8.924  1.00144.71           C
ATOM    460  C   PRO    65     -46.980  38.128   6.855  1.00144.71           C
ATOM    461  O   PRO    65     -45.876  38.664   6.950  1.00144.71           O
ATOM    462  N   CYS    66     -47.200  37.016   6.129  1.00 87.79           N
ATOM    463  CA  CYS    66     -46.102  36.385   5.461  1.00 87.79           C
ATOM    464  CB  CYS    66     -46.511  35.169   4.611  1.00 87.79           C
ATOM    465  SG  CYS    66     -47.641  35.612   3.257  1.00 87.79           S
ATOM    466  C   CYS    66     -45.470  37.387   4.557  1.00 87.79           C
ATOM    467  O   CYS    66     -46.106  37.996   3.698  1.00 87.79           O
ATOM    468  N   PRO    67     -44.199  37.559   4.779  1.00 60.45           N
ATOM    469  CA  PRO    67     -43.374  38.478   4.053  1.00 60.45           C
ATOM    470  CD  PRO    67     -43.459  36.782   5.758  1.00 60.45           C
ATOM    471  CB  PRO    67     -42.028  38.471   4.777  1.00 60.45           C
ATOM    472  CG  PRO    67     -41.984  37.088   5.453  1.00 60.45           C
ATOM    473  C   PRO    67     -43.246  37.998   2.648  1.00 60.45           C
ATOM    474  O   PRO    67     -43.371  36.797   2.413  1.00 60.45           O
ATOM    475  N   GLY    68     -43.016  38.922   1.698  1.00 68.75           N
ATOM    476  CA  GLY    68     -42.839  38.518   0.338  1.00 68.75           C
ATOM    477  C   GLY    68     -43.740  39.354  -0.502  1.00 68.75           C
ATOM    478  O   GLY    68     -44.574  40.100   0.008  1.00 68.75           O
ATOM    479  N   VAL    69     -43.586  39.238  -1.833  1.00 36.05           N
ATOM    480  CA  VAL    69     -44.420  39.978  -2.727  1.00 36.05           C
ATOM    481  CB  VAL    69     -43.779  40.254  -4.056  1.00 36.05           C
ATOM    482  CG1 VAL    69     -44.811  40.942  -4.965  1.00 36.05           C
ATOM    483  CG2 VAL    69     -42.502  41.078  -3.822  1.00 36.05           C
ATOM    484  C   VAL    69     -45.619  39.131  -2.975  1.00 36.05           C
ATOM    485  O   VAL    69     -45.543  37.904  -2.974  1.00 36.05           O
ATOM    486  N   PRO    70     -46.740  39.765  -3.148  1.00 86.94           N
ATOM    487  CA  PRO    70     -47.941  39.035  -3.422  1.00 86.94           C
ATOM    488  CD  PRO    70     -47.010  41.044  -2.517  1.00 86.94           C
ATOM    489  CB  PRO    70     -49.101  39.987  -3.120  1.00 86.94           C
ATOM    490  CG  PRO    70     -48.443  41.371  -2.964  1.00 86.94           C
ATOM    491  C   PRO    70     -47.891  38.551  -4.829  1.00 86.94           C
ATOM    492  O   PRO    70     -47.260  39.201  -5.660  1.00 86.94           O
ATOM    493  N   GLN    71     -48.530  37.404  -5.114  1.00216.24           N
ATOM    494  CA  GLN    71     -48.522  36.905  -6.453  1.00216.24           C
ATOM    495  CB  GLN    71     -47.719  35.605  -6.625  1.00216.24           C
ATOM    496  CG  GLN    71     -46.217  35.778  -6.390  1.00216.24           C
ATOM    497  CD  GLN    71     -45.552  34.424  -6.590  1.00216.24           C
ATOM    498  OE1 GLN    71     -46.068  33.395  -6.153  1.00216.24           O
ATOM    499  NE2 GLN    71     -44.378  34.417  -7.275  1.00216.24           N
ATOM    500  C   GLN    71     -49.935  36.606  -6.815  1.00216.24           C
ATOM    501  O   GLN    71     -50.737  36.212  -5.969  1.00216.24           O
ATOM    502  N   GLY    72     -50.280  36.810  -8.099  1.00143.90           N
ATOM    503  CA  GLY    72     -51.612  36.518  -8.531  1.00143.90           C
ATOM    504  C   GLY    72     -51.524  36.172  -9.977  1.00143.90           C
ATOM    505  O   GLY    72     -50.762  36.778 -10.729  1.00143.90           O
ATOM    506  N   THR    73     -52.317  35.174 -10.402  1.00266.11           N
ATOM    507  CA  THR    73     -52.302  34.780 -11.777  1.00266.11           C
ATOM    508  CB  THR    73     -51.544  33.510 -12.025  1.00266.11           C
ATOM    509  OG1 THR    73     -52.148  32.433 -11.324  1.00266.11           O
ATOM    510  CG2 THR    73     -50.093  33.704 -11.554  1.00266.11           C
ATOM    511  C   THR    73     -53.718  34.538 -12.172  1.00266.11           C
ATOM    512  O   THR    73     -54.608  34.478 -11.326  1.00266.11           O
ATOM    513  N   SER    74     -53.966  34.416 -13.489  1.00167.55           N
ATOM    514  CA  SER    74     -55.302  34.163 -13.930  1.00167.55           C
ATOM    515  CB  SER    74     -55.850  35.243 -14.878  1.00167.55           C
ATOM    516  OG  SER    74     -55.925  36.489 -14.202  1.00167.55           O
ATOM    517  C   SER    74     -55.271  32.880 -14.688  1.00167.55           C
ATOM    518  O   SER    74     -54.306  32.572 -15.387  1.00167.55           O
ATOM    519  N   PRO    75     -56.319  32.122 -14.539  1.00179.81           N
ATOM    520  CA  PRO    75     -56.420  30.849 -15.194  1.00179.81           C
ATOM    521  CD  PRO    75     -57.624  32.679 -14.225  1.00179.81           C
ATOM    522  CB  PRO    75     -57.838  30.364 -14.911  1.00179.81           C
ATOM    523  CG  PRO    75     -58.636  31.678 -14.809  1.00179.81           C
ATOM    524  C   PRO    75     -56.212  31.062 -16.656  1.00179.81           C
ATOM    525  O   PRO    75     -55.657  30.175 -17.302  1.00179.81           O
ATOM    526  N   ALA    76     -56.689  32.212 -17.179  1.00252.81           N
ATOM    527  CA  ALA    76     -56.575  32.609 -18.555  1.00252.81           C
ATOM    528  CB  ALA    76     -55.429  31.958 -19.354  1.00252.81           C
ATOM    529  C   ALA    76     -57.864  32.282 -19.227  1.00252.81           C
ATOM    530  O   ALA    76     -58.716  31.583 -18.681  1.00252.81           O
ATOM    531  N   PRO    77     -58.032  32.818 -20.401  1.00 88.65           N
ATOM    532  CA  PRO    77     -59.212  32.538 -21.167  1.00 88.65           C
ATOM    533  CD  PRO    77     -57.467  34.115 -20.725  1.00 88.65           C
ATOM    534  CB  PRO    77     -59.345  33.677 -22.182  1.00 88.65           C
ATOM    535  CG  PRO    77     -57.985  34.399 -22.142  1.00 88.65           C
ATOM    536  C   PRO    77     -59.059  31.190 -21.784  1.00 88.65           C
ATOM    537  O   PRO    77     -57.929  30.720 -21.907  1.00 88.65           O
ATOM    538  N   VAL    78     -60.174  30.541 -22.166  1.00 93.97           N
ATOM    539  CA  VAL    78     -60.044  29.251 -22.768  1.00 93.97           C
ATOM    540  CB  VAL    78     -61.069  28.258 -22.299  1.00 93.97           C
ATOM    541  CG1 VAL    78     -62.470  28.770 -22.674  1.00 93.97           C
ATOM    542  CG2 VAL    78     -60.728  26.886 -22.904  1.00 93.97           C
ATOM    543  C   VAL    78     -60.208  29.424 -24.240  1.00 93.97           C
ATOM    544  O   VAL    78     -61.159  30.033 -24.727  1.00 93.97           O
ATOM    545  N   PRO    79     -59.239  28.924 -24.948  1.00153.14           N
ATOM    546  CA  PRO    79     -59.258  28.956 -26.381  1.00153.14           C
ATOM    547  CD  PRO    79     -57.891  28.823 -24.421  1.00153.14           C
ATOM    548  CB  PRO    79     -57.824  28.662 -26.832  1.00153.14           C
ATOM    549  CG  PRO    79     -57.104  28.167 -25.563  1.00153.14           C
ATOM    550  C   PRO    79     -60.272  27.990 -26.891  1.00153.14           C
ATOM    551  O   PRO    79     -60.627  28.064 -28.067  1.00153.14           O
ATOM    552  N   TYR    80     -60.746  27.074 -26.029  1.00266.90           N
ATOM    553  CA  TYR    80     -61.677  26.081 -26.469  1.00266.90           C
ATOM    554  CB  TYR    80     -62.084  25.083 -25.370  1.00266.90           C
ATOM    555  CG  TYR    80     -63.050  24.125 -25.977  1.00266.90           C
ATOM    556  CD1 TYR    80     -62.603  23.040 -26.694  1.00266.90           C
ATOM    557  CD2 TYR    80     -64.406  24.311 -25.825  1.00266.90           C
ATOM    558  CE1 TYR    80     -63.494  22.154 -27.254  1.00266.90           C
ATOM    559  CE2 TYR    80     -65.301  23.430 -26.382  1.00266.90           C
ATOM    560  CZ  TYR    80     -64.846  22.349 -27.098  1.00266.90           C
ATOM    561  OH  TYR    80     -65.762  21.442 -27.671  1.00266.90           O
ATOM    562  C   TYR    80     -62.916  26.774 -26.929  1.00266.90           C
ATOM    563  O   TYR    80     -63.421  27.688 -26.276  1.00266.90           O
ATOM    564  N   GLY    81     -63.421  26.352 -28.104  1.00151.64           N
ATOM    565  CA  GLY    81     -64.618  26.913 -28.651  1.00151.64           C
ATOM    566  C   GLY    81     -65.292  25.806 -29.385  1.00151.64           C
ATOM    567  O   GLY    81     -64.678  24.783 -29.679  1.00151.64           O
ATOM    568  N   TYR    82     -66.588  25.980 -29.704  1.00276.87           N
ATOM    569  CA  TYR    82     -67.275  24.930 -30.393  1.00276.87           C
ATOM    570  CB  TYR    82     -68.507  24.401 -29.642  1.00276.87           C
ATOM    571  CG  TYR    82     -69.104  23.326 -30.482  1.00276.87           C
ATOM    572  CD1 TYR    82     -68.596  22.048 -30.444  1.00276.87           C
ATOM    573  CD2 TYR    82     -70.172  23.596 -31.307  1.00276.87           C
ATOM    574  CE1 TYR    82     -69.145  21.053 -31.220  1.00276.87           C
ATOM    575  CE2 TYR    82     -70.724  22.606 -32.084  1.00276.87           C
ATOM    576  CZ  TYR    82     -70.210  21.332 -32.041  1.00276.87           C
ATOM    577  OH  TYR    82     -70.774  20.313 -32.837  1.00276.87           O
ATOM    578  C   TYR    82     -67.752  25.469 -31.698  1.00276.87           C
ATOM    579  O   TYR    82     -68.312  26.561 -31.767  1.00276.87           O
ATOM    580  N   PHE    83     -67.512  24.706 -32.781  1.00281.11           N
ATOM    581  CA  PHE    83     -67.956  25.115 -34.078  1.00281.11           C
ATOM    582  CB  PHE    83     -66.821  25.637 -34.977  1.00281.11           C
ATOM    583  CG  PHE    83     -67.417  26.024 -36.287  1.00281.11           C
ATOM    584  CD1 PHE    83     -68.025  27.248 -36.441  1.00281.11           C
ATOM    585  CD2 PHE    83     -67.364  25.166 -37.361  1.00281.11           C
ATOM    586  CE1 PHE    83     -68.575  27.611 -37.648  1.00281.11           C
ATOM    587  CE2 PHE    83     -67.911  25.524 -38.571  1.00281.11           C
ATOM    588  CZ  PHE    83     -68.521  26.747 -38.715  1.00281.11           C
ATOM    589  C   PHE    83     -68.522  23.899 -34.734  1.00281.11           C
ATOM    590  O   PHE    83     -68.198  22.774 -34.356  1.00281.11           O
ATOM    591  N   GLY    84     -69.409  24.094 -35.729  1.00122.70           N
ATOM    592  CA  GLY    84     -69.965  22.960 -36.403  1.00122.70           C
ATOM    593  C   GLY    84     -71.047  23.452 -37.305  1.00122.70           C
ATOM    594  O   GLY    84     -71.422  24.623 -37.266  1.00122.70           O
ATOM    595  N   GLY    85     -71.577  22.548 -38.150  1.00101.14           N
ATOM    596  CA  GLY    85     -72.631  22.916 -39.047  1.00101.14           C
ATOM    597  C   GLY    85     -72.592  21.957 -40.189  1.00101.14           C
ATOM    598  O   GLY    85     -71.694  21.122 -40.283  1.00101.14           O
ATOM    599  N   GLY    86     -73.584  22.056 -41.095  1.00119.29           N
ATOM    600  CA  GLY    86     -73.608  21.183 -42.230  1.00119.29           C
ATOM    601  C   GLY    86     -74.866  21.467 -42.982  1.00119.29           C
ATOM    602  O   GLY    86     -75.797  22.070 -42.450  1.00119.29           O
ATOM    603  N   TYR    87     -74.918  21.030 -44.255  1.00274.81           N
ATOM    604  CA  TYR    87     -76.092  21.258 -45.043  1.00274.81           C
ATOM    605  CB  TYR    87     -75.845  22.164 -46.262  1.00274.81           C
ATOM    606  CG  TYR    87     -77.138  22.308 -46.989  1.00274.81           C
ATOM    607  CD1 TYR    87     -78.075  23.226 -46.575  1.00274.81           C
ATOM    608  CD2 TYR    87     -77.410  21.528 -48.089  1.00274.81           C
ATOM    609  CE1 TYR    87     -79.270  23.359 -47.245  1.00274.81           C
ATOM    610  CE2 TYR    87     -78.600  21.657 -48.763  1.00274.81           C
ATOM    611  CZ  TYR    87     -79.532  22.575 -48.343  1.00274.81           C
ATOM    612  OH  TYR    87     -80.754  22.710 -49.033  1.00274.81           O
ATOM    613  C   TYR    87     -76.540  19.934 -45.566  1.00274.81           C
ATOM    614  O   TYR    87     -75.730  19.116 -46.002  1.00274.81           O
ATOM    615  N   TYR    88     -77.862  19.678 -45.511  1.00279.27           N
ATOM    616  CA  TYR    88     -78.377  18.445 -46.021  1.00279.27           C
ATOM    617  CB  TYR    88     -79.051  17.570 -44.950  1.00279.27           C
ATOM    618  CG  TYR    88     -79.537  16.331 -45.619  1.00279.27           C
ATOM    619  CD1 TYR    88     -78.681  15.279 -45.852  1.00279.27           C
ATOM    620  CD2 TYR    88     -80.851  16.219 -46.011  1.00279.27           C
ATOM    621  CE1 TYR    88     -79.129  14.135 -46.469  1.00279.27           C
ATOM    622  CE2 TYR    88     -81.305  15.078 -46.628  1.00279.27           C
ATOM    623  CZ  TYR    88     -80.443  14.033 -46.858  1.00279.27           C
ATOM    624  OH  TYR    88     -80.904  12.859 -47.491  1.00279.27           O
ATOM    625  C   TYR    88     -79.423  18.793 -47.028  1.00279.27           C
ATOM    626  O   TYR    88     -80.263  19.659 -46.786  1.00279.27           O
ATOM    627  N   SER    89     -79.382  18.136 -48.202  1.00194.40           N
ATOM    628  CA  SER    89     -80.374  18.421 -49.195  1.00194.40           C
ATOM    629  CB  SER    89     -79.865  19.317 -50.336  1.00194.40           C
ATOM    630  OG  SER    89     -80.902  19.546 -51.278  1.00194.40           O
ATOM    631  C   SER    89     -80.779  17.120 -49.807  1.00194.40           C
ATOM    632  O   SER    89     -79.994  16.175 -49.862  1.00194.40           O
ATOM    633  N   CYS    90     -82.043  17.039 -50.264  1.00100.13           N
ATOM    634  CA  CYS    90     -82.506  15.842 -50.897  1.00100.13           C
ATOM    635  CB  CYS    90     -83.551  15.070 -50.072  1.00100.13           C
ATOM    636  SG  CYS    90     -85.075  16.026 -49.813  1.00100.13           S
ATOM    637  C   CYS    90     -83.167  16.255 -52.169  1.00100.13           C
ATOM    638  O   CYS    90     -83.747  17.337 -52.253  1.00100.13           O
ATOM    639  N   ARG    91     -83.075  15.406 -53.209  1.00210.12           N
ATOM    640  CA  ARG    91     -83.707  15.750 -54.447  1.00210.12           C
ATOM    641  CB  ARG    91     -82.714  16.002 -55.595  1.00210.12           C
ATOM    642  CG  ARG    91     -81.821  17.225 -55.374  1.00210.12           C
ATOM    643  CD  ARG    91     -80.833  17.472 -56.516  1.00210.12           C
ATOM    644  NE  ARG    91     -79.893  16.315 -56.552  1.00210.12           N
ATOM    645  CZ  ARG    91     -79.080  16.130 -57.633  1.00210.12           C
ATOM    646  NH1 ARG    91     -79.127  17.004 -58.681  1.00210.12           N
ATOM    647  NH2 ARG    91     -78.220  15.071 -57.664  1.00210.12           N
ATOM    648  C   ARG    91     -84.554  14.591 -54.854  1.00210.12           C
ATOM    649  O   ARG    91     -84.135  13.439 -54.759  1.00210.12           O
ATOM    650  N   VAL    92     -85.792  14.874 -55.301  1.00115.81           N
ATOM    651  CA  VAL    92     -86.648  13.820 -55.752  1.00115.81           C
ATOM    652  CB  VAL    92     -87.725  13.458 -54.773  1.00115.81           C
ATOM    653  CG1 VAL    92     -88.640  14.680 -54.581  1.00115.81           C
ATOM    654  CG2 VAL    92     -88.460  12.211 -55.293  1.00115.81           C
ATOM    655  C   VAL    92     -87.325  14.309 -56.988  1.00115.81           C
ATOM    656  O   VAL    92     -87.626  15.496 -57.111  1.00115.81           O
ATOM    657  N   SER    93     -87.564  13.405 -57.955  1.00209.50           N
ATOM    658  CA  SER    93     -88.239  13.821 -59.146  1.00209.50           C
ATOM    659  CB  SER    93     -87.289  14.148 -60.311  1.00209.50           C
ATOM    660  OG  SER    93     -86.471  15.260 -59.977  1.00209.50           O
ATOM    661  C   SER    93     -89.102  12.689 -59.591  1.00209.50           C
ATOM    662  O   SER    93     -88.769  11.522 -59.386  1.00209.50           O
ATOM    663  N   ARG    94     -90.259  13.013 -60.198  1.00362.09           N
ATOM    664  CA  ARG    94     -91.121  11.986 -60.697  1.00362.09           C
ATOM    665  CB  ARG    94     -92.332  11.698 -59.793  1.00362.09           C
ATOM    666  CG  ARG    94     -93.244  12.909 -59.588  1.00362.09           C
ATOM    667  CD  ARG    94     -94.450  12.626 -58.690  1.00362.09           C
ATOM    668  NE  ARG    94     -95.313  11.634 -59.393  1.00362.09           N
ATOM    669  CZ  ARG    94     -95.083  10.297 -59.243  1.00362.09           C
ATOM    670  NH1 ARG    94     -94.071   9.864 -58.436  1.00362.09           N
ATOM    671  NH2 ARG    94     -95.867   9.393 -59.900  1.00362.09           N
ATOM    672  C   ARG    94     -91.655  12.470 -62.003  1.00362.09           C
ATOM    673  O   ARG    94     -91.899  13.661 -62.180  1.00362.09           O
ATOM    674  N   SER    95     -91.829  11.550 -62.971  1.00215.00           N
ATOM    675  CA  SER    95     -92.366  11.959 -64.233  1.00215.00           C
ATOM    676  CB  SER    95     -91.292  12.227 -65.301  1.00215.00           C
ATOM    677  OG  SER    95     -91.905  12.627 -66.519  1.00215.00           O
ATOM    678  C   SER    95     -93.219  10.845 -64.738  1.00215.00           C
ATOM    679  O   SER    95     -92.987   9.679 -64.424  1.00215.00           O
ATOM    680  N   SER    96     -94.255  11.188 -65.527  1.00131.14           N
ATOM    681  CA  SER    96     -95.095  10.174 -66.088  1.00131.14           C
ATOM    682  CB  SER    96     -96.439  10.011 -65.357  1.00131.14           C
ATOM    683  OG  SER    96     -97.211  11.196 -65.485  1.00131.14           O
ATOM    684  C   SER    96     -95.401  10.594 -67.486  1.00131.14           C
ATOM    685  O   SER    96     -95.524  11.783 -67.775  1.00131.14           O
ATOM    686  N   LEU    97     -95.510   9.617 -68.405  1.00242.42           N
ATOM    687  CA  LEU    97     -95.824   9.956 -69.760  1.00242.42           C
ATOM    688  CB  LEU    97     -94.683   9.612 -70.743  1.00242.42           C
ATOM    689  CG  LEU    97     -94.829  10.134 -72.192  1.00242.42           C
ATOM    690  CD1 LEU    97     -93.616   9.713 -73.037  1.00242.42           C
ATOM    691  CD2 LEU    97     -96.152   9.727 -72.862  1.00242.42           C
ATOM    692  C   LEU    97     -97.023   9.143 -70.119  1.00242.42           C
ATOM    693  O   LEU    97     -97.082   7.948 -69.834  1.00242.42           O
ATOM    694  N   LYS    98     -98.027   9.783 -70.746  1.00209.93           N
ATOM    695  CA  LYS    98     -99.186   9.046 -71.154  1.00209.93           C
ATOM    696  CB  LYS    98    -100.488   9.523 -70.487  1.00209.93           C
ATOM    697  CG  LYS    98    -100.860  10.965 -70.835  1.00209.93           C
ATOM    698  CD  LYS    98    -102.292  11.340 -70.446  1.00209.93           C
ATOM    699  CE  LYS    98    -103.357  10.685 -71.328  1.00209.93           C
ATOM    700  NZ  LYS    98    -104.707  11.097 -70.883  1.00209.93           N
ATOM    701  C   LYS    98     -99.338   9.256 -72.623  1.00209.93           C
ATOM    702  O   LYS    98     -99.300  10.383 -73.115  1.00209.93           O
ATOM    703  N   PRO    99     -99.477   8.178 -73.338  1.00 78.42           N
ATOM    704  CA  PRO    99     -99.672   8.283 -74.756  1.00 78.42           C
ATOM    705  CD  PRO    99     -98.797   6.948 -72.975  1.00 78.42           C
ATOM    706  CB  PRO    99     -99.220   6.948 -75.354  1.00 78.42           C
ATOM    707  CG  PRO    99     -99.093   6.001 -74.147  1.00 78.42           C
ATOM    708  C   PRO    99    -101.097   8.622 -75.039  1.00 78.42           C
ATOM    709  O   PRO    99    -101.957   8.305 -74.219  1.00 78.42           O
ATOM    710  N   CYS   100    -101.369   9.278 -76.182  1.00 57.67           N
ATOM    711  CA  CYS   100    -102.725   9.589 -76.519  1.00 57.67           C
ATOM    712  CB  CYS   100    -103.098  11.062 -76.280  1.00 57.67           C
ATOM    713  SG  CYS   100    -103.033  11.520 -74.522  1.00 57.67           S
ATOM    714  C   CYS   100    -102.881   9.328 -77.979  1.00 57.67           C
ATOM    715  O   CYS   100    -101.969   9.583 -78.765  1.00 57.67           O
ATOM    716  N   ALA   101    -104.045   8.785 -78.381  1.00261.39           N
ATOM    717  CA  ALA   101    -104.264   8.545 -79.775  1.00261.39           C
ATOM    718  CB  ALA   101    -104.085   7.073 -80.184  1.00261.39           C
ATOM    719  C   ALA   101    -105.680   8.912 -80.067  1.00261.39           C
ATOM    720  O   ALA   101    -106.563   8.733 -79.230  1.00261.39           O
ATOM    721  N   GLN   102    -105.928   9.465 -81.269  1.00371.32           N
ATOM    722  CA  GLN   102    -107.270   9.811 -81.627  1.00371.32           C
ATOM    723  CB  GLN   102    -107.588  11.308 -81.446  1.00371.32           C
ATOM    724  CG  GLN   102    -106.778  12.241 -82.352  1.00371.32           C
ATOM    725  CD  GLN   102    -107.481  12.351 -83.698  1.00371.32           C
ATOM    726  OE1 GLN   102    -106.899  12.810 -84.680  1.00371.32           O
ATOM    727  NE2 GLN   102    -108.771  11.923 -83.749  1.00371.32           N
ATOM    728  C   GLN   102    -107.445   9.472 -83.069  1.00371.32           C
ATOM    729  O   GLN   102    -106.522   9.621 -83.868  1.00371.32           O
ATOM    730  N   ALA   103    -108.642   8.979 -83.436  1.00295.90           N
ATOM    731  CA  ALA   103    -108.888   8.670 -84.811  1.00295.90           C
ATOM    732  CB  ALA   103    -108.810   7.167 -85.131  1.00295.90           C
ATOM    733  C   ALA   103    -110.280   9.111 -85.114  1.00295.90           C
ATOM    734  O   ALA   103    -111.161   9.050 -84.258  1.00295.90           O
ATOM    735  N   ALA   104    -110.510   9.595 -86.349  1.00294.17           N
ATOM    736  CA  ALA   104    -111.832  10.006 -86.710  1.00294.17           C
ATOM    737  CB  ALA   104    -112.119  11.489 -86.417  1.00294.17           C
ATOM    738  C   ALA   104    -111.970   9.816 -88.183  1.00294.17           C
ATOM    739  O   ALA   104    -110.986   9.858 -88.920  1.00294.17           O
ATOM    740  N   THR   105    -113.210   9.577 -88.649  1.00315.16           N
ATOM    741  CA  THR   105    -113.430   9.425 -90.054  1.00315.16           C
ATOM    742  CB  THR   105    -113.889   8.052 -90.447  1.00315.16           C
ATOM    743  OG1 THR   105    -115.140   7.761 -89.841  1.00315.16           O
ATOM    744  CG2 THR   105    -112.830   7.032 -89.994  1.00315.16           C
ATOM    745  C   THR   105    -114.519  10.375 -90.424  1.00315.16           C
ATOM    746  O   THR   105    -115.483  10.547 -89.679  1.00315.16           O
ATOM    747  N   LEU   106    -114.379  11.040 -91.586  1.00226.41           N
ATOM    748  CA  LEU   106    -115.400  11.956 -91.996  1.00226.41           C
ATOM    749  CB  LEU   106    -114.902  13.403 -92.164  1.00226.41           C
ATOM    750  CG  LEU   106    -114.418  14.040 -90.849  1.00226.41           C
ATOM    751  CD1 LEU   106    -113.945  15.485 -91.070  1.00226.41           C
ATOM    752  CD2 LEU   106    -115.484  13.926 -89.747  1.00226.41           C
ATOM    753  C   LEU   106    -115.901  11.507 -93.327  1.00226.41           C
ATOM    754  O   LEU   106    -115.120  11.151 -94.208  1.00226.41           O
ATOM    755  N   ALA   107    -117.236  11.490 -93.497  1.00285.48           N
ATOM    756  CA  ALA   107    -117.791  11.115 -94.762  1.00285.48           C
ATOM    757  CB  ALA   107    -118.362   9.686 -94.788  1.00285.48           C
ATOM    758  C   ALA   107    -118.926  12.046 -95.026  1.00285.48           C
ATOM    759  O   ALA   107    -119.609  12.483 -94.102  1.00285.48           O
ATOM    760  N   ALA   108    -119.143  12.396 -96.308  1.00288.37           N
ATOM    761  CA  ALA   108    -120.234  13.267 -96.621  1.00288.37           C
ATOM    762  CB  ALA   108    -119.824  14.741 -96.775  1.00288.37           C
ATOM    763  C   ALA   108    -120.792  12.826 -97.932  1.00288.37           C
ATOM    764  O   ALA   108    -120.073  12.305 -98.782  1.00288.37           O
ATOM    765  N   TYR   109    -122.113  13.011 -98.117  1.00270.46           N
ATOM    766  CA  TYR   109    -122.716  12.649 -99.364  1.00270.46           C
ATOM    767  CB  TYR   109    -123.790  11.554 -99.215  1.00270.46           C
ATOM    768  CG  TYR   109    -124.356  11.245-100.559  1.00270.46           C
ATOM    769  CD1 TYR   109    -123.640  10.486-101.455  1.00270.46           C
ATOM    770  CD2 TYR   109    -125.608  11.692-100.916  1.00270.46           C
ATOM    771  CE1 TYR   109    -124.156  10.189-102.695  1.00270.46           C
ATOM    772  CE2 TYR   109    -126.129  11.398-102.154  1.00270.46           C
ATOM    773  CZ  TYR   109    -125.403  10.647-103.046  1.00270.46           C
ATOM    774  OH  TYR   109    -125.936  10.344-104.317  1.00270.46           O
ATOM    775  C   TYR   109    -123.377  13.887 -99.874  1.00270.46           C
ATOM    776  O   TYR   109    -124.160  14.524 -99.171  1.00270.46           O
ATOM    777  N   PRO   110    -123.050  14.263-101.077  1.00117.47           N
ATOM    778  CA  PRO   110    -123.646  15.440-101.643  1.00117.47           C
ATOM    779  CD  PRO   110    -121.715  14.028-101.598  1.00117.47           C
ATOM    780  CB  PRO   110    -122.701  15.911-102.751  1.00117.47           C
ATOM    781  CG  PRO   110    -121.723  14.740-102.959  1.00117.47           C
ATOM    782  C   PRO   110    -125.031  15.143-102.108  1.00117.47           C
ATOM    783  O   PRO   110    -125.308  13.998-102.457  1.00117.47           O
ATOM    784  N   ALA   111    -125.919  16.155-102.113  1.00255.15           N
ATOM    785  CA  ALA   111    -127.254  15.929-102.576  1.00255.15           C
ATOM    786  CB  ALA   111    -128.267  15.683-101.444  1.00255.15           C
ATOM    787  C   ALA   111    -127.685  17.166-103.289  1.00255.15           C
ATOM    788  O   ALA   111    -127.224  18.264-102.984  1.00255.15           O
ATOM    789  N   GLU   112    -128.576  17.010-104.287  1.00348.33           N
ATOM    790  CA  GLU   112    -129.059  18.154-104.999  1.00348.33           C
ATOM    791  CB  GLU   112    -128.637  18.179-106.480  1.00348.33           C
ATOM    792  CG  GLU   112    -129.140  16.984-107.294  1.00348.33           C
ATOM    793  CD  GLU   112    -130.551  17.286-107.781  1.00348.33           C
ATOM    794  OE1 GLU   112    -130.995  18.456-107.630  1.00348.33           O
ATOM    795  OE2 GLU   112    -131.203  16.350-108.316  1.00348.33           O
ATOM    796  C   GLU   112    -130.549  18.101-104.946  1.00348.33           C
ATOM    797  O   GLU   112    -131.143  17.027-105.031  1.00348.33           O
ATOM    798  N   THR   113    -131.195  19.270-104.778  1.00283.72           N
ATOM    799  CA  THR   113    -132.625  19.281-104.733  1.00283.72           C
ATOM    800  CB  THR   113    -133.182  19.731-103.415  1.00283.72           C
ATOM    801  OG1 THR   113    -134.589  19.544-103.385  1.00283.72           O
ATOM    802  CG2 THR   113    -132.836  21.216-103.215  1.00283.72           C
ATOM    803  C   THR   113    -133.103  20.247-105.765  1.00283.72           C
ATOM    804  O   THR   113    -132.502  21.295-105.995  1.00283.72           O
ATOM    805  N   PRO   114    -134.167  19.878-106.418  1.00110.90           N
ATOM    806  CA  PRO   114    -134.754  20.745-107.400  1.00110.90           C
ATOM    807  CD  PRO   114    -134.405  18.478-106.719  1.00110.90           C
ATOM    808  CB  PRO   114    -135.551  19.845-108.348  1.00110.90           C
ATOM    809  CG  PRO   114    -135.652  18.496-107.613  1.00110.90           C
ATOM    810  C   PRO   114    -135.582  21.776-106.710  1.00110.90           C
ATOM    811  O   PRO   114    -135.972  21.556-105.564  1.00110.90           O
ATOM    812  N   THR   115    -135.852  22.913-107.378  1.00280.99           N
ATOM    813  CA  THR   115    -136.667  23.922-106.773  1.00280.99           C
ATOM    814  CB  THR   115    -135.969  25.239-106.604  1.00280.99           C
ATOM    815  OG1 THR   115    -136.773  26.128-105.842  1.00280.99           O
ATOM    816  CG2 THR   115    -135.690  25.832-107.996  1.00280.99           C
ATOM    817  C   THR   115    -137.827  24.151-107.682  1.00280.99           C
ATOM    818  O   THR   115    -137.697  24.072-108.903  1.00280.99           O
ATOM    819  N   ALA   116    -139.012  24.421-107.102  1.00260.24           N
ATOM    820  CA  ALA   116    -140.163  24.657-107.919  1.00260.24           C
ATOM    821  CB  ALA   116    -141.021  23.402-108.152  1.00260.24           C
ATOM    822  C   ALA   116    -141.022  25.651-107.212  1.00260.24           C
ATOM    823  O   ALA   116    -140.917  25.830-106.000  1.00260.24           O
ATOM    824  N   GLY   117    -141.888  26.345-107.974  1.00147.13           N
ATOM    825  CA  GLY   117    -142.778  27.298-107.382  1.00147.13           C
ATOM    826  C   GLY   117    -143.765  27.677-108.434  1.00147.13           C
ATOM    827  O   GLY   117    -143.466  27.628-109.626  1.00147.13           O
ATOM    828  N   GLU   118    -144.983  28.070-108.014  1.00322.78           N
ATOM    829  CA  GLU   118    -145.969  28.446-108.981  1.00322.78           C
ATOM    830  CB  GLU   118    -147.130  27.441-109.098  1.00322.78           C
ATOM    831  CG  GLU   118    -148.120  27.759-110.223  1.00322.78           C
ATOM    832  CD  GLU   118    -149.087  28.830-109.735  1.00322.78           C
ATOM    833  OE1 GLU   118    -149.190  29.016-108.493  1.00322.78           O
ATOM    834  OE2 GLU   118    -149.740  29.473-110.600  1.00322.78           O
ATOM    835  C   GLU   118    -146.547  29.755-108.558  1.00322.78           C
ATOM    836  O   GLU   118    -146.717  30.020-107.368  1.00322.78           O
ATOM    837  N   GLU   119    -146.840  30.623-109.544  1.00334.72           N
ATOM    838  CA  GLU   119    -147.437  31.894-109.262  1.00334.72           C
ATOM    839  CB  GLU   119    -146.440  33.065-109.343  1.00334.72           C
ATOM    840  CG  GLU   119    -147.053  34.436-109.045  1.00334.72           C
ATOM    841  CD  GLU   119    -147.573  35.029-110.347  1.00334.72           C
ATOM    842  OE1 GLU   119    -147.407  34.373-111.409  1.00334.72           O
ATOM    843  OE2 GLU   119    -148.135  36.155-110.296  1.00334.72           O
ATOM    844  C   GLU   119    -148.479  32.099-110.310  1.00334.72           C
ATOM    845  O   GLU   119    -148.375  31.553-111.407  1.00334.72           O
ATOM    846  N   TYR   120    -149.535  32.877-109.999  1.00265.59           N
ATOM    847  CA  TYR   120    -150.525  33.078-111.014  1.00265.59           C
ATOM    848  CB  TYR   120    -151.964  32.810-110.549  1.00265.59           C
ATOM    849  CG  TYR   120    -152.794  32.726-111.782  1.00265.59           C
ATOM    850  CD1 TYR   120    -152.930  31.526-112.441  1.00265.59           C
ATOM    851  CD2 TYR   120    -153.423  33.837-112.290  1.00265.59           C
ATOM    852  CE1 TYR   120    -153.690  31.431-113.583  1.00265.59           C
ATOM    853  CE2 TYR   120    -154.185  33.750-113.432  1.00265.59           C
ATOM    854  CZ  TYR   120    -154.320  32.546-114.080  1.00265.59           C
ATOM    855  OH  TYR   120    -155.101  32.455-115.252  1.00265.59           O
ATOM    856  C   TYR   120    -150.427  34.516-111.405  1.00265.59           C
ATOM    857  O   TYR   120    -150.552  35.429-110.590  1.00265.59           O
ATOM    858  N   PRO   121    -150.167  34.702-112.664  1.00238.86           N
ATOM    859  CA  PRO   121    -149.962  36.023-113.193  1.00238.86           C
ATOM    860  CD  PRO   121    -149.383  33.706-113.380  1.00238.86           C
ATOM    861  CB  PRO   121    -149.287  35.827-114.549  1.00238.86           C
ATOM    862  CG  PRO   121    -148.540  34.491-114.396  1.00238.86           C
ATOM    863  C   PRO   121    -151.152  36.928-113.266  1.00238.86           C
ATOM    864  O   PRO   121    -150.932  38.132-113.395  1.00238.86           O
ATOM    865  N   SER   122    -152.398  36.413-113.217  1.00 93.45           N
ATOM    866  CA  SER   122    -153.506  37.307-113.423  1.00 93.45           C
ATOM    867  CB  SER   122    -154.888  36.615-113.384  1.00 93.45           C
ATOM    868  OG  SER   122    -155.145  36.015-112.123  1.00 93.45           O
ATOM    869  C   SER   122    -153.475  38.432-112.432  1.00 93.45           C
ATOM    870  O   SER   122    -152.970  39.509-112.747  1.00 93.45           O
ATOM    871  N   ARG   123    -153.982  38.209-111.204  1.00323.33           N
ATOM    872  CA  ARG   123    -153.992  39.239-110.206  1.00323.33           C
ATOM    873  CB  ARG   123    -154.452  40.613-110.728  1.00323.33           C
ATOM    874  CG  ARG   123    -154.462  41.712-109.665  1.00323.33           C
ATOM    875  CD  ARG   123    -154.922  43.072-110.194  1.00323.33           C
ATOM    876  NE  ARG   123    -154.883  44.032-109.055  1.00323.33           N
ATOM    877  CZ  ARG   123    -153.720  44.679-108.752  1.00323.33           C
ATOM    878  NH1 ARG   123    -152.594  44.445-109.489  1.00323.33           N
ATOM    879  NH2 ARG   123    -153.681  45.562-107.711  1.00323.33           N
ATOM    880  C   ARG   123    -154.984  38.828-109.170  1.00323.33           C
ATOM    881  O   ARG   123    -155.782  37.914-109.376  1.00323.33           O
ATOM    882  N   PRO   124    -154.931  39.475-108.043  1.00195.16           N
ATOM    883  CA  PRO   124    -155.917  39.201-107.037  1.00195.16           C
ATOM    884  CD  PRO   124    -153.640  39.803-107.457  1.00195.16           C
ATOM    885  CB  PRO   124    -155.337  39.719-105.723  1.00195.16           C
ATOM    886  CG  PRO   124    -153.816  39.627-105.940  1.00195.16           C
ATOM    887  C   PRO   124    -157.181  39.880-107.449  1.00195.16           C
ATOM    888  O   PRO   124    -157.110  40.836-108.220  1.00195.16           O
ATOM    889  N   THR   125    -158.347  39.405-106.973  1.00280.94           N
ATOM    890  CA  THR   125    -159.565  40.051-107.361  1.00280.94           C
ATOM    891  CB  THR   125    -160.508  39.153-108.106  1.00280.94           C
ATOM    892  OG1 THR   125    -161.602  39.902-108.614  1.00280.94           O
ATOM    893  CG2 THR   125    -161.009  38.059-107.147  1.00280.94           C
ATOM    894  C   THR   125    -160.267  40.498-106.123  1.00280.94           C
ATOM    895  O   THR   125    -160.293  39.789-105.118  1.00280.94           O
ATOM    896  N   GLU   126    -160.841  41.716-106.164  1.00274.35           N
ATOM    897  CA  GLU   126    -161.566  42.217-105.035  1.00274.35           C
ATOM    898  CB  GLU   126    -160.828  43.331-104.273  1.00274.35           C
ATOM    899  CG  GLU   126    -159.554  42.852-103.575  1.00274.35           C
ATOM    900  CD  GLU   126    -158.929  44.046-102.867  1.00274.35           C
ATOM    901  OE1 GLU   126    -159.512  45.159-102.957  1.00274.35           O
ATOM    902  OE2 GLU   126    -157.860  43.860-102.226  1.00274.35           O
ATOM    903  C   GLU   126    -162.830  42.811-105.563  1.00274.35           C
ATOM    904  O   GLU   126    -162.850  43.379-106.654  1.00274.35           O
ATOM    905  N   PHE   127    -163.935  42.673-104.806  1.00312.71           N
ATOM    906  CA  PHE   127    -165.172  43.241-105.252  1.00312.71           C
ATOM    907  CB  PHE   127    -166.192  42.190-105.724  1.00312.71           C
ATOM    908  CG  PHE   127    -167.420  42.913-106.157  1.00312.71           C
ATOM    909  CD1 PHE   127    -167.500  43.457-107.418  1.00312.71           C
ATOM    910  CD2 PHE   127    -168.492  43.046-105.305  1.00312.71           C
ATOM    911  CE1 PHE   127    -168.631  44.125-107.824  1.00312.71           C
ATOM    912  CE2 PHE   127    -169.626  43.712-105.706  1.00312.71           C
ATOM    913  CZ  PHE   127    -169.697  44.255-106.966  1.00312.71           C
ATOM    914  C   PHE   127    -165.778  43.958-104.091  1.00312.71           C
ATOM    915  O   PHE   127    -165.605  43.555-102.942  1.00312.71           O
ATOM    916  N   ALA   128    -166.493  45.067-104.367  1.00288.39           N
ATOM    917  CA  ALA   128    -167.126  45.788-103.302  1.00288.39           C
ATOM    918  CB  ALA   128    -166.303  46.986-102.796  1.00288.39           C
ATOM    919  C   ALA   128    -168.411  46.331-103.830  1.00288.39           C
ATOM    920  O   ALA   128    -168.537  46.607-105.024  1.00288.39           O
ATOM    921  N   PHE   129    -169.418  46.477-102.948  1.00311.28           N
ATOM    922  CA  PHE   129    -170.675  47.021-103.368  1.00311.28           C
ATOM    923  CB  PHE   129    -171.756  45.954-103.603  1.00311.28           C
ATOM    924  CG  PHE   129    -172.999  46.654-104.033  1.00311.28           C
ATOM    925  CD1 PHE   129    -173.174  47.023-105.347  1.00311.28           C
ATOM    926  CD2 PHE   129    -173.992  46.937-103.124  1.00311.28           C
ATOM    927  CE1 PHE   129    -174.318  47.670-105.747  1.00311.28           C
ATOM    928  CE2 PHE   129    -175.140  47.584-103.519  1.00311.28           C
ATOM    929  CZ  PHE   129    -175.306  47.949-104.834  1.00311.28           C
ATOM    930  C   PHE   129    -171.158  47.908-102.268  1.00311.28           C
ATOM    931  O   PHE   129    -170.837  47.690-101.100  1.00311.28           O
ATOM    932  N   TYR   130    -171.930  48.956-102.615  1.00272.58           N
ATOM    933  CA  TYR   130    -172.439  49.823-101.593  1.00272.58           C
ATOM    934  CB  TYR   130    -171.961  51.278-101.744  1.00272.58           C
ATOM    935  CG  TYR   130    -172.537  52.081-100.630  1.00272.58           C
ATOM    936  CD1 TYR   130    -171.987  52.012 -99.371  1.00272.58           C
ATOM    937  CD2 TYR   130    -173.612  52.913-100.843  1.00272.58           C
ATOM    938  CE1 TYR   130    -172.507  52.752 -98.335  1.00272.58           C
ATOM    939  CE2 TYR   130    -174.136  53.656 -99.811  1.00272.58           C
ATOM    940  CZ  TYR   130    -173.585  53.575 -98.555  1.00272.58           C
ATOM    941  OH  TYR   130    -174.122  54.336 -97.495  1.00272.58           O
ATOM    942  C   TYR   130    -173.930  49.807-101.716  1.00272.58           C
ATOM    943  O   TYR   130    -174.492  50.150-102.754  1.00272.58           O
ATOM    944  N   PRO   131    -174.577  49.405-100.659  1.00160.97           N
ATOM    945  CA  PRO   131    -176.008  49.281-100.652  1.00160.97           C
ATOM    946  CD  PRO   131    -174.039  49.588 -99.321  1.00160.97           C
ATOM    947  CB  PRO   131    -176.376  48.949 -99.209  1.00160.97           C
ATOM    948  CG  PRO   131    -175.271  49.658 -98.403  1.00160.97           C
ATOM    949  C   PRO   131    -176.661  50.554-101.088  1.00160.97           C
ATOM    950  O   PRO   131    -177.631  50.494-101.841  1.00160.97           O
ATOM    951  N   GLY   132    -176.161  51.712-100.619  1.00 86.97           N
ATOM    952  CA  GLY   132    -176.757  52.965-100.976  1.00 86.97           C
ATOM    953  C   GLY   132    -177.781  53.270 -99.931  1.00 86.97           C
ATOM    954  O   GLY   132    -178.382  52.361 -99.358  1.00 86.97           O
ATOM    955  N   TYR   133    -178.009  54.567 -99.652  1.00240.61           N
ATOM    956  CA  TYR   133    -178.986  54.910 -98.659  1.00240.61           C
ATOM    957  CB  TYR   133    -178.363  55.599 -97.431  1.00240.61           C
ATOM    958  CG  TYR   133    -179.437  55.917 -96.448  1.00240.61           C
ATOM    959  CD1 TYR   133    -179.979  54.926 -95.663  1.00240.61           C
ATOM    960  CD2 TYR   133    -179.887  57.209 -96.294  1.00240.61           C
ATOM    961  CE1 TYR   133    -180.965  55.215 -94.749  1.00240.61           C
ATOM    962  CE2 TYR   133    -180.872  57.504 -95.381  1.00240.61           C
ATOM    963  CZ  TYR   133    -181.414  56.505 -94.609  1.00240.61           C
ATOM    964  OH  TYR   133    -182.425  56.804 -93.671  1.00240.61           O
ATOM    965  C   TYR   133    -179.957  55.860 -99.285  1.00240.61           C
ATOM    966  O   TYR   133    -179.583  56.921 -99.782  1.00240.61           O
ATOM    967  N   PRO   134    -181.202  55.473 -99.295  1.00 93.58           N
ATOM    968  CA  PRO   134    -182.226  56.331 -99.827  1.00 93.58           C
ATOM    969  CD  PRO   134    -181.529  54.068 -99.470  1.00 93.58           C
ATOM    970  CB  PRO   134    -183.356  55.412-100.299  1.00 93.58           C
ATOM    971  CG  PRO   134    -183.055  54.054 -99.643  1.00 93.58           C
ATOM    972  C   PRO   134    -182.652  57.308 -98.781  1.00 93.58           C
ATOM    973  O   PRO   134    -182.415  57.051 -97.603  1.00 93.58           O
ATOM    974  N   GLY   135    -183.278  58.435 -99.180  1.00112.14           N
ATOM    975  CA  GLY   135    -183.735  59.372 -98.195  1.00112.14           C
ATOM    976  C   GLY   135    -184.436  60.485 -98.906  1.00112.14           C
ATOM    977  O   GLY   135    -184.135  60.788-100.059  1.00112.14           O
ATOM    978  N   THR   136    -185.403  61.125 -98.218  1.00295.40           N
ATOM    979  CA  THR   136    -186.115  62.222 -98.804  1.00295.40           C
ATOM    980  CB  THR   136    -187.506  61.870 -99.241  1.00295.40           C
ATOM    981  OG1 THR   136    -188.081  62.947 -99.966  1.00295.40           O
ATOM    982  CG2 THR   136    -188.349  61.555 -97.994  1.00295.40           C
ATOM    983  C   THR   136    -186.240  63.285 -97.761  1.00295.40           C
ATOM    984  O   THR   136    -186.233  62.998 -96.565  1.00295.40           O
ATOM    985  N   TYR   137    -186.334  64.559 -98.195  1.00320.88           N
ATOM    986  CA  TYR   137    -186.480  65.631 -97.255  1.00320.88           C
ATOM    987  CB  TYR   137    -185.219  66.502 -97.113  1.00320.88           C
ATOM    988  CG  TYR   137    -185.520  67.566 -96.115  1.00320.88           C
ATOM    989  CD1 TYR   137    -185.440  67.302 -94.766  1.00320.88           C
ATOM    990  CD2 TYR   137    -185.879  68.828 -96.527  1.00320.88           C
ATOM    991  CE1 TYR   137    -185.715  68.284 -93.843  1.00320.88           C
ATOM    992  CE2 TYR   137    -186.154  69.814 -95.609  1.00320.88           C
ATOM    993  CZ  TYR   137    -186.075  69.542 -94.265  1.00320.88           C
ATOM    994  OH  TYR   137    -186.358  70.551 -93.320  1.00320.88           O
ATOM    995  C   TYR   137    -187.577  66.521 -97.746  1.00320.88           C
ATOM    996  O   TYR   137    -187.777  66.666 -98.951  1.00320.88           O
ATOM    997  N   GLN   138    -188.339  67.125 -96.812  1.00207.58           N
ATOM    998  CA  GLN   138    -189.385  68.021 -97.211  1.00207.58           C
ATOM    999  CB  GLN   138    -190.789  67.558 -96.790  1.00207.58           C
ATOM   1000  CG  GLN   138    -191.236  66.264 -97.473  1.00207.58           C
ATOM   1001  CD  GLN   138    -192.632  65.923 -96.970  1.00207.58           C
ATOM   1002  OE1 GLN   138    -193.222  64.920 -97.369  1.00207.58           O
ATOM   1003  NE2 GLN   138    -193.178  66.782 -96.067  1.00207.58           N
ATOM   1004  C   GLN   138    -189.129  69.330 -96.538  1.00207.58           C
ATOM   1005  O   GLN   138    -188.857  69.394 -95.341  1.00207.58           O
ATOM   1006  N   PRO   139    -189.180  70.379 -97.311  1.00116.38           N
ATOM   1007  CA  PRO   139    -188.973  71.695 -96.767  1.00116.38           C
ATOM   1008  CD  PRO   139    -188.747  70.292 -98.695  1.00116.38           C
ATOM   1009  CB  PRO   139    -188.467  72.562 -97.922  1.00116.38           C
ATOM   1010  CG  PRO   139    -188.772  71.744 -99.189  1.00116.38           C
ATOM   1011  C   PRO   139    -190.220  72.221 -96.133  1.00116.38           C
ATOM   1012  O   PRO   139    -191.305  71.746 -96.464  1.00116.38           O
ATOM   1013  N   MET   140    -190.083  73.194 -95.209  1.00296.78           N
ATOM   1014  CA  MET   140    -191.223  73.801 -94.589  1.00296.78           C
ATOM   1015  CB  MET   140    -191.520  73.266 -93.179  1.00296.78           C
ATOM   1016  CG  MET   140    -191.949  71.797 -93.162  1.00296.78           C
ATOM   1017  SD  MET   140    -192.309  71.134 -91.507  1.00296.78           S
ATOM   1018  CE  MET   140    -190.571  71.062 -90.986  1.00296.78           C
ATOM   1019  C   MET   140    -190.907  75.256 -94.453  1.00296.78           C
ATOM   1020  O   MET   140    -189.743  75.634 -94.333  1.00296.78           O
ATOM   1021  N   ALA   141    -191.940  76.122 -94.489  1.00279.18           N
ATOM   1022  CA  ALA   141    -191.678  77.526 -94.354  1.00279.18           C
ATOM   1023  CB  ALA   141    -191.506  78.251 -95.699  1.00279.18           C
ATOM   1024  C   ALA   141    -192.845  78.154 -93.664  1.00279.18           C
ATOM   1025  O   ALA   141    -193.959  77.632 -93.700  1.00279.18           O
ATOM   1026  N   SER   142    -192.602  79.297 -92.990  1.00190.84           N
ATOM   1027  CA  SER   142    -193.662  79.998 -92.326  1.00190.84           C
ATOM   1028  CB  SER   142    -193.663  79.815 -90.799  1.00190.84           C
ATOM   1029  OG  SER   142    -192.485  80.377 -90.240  1.00190.84           O
ATOM   1030  C   SER   142    -193.461  81.455 -92.596  1.00190.84           C
ATOM   1031  O   SER   142    -192.334  81.910 -92.784  1.00190.84           O
ATOM   1032  N   TYR   143    -194.565  82.227 -92.646  1.00277.32           N
ATOM   1033  CA  TYR   143    -194.448  83.633 -92.901  1.00277.32           C
ATOM   1034  CB  TYR   143    -195.046  84.021 -94.266  1.00277.32           C
ATOM   1035  CG  TYR   143    -194.809  85.468 -94.522  1.00277.32           C
ATOM   1036  CD1 TYR   143    -193.573  85.905 -94.938  1.00277.32           C
ATOM   1037  CD2 TYR   143    -195.825  86.383 -94.369  1.00277.32           C
ATOM   1038  CE1 TYR   143    -193.345  87.237 -95.185  1.00277.32           C
ATOM   1039  CE2 TYR   143    -195.603  87.716 -94.615  1.00277.32           C
ATOM   1040  CZ  TYR   143    -194.362  88.146 -95.023  1.00277.32           C
ATOM   1041  OH  TYR   143    -194.136  89.515 -95.275  1.00277.32           O
ATOM   1042  C   TYR   143    -195.219  84.338 -91.828  1.00277.32           C
ATOM   1043  O   TYR   143    -196.369  83.995 -91.559  1.00277.32           O
ATOM   1044  N   LEU   144    -194.597  85.337 -91.166  1.00261.81           N
ATOM   1045  CA  LEU   144    -195.294  86.036 -90.122  1.00261.81           C
ATOM   1046  CB  LEU   144    -194.822  85.601 -88.715  1.00261.81           C
ATOM   1047  CG  LEU   144    -195.633  86.118 -87.502  1.00261.81           C
ATOM   1048  CD1 LEU   144    -195.025  85.590 -86.193  1.00261.81           C
ATOM   1049  CD2 LEU   144    -195.777  87.647 -87.468  1.00261.81           C
ATOM   1050  C   LEU   144    -195.014  87.497 -90.302  1.00261.81           C
ATOM   1051  O   LEU   144    -193.877  87.889 -90.560  1.00261.81           O
ATOM   1052  N   ASP   145    -196.062  88.342 -90.191  1.00164.43           N
ATOM   1053  CA  ASP   145    -195.872  89.759 -90.308  1.00164.43           C
ATOM   1054  CB  ASP   145    -196.602  90.394 -91.502  1.00164.43           C
ATOM   1055  CG  ASP   145    -195.860  89.998 -92.766  1.00164.43           C
ATOM   1056  OD1 ASP   145    -194.733  89.451 -92.637  1.00164.43           O
ATOM   1057  OD2 ASP   145    -196.408  90.235 -93.876  1.00164.43           O
ATOM   1058  C   ASP   145    -196.419  90.411 -89.079  1.00164.43           C
ATOM   1059  O   ASP   145    -197.523  90.098 -88.638  1.00164.43           O
ATOM   1060  N   VAL   146    -195.637  91.330 -88.479  1.00 59.70           N
ATOM   1061  CA  VAL   146    -196.110  92.046 -87.329  1.00 59.70           C
ATOM   1062  CB  VAL   146    -195.503  91.582 -86.038  1.00 59.70           C
ATOM   1063  CG1 VAL   146    -195.993  92.504 -84.909  1.00 59.70           C
ATOM   1064  CG2 VAL   146    -195.862  90.102 -85.831  1.00 59.70           C
ATOM   1065  C   VAL   146    -195.710  93.475 -87.506  1.00 59.70           C
ATOM   1066  O   VAL   146    -194.688  93.769 -88.125  1.00 59.70           O
ATOM   1067  N   SER   147    -196.527  94.412 -86.984  1.00137.28           N
ATOM   1068  CA  SER   147    -196.180  95.798 -87.098  1.00137.28           C
ATOM   1069  CB  SER   147    -196.855  96.506 -88.286  1.00137.28           C
ATOM   1070  OG  SER   147    -198.263  96.528 -88.105  1.00137.28           O
ATOM   1071  C   SER   147    -196.645  96.487 -85.856  1.00137.28           C
ATOM   1072  O   SER   147    -197.623  96.073 -85.235  1.00137.28           O
ATOM   1073  N   VAL   148    -195.932  97.555 -85.447  1.00 42.53           N
ATOM   1074  CA  VAL   148    -196.339  98.286 -84.283  1.00 42.53           C
ATOM   1075  CB  VAL   148    -195.688  97.805 -83.020  1.00 42.53           C
ATOM   1076  CG1 VAL   148    -196.122  98.719 -81.862  1.00 42.53           C
ATOM   1077  CG2 VAL   148    -196.051  96.324 -82.817  1.00 42.53           C
ATOM   1078  C   VAL   148    -195.924  99.709 -84.475  1.00 42.53           C
ATOM   1079  O   VAL   148    -194.961  99.994 -85.186  1.00 42.53           O
ATOM   1080  N   VAL   149    -196.665 100.649 -83.856  1.00 54.23           N
ATOM   1081  CA  VAL   149    -196.303 102.034 -83.951  1.00 54.23           C
ATOM   1082  CB  VAL   149    -197.135 102.805 -84.933  1.00 54.23           C
ATOM   1083  CG1 VAL   149    -196.731 104.288 -84.858  1.00 54.23           C
ATOM   1084  CG2 VAL   149    -196.956 102.178 -86.325  1.00 54.23           C
ATOM   1085  C   VAL   149    -196.541 102.641 -82.606  1.00 54.23           C
ATOM   1086  O   VAL   149    -197.461 102.246 -81.892  1.00 54.23           O
ATOM   1087  N   GLN   150    -195.694 103.613 -82.211  1.00330.70           N
ATOM   1088  CA  GLN   150    -195.894 104.247 -80.941  1.00330.70           C
ATOM   1089  CB  GLN   150    -195.150 103.560 -79.784  1.00330.70           C
ATOM   1090  CG  GLN   150    -195.367 104.240 -78.430  1.00330.70           C
ATOM   1091  CD  GLN   150    -196.806 103.993 -78.000  1.00330.70           C
ATOM   1092  OE1 GLN   150    -197.238 104.451 -76.944  1.00330.70           O
ATOM   1093  NE2 GLN   150    -197.572 103.247 -78.840  1.00330.70           N
ATOM   1094  C   GLN   150    -195.367 105.643 -81.034  1.00330.70           C
ATOM   1095  O   GLN   150    -194.454 105.923 -81.809  1.00330.70           O
ATOM   1096  N   THR   151    -195.959 106.566 -80.249  1.00250.11           N
ATOM   1097  CA  THR   151    -195.487 107.920 -80.239  1.00250.11           C
ATOM   1098  CB  THR   151    -196.469 108.901 -80.808  1.00250.11           C
ATOM   1099  OG1 THR   151    -196.776 108.563 -82.153  1.00250.11           O
ATOM   1100  CG2 THR   151    -195.852 110.309 -80.743  1.00250.11           C
ATOM   1101  C   THR   151    -195.270 108.294 -78.808  1.00250.11           C
ATOM   1102  O   THR   151    -196.050 107.916 -77.935  1.00250.11           O
ATOM   1103  N   LEU   152    -194.182 109.036 -78.525  1.00240.79           N
ATOM   1104  CA  LEU   152    -193.922 109.429 -77.172  1.00240.79           C
ATOM   1105  CB  LEU   152    -192.774 108.646 -76.514  1.00240.79           C
ATOM   1106  CG  LEU   152    -193.064 107.141 -76.368  1.00240.79           C
ATOM   1107  CD1 LEU   152    -191.890 106.408 -75.700  1.00240.79           C
ATOM   1108  CD2 LEU   152    -194.402 106.896 -75.653  1.00240.79           C
ATOM   1109  C   LEU   152    -193.527 110.870 -77.170  1.00240.79           C
ATOM   1110  O   LEU   152    -193.014 111.386 -78.161  1.00240.79           O
ATOM   1111  N   GLY   153    -193.786 111.565 -76.044  1.00143.43           N
ATOM   1112  CA  GLY   153    -193.389 112.937 -75.926  1.00143.43           C
ATOM   1113  C   GLY   153    -193.950 113.457 -74.643  1.00143.43           C
ATOM   1114  O   GLY   153    -195.045 113.073 -74.233  1.00143.43           O
ATOM   1115  N   ALA   154    -193.203 114.354 -73.968  1.00253.00           N
ATOM   1116  CA  ALA   154    -193.703 114.908 -72.745  1.00253.00           C
ATOM   1117  CB  ALA   154    -193.261 114.132 -71.492  1.00253.00           C
ATOM   1118  C   ALA   154    -193.165 116.296 -72.613  1.00253.00           C
ATOM   1119  O   ALA   154    -192.054 116.604 -73.042  1.00253.00           O
ATOM   1120  N   PRO   155    -193.973 117.146 -72.046  1.00106.33           N
ATOM   1121  CA  PRO   155    -193.563 118.502 -71.803  1.00106.33           C
ATOM   1122  CD  PRO   155    -195.405 117.048 -72.272  1.00106.33           C
ATOM   1123  CB  PRO   155    -194.841 119.344 -71.790  1.00106.33           C
ATOM   1124  CG  PRO   155    -195.979 118.322 -71.637  1.00106.33           C
ATOM   1125  C   PRO   155    -192.796 118.574 -70.523  1.00106.33           C
ATOM   1126  O   PRO   155    -192.862 117.631 -69.736  1.00106.33           O
ATOM   1127  N   GLY   156    -192.055 119.678 -70.298  1.00118.99           N
ATOM   1128  CA  GLY   156    -191.335 119.826 -69.067  1.00118.99           C
ATOM   1129  C   GLY   156    -191.141 121.292 -68.847  1.00118.99           C
ATOM   1130  O   GLY   156    -190.936 122.049 -69.794  1.00118.99           O
ATOM   1131  N   GLU   157    -191.200 121.732 -67.574  1.00280.33           N
ATOM   1132  CA  GLU   157    -191.016 123.125 -67.293  1.00280.33           C
ATOM   1133  CB  GLU   157    -192.315 123.852 -66.907  1.00280.33           C
ATOM   1134  CG  GLU   157    -192.984 123.284 -65.653  1.00280.33           C
ATOM   1135  CD  GLU   157    -194.246 124.093 -65.389  1.00280.33           C
ATOM   1136  OE1 GLU   157    -194.516 125.041 -66.174  1.00280.33           O
ATOM   1137  OE2 GLU   157    -194.959 123.772 -64.401  1.00280.33           O
ATOM   1138  C   GLU   157    -190.080 123.242 -66.136  1.00280.33           C
ATOM   1139  O   GLU   157    -190.103 122.441 -65.203  1.00280.33           O
ATOM   1140  N   PRO   158    -189.227 124.225 -66.211  1.00115.28           N
ATOM   1141  CA  PRO   158    -188.302 124.480 -65.141  1.00115.28           C
ATOM   1142  CD  PRO   158    -188.700 124.646 -67.496  1.00115.28           C
ATOM   1143  CB  PRO   158    -187.118 125.221 -65.765  1.00115.28           C
ATOM   1144  CG  PRO   158    -187.628 125.687 -67.140  1.00115.28           C
ATOM   1145  C   PRO   158    -188.981 125.249 -64.057  1.00115.28           C
ATOM   1146  O   PRO   158    -190.010 125.869 -64.323  1.00115.28           O
ATOM   1147  N   ARG   159    -188.436 125.216 -62.825  1.00271.41           N
ATOM   1148  CA  ARG   159    -189.023 125.970 -61.757  1.00271.41           C
ATOM   1149  CB  ARG   159    -189.749 125.104 -60.712  1.00271.41           C
ATOM   1150  CG  ARG   159    -190.382 125.922 -59.584  1.00271.41           C
ATOM   1151  CD  ARG   159    -191.107 125.071 -58.538  1.00271.41           C
ATOM   1152  NE  ARG   159    -191.668 126.001 -57.517  1.00271.41           N
ATOM   1153  CZ  ARG   159    -192.432 125.514 -56.496  1.00271.41           C
ATOM   1154  NH1 ARG   159    -192.676 124.174 -56.405  1.00271.41           N
ATOM   1155  NH2 ARG   159    -192.955 126.367 -55.568  1.00271.41           N
ATOM   1156  C   ARG   159    -187.909 126.674 -61.053  1.00271.41           C
ATOM   1157  O   ARG   159    -186.771 126.206 -61.051  1.00271.41           O
ATOM   1158  N   HIS   160    -188.208 127.842 -60.451  1.00264.67           N
ATOM   1159  CA  HIS   160    -187.189 128.567 -59.750  1.00264.67           C
ATOM   1160  ND1 HIS   160    -184.528 130.647 -59.880  1.00264.67           N
ATOM   1161  CG  HIS   160    -185.870 130.731 -59.586  1.00264.67           C
ATOM   1162  CB  HIS   160    -186.940 129.975 -60.318  1.00264.67           C
ATOM   1163  NE2 HIS   160    -184.718 132.072 -58.184  1.00264.67           N
ATOM   1164  CD2 HIS   160    -185.969 131.606 -58.547  1.00264.67           C
ATOM   1165  CE1 HIS   160    -183.884 131.469 -59.012  1.00264.67           C
ATOM   1166  C   HIS   160    -187.651 128.736 -58.339  1.00264.67           C
ATOM   1167  O   HIS   160    -188.799 129.103 -58.091  1.00264.67           O
ATOM   1168  N   ASP   161    -186.760 128.445 -57.370  1.00266.74           N
ATOM   1169  CA  ASP   161    -187.116 128.590 -55.989  1.00266.74           C
ATOM   1170  CB  ASP   161    -187.059 127.274 -55.193  1.00266.74           C
ATOM   1171  CG  ASP   161    -185.619 126.780 -55.182  1.00266.74           C
ATOM   1172  OD1 ASP   161    -184.883 127.069 -56.163  1.00266.74           O
ATOM   1173  OD2 ASP   161    -185.236 126.103 -54.191  1.00266.74           O
ATOM   1174  C   ASP   161    -186.144 129.532 -55.361  1.00266.74           C
ATOM   1175  O   ASP   161    -184.972 129.572 -55.732  1.00266.74           O
ATOM   1176  N   SER   162    -186.618 130.347 -54.399  1.00213.64           N
ATOM   1177  CA  SER   162    -185.736 131.250 -53.721  1.00213.64           C
ATOM   1178  CB  SER   162    -185.993 132.729 -54.055  1.00213.64           C
ATOM   1179  OG  SER   162    -185.076 133.554 -53.351  1.00213.64           O
ATOM   1180  C   SER   162    -185.967 131.083 -52.255  1.00213.64           C
ATOM   1181  O   SER   162    -187.084 130.809 -51.822  1.00213.64           O
ATOM   1182  N   LEU   163    -184.895 131.222 -51.451  1.00248.56           N
ATOM   1183  CA  LEU   163    -185.039 131.093 -50.030  1.00248.56           C
ATOM   1184  CB  LEU   163    -184.255 129.887 -49.464  1.00248.56           C
ATOM   1185  CG  LEU   163    -184.500 129.525 -47.977  1.00248.56           C
ATOM   1186  CD1 LEU   163    -183.644 128.311 -47.577  1.00248.56           C
ATOM   1187  CD2 LEU   163    -184.282 130.705 -47.014  1.00248.56           C
ATOM   1188  C   LEU   163    -184.482 132.348 -49.439  1.00248.56           C
ATOM   1189  O   LEU   163    -183.419 132.813 -49.847  1.00248.56           O
ATOM   1190  N   LEU   164    -185.206 132.945 -48.472  1.00218.59           N
ATOM   1191  CA  LEU   164    -184.703 134.134 -47.852  1.00218.59           C
ATOM   1192  CB  LEU   164    -185.700 135.311 -47.956  1.00218.59           C
ATOM   1193  CG  LEU   164    -185.200 136.703 -47.500  1.00218.59           C
ATOM   1194  CD1 LEU   164    -186.310 137.752 -47.677  1.00218.59           C
ATOM   1195  CD2 LEU   164    -184.641 136.711 -46.069  1.00218.59           C
ATOM   1196  C   LEU   164    -184.507 133.798 -46.406  1.00218.59           C
ATOM   1197  O   LEU   164    -185.465 133.658 -45.647  1.00218.59           O
ATOM   1198  N   PRO   165    -183.273 133.638 -46.020  1.00 78.54           N
ATOM   1199  CA  PRO   165    -182.983 133.355 -44.639  1.00 78.54           C
ATOM   1200  CD  PRO   165    -182.305 133.020 -46.910  1.00 78.54           C
ATOM   1201  CB  PRO   165    -181.665 132.579 -44.624  1.00 78.54           C
ATOM   1202  CG  PRO   165    -181.071 132.791 -46.027  1.00 78.54           C
ATOM   1203  C   PRO   165    -182.940 134.619 -43.842  1.00 78.54           C
ATOM   1204  O   PRO   165    -182.705 135.679 -44.420  1.00 78.54           O
ATOM   1205  N   VAL   166    -183.170 134.533 -42.516  1.00 98.38           N
ATOM   1206  CA  VAL   166    -183.085 135.701 -41.689  1.00 98.38           C
ATOM   1207  CB  VAL   166    -184.420 136.243 -41.273  1.00 98.38           C
ATOM   1208  CG1 VAL   166    -185.176 136.698 -42.533  1.00 98.38           C
ATOM   1209  CG2 VAL   166    -185.155 135.166 -40.458  1.00 98.38           C
ATOM   1210  C   VAL   166    -182.365 135.298 -40.442  1.00 98.38           C
ATOM   1211  O   VAL   166    -182.503 134.169 -39.975  1.00 98.38           O
ATOM   1212  N   ASP   167    -181.552 136.214 -39.879  1.00186.98           N
ATOM   1213  CA  ASP   167    -180.840 135.888 -38.679  1.00186.98           C
ATOM   1214  CB  ASP   167    -179.324 135.730 -38.889  1.00186.98           C
ATOM   1215  CG  ASP   167    -178.706 135.219 -37.595  1.00186.98           C
ATOM   1216  OD1 ASP   167    -179.463 135.039 -36.604  1.00186.98           O
ATOM   1217  OD2 ASP   167    -177.466 134.995 -37.583  1.00186.98           O
ATOM   1218  C   ASP   167    -181.036 137.007 -37.706  1.00186.98           C
ATOM   1219  O   ASP   167    -180.796 138.169 -38.032  1.00186.98           O
ATOM   1220  N   SER   168    -181.501 136.684 -36.483  1.00174.91           N
ATOM   1221  CA  SER   168    -181.658 137.706 -35.490  1.00174.91           C
ATOM   1222  CB  SER   168    -183.125 138.010 -35.145  1.00174.91           C
ATOM   1223  OG  SER   168    -183.194 139.027 -34.155  1.00174.91           O
ATOM   1224  C   SER   168    -181.007 137.200 -34.242  1.00174.91           C
ATOM   1225  O   SER   168    -181.128 136.025 -33.902  1.00174.91           O
ATOM   1226  N   TYR   169    -180.273 138.082 -33.532  1.00313.13           N
ATOM   1227  CA  TYR   169    -179.636 137.653 -32.321  1.00313.13           C
ATOM   1228  CB  TYR   169    -178.117 137.453 -32.459  1.00313.13           C
ATOM   1229  CG  TYR   169    -177.609 137.015 -31.129  1.00313.13           C
ATOM   1230  CD1 TYR   169    -177.711 135.700 -30.741  1.00313.13           C
ATOM   1231  CD2 TYR   169    -177.028 137.920 -30.270  1.00313.13           C
ATOM   1232  CE1 TYR   169    -177.243 135.292 -29.513  1.00313.13           C
ATOM   1233  CE2 TYR   169    -176.559 137.519 -29.042  1.00313.13           C
ATOM   1234  CZ  TYR   169    -176.665 136.203 -28.662  1.00313.13           C
ATOM   1235  OH  TYR   169    -176.183 135.788 -27.403  1.00313.13           O
ATOM   1236  C   TYR   169    -179.845 138.707 -31.283  1.00313.13           C
ATOM   1237  O   TYR   169    -179.946 139.893 -31.596  1.00313.13           O
ATOM   1238  N   GLN   170    -179.941 138.285 -30.006  1.00315.61           N
ATOM   1239  CA  GLN   170    -180.087 139.224 -28.934  1.00315.61           C
ATOM   1240  CB  GLN   170    -181.511 139.285 -28.353  1.00315.61           C
ATOM   1241  CG  GLN   170    -181.954 137.983 -27.684  1.00315.61           C
ATOM   1242  CD  GLN   170    -183.368 138.185 -27.156  1.00315.61           C
ATOM   1243  OE1 GLN   170    -183.958 137.283 -26.563  1.00315.61           O
ATOM   1244  NE2 GLN   170    -183.929 139.404 -27.377  1.00315.61           N
ATOM   1245  C   GLN   170    -179.181 138.771 -27.836  1.00315.61           C
ATOM   1246  O   GLN   170    -178.989 137.572 -27.639  1.00315.61           O
ATOM   1247  N   SER   171    -178.577 139.722 -27.099  1.00194.55           N
ATOM   1248  CA  SER   171    -177.711 139.328 -26.027  1.00194.55           C
ATOM   1249  CB  SER   171    -176.225 139.278 -26.423  1.00194.55           C
ATOM   1250  OG  SER   171    -175.766 140.580 -26.755  1.00194.55           O
ATOM   1251  C   SER   171    -177.836 140.335 -24.932  1.00194.55           C
ATOM   1252  O   SER   171    -178.185 141.490 -25.170  1.00194.55           O
ATOM   1253  N   TRP   172    -177.572 139.902 -23.683  1.00341.32           N
ATOM   1254  CA  TRP   172    -177.617 140.803 -22.570  1.00341.32           C
ATOM   1255  CB  TRP   172    -178.903 140.680 -21.734  1.00341.32           C
ATOM   1256  CG  TRP   172    -179.041 141.724 -20.653  1.00341.32           C
ATOM   1257  CD2 TRP   172    -179.673 142.996 -20.860  1.00341.32           C
ATOM   1258  CD1 TRP   172    -178.639 141.699 -19.350  1.00341.32           C
ATOM   1259  NE1 TRP   172    -178.982 142.879 -18.731  1.00341.32           N
ATOM   1260  CE2 TRP   172    -179.620 143.686 -19.650  1.00341.32           C
ATOM   1261  CE3 TRP   172    -180.253 143.543 -21.970  1.00341.32           C
ATOM   1262  CZ2 TRP   172    -180.147 144.940 -19.531  1.00341.32           C
ATOM   1263  CZ3 TRP   172    -180.783 144.808 -21.846  1.00341.32           C
ATOM   1264  CH2 TRP   172    -180.731 145.493 -20.650  1.00341.32           C
ATOM   1265  C   TRP   172    -176.472 140.423 -21.688  1.00341.32           C
ATOM   1266  O   TRP   172    -176.042 139.270 -21.691  1.00341.32           O
ATOM   1267  N   ALA   173    -175.923 141.383 -20.917  1.00289.22           N
ATOM   1268  CA  ALA   173    -174.824 141.016 -20.073  1.00289.22           C
ATOM   1269  CB  ALA   173    -173.449 141.350 -20.676  1.00289.22           C
ATOM   1270  C   ALA   173    -174.930 141.766 -18.785  1.00289.22           C
ATOM   1271  O   ALA   173    -175.431 142.889 -18.740  1.00289.22           O
ATOM   1272  N   LEU   174    -174.468 141.130 -17.690  1.00314.34           N
ATOM   1273  CA  LEU   174    -174.452 141.752 -16.398  1.00314.34           C
ATOM   1274  CB  LEU   174    -175.407 141.100 -15.384  1.00314.34           C
ATOM   1275  CG  LEU   174    -176.894 141.216 -15.769  1.00314.34           C
ATOM   1276  CD1 LEU   174    -177.194 140.463 -17.075  1.00314.34           C
ATOM   1277  CD2 LEU   174    -177.806 140.784 -14.610  1.00314.34           C
ATOM   1278  C   LEU   174    -173.066 141.576 -15.869  1.00314.34           C
ATOM   1279  O   LEU   174    -172.425 140.558 -16.128  1.00314.34           O
ATOM   1280  N   ALA   175    -172.547 142.573 -15.126  1.00266.43           N
ATOM   1281  CA  ALA   175    -171.219 142.418 -14.608  1.00266.43           C
ATOM   1282  CB  ALA   175    -170.126 142.934 -15.559  1.00266.43           C
ATOM   1283  C   ALA   175    -171.107 143.208 -13.345  1.00266.43           C
ATOM   1284  O   ALA   175    -171.899 144.115 -13.091  1.00266.43           O
ATOM   1285  N   GLY   176    -170.116 142.853 -12.502  1.00117.69           N
ATOM   1286  CA  GLY   176    -169.888 143.581 -11.289  1.00117.69           C
ATOM   1287  C   GLY   176    -169.208 142.667 -10.321  1.00117.69           C
ATOM   1288  O   GLY   176    -169.297 141.446 -10.434  1.00117.69           O
ATOM   1289  N   GLY   177    -168.506 143.254  -9.331  1.00108.20           N
ATOM   1290  CA  GLY   177    -167.855 142.473  -8.320  1.00108.20           C
ATOM   1291  C   GLY   177    -166.594 143.178  -7.937  1.00108.20           C
ATOM   1292  O   GLY   177    -165.903 143.741  -8.785  1.00108.20           O
ATOM   1293  N   TRP   178    -166.262 143.161  -6.630  1.00322.78           N
ATOM   1294  CA  TRP   178    -165.056 143.791  -6.177  1.00322.78           C
ATOM   1295  CB  TRP   178    -165.245 145.286  -5.863  1.00322.78           C
ATOM   1296  CG  TRP   178    -164.016 145.982  -5.329  1.00322.78           C
ATOM   1297  CD2 TRP   178    -163.789 146.242  -3.935  1.00322.78           C
ATOM   1298  CD1 TRP   178    -162.944 146.497  -5.998  1.00322.78           C
ATOM   1299  NE1 TRP   178    -162.060 147.058  -5.106  1.00322.78           N
ATOM   1300  CE2 TRP   178    -162.569 146.908  -3.833  1.00322.78           C
ATOM   1301  CE3 TRP   178    -164.537 145.949  -2.831  1.00322.78           C
ATOM   1302  CZ2 TRP   178    -162.076 147.295  -2.619  1.00322.78           C
ATOM   1303  CZ3 TRP   178    -164.037 146.338  -1.608  1.00322.78           C
ATOM   1304  CH2 TRP   178    -162.830 146.998  -1.504  1.00322.78           C
ATOM   1305  C   TRP   178    -164.631 143.120  -4.910  1.00322.78           C
ATOM   1306  O   TRP   178    -165.478 142.714  -4.118  1.00322.78           O
ATOM   1307  N   ASN   179    -163.298 142.958  -4.733  1.00331.33           N
ATOM   1308  CA  ASN   179    -162.650 142.435  -3.555  1.00331.33           C
ATOM   1309  CB  ASN   179    -163.499 141.522  -2.645  1.00331.33           C
ATOM   1310  CG  ASN   179    -164.297 142.390  -1.678  1.00331.33           C
ATOM   1311  OD1 ASN   179    -165.522 142.302  -1.611  1.00331.33           O
ATOM   1312  ND2 ASN   179    -163.584 143.253  -0.906  1.00331.33           N
ATOM   1313  C   ASN   179    -161.458 141.641  -3.985  1.00331.33           C
ATOM   1314  O   ASN   179    -161.445 141.065  -5.071  1.00331.33           O
ATOM   1315  N   SER   180    -160.404 141.615  -3.142  1.00234.81           N
ATOM   1316  CA  SER   180    -159.257 140.810  -3.452  1.00234.81           C
ATOM   1317  CB  SER   180    -158.500 141.279  -4.705  1.00234.81           C
ATOM   1318  OG  SER   180    -157.960 142.575  -4.489  1.00234.81           O
ATOM   1319  C   SER   180    -158.302 140.900  -2.303  1.00234.81           C
ATOM   1320  O   SER   180    -158.195 141.944  -1.661  1.00234.81           O
ATOM   1321  N   GLN   181    -157.589 139.792  -2.007  1.00288.95           N
ATOM   1322  CA  GLN   181    -156.596 139.810  -0.968  1.00288.95           C
ATOM   1323  CB  GLN   181    -157.162 139.728   0.462  1.00288.95           C
ATOM   1324  CG  GLN   181    -157.964 140.959   0.889  1.00288.95           C
ATOM   1325  CD  GLN   181    -158.412 140.758   2.329  1.00288.95           C
ATOM   1326  OE1 GLN   181    -157.968 139.833   3.008  1.00288.95           O
ATOM   1327  NE2 GLN   181    -159.314 141.652   2.815  1.00288.95           N
ATOM   1328  C   GLN   181    -155.716 138.613  -1.151  1.00288.95           C
ATOM   1329  O   GLN   181    -156.154 137.584  -1.663  1.00288.95           O
ATOM   1330  N   MET   182    -154.431 138.729  -0.753  1.00346.92           N
ATOM   1331  CA  MET   182    -153.540 137.606  -0.843  1.00346.92           C
ATOM   1332  CB  MET   182    -152.881 137.437  -2.222  1.00346.92           C
ATOM   1333  CG  MET   182    -151.872 138.534  -2.563  1.00346.92           C
ATOM   1334  SD  MET   182    -151.084 138.344  -4.190  1.00346.92           S
ATOM   1335  CE  MET   182    -149.965 139.761  -3.995  1.00346.92           C
ATOM   1336  C   MET   182    -152.438 137.817   0.150  1.00346.92           C
ATOM   1337  O   MET   182    -152.157 138.948   0.545  1.00346.92           O
ATOM   1338  N   CYS   183    -151.797 136.717   0.602  1.00 58.90           N
ATOM   1339  CA  CYS   183    -150.709 136.841   1.531  1.00 58.90           C
ATOM   1340  CB  CYS   183    -151.141 136.728   3.004  1.00 58.90           C
ATOM   1341  SG  CYS   183    -152.220 138.099   3.514  1.00 58.90           S
ATOM   1342  C   CYS   183    -149.749 135.725   1.262  1.00 58.90           C
ATOM   1343  O   CYS   183    -150.106 134.727   0.638  1.00 58.90           O
ATOM   1344  N   CYS   184    -148.485 135.880   1.711  1.00 91.79           N
ATOM   1345  CA  CYS   184    -147.510 134.846   1.502  1.00 91.79           C
ATOM   1346  CB  CYS   184    -146.579 135.111   0.306  1.00 91.79           C
ATOM   1347  SG  CYS   184    -145.357 133.786   0.065  1.00 91.79           S
ATOM   1348  C   CYS   184    -146.642 134.764   2.720  1.00 91.79           C
ATOM   1349  O   CYS   184    -146.539 135.719   3.488  1.00 91.79           O
ATOM   1350  N   GLN   185    -146.011 133.590   2.936  1.00307.32           N
ATOM   1351  CA  GLN   185    -145.127 133.409   4.053  1.00307.32           C
ATOM   1352  CB  GLN   185    -145.860 133.042   5.361  1.00307.32           C
ATOM   1353  CG  GLN   185    -146.653 131.731   5.313  1.00307.32           C
ATOM   1354  CD  GLN   185    -145.705 130.556   5.511  1.00307.32           C
ATOM   1355  OE1 GLN   185    -145.799 129.545   4.818  1.00307.32           O
ATOM   1356  NE2 GLN   185    -144.767 130.689   6.487  1.00307.32           N
ATOM   1357  C   GLN   185    -144.170 132.307   3.711  1.00307.32           C
ATOM   1358  O   GLN   185    -144.366 131.589   2.732  1.00307.32           O
ATOM   1359  N   GLY   186    -143.086 132.160   4.503  1.00143.52           N
ATOM   1360  CA  GLY   186    -142.153 131.096   4.250  1.00143.52           C
ATOM   1361  C   GLY   186    -141.010 131.224   5.212  1.00143.52           C
ATOM   1362  O   GLY   186    -140.745 132.304   5.737  1.00143.52           O
ATOM   1363  N   GLU   187    -140.299 130.102   5.466  1.00328.99           N
ATOM   1364  CA  GLU   187    -139.171 130.123   6.356  1.00328.99           C
ATOM   1365  CB  GLU   187    -139.553 129.919   7.833  1.00328.99           C
ATOM   1366  CG  GLU   187    -138.396 130.167   8.802  1.00328.99           C
ATOM   1367  CD  GLU   187    -138.126 131.665   8.830  1.00328.99           C
ATOM   1368  OE1 GLU   187    -138.761 132.394   8.022  1.00328.99           O
ATOM   1369  OE2 GLU   187    -137.282 132.100   9.658  1.00328.99           O
ATOM   1370  C   GLU   187    -138.259 128.998   5.966  1.00328.99           C
ATOM   1371  O   GLU   187    -138.674 128.067   5.278  1.00328.99           O
ATOM   1372  N   GLN   188    -136.974 129.068   6.382  1.00246.10           N
ATOM   1373  CA  GLN   188    -136.038 128.027   6.049  1.00246.10           C
ATOM   1374  CB  GLN   188    -135.035 128.415   4.950  1.00246.10           C
ATOM   1375  CG  GLN   188    -135.677 128.620   3.577  1.00246.10           C
ATOM   1376  CD  GLN   188    -134.574 129.000   2.600  1.00246.10           C
ATOM   1377  OE1 GLN   188    -133.415 129.156   2.983  1.00246.10           O
ATOM   1378  NE2 GLN   188    -134.939 129.146   1.298  1.00246.10           N
ATOM   1379  C   GLN   188    -135.236 127.690   7.270  1.00246.10           C
ATOM   1380  O   GLN   188    -135.254 128.420   8.259  1.00246.10           O
ATOM   1381  N   ASN   189    -134.519 126.543   7.228  1.00255.83           N
ATOM   1382  CA  ASN   189    -133.715 126.119   8.343  1.00255.83           C
ATOM   1383  CB  ASN   189    -134.211 124.820   8.998  1.00255.83           C
ATOM   1384  CG  ASN   189    -134.052 123.702   7.976  1.00255.83           C
ATOM   1385  OD1 ASN   189    -134.377 123.868   6.801  1.00255.83           O
ATOM   1386  ND2 ASN   189    -133.526 122.534   8.430  1.00255.83           N
ATOM   1387  C   ASN   189    -132.329 125.832   7.845  1.00255.83           C
ATOM   1388  O   ASN   189    -132.128 125.438   6.697  1.00255.83           O
ATOM   1389  N   PRO   190    -131.367 126.065   8.700  1.00 92.55           N
ATOM   1390  CA  PRO   190    -129.990 125.801   8.363  1.00 92.55           C
ATOM   1391  CD  PRO   190    -131.488 127.169   9.637  1.00 92.55           C
ATOM   1392  CB  PRO   190    -129.146 126.741   9.229  1.00 92.55           C
ATOM   1393  CG  PRO   190    -130.113 127.246  10.314  1.00 92.55           C
ATOM   1394  C   PRO   190    -129.613 124.355   8.515  1.00 92.55           C
ATOM   1395  O   PRO   190    -130.254 123.635   9.280  1.00 92.55           O
ATOM   1396  N   PRO   191    -128.611 123.942   7.782  1.00 75.93           N
ATOM   1397  CA  PRO   191    -128.100 122.593   7.856  1.00 75.93           C
ATOM   1398  CD  PRO   191    -128.418 124.516   6.461  1.00 75.93           C
ATOM   1399  CB  PRO   191    -127.508 122.282   6.480  1.00 75.93           C
ATOM   1400  CG  PRO   191    -127.321 123.657   5.819  1.00 75.93           C
ATOM   1401  C   PRO   191    -127.096 122.455   8.960  1.00 75.93           C
ATOM   1402  O   PRO   191    -126.708 123.470   9.537  1.00 75.93           O
ATOM   1403  N   GLY   192    -126.661 121.211   9.267  1.00107.91           N
ATOM   1404  CA  GLY   192    -125.691 121.004  10.307  1.00107.91           C
ATOM   1405  C   GLY   192    -124.530 120.233   9.745  1.00107.91           C
ATOM   1406  O   GLY   192    -124.674 119.370   8.879  1.00107.91           O
ATOM   1407  N   PRO   193    -123.370 120.571  10.249  1.00180.78           N
ATOM   1408  CA  PRO   193    -122.142 119.934   9.824  1.00180.78           C
ATOM   1409  CD  PRO   193    -123.161 121.977  10.563  1.00180.78           C
ATOM   1410  CB  PRO   193    -121.023 120.928  10.133  1.00180.78           C
ATOM   1411  CG  PRO   193    -121.726 122.295  10.123  1.00180.78           C
ATOM   1412  C   PRO   193    -121.913 118.596  10.470  1.00180.78           C
ATOM   1413  O   PRO   193    -122.598 118.279  11.440  1.00180.78           O
ATOM   1414  N   PHE   194    -120.952 117.799   9.941  1.00321.33           N
ATOM   1415  CA  PHE   194    -120.636 116.495  10.471  1.00321.33           C
ATOM   1416  CB  PHE   194    -121.179 115.348   9.600  1.00321.33           C
ATOM   1417  CG  PHE   194    -120.542 115.465   8.258  1.00321.33           C
ATOM   1418  CD1 PHE   194    -121.127 116.228   7.273  1.00321.33           C
ATOM   1419  CD2 PHE   194    -119.357 114.822   7.985  1.00321.33           C
ATOM   1420  CE1 PHE   194    -120.544 116.341   6.032  1.00321.33           C
ATOM   1421  CE2 PHE   194    -118.769 114.931   6.746  1.00321.33           C
ATOM   1422  CZ  PHE   194    -119.363 115.691   5.767  1.00321.33           C
ATOM   1423  C   PHE   194    -119.137 116.355  10.538  1.00321.33           C
ATOM   1424  O   PHE   194    -118.410 117.197  10.012  1.00321.33           O
ATOM   1425  N   TRP   195    -118.630 115.294  11.217  1.00285.48           N
ATOM   1426  CA  TRP   195    -117.204 115.110  11.352  1.00285.48           C
ATOM   1427  CB  TRP   195    -116.656 115.536  12.725  1.00285.48           C
ATOM   1428  CG  TRP   195    -116.787 117.009  13.037  1.00285.48           C
ATOM   1429  CD2 TRP   195    -117.896 117.579  13.749  1.00285.48           C
ATOM   1430  CD1 TRP   195    -115.935 118.039  12.764  1.00285.48           C
ATOM   1431  NE1 TRP   195    -116.445 119.216  13.261  1.00285.48           N
ATOM   1432  CE2 TRP   195    -117.652 118.947  13.871  1.00285.48           C
ATOM   1433  CE3 TRP   195    -119.025 117.008  14.264  1.00285.48           C
ATOM   1434  CZ2 TRP   195    -118.537 119.767  14.511  1.00285.48           C
ATOM   1435  CZ3 TRP   195    -119.917 117.838  14.906  1.00285.48           C
ATOM   1436  CH2 TRP   195    -119.677 119.191  15.026  1.00285.48           C
ATOM   1437  C   TRP   195    -116.868 113.648  11.203  1.00285.48           C
ATOM   1438  O   TRP   195    -117.760 112.806  11.104  1.00285.48           O
ATOM   1439  N   LYS   196    -115.551 113.316  11.152  1.00294.45           N
ATOM   1440  CA  LYS   196    -115.109 111.947  11.019  1.00294.45           C
ATOM   1441  CB  LYS   196    -115.043 111.468   9.559  1.00294.45           C
ATOM   1442  CG  LYS   196    -114.098 112.303   8.693  1.00294.45           C
ATOM   1443  CD  LYS   196    -113.734 111.634   7.367  1.00294.45           C
ATOM   1444  CE  LYS   196    -112.761 110.466   7.533  1.00294.45           C
ATOM   1445  NZ  LYS   196    -112.453 109.864   6.216  1.00294.45           N
ATOM   1446  C   LYS   196    -113.717 111.806  11.586  1.00294.45           C
ATOM   1447  O   LYS   196    -113.083 112.796  11.945  1.00294.45           O
ATOM   1448  N   ALA   197    -113.221 110.545  11.705  1.00304.88           N
ATOM   1449  CA  ALA   197    -111.888 110.273  12.194  1.00304.88           C
ATOM   1450  CB  ALA   197    -111.738 110.470  13.712  1.00304.88           C
ATOM   1451  C   ALA   197    -111.549 108.832  11.905  1.00304.88           C
ATOM   1452  O   ALA   197    -112.429 108.048  11.552  1.00304.88           O
ATOM   1453  N   ALA   198    -110.249 108.452  12.017  1.00309.98           N
ATOM   1454  CA  ALA   198    -109.851 107.079  11.798  1.00309.98           C
ATOM   1455  CB  ALA   198    -109.763 106.694  10.311  1.00309.98           C
ATOM   1456  C   ALA   198    -108.480 106.860  12.389  1.00309.98           C
ATOM   1457  O   ALA   198    -107.738 107.815  12.612  1.00309.98           O
ATOM   1458  N   PHE   199    -108.117 105.584  12.684  1.00337.16           N
ATOM   1459  CA  PHE   199    -106.809 105.285  13.218  1.00337.16           C
ATOM   1460  CB  PHE   199    -106.685 105.596  14.721  1.00337.16           C
ATOM   1461  CG  PHE   199    -105.252 105.484  15.117  1.00337.16           C
ATOM   1462  CD1 PHE   199    -104.383 106.522  14.869  1.00337.16           C
ATOM   1463  CD2 PHE   199    -104.773 104.358  15.746  1.00337.16           C
ATOM   1464  CE1 PHE   199    -103.060 106.441  15.232  1.00337.16           C
ATOM   1465  CE2 PHE   199    -103.449 104.274  16.110  1.00337.16           C
ATOM   1466  CZ  PHE   199    -102.589 105.312  15.854  1.00337.16           C
ATOM   1467  C   PHE   199    -106.548 103.811  13.036  1.00337.16           C
ATOM   1468  O   PHE   199    -107.474 103.047  12.766  1.00337.16           O
ATOM   1469  N   ALA   200    -105.270 103.368  13.145  1.00304.60           N
ATOM   1470  CA  ALA   200    -104.983 101.959  13.026  1.00304.60           C
ATOM   1471  CB  ALA   200    -105.036 101.437  11.579  1.00304.60           C
ATOM   1472  C   ALA   200    -103.593 101.675  13.532  1.00304.60           C
ATOM   1473  O   ALA   200    -102.738 102.558  13.566  1.00304.60           O
ATOM   1474  N   ASP   201    -103.346 100.415  13.961  1.00253.87           N
ATOM   1475  CA  ASP   201    -102.042  99.991  14.401  1.00253.87           C
ATOM   1476  CB  ASP   201    -101.932  99.652  15.899  1.00253.87           C
ATOM   1477  CG  ASP   201    -101.857 100.945  16.694  1.00253.87           C
ATOM   1478  OD1 ASP   201    -102.883 101.670  16.747  1.00253.87           O
ATOM   1479  OD2 ASP   201    -100.768 101.220  17.267  1.00253.87           O
ATOM   1480  C   ASP   201    -101.699  98.728  13.675  1.00253.87           C
ATOM   1481  O   ASP   201    -102.582  97.965  13.291  1.00253.87           O
ATOM   1482  N   SER   202    -100.393  98.485  13.442  1.00183.82           N
ATOM   1483  CA  SER   202     -99.997  97.266  12.795  1.00183.82           C
ATOM   1484  CB  SER   202     -99.856  97.389  11.268  1.00183.82           C
ATOM   1485  OG  SER   202     -98.780  98.258  10.949  1.00183.82           O
ATOM   1486  C   SER   202     -98.652  96.883  13.329  1.00183.82           C
ATOM   1487  O   SER   202     -97.918  97.727  13.842  1.00183.82           O
ATOM   1488  N   SER   203     -98.309  95.578  13.236  1.00211.03           N
ATOM   1489  CA  SER   203     -97.035  95.099  13.698  1.00211.03           C
ATOM   1490  CB  SER   203     -96.942  94.972  15.225  1.00211.03           C
ATOM   1491  OG  SER   203     -97.111  96.248  15.822  1.00211.03           O
ATOM   1492  C   SER   203     -96.835  93.724  13.139  1.00211.03           C
ATOM   1493  O   SER   203     -97.674  93.228  12.388  1.00211.03           O
ATOM   1494  N   GLY   204     -95.693  93.081  13.477  1.00134.32           N
ATOM   1495  CA  GLY   204     -95.426  91.750  12.997  1.00134.32           C
ATOM   1496  C   GLY   204     -94.037  91.369  13.418  1.00134.32           C
ATOM   1497  O   GLY   204     -93.301  92.191  13.961  1.00134.32           O
ATOM   1498  N   GLN   205     -93.642  90.097  13.174  1.00269.79           N
ATOM   1499  CA  GLN   205     -92.330  89.642  13.549  1.00269.79           C
ATOM   1500  CB  GLN   205     -92.254  89.112  14.990  1.00269.79           C
ATOM   1501  CG  GLN   205     -93.122  87.887  15.264  1.00269.79           C
ATOM   1502  CD  GLN   205     -93.025  87.616  16.756  1.00269.79           C
ATOM   1503  OE1 GLN   205     -93.335  88.481  17.574  1.00269.79           O
ATOM   1504  NE2 GLN   205     -92.579  86.386  17.123  1.00269.79           N
ATOM   1505  C   GLN   205     -91.888  88.576  12.585  1.00269.79           C
ATOM   1506  O   GLN   205     -92.513  88.379  11.545  1.00269.79           O
ATOM   1507  N   HIS   206     -90.783  87.860  12.891  1.00218.53           N
ATOM   1508  CA  HIS   206     -90.262  86.937  11.918  1.00218.53           C
ATOM   1509  ND1 HIS   206     -88.719  89.735  12.254  1.00218.53           N
ATOM   1510  CG  HIS   206     -88.701  88.788  11.251  1.00218.53           C
ATOM   1511  CB  HIS   206     -88.833  87.315  11.507  1.00218.53           C
ATOM   1512  NE2 HIS   206     -88.453  90.838  10.344  1.00218.53           N
ATOM   1513  CD2 HIS   206     -88.540  89.480  10.092  1.00218.53           C
ATOM   1514  CE1 HIS   206     -88.567  90.940  11.656  1.00218.53           C
ATOM   1515  C   HIS   206     -90.184  85.559  12.508  1.00218.53           C
ATOM   1516  O   HIS   206     -89.671  85.365  13.610  1.00218.53           O
ATOM   1517  N   PRO   207     -90.721  84.599  11.796  1.00 89.44           N
ATOM   1518  CA  PRO   207     -90.628  83.230  12.242  1.00 89.44           C
ATOM   1519  CD  PRO   207     -91.978  84.854  11.112  1.00 89.44           C
ATOM   1520  CB  PRO   207     -91.838  82.498  11.650  1.00 89.44           C
ATOM   1521  CG  PRO   207     -92.416  83.474  10.607  1.00 89.44           C
ATOM   1522  C   PRO   207     -89.297  82.606  11.926  1.00 89.44           C
ATOM   1523  O   PRO   207     -88.702  82.932  10.898  1.00 89.44           O
ATOM   1524  N   PRO   208     -88.851  81.744  12.808  1.00 83.10           N
ATOM   1525  CA  PRO   208     -87.590  81.048  12.658  1.00 83.10           C
ATOM   1526  CD  PRO   208     -89.119  82.038  14.206  1.00 83.10           C
ATOM   1527  CB  PRO   208     -87.106  80.719  14.075  1.00 83.10           C
ATOM   1528  CG  PRO   208     -88.314  80.993  14.985  1.00 83.10           C
ATOM   1529  C   PRO   208     -87.631  79.854  11.746  1.00 83.10           C
ATOM   1530  O   PRO   208     -88.717  79.395  11.403  1.00 83.10           O
ATOM   1531  N   ASP   209     -86.448  79.349  11.326  1.00163.38           N
ATOM   1532  CA  ASP   209     -86.361  78.230  10.429  1.00163.38           C
ATOM   1533  CB  ASP   209     -85.170  78.269   9.465  1.00163.38           C
ATOM   1534  CG  ASP   209     -85.512  79.264   8.371  1.00163.38           C
ATOM   1535  OD1 ASP   209     -86.655  79.787   8.407  1.00163.38           O
ATOM   1536  OD2 ASP   209     -84.657  79.507   7.479  1.00163.38           O
ATOM   1537  C   ASP   209     -86.248  76.947  11.171  1.00163.38           C
ATOM   1538  O   ASP   209     -86.610  76.837  12.342  1.00163.38           O
ATOM   1539  N   ALA   210     -85.740  75.938  10.433  1.00234.64           N
ATOM   1540  CA  ALA   210     -85.591  74.590  10.899  1.00234.64           C
ATOM   1541  CB  ALA   210     -86.731  73.669  10.446  1.00234.64           C
ATOM   1542  C   ALA   210     -84.329  74.043  10.313  1.00234.64           C
ATOM   1543  O   ALA   210     -83.595  74.809   9.697  1.00234.64           O
ATOM   1544  N   CYS   211     -83.988  72.760  10.633  1.00124.93           N
ATOM   1545  CA  CYS   211     -82.857  72.059  10.060  1.00124.93           C
ATOM   1546  CB  CYS   211     -81.574  72.897   9.882  1.00124.93           C
ATOM   1547  SG  CYS   211     -81.423  73.724   8.263  1.00124.93           S
ATOM   1548  C   CYS   211     -82.457  70.868  10.889  1.00124.93           C
ATOM   1549  O   CYS   211     -82.843  70.725  12.051  1.00124.93           O
ATOM   1550  N   ALA   212     -81.621  70.004  10.258  1.00226.64           N
ATOM   1551  CA  ALA   212     -81.081  68.782  10.802  1.00226.64           C
ATOM   1552  CB  ALA   212     -82.100  67.655  11.019  1.00226.64           C
ATOM   1553  C   ALA   212     -80.093  68.275   9.788  1.00226.64           C
ATOM   1554  O   ALA   212     -79.039  68.873   9.600  1.00226.64           O
ATOM   1555  N   PHE   213     -80.389  67.079   9.223  1.00344.92           N
ATOM   1556  CA  PHE   213     -79.775  66.348   8.131  1.00344.92           C
ATOM   1557  CB  PHE   213     -79.335  67.125   6.850  1.00344.92           C
ATOM   1558  CG  PHE   213     -78.281  68.164   7.098  1.00344.92           C
ATOM   1559  CD1 PHE   213     -76.992  67.833   7.439  1.00344.92           C
ATOM   1560  CD2 PHE   213     -78.602  69.497   6.981  1.00344.92           C
ATOM   1561  CE1 PHE   213     -76.046  68.808   7.652  1.00344.92           C
ATOM   1562  CE2 PHE   213     -77.665  70.478   7.190  1.00344.92           C
ATOM   1563  CZ  PHE   213     -76.379  70.138   7.530  1.00344.92           C
ATOM   1564  C   PHE   213     -78.729  65.383   8.567  1.00344.92           C
ATOM   1565  O   PHE   213     -77.962  65.620   9.498  1.00344.92           O
ATOM   1566  N   ARG   214     -78.722  64.227   7.870  1.00341.75           N
ATOM   1567  CA  ARG   214     -77.847  63.123   8.111  1.00341.75           C
ATOM   1568  CB  ARG   214     -78.397  62.187   9.197  1.00341.75           C
ATOM   1569  CG  ARG   214     -79.875  61.809   9.033  1.00341.75           C
ATOM   1570  CD  ARG   214     -80.796  62.975   9.443  1.00341.75           C
ATOM   1571  NE  ARG   214     -82.077  62.421   9.985  1.00341.75           N
ATOM   1572  CZ  ARG   214     -83.246  62.453   9.276  1.00341.75           C
ATOM   1573  NH1 ARG   214     -83.284  62.910   7.987  1.00341.75           N
ATOM   1574  NH2 ARG   214     -84.396  62.030   9.873  1.00341.75           N
ATOM   1575  C   ARG   214     -77.600  62.390   6.824  1.00341.75           C
ATOM   1576  O   ARG   214     -78.275  62.623   5.823  1.00341.75           O
ATOM   1577  N   ARG   215     -76.587  61.489   6.822  1.00348.68           N
ATOM   1578  CA  ARG   215     -76.171  60.783   5.632  1.00348.68           C
ATOM   1579  CB  ARG   215     -75.353  61.712   4.717  1.00348.68           C
ATOM   1580  CG  ARG   215     -74.217  62.424   5.446  1.00348.68           C
ATOM   1581  CD  ARG   215     -73.455  63.401   4.554  1.00348.68           C
ATOM   1582  NE  ARG   215     -73.043  62.635   3.345  1.00348.68           N
ATOM   1583  CZ  ARG   215     -73.845  62.614   2.244  1.00348.68           C
ATOM   1584  NH1 ARG   215     -75.014  63.320   2.227  1.00348.68           N
ATOM   1585  NH2 ARG   215     -73.469  61.892   1.144  1.00348.68           N
ATOM   1586  C   ARG   215     -75.445  59.506   6.032  1.00348.68           C
ATOM   1587  O   ARG   215     -76.052  58.666   6.690  1.00348.68           O
ATOM   1588  N   GLY   216     -74.154  59.279   5.663  1.00309.00           N
ATOM   1589  CA  GLY   216     -73.521  58.056   6.111  1.00309.00           C
ATOM   1590  C   GLY   216     -72.577  57.459   5.109  1.00309.00           C
ATOM   1591  O   GLY   216     -71.524  56.965   5.509  1.00309.00           O
ATOM   1592  N   ARG   217     -72.888  57.442   3.799  1.00275.92           N
ATOM   1593  CA  ARG   217     -71.839  56.942   2.961  1.00275.92           C
ATOM   1594  CB  ARG   217     -72.275  55.939   1.881  1.00275.92           C
ATOM   1595  CG  ARG   217     -71.074  55.412   1.095  1.00275.92           C
ATOM   1596  CD  ARG   217     -70.142  54.565   1.959  1.00275.92           C
ATOM   1597  NE  ARG   217     -70.780  53.228   2.091  1.00275.92           N
ATOM   1598  CZ  ARG   217     -70.816  52.611   3.308  1.00275.92           C
ATOM   1599  NH1 ARG   217     -70.318  53.246   4.408  1.00275.92           N
ATOM   1600  NH2 ARG   217     -71.350  51.360   3.421  1.00275.92           N
ATOM   1601  C   ARG   217     -71.298  58.121   2.225  1.00275.92           C
ATOM   1602  O   ARG   217     -71.884  58.562   1.240  1.00275.92           O
ATOM   1603  N   LYS   218     -70.159  58.674   2.697  1.00134.48           N
ATOM   1604  CA  LYS   218     -69.573  59.783   1.999  1.00134.48           C
ATOM   1605  CB  LYS   218     -69.811  61.148   2.665  1.00134.48           C
ATOM   1606  CG  LYS   218     -68.955  61.385   3.909  1.00134.48           C
ATOM   1607  CD  LYS   218     -68.928  62.854   4.334  1.00134.48           C
ATOM   1608  CE  LYS   218     -67.870  63.169   5.389  1.00134.48           C
ATOM   1609  NZ  LYS   218     -66.569  63.428   4.733  1.00134.48           N
ATOM   1610  C   LYS   218     -68.096  59.552   1.975  1.00134.48           C
ATOM   1611  O   LYS   218     -67.491  59.230   2.997  1.00134.48           O
ATOM   1612  N   LYS   219     -67.500  59.629   0.770  1.00164.07           N
ATOM   1613  CA  LYS   219     -66.102  59.378   0.583  1.00164.07           C
ATOM   1614  CB  LYS   219     -65.749  59.098  -0.874  1.00164.07           C
ATOM   1615  CG  LYS   219     -66.486  57.868  -1.373  1.00164.07           C
ATOM   1616  CD  LYS   219     -66.368  57.651  -2.876  1.00164.07           C
ATOM   1617  CE  LYS   219     -65.874  56.246  -3.210  1.00164.07           C
ATOM   1618  NZ  LYS   219     -66.803  55.243  -2.639  1.00164.07           N
ATOM   1619  C   LYS   219     -65.189  60.479   1.003  1.00164.07           C
ATOM   1620  O   LYS   219     -64.234  60.247   1.739  1.00164.07           O
ATOM   1621  N   ARG   220     -65.453  61.726   0.576  1.00216.51           N
ATOM   1622  CA  ARG   220     -64.365  62.631   0.772  1.00216.51           C
ATOM   1623  CB  ARG   220     -63.582  62.908  -0.524  1.00216.51           C
ATOM   1624  CG  ARG   220     -64.460  63.376  -1.686  1.00216.51           C
ATOM   1625  CD  ARG   220     -64.995  62.198  -2.496  1.00216.51           C
ATOM   1626  NE  ARG   220     -65.382  62.716  -3.837  1.00216.51           N
ATOM   1627  CZ  ARG   220     -64.418  62.867  -4.789  1.00216.51           C
ATOM   1628  NH1 ARG   220     -63.113  62.608  -4.480  1.00216.51           N
ATOM   1629  NH2 ARG   220     -64.754  63.290  -6.046  1.00216.51           N
ATOM   1630  C   ARG   220     -64.731  63.953   1.342  1.00216.51           C
ATOM   1631  O   ARG   220     -65.767  64.551   1.049  1.00216.51           O
ATOM   1632  N   ILE   221     -63.819  64.411   2.219  1.00202.35           N
ATOM   1633  CA  ILE   221     -63.774  65.714   2.801  1.00202.35           C
ATOM   1634  CB  ILE   221     -64.168  65.687   4.269  1.00202.35           C
ATOM   1635  CG1 ILE   221     -64.504  67.091   4.792  1.00202.35           C
ATOM   1636  CG2 ILE   221     -63.132  64.918   5.106  1.00202.35           C
ATOM   1637  CD1 ILE   221     -65.846  67.615   4.278  1.00202.35           C
ATOM   1638  C   ILE   221     -62.317  66.075   2.641  1.00202.35           C
ATOM   1639  O   ILE   221     -61.456  65.277   2.998  1.00202.35           O
ATOM   1640  N   PRO   222     -61.967  67.184   2.051  1.00157.40           N
ATOM   1641  CA  PRO   222     -60.562  67.465   1.981  1.00157.40           C
ATOM   1642  CD  PRO   222     -62.687  67.665   0.888  1.00157.40           C
ATOM   1643  CB  PRO   222     -60.397  68.435   0.817  1.00157.40           C
ATOM   1644  CG  PRO   222     -61.617  68.164  -0.081  1.00157.40           C
ATOM   1645  C   PRO   222     -60.287  68.058   3.321  1.00157.40           C
ATOM   1646  O   PRO   222     -61.228  68.601   3.899  1.00157.40           O
ATOM   1647  N   TYR   223     -59.079  67.885   3.898  1.00164.84           N
ATOM   1648  CA  TYR   223     -58.802  68.485   5.184  1.00164.84           C
ATOM   1649  CB  TYR   223     -57.462  67.978   5.782  1.00164.84           C
ATOM   1650  CG  TYR   223     -57.488  66.505   5.917  1.00164.84           C
ATOM   1651  CD1 TYR   223     -57.394  65.730   4.791  1.00164.84           C
ATOM   1652  CD2 TYR   223     -57.623  65.898   7.145  1.00164.84           C
ATOM   1653  CE1 TYR   223     -57.417  64.364   4.876  1.00164.84           C
ATOM   1654  CE2 TYR   223     -57.647  64.527   7.243  1.00164.84           C
ATOM   1655  CZ  TYR   223     -57.547  63.770   6.101  1.00164.84           C
ATOM   1656  OH  TYR   223     -57.569  62.363   6.156  1.00164.84           O
ATOM   1657  C   TYR   223     -58.551  69.943   5.021  1.00164.84           C
ATOM   1658  O   TYR   223     -59.311  70.794   5.480  1.00164.84           O
ATOM   1659  N   SER   224     -57.460  70.221   4.271  1.00 73.49           N
ATOM   1660  CA  SER   224     -56.916  71.512   3.985  1.00 73.49           C
ATOM   1661  CB  SER   224     -56.316  72.203   5.216  1.00 73.49           C
ATOM   1662  OG  SER   224     -57.334  72.322   6.197  1.00 73.49           O
ATOM   1663  C   SER   224     -55.797  71.240   3.035  1.00 73.49           C
ATOM   1664  O   SER   224     -55.290  70.124   2.955  1.00 73.49           O
ATOM   1665  N   LYS   225     -55.399  72.253   2.262  1.00128.09           N
ATOM   1666  CA  LYS   225     -54.339  72.080   1.321  1.00128.09           C
ATOM   1667  CB  LYS   225     -54.275  73.239   0.326  1.00128.09           C
ATOM   1668  CG  LYS   225     -54.356  74.607   0.982  1.00128.09           C
ATOM   1669  CD  LYS   225     -54.294  75.726  -0.049  1.00128.09           C
ATOM   1670  CE  LYS   225     -52.999  75.732  -0.867  1.00128.09           C
ATOM   1671  NZ  LYS   225     -53.122  76.729  -1.949  1.00128.09           N
ATOM   1672  C   LYS   225     -53.027  71.881   2.024  1.00128.09           C
ATOM   1673  O   LYS   225     -52.171  71.144   1.539  1.00128.09           O
ATOM   1674  N   GLY   226     -52.825  72.553   3.179  1.00 60.95           N
ATOM   1675  CA  GLY   226     -51.609  72.450   3.953  1.00 60.95           C
ATOM   1676  C   GLY   226     -51.470  71.085   4.540  1.00 60.95           C
ATOM   1677  O   GLY   226     -50.365  70.591   4.766  1.00 60.95           O
ATOM   1678  N   GLN   227     -52.601  70.490   4.931  1.00127.61           N
ATOM   1679  CA  GLN   227     -52.556  69.186   5.509  1.00127.61           C
ATOM   1680  CB  GLN   227     -53.828  68.907   6.306  1.00127.61           C
ATOM   1681  CG  GLN   227     -53.703  69.676   7.617  1.00127.61           C
ATOM   1682  CD  GLN   227     -55.065  70.142   8.053  1.00127.61           C
ATOM   1683  OE1 GLN   227     -55.858  69.397   8.620  1.00127.61           O
ATOM   1684  NE2 GLN   227     -55.329  71.446   7.787  1.00127.61           N
ATOM   1685  C   GLN   227     -52.276  68.144   4.477  1.00127.61           C
ATOM   1686  O   GLN   227     -51.480  67.234   4.700  1.00127.61           O
ATOM   1687  N   LEU   228     -52.925  68.247   3.308  1.00 81.72           N
ATOM   1688  CA  LEU   228     -52.702  67.277   2.276  1.00 81.72           C
ATOM   1689  CB  LEU   228     -53.696  67.352   1.116  1.00 81.72           C
ATOM   1690  CG  LEU   228     -55.132  67.060   1.572  1.00 81.72           C
ATOM   1691  CD1 LEU   228     -56.016  66.774   0.355  1.00 81.72           C
ATOM   1692  CD2 LEU   228     -55.174  65.947   2.633  1.00 81.72           C
ATOM   1693  C   LEU   228     -51.342  67.474   1.705  1.00 81.72           C
ATOM   1694  O   LEU   228     -50.698  66.516   1.285  1.00 81.72           O
ATOM   1695  N   ARG   229     -50.888  68.737   1.625  1.00 92.06           N
ATOM   1696  CA  ARG   229     -49.608  69.007   1.036  1.00 92.06           C
ATOM   1697  CB  ARG   229     -49.279  70.509   0.923  1.00 92.06           C
ATOM   1698  CG  ARG   229     -48.047  70.773   0.048  1.00 92.06           C
ATOM   1699  CD  ARG   229     -47.560  72.227   0.050  1.00 92.06           C
ATOM   1700  NE  ARG   229     -46.700  72.400   1.255  1.00 92.06           N
ATOM   1701  CZ  ARG   229     -46.718  73.565   1.969  1.00 92.06           C
ATOM   1702  NH1 ARG   229     -47.555  74.584   1.613  1.00 92.06           N
ATOM   1703  NH2 ARG   229     -45.893  73.706   3.045  1.00 92.06           N
ATOM   1704  C   ARG   229     -48.522  68.388   1.858  1.00 92.06           C
ATOM   1705  O   ARG   229     -47.619  67.743   1.329  1.00 92.06           O
ATOM   1706  N   GLU   230     -48.593  68.566   3.187  1.00 99.28           N
ATOM   1707  CA  GLU   230     -47.582  68.091   4.087  1.00 99.28           C
ATOM   1708  CB  GLU   230     -47.795  68.628   5.510  1.00 99.28           C
ATOM   1709  CG  GLU   230     -46.590  68.440   6.431  1.00 99.28           C
ATOM   1710  CD  GLU   230     -46.907  69.120   7.758  1.00 99.28           C
ATOM   1711  OE1 GLU   230     -48.119  69.274   8.064  1.00 99.28           O
ATOM   1712  OE2 GLU   230     -45.945  69.496   8.480  1.00 99.28           O
ATOM   1713  C   GLU   230     -47.601  66.597   4.140  1.00 99.28           C
ATOM   1714  O   GLU   230     -46.572  65.957   4.361  1.00 99.28           O
ATOM   1715  N   LEU   231     -48.793  65.996   4.010  1.00163.76           N
ATOM   1716  CA  LEU   231     -48.865  64.574   4.140  1.00163.76           C
ATOM   1717  CB  LEU   231     -50.309  64.057   4.189  1.00163.76           C
ATOM   1718  CG  LEU   231     -50.387  62.663   4.837  1.00163.76           C
ATOM   1719  CD1 LEU   231     -49.624  61.595   4.042  1.00163.76           C
ATOM   1720  CD2 LEU   231     -49.917  62.750   6.295  1.00163.76           C
ATOM   1721  C   LEU   231     -48.177  63.933   2.973  1.00163.76           C
ATOM   1722  O   LEU   231     -47.347  63.039   3.132  1.00163.76           O
ATOM   1723  N   GLU   232     -48.501  64.401   1.754  1.00 67.33           N
ATOM   1724  CA  GLU   232     -47.965  63.828   0.556  1.00 67.33           C
ATOM   1725  CB  GLU   232     -48.689  64.311  -0.710  1.00 67.33           C
ATOM   1726  CG  GLU   232     -50.131  63.799  -0.769  1.00 67.33           C
ATOM   1727  CD  GLU   232     -50.785  64.318  -2.037  1.00 67.33           C
ATOM   1728  OE1 GLU   232     -50.208  65.246  -2.664  1.00 67.33           O
ATOM   1729  OE2 GLU   232     -51.872  63.792  -2.397  1.00 67.33           O
ATOM   1730  C   GLU   232     -46.507  64.134   0.454  1.00 67.33           C
ATOM   1731  O   GLU   232     -45.750  63.348  -0.113  1.00 67.33           O
ATOM   1732  N   ARG   233     -46.071  65.308   0.944  1.00135.07           N
ATOM   1733  CA  ARG   233     -44.677  65.616   0.808  1.00135.07           C
ATOM   1734  CB  ARG   233     -44.328  67.067   1.178  1.00135.07           C
ATOM   1735  CG  ARG   233     -44.963  68.105   0.247  1.00135.07           C
ATOM   1736  CD  ARG   233     -45.481  67.539  -1.082  1.00135.07           C
ATOM   1737  NE  ARG   233     -44.367  66.815  -1.758  1.00135.07           N
ATOM   1738  CZ  ARG   233     -44.657  65.869  -2.698  1.00135.07           C
ATOM   1739  NH1 ARG   233     -45.944  65.699  -3.119  1.00135.07           N
ATOM   1740  NH2 ARG   233     -43.661  65.095  -3.218  1.00135.07           N
ATOM   1741  C   ARG   233     -43.815  64.705   1.625  1.00135.07           C
ATOM   1742  O   ARG   233     -42.895  64.073   1.105  1.00135.07           O
ATOM   1743  N   GLU   234     -44.104  64.577   2.930  1.00149.83           N
ATOM   1744  CA  GLU   234     -43.263  63.740   3.733  1.00149.83           C
ATOM   1745  CB  GLU   234     -43.393  63.969   5.253  1.00149.83           C
ATOM   1746  CG  GLU   234     -44.774  64.408   5.734  1.00149.83           C
ATOM   1747  CD  GLU   234     -45.652  63.210   6.013  1.00149.83           C
ATOM   1748  OE1 GLU   234     -45.572  62.202   5.260  1.00149.83           O
ATOM   1749  OE2 GLU   234     -46.424  63.303   7.004  1.00149.83           O
ATOM   1750  C   GLU   234     -43.407  62.309   3.327  1.00149.83           C
ATOM   1751  O   GLU   234     -42.490  61.508   3.512  1.00149.83           O
ATOM   1752  N   TYR   235     -44.592  61.933   2.818  1.00 71.49           N
ATOM   1753  CA  TYR   235     -44.785  60.586   2.365  1.00 71.49           C
ATOM   1754  CB  TYR   235     -46.266  60.261   2.095  1.00 71.49           C
ATOM   1755  CG  TYR   235     -46.395  58.776   2.117  1.00 71.49           C
ATOM   1756  CD1 TYR   235     -46.063  58.005   1.028  1.00 71.49           C
ATOM   1757  CD2 TYR   235     -46.857  58.157   3.258  1.00 71.49           C
ATOM   1758  CE1 TYR   235     -46.188  56.636   1.081  1.00 71.49           C
ATOM   1759  CE2 TYR   235     -46.985  56.790   3.317  1.00 71.49           C
ATOM   1760  CZ  TYR   235     -46.650  56.027   2.224  1.00 71.49           C
ATOM   1761  OH  TYR   235     -46.778  54.623   2.277  1.00 71.49           O
ATOM   1762  C   TYR   235     -44.017  60.375   1.091  1.00 71.49           C
ATOM   1763  O   TYR   235     -43.385  59.340   0.908  1.00 71.49           O
ATOM   1764  N   ALA   236     -44.068  61.352   0.163  1.00 43.76           N
ATOM   1765  CA  ALA   236     -43.429  61.250  -1.123  1.00 43.76           C
ATOM   1766  CB  ALA   236     -43.767  62.432  -2.046  1.00 43.76           C
ATOM   1767  C   ALA   236     -41.941  61.208  -0.989  1.00 43.76           C
ATOM   1768  O   ALA   236     -41.270  60.490  -1.729  1.00 43.76           O
ATOM   1769  N   ALA   237     -41.383  61.992  -0.047  1.00 51.33           N
ATOM   1770  CA  ALA   237     -39.959  62.113   0.067  1.00 51.33           C
ATOM   1771  CB  ALA   237     -39.537  63.076   1.189  1.00 51.33           C
ATOM   1772  C   ALA   237     -39.337  60.785   0.365  1.00 51.33           C
ATOM   1773  O   ALA   237     -38.352  60.402  -0.263  1.00 51.33           O
ATOM   1774  N   ASN   238     -39.909  60.034   1.320  1.00183.72           N
ATOM   1775  CA  ASN   238     -39.362  58.766   1.701  1.00183.72           C
ATOM   1776  CB  ASN   238     -38.563  58.822   3.012  1.00183.72           C
ATOM   1777  CG  ASN   238     -37.329  59.676   2.759  1.00183.72           C
ATOM   1778  OD1 ASN   238     -36.579  59.445   1.812  1.00183.72           O
ATOM   1779  ND2 ASN   238     -37.117  60.704   3.624  1.00183.72           N
ATOM   1780  C   ASN   238     -40.541  57.877   1.923  1.00183.72           C
ATOM   1781  O   ASN   238     -41.415  57.773   1.069  1.00183.72           O
ATOM   1782  N   LYS   239     -40.484  57.012   2.944  1.00180.36           N
ATOM   1783  CA  LYS   239     -41.656  56.277   3.323  1.00180.36           C
ATOM   1784  CB  LYS   239     -41.304  54.875   3.830  1.00180.36           C
ATOM   1785  CG  LYS   239     -40.602  54.051   2.754  1.00180.36           C
ATOM   1786  CD  LYS   239     -39.945  52.775   3.273  1.00180.36           C
ATOM   1787  CE  LYS   239     -39.120  52.069   2.199  1.00180.36           C
ATOM   1788  NZ  LYS   239     -39.922  51.948   0.962  1.00180.36           N
ATOM   1789  C   LYS   239     -42.437  56.961   4.400  1.00180.36           C
ATOM   1790  O   LYS   239     -43.657  57.108   4.320  1.00180.36           O
ATOM   1791  N   PHE   240     -41.721  57.416   5.451  1.00150.90           N
ATOM   1792  CA  PHE   240     -42.425  57.870   6.612  1.00150.90           C
ATOM   1793  CB  PHE   240     -42.672  56.699   7.584  1.00150.90           C
ATOM   1794  CG  PHE   240     -43.901  56.931   8.394  1.00150.90           C
ATOM   1795  CD1 PHE   240     -43.899  57.712   9.525  1.00150.90           C
ATOM   1796  CD2 PHE   240     -45.077  56.328   8.007  1.00150.90           C
ATOM   1797  CE1 PHE   240     -45.056  57.894  10.248  1.00150.90           C
ATOM   1798  CE2 PHE   240     -46.235  56.505   8.725  1.00150.90           C
ATOM   1799  CZ  PHE   240     -46.226  57.292   9.850  1.00150.90           C
ATOM   1800  C   PHE   240     -41.538  58.866   7.293  1.00150.90           C
ATOM   1801  O   PHE   240     -40.389  59.070   6.904  1.00150.90           O
ATOM   1802  N   ILE   241     -42.054  59.503   8.357  1.00 99.27           N
ATOM   1803  CA  ILE   241     -41.344  60.545   9.032  1.00 99.27           C
ATOM   1804  CB  ILE   241     -42.082  61.844   8.913  1.00 99.27           C
ATOM   1805  CG1 ILE   241     -43.538  61.650   9.361  1.00 99.27           C
ATOM   1806  CG2 ILE   241     -41.935  62.365   7.475  1.00 99.27           C
ATOM   1807  CD1 ILE   241     -44.372  62.923   9.279  1.00 99.27           C
ATOM   1808  C   ILE   241     -41.131  60.169  10.467  1.00 99.27           C
ATOM   1809  O   ILE   241     -41.821  59.315  11.023  1.00 99.27           O
ATOM   1810  N   THR   242     -40.114  60.803  11.084  1.00109.73           N
ATOM   1811  CA  THR   242     -39.689  60.523  12.426  1.00109.73           C
ATOM   1812  CB  THR   242     -38.502  61.354  12.817  1.00109.73           C
ATOM   1813  OG1 THR   242     -37.471  61.206  11.857  1.00109.73           O
ATOM   1814  CG2 THR   242     -37.988  60.898  14.191  1.00109.73           C
ATOM   1815  C   THR   242     -40.797  60.916  13.344  1.00109.73           C
ATOM   1816  O   THR   242     -41.714  61.627  12.950  1.00109.73           O
ATOM   1817  N   LYS   243     -40.742  60.469  14.610  1.00 96.37           N
ATOM   1818  CA  LYS   243     -41.777  60.817  15.536  1.00 96.37           C
ATOM   1819  CB  LYS   243     -41.515  60.281  16.954  1.00 96.37           C
ATOM   1820  CG  LYS   243     -41.674  58.764  17.084  1.00 96.37           C
ATOM   1821  CD  LYS   243     -40.648  57.953  16.291  1.00 96.37           C
ATOM   1822  CE  LYS   243     -41.090  57.645  14.859  1.00 96.37           C
ATOM   1823  NZ  LYS   243     -40.131  56.712  14.223  1.00 96.37           N
ATOM   1824  C   LYS   243     -41.794  62.305  15.610  1.00 96.37           C
ATOM   1825  O   LYS   243     -42.855  62.922  15.690  1.00 96.37           O
ATOM   1826  N   ASP   244     -40.603  62.926  15.592  1.00 76.74           N
ATOM   1827  CA  ASP   244     -40.549  64.354  15.631  1.00 76.74           C
ATOM   1828  CB  ASP   244     -39.114  64.903  15.660  1.00 76.74           C
ATOM   1829  CG  ASP   244     -38.591  64.733  17.073  1.00 76.74           C
ATOM   1830  OD1 ASP   244     -39.402  64.936  18.015  1.00 76.74           O
ATOM   1831  OD2 ASP   244     -37.388  64.396  17.235  1.00 76.74           O
ATOM   1832  C   ASP   244     -41.189  64.884  14.394  1.00 76.74           C
ATOM   1833  O   ASP   244     -41.966  65.831  14.459  1.00 76.74           O
ATOM   1834  N   LYS   245     -40.883  64.272  13.235  1.00137.25           N
ATOM   1835  CA  LYS   245     -41.362  64.753  11.969  1.00137.25           C
ATOM   1836  CB  LYS   245     -40.823  63.936  10.784  1.00137.25           C
ATOM   1837  CG  LYS   245     -39.301  63.953  10.659  1.00137.25           C
ATOM   1838  CD  LYS   245     -38.720  65.356  10.511  1.00137.25           C
ATOM   1839  CE  LYS   245     -38.412  66.023  11.852  1.00137.25           C
ATOM   1840  NZ  LYS   245     -37.700  67.299  11.629  1.00137.25           N
ATOM   1841  C   LYS   245     -42.854  64.644  11.882  1.00137.25           C
ATOM   1842  O   LYS   245     -43.537  65.583  11.478  1.00137.25           O
ATOM   1843  N   ARG   246     -43.402  63.482  12.264  1.00109.86           N
ATOM   1844  CA  ARG   246     -44.811  63.246  12.171  1.00109.86           C
ATOM   1845  CB  ARG   246     -45.246  61.826  12.545  1.00109.86           C
ATOM   1846  CG  ARG   246     -45.002  61.467  14.007  1.00109.86           C
ATOM   1847  CD  ARG   246     -45.513  60.068  14.334  1.00109.86           C
ATOM   1848  NE  ARG   246     -45.604  59.931  15.812  1.00109.86           N
ATOM   1849  CZ  ARG   246     -46.171  58.803  16.331  1.00109.86           C
ATOM   1850  NH1 ARG   246     -46.582  57.806  15.497  1.00109.86           N
ATOM   1851  NH2 ARG   246     -46.333  58.666  17.678  1.00109.86           N
ATOM   1852  C   ARG   246     -45.477  64.169  13.131  1.00109.86           C
ATOM   1853  O   ARG   246     -46.655  64.490  13.001  1.00109.86           O
ATOM   1854  N   ARG   247     -44.764  64.536  14.200  1.00 74.92           N
ATOM   1855  CA  ARG   247     -45.331  65.463  15.129  1.00 74.92           C
ATOM   1856  CB  ARG   247     -44.490  65.630  16.407  1.00 74.92           C
ATOM   1857  CG  ARG   247     -44.511  64.395  17.312  1.00 74.92           C
ATOM   1858  CD  ARG   247     -43.696  64.562  18.595  1.00 74.92           C
ATOM   1859  NE  ARG   247     -43.816  63.298  19.373  1.00 74.92           N
ATOM   1860  CZ  ARG   247     -43.197  63.181  20.584  1.00 74.92           C
ATOM   1861  NH1 ARG   247     -42.478  64.228  21.086  1.00 74.92           N
ATOM   1862  NH2 ARG   247     -43.296  62.018  21.291  1.00 74.92           N
ATOM   1863  C   ARG   247     -45.461  66.805  14.470  1.00 74.92           C
ATOM   1864  O   ARG   247     -46.451  67.503  14.676  1.00 74.92           O
ATOM   1865  N   LYS   248     -44.470  67.204  13.645  1.00115.03           N
ATOM   1866  CA  LYS   248     -44.526  68.511  13.048  1.00115.03           C
ATOM   1867  CB  LYS   248     -43.349  68.844  12.106  1.00115.03           C
ATOM   1868  CG  LYS   248     -42.081  69.372  12.785  1.00115.03           C
ATOM   1869  CD  LYS   248     -41.305  68.337  13.594  1.00115.03           C
ATOM   1870  CE  LYS   248     -39.929  68.818  14.057  1.00115.03           C
ATOM   1871  NZ  LYS   248     -40.074  69.845  15.111  1.00115.03           N
ATOM   1872  C   LYS   248     -45.758  68.593  12.221  1.00115.03           C
ATOM   1873  O   LYS   248     -46.456  69.606  12.227  1.00115.03           O
ATOM   1874  N   ILE   249     -46.062  67.525  11.471  1.00157.88           N
ATOM   1875  CA  ILE   249     -47.223  67.609  10.653  1.00157.88           C
ATOM   1876  CB  ILE   249     -47.331  66.445   9.708  1.00157.88           C
ATOM   1877  CG1 ILE   249     -48.449  66.618   8.686  1.00157.88           C
ATOM   1878  CG2 ILE   249     -47.472  65.170  10.508  1.00157.88           C
ATOM   1879  CD1 ILE   249     -48.430  65.486   7.656  1.00157.88           C
ATOM   1880  C   ILE   249     -48.424  67.732  11.535  1.00157.88           C
ATOM   1881  O   ILE   249     -49.167  68.689  11.403  1.00157.88           O
ATOM   1882  N   SER   250     -48.599  66.862  12.542  1.00 64.54           N
ATOM   1883  CA  SER   250     -49.758  66.929  13.396  1.00 64.54           C
ATOM   1884  CB  SER   250     -49.696  65.891  14.534  1.00 64.54           C
ATOM   1885  OG  SER   250     -50.800  66.045  15.413  1.00 64.54           O
ATOM   1886  C   SER   250     -49.805  68.283  14.027  1.00 64.54           C
ATOM   1887  O   SER   250     -50.878  68.784  14.354  1.00 64.54           O
ATOM   1888  N   ALA   251     -48.631  68.894  14.255  1.00 44.19           N
ATOM   1889  CA  ALA   251     -48.586  70.203  14.836  1.00 44.19           C
ATOM   1890  CB  ALA   251     -47.152  70.639  15.177  1.00 44.19           C
ATOM   1891  C   ALA   251     -49.144  71.216  13.879  1.00 44.19           C
ATOM   1892  O   ALA   251     -49.939  72.071  14.266  1.00 44.19           O
ATOM   1893  N   ALA   252     -48.703  71.163  12.605  1.00 56.41           N
ATOM   1894  CA  ALA   252     -49.134  72.091  11.591  1.00 56.41           C
ATOM   1895  CB  ALA   252     -48.305  71.973  10.301  1.00 56.41           C
ATOM   1896  C   ALA   252     -50.568  71.845  11.222  1.00 56.41           C
ATOM   1897  O   ALA   252     -51.360  72.760  11.013  1.00 56.41           O
ATOM   1898  N   THR   253     -50.897  70.558  11.090  1.00 92.71           N
ATOM   1899  CA  THR   253     -52.143  69.963  10.719  1.00 92.71           C
ATOM   1900  CB  THR   253     -51.999  68.519  10.339  1.00 92.71           C
ATOM   1901  OG1 THR   253     -51.572  67.757  11.456  1.00 92.71           O
ATOM   1902  CG2 THR   253     -50.957  68.416   9.212  1.00 92.71           C
ATOM   1903  C   THR   253     -53.107  70.052  11.859  1.00 92.71           C
ATOM   1904  O   THR   253     -54.312  69.920  11.659  1.00 92.71           O
ATOM   1905  N   SER   254     -52.602  70.268  13.088  1.00110.35           N
ATOM   1906  CA  SER   254     -53.435  70.303  14.260  1.00110.35           C
ATOM   1907  CB  SER   254     -54.462  71.451  14.243  1.00110.35           C
ATOM   1908  OG  SER   254     -55.293  71.386  15.393  1.00110.35           O
ATOM   1909  C   SER   254     -54.197  69.022  14.427  1.00110.35           C
ATOM   1910  O   SER   254     -55.417  68.980  14.298  1.00110.35           O
ATOM   1911  N   LEU   255     -53.467  67.926  14.704  1.00117.67           N
ATOM   1912  CA  LEU   255     -54.054  66.638  14.915  1.00117.67           C
ATOM   1913  CB  LEU   255     -53.471  65.586  13.961  1.00117.67           C
ATOM   1914  CG  LEU   255     -53.552  65.979  12.476  1.00117.67           C
ATOM   1915  CD1 LEU   255     -52.952  64.882  11.586  1.00117.67           C
ATOM   1916  CD2 LEU   255     -54.981  66.362  12.066  1.00117.67           C
ATOM   1917  C   LEU   255     -53.630  66.201  16.280  1.00117.67           C
ATOM   1918  O   LEU   255     -53.438  66.995  17.198  1.00117.67           O
ATOM   1919  N   SER   256     -53.588  64.878  16.461  1.00228.19           N
ATOM   1920  CA  SER   256     -52.978  64.271  17.598  1.00228.19           C
ATOM   1921  CB  SER   256     -53.995  63.686  18.596  1.00228.19           C
ATOM   1922  OG  SER   256     -54.936  62.859  17.928  1.00228.19           O
ATOM   1923  C   SER   256     -52.264  63.189  16.901  1.00228.19           C
ATOM   1924  O   SER   256     -52.934  62.298  16.413  1.00228.19           O
ATOM   1925  N   GLU   257     -50.926  63.145  16.973  1.00249.06           N
ATOM   1926  CA  GLU   257     -50.029  62.439  16.093  1.00249.06           C
ATOM   1927  CB  GLU   257     -48.634  62.349  16.705  1.00249.06           C
ATOM   1928  CG  GLU   257     -48.691  61.900  18.159  1.00249.06           C
ATOM   1929  CD  GLU   257     -47.317  62.160  18.740  1.00249.06           C
ATOM   1930  OE1 GLU   257     -46.370  61.422  18.363  1.00249.06           O
ATOM   1931  OE2 GLU   257     -47.192  63.107  19.562  1.00249.06           O
ATOM   1932  C   GLU   257     -50.481  61.067  15.704  1.00249.06           C
ATOM   1933  O   GLU   257     -50.175  60.643  14.589  1.00249.06           O
ATOM   1934  N   ARG   258     -51.212  60.337  16.561  1.00122.84           N
ATOM   1935  CA  ARG   258     -51.654  59.019  16.194  1.00122.84           C
ATOM   1936  CB  ARG   258     -52.621  58.413  17.221  1.00122.84           C
ATOM   1937  CG  ARG   258     -51.998  58.151  18.591  1.00122.84           C
ATOM   1938  CD  ARG   258     -53.027  57.707  19.633  1.00122.84           C
ATOM   1939  NE  ARG   258     -53.669  56.463  19.122  1.00122.84           N
ATOM   1940  CZ  ARG   258     -54.807  55.992  19.708  1.00122.84           C
ATOM   1941  NH1 ARG   258     -55.366  56.667  20.755  1.00122.84           N
ATOM   1942  NH2 ARG   258     -55.390  54.847  19.246  1.00122.84           N
ATOM   1943  C   ARG   258     -52.429  59.156  14.920  1.00122.84           C
ATOM   1944  O   ARG   258     -52.433  58.269  14.070  1.00122.84           O
ATOM   1945  N   GLN   259     -53.109  60.300  14.778  1.00 99.69           N
ATOM   1946  CA  GLN   259     -53.925  60.645  13.662  1.00 99.69           C
ATOM   1947  CB  GLN   259     -54.622  62.001  13.866  1.00 99.69           C
ATOM   1948  CG  GLN   259     -55.960  62.140  13.134  1.00 99.69           C
ATOM   1949  CD  GLN   259     -55.841  61.570  11.730  1.00 99.69           C
ATOM   1950  OE1 GLN   259     -55.223  62.167  10.850  1.00 99.69           O
ATOM   1951  NE2 GLN   259     -56.444  60.370  11.515  1.00 99.69           N
ATOM   1952  C   GLN   259     -53.049  60.758  12.454  1.00 99.69           C
ATOM   1953  O   GLN   259     -53.427  60.325  11.372  1.00 99.69           O
ATOM   1954  N   ILE   260     -51.849  61.351  12.583  1.00156.88           N
ATOM   1955  CA  ILE   260     -51.037  61.510  11.419  1.00156.88           C
ATOM   1956  CB  ILE   260     -49.846  62.387  11.653  1.00156.88           C
ATOM   1957  CG1 ILE   260     -49.530  63.095  10.336  1.00156.88           C
ATOM   1958  CG2 ILE   260     -48.678  61.578  12.240  1.00156.88           C
ATOM   1959  CD1 ILE   260     -49.436  62.166   9.141  1.00156.88           C
ATOM   1960  C   ILE   260     -50.622  60.141  10.985  1.00156.88           C
ATOM   1961  O   ILE   260     -50.648  59.804   9.804  1.00156.88           O
ATOM   1962  N   THR   261     -50.286  59.286  11.965  1.00 54.25           N
ATOM   1963  CA  THR   261     -49.831  57.959  11.701  1.00 54.25           C
ATOM   1964  CB  THR   261     -49.678  57.177  12.969  1.00 54.25           C
ATOM   1965  OG1 THR   261     -48.851  57.888  13.875  1.00 54.25           O
ATOM   1966  CG2 THR   261     -49.036  55.821  12.633  1.00 54.25           C
ATOM   1967  C   THR   261     -50.918  57.314  10.912  1.00 54.25           C
ATOM   1968  O   THR   261     -50.673  56.608   9.936  1.00 54.25           O
ATOM   1969  N   ILE   262     -52.167  57.572  11.327  1.00 94.59           N
ATOM   1970  CA  ILE   262     -53.330  57.061  10.670  1.00 94.59           C
ATOM   1971  CB  ILE   262     -54.598  57.450  11.368  1.00 94.59           C
ATOM   1972  CG1 ILE   262     -54.642  56.847  12.782  1.00 94.59           C
ATOM   1973  CG2 ILE   262     -55.773  57.024  10.473  1.00 94.59           C
ATOM   1974  CD1 ILE   262     -54.609  55.320  12.793  1.00 94.59           C
ATOM   1975  C   ILE   262     -53.393  57.650   9.301  1.00 94.59           C
ATOM   1976  O   ILE   262     -53.746  56.983   8.332  1.00 94.59           O
ATOM   1977  N   TRP   263     -53.041  58.938   9.204  1.00 88.92           N
ATOM   1978  CA  TRP   263     -53.132  59.721   8.016  1.00 88.92           C
ATOM   1979  CB  TRP   263     -52.625  61.145   8.279  1.00 88.92           C
ATOM   1980  CG  TRP   263     -53.005  62.176   7.251  1.00 88.92           C
ATOM   1981  CD2 TRP   263     -52.845  63.581   7.479  1.00 88.92           C
ATOM   1982  CD1 TRP   263     -53.585  62.043   6.024  1.00 88.92           C
ATOM   1983  NE1 TRP   263     -53.801  63.286   5.473  1.00 88.92           N
ATOM   1984  CE2 TRP   263     -53.348  64.241   6.360  1.00 88.92           C
ATOM   1985  CE3 TRP   263     -52.329  64.263   8.542  1.00 88.92           C
ATOM   1986  CZ2 TRP   263     -53.341  65.604   6.286  1.00 88.92           C
ATOM   1987  CZ3 TRP   263     -52.317  65.636   8.464  1.00 88.92           C
ATOM   1988  CH2 TRP   263     -52.813  66.293   7.357  1.00 88.92           C
ATOM   1989  C   TRP   263     -52.261  59.066   6.997  1.00 88.92           C
ATOM   1990  O   TRP   263     -52.667  58.882   5.851  1.00 88.92           O
ATOM   1991  N   PHE   264     -51.047  58.652   7.401  1.00 85.63           N
ATOM   1992  CA  PHE   264     -50.173  58.019   6.457  1.00 85.63           C
ATOM   1993  CB  PHE   264     -48.853  57.516   7.069  1.00 85.63           C
ATOM   1994  CG  PHE   264     -47.876  58.630   7.222  1.00 85.63           C
ATOM   1995  CD1 PHE   264     -48.034  59.596   8.187  1.00 85.63           C
ATOM   1996  CD2 PHE   264     -46.771  58.678   6.400  1.00 85.63           C
ATOM   1997  CE1 PHE   264     -47.102  60.600   8.306  1.00 85.63           C
ATOM   1998  CE2 PHE   264     -45.841  59.682   6.520  1.00 85.63           C
ATOM   1999  CZ  PHE   264     -46.008  60.644   7.480  1.00 85.63           C
ATOM   2000  C   PHE   264     -50.848  56.798   5.926  1.00 85.63           C
ATOM   2001  O   PHE   264     -50.879  56.569   4.718  1.00 85.63           O
ATOM   2002  N   GLN   265     -51.419  55.979   6.824  1.00 25.07           N
ATOM   2003  CA  GLN   265     -52.028  54.751   6.406  1.00 25.07           C
ATOM   2004  CB  GLN   265     -52.552  53.929   7.596  1.00 25.07           C
ATOM   2005  CG  GLN   265     -51.429  53.441   8.514  1.00 25.07           C
ATOM   2006  CD  GLN   265     -52.049  52.661   9.663  1.00 25.07           C
ATOM   2007  OE1 GLN   265     -53.269  52.613   9.812  1.00 25.07           O
ATOM   2008  NE2 GLN   265     -51.184  52.032  10.504  1.00 25.07           N
ATOM   2009  C   GLN   265     -53.177  55.063   5.506  1.00 25.07           C
ATOM   2010  O   GLN   265     -53.376  54.399   4.489  1.00 25.07           O
ATOM   2011  N   ASN   266     -53.962  56.097   5.853  1.00 51.89           N
ATOM   2012  CA  ASN   266     -55.108  56.430   5.062  1.00 51.89           C
ATOM   2013  CB  ASN   266     -55.963  57.554   5.671  1.00 51.89           C
ATOM   2014  CG  ASN   266     -57.329  57.515   4.997  1.00 51.89           C
ATOM   2015  OD1 ASN   266     -58.152  58.413   5.177  1.00 51.89           O
ATOM   2016  ND2 ASN   266     -57.584  56.439   4.206  1.00 51.89           N
ATOM   2017  C   ASN   266     -54.626  56.885   3.726  1.00 51.89           C
ATOM   2018  O   ASN   266     -55.220  56.569   2.700  1.00 51.89           O
ATOM   2019  N   ARG   267     -53.510  57.631   3.706  1.00196.12           N
ATOM   2020  CA  ARG   267     -52.993  58.129   2.469  1.00196.12           C
ATOM   2021  CB  ARG   267     -51.744  59.006   2.620  1.00196.12           C
ATOM   2022  CG  ARG   267     -52.096  60.464   2.891  1.00196.12           C
ATOM   2023  CD  ARG   267     -53.139  60.983   1.901  1.00196.12           C
ATOM   2024  NE  ARG   267     -52.655  60.663   0.529  1.00196.12           N
ATOM   2025  CZ  ARG   267     -53.535  60.657  -0.515  1.00196.12           C
ATOM   2026  NH1 ARG   267     -54.856  60.922  -0.295  1.00196.12           N
ATOM   2027  NH2 ARG   267     -53.094  60.386  -1.778  1.00196.12           N
ATOM   2028  C   ARG   267     -52.631  56.977   1.606  1.00196.12           C
ATOM   2029  O   ARG   267     -52.763  57.053   0.387  1.00196.12           O
ATOM   2030  N   ARG   268     -52.115  55.893   2.205  1.00 96.63           N
ATOM   2031  CA  ARG   268     -51.775  54.762   1.400  1.00 96.63           C
ATOM   2032  CB  ARG   268     -50.985  53.676   2.137  1.00 96.63           C
ATOM   2033  CG  ARG   268     -50.665  52.506   1.207  1.00 96.63           C
ATOM   2034  CD  ARG   268     -49.570  51.579   1.720  1.00 96.63           C
ATOM   2035  NE  ARG   268     -48.270  52.272   1.504  1.00 96.63           N
ATOM   2036  CZ  ARG   268     -47.670  52.202   0.280  1.00 96.63           C
ATOM   2037  NH1 ARG   268     -48.283  51.533  -0.740  1.00 96.63           N
ATOM   2038  NH2 ARG   268     -46.462  52.804   0.073  1.00 96.63           N
ATOM   2039  C   ARG   268     -53.021  54.146   0.864  1.00 96.63           C
ATOM   2040  O   ARG   268     -53.046  53.668  -0.267  1.00 96.63           O
ATOM   2041  N   VAL   269     -54.082  54.112   1.688  1.00 54.67           N
ATOM   2042  CA  VAL   269     -55.331  53.541   1.284  1.00 54.67           C
ATOM   2043  CB  VAL   269     -56.321  53.469   2.405  1.00 54.67           C
ATOM   2044  CG1 VAL   269     -57.697  53.119   1.820  1.00 54.67           C
ATOM   2045  CG2 VAL   269     -55.814  52.434   3.423  1.00 54.67           C
ATOM   2046  C   VAL   269     -55.943  54.361   0.197  1.00 54.67           C
ATOM   2047  O   VAL   269     -56.527  53.819  -0.737  1.00 54.67           O
ATOM   2048  N   LYS   270     -55.852  55.694   0.328  1.00116.12           N
ATOM   2049  CA  LYS   270     -56.426  56.662  -0.560  1.00116.12           C
ATOM   2050  CB  LYS   270     -56.303  58.097  -0.017  1.00116.12           C
ATOM   2051  CG  LYS   270     -57.093  58.361   1.267  1.00116.12           C
ATOM   2052  CD  LYS   270     -58.610  58.252   1.105  1.00116.12           C
ATOM   2053  CE  LYS   270     -59.378  58.623   2.375  1.00116.12           C
ATOM   2054  NZ  LYS   270     -60.834  58.602   2.113  1.00116.12           N
ATOM   2055  C   LYS   270     -55.766  56.672  -1.898  1.00116.12           C
ATOM   2056  O   LYS   270     -56.437  56.782  -2.921  1.00116.12           O
ATOM   2057  N   GLU   271     -54.429  56.557  -1.916  1.00 72.40           N
ATOM   2058  CA  GLU   271     -53.641  56.688  -3.105  1.00 72.40           C
ATOM   2059  CB  GLU   271     -52.146  56.483  -2.814  1.00 72.40           C
ATOM   2060  CG  GLU   271     -51.839  55.076  -2.292  1.00 72.40           C
ATOM   2061  CD  GLU   271     -50.364  55.001  -1.931  1.00 72.40           C
ATOM   2062  OE1 GLU   271     -49.817  56.040  -1.472  1.00 72.40           O
ATOM   2063  OE2 GLU   271     -49.766  53.906  -2.106  1.00 72.40           O
ATOM   2064  C   GLU   271     -54.045  55.643  -4.088  1.00 72.40           C
ATOM   2065  O   GLU   271     -54.186  55.907  -5.279  1.00 72.40           O
ATOM   2066  N   LYS   272     -54.313  54.439  -3.577  1.00112.44           N
ATOM   2067  CA  LYS   272     -54.628  53.265  -4.327  1.00112.44           C
ATOM   2068  CB  LYS   272     -55.078  52.170  -3.356  1.00112.44           C
ATOM   2069  CG  LYS   272     -55.595  50.901  -4.007  1.00112.44           C
ATOM   2070  CD  LYS   272     -55.810  49.784  -2.986  1.00112.44           C
ATOM   2071  CE  LYS   272     -56.819  50.144  -1.892  1.00112.44           C
ATOM   2072  NZ  LYS   272     -56.974  49.011  -0.953  1.00112.44           N
ATOM   2073  C   LYS   272     -55.776  53.565  -5.228  1.00112.44           C
ATOM   2074  O   LYS   272     -55.849  53.078  -6.354  1.00112.44           O
ATOM   2075  N   LYS   273     -56.695  54.409  -4.753  1.00109.90           N
ATOM   2076  CA  LYS   273     -57.906  54.697  -5.450  1.00109.90           C
ATOM   2077  CB  LYS   273     -58.747  55.748  -4.705  1.00109.90           C
ATOM   2078  CG  LYS   273     -60.149  55.981  -5.275  1.00109.90           C
ATOM   2079  CD  LYS   273     -61.139  54.852  -4.979  1.00109.90           C
ATOM   2080  CE  LYS   273     -62.581  55.198  -5.359  1.00109.90           C
ATOM   2081  NZ  LYS   273     -63.496  54.121  -4.923  1.00109.90           N
ATOM   2082  C   LYS   273     -57.604  55.253  -6.801  1.00109.90           C
ATOM   2083  O   LYS   273     -58.203  54.804  -7.778  1.00109.90           O
ATOM   2084  N   VAL   274     -56.623  56.184  -6.875  1.00142.93           N
ATOM   2085  CA  VAL   274     -56.301  56.946  -8.049  1.00142.93           C
ATOM   2086  CB  VAL   274     -54.966  57.628  -7.993  1.00142.93           C
ATOM   2087  CG1 VAL   274     -54.964  58.612  -6.816  1.00142.93           C
ATOM   2088  CG2 VAL   274     -53.867  56.554  -7.926  1.00142.93           C
ATOM   2089  C   VAL   274     -56.254  56.025  -9.189  1.00142.93           C
ATOM   2090  O   VAL   274     -55.970  54.841  -9.017  1.00142.93           O
ATOM   2091  N   LEU   275     -56.616  56.530 -10.377  1.00204.56           N
ATOM   2092  CA  LEU   275     -56.596  55.633 -11.475  1.00204.56           C
ATOM   2093  CB  LEU   275     -57.473  56.106 -12.650  1.00204.56           C
ATOM   2094  CG  LEU   275     -57.745  55.045 -13.739  1.00204.56           C
ATOM   2095  CD1 LEU   275     -58.470  55.668 -14.943  1.00204.56           C
ATOM   2096  CD2 LEU   275     -56.488  54.259 -14.135  1.00204.56           C
ATOM   2097  C   LEU   275     -55.174  55.648 -11.907  1.00204.56           C
ATOM   2098  O   LEU   275     -54.828  56.155 -12.969  1.00204.56           O
ATOM   2099  N   ALA   276     -54.320  55.124 -11.018  1.00 76.34           N
ATOM   2100  CA  ALA   276     -52.918  54.955 -11.179  1.00 76.34           C
ATOM   2101  CB  ALA   276     -52.224  54.518  -9.879  1.00 76.34           C
ATOM   2102  C   ALA   276     -52.721  53.882 -12.179  1.00 76.34           C
ATOM   2103  O   ALA   276     -51.764  53.903 -12.948  1.00 76.34           O
ATOM   2104  N   LYS   277     -53.661  52.920 -12.192  1.00146.70           N
ATOM   2105  CA  LYS   277     -53.505  51.726 -12.957  1.00146.70           C
ATOM   2106  CB  LYS   277     -54.775  50.858 -12.955  1.00146.70           C
ATOM   2107  CG  LYS   277     -55.259  50.474 -11.554  1.00146.70           C
ATOM   2108  CD  LYS   277     -54.235  49.702 -10.721  1.00146.70           C
ATOM   2109  CE  LYS   277     -54.748  49.336  -9.326  1.00146.70           C
ATOM   2110  NZ  LYS   277     -53.699  48.621  -8.567  1.00146.70           N
ATOM   2111  C   LYS   277     -53.218  52.074 -14.381  1.00146.70           C
ATOM   2112  O   LYS   277     -52.279  51.534 -14.959  1.00146.70           O
ATOM   2113  N   VAL   278     -53.975  53.009 -14.982  1.00101.59           N
ATOM   2114  CA  VAL   278     -53.750  53.285 -16.372  1.00101.59           C
ATOM   2115  CB  VAL   278     -54.677  54.316 -16.946  1.00101.59           C
ATOM   2116  CG1 VAL   278     -56.097  53.727 -17.003  1.00101.59           C
ATOM   2117  CG2 VAL   278     -54.562  55.598 -16.104  1.00101.59           C
ATOM   2118  C   VAL   278     -52.352  53.766 -16.598  1.00101.59           C
ATOM   2119  O   VAL   278     -51.665  53.272 -17.491  1.00101.59           O
ATOM   2120  N   LYS   279     -51.873  54.724 -15.784  1.00128.05           N
ATOM   2121  CA  LYS   279     -50.556  55.245 -16.011  1.00128.05           C
ATOM   2122  CB  LYS   279     -50.151  56.297 -14.964  1.00128.05           C
ATOM   2123  CG  LYS   279     -48.750  56.876 -15.171  1.00128.05           C
ATOM   2124  CD  LYS   279     -48.475  58.122 -14.325  1.00128.05           C
ATOM   2125  CE  LYS   279     -47.057  58.677 -14.483  1.00128.05           C
ATOM   2126  NZ  LYS   279     -46.079  57.749 -13.871  1.00128.05           N
ATOM   2127  C   LYS   279     -49.601  54.110 -15.892  1.00128.05           C
ATOM   2128  O   LYS   279     -48.723  53.927 -16.735  1.00128.05           O
ATOM   2129  N   ASN   280     -49.757  53.301 -14.832  1.00242.75           N
ATOM   2130  CA  ASN   280     -48.876  52.192 -14.663  1.00242.75           C
ATOM   2131  CB  ASN   280     -47.404  52.619 -14.530  1.00242.75           C
ATOM   2132  CG  ASN   280     -47.294  53.670 -13.434  1.00242.75           C
ATOM   2133  OD1 ASN   280     -48.170  53.803 -12.581  1.00242.75           O
ATOM   2134  ND2 ASN   280     -46.187  54.460 -13.472  1.00242.75           N
ATOM   2135  C   ASN   280     -49.310  51.462 -13.440  1.00242.75           C
ATOM   2136  O   ASN   280     -50.258  51.867 -12.771  1.00242.75           O
ATOM   2137  N   SER   281     -48.641  50.337 -13.131  1.00111.77           N
ATOM   2138  CA  SER   281     -49.013  49.627 -11.946  1.00111.77           C
ATOM   2139  CB  SER   281     -48.123  48.400 -11.679  1.00111.77           C
ATOM   2140  OG  SER   281     -48.271  47.450 -12.724  1.00111.77           O
ATOM   2141  C   SER   281     -48.801  50.589 -10.830  1.00111.77           C
ATOM   2142  O   SER   281     -49.688  50.821 -10.011  1.00111.77           O
ATOM   2143  N   ALA   282     -47.601  51.197 -10.797  1.00175.11           N
ATOM   2144  CA  ALA   282     -47.301  52.170  -9.794  1.00175.11           C
ATOM   2145  CB  ALA   282     -46.440  51.626  -8.641  1.00175.11           C
ATOM   2146  C   ALA   282     -46.511  53.241 -10.465  1.00175.11           C
ATOM   2147  O   ALA   282     -45.682  52.964 -11.331  1.00175.11           O
ATOM   2148  N   THR   283     -46.747  54.503 -10.064  1.00138.33           N
ATOM   2149  CA  THR   283     -46.064  55.612 -10.661  1.00138.33           C
ATOM   2150  CB  THR   283     -46.529  56.946 -10.139  1.00138.33           C
ATOM   2151  OG1 THR   283     -45.966  57.994 -10.914  1.00138.33           O
ATOM   2152  CG2 THR   283     -46.125  57.099  -8.663  1.00138.33           C
ATOM   2153  C   THR   283     -44.569  55.525 -10.492  1.00138.33           C
ATOM   2154  O   THR   283     -43.897  55.689 -11.510  1.00138.33           O
ATOM   2155  N   PRO   284     -43.966  55.286  -9.335  1.00 61.57           N
ATOM   2156  CA  PRO   284     -42.528  55.271  -9.251  1.00 61.57           C
ATOM   2157  CD  PRO   284     -44.554  54.552  -8.219  1.00 61.57           C
ATOM   2158  CB  PRO   284     -42.196  54.876  -7.816  1.00 61.57           C
ATOM   2159  CG  PRO   284     -43.373  53.968  -7.430  1.00 61.57           C
ATOM   2160  C   PRO   284     -41.965  54.273 -10.211  1.00 61.57           C
ATOM   2161  O   PRO   284     -42.762  53.479 -10.779  1.00 61.57           O
ATOM   2162  OXT PRO   284     -40.719  54.273 -10.396  1.00 61.57           O
TER    2163      PRO   284
END
