# Supplementary material for: Computational Modeling of complete HOXB13 protein for predicting the functional effect of SNPs and the associated role in hereditary prostate cancer
Source: Sci Rep. 2017 Mar 8;7:43830. doi: 10.1038/srep43830 (PMC5363706; doi:10.1038/srep43830)
Supplement: Supplementary Dataset [file srep43830-s1.zip › SR Supplementary Data Files Complete/HOXB13 Modeller/HOXB13 Modeller/hoxb13.B99990019.pdb]

EXPDTA    THEORETICAL MODEL, MODELLER 9.17 2016/07/18 10:45:33
REMARK   6 MODELLER OBJECTIVE FUNCTION:      1969.1560
REMARK   6 MODELLER BEST TEMPLATE % SEQ ID:  80.822
REMARK   6 SEQUENCE: hoxb13
REMARK   6 DOPE score: -9949.65625
REMARK   6 GA341 score: 1.00000
REMARK   6 TEMPLATE: 2l7z 1:A - 73:A MODELS 1: - 284: AT 80.8%
ATOM      1  N   MET     1     -58.610  23.379  -1.139  1.00198.22           N
ATOM      2  CA  MET     1     -57.471  22.443  -1.295  1.00198.22           C
ATOM      3  CB  MET     1     -56.179  23.092  -0.757  1.00198.22           C
ATOM      4  CG  MET     1     -54.919  22.227  -0.861  1.00198.22           C
ATOM      5  SD  MET     1     -54.741  20.963   0.436  1.00198.22           S
ATOM      6  CE  MET     1     -53.164  20.309  -0.185  1.00198.22           C
ATOM      7  C   MET     1     -57.733  21.167  -0.558  1.00198.22           C
ATOM      8  O   MET     1     -58.500  21.166   0.404  1.00198.22           O
ATOM      9  N   GLU     2     -57.130  20.042  -1.018  1.00223.59           N
ATOM     10  CA  GLU     2     -57.318  18.769  -0.369  1.00223.59           C
ATOM     11  CB  GLU     2     -58.385  17.876  -1.025  1.00223.59           C
ATOM     12  CG  GLU     2     -59.811  18.403  -0.869  1.00223.59           C
ATOM     13  CD  GLU     2     -60.750  17.389  -1.505  1.00223.59           C
ATOM     14  OE1 GLU     2     -60.244  16.354  -2.015  1.00223.59           O
ATOM     15  OE2 GLU     2     -61.986  17.633  -1.486  1.00223.59           O
ATOM     16  C   GLU     2     -56.033  17.989  -0.403  1.00223.59           C
ATOM     17  O   GLU     2     -55.133  18.241  -1.203  1.00223.59           O
ATOM     18  N   PRO     3     -55.952  17.059   0.515  1.00104.58           N
ATOM     19  CA  PRO     3     -54.812  16.178   0.639  1.00104.58           C
ATOM     20  CD  PRO     3     -56.612  17.262   1.794  1.00104.58           C
ATOM     21  CB  PRO     3     -54.747  15.766   2.112  1.00104.58           C
ATOM     22  CG  PRO     3     -56.142  16.091   2.667  1.00104.58           C
ATOM     23  C   PRO     3     -54.899  14.993  -0.278  1.00104.58           C
ATOM     24  O   PRO     3     -55.943  14.790  -0.897  1.00104.58           O
ATOM     25  N   GLY     4     -53.807  14.200  -0.372  1.00133.99           N
ATOM     26  CA  GLY     4     -53.778  13.022  -1.196  1.00133.99           C
ATOM     27  C   GLY     4     -53.289  11.886  -0.345  1.00133.99           C
ATOM     28  O   GLY     4     -52.806  12.099   0.766  1.00133.99           O
ATOM     29  N   ASN     5     -53.400  10.638  -0.852  1.00245.66           N
ATOM     30  CA  ASN     5     -52.993   9.499  -0.075  1.00245.66           C
ATOM     31  CB  ASN     5     -54.173   8.615   0.373  1.00245.66           C
ATOM     32  CG  ASN     5     -53.679   7.620   1.416  1.00245.66           C
ATOM     33  OD1 ASN     5     -53.299   6.495   1.094  1.00245.66           O
ATOM     34  ND2 ASN     5     -53.682   8.046   2.708  1.00245.66           N
ATOM     35  C   ASN     5     -52.073   8.649  -0.899  1.00245.66           C
ATOM     36  O   ASN     5     -51.947   8.837  -2.110  1.00245.66           O
ATOM     37  N   TYR     6     -51.386   7.694  -0.237  1.00287.26           N
ATOM     38  CA  TYR     6     -50.455   6.809  -0.880  1.00287.26           C
ATOM     39  CB  TYR     6     -49.069   6.850  -0.205  1.00287.26           C
ATOM     40  CG  TYR     6     -48.115   5.928  -0.886  1.00287.26           C
ATOM     41  CD1 TYR     6     -47.427   6.335  -2.007  1.00287.26           C
ATOM     42  CD2 TYR     6     -47.905   4.658  -0.404  1.00287.26           C
ATOM     43  CE1 TYR     6     -46.544   5.489  -2.635  1.00287.26           C
ATOM     44  CE2 TYR     6     -47.021   3.806  -1.028  1.00287.26           C
ATOM     45  CZ  TYR     6     -46.340   4.222  -2.145  1.00287.26           C
ATOM     46  OH  TYR     6     -45.434   3.350  -2.785  1.00287.26           O
ATOM     47  C   TYR     6     -51.013   5.421  -0.778  1.00287.26           C
ATOM     48  O   TYR     6     -51.416   4.979   0.298  1.00287.26           O
ATOM     49  N   ALA     7     -51.066   4.706  -1.921  1.00222.00           N
ATOM     50  CA  ALA     7     -51.635   3.388  -1.986  1.00222.00           C
ATOM     51  CB  ALA     7     -51.990   2.942  -3.415  1.00222.00           C
ATOM     52  C   ALA     7     -50.673   2.386  -1.432  1.00222.00           C
ATOM     53  O   ALA     7     -49.469   2.621  -1.372  1.00222.00           O
ATOM     54  N   THR     8     -51.208   1.227  -0.999  1.00228.85           N
ATOM     55  CA  THR     8     -50.406   0.173  -0.448  1.00228.85           C
ATOM     56  CB  THR     8     -51.117  -0.612   0.620  1.00228.85           C
ATOM     57  OG1 THR     8     -50.206  -1.447   1.319  1.00228.85           O
ATOM     58  CG2 THR     8     -52.222  -1.456  -0.039  1.00228.85           C
ATOM     59  C   THR     8     -50.060  -0.759  -1.567  1.00228.85           C
ATOM     60  O   THR     8     -50.074  -0.373  -2.735  1.00228.85           O
ATOM     61  N   LEU     9     -49.721  -2.020  -1.231  1.00296.54           N
ATOM     62  CA  LEU     9     -49.356  -2.981  -2.230  1.00296.54           C
ATOM     63  CB  LEU     9     -48.954  -4.345  -1.627  1.00296.54           C
ATOM     64  CG  LEU     9     -48.543  -5.442  -2.635  1.00296.54           C
ATOM     65  CD1 LEU     9     -49.735  -5.968  -3.451  1.00296.54           C
ATOM     66  CD2 LEU     9     -47.371  -4.977  -3.514  1.00296.54           C
ATOM     67  C   LEU     9     -50.551  -3.162  -3.104  1.00296.54           C
ATOM     68  O   LEU     9     -51.681  -3.230  -2.626  1.00296.54           O
ATOM     69  N   ASP    10     -50.318  -3.223  -4.428  1.00253.48           N
ATOM     70  CA  ASP    10     -51.404  -3.339  -5.353  1.00253.48           C
ATOM     71  CB  ASP    10     -51.358  -2.298  -6.486  1.00253.48           C
ATOM     72  CG  ASP    10     -50.093  -2.533  -7.303  1.00253.48           C
ATOM     73  OD1 ASP    10     -49.163  -3.206  -6.783  1.00253.48           O
ATOM     74  OD2 ASP    10     -50.039  -2.038  -8.460  1.00253.48           O
ATOM     75  C   ASP    10     -51.367  -4.685  -5.997  1.00253.48           C
ATOM     76  O   ASP    10     -50.329  -5.342  -6.057  1.00253.48           O
ATOM     77  N   GLY    11     -52.542  -5.133  -6.476  1.00128.04           N
ATOM     78  CA  GLY    11     -52.650  -6.370  -7.188  1.00128.04           C
ATOM     79  C   GLY    11     -53.399  -6.025  -8.431  1.00128.04           C
ATOM     80  O   GLY    11     -54.262  -5.149  -8.412  1.00128.04           O
ATOM     81  N   ALA    12     -53.093  -6.700  -9.554  1.00 62.54           N
ATOM     82  CA  ALA    12     -53.779  -6.327 -10.754  1.00 62.54           C
ATOM     83  CB  ALA    12     -53.337  -7.152 -11.975  1.00 62.54           C
ATOM     84  C   ALA    12     -55.233  -6.582 -10.543  1.00 62.54           C
ATOM     85  O   ALA    12     -56.057  -5.694 -10.756  1.00 62.54           O
ATOM     86  N   LYS    13     -55.567  -7.800 -10.072  1.00299.99           N
ATOM     87  CA  LYS    13     -56.926  -8.175  -9.805  1.00299.99           C
ATOM     88  CB  LYS    13     -57.523  -7.452  -8.584  1.00299.99           C
ATOM     89  CG  LYS    13     -58.919  -7.943  -8.197  1.00299.99           C
ATOM     90  CD  LYS    13     -58.937  -9.375  -7.657  1.00299.99           C
ATOM     91  CE  LYS    13     -60.332  -9.864  -7.259  1.00299.99           C
ATOM     92  NZ  LYS    13     -61.150 -10.104  -8.469  1.00299.99           N
ATOM     93  C   LYS    13     -57.740  -7.833 -11.008  1.00299.99           C
ATOM     94  O   LYS    13     -58.894  -7.424 -10.893  1.00299.99           O
ATOM     95  N   ASP    14     -57.156  -8.001 -12.208  1.00196.75           N
ATOM     96  CA  ASP    14     -57.872  -7.618 -13.386  1.00196.75           C
ATOM     97  CB  ASP    14     -57.027  -6.793 -14.373  1.00196.75           C
ATOM     98  CG  ASP    14     -57.934  -6.294 -15.490  1.00196.75           C
ATOM     99  OD1 ASP    14     -59.155  -6.603 -15.449  1.00196.75           O
ATOM    100  OD2 ASP    14     -57.417  -5.590 -16.398  1.00196.75           O
ATOM    101  C   ASP    14     -58.315  -8.846 -14.104  1.00196.75           C
ATOM    102  O   ASP    14     -57.513  -9.724 -14.417  1.00196.75           O
ATOM    103  N   ILE    15     -59.632  -8.941 -14.363  1.00170.44           N
ATOM    104  CA  ILE    15     -60.143 -10.036 -15.126  1.00170.44           C
ATOM    105  CB  ILE    15     -61.216 -10.822 -14.410  1.00170.44           C
ATOM    106  CG1 ILE    15     -61.532 -12.144 -15.138  1.00170.44           C
ATOM    107  CG2 ILE    15     -62.435  -9.912 -14.184  1.00170.44           C
ATOM    108  CD1 ILE    15     -62.143 -11.981 -16.529  1.00170.44           C
ATOM    109  C   ILE    15     -60.702  -9.420 -16.367  1.00170.44           C
ATOM    110  O   ILE    15     -61.485  -8.472 -16.309  1.00170.44           O
ATOM    111  N   GLU    16     -60.275  -9.917 -17.542  1.00267.04           N
ATOM    112  CA  GLU    16     -60.768  -9.330 -18.749  1.00267.04           C
ATOM    113  CB  GLU    16     -59.746  -8.420 -19.453  1.00267.04           C
ATOM    114  CG  GLU    16     -58.459  -9.140 -19.863  1.00267.04           C
ATOM    115  CD  GLU    16     -57.551  -8.123 -20.541  1.00267.04           C
ATOM    116  OE1 GLU    16     -57.966  -6.939 -20.649  1.00267.04           O
ATOM    117  OE2 GLU    16     -56.429  -8.518 -20.958  1.00267.04           O
ATOM    118  C   GLU    16     -61.122 -10.428 -19.692  1.00267.04           C
ATOM    119  O   GLU    16     -60.598 -11.538 -19.605  1.00267.04           O
ATOM    120  N   GLY    17     -62.056 -10.135 -20.614  1.00138.08           N
ATOM    121  CA  GLY    17     -62.465 -11.094 -21.591  1.00138.08           C
ATOM    122  C   GLY    17     -63.197 -10.329 -22.640  1.00138.08           C
ATOM    123  O   GLY    17     -63.626  -9.200 -22.409  1.00138.08           O
ATOM    124  N   LEU    18     -63.360 -10.928 -23.834  1.00276.81           N
ATOM    125  CA  LEU    18     -64.053 -10.218 -24.863  1.00276.81           C
ATOM    126  CB  LEU    18     -63.374 -10.336 -26.244  1.00276.81           C
ATOM    127  CG  LEU    18     -64.045  -9.540 -27.386  1.00276.81           C
ATOM    128  CD1 LEU    18     -65.395 -10.139 -27.815  1.00276.81           C
ATOM    129  CD2 LEU    18     -64.142  -8.048 -27.029  1.00276.81           C
ATOM    130  C   LEU    18     -65.418 -10.811 -24.952  1.00276.81           C
ATOM    131  O   LEU    18     -65.577 -12.009 -25.175  1.00276.81           O
ATOM    132  N   LEU    19     -66.447  -9.968 -24.753  1.00320.58           N
ATOM    133  CA  LEU    19     -67.798 -10.428 -24.850  1.00320.58           C
ATOM    134  CB  LEU    19     -68.559 -10.341 -23.510  1.00320.58           C
ATOM    135  CG  LEU    19     -70.024 -10.827 -23.543  1.00320.58           C
ATOM    136  CD1 LEU    19     -70.949  -9.856 -24.298  1.00320.58           C
ATOM    137  CD2 LEU    19     -70.115 -12.267 -24.068  1.00320.58           C
ATOM    138  C   LEU    19     -68.460  -9.529 -25.838  1.00320.58           C
ATOM    139  O   LEU    19     -68.142  -8.344 -25.917  1.00320.58           O
ATOM    140  N   GLY    20     -69.390 -10.074 -26.643  1.00167.03           N
ATOM    141  CA  GLY    20     -70.046  -9.227 -27.591  1.00167.03           C
ATOM    142  C   GLY    20     -71.425  -8.989 -27.078  1.00167.03           C
ATOM    143  O   GLY    20     -72.177  -9.927 -26.821  1.00167.03           O
ATOM    144  N   ALA    21     -71.789  -7.703 -26.919  1.00263.41           N
ATOM    145  CA  ALA    21     -73.095  -7.377 -26.437  1.00263.41           C
ATOM    146  CB  ALA    21     -73.280  -7.635 -24.932  1.00263.41           C
ATOM    147  C   ALA    21     -73.286  -5.915 -26.660  1.00263.41           C
ATOM    148  O   ALA    21     -72.340  -5.193 -26.969  1.00263.41           O
ATOM    149  N   GLY    22     -74.540  -5.446 -26.528  1.00159.52           N
ATOM    150  CA  GLY    22     -74.810  -4.051 -26.695  1.00159.52           C
ATOM    151  C   GLY    22     -74.670  -3.425 -25.349  1.00159.52           C
ATOM    152  O   GLY    22     -74.139  -4.034 -24.422  1.00159.52           O
ATOM    153  N   GLY    23     -75.151  -2.175 -25.211  1.00 89.55           N
ATOM    154  CA  GLY    23     -75.076  -1.505 -23.947  1.00 89.55           C
ATOM    155  C   GLY    23     -73.837  -0.673 -23.935  1.00 89.55           C
ATOM    156  O   GLY    23     -73.023  -0.728 -24.855  1.00 89.55           O
ATOM    157  N   GLY    24     -73.674   0.131 -22.865  1.00128.05           N
ATOM    158  CA  GLY    24     -72.532   0.986 -22.741  1.00128.05           C
ATOM    159  C   GLY    24     -72.234   1.099 -21.283  1.00128.05           C
ATOM    160  O   GLY    24     -72.984   0.597 -20.447  1.00128.05           O
ATOM    161  N   ARG    25     -71.116   1.767 -20.936  1.00258.34           N
ATOM    162  CA  ARG    25     -70.766   1.880 -19.552  1.00258.34           C
ATOM    163  CB  ARG    25     -69.297   2.271 -19.319  1.00258.34           C
ATOM    164  CG  ARG    25     -68.305   1.248 -19.877  1.00258.34           C
ATOM    165  CD  ARG    25     -68.432  -0.144 -19.253  1.00258.34           C
ATOM    166  NE  ARG    25     -69.675  -0.764 -19.795  1.00258.34           N
ATOM    167  CZ  ARG    25     -69.819  -2.121 -19.801  1.00258.34           C
ATOM    168  NH1 ARG    25     -68.821  -2.917 -19.318  1.00258.34           N
ATOM    169  NH2 ARG    25     -70.962  -2.683 -20.292  1.00258.34           N
ATOM    170  C   ARG    25     -71.631   2.931 -18.935  1.00258.34           C
ATOM    171  O   ARG    25     -71.756   4.041 -19.449  1.00258.34           O
ATOM    172  N   ASN    26     -72.272   2.570 -17.809  1.00131.61           N
ATOM    173  CA  ASN    26     -73.147   3.437 -17.074  1.00131.61           C
ATOM    174  CB  ASN    26     -73.946   2.694 -15.990  1.00131.61           C
ATOM    175  CG  ASN    26     -72.963   2.161 -14.956  1.00131.61           C
ATOM    176  OD1 ASN    26     -73.023   2.523 -13.781  1.00131.61           O
ATOM    177  ND2 ASN    26     -72.032   1.275 -15.399  1.00131.61           N
ATOM    178  C   ASN    26     -72.356   4.504 -16.384  1.00131.61           C
ATOM    179  O   ASN    26     -72.800   5.645 -16.275  1.00131.61           O
ATOM    180  N   LEU    27     -71.141   4.156 -15.919  1.00182.96           N
ATOM    181  CA  LEU    27     -70.374   5.038 -15.086  1.00182.96           C
ATOM    182  CB  LEU    27     -68.985   4.478 -14.729  1.00182.96           C
ATOM    183  CG  LEU    27     -69.037   3.161 -13.931  1.00182.96           C
ATOM    184  CD1 LEU    27     -67.626   2.652 -13.601  1.00182.96           C
ATOM    185  CD2 LEU    27     -69.930   3.294 -12.688  1.00182.96           C
ATOM    186  C   LEU    27     -70.163   6.359 -15.755  1.00182.96           C
ATOM    187  O   LEU    27     -69.839   6.438 -16.938  1.00182.96           O
ATOM    188  N   VAL    28     -70.380   7.438 -14.972  1.00 85.74           N
ATOM    189  CA  VAL    28     -70.181   8.792 -15.405  1.00 85.74           C
ATOM    190  CB  VAL    28     -71.434   9.439 -15.920  1.00 85.74           C
ATOM    191  CG1 VAL    28     -71.129  10.902 -16.279  1.00 85.74           C
ATOM    192  CG2 VAL    28     -71.964   8.605 -17.099  1.00 85.74           C
ATOM    193  C   VAL    28     -69.754   9.549 -14.184  1.00 85.74           C
ATOM    194  O   VAL    28     -70.013   9.113 -13.063  1.00 85.74           O
ATOM    195  N   ALA    29     -69.068  10.699 -14.356  1.00252.93           N
ATOM    196  CA  ALA    29     -68.648  11.434 -13.195  1.00252.93           C
ATOM    197  CB  ALA    29     -67.211  11.113 -12.751  1.00252.93           C
ATOM    198  C   ALA    29     -68.695  12.898 -13.503  1.00252.93           C
ATOM    199  O   ALA    29     -68.648  13.303 -14.664  1.00252.93           O
ATOM    200  N   HIS    30     -68.814  13.733 -12.448  1.00263.97           N
ATOM    201  CA  HIS    30     -68.845  15.159 -12.617  1.00263.97           C
ATOM    202  ND1 HIS    30     -71.762  14.006 -13.807  1.00263.97           N
ATOM    203  CG  HIS    30     -71.054  15.187 -13.846  1.00263.97           C
ATOM    204  CB  HIS    30     -70.270  15.732 -12.688  1.00263.97           C
ATOM    205  NE2 HIS    30     -72.033  14.841 -15.849  1.00263.97           N
ATOM    206  CD2 HIS    30     -71.231  15.684 -15.101  1.00263.97           C
ATOM    207  CE1 HIS    30     -72.328  13.848 -15.030  1.00263.97           C
ATOM    208  C   HIS    30     -68.181  15.763 -11.415  1.00263.97           C
ATOM    209  O   HIS    30     -68.013  15.096 -10.395  1.00263.97           O
ATOM    210  N   SER    31     -67.764  17.045 -11.510  1.00162.11           N
ATOM    211  CA  SER    31     -67.122  17.668 -10.384  1.00162.11           C
ATOM    212  CB  SER    31     -65.611  17.881 -10.582  1.00162.11           C
ATOM    213  OG  SER    31     -64.955  16.629 -10.714  1.00162.11           O
ATOM    214  C   SER    31     -67.732  19.021 -10.168  1.00162.11           C
ATOM    215  O   SER    31     -68.080  19.733 -11.109  1.00162.11           O
ATOM    216  N   PRO    32     -67.895  19.356  -8.914  1.00101.72           N
ATOM    217  CA  PRO    32     -68.441  20.639  -8.539  1.00101.72           C
ATOM    218  CD  PRO    32     -68.221  18.328  -7.941  1.00101.72           C
ATOM    219  CB  PRO    32     -69.137  20.431  -7.192  1.00101.72           C
ATOM    220  CG  PRO    32     -68.573  19.101  -6.663  1.00101.72           C
ATOM    221  C   PRO    32     -67.399  21.717  -8.492  1.00101.72           C
ATOM    222  O   PRO    32     -66.213  21.397  -8.435  1.00101.72           O
ATOM    223  N   LEU    33     -67.825  23.001  -8.524  1.00233.46           N
ATOM    224  CA  LEU    33     -66.922  24.117  -8.430  1.00233.46           C
ATOM    225  CB  LEU    33     -66.685  24.825  -9.774  1.00233.46           C
ATOM    226  CG  LEU    33     -66.022  23.917 -10.828  1.00233.46           C
ATOM    227  CD1 LEU    33     -65.786  24.668 -12.148  1.00233.46           C
ATOM    228  CD2 LEU    33     -64.749  23.256 -10.277  1.00233.46           C
ATOM    229  C   LEU    33     -67.538  25.115  -7.489  1.00233.46           C
ATOM    230  O   LEU    33     -68.757  25.133  -7.318  1.00233.46           O
ATOM    231  N   THR    34     -66.713  25.963  -6.831  1.00274.84           N
ATOM    232  CA  THR    34     -67.266  26.920  -5.905  1.00274.84           C
ATOM    233  CB  THR    34     -67.133  26.501  -4.470  1.00274.84           C
ATOM    234  OG1 THR    34     -67.869  27.380  -3.633  1.00274.84           O
ATOM    235  CG2 THR    34     -65.644  26.518  -4.087  1.00274.84           C
ATOM    236  C   THR    34     -66.559  28.240  -6.045  1.00274.84           C
ATOM    237  O   THR    34     -65.536  28.343  -6.723  1.00274.84           O
ATOM    238  N   SER    35     -67.121  29.298  -5.412  1.00134.11           N
ATOM    239  CA  SER    35     -66.565  30.626  -5.437  1.00134.11           C
ATOM    240  CB  SER    35     -66.824  31.364  -6.766  1.00134.11           C
ATOM    241  OG  SER    35     -66.253  32.663  -6.740  1.00134.11           O
ATOM    242  C   SER    35     -67.243  31.395  -4.340  1.00134.11           C
ATOM    243  O   SER    35     -68.056  30.839  -3.603  1.00134.11           O
ATOM    244  N   HIS    36     -66.907  32.691  -4.163  1.00211.19           N
ATOM    245  CA  HIS    36     -67.584  33.433  -3.136  1.00211.19           C
ATOM    246  ND1 HIS    36     -70.881  33.441  -5.086  1.00211.19           N
ATOM    247  CG  HIS    36     -69.606  33.690  -4.630  1.00211.19           C
ATOM    248  CB  HIS    36     -69.117  33.336  -3.257  1.00211.19           C
ATOM    249  NE2 HIS    36     -69.783  34.397  -6.766  1.00211.19           N
ATOM    250  CD2 HIS    36     -68.949  34.275  -5.669  1.00211.19           C
ATOM    251  CE1 HIS    36     -70.932  33.882  -6.368  1.00211.19           C
ATOM    252  C   HIS    36     -67.128  32.806  -1.860  1.00211.19           C
ATOM    253  O   HIS    36     -66.043  32.233  -1.847  1.00211.19           O
ATOM    254  N   PRO    37     -67.844  32.866  -0.770  1.00128.42           N
ATOM    255  CA  PRO    37     -67.327  32.179   0.372  1.00128.42           C
ATOM    256  CD  PRO    37     -68.595  34.041  -0.367  1.00128.42           C
ATOM    257  CB  PRO    37     -68.175  32.628   1.567  1.00128.42           C
ATOM    258  CG  PRO    37     -69.221  33.592   0.964  1.00128.42           C
ATOM    259  C   PRO    37     -67.309  30.719   0.072  1.00128.42           C
ATOM    260  O   PRO    37     -68.295  30.203  -0.451  1.00128.42           O
ATOM    261  N   ALA    38     -66.192  30.044   0.400  1.00265.75           N
ATOM    262  CA  ALA    38     -66.015  28.664   0.067  1.00265.75           C
ATOM    263  CB  ALA    38     -66.542  28.285  -1.328  1.00265.75           C
ATOM    264  C   ALA    38     -64.539  28.478   0.041  1.00265.75           C
ATOM    265  O   ALA    38     -63.816  29.132   0.792  1.00265.75           O
ATOM    266  N   ALA    39     -64.057  27.550  -0.808  1.00220.30           N
ATOM    267  CA  ALA    39     -62.641  27.388  -0.946  1.00220.30           C
ATOM    268  CB  ALA    39     -62.239  26.387  -2.044  1.00220.30           C
ATOM    269  C   ALA    39     -62.148  28.740  -1.342  1.00220.30           C
ATOM    270  O   ALA    39     -62.900  29.526  -1.917  1.00220.30           O
ATOM    271  N   PRO    40     -60.914  29.026  -1.017  1.00119.09           N
ATOM    272  CA  PRO    40     -60.361  30.342  -1.195  1.00119.09           C
ATOM    273  CD  PRO    40     -59.882  28.002  -1.029  1.00119.09           C
ATOM    274  CB  PRO    40     -58.860  30.196  -0.959  1.00119.09           C
ATOM    275  CG  PRO    40     -58.582  28.743  -1.382  1.00119.09           C
ATOM    276  C   PRO    40     -60.653  30.942  -2.532  1.00119.09           C
ATOM    277  O   PRO    40     -60.288  30.364  -3.554  1.00119.09           O
ATOM    278  N   THR    41     -61.318  32.114  -2.519  1.00266.13           N
ATOM    279  CA  THR    41     -61.650  32.857  -3.696  1.00266.13           C
ATOM    280  CB  THR    41     -62.743  32.237  -4.518  1.00266.13           C
ATOM    281  OG1 THR    41     -62.863  32.905  -5.765  1.00266.13           O
ATOM    282  CG2 THR    41     -64.062  32.319  -3.739  1.00266.13           C
ATOM    283  C   THR    41     -62.119  34.190  -3.203  1.00266.13           C
ATOM    284  O   THR    41     -61.752  34.614  -2.108  1.00266.13           O
ATOM    285  N   LEU    42     -62.938  34.900  -4.003  1.00281.51           N
ATOM    286  CA  LEU    42     -63.443  36.165  -3.555  1.00281.51           C
ATOM    287  CB  LEU    42     -64.398  36.797  -4.589  1.00281.51           C
ATOM    288  CG  LEU    42     -65.001  38.161  -4.206  1.00281.51           C
ATOM    289  CD1 LEU    42     -66.043  38.029  -3.089  1.00281.51           C
ATOM    290  CD2 LEU    42     -63.906  39.183  -3.876  1.00281.51           C
ATOM    291  C   LEU    42     -64.195  35.874  -2.296  1.00281.51           C
ATOM    292  O   LEU    42     -65.159  35.111  -2.308  1.00281.51           O
ATOM    293  N   MET    43     -63.768  36.490  -1.171  1.00157.57           N
ATOM    294  CA  MET    43     -64.366  36.161   0.093  1.00157.57           C
ATOM    295  CB  MET    43     -63.886  34.789   0.618  1.00157.57           C
ATOM    296  CG  MET    43     -64.324  33.579  -0.198  1.00157.57           C
ATOM    297  SD  MET    43     -63.741  31.989   0.460  1.00157.57           S
ATOM    298  CE  MET    43     -61.983  32.393   0.251  1.00157.57           C
ATOM    299  C   MET    43     -63.883  37.150   1.110  1.00157.57           C
ATOM    300  O   MET    43     -63.356  38.216   0.795  1.00157.57           O
ATOM    301  N   PRO    44     -64.115  36.792   2.350  1.00111.17           N
ATOM    302  CA  PRO    44     -63.529  37.514   3.441  1.00111.17           C
ATOM    303  CD  PRO    44     -65.419  36.270   2.735  1.00111.17           C
ATOM    304  CB  PRO    44     -64.312  37.126   4.699  1.00111.17           C
ATOM    305  CG  PRO    44     -65.277  36.019   4.241  1.00111.17           C
ATOM    306  C   PRO    44     -62.093  37.106   3.445  1.00111.17           C
ATOM    307  O   PRO    44     -61.724  36.323   2.571  1.00111.17           O
ATOM    308  N   ALA    45     -61.288  37.617   4.403  1.00195.31           N
ATOM    309  CA  ALA    45     -59.863  37.421   4.433  1.00195.31           C
ATOM    310  CB  ALA    45     -59.224  37.751   5.793  1.00195.31           C
ATOM    311  C   ALA    45     -59.518  36.006   4.114  1.00195.31           C
ATOM    312  O   ALA    45     -59.902  35.063   4.805  1.00195.31           O
ATOM    313  N   VAL    46     -58.776  35.868   3.002  1.00127.12           N
ATOM    314  CA  VAL    46     -58.310  34.633   2.457  1.00127.12           C
ATOM    315  CB  VAL    46     -59.334  33.921   1.625  1.00127.12           C
ATOM    316  CG1 VAL    46     -60.506  33.527   2.539  1.00127.12           C
ATOM    317  CG2 VAL    46     -59.738  34.834   0.455  1.00127.12           C
ATOM    318  C   VAL    46     -57.201  35.042   1.551  1.00127.12           C
ATOM    319  O   VAL    46     -56.854  36.221   1.496  1.00127.12           O
ATOM    320  N   ASN    47     -56.585  34.095   0.823  1.00150.07           N
ATOM    321  CA  ASN    47     -55.523  34.562  -0.011  1.00150.07           C
ATOM    322  CB  ASN    47     -54.466  33.488  -0.319  1.00150.07           C
ATOM    323  CG  ASN    47     -53.263  34.186  -0.937  1.00150.07           C
ATOM    324  OD1 ASN    47     -53.374  35.290  -1.467  1.00150.07           O
ATOM    325  ND2 ASN    47     -52.076  33.525  -0.867  1.00150.07           N
ATOM    326  C   ASN    47     -56.113  35.004  -1.311  1.00150.07           C
ATOM    327  O   ASN    47     -55.690  34.561  -2.378  1.00150.07           O
ATOM    328  N   TYR    48     -57.119  35.898  -1.250  1.00207.14           N
ATOM    329  CA  TYR    48     -57.677  36.455  -2.446  1.00207.14           C
ATOM    330  CB  TYR    48     -59.021  35.838  -2.863  1.00207.14           C
ATOM    331  CG  TYR    48     -58.682  34.492  -3.408  1.00207.14           C
ATOM    332  CD1 TYR    48     -58.365  33.450  -2.567  1.00207.14           C
ATOM    333  CD2 TYR    48     -58.679  34.276  -4.767  1.00207.14           C
ATOM    334  CE1 TYR    48     -58.049  32.213  -3.077  1.00207.14           C
ATOM    335  CE2 TYR    48     -58.365  33.040  -5.282  1.00207.14           C
ATOM    336  CZ  TYR    48     -58.048  32.006  -4.436  1.00207.14           C
ATOM    337  OH  TYR    48     -57.724  30.736  -4.959  1.00207.14           O
ATOM    338  C   TYR    48     -57.839  37.918  -2.214  1.00207.14           C
ATOM    339  O   TYR    48     -58.419  38.340  -1.215  1.00207.14           O
ATOM    340  N   ALA    49     -57.322  38.727  -3.155  1.00 53.23           N
ATOM    341  CA  ALA    49     -57.302  40.152  -3.019  1.00 53.23           C
ATOM    342  CB  ALA    49     -56.544  40.847  -4.164  1.00 53.23           C
ATOM    343  C   ALA    49     -58.684  40.722  -2.979  1.00 53.23           C
ATOM    344  O   ALA    49     -58.951  41.613  -2.179  1.00 53.23           O
ATOM    345  N   PRO    50     -59.594  40.270  -3.786  1.00165.75           N
ATOM    346  CA  PRO    50     -60.862  40.946  -3.764  1.00165.75           C
ATOM    347  CD  PRO    50     -59.235  39.841  -5.129  1.00165.75           C
ATOM    348  CB  PRO    50     -61.533  40.618  -5.096  1.00165.75           C
ATOM    349  CG  PRO    50     -60.350  40.367  -6.046  1.00165.75           C
ATOM    350  C   PRO    50     -61.721  40.672  -2.569  1.00165.75           C
ATOM    351  O   PRO    50     -61.639  39.582  -2.004  1.00165.75           O
ATOM    352  N   LEU    51     -62.534  41.675  -2.167  1.00296.11           N
ATOM    353  CA  LEU    51     -63.522  41.551  -1.133  1.00296.11           C
ATOM    354  CB  LEU    51     -64.134  40.136  -1.004  1.00296.11           C
ATOM    355  CG  LEU    51     -65.373  40.029  -0.075  1.00296.11           C
ATOM    356  CD1 LEU    51     -66.044  38.654  -0.207  1.00296.11           C
ATOM    357  CD2 LEU    51     -65.056  40.336   1.399  1.00296.11           C
ATOM    358  C   LEU    51     -62.986  42.020   0.181  1.00296.11           C
ATOM    359  O   LEU    51     -63.134  43.192   0.525  1.00296.11           O
ATOM    360  N   ASP    52     -62.369  41.096   0.949  1.00165.87           N
ATOM    361  CA  ASP    52     -61.978  41.349   2.309  1.00165.87           C
ATOM    362  CB  ASP    52     -62.045  40.098   3.201  1.00165.87           C
ATOM    363  CG  ASP    52     -62.188  40.569   4.642  1.00165.87           C
ATOM    364  OD1 ASP    52     -62.099  41.806   4.866  1.00165.87           O
ATOM    365  OD2 ASP    52     -62.394  39.706   5.536  1.00165.87           O
ATOM    366  C   ASP    52     -60.596  41.931   2.411  1.00165.87           C
ATOM    367  O   ASP    52     -60.199  42.786   1.624  1.00165.87           O
ATOM    368  N   LEU    53     -59.810  41.440   3.394  1.00114.51           N
ATOM    369  CA  LEU    53     -58.552  42.019   3.786  1.00114.51           C
ATOM    370  CB  LEU    53     -57.787  41.192   4.840  1.00114.51           C
ATOM    371  CG  LEU    53     -58.376  41.225   6.263  1.00114.51           C
ATOM    372  CD1 LEU    53     -59.773  40.599   6.326  1.00114.51           C
ATOM    373  CD2 LEU    53     -57.399  40.607   7.276  1.00114.51           C
ATOM    374  C   LEU    53     -57.618  42.158   2.632  1.00114.51           C
ATOM    375  O   LEU    53     -56.947  43.183   2.529  1.00114.51           O
ATOM    376  N   PRO    54     -57.520  41.212   1.754  1.00215.66           N
ATOM    377  CA  PRO    54     -56.573  41.385   0.694  1.00215.66           C
ATOM    378  CD  PRO    54     -57.709  39.812   2.095  1.00215.66           C
ATOM    379  CB  PRO    54     -56.510  40.040  -0.019  1.00215.66           C
ATOM    380  CG  PRO    54     -56.817  39.034   1.110  1.00215.66           C
ATOM    381  C   PRO    54     -56.939  42.563  -0.144  1.00215.66           C
ATOM    382  O   PRO    54     -56.076  43.081  -0.851  1.00215.66           O
ATOM    383  N   GLY    55     -58.212  42.995  -0.092  1.00102.67           N
ATOM    384  CA  GLY    55     -58.615  44.146  -0.842  1.00102.67           C
ATOM    385  C   GLY    55     -60.090  44.264  -0.675  1.00102.67           C
ATOM    386  O   GLY    55     -60.829  43.312  -0.915  1.00102.67           O
ATOM    387  N   SER    56     -60.558  45.456  -0.266  1.00180.16           N
ATOM    388  CA  SER    56     -61.961  45.652  -0.054  1.00180.16           C
ATOM    389  CB  SER    56     -62.373  45.744   1.427  1.00180.16           C
ATOM    390  OG  SER    56     -61.856  44.668   2.194  1.00180.16           O
ATOM    391  C   SER    56     -62.237  47.021  -0.557  1.00180.16           C
ATOM    392  O   SER    56     -61.331  47.714  -1.016  1.00180.16           O
ATOM    393  N   ALA    57     -63.517  47.435  -0.521  1.00 60.11           N
ATOM    394  CA  ALA    57     -63.749  48.810  -0.818  1.00 60.11           C
ATOM    395  CB  ALA    57     -65.226  49.215  -0.687  1.00 60.11           C
ATOM    396  C   ALA    57     -62.990  49.473   0.277  1.00 60.11           C
ATOM    397  O   ALA    57     -62.261  50.441   0.067  1.00 60.11           O
ATOM    398  N   GLU    58     -63.147  48.914   1.493  1.00252.91           N
ATOM    399  CA  GLU    58     -62.379  49.337   2.623  1.00252.91           C
ATOM    400  CB  GLU    58     -63.253  49.777   3.812  1.00252.91           C
ATOM    401  CG  GLU    58     -62.472  50.307   5.019  1.00252.91           C
ATOM    402  CD  GLU    58     -61.899  49.122   5.784  1.00252.91           C
ATOM    403  OE1 GLU    58     -62.654  48.514   6.588  1.00252.91           O
ATOM    404  OE2 GLU    58     -60.699  48.805   5.568  1.00252.91           O
ATOM    405  C   GLU    58     -61.641  48.105   3.028  1.00252.91           C
ATOM    406  O   GLU    58     -62.196  47.248   3.714  1.00252.91           O
ATOM    407  N   PRO    59     -60.414  47.985   2.590  1.00 88.70           N
ATOM    408  CA  PRO    59     -59.661  46.787   2.860  1.00 88.70           C
ATOM    409  CD  PRO    59     -60.024  48.593   1.331  1.00 88.70           C
ATOM    410  CB  PRO    59     -58.643  46.652   1.724  1.00 88.70           C
ATOM    411  CG  PRO    59     -58.619  48.038   1.057  1.00 88.70           C
ATOM    412  C   PRO    59     -59.031  46.706   4.211  1.00 88.70           C
ATOM    413  O   PRO    59     -58.562  47.715   4.736  1.00 88.70           O
ATOM    414  N   PRO    60     -59.032  45.521   4.756  1.00163.86           N
ATOM    415  CA  PRO    60     -58.345  45.299   5.999  1.00163.86           C
ATOM    416  CD  PRO    60     -60.258  44.740   4.678  1.00163.86           C
ATOM    417  CB  PRO    60     -59.061  44.143   6.690  1.00163.86           C
ATOM    418  CG  PRO    60     -60.472  44.164   6.085  1.00163.86           C
ATOM    419  C   PRO    60     -56.915  44.983   5.691  1.00163.86           C
ATOM    420  O   PRO    60     -56.600  44.737   4.528  1.00163.86           O
ATOM    421  N   LYS    61     -56.034  44.988   6.711  1.00296.80           N
ATOM    422  CA  LYS    61     -54.654  44.656   6.502  1.00296.80           C
ATOM    423  CB  LYS    61     -53.749  45.195   7.629  1.00296.80           C
ATOM    424  CG  LYS    61     -52.244  45.022   7.407  1.00296.80           C
ATOM    425  CD  LYS    61     -51.781  43.566   7.379  1.00296.80           C
ATOM    426  CE  LYS    61     -51.966  42.835   8.712  1.00296.80           C
ATOM    427  NZ  LYS    61     -51.001  43.345   9.711  1.00296.80           N
ATOM    428  C   LYS    61     -54.559  43.160   6.474  1.00296.80           C
ATOM    429  O   LYS    61     -55.240  42.476   7.236  1.00296.80           O
ATOM    430  N   GLN    62     -53.722  42.607   5.570  1.00246.03           N
ATOM    431  CA  GLN    62     -53.592  41.178   5.487  1.00246.03           C
ATOM    432  CB  GLN    62     -53.972  40.611   4.108  1.00246.03           C
ATOM    433  CG  GLN    62     -53.051  41.100   2.986  1.00246.03           C
ATOM    434  CD  GLN    62     -53.513  40.478   1.676  1.00246.03           C
ATOM    435  OE1 GLN    62     -53.647  41.161   0.661  1.00246.03           O
ATOM    436  NE2 GLN    62     -53.752  39.139   1.692  1.00246.03           N
ATOM    437  C   GLN    62     -52.158  40.812   5.710  1.00246.03           C
ATOM    438  O   GLN    62     -51.254  41.445   5.166  1.00246.03           O
ATOM    439  N   CYS    63     -51.913  39.776   6.538  1.00 80.43           N
ATOM    440  CA  CYS    63     -50.569  39.322   6.756  1.00 80.43           C
ATOM    441  CB  CYS    63     -49.846  39.999   7.934  1.00 80.43           C
ATOM    442  SG  CYS    63     -49.345  41.707   7.569  1.00 80.43           S
ATOM    443  C   CYS    63     -50.605  37.861   7.063  1.00 80.43           C
ATOM    444  O   CYS    63     -51.638  37.311   7.443  1.00 80.43           O
ATOM    445  N   HIS    64     -49.450  37.194   6.878  1.00249.41           N
ATOM    446  CA  HIS    64     -49.306  35.799   7.176  1.00249.41           C
ATOM    447  ND1 HIS    64     -50.172  32.624   6.466  1.00249.41           N
ATOM    448  CG  HIS    64     -49.091  33.445   6.239  1.00249.41           C
ATOM    449  CB  HIS    64     -49.198  34.909   5.924  1.00249.41           C
ATOM    450  NE2 HIS    64     -48.358  31.352   6.661  1.00249.41           N
ATOM    451  CD2 HIS    64     -47.990  32.652   6.363  1.00249.41           C
ATOM    452  CE1 HIS    64     -49.678  31.384   6.713  1.00249.41           C
ATOM    453  C   HIS    64     -48.012  35.685   7.911  1.00249.41           C
ATOM    454  O   HIS    64     -47.215  36.622   7.906  1.00249.41           O
ATOM    455  N   PRO    65     -47.774  34.589   8.574  1.00168.02           N
ATOM    456  CA  PRO    65     -46.516  34.481   9.249  1.00168.02           C
ATOM    457  CD  PRO    65     -48.829  33.873   9.272  1.00168.02           C
ATOM    458  CB  PRO    65     -46.649  33.291  10.195  1.00168.02           C
ATOM    459  CG  PRO    65     -48.156  33.268  10.518  1.00168.02           C
ATOM    460  C   PRO    65     -45.426  34.372   8.239  1.00168.02           C
ATOM    461  O   PRO    65     -45.536  33.537   7.342  1.00168.02           O
ATOM    462  N   CYS    66     -44.368  35.194   8.381  1.00101.33           N
ATOM    463  CA  CYS    66     -43.269  35.189   7.460  1.00101.33           C
ATOM    464  CB  CYS    66     -43.707  35.056   5.988  1.00101.33           C
ATOM    465  SG  CYS    66     -44.740  36.449   5.442  1.00101.33           S
ATOM    466  C   CYS    66     -42.618  36.526   7.604  1.00101.33           C
ATOM    467  O   CYS    66     -43.231  37.444   8.148  1.00101.33           O
ATOM    468  N   PRO    67     -41.395  36.676   7.162  1.00135.02           N
ATOM    469  CA  PRO    67     -40.741  37.953   7.219  1.00135.02           C
ATOM    470  CD  PRO    67     -40.785  35.795   6.178  1.00135.02           C
ATOM    471  CB  PRO    67     -39.408  37.761   6.502  1.00135.02           C
ATOM    472  CG  PRO    67     -39.721  36.656   5.477  1.00135.02           C
ATOM    473  C   PRO    67     -41.626  38.897   6.472  1.00135.02           C
ATOM    474  O   PRO    67     -41.624  40.090   6.770  1.00135.02           O
ATOM    475  N   GLY    68     -42.373  38.372   5.481  1.00 61.99           N
ATOM    476  CA  GLY    68     -43.298  39.161   4.728  1.00 61.99           C
ATOM    477  C   GLY    68     -42.688  39.452   3.400  1.00 61.99           C
ATOM    478  O   GLY    68     -41.580  39.979   3.307  1.00 61.99           O
ATOM    479  N   VAL    69     -43.422  39.105   2.327  1.00 33.11           N
ATOM    480  CA  VAL    69     -42.970  39.377   0.997  1.00 33.11           C
ATOM    481  CB  VAL    69     -42.213  38.241   0.375  1.00 33.11           C
ATOM    482  CG1 VAL    69     -41.887  38.610  -1.082  1.00 33.11           C
ATOM    483  CG2 VAL    69     -40.975  37.948   1.238  1.00 33.11           C
ATOM    484  C   VAL    69     -44.201  39.581   0.182  1.00 33.11           C
ATOM    485  O   VAL    69     -45.266  39.060   0.507  1.00 33.11           O
ATOM    486  N   PRO    70     -44.097  40.356  -0.857  1.00 92.09           N
ATOM    487  CA  PRO    70     -45.237  40.541  -1.706  1.00 92.09           C
ATOM    488  CD  PRO    70     -43.227  41.518  -0.856  1.00 92.09           C
ATOM    489  CB  PRO    70     -45.000  41.848  -2.468  1.00 92.09           C
ATOM    490  CG  PRO    70     -43.522  42.195  -2.202  1.00 92.09           C
ATOM    491  C   PRO    70     -45.391  39.338  -2.571  1.00 92.09           C
ATOM    492  O   PRO    70     -44.384  38.736  -2.934  1.00 92.09           O
ATOM    493  N   GLN    71     -46.639  38.960  -2.904  1.00304.26           N
ATOM    494  CA  GLN    71     -46.829  37.827  -3.757  1.00304.26           C
ATOM    495  CB  GLN    71     -46.878  36.487  -3.006  1.00304.26           C
ATOM    496  CG  GLN    71     -47.079  35.279  -3.925  1.00304.26           C
ATOM    497  CD  GLN    71     -45.792  35.072  -4.711  1.00304.26           C
ATOM    498  OE1 GLN    71     -44.814  35.794  -4.526  1.00304.26           O
ATOM    499  NE2 GLN    71     -45.790  34.057  -5.616  1.00304.26           N
ATOM    500  C   GLN    71     -48.146  38.005  -4.431  1.00304.26           C
ATOM    501  O   GLN    71     -49.041  38.662  -3.902  1.00304.26           O
ATOM    502  N   GLY    72     -48.294  37.431  -5.638  1.00138.55           N
ATOM    503  CA  GLY    72     -49.550  37.531  -6.314  1.00138.55           C
ATOM    504  C   GLY    72     -49.437  36.758  -7.583  1.00138.55           C
ATOM    505  O   GLY    72     -48.396  36.767  -8.240  1.00138.55           O
ATOM    506  N   THR    73     -50.525  36.063  -7.959  1.00274.36           N
ATOM    507  CA  THR    73     -50.522  35.314  -9.177  1.00274.36           C
ATOM    508  CB  THR    73     -50.384  33.835  -8.970  1.00274.36           C
ATOM    509  OG1 THR    73     -51.490  33.338  -8.230  1.00274.36           O
ATOM    510  CG2 THR    73     -49.074  33.566  -8.209  1.00274.36           C
ATOM    511  C   THR    73     -51.843  35.549  -9.827  1.00274.36           C
ATOM    512  O   THR    73     -52.812  35.916  -9.165  1.00274.36           O
ATOM    513  N   SER    74     -51.910  35.364 -11.158  1.00118.26           N
ATOM    514  CA  SER    74     -53.163  35.554 -11.823  1.00118.26           C
ATOM    515  CB  SER    74     -53.192  36.781 -12.749  1.00118.26           C
ATOM    516  OG  SER    74     -52.270  36.611 -13.816  1.00118.26           O
ATOM    517  C   SER    74     -53.401  34.352 -12.673  1.00118.26           C
ATOM    518  O   SER    74     -52.476  33.753 -13.220  1.00118.26           O
ATOM    519  N   PRO    75     -54.642  33.971 -12.754  1.00 94.35           N
ATOM    520  CA  PRO    75     -55.009  32.858 -13.581  1.00 94.35           C
ATOM    521  CD  PRO    75     -55.546  34.132 -11.628  1.00 94.35           C
ATOM    522  CB  PRO    75     -56.332  32.325 -13.026  1.00 94.35           C
ATOM    523  CG  PRO    75     -56.835  33.433 -12.083  1.00 94.35           C
ATOM    524  C   PRO    75     -55.095  33.322 -14.995  1.00 94.35           C
ATOM    525  O   PRO    75     -55.238  34.523 -15.218  1.00 94.35           O
ATOM    526  N   ALA    76     -54.995  32.396 -15.967  1.00186.31           N
ATOM    527  CA  ALA    76     -55.108  32.803 -17.334  1.00186.31           C
ATOM    528  CB  ALA    76     -53.960  32.299 -18.226  1.00186.31           C
ATOM    529  C   ALA    76     -56.371  32.206 -17.856  1.00186.31           C
ATOM    530  O   ALA    76     -56.681  31.041 -17.613  1.00186.31           O
ATOM    531  N   PRO    77     -57.121  33.011 -18.549  1.00158.17           N
ATOM    532  CA  PRO    77     -58.345  32.513 -19.110  1.00158.17           C
ATOM    533  CD  PRO    77     -57.239  34.405 -18.149  1.00158.17           C
ATOM    534  CB  PRO    77     -59.202  33.740 -19.410  1.00158.17           C
ATOM    535  CG  PRO    77     -58.708  34.783 -18.393  1.00158.17           C
ATOM    536  C   PRO    77     -58.046  31.682 -20.311  1.00158.17           C
ATOM    537  O   PRO    77     -56.983  31.854 -20.906  1.00158.17           O
ATOM    538  N   VAL    78     -58.961  30.765 -20.676  1.00 75.74           N
ATOM    539  CA  VAL    78     -58.744  29.958 -21.838  1.00 75.74           C
ATOM    540  CB  VAL    78     -58.829  28.484 -21.572  1.00 75.74           C
ATOM    541  CG1 VAL    78     -60.255  28.155 -21.100  1.00 75.74           C
ATOM    542  CG2 VAL    78     -58.410  27.733 -22.847  1.00 75.74           C
ATOM    543  C   VAL    78     -59.827  30.297 -22.805  1.00 75.74           C
ATOM    544  O   VAL    78     -60.968  30.550 -22.423  1.00 75.74           O
ATOM    545  N   PRO    79     -59.474  30.343 -24.056  1.00 88.50           N
ATOM    546  CA  PRO    79     -60.448  30.639 -25.065  1.00 88.50           C
ATOM    547  CD  PRO    79     -58.141  30.767 -24.447  1.00 88.50           C
ATOM    548  CB  PRO    79     -59.668  31.141 -26.284  1.00 88.50           C
ATOM    549  CG  PRO    79     -58.200  30.790 -25.981  1.00 88.50           C
ATOM    550  C   PRO    79     -61.286  29.436 -25.334  1.00 88.50           C
ATOM    551  O   PRO    79     -60.815  28.319 -25.120  1.00 88.50           O
ATOM    552  N   TYR    80     -62.537  29.640 -25.784  1.00277.06           N
ATOM    553  CA  TYR    80     -63.389  28.534 -26.097  1.00277.06           C
ATOM    554  CB  TYR    80     -64.547  28.341 -25.103  1.00277.06           C
ATOM    555  CG  TYR    80     -65.333  27.161 -25.560  1.00277.06           C
ATOM    556  CD1 TYR    80     -64.928  25.884 -25.240  1.00277.06           C
ATOM    557  CD2 TYR    80     -66.475  27.329 -26.308  1.00277.06           C
ATOM    558  CE1 TYR    80     -65.652  24.794 -25.659  1.00277.06           C
ATOM    559  CE2 TYR    80     -67.203  26.241 -26.732  1.00277.06           C
ATOM    560  CZ  TYR    80     -66.790  24.971 -26.407  1.00277.06           C
ATOM    561  OH  TYR    80     -67.535  23.854 -26.840  1.00277.06           O
ATOM    562  C   TYR    80     -63.995  28.822 -27.428  1.00277.06           C
ATOM    563  O   TYR    80     -64.169  29.981 -27.802  1.00277.06           O
ATOM    564  N   GLY    81     -64.315  27.763 -28.195  1.00151.52           N
ATOM    565  CA  GLY    81     -64.922  27.983 -29.472  1.00151.52           C
ATOM    566  C   GLY    81     -65.613  26.720 -29.861  1.00151.52           C
ATOM    567  O   GLY    81     -65.189  25.627 -29.486  1.00151.52           O
ATOM    568  N   TYR    82     -66.707  26.847 -30.632  1.00310.82           N
ATOM    569  CA  TYR    82     -67.422  25.684 -31.061  1.00310.82           C
ATOM    570  CB  TYR    82     -68.849  25.594 -30.492  1.00310.82           C
ATOM    571  CG  TYR    82     -69.462  24.345 -31.022  1.00310.82           C
ATOM    572  CD1 TYR    82     -69.206  23.133 -30.423  1.00310.82           C
ATOM    573  CD2 TYR    82     -70.296  24.385 -32.116  1.00310.82           C
ATOM    574  CE1 TYR    82     -69.771  21.977 -30.909  1.00310.82           C
ATOM    575  CE2 TYR    82     -70.864  23.233 -32.606  1.00310.82           C
ATOM    576  CZ  TYR    82     -70.602  22.027 -32.003  1.00310.82           C
ATOM    577  OH  TYR    82     -71.184  20.844 -32.504  1.00310.82           O
ATOM    578  C   TYR    82     -67.543  25.765 -32.544  1.00310.82           C
ATOM    579  O   TYR    82     -67.775  26.838 -33.102  1.00310.82           O
ATOM    580  N   PHE    83     -67.361  24.622 -33.232  1.00282.29           N
ATOM    581  CA  PHE    83     -67.479  24.622 -34.656  1.00282.29           C
ATOM    582  CB  PHE    83     -66.141  24.418 -35.387  1.00282.29           C
ATOM    583  CG  PHE    83     -66.419  24.444 -36.851  1.00282.29           C
ATOM    584  CD1 PHE    83     -66.526  25.642 -37.520  1.00282.29           C
ATOM    585  CD2 PHE    83     -66.570  23.272 -37.555  1.00282.29           C
ATOM    586  CE1 PHE    83     -66.781  25.670 -38.870  1.00282.29           C
ATOM    587  CE2 PHE    83     -66.826  23.294 -38.906  1.00282.29           C
ATOM    588  CZ  PHE    83     -66.933  24.495 -39.566  1.00282.29           C
ATOM    589  C   PHE    83     -68.361  23.475 -35.023  1.00282.29           C
ATOM    590  O   PHE    83     -68.479  22.506 -34.274  1.00282.29           O
ATOM    591  N   GLY    84     -69.027  23.573 -36.187  1.00117.17           N
ATOM    592  CA  GLY    84     -69.875  22.502 -36.617  1.00117.17           C
ATOM    593  C   GLY    84     -70.782  23.047 -37.668  1.00117.17           C
ATOM    594  O   GLY    84     -70.824  24.253 -37.906  1.00117.17           O
ATOM    595  N   GLY    85     -71.541  22.153 -38.329  1.00 96.97           N
ATOM    596  CA  GLY    85     -72.453  22.592 -39.341  1.00 96.97           C
ATOM    597  C   GLY    85     -72.505  21.529 -40.386  1.00 96.97           C
ATOM    598  O   GLY    85     -71.786  20.533 -40.314  1.00 96.97           O
ATOM    599  N   GLY    86     -73.372  21.724 -41.396  1.00115.18           N
ATOM    600  CA  GLY    86     -73.480  20.769 -42.457  1.00115.18           C
ATOM    601  C   GLY    86     -74.705  21.115 -43.233  1.00115.18           C
ATOM    602  O   GLY    86     -75.559  21.864 -42.764  1.00115.18           O
ATOM    603  N   TYR    87     -74.819  20.569 -44.458  1.00267.84           N
ATOM    604  CA  TYR    87     -75.973  20.849 -45.257  1.00267.84           C
ATOM    605  CB  TYR    87     -75.641  21.547 -46.587  1.00267.84           C
ATOM    606  CG  TYR    87     -76.922  21.776 -47.312  1.00267.84           C
ATOM    607  CD1 TYR    87     -77.718  22.856 -47.003  1.00267.84           C
ATOM    608  CD2 TYR    87     -77.325  20.914 -48.305  1.00267.84           C
ATOM    609  CE1 TYR    87     -78.899  23.069 -47.672  1.00267.84           C
ATOM    610  CE2 TYR    87     -78.506  21.122 -48.978  1.00267.84           C
ATOM    611  CZ  TYR    87     -79.295  22.201 -48.661  1.00267.84           C
ATOM    612  OH  TYR    87     -80.507  22.419 -49.350  1.00267.84           O
ATOM    613  C   TYR    87     -76.608  19.542 -45.590  1.00267.84           C
ATOM    614  O   TYR    87     -75.940  18.607 -46.024  1.00267.84           O
ATOM    615  N   TYR    88     -77.933  19.440 -45.369  1.00276.30           N
ATOM    616  CA  TYR    88     -78.616  18.224 -45.688  1.00276.30           C
ATOM    617  CB  TYR    88     -79.249  17.539 -44.466  1.00276.30           C
ATOM    618  CG  TYR    88     -79.924  16.296 -44.933  1.00276.30           C
ATOM    619  CD1 TYR    88     -79.200  15.146 -45.151  1.00276.30           C
ATOM    620  CD2 TYR    88     -81.282  16.280 -45.149  1.00276.30           C
ATOM    621  CE1 TYR    88     -79.821  13.998 -45.581  1.00276.30           C
ATOM    622  CE2 TYR    88     -81.910  15.134 -45.580  1.00276.30           C
ATOM    623  CZ  TYR    88     -81.178  13.991 -45.797  1.00276.30           C
ATOM    624  OH  TYR    88     -81.819  12.814 -46.239  1.00276.30           O
ATOM    625  C   TYR    88     -79.725  18.585 -46.621  1.00276.30           C
ATOM    626  O   TYR    88     -80.489  19.510 -46.362  1.00276.30           O
ATOM    627  N   SER    89     -79.825  17.864 -47.755  1.00195.70           N
ATOM    628  CA  SER    89     -80.881  18.156 -48.677  1.00195.70           C
ATOM    629  CB  SER    89     -80.453  19.075 -49.833  1.00195.70           C
ATOM    630  OG  SER    89     -81.553  19.312 -50.700  1.00195.70           O
ATOM    631  C   SER    89     -81.317  16.864 -49.281  1.00195.70           C
ATOM    632  O   SER    89     -80.556  15.901 -49.331  1.00195.70           O
ATOM    633  N   CYS    90     -82.582  16.811 -49.737  1.00 57.46           N
ATOM    634  CA  CYS    90     -83.071  15.623 -50.367  1.00 57.46           C
ATOM    635  CB  CYS    90     -84.196  14.924 -49.584  1.00 57.46           C
ATOM    636  SG  CYS    90     -83.633  14.282 -47.978  1.00 57.46           S
ATOM    637  C   CYS    90     -83.649  16.040 -51.677  1.00 57.46           C
ATOM    638  O   CYS    90     -84.228  17.119 -51.795  1.00 57.46           O
ATOM    639  N   ARG    91     -83.483  15.195 -52.713  1.00204.27           N
ATOM    640  CA  ARG    91     -84.039  15.537 -53.987  1.00204.27           C
ATOM    641  CB  ARG    91     -82.981  15.747 -55.082  1.00204.27           C
ATOM    642  CG  ARG    91     -83.575  16.109 -56.446  1.00204.27           C
ATOM    643  CD  ARG    91     -82.522  16.314 -57.537  1.00204.27           C
ATOM    644  NE  ARG    91     -83.241  16.658 -58.796  1.00204.27           N
ATOM    645  CZ  ARG    91     -82.536  17.042 -59.900  1.00204.27           C
ATOM    646  NH1 ARG    91     -81.174  17.110 -59.850  1.00204.27           N
ATOM    647  NH2 ARG    91     -83.193  17.357 -61.054  1.00204.27           N
ATOM    648  C   ARG    91     -84.894  14.392 -54.416  1.00204.27           C
ATOM    649  O   ARG    91     -84.483  13.234 -54.342  1.00204.27           O
ATOM    650  N   VAL    92     -86.129  14.691 -54.860  1.00 60.85           N
ATOM    651  CA  VAL    92     -86.987  13.645 -55.325  1.00 60.85           C
ATOM    652  CB  VAL    92     -88.064  13.273 -54.349  1.00 60.85           C
ATOM    653  CG1 VAL    92     -88.981  12.228 -55.006  1.00 60.85           C
ATOM    654  CG2 VAL    92     -87.400  12.792 -53.048  1.00 60.85           C
ATOM    655  C   VAL    92     -87.667  14.158 -56.549  1.00 60.85           C
ATOM    656  O   VAL    92     -87.974  15.345 -56.648  1.00 60.85           O
ATOM    657  N   SER    93     -87.902  13.271 -57.533  1.00167.82           N
ATOM    658  CA  SER    93     -88.584  13.703 -58.714  1.00167.82           C
ATOM    659  CB  SER    93     -87.643  14.040 -59.883  1.00167.82           C
ATOM    660  OG  SER    93     -86.949  12.874 -60.303  1.00167.82           O
ATOM    661  C   SER    93     -89.455  12.578 -59.161  1.00167.82           C
ATOM    662  O   SER    93     -89.110  11.408 -58.997  1.00167.82           O
ATOM    663  N   ARG    94     -90.631  12.912 -59.722  1.00336.65           N
ATOM    664  CA  ARG    94     -91.504  11.890 -60.215  1.00336.65           C
ATOM    665  CB  ARG    94     -92.687  11.583 -59.282  1.00336.65           C
ATOM    666  CG  ARG    94     -93.616  10.490 -59.816  1.00336.65           C
ATOM    667  CD  ARG    94     -94.796  10.183 -58.891  1.00336.65           C
ATOM    668  NE  ARG    94     -95.724  11.348 -58.952  1.00336.65           N
ATOM    669  CZ  ARG    94     -96.962  11.265 -58.383  1.00336.65           C
ATOM    670  NH1 ARG    94     -97.349  10.118 -57.753  1.00336.65           N
ATOM    671  NH2 ARG    94     -97.813  12.331 -58.443  1.00336.65           N
ATOM    672  C   ARG    94     -92.074  12.394 -61.498  1.00336.65           C
ATOM    673  O   ARG    94     -92.342  13.588 -61.639  1.00336.65           O
ATOM    674  N   SER    95     -92.254  11.496 -62.482  1.00214.53           N
ATOM    675  CA  SER    95     -92.827  11.927 -63.720  1.00214.53           C
ATOM    676  CB  SER    95     -91.783  12.217 -64.814  1.00214.53           C
ATOM    677  OG  SER    95     -92.432  12.637 -66.007  1.00214.53           O
ATOM    678  C   SER    95     -93.688  10.818 -64.221  1.00214.53           C
ATOM    679  O   SER    95     -93.435   9.646 -63.946  1.00214.53           O
ATOM    680  N   SER    96     -94.759  11.171 -64.958  1.00172.15           N
ATOM    681  CA  SER    96     -95.609  10.161 -65.508  1.00172.15           C
ATOM    682  CB  SER    96     -96.940   9.997 -64.755  1.00172.15           C
ATOM    683  OG  SER    96     -96.699   9.549 -63.430  1.00172.15           O
ATOM    684  C   SER    96     -95.940  10.590 -66.898  1.00172.15           C
ATOM    685  O   SER    96     -96.096  11.780 -67.169  1.00172.15           O
ATOM    686  N   LEU    97     -96.034   9.622 -67.828  1.00196.22           N
ATOM    687  CA  LEU    97     -96.372   9.967 -69.174  1.00196.22           C
ATOM    688  CB  LEU    97     -95.274   9.625 -70.195  1.00196.22           C
ATOM    689  CG  LEU    97     -93.973  10.424 -69.993  1.00196.22           C
ATOM    690  CD1 LEU    97     -92.917  10.045 -71.043  1.00196.22           C
ATOM    691  CD2 LEU    97     -94.249  11.935 -69.944  1.00196.22           C
ATOM    692  C   LEU    97     -97.579   9.175 -69.545  1.00196.22           C
ATOM    693  O   LEU    97     -97.671   7.987 -69.241  1.00196.22           O
ATOM    694  N   LYS    98     -98.557   9.828 -70.199  1.00209.93           N
ATOM    695  CA  LYS    98     -99.722   9.112 -70.619  1.00209.93           C
ATOM    696  CB  LYS    98    -101.028   9.642 -70.004  1.00209.93           C
ATOM    697  CG  LYS    98    -101.356  11.079 -70.413  1.00209.93           C
ATOM    698  CD  LYS    98    -102.784  11.502 -70.064  1.00209.93           C
ATOM    699  CE  LYS    98    -103.854  10.798 -70.901  1.00209.93           C
ATOM    700  NZ  LYS    98    -105.200  11.265 -70.499  1.00209.93           N
ATOM    701  C   LYS    98     -99.826   9.289 -72.096  1.00209.93           C
ATOM    702  O   LYS    98     -99.752  10.404 -72.612  1.00209.93           O
ATOM    703  N   PRO    99     -99.961   8.199 -72.793  1.00 78.55           N
ATOM    704  CA  PRO    99    -100.112   8.281 -74.217  1.00 78.55           C
ATOM    705  CD  PRO    99     -99.316   6.965 -72.387  1.00 78.55           C
ATOM    706  CB  PRO    99     -99.678   6.925 -74.777  1.00 78.55           C
ATOM    707  CG  PRO    99     -99.601   6.000 -73.547  1.00 78.55           C
ATOM    708  C   PRO    99    -101.519   8.654 -74.543  1.00 78.55           C
ATOM    709  O   PRO    99    -102.411   8.356 -73.752  1.00 78.55           O
ATOM    710  N   CYS   100    -101.740   9.318 -75.693  1.00 94.86           N
ATOM    711  CA  CYS   100    -103.075   9.660 -76.070  1.00 94.86           C
ATOM    712  CB  CYS   100    -103.405  11.152 -75.890  1.00 94.86           C
ATOM    713  SG  CYS   100    -105.110  11.553 -76.377  1.00 94.86           S
ATOM    714  C   CYS   100    -103.205   9.352 -77.524  1.00 94.86           C
ATOM    715  O   CYS   100    -102.281   9.588 -78.300  1.00 94.86           O
ATOM    716  N   ALA   101    -104.358   8.789 -77.929  1.00259.64           N
ATOM    717  CA  ALA   101    -104.541   8.498 -79.319  1.00259.64           C
ATOM    718  CB  ALA   101    -104.378   7.008 -79.663  1.00259.64           C
ATOM    719  C   ALA   101    -105.938   8.879 -79.669  1.00259.64           C
ATOM    720  O   ALA   101    -106.852   8.754 -78.856  1.00259.64           O
ATOM    721  N   GLN   102    -106.134   9.386 -80.902  1.00358.55           N
ATOM    722  CA  GLN   102    -107.454   9.743 -81.325  1.00358.55           C
ATOM    723  CB  GLN   102    -107.732  11.253 -81.270  1.00358.55           C
ATOM    724  CG  GLN   102    -109.145  11.631 -81.721  1.00358.55           C
ATOM    725  CD  GLN   102    -110.123  11.154 -80.659  1.00358.55           C
ATOM    726  OE1 GLN   102    -109.729  10.572 -79.650  1.00358.55           O
ATOM    727  NE2 GLN   102    -111.440  11.406 -80.889  1.00358.55           N
ATOM    728  C   GLN   102    -107.582   9.325 -82.752  1.00358.55           C
ATOM    729  O   GLN   102    -106.623   9.398 -83.518  1.00358.55           O
ATOM    730  N   ALA   103    -108.779   8.848 -83.140  1.00294.51           N
ATOM    731  CA  ALA   103    -108.977   8.467 -84.505  1.00294.51           C
ATOM    732  CB  ALA   103    -108.983   6.945 -84.728  1.00294.51           C
ATOM    733  C   ALA   103    -110.320   8.975 -84.906  1.00294.51           C
ATOM    734  O   ALA   103    -111.247   9.013 -84.097  1.00294.51           O
ATOM    735  N   ALA   104    -110.454   9.405 -86.174  1.00292.15           N
ATOM    736  CA  ALA   104    -111.726   9.878 -86.628  1.00292.15           C
ATOM    737  CB  ALA   104    -111.908  11.398 -86.478  1.00292.15           C
ATOM    738  C   ALA   104    -111.819   9.567 -88.083  1.00292.15           C
ATOM    739  O   ALA   104    -110.807   9.477 -88.776  1.00292.15           O
ATOM    740  N   THR   105    -113.054   9.369 -88.581  1.00244.36           N
ATOM    741  CA  THR   105    -113.225   9.104 -89.976  1.00244.36           C
ATOM    742  CB  THR   105    -113.780   7.740 -90.265  1.00244.36           C
ATOM    743  OG1 THR   105    -112.920   6.740 -89.738  1.00244.36           O
ATOM    744  CG2 THR   105    -113.914   7.575 -91.788  1.00244.36           C
ATOM    745  C   THR   105    -114.215  10.096 -90.486  1.00244.36           C
ATOM    746  O   THR   105    -115.194  10.411 -89.811  1.00244.36           O
ATOM    747  N   LEU   106    -113.970  10.636 -91.694  1.00262.58           N
ATOM    748  CA  LEU   106    -114.897  11.580 -92.240  1.00262.58           C
ATOM    749  CB  LEU   106    -114.269  12.942 -92.580  1.00262.58           C
ATOM    750  CG  LEU   106    -113.750  13.708 -91.349  1.00262.58           C
ATOM    751  CD1 LEU   106    -112.601  12.952 -90.663  1.00262.58           C
ATOM    752  CD2 LEU   106    -113.382  15.156 -91.707  1.00262.58           C
ATOM    753  C   LEU   106    -115.417  11.007 -93.515  1.00262.58           C
ATOM    754  O   LEU   106    -114.656  10.497 -94.336  1.00262.58           O
ATOM    755  N   ALA   107    -116.749  11.058 -93.700  1.00284.14           N
ATOM    756  CA  ALA   107    -117.319  10.569 -94.918  1.00284.14           C
ATOM    757  CB  ALA   107    -117.994   9.194 -94.776  1.00284.14           C
ATOM    758  C   ALA   107    -118.378  11.541 -95.315  1.00284.14           C
ATOM    759  O   ALA   107    -119.032  12.141 -94.464  1.00284.14           O
ATOM    760  N   ALA   108    -118.559  11.739 -96.633  1.00287.22           N
ATOM    761  CA  ALA   108    -119.580  12.642 -97.070  1.00287.22           C
ATOM    762  CB  ALA   108    -119.046  14.025 -97.482  1.00287.22           C
ATOM    763  C   ALA   108    -120.216  12.041 -98.276  1.00287.22           C
ATOM    764  O   ALA   108    -119.564  11.343 -99.054  1.00287.22           O
ATOM    765  N   TYR   109    -121.529  12.281 -98.451  1.00269.93           N
ATOM    766  CA  TYR   109    -122.198  11.764 -99.605  1.00269.93           C
ATOM    767  CB  TYR   109    -123.336  10.788 -99.253  1.00269.93           C
ATOM    768  CG  TYR   109    -123.968  10.306-100.513  1.00269.93           C
ATOM    769  CD1 TYR   109    -123.335   9.365-101.290  1.00269.93           C
ATOM    770  CD2 TYR   109    -125.201  10.776-100.909  1.00269.93           C
ATOM    771  CE1 TYR   109    -123.911   8.907-102.453  1.00269.93           C
ATOM    772  CE2 TYR   109    -125.782  10.322-102.069  1.00269.93           C
ATOM    773  CZ  TYR   109    -125.138   9.388-102.844  1.00269.93           C
ATOM    774  OH  TYR   109    -125.734   8.922-104.035  1.00269.93           O
ATOM    775  C   TYR   109    -122.793  12.946-100.298  1.00269.93           C
ATOM    776  O   TYR   109    -123.515  13.740 -99.696  1.00269.93           O
ATOM    777  N   PRO   110    -122.472  13.100-101.550  1.00117.17           N
ATOM    778  CA  PRO   110    -123.007  14.205-102.293  1.00117.17           C
ATOM    779  CD  PRO   110    -121.169  12.696-102.045  1.00117.17           C
ATOM    780  CB  PRO   110    -122.062  14.426-103.477  1.00117.17           C
ATOM    781  CG  PRO   110    -121.165  13.174-103.503  1.00117.17           C
ATOM    782  C   PRO   110    -124.418  13.922-102.684  1.00117.17           C
ATOM    783  O   PRO   110    -124.770  12.754-102.833  1.00117.17           O
ATOM    784  N   ALA   111    -125.245  14.971-102.848  1.00248.54           N
ATOM    785  CA  ALA   111    -126.601  14.750-103.247  1.00248.54           C
ATOM    786  CB  ALA   111    -127.600  14.775-102.078  1.00248.54           C
ATOM    787  C   ALA   111    -126.975  15.862-104.167  1.00248.54           C
ATOM    788  O   ALA   111    -126.447  16.969-104.069  1.00248.54           O
ATOM    789  N   GLU   112    -127.892  15.581-105.113  1.00229.68           N
ATOM    790  CA  GLU   112    -128.326  16.608-106.012  1.00229.68           C
ATOM    791  CB  GLU   112    -127.979  16.321-107.485  1.00229.68           C
ATOM    792  CG  GLU   112    -126.477  16.343-107.774  1.00229.68           C
ATOM    793  CD  GLU   112    -126.280  16.048-109.254  1.00229.68           C
ATOM    794  OE1 GLU   112    -127.306  15.860-109.961  1.00229.68           O
ATOM    795  OE2 GLU   112    -125.101  16.006-109.697  1.00229.68           O
ATOM    796  C   GLU   112    -129.813  16.662-105.916  1.00229.68           C
ATOM    797  O   GLU   112    -130.477  15.630-105.833  1.00229.68           O
ATOM    798  N   THR   113    -130.377  17.883-105.898  1.00237.13           N
ATOM    799  CA  THR   113    -131.802  17.995-105.828  1.00237.13           C
ATOM    800  CB  THR   113    -132.289  18.692-104.591  1.00237.13           C
ATOM    801  OG1 THR   113    -131.810  20.028-104.561  1.00237.13           O
ATOM    802  CG2 THR   113    -131.785  17.919-103.361  1.00237.13           C
ATOM    803  C   THR   113    -132.243  18.812-106.995  1.00237.13           C
ATOM    804  O   THR   113    -131.626  19.817-107.345  1.00237.13           O
ATOM    805  N   PRO   114    -133.290  18.367-107.625  1.00104.29           N
ATOM    806  CA  PRO   114    -133.831  19.102-108.732  1.00104.29           C
ATOM    807  CD  PRO   114    -133.535  16.941-107.750  1.00104.29           C
ATOM    808  CB  PRO   114    -134.620  18.096-109.574  1.00104.29           C
ATOM    809  CG  PRO   114    -134.758  16.855-108.674  1.00104.29           C
ATOM    810  C   PRO   114    -134.654  20.230-108.208  1.00104.29           C
ATOM    811  O   PRO   114    -135.107  20.154-107.067  1.00104.29           O
ATOM    812  N   THR   115    -134.848  21.292-109.012  1.00287.05           N
ATOM    813  CA  THR   115    -135.655  22.384-108.558  1.00287.05           C
ATOM    814  CB  THR   115    -134.916  23.687-108.481  1.00287.05           C
ATOM    815  OG1 THR   115    -135.725  24.674-107.859  1.00287.05           O
ATOM    816  CG2 THR   115    -134.537  24.125-109.905  1.00287.05           C
ATOM    817  C   THR   115    -136.755  22.560-109.550  1.00287.05           C
ATOM    818  O   THR   115    -136.541  22.450-110.756  1.00287.05           O
ATOM    819  N   ALA   116    -137.980  22.818-109.056  1.00264.21           N
ATOM    820  CA  ALA   116    -139.077  23.018-109.953  1.00264.21           C
ATOM    821  CB  ALA   116    -139.844  21.728-110.288  1.00264.21           C
ATOM    822  C   ALA   116    -140.039  23.937-109.278  1.00264.21           C
ATOM    823  O   ALA   116    -140.054  24.047-108.053  1.00264.21           O
ATOM    824  N   GLY   117    -140.860  24.644-110.076  1.00137.26           N
ATOM    825  CA  GLY   117    -141.839  25.518-109.504  1.00137.26           C
ATOM    826  C   GLY   117    -142.230  26.501-110.555  1.00137.26           C
ATOM    827  O   GLY   117    -141.470  26.775-111.482  1.00137.26           O
ATOM    828  N   GLU   118    -143.448  27.061-110.429  1.00245.54           N
ATOM    829  CA  GLU   118    -143.899  28.035-111.377  1.00245.54           C
ATOM    830  CB  GLU   118    -144.979  27.507-112.335  1.00245.54           C
ATOM    831  CG  GLU   118    -144.472  26.428-113.294  1.00245.54           C
ATOM    832  CD  GLU   118    -145.634  25.998-114.177  1.00245.54           C
ATOM    833  OE1 GLU   118    -146.751  26.554-113.997  1.00245.54           O
ATOM    834  OE2 GLU   118    -145.422  25.108-115.043  1.00245.54           O
ATOM    835  C   GLU   118    -144.512  29.145-110.592  1.00245.54           C
ATOM    836  O   GLU   118    -145.108  28.918-109.541  1.00245.54           O
ATOM    837  N   GLU   119    -144.360  30.390-111.077  1.00254.67           N
ATOM    838  CA  GLU   119    -144.949  31.490-110.377  1.00254.67           C
ATOM    839  CB  GLU   119    -143.961  32.633-110.089  1.00254.67           C
ATOM    840  CG  GLU   119    -144.584  33.811-109.338  1.00254.67           C
ATOM    841  CD  GLU   119    -143.497  34.856-109.124  1.00254.67           C
ATOM    842  OE1 GLU   119    -142.342  34.606-109.561  1.00254.67           O
ATOM    843  OE2 GLU   119    -143.809  35.918-108.522  1.00254.67           O
ATOM    844  C   GLU   119    -146.021  32.045-111.254  1.00254.67           C
ATOM    845  O   GLU   119    -145.765  32.441-112.389  1.00254.67           O
ATOM    846  N   TYR   120    -147.267  32.067-110.749  1.00251.03           N
ATOM    847  CA  TYR   120    -148.337  32.614-111.529  1.00251.03           C
ATOM    848  CB  TYR   120    -149.405  31.565-111.892  1.00251.03           C
ATOM    849  CG  TYR   120    -150.471  32.217-112.703  1.00251.03           C
ATOM    850  CD1 TYR   120    -150.264  32.497-114.033  1.00251.03           C
ATOM    851  CD2 TYR   120    -151.688  32.530-112.138  1.00251.03           C
ATOM    852  CE1 TYR   120    -151.248  33.093-114.786  1.00251.03           C
ATOM    853  CE2 TYR   120    -152.676  33.125-112.886  1.00251.03           C
ATOM    854  CZ  TYR   120    -152.456  33.409-114.212  1.00251.03           C
ATOM    855  OH  TYR   120    -153.468  34.019-114.983  1.00251.03           O
ATOM    856  C   TYR   120    -148.986  33.667-110.696  1.00251.03           C
ATOM    857  O   TYR   120    -149.455  33.401-109.590  1.00251.03           O
ATOM    858  N   PRO   121    -148.995  34.871-111.191  1.00102.45           N
ATOM    859  CA  PRO   121    -149.646  35.930-110.472  1.00102.45           C
ATOM    860  CD  PRO   121    -147.891  35.361-111.996  1.00102.45           C
ATOM    861  CB  PRO   121    -149.017  37.236-110.964  1.00102.45           C
ATOM    862  CG  PRO   121    -148.232  36.840-112.229  1.00102.45           C
ATOM    863  C   PRO   121    -151.113  35.833-110.714  1.00102.45           C
ATOM    864  O   PRO   121    -151.503  35.340-111.771  1.00102.45           O
ATOM    865  N   SER   122    -151.950  36.280-109.759  1.00203.85           N
ATOM    866  CA  SER   122    -153.357  36.203-110.007  1.00203.85           C
ATOM    867  CB  SER   122    -153.991  34.881-109.543  1.00203.85           C
ATOM    868  OG  SER   122    -153.454  33.795-110.284  1.00203.85           O
ATOM    869  C   SER   122    -154.026  37.298-109.246  1.00203.85           C
ATOM    870  O   SER   122    -153.546  37.736-108.202  1.00203.85           O
ATOM    871  N   ARG   123    -155.159  37.785-109.786  1.00282.65           N
ATOM    872  CA  ARG   123    -155.940  38.787-109.127  1.00282.65           C
ATOM    873  CB  ARG   123    -156.107  40.058-109.978  1.00282.65           C
ATOM    874  CG  ARG   123    -157.044  41.110-109.383  1.00282.65           C
ATOM    875  CD  ARG   123    -158.521  40.812-109.646  1.00282.65           C
ATOM    876  NE  ARG   123    -159.295  42.047-109.339  1.00282.65           N
ATOM    877  CZ  ARG   123    -159.465  42.994-110.308  1.00282.65           C
ATOM    878  NH1 ARG   123    -158.913  42.810-111.543  1.00282.65           N
ATOM    879  NH2 ARG   123    -160.191  44.120-110.048  1.00282.65           N
ATOM    880  C   ARG   123    -157.291  38.181-108.949  1.00282.65           C
ATOM    881  O   ARG   123    -157.997  37.929-109.924  1.00282.65           O
ATOM    882  N   PRO   124    -157.665  37.905-107.733  1.00258.29           N
ATOM    883  CA  PRO   124    -158.950  37.309-107.523  1.00258.29           C
ATOM    884  CD  PRO   124    -156.713  37.531-106.700  1.00258.29           C
ATOM    885  CB  PRO   124    -158.978  36.893-106.054  1.00258.29           C
ATOM    886  CG  PRO   124    -157.494  36.610-105.744  1.00258.29           C
ATOM    887  C   PRO   124    -160.080  38.173-107.967  1.00258.29           C
ATOM    888  O   PRO   124    -160.942  37.687-108.699  1.00258.29           O
ATOM    889  N   THR   125    -160.106  39.451-107.543  1.00316.69           N
ATOM    890  CA  THR   125    -161.160  40.315-107.981  1.00316.69           C
ATOM    891  CB  THR   125    -162.531  39.735-107.797  1.00316.69           C
ATOM    892  OG1 THR   125    -163.503  40.565-108.417  1.00316.69           O
ATOM    893  CG2 THR   125    -162.816  39.613-106.290  1.00316.69           C
ATOM    894  C   THR   125    -161.101  41.561-107.163  1.00316.69           C
ATOM    895  O   THR   125    -160.337  41.657-106.204  1.00316.69           O
ATOM    896  N   GLU   126    -161.909  42.567-107.549  1.00240.53           N
ATOM    897  CA  GLU   126    -162.014  43.766-106.773  1.00240.53           C
ATOM    898  CB  GLU   126    -161.259  44.966-107.371  1.00240.53           C
ATOM    899  CG  GLU   126    -159.736  44.824-107.306  1.00240.53           C
ATOM    900  CD  GLU   126    -159.123  46.072-107.925  1.00240.53           C
ATOM    901  OE1 GLU   126    -159.903  46.964-108.354  1.00240.53           O
ATOM    902  OE2 GLU   126    -157.867  46.149-107.981  1.00240.53           O
ATOM    903  C   GLU   126    -163.465  44.115-106.766  1.00240.53           C
ATOM    904  O   GLU   126    -164.109  44.131-107.813  1.00240.53           O
ATOM    905  N   PHE   127    -164.031  44.383-105.573  1.00310.11           N
ATOM    906  CA  PHE   127    -165.423  44.721-105.547  1.00310.11           C
ATOM    907  CB  PHE   127    -166.340  43.524-105.247  1.00310.11           C
ATOM    908  CG  PHE   127    -167.744  44.021-105.253  1.00310.11           C
ATOM    909  CD1 PHE   127    -168.436  44.146-106.437  1.00310.11           C
ATOM    910  CD2 PHE   127    -168.371  44.360-104.077  1.00310.11           C
ATOM    911  CE1 PHE   127    -169.732  44.603-106.446  1.00310.11           C
ATOM    912  CE2 PHE   127    -169.667  44.819-104.080  1.00310.11           C
ATOM    913  CZ  PHE   127    -170.350  44.941-105.265  1.00310.11           C
ATOM    914  C   PHE   127    -165.634  45.719-104.458  1.00310.11           C
ATOM    915  O   PHE   127    -164.885  45.764-103.483  1.00310.11           O
ATOM    916  N   ALA   128    -166.667  46.568-104.617  1.00290.90           N
ATOM    917  CA  ALA   128    -166.985  47.527-103.603  1.00290.90           C
ATOM    918  CB  ALA   128    -166.402  48.926-103.869  1.00290.90           C
ATOM    919  C   ALA   128    -168.471  47.664-103.600  1.00290.90           C
ATOM    920  O   ALA   128    -169.119  47.507-104.634  1.00290.90           O
ATOM    921  N   PHE   129    -169.058  47.938-102.420  1.00308.87           N
ATOM    922  CA  PHE   129    -170.480  48.104-102.364  1.00308.87           C
ATOM    923  CB  PHE   129    -171.206  46.941-101.666  1.00308.87           C
ATOM    924  CG  PHE   129    -172.665  47.245-101.684  1.00308.87           C
ATOM    925  CD1 PHE   129    -173.427  46.937-102.786  1.00308.87           C
ATOM    926  CD2 PHE   129    -173.271  47.836-100.599  1.00308.87           C
ATOM    927  CE1 PHE   129    -174.774  47.216-102.809  1.00308.87           C
ATOM    928  CE2 PHE   129    -174.616  48.117-100.615  1.00308.87           C
ATOM    929  CZ  PHE   129    -175.371  47.807-101.721  1.00308.87           C
ATOM    930  C   PHE   129    -170.746  49.334-101.565  1.00308.87           C
ATOM    931  O   PHE   129    -170.020  49.640-100.619  1.00308.87           O
ATOM    932  N   TYR   130    -171.791  50.094-101.943  1.00258.39           N
ATOM    933  CA  TYR   130    -172.107  51.272-101.195  1.00258.39           C
ATOM    934  CB  TYR   130    -172.026  52.558-102.039  1.00258.39           C
ATOM    935  CG  TYR   130    -172.370  53.724-101.177  1.00258.39           C
ATOM    936  CD1 TYR   130    -171.448  54.222-100.282  1.00258.39           C
ATOM    937  CD2 TYR   130    -173.598  54.334-101.274  1.00258.39           C
ATOM    938  CE1 TYR   130    -171.754  55.300 -99.487  1.00258.39           C
ATOM    939  CE2 TYR   130    -173.909  55.415-100.481  1.00258.39           C
ATOM    940  CZ  TYR   130    -172.986  55.899 -99.586  1.00258.39           C
ATOM    941  OH  TYR   130    -173.303  57.007 -98.772  1.00258.39           O
ATOM    942  C   TYR   130    -173.514  51.118-100.719  1.00258.39           C
ATOM    943  O   TYR   130    -174.445  50.972-101.508  1.00258.39           O
ATOM    944  N   PRO   131    -173.675  51.120 -99.428  1.00168.12           N
ATOM    945  CA  PRO   131    -175.002  51.003 -98.888  1.00168.12           C
ATOM    946  CD  PRO   131    -172.693  50.454 -98.587  1.00168.12           C
ATOM    947  CB  PRO   131    -174.835  50.515 -97.452  1.00168.12           C
ATOM    948  CG  PRO   131    -173.498  49.754 -97.480  1.00168.12           C
ATOM    949  C   PRO   131    -175.704  52.316 -98.990  1.00168.12           C
ATOM    950  O   PRO   131    -175.031  53.341 -99.080  1.00168.12           O
ATOM    951  N   GLY   132    -177.050  52.314 -98.987  1.00110.59           N
ATOM    952  CA  GLY   132    -177.758  53.557 -99.048  1.00110.59           C
ATOM    953  C   GLY   132    -179.201  53.267 -98.803  1.00110.59           C
ATOM    954  O   GLY   132    -179.695  52.191 -99.136  1.00110.59           O
ATOM    955  N   TYR   133    -179.917  54.238 -98.204  1.00254.22           N
ATOM    956  CA  TYR   133    -181.313  54.054 -97.948  1.00254.22           C
ATOM    957  CB  TYR   133    -181.638  54.013 -96.442  1.00254.22           C
ATOM    958  CG  TYR   133    -183.103  53.809 -96.260  1.00254.22           C
ATOM    959  CD1 TYR   133    -183.666  52.574 -96.485  1.00254.22           C
ATOM    960  CD2 TYR   133    -183.910  54.841 -95.840  1.00254.22           C
ATOM    961  CE1 TYR   133    -185.015  52.375 -96.313  1.00254.22           C
ATOM    962  CE2 TYR   133    -185.260  54.648 -95.665  1.00254.22           C
ATOM    963  CZ  TYR   133    -185.815  53.414 -95.904  1.00254.22           C
ATOM    964  OH  TYR   133    -187.200  53.214 -95.726  1.00254.22           O
ATOM    965  C   TYR   133    -182.008  55.227 -98.560  1.00254.22           C
ATOM    966  O   TYR   133    -181.599  56.373 -98.381  1.00254.22           O
ATOM    967  N   PRO   134    -183.036  54.958 -99.315  1.00 95.28           N
ATOM    968  CA  PRO   134    -183.764  56.022 -99.952  1.00 95.28           C
ATOM    969  CD  PRO   134    -183.088  53.729-100.087  1.00 95.28           C
ATOM    970  CB  PRO   134    -184.476  55.394-101.154  1.00 95.28           C
ATOM    971  CG  PRO   134    -184.361  53.875-100.931  1.00 95.28           C
ATOM    972  C   PRO   134    -184.685  56.698 -98.992  1.00 95.28           C
ATOM    973  O   PRO   134    -185.063  56.084 -97.996  1.00 95.28           O
ATOM    974  N   GLY   135    -185.057  57.963 -99.269  1.00112.43           N
ATOM    975  CA  GLY   135    -185.958  58.657 -98.397  1.00112.43           C
ATOM    976  C   GLY   135    -186.259  59.977 -99.026  1.00112.43           C
ATOM    977  O   GLY   135    -185.528  60.444 -99.897  1.00112.43           O
ATOM    978  N   THR   136    -187.363  60.617 -98.591  1.00293.18           N
ATOM    979  CA  THR   136    -187.720  61.893 -99.134  1.00293.18           C
ATOM    980  CB  THR   136    -188.970  61.864 -99.963  1.00293.18           C
ATOM    981  OG1 THR   136    -190.080  61.481 -99.165  1.00293.18           O
ATOM    982  CG2 THR   136    -188.773  60.860-101.113  1.00293.18           C
ATOM    983  C   THR   136    -187.978  62.813 -97.986  1.00293.18           C
ATOM    984  O   THR   136    -188.337  62.374 -96.895  1.00293.18           O
ATOM    985  N   TYR   137    -187.775  64.125 -98.204  1.00317.84           N
ATOM    986  CA  TYR   137    -188.011  65.082 -97.163  1.00317.84           C
ATOM    987  CB  TYR   137    -186.722  65.739 -96.639  1.00317.84           C
ATOM    988  CG  TYR   137    -187.101  66.702 -95.567  1.00317.84           C
ATOM    989  CD1 TYR   137    -187.360  66.258 -94.289  1.00317.84           C
ATOM    990  CD2 TYR   137    -187.191  68.046 -95.836  1.00317.84           C
ATOM    991  CE1 TYR   137    -187.706  67.145 -93.298  1.00317.84           C
ATOM    992  CE2 TYR   137    -187.537  68.938 -94.849  1.00317.84           C
ATOM    993  CZ  TYR   137    -187.797  68.487 -93.578  1.00317.84           C
ATOM    994  OH  TYR   137    -188.153  69.399 -92.562  1.00317.84           O
ATOM    995  C   TYR   137    -188.866  66.162 -97.733  1.00317.84           C
ATOM    996  O   TYR   137    -188.758  66.494 -98.914  1.00317.84           O
ATOM    997  N   GLN   138    -189.768  66.732 -96.908  1.00246.45           N
ATOM    998  CA  GLN   138    -190.608  67.787 -97.394  1.00246.45           C
ATOM    999  CB  GLN   138    -192.111  67.493 -97.241  1.00246.45           C
ATOM   1000  CG  GLN   138    -193.011  68.617 -97.759  1.00246.45           C
ATOM   1001  CD  GLN   138    -194.458  68.193 -97.550  1.00246.45           C
ATOM   1002  OE1 GLN   138    -195.387  68.927 -97.883  1.00246.45           O
ATOM   1003  NE2 GLN   138    -194.657  66.975 -96.979  1.00246.45           N
ATOM   1004  C   GLN   138    -190.309  69.008 -96.585  1.00246.45           C
ATOM   1005  O   GLN   138    -190.236  68.966 -95.357  1.00246.45           O
ATOM   1006  N   PRO   139    -190.099  70.095 -97.272  1.00115.30           N
ATOM   1007  CA  PRO   139    -189.822  71.339 -96.608  1.00115.30           C
ATOM   1008  CD  PRO   139    -189.468  70.026 -98.578  1.00115.30           C
ATOM   1009  CB  PRO   139    -189.043  72.197 -97.609  1.00115.30           C
ATOM   1010  CG  PRO   139    -189.241  71.495 -98.964  1.00115.30           C
ATOM   1011  C   PRO   139    -191.080  71.983 -96.125  1.00115.30           C
ATOM   1012  O   PRO   139    -192.150  71.669 -96.644  1.00115.30           O
ATOM   1013  N   MET   140    -190.973  72.878 -95.122  1.00335.32           N
ATOM   1014  CA  MET   140    -192.120  73.580 -94.626  1.00335.32           C
ATOM   1015  CB  MET   140    -192.670  73.005 -93.306  1.00335.32           C
ATOM   1016  CG  MET   140    -191.682  73.012 -92.133  1.00335.32           C
ATOM   1017  SD  MET   140    -191.384  74.632 -91.359  1.00335.32           S
ATOM   1018  CE  MET   140    -193.042  74.766 -90.630  1.00335.32           C
ATOM   1019  C   MET   140    -191.700  74.995 -94.388  1.00335.32           C
ATOM   1020  O   MET   140    -190.533  75.263 -94.108  1.00335.32           O
ATOM   1021  N   ALA   141    -192.644  75.949 -94.517  1.00278.41           N
ATOM   1022  CA  ALA   141    -192.292  77.320 -94.287  1.00278.41           C
ATOM   1023  CB  ALA   141    -191.907  78.080 -95.567  1.00278.41           C
ATOM   1024  C   ALA   141    -193.484  78.013 -93.710  1.00278.41           C
ATOM   1025  O   ALA   141    -194.621  77.583 -93.904  1.00278.41           O
ATOM   1026  N   SER   142    -193.242  79.104 -92.955  1.00240.19           N
ATOM   1027  CA  SER   142    -194.323  79.855 -92.387  1.00240.19           C
ATOM   1028  CB  SER   142    -194.568  79.553 -90.898  1.00240.19           C
ATOM   1029  OG  SER   142    -194.972  78.201 -90.735  1.00240.19           O
ATOM   1030  C   SER   142    -193.952  81.300 -92.485  1.00240.19           C
ATOM   1031  O   SER   142    -192.773  81.645 -92.533  1.00240.19           O
ATOM   1032  N   TYR   143    -194.965  82.189 -92.544  1.00316.84           N
ATOM   1033  CA  TYR   143    -194.685  83.593 -92.628  1.00316.84           C
ATOM   1034  CB  TYR   143    -195.096  84.220 -93.971  1.00316.84           C
ATOM   1035  CG  TYR   143    -194.748  85.667 -93.919  1.00316.84           C
ATOM   1036  CD1 TYR   143    -193.466  86.092 -94.175  1.00316.84           C
ATOM   1037  CD2 TYR   143    -195.712  86.602 -93.614  1.00316.84           C
ATOM   1038  CE1 TYR   143    -193.146  87.428 -94.126  1.00316.84           C
ATOM   1039  CE2 TYR   143    -195.398  87.940 -93.562  1.00316.84           C
ATOM   1040  CZ  TYR   143    -194.113  88.354 -93.819  1.00316.84           C
ATOM   1041  OH  TYR   143    -193.789  89.727 -93.768  1.00316.84           O
ATOM   1042  C   TYR   143    -195.466  84.287 -91.561  1.00316.84           C
ATOM   1043  O   TYR   143    -196.632  83.975 -91.329  1.00316.84           O
ATOM   1044  N   LEU   144    -194.824  85.244 -90.861  1.00301.43           N
ATOM   1045  CA  LEU   144    -195.511  85.986 -89.845  1.00301.43           C
ATOM   1046  CB  LEU   144    -195.000  85.675 -88.422  1.00301.43           C
ATOM   1047  CG  LEU   144    -195.704  86.434 -87.275  1.00301.43           C
ATOM   1048  CD1 LEU   144    -195.326  87.925 -87.234  1.00301.43           C
ATOM   1049  CD2 LEU   144    -197.222  86.205 -87.314  1.00301.43           C
ATOM   1050  C   LEU   144    -195.272  87.434 -90.132  1.00301.43           C
ATOM   1051  O   LEU   144    -194.157  87.831 -90.469  1.00301.43           O
ATOM   1052  N   ASP   145    -196.328  88.265 -90.029  1.00198.10           N
ATOM   1053  CA  ASP   145    -196.160  89.668 -90.274  1.00198.10           C
ATOM   1054  CB  ASP   145    -196.851  90.152 -91.562  1.00198.10           C
ATOM   1055  CG  ASP   145    -196.459  91.604 -91.804  1.00198.10           C
ATOM   1056  OD1 ASP   145    -195.715  92.170 -90.959  1.00198.10           O
ATOM   1057  OD2 ASP   145    -196.897  92.165 -92.843  1.00198.10           O
ATOM   1058  C   ASP   145    -196.777  90.415 -89.135  1.00198.10           C
ATOM   1059  O   ASP   145    -197.947  90.215 -88.814  1.00198.10           O
ATOM   1060  N   VAL   146    -195.991  91.289 -88.474  1.00 60.05           N
ATOM   1061  CA  VAL   146    -196.534  92.071 -87.402  1.00 60.05           C
ATOM   1062  CB  VAL   146    -196.185  91.549 -86.039  1.00 60.05           C
ATOM   1063  CG1 VAL   146    -196.709  92.541 -84.986  1.00 60.05           C
ATOM   1064  CG2 VAL   146    -196.760  90.130 -85.897  1.00 60.05           C
ATOM   1065  C   VAL   146    -195.949  93.444 -87.505  1.00 60.05           C
ATOM   1066  O   VAL   146    -194.836  93.618 -87.998  1.00 60.05           O
ATOM   1067  N   SER   147    -196.706  94.467 -87.058  1.00139.02           N
ATOM   1068  CA  SER   147    -196.193  95.806 -87.096  1.00139.02           C
ATOM   1069  CB  SER   147    -196.584  96.578 -88.368  1.00139.02           C
ATOM   1070  OG  SER   147    -197.991  96.758 -88.416  1.00139.02           O
ATOM   1071  C   SER   147    -196.774  96.549 -85.936  1.00139.02           C
ATOM   1072  O   SER   147    -197.871  96.238 -85.474  1.00139.02           O
ATOM   1073  N   VAL   148    -196.031  97.548 -85.418  1.00 43.17           N
ATOM   1074  CA  VAL   148    -196.536  98.332 -84.328  1.00 43.17           C
ATOM   1075  CB  VAL   148    -196.148  97.798 -82.980  1.00 43.17           C
ATOM   1076  CG1 VAL   148    -196.657  98.768 -81.900  1.00 43.17           C
ATOM   1077  CG2 VAL   148    -196.699  96.369 -82.845  1.00 43.17           C
ATOM   1078  C   VAL   148    -195.941  99.700 -84.447  1.00 43.17           C
ATOM   1079  O   VAL   148    -194.858  99.867 -85.005  1.00 43.17           O
ATOM   1080  N   VAL   149    -196.655 100.725 -83.940  1.00112.25           N
ATOM   1081  CA  VAL   149    -196.128 102.058 -83.982  1.00112.25           C
ATOM   1082  CB  VAL   149    -196.676 102.885 -85.107  1.00112.25           C
ATOM   1083  CG1 VAL   149    -196.251 102.241 -86.439  1.00112.25           C
ATOM   1084  CG2 VAL   149    -198.199 103.005 -84.931  1.00112.25           C
ATOM   1085  C   VAL   149    -196.524 102.737 -82.709  1.00112.25           C
ATOM   1086  O   VAL   149    -197.573 102.440 -82.139  1.00112.25           O
ATOM   1087  N   GLN   150    -195.674 103.660 -82.214  1.00250.75           N
ATOM   1088  CA  GLN   150    -196.011 104.369 -81.015  1.00250.75           C
ATOM   1089  CB  GLN   150    -195.530 103.674 -79.729  1.00250.75           C
ATOM   1090  CG  GLN   150    -196.210 102.327 -79.474  1.00250.75           C
ATOM   1091  CD  GLN   150    -195.644 101.755 -78.182  1.00250.75           C
ATOM   1092  OE1 GLN   150    -196.031 100.671 -77.746  1.00250.75           O
ATOM   1093  NE2 GLN   150    -194.700 102.502 -77.549  1.00250.75           N
ATOM   1094  C   GLN   150    -195.339 105.704 -81.067  1.00250.75           C
ATOM   1095  O   GLN   150    -194.317 105.870 -81.731  1.00250.75           O
ATOM   1096  N   THR   151    -195.923 106.705 -80.378  1.00310.31           N
ATOM   1097  CA  THR   151    -195.324 108.007 -80.337  1.00310.31           C
ATOM   1098  CB  THR   151    -196.134 109.062 -81.033  1.00310.31           C
ATOM   1099  OG1 THR   151    -195.400 110.276 -81.107  1.00310.31           O
ATOM   1100  CG2 THR   151    -197.442 109.275 -80.253  1.00310.31           C
ATOM   1101  C   THR   151    -195.224 108.404 -78.899  1.00310.31           C
ATOM   1102  O   THR   151    -196.130 108.137 -78.110  1.00310.31           O
ATOM   1103  N   LEU   152    -194.099 109.038 -78.512  1.00259.95           N
ATOM   1104  CA  LEU   152    -193.944 109.442 -77.145  1.00259.95           C
ATOM   1105  CB  LEU   152    -193.001 108.495 -76.366  1.00259.95           C
ATOM   1106  CG  LEU   152    -192.855 108.722 -74.842  1.00259.95           C
ATOM   1107  CD1 LEU   152    -191.943 107.647 -74.230  1.00259.95           C
ATOM   1108  CD2 LEU   152    -192.358 110.131 -74.481  1.00259.95           C
ATOM   1109  C   LEU   152    -193.361 110.820 -77.158  1.00259.95           C
ATOM   1110  O   LEU   152    -192.480 111.123 -77.961  1.00259.95           O
ATOM   1111  N   GLY   153    -193.862 111.707 -76.273  1.00142.45           N
ATOM   1112  CA  GLY   153    -193.312 113.029 -76.185  1.00142.45           C
ATOM   1113  C   GLY   153    -193.994 113.727 -75.053  1.00142.45           C
ATOM   1114  O   GLY   153    -195.180 113.515 -74.807  1.00142.45           O
ATOM   1115  N   ALA   154    -193.252 114.588 -74.325  1.00252.90           N
ATOM   1116  CA  ALA   154    -193.863 115.302 -73.243  1.00252.90           C
ATOM   1117  CB  ALA   154    -193.738 114.587 -71.886  1.00252.90           C
ATOM   1118  C   ALA   154    -193.176 116.623 -73.106  1.00252.90           C
ATOM   1119  O   ALA   154    -191.980 116.763 -73.357  1.00252.90           O
ATOM   1120  N   PRO   155    -193.950 117.603 -72.733  1.00183.91           N
ATOM   1121  CA  PRO   155    -193.398 118.914 -72.516  1.00183.91           C
ATOM   1122  CD  PRO   155    -195.294 117.674 -73.286  1.00183.91           C
ATOM   1123  CB  PRO   155    -194.556 119.896 -72.673  1.00183.91           C
ATOM   1124  CG  PRO   155    -195.542 119.158 -73.592  1.00183.91           C
ATOM   1125  C   PRO   155    -192.761 118.986 -71.166  1.00183.91           C
ATOM   1126  O   PRO   155    -193.026 118.117 -70.337  1.00183.91           O
ATOM   1127  N   GLY   156    -191.910 120.005 -70.925  1.00112.65           N
ATOM   1128  CA  GLY   156    -191.306 120.158 -69.634  1.00112.65           C
ATOM   1129  C   GLY   156    -190.916 121.594 -69.495  1.00112.65           C
ATOM   1130  O   GLY   156    -190.545 122.242 -70.473  1.00112.65           O
ATOM   1131  N   GLU   157    -190.992 122.134 -68.261  1.00234.24           N
ATOM   1132  CA  GLU   157    -190.626 123.507 -68.065  1.00234.24           C
ATOM   1133  CB  GLU   157    -191.833 124.440 -67.864  1.00234.24           C
ATOM   1134  CG  GLU   157    -191.446 125.906 -67.662  1.00234.24           C
ATOM   1135  CD  GLU   157    -192.727 126.708 -67.479  1.00234.24           C
ATOM   1136  OE1 GLU   157    -193.823 126.088 -67.516  1.00234.24           O
ATOM   1137  OE2 GLU   157    -192.626 127.951 -67.296  1.00234.24           O
ATOM   1138  C   GLU   157    -189.792 123.594 -66.827  1.00234.24           C
ATOM   1139  O   GLU   157    -190.042 122.918 -65.830  1.00234.24           O
ATOM   1140  N   PRO   158    -188.775 124.406 -66.900  1.00185.09           N
ATOM   1141  CA  PRO   158    -187.932 124.599 -65.751  1.00185.09           C
ATOM   1142  CD  PRO   158    -188.018 124.478 -68.140  1.00185.09           C
ATOM   1143  CB  PRO   158    -186.605 125.133 -66.283  1.00185.09           C
ATOM   1144  CG  PRO   158    -186.544 124.592 -67.721  1.00185.09           C
ATOM   1145  C   PRO   158    -188.590 125.526 -64.778  1.00185.09           C
ATOM   1146  O   PRO   158    -189.476 126.276 -65.181  1.00185.09           O
ATOM   1147  N   ARG   159    -188.180 125.481 -63.493  1.00291.34           N
ATOM   1148  CA  ARG   159    -188.749 126.369 -62.522  1.00291.34           C
ATOM   1149  CB  ARG   159    -189.727 125.684 -61.551  1.00291.34           C
ATOM   1150  CG  ARG   159    -190.324 126.642 -60.520  1.00291.34           C
ATOM   1151  CD  ARG   159    -191.300 125.972 -59.550  1.00291.34           C
ATOM   1152  NE  ARG   159    -191.794 127.023 -58.615  1.00291.34           N
ATOM   1153  CZ  ARG   159    -192.862 127.796 -58.964  1.00291.34           C
ATOM   1154  NH1 ARG   159    -193.477 127.610 -60.170  1.00291.34           N
ATOM   1155  NH2 ARG   159    -193.316 128.759 -58.110  1.00291.34           N
ATOM   1156  C   ARG   159    -187.622 126.909 -61.699  1.00291.34           C
ATOM   1157  O   ARG   159    -186.561 126.291 -61.600  1.00291.34           O
ATOM   1158  N   HIS   160    -187.818 128.104 -61.104  1.00260.78           N
ATOM   1159  CA  HIS   160    -186.785 128.679 -60.292  1.00260.78           C
ATOM   1160  ND1 HIS   160    -183.821 130.218 -60.055  1.00260.78           N
ATOM   1161  CG  HIS   160    -185.147 130.593 -59.997  1.00260.78           C
ATOM   1162  CB  HIS   160    -186.226 129.997 -60.854  1.00260.78           C
ATOM   1163  NE2 HIS   160    -183.970 131.802 -58.501  1.00260.78           N
ATOM   1164  CD2 HIS   160    -185.219 131.558 -59.045  1.00260.78           C
ATOM   1165  CE1 HIS   160    -183.163 130.973 -59.139  1.00260.78           C
ATOM   1166  C   HIS   160    -187.374 128.987 -58.953  1.00260.78           C
ATOM   1167  O   HIS   160    -188.490 129.500 -58.855  1.00260.78           O
ATOM   1168  N   ASP   161    -186.635 128.656 -57.876  1.00211.22           N
ATOM   1169  CA  ASP   161    -187.102 128.931 -56.549  1.00211.22           C
ATOM   1170  CB  ASP   161    -187.358 127.662 -55.717  1.00211.22           C
ATOM   1171  CG  ASP   161    -188.113 128.049 -54.451  1.00211.22           C
ATOM   1172  OD1 ASP   161    -188.423 129.259 -54.287  1.00211.22           O
ATOM   1173  OD2 ASP   161    -188.398 127.133 -53.634  1.00211.22           O
ATOM   1174  C   ASP   161    -186.026 129.707 -55.858  1.00211.22           C
ATOM   1175  O   ASP   161    -184.842 129.418 -56.022  1.00211.22           O
ATOM   1176  N   SER   162    -186.409 130.737 -55.077  1.00169.12           N
ATOM   1177  CA  SER   162    -185.417 131.498 -54.375  1.00169.12           C
ATOM   1178  CB  SER   162    -185.399 132.988 -54.757  1.00169.12           C
ATOM   1179  OG  SER   162    -185.038 133.138 -56.122  1.00169.12           O
ATOM   1180  C   SER   162    -185.741 131.422 -52.918  1.00169.12           C
ATOM   1181  O   SER   162    -186.908 131.425 -52.528  1.00169.12           O
ATOM   1182  N   LEU   163    -184.696 131.326 -52.071  1.00246.05           N
ATOM   1183  CA  LEU   163    -184.908 131.258 -50.654  1.00246.05           C
ATOM   1184  CB  LEU   163    -184.485 129.893 -50.065  1.00246.05           C
ATOM   1185  CG  LEU   163    -184.829 129.621 -48.580  1.00246.05           C
ATOM   1186  CD1 LEU   163    -184.339 128.225 -48.168  1.00246.05           C
ATOM   1187  CD2 LEU   163    -184.301 130.700 -47.622  1.00246.05           C
ATOM   1188  C   LEU   163    -184.056 132.331 -50.055  1.00246.05           C
ATOM   1189  O   LEU   163    -182.905 132.513 -50.450  1.00246.05           O
ATOM   1190  N   LEU   164    -184.612 133.093 -49.091  1.00180.31           N
ATOM   1191  CA  LEU   164    -183.834 134.118 -48.461  1.00180.31           C
ATOM   1192  CB  LEU   164    -184.529 135.489 -48.435  1.00180.31           C
ATOM   1193  CG  LEU   164    -184.779 136.081 -49.835  1.00180.31           C
ATOM   1194  CD1 LEU   164    -185.471 137.451 -49.747  1.00180.31           C
ATOM   1195  CD2 LEU   164    -183.486 136.117 -50.665  1.00180.31           C
ATOM   1196  C   LEU   164    -183.617 133.709 -47.040  1.00180.31           C
ATOM   1197  O   LEU   164    -184.561 133.430 -46.302  1.00180.31           O
ATOM   1198  N   PRO   165    -182.375 133.642 -46.654  1.00154.86           N
ATOM   1199  CA  PRO   165    -182.079 133.291 -45.291  1.00154.86           C
ATOM   1200  CD  PRO   165    -181.374 133.121 -47.572  1.00154.86           C
ATOM   1201  CB  PRO   165    -180.639 132.783 -45.286  1.00154.86           C
ATOM   1202  CG  PRO   165    -180.434 132.258 -46.717  1.00154.86           C
ATOM   1203  C   PRO   165    -182.292 134.467 -44.394  1.00154.86           C
ATOM   1204  O   PRO   165    -182.232 135.598 -44.874  1.00154.86           O
ATOM   1205  N   VAL   166    -182.558 134.227 -43.094  1.00 39.83           N
ATOM   1206  CA  VAL   166    -182.723 135.317 -42.178  1.00 39.83           C
ATOM   1207  CB  VAL   166    -184.143 135.521 -41.740  1.00 39.83           C
ATOM   1208  CG1 VAL   166    -184.173 136.638 -40.683  1.00 39.83           C
ATOM   1209  CG2 VAL   166    -185.001 135.813 -42.983  1.00 39.83           C
ATOM   1210  C   VAL   166    -181.931 134.986 -40.955  1.00 39.83           C
ATOM   1211  O   VAL   166    -181.863 133.828 -40.545  1.00 39.83           O
ATOM   1212  N   ASP   167    -181.285 136.002 -40.348  1.00187.94           N
ATOM   1213  CA  ASP   167    -180.522 135.753 -39.161  1.00187.94           C
ATOM   1214  CB  ASP   167    -179.002 135.746 -39.401  1.00187.94           C
ATOM   1215  CG  ASP   167    -178.314 135.279 -38.125  1.00187.94           C
ATOM   1216  OD1 ASP   167    -179.028 135.054 -37.112  1.00187.94           O
ATOM   1217  OD2 ASP   167    -177.062 135.136 -38.149  1.00187.94           O
ATOM   1218  C   ASP   167    -180.811 136.852 -38.190  1.00187.94           C
ATOM   1219  O   ASP   167    -180.702 138.030 -38.527  1.00187.94           O
ATOM   1220  N   SER   168    -181.214 136.494 -36.955  1.00180.21           N
ATOM   1221  CA  SER   168    -181.462 137.503 -35.967  1.00180.21           C
ATOM   1222  CB  SER   168    -182.948 137.656 -35.600  1.00180.21           C
ATOM   1223  OG  SER   168    -183.686 138.101 -36.729  1.00180.21           O
ATOM   1224  C   SER   168    -180.743 137.087 -34.725  1.00180.21           C
ATOM   1225  O   SER   168    -180.668 135.901 -34.410  1.00180.21           O
ATOM   1226  N   TYR   169    -180.169 138.062 -33.993  1.00313.78           N
ATOM   1227  CA  TYR   169    -179.475 137.729 -32.784  1.00313.78           C
ATOM   1228  CB  TYR   169    -177.946 137.833 -32.896  1.00313.78           C
ATOM   1229  CG  TYR   169    -177.380 137.458 -31.570  1.00313.78           C
ATOM   1230  CD1 TYR   169    -177.207 136.137 -31.227  1.00313.78           C
ATOM   1231  CD2 TYR   169    -177.025 138.433 -30.666  1.00313.78           C
ATOM   1232  CE1 TYR   169    -176.687 135.793 -30.002  1.00313.78           C
ATOM   1233  CE2 TYR   169    -176.503 138.095 -29.438  1.00313.78           C
ATOM   1234  CZ  TYR   169    -176.334 136.773 -29.106  1.00313.78           C
ATOM   1235  OH  TYR   169    -175.799 136.424 -27.848  1.00313.78           O
ATOM   1236  C   TYR   169    -179.898 138.682 -31.717  1.00313.78           C
ATOM   1237  O   TYR   169    -180.183 139.848 -31.986  1.00313.78           O
ATOM   1238  N   GLN   170    -179.969 138.190 -30.465  1.00309.57           N
ATOM   1239  CA  GLN   170    -180.305 139.037 -29.357  1.00309.57           C
ATOM   1240  CB  GLN   170    -181.722 138.798 -28.806  1.00309.57           C
ATOM   1241  CG  GLN   170    -182.832 139.146 -29.799  1.00309.57           C
ATOM   1242  CD  GLN   170    -182.859 140.658 -29.971  1.00309.57           C
ATOM   1243  OE1 GLN   170    -183.650 141.193 -30.746  1.00309.57           O
ATOM   1244  NE2 GLN   170    -181.970 141.370 -29.228  1.00309.57           N
ATOM   1245  C   GLN   170    -179.346 138.701 -28.263  1.00309.57           C
ATOM   1246  O   GLN   170    -178.960 137.546 -28.102  1.00309.57           O
ATOM   1247  N   SER   171    -178.912 139.712 -27.486  1.00230.98           N
ATOM   1248  CA  SER   171    -178.001 139.424 -26.419  1.00230.98           C
ATOM   1249  CB  SER   171    -176.527 139.663 -26.785  1.00230.98           C
ATOM   1250  OG  SER   171    -175.693 139.356 -25.678  1.00230.98           O
ATOM   1251  C   SER   171    -178.321 140.327 -25.274  1.00230.98           C
ATOM   1252  O   SER   171    -178.869 141.412 -25.457  1.00230.98           O
ATOM   1253  N   TRP   172    -178.000 139.873 -24.046  1.00342.67           N
ATOM   1254  CA  TRP   172    -178.224 140.675 -22.879  1.00342.67           C
ATOM   1255  CB  TRP   172    -179.450 140.231 -22.064  1.00342.67           C
ATOM   1256  CG  TRP   172    -179.731 141.076 -20.845  1.00342.67           C
ATOM   1257  CD2 TRP   172    -180.588 142.227 -20.854  1.00342.67           C
ATOM   1258  CD1 TRP   172    -179.282 140.938 -19.564  1.00342.67           C
ATOM   1259  NE1 TRP   172    -179.805 141.935 -18.774  1.00342.67           N
ATOM   1260  CE2 TRP   172    -180.611 142.735 -19.556  1.00342.67           C
ATOM   1261  CE3 TRP   172    -181.299 142.812 -21.863  1.00342.67           C
ATOM   1262  CZ2 TRP   172    -181.350 143.841 -19.245  1.00342.67           C
ATOM   1263  CZ3 TRP   172    -182.041 143.929 -21.547  1.00342.67           C
ATOM   1264  CH2 TRP   172    -182.066 144.432 -20.263  1.00342.67           C
ATOM   1265  C   TRP   172    -177.019 140.488 -22.015  1.00342.67           C
ATOM   1266  O   TRP   172    -176.364 139.449 -22.078  1.00342.67           O
ATOM   1267  N   ALA   173    -176.672 141.499 -21.193  1.00287.98           N
ATOM   1268  CA  ALA   173    -175.520 141.329 -20.358  1.00287.98           C
ATOM   1269  CB  ALA   173    -174.249 141.985 -20.924  1.00287.98           C
ATOM   1270  C   ALA   173    -175.789 141.967 -19.034  1.00287.98           C
ATOM   1271  O   ALA   173    -176.522 142.951 -18.940  1.00287.98           O
ATOM   1272  N   LEU   174    -175.208 141.389 -17.964  1.00276.29           N
ATOM   1273  CA  LEU   174    -175.349 141.937 -16.647  1.00276.29           C
ATOM   1274  CB  LEU   174    -176.251 141.103 -15.721  1.00276.29           C
ATOM   1275  CG  LEU   174    -177.716 141.036 -16.190  1.00276.29           C
ATOM   1276  CD1 LEU   174    -178.573 140.194 -15.231  1.00276.29           C
ATOM   1277  CD2 LEU   174    -178.289 142.442 -16.434  1.00276.29           C
ATOM   1278  C   LEU   174    -173.983 141.953 -16.038  1.00276.29           C
ATOM   1279  O   LEU   174    -173.160 141.085 -16.326  1.00276.29           O
ATOM   1280  N   ALA   175    -173.694 142.960 -15.190  1.00265.20           N
ATOM   1281  CA  ALA   175    -172.398 143.003 -14.576  1.00265.20           C
ATOM   1282  CB  ALA   175    -171.383 143.864 -15.346  1.00265.20           C
ATOM   1283  C   ALA   175    -172.545 143.609 -13.218  1.00265.20           C
ATOM   1284  O   ALA   175    -173.500 144.337 -12.949  1.00265.20           O
ATOM   1285  N   GLY   176    -171.595 143.298 -12.313  1.00118.48           N
ATOM   1286  CA  GLY   176    -171.623 143.868 -10.997  1.00118.48           C
ATOM   1287  C   GLY   176    -170.972 142.901 -10.061  1.00118.48           C
ATOM   1288  O   GLY   176    -170.798 141.727 -10.385  1.00118.48           O
ATOM   1289  N   GLY   177    -170.594 143.383  -8.860  1.00111.92           N
ATOM   1290  CA  GLY   177    -169.998 142.521  -7.880  1.00111.92           C
ATOM   1291  C   GLY   177    -169.040 143.333  -7.068  1.00111.92           C
ATOM   1292  O   GLY   177    -168.546 144.366  -7.517  1.00111.92           O
ATOM   1293  N   TRP   178    -168.758 142.872  -5.833  1.00342.79           N
ATOM   1294  CA  TRP   178    -167.829 143.551  -4.976  1.00342.79           C
ATOM   1295  CB  TRP   178    -168.518 144.378  -3.876  1.00342.79           C
ATOM   1296  CG  TRP   178    -167.575 145.088  -2.933  1.00342.79           C
ATOM   1297  CD2 TRP   178    -167.061 146.413  -3.139  1.00342.79           C
ATOM   1298  CD1 TRP   178    -167.051 144.650  -1.752  1.00342.79           C
ATOM   1299  NE1 TRP   178    -166.243 145.619  -1.208  1.00342.79           N
ATOM   1300  CE2 TRP   178    -166.241 146.710  -2.050  1.00342.79           C
ATOM   1301  CE3 TRP   178    -167.259 147.310  -4.149  1.00342.79           C
ATOM   1302  CZ2 TRP   178    -165.602 147.914  -1.957  1.00342.79           C
ATOM   1303  CZ3 TRP   178    -166.613 148.522  -4.052  1.00342.79           C
ATOM   1304  CH2 TRP   178    -165.800 148.818  -2.976  1.00342.79           C
ATOM   1305  C   TRP   178    -167.010 142.507  -4.288  1.00342.79           C
ATOM   1306  O   TRP   178    -167.540 141.489  -3.845  1.00342.79           O
ATOM   1307  N   ASN   179    -165.681 142.719  -4.199  1.00296.34           N
ATOM   1308  CA  ASN   179    -164.866 141.764  -3.505  1.00296.34           C
ATOM   1309  CB  ASN   179    -164.505 140.534  -4.354  1.00296.34           C
ATOM   1310  CG  ASN   179    -163.832 139.519  -3.442  1.00296.34           C
ATOM   1311  OD1 ASN   179    -164.462 138.959  -2.546  1.00296.34           O
ATOM   1312  ND2 ASN   179    -162.516 139.269  -3.677  1.00296.34           N
ATOM   1313  C   ASN   179    -163.583 142.434  -3.127  1.00296.34           C
ATOM   1314  O   ASN   179    -163.117 143.335  -3.823  1.00296.34           O
ATOM   1315  N   SER   180    -162.986 142.022  -1.989  1.00261.69           N
ATOM   1316  CA  SER   180    -161.719 142.579  -1.609  1.00261.69           C
ATOM   1317  CB  SER   180    -161.829 143.957  -0.934  1.00261.69           C
ATOM   1318  OG  SER   180    -162.350 144.909  -1.850  1.00261.69           O
ATOM   1319  C   SER   180    -161.090 141.655  -0.614  1.00261.69           C
ATOM   1320  O   SER   180    -161.783 141.016   0.176  1.00261.69           O
ATOM   1321  N   GLN   181    -159.746 141.544  -0.646  1.00375.31           N
ATOM   1322  CA  GLN   181    -159.062 140.732   0.320  1.00375.31           C
ATOM   1323  CB  GLN   181    -159.478 139.248   0.276  1.00375.31           C
ATOM   1324  CG  GLN   181    -159.142 138.530  -1.036  1.00375.31           C
ATOM   1325  CD  GLN   181    -157.697 138.048  -0.984  1.00375.31           C
ATOM   1326  OE1 GLN   181    -157.042 138.121   0.055  1.00375.31           O
ATOM   1327  NE2 GLN   181    -157.185 137.539  -2.136  1.00375.31           N
ATOM   1328  C   GLN   181    -157.596 140.810   0.031  1.00375.31           C
ATOM   1329  O   GLN   181    -157.192 140.856  -1.130  1.00375.31           O
ATOM   1330  N   MET   182    -156.752 140.854   1.083  1.00287.95           N
ATOM   1331  CA  MET   182    -155.341 140.850   0.830  1.00287.95           C
ATOM   1332  CB  MET   182    -154.808 142.195   0.306  1.00287.95           C
ATOM   1333  CG  MET   182    -154.938 143.336   1.318  1.00287.95           C
ATOM   1334  SD  MET   182    -154.318 144.940   0.729  1.00287.95           S
ATOM   1335  CE  MET   182    -154.713 145.835   2.259  1.00287.95           C
ATOM   1336  C   MET   182    -154.618 140.563   2.109  1.00287.95           C
ATOM   1337  O   MET   182    -154.866 141.210   3.125  1.00287.95           O
ATOM   1338  N   CYS   183    -153.701 139.571   2.083  1.00 60.91           N
ATOM   1339  CA  CYS   183    -152.886 139.249   3.222  1.00 60.91           C
ATOM   1340  CB  CYS   183    -153.587 138.399   4.300  1.00 60.91           C
ATOM   1341  SG  CYS   183    -154.826 139.313   5.267  1.00 60.91           S
ATOM   1342  C   CYS   183    -151.738 138.427   2.726  1.00 60.91           C
ATOM   1343  O   CYS   183    -151.866 137.704   1.739  1.00 60.91           O
ATOM   1344  N   CYS   184    -150.569 138.533   3.392  1.00 96.74           N
ATOM   1345  CA  CYS   184    -149.445 137.728   3.003  1.00 96.74           C
ATOM   1346  CB  CYS   184    -148.520 138.411   1.980  1.00 96.74           C
ATOM   1347  SG  CYS   184    -147.111 137.362   1.510  1.00 96.74           S
ATOM   1348  C   CYS   184    -148.632 137.470   4.233  1.00 96.74           C
ATOM   1349  O   CYS   184    -148.521 138.332   5.103  1.00 96.74           O
ATOM   1350  N   GLN   185    -148.052 136.255   4.347  1.00303.12           N
ATOM   1351  CA  GLN   185    -147.244 135.951   5.495  1.00303.12           C
ATOM   1352  CB  GLN   185    -148.065 135.464   6.704  1.00303.12           C
ATOM   1353  CG  GLN   185    -148.792 134.136   6.479  1.00303.12           C
ATOM   1354  CD  GLN   185    -147.831 132.999   6.799  1.00303.12           C
ATOM   1355  OE1 GLN   185    -146.743 133.220   7.327  1.00303.12           O
ATOM   1356  NE2 GLN   185    -148.247 131.744   6.481  1.00303.12           N
ATOM   1357  C   GLN   185    -146.286 134.865   5.114  1.00303.12           C
ATOM   1358  O   GLN   185    -146.508 134.148   4.140  1.00303.12           O
ATOM   1359  N   GLY   186    -145.173 134.730   5.869  1.00146.22           N
ATOM   1360  CA  GLY   186    -144.231 133.685   5.578  1.00146.22           C
ATOM   1361  C   GLY   186    -143.136 133.733   6.600  1.00146.22           C
ATOM   1362  O   GLY   186    -142.874 134.775   7.197  1.00146.22           O
ATOM   1363  N   GLU   187    -142.466 132.580   6.824  1.00264.31           N
ATOM   1364  CA  GLU   187    -141.381 132.515   7.766  1.00264.31           C
ATOM   1365  CB  GLU   187    -141.829 132.116   9.184  1.00264.31           C
ATOM   1366  CG  GLU   187    -142.720 133.160   9.864  1.00264.31           C
ATOM   1367  CD  GLU   187    -143.087 132.642  11.249  1.00264.31           C
ATOM   1368  OE1 GLU   187    -142.699 131.488  11.571  1.00264.31           O
ATOM   1369  OE2 GLU   187    -143.760 133.395  12.003  1.00264.31           O
ATOM   1370  C   GLU   187    -140.434 131.454   7.288  1.00264.31           C
ATOM   1371  O   GLU   187    -140.836 130.532   6.580  1.00264.31           O
ATOM   1372  N   GLN   188    -139.137 131.568   7.649  1.00253.37           N
ATOM   1373  CA  GLN   188    -138.178 130.574   7.242  1.00253.37           C
ATOM   1374  CB  GLN   188    -137.280 131.006   6.068  1.00253.37           C
ATOM   1375  CG  GLN   188    -138.038 131.171   4.749  1.00253.37           C
ATOM   1376  CD  GLN   188    -137.043 131.592   3.676  1.00253.37           C
ATOM   1377  OE1 GLN   188    -135.880 131.873   3.963  1.00253.37           O
ATOM   1378  NE2 GLN   188    -137.510 131.632   2.399  1.00253.37           N
ATOM   1379  C   GLN   188    -137.277 130.276   8.403  1.00253.37           C
ATOM   1380  O   GLN   188    -137.214 131.042   9.364  1.00253.37           O
ATOM   1381  N   ASN   189    -136.568 129.125   8.349  1.00232.37           N
ATOM   1382  CA  ASN   189    -135.680 128.758   9.418  1.00232.37           C
ATOM   1383  CB  ASN   189    -136.215 127.599  10.276  1.00232.37           C
ATOM   1384  CG  ASN   189    -137.467 128.098  10.986  1.00232.37           C
ATOM   1385  OD1 ASN   189    -138.549 127.531  10.837  1.00232.37           O
ATOM   1386  ND2 ASN   189    -137.320 129.193  11.779  1.00232.37           N
ATOM   1387  C   ASN   189    -134.372 128.319   8.824  1.00232.37           C
ATOM   1388  O   ASN   189    -134.318 127.745   7.738  1.00232.37           O
ATOM   1389  N   PRO   190    -133.308 128.624   9.524  1.00 95.49           N
ATOM   1390  CA  PRO   190    -131.985 128.263   9.070  1.00 95.49           C
ATOM   1391  CD  PRO   190    -133.291 129.865  10.280  1.00 95.49           C
ATOM   1392  CB  PRO   190    -131.026 129.295   9.670  1.00 95.49           C
ATOM   1393  CG  PRO   190    -131.842 129.999  10.767  1.00 95.49           C
ATOM   1394  C   PRO   190    -131.577 126.845   9.360  1.00 95.49           C
ATOM   1395  O   PRO   190    -132.136 126.209  10.252  1.00 95.49           O
ATOM   1396  N   PRO   191    -130.632 126.374   8.582  1.00 77.35           N
ATOM   1397  CA  PRO   191    -130.061 125.052   8.724  1.00 77.35           C
ATOM   1398  CD  PRO   191    -130.567 126.839   7.206  1.00 77.35           C
ATOM   1399  CB  PRO   191    -129.584 124.641   7.329  1.00 77.35           C
ATOM   1400  CG  PRO   191    -129.500 125.959   6.543  1.00 77.35           C
ATOM   1401  C   PRO   191    -128.951 125.033   9.736  1.00 77.35           C
ATOM   1402  O   PRO   191    -128.576 126.099  10.222  1.00 77.35           O
ATOM   1403  N   GLY   192    -128.410 123.834  10.065  1.00108.24           N
ATOM   1404  CA  GLY   192    -127.341 123.736  11.026  1.00108.24           C
ATOM   1405  C   GLY   192    -126.261 122.835  10.486  1.00108.24           C
ATOM   1406  O   GLY   192    -126.496 121.960   9.655  1.00108.24           O
ATOM   1407  N   PRO   193    -125.065 123.075  10.966  1.00185.28           N
ATOM   1408  CA  PRO   193    -123.913 122.308  10.541  1.00185.28           C
ATOM   1409  CD  PRO   193    -124.709 124.464  11.221  1.00185.28           C
ATOM   1410  CB  PRO   193    -122.695 123.197  10.786  1.00185.28           C
ATOM   1411  CG  PRO   193    -123.261 124.624  10.738  1.00185.28           C
ATOM   1412  C   PRO   193    -123.758 120.969  11.202  1.00185.28           C
ATOM   1413  O   PRO   193    -124.411 120.712  12.213  1.00185.28           O
ATOM   1414  N   PHE   194    -122.888 120.108  10.624  1.00330.06           N
ATOM   1415  CA  PHE   194    -122.564 118.799  11.129  1.00330.06           C
ATOM   1416  CB  PHE   194    -123.236 117.675  10.322  1.00330.06           C
ATOM   1417  CG  PHE   194    -122.814 117.866   8.908  1.00330.06           C
ATOM   1418  CD1 PHE   194    -123.556 118.668   8.070  1.00330.06           C
ATOM   1419  CD2 PHE   194    -121.678 117.263   8.421  1.00330.06           C
ATOM   1420  CE1 PHE   194    -123.177 118.860   6.763  1.00330.06           C
ATOM   1421  CE2 PHE   194    -121.296 117.451   7.114  1.00330.06           C
ATOM   1422  CZ  PHE   194    -122.045 118.248   6.282  1.00330.06           C
ATOM   1423  C   PHE   194    -121.070 118.643  11.019  1.00330.06           C
ATOM   1424  O   PHE   194    -120.425 119.384  10.278  1.00330.06           O
ATOM   1425  N   TRP   195    -120.467 117.687  11.767  1.00286.35           N
ATOM   1426  CA  TRP   195    -119.031 117.550  11.732  1.00286.35           C
ATOM   1427  CB  TRP   195    -118.333 118.133  12.973  1.00286.35           C
ATOM   1428  CG  TRP   195    -118.401 119.639  13.070  1.00286.35           C
ATOM   1429  CD2 TRP   195    -119.427 120.367  13.765  1.00286.35           C
ATOM   1430  CD1 TRP   195    -117.544 120.571  12.561  1.00286.35           C
ATOM   1431  NE1 TRP   195    -117.972 121.834  12.893  1.00286.35           N
ATOM   1432  CE2 TRP   195    -119.129 121.724  13.635  1.00286.35           C
ATOM   1433  CE3 TRP   195    -120.524 119.941  14.456  1.00286.35           C
ATOM   1434  CZ2 TRP   195    -119.928 122.679  14.197  1.00286.35           C
ATOM   1435  CZ3 TRP   195    -121.329 120.907  15.019  1.00286.35           C
ATOM   1436  CH2 TRP   195    -121.037 122.249  14.892  1.00286.35           C
ATOM   1437  C   TRP   195    -118.642 116.098  11.647  1.00286.35           C
ATOM   1438  O   TRP   195    -119.468 115.210  11.848  1.00286.35           O
ATOM   1439  N   LYS   196    -117.352 115.832  11.317  1.00373.58           N
ATOM   1440  CA  LYS   196    -116.849 114.486  11.188  1.00373.58           C
ATOM   1441  CB  LYS   196    -116.930 113.957   9.746  1.00373.58           C
ATOM   1442  CG  LYS   196    -116.064 114.756   8.767  1.00373.58           C
ATOM   1443  CD  LYS   196    -116.440 116.238   8.672  1.00373.58           C
ATOM   1444  CE  LYS   196    -117.490 116.545   7.601  1.00373.58           C
ATOM   1445  NZ  LYS   196    -118.754 115.840   7.911  1.00373.58           N
ATOM   1446  C   LYS   196    -115.391 114.464  11.573  1.00373.58           C
ATOM   1447  O   LYS   196    -114.750 115.511  11.661  1.00373.58           O
ATOM   1448  N   ALA   197    -114.834 113.255  11.837  1.00301.44           N
ATOM   1449  CA  ALA   197    -113.437 113.116  12.175  1.00301.44           C
ATOM   1450  CB  ALA   197    -113.126 113.418  13.651  1.00301.44           C
ATOM   1451  C   ALA   197    -113.033 111.687  11.925  1.00301.44           C
ATOM   1452  O   ALA   197    -113.888 110.810  11.818  1.00301.44           O
ATOM   1453  N   ALA   198    -111.712 111.411  11.798  1.00306.28           N
ATOM   1454  CA  ALA   198    -111.304 110.045  11.583  1.00306.28           C
ATOM   1455  CB  ALA   198    -111.560 109.548  10.150  1.00306.28           C
ATOM   1456  C   ALA   198    -109.829 109.900  11.840  1.00306.28           C
ATOM   1457  O   ALA   198    -109.085 110.880  11.833  1.00306.28           O
ATOM   1458  N   PHE   199    -109.376 108.646  12.092  1.00288.84           N
ATOM   1459  CA  PHE   199    -107.980 108.378  12.328  1.00288.84           C
ATOM   1460  CB  PHE   199    -107.597 108.316  13.815  1.00288.84           C
ATOM   1461  CG  PHE   199    -107.969 109.607  14.449  1.00288.84           C
ATOM   1462  CD1 PHE   199    -109.232 109.768  14.968  1.00288.84           C
ATOM   1463  CD2 PHE   199    -107.071 110.646  14.526  1.00288.84           C
ATOM   1464  CE1 PHE   199    -109.598 110.951  15.562  1.00288.84           C
ATOM   1465  CE2 PHE   199    -107.433 111.832  15.120  1.00288.84           C
ATOM   1466  CZ  PHE   199    -108.697 111.985  15.637  1.00288.84           C
ATOM   1467  C   PHE   199    -107.683 107.000  11.810  1.00288.84           C
ATOM   1468  O   PHE   199    -108.596 106.212  11.566  1.00288.84           O
ATOM   1469  N   ALA   200    -106.382 106.684  11.605  1.00315.45           N
ATOM   1470  CA  ALA   200    -105.989 105.361  11.193  1.00315.45           C
ATOM   1471  CB  ALA   200    -106.364 105.032   9.738  1.00315.45           C
ATOM   1472  C   ALA   200    -104.492 105.260  11.307  1.00315.45           C
ATOM   1473  O   ALA   200    -103.793 106.268  11.220  1.00315.45           O
ATOM   1474  N   ASP   201    -103.960 104.033  11.531  1.00341.43           N
ATOM   1475  CA  ASP   201    -102.532 103.841  11.615  1.00341.43           C
ATOM   1476  CB  ASP   201    -101.893 104.489  12.860  1.00341.43           C
ATOM   1477  CG  ASP   201    -102.494 103.867  14.114  1.00341.43           C
ATOM   1478  OD1 ASP   201    -101.982 102.802  14.548  1.00341.43           O
ATOM   1479  OD2 ASP   201    -103.458 104.461  14.669  1.00341.43           O
ATOM   1480  C   ASP   201    -102.239 102.363  11.650  1.00341.43           C
ATOM   1481  O   ASP   201    -103.010 101.596  12.224  1.00341.43           O
ATOM   1482  N   SER   202    -101.124 101.916  11.018  1.00234.07           N
ATOM   1483  CA  SER   202    -100.786 100.512  11.020  1.00234.07           C
ATOM   1484  CB  SER   202    -101.380  99.717   9.843  1.00234.07           C
ATOM   1485  OG  SER   202    -102.789  99.607   9.976  1.00234.07           O
ATOM   1486  C   SER   202     -99.297 100.340  10.921  1.00234.07           C
ATOM   1487  O   SER   202     -98.563 101.287  10.643  1.00234.07           O
ATOM   1488  N   SER   203     -98.818  99.099  11.173  1.00210.33           N
ATOM   1489  CA  SER   203     -97.419  98.775  11.081  1.00210.33           C
ATOM   1490  CB  SER   203     -96.627  99.055  12.370  1.00210.33           C
ATOM   1491  OG  SER   203     -96.659 100.440  12.684  1.00210.33           O
ATOM   1492  C   SER   203     -97.316  97.298  10.838  1.00210.33           C
ATOM   1493  O   SER   203     -98.300  96.571  10.957  1.00210.33           O
ATOM   1494  N   GLY   204     -96.107  96.814  10.477  1.00143.49           N
ATOM   1495  CA  GLY   204     -95.938  95.404  10.267  1.00143.49           C
ATOM   1496  C   GLY   204     -94.517  95.135   9.877  1.00143.49           C
ATOM   1497  O   GLY   204     -93.771  96.046   9.520  1.00143.49           O
ATOM   1498  N   GLN   205     -94.113  93.849   9.968  1.00316.15           N
ATOM   1499  CA  GLN   205     -92.810  93.382   9.580  1.00316.15           C
ATOM   1500  CB  GLN   205     -91.679  93.760  10.549  1.00316.15           C
ATOM   1501  CG  GLN   205     -90.325  93.212  10.092  1.00316.15           C
ATOM   1502  CD  GLN   205     -89.283  93.516  11.157  1.00316.15           C
ATOM   1503  OE1 GLN   205     -88.412  92.693  11.438  1.00316.15           O
ATOM   1504  NE2 GLN   205     -89.363  94.732  11.759  1.00316.15           N
ATOM   1505  C   GLN   205     -92.882  91.886   9.597  1.00316.15           C
ATOM   1506  O   GLN   205     -93.723  91.318  10.292  1.00316.15           O
ATOM   1507  N   HIS   206     -92.028  91.192   8.814  1.00254.90           N
ATOM   1508  CA  HIS   206     -92.110  89.762   8.891  1.00254.90           C
ATOM   1509  ND1 HIS   206     -93.393  88.649   5.593  1.00254.90           N
ATOM   1510  CG  HIS   206     -93.270  89.557   6.621  1.00254.90           C
ATOM   1511  CB  HIS   206     -93.293  89.193   8.081  1.00254.90           C
ATOM   1512  NE2 HIS   206     -93.145  90.647   4.649  1.00254.90           N
ATOM   1513  CD2 HIS   206     -93.120  90.773   6.026  1.00254.90           C
ATOM   1514  CE1 HIS   206     -93.311  89.354   4.436  1.00254.90           C
ATOM   1515  C   HIS   206     -90.841  89.134   8.392  1.00254.90           C
ATOM   1516  O   HIS   206     -90.598  89.051   7.189  1.00254.90           O
ATOM   1517  N   PRO   207     -89.998  88.712   9.295  1.00 90.24           N
ATOM   1518  CA  PRO   207     -88.819  87.997   8.871  1.00 90.24           C
ATOM   1519  CD  PRO   207     -89.736  89.525  10.471  1.00 90.24           C
ATOM   1520  CB  PRO   207     -87.757  88.239   9.946  1.00 90.24           C
ATOM   1521  CG  PRO   207     -88.528  88.847  11.132  1.00 90.24           C
ATOM   1522  C   PRO   207     -89.118  86.545   8.624  1.00 90.24           C
ATOM   1523  O   PRO   207     -89.882  85.971   9.393  1.00 90.24           O
ATOM   1524  N   PRO   208     -88.561  85.956   7.594  1.00 87.32           N
ATOM   1525  CA  PRO   208     -88.777  84.547   7.354  1.00 87.32           C
ATOM   1526  CD  PRO   208     -88.450  86.691   6.344  1.00 87.32           C
ATOM   1527  CB  PRO   208     -88.933  84.383   5.844  1.00 87.32           C
ATOM   1528  CG  PRO   208     -88.241  85.621   5.262  1.00 87.32           C
ATOM   1529  C   PRO   208     -87.667  83.696   7.898  1.00 87.32           C
ATOM   1530  O   PRO   208     -86.643  84.243   8.311  1.00 87.32           O
ATOM   1531  N   ASP   209     -87.857  82.355   7.907  1.00187.53           N
ATOM   1532  CA  ASP   209     -86.833  81.427   8.313  1.00187.53           C
ATOM   1533  CB  ASP   209     -86.984  80.880   9.747  1.00187.53           C
ATOM   1534  CG  ASP   209     -86.337  81.871  10.702  1.00187.53           C
ATOM   1535  OD1 ASP   209     -85.191  82.292  10.385  1.00187.53           O
ATOM   1536  OD2 ASP   209     -86.954  82.222  11.741  1.00187.53           O
ATOM   1537  C   ASP   209     -86.845  80.234   7.405  1.00187.53           C
ATOM   1538  O   ASP   209     -87.808  79.468   7.385  1.00187.53           O
ATOM   1539  N   ALA   210     -85.757  80.053   6.625  1.00246.48           N
ATOM   1540  CA  ALA   210     -85.598  78.900   5.783  1.00246.48           C
ATOM   1541  CB  ALA   210     -85.428  79.237   4.292  1.00246.48           C
ATOM   1542  C   ALA   210     -84.322  78.258   6.223  1.00246.48           C
ATOM   1543  O   ALA   210     -83.354  78.957   6.522  1.00246.48           O
ATOM   1544  N   CYS   211     -84.267  76.912   6.288  1.00130.46           N
ATOM   1545  CA  CYS   211     -83.045  76.348   6.784  1.00130.46           C
ATOM   1546  CB  CYS   211     -83.095  76.088   8.298  1.00130.46           C
ATOM   1547  SG  CYS   211     -81.449  75.728   8.973  1.00130.46           S
ATOM   1548  C   CYS   211     -82.760  75.048   6.084  1.00130.46           C
ATOM   1549  O   CYS   211     -83.608  74.531   5.355  1.00130.46           O
ATOM   1550  N   ALA   212     -81.537  74.500   6.268  1.00237.82           N
ATOM   1551  CA  ALA   212     -81.121  73.252   5.670  1.00237.82           C
ATOM   1552  CB  ALA   212     -80.142  73.439   4.499  1.00237.82           C
ATOM   1553  C   ALA   212     -80.390  72.512   6.745  1.00237.82           C
ATOM   1554  O   ALA   212     -80.025  73.153   7.725  1.00237.82           O
ATOM   1555  N   PHE   213     -80.185  71.164   6.636  1.00242.20           N
ATOM   1556  CA  PHE   213     -79.490  70.503   7.723  1.00242.20           C
ATOM   1557  CB  PHE   213     -80.398  70.416   8.964  1.00242.20           C
ATOM   1558  CG  PHE   213     -79.632  70.996  10.102  1.00242.20           C
ATOM   1559  CD1 PHE   213     -78.789  72.057   9.871  1.00242.20           C
ATOM   1560  CD2 PHE   213     -79.791  70.553  11.394  1.00242.20           C
ATOM   1561  CE1 PHE   213     -78.079  72.654  10.877  1.00242.20           C
ATOM   1562  CE2 PHE   213     -79.078  71.146  12.411  1.00242.20           C
ATOM   1563  CZ  PHE   213     -78.221  72.184  12.154  1.00242.20           C
ATOM   1564  C   PHE   213     -78.998  69.099   7.376  1.00242.20           C
ATOM   1565  O   PHE   213     -78.070  68.608   8.017  1.00242.20           O
ATOM   1566  N   ARG   214     -79.575  68.447   6.332  1.00348.84           N
ATOM   1567  CA  ARG   214     -79.425  67.054   5.928  1.00348.84           C
ATOM   1568  CB  ARG   214     -80.616  66.622   5.024  1.00348.84           C
ATOM   1569  CG  ARG   214     -80.955  67.494   3.796  1.00348.84           C
ATOM   1570  CD  ARG   214     -80.411  67.010   2.450  1.00348.84           C
ATOM   1571  NE  ARG   214     -81.554  66.376   1.710  1.00348.84           N
ATOM   1572  CZ  ARG   214     -82.295  67.070   0.789  1.00348.84           C
ATOM   1573  NH1 ARG   214     -81.962  68.348   0.440  1.00348.84           N
ATOM   1574  NH2 ARG   214     -83.376  66.475   0.204  1.00348.84           N
ATOM   1575  C   ARG   214     -78.047  66.634   5.421  1.00348.84           C
ATOM   1576  O   ARG   214     -77.204  67.486   5.133  1.00348.84           O
ATOM   1577  N   ARG   215     -77.775  65.286   5.355  1.00308.91           N
ATOM   1578  CA  ARG   215     -76.453  64.735   5.063  1.00308.91           C
ATOM   1579  CB  ARG   215     -75.711  64.245   6.315  1.00308.91           C
ATOM   1580  CG  ARG   215     -74.200  64.307   6.113  1.00308.91           C
ATOM   1581  CD  ARG   215     -73.707  65.749   6.250  1.00308.91           C
ATOM   1582  NE  ARG   215     -72.377  65.869   5.595  1.00308.91           N
ATOM   1583  CZ  ARG   215     -72.135  66.977   4.839  1.00308.91           C
ATOM   1584  NH1 ARG   215     -73.129  67.893   4.653  1.00308.91           N
ATOM   1585  NH2 ARG   215     -70.907  67.172   4.273  1.00308.91           N
ATOM   1586  C   ARG   215     -76.495  63.521   4.134  1.00308.91           C
ATOM   1587  O   ARG   215     -77.043  63.603   3.035  1.00308.91           O
ATOM   1588  N   GLY   216     -75.888  62.361   4.557  1.00353.16           N
ATOM   1589  CA  GLY   216     -75.797  61.146   3.766  1.00353.16           C
ATOM   1590  C   GLY   216     -74.433  61.006   3.160  1.00353.16           C
ATOM   1591  O   GLY   216     -74.290  60.597   2.008  1.00353.16           O
ATOM   1592  N   ARG   217     -73.378  61.311   3.936  1.00295.62           N
ATOM   1593  CA  ARG   217     -72.047  61.252   3.411  1.00295.62           C
ATOM   1594  CB  ARG   217     -70.975  61.786   4.382  1.00295.62           C
ATOM   1595  CG  ARG   217     -69.528  61.514   3.954  1.00295.62           C
ATOM   1596  CD  ARG   217     -68.937  60.264   4.619  1.00295.62           C
ATOM   1597  NE  ARG   217     -69.248  60.366   6.072  1.00295.62           N
ATOM   1598  CZ  ARG   217     -70.278  59.636   6.595  1.00295.62           C
ATOM   1599  NH1 ARG   217     -70.862  58.652   5.851  1.00295.62           N
ATOM   1600  NH2 ARG   217     -70.725  59.879   7.862  1.00295.62           N
ATOM   1601  C   ARG   217     -71.698  59.856   3.021  1.00295.62           C
ATOM   1602  O   ARG   217     -72.205  58.880   3.571  1.00295.62           O
ATOM   1603  N   LYS   218     -70.829  59.750   1.998  1.00229.30           N
ATOM   1604  CA  LYS   218     -70.373  58.493   1.496  1.00229.30           C
ATOM   1605  CB  LYS   218     -70.908  58.111   0.109  1.00229.30           C
ATOM   1606  CG  LYS   218     -72.217  57.340   0.211  1.00229.30           C
ATOM   1607  CD  LYS   218     -72.042  56.068   1.042  1.00229.30           C
ATOM   1608  CE  LYS   218     -71.329  54.930   0.304  1.00229.30           C
ATOM   1609  NZ  LYS   218     -69.965  55.341  -0.101  1.00229.30           N
ATOM   1610  C   LYS   218     -68.884  58.497   1.426  1.00229.30           C
ATOM   1611  O   LYS   218     -68.207  59.117   2.242  1.00229.30           O
ATOM   1612  N   LYS   219     -68.356  57.729   0.456  1.00183.82           N
ATOM   1613  CA  LYS   219     -66.957  57.475   0.278  1.00183.82           C
ATOM   1614  CB  LYS   219     -66.719  56.380  -0.773  1.00183.82           C
ATOM   1615  CG  LYS   219     -67.683  56.420  -1.967  1.00183.82           C
ATOM   1616  CD  LYS   219     -67.554  57.634  -2.891  1.00183.82           C
ATOM   1617  CE  LYS   219     -68.670  58.668  -2.716  1.00183.82           C
ATOM   1618  NZ  LYS   219     -68.405  59.845  -3.574  1.00183.82           N
ATOM   1619  C   LYS   219     -66.089  58.660  -0.072  1.00183.82           C
ATOM   1620  O   LYS   219     -65.070  58.863   0.581  1.00183.82           O
ATOM   1621  N   ARG   220     -66.436  59.486  -1.082  1.00186.78           N
ATOM   1622  CA  ARG   220     -65.492  60.493  -1.505  1.00186.78           C
ATOM   1623  CB  ARG   220     -65.535  60.809  -3.017  1.00186.78           C
ATOM   1624  CG  ARG   220     -64.939  59.699  -3.892  1.00186.78           C
ATOM   1625  CD  ARG   220     -63.569  59.202  -3.416  1.00186.78           C
ATOM   1626  NE  ARG   220     -62.614  60.343  -3.471  1.00186.78           N
ATOM   1627  CZ  ARG   220     -61.450  60.279  -2.761  1.00186.78           C
ATOM   1628  NH1 ARG   220     -61.170  59.174  -2.011  1.00186.78           N
ATOM   1629  NH2 ARG   220     -60.567  61.321  -2.797  1.00186.78           N
ATOM   1630  C   ARG   220     -65.613  61.764  -0.722  1.00186.78           C
ATOM   1631  O   ARG   220     -66.559  61.944   0.038  1.00186.78           O
ATOM   1632  N   ILE   221     -64.587  62.642  -0.863  1.00203.34           N
ATOM   1633  CA  ILE   221     -64.466  63.951  -0.268  1.00203.34           C
ATOM   1634  CB  ILE   221     -65.766  64.544   0.224  1.00203.34           C
ATOM   1635  CG1 ILE   221     -66.733  64.659  -0.970  1.00203.34           C
ATOM   1636  CG2 ILE   221     -65.489  65.890   0.915  1.00203.34           C
ATOM   1637  CD1 ILE   221     -68.182  64.960  -0.588  1.00203.34           C
ATOM   1638  C   ILE   221     -63.443  63.853   0.829  1.00203.34           C
ATOM   1639  O   ILE   221     -63.554  63.048   1.754  1.00203.34           O
ATOM   1640  N   PRO   222     -62.413  64.647   0.682  1.00162.44           N
ATOM   1641  CA  PRO   222     -61.319  64.630   1.631  1.00162.44           C
ATOM   1642  CD  PRO   222     -61.921  64.844  -0.676  1.00162.44           C
ATOM   1643  CB  PRO   222     -60.109  65.194   0.889  1.00162.44           C
ATOM   1644  CG  PRO   222     -60.390  64.841  -0.579  1.00162.44           C
ATOM   1645  C   PRO   222     -61.576  65.359   2.916  1.00162.44           C
ATOM   1646  O   PRO   222     -62.557  66.105   2.979  1.00162.44           O
ATOM   1647  N   TYR   223     -60.747  65.091   3.966  1.00169.16           N
ATOM   1648  CA  TYR   223     -60.872  65.779   5.226  1.00169.16           C
ATOM   1649  CB  TYR   223     -60.013  65.257   6.393  1.00169.16           C
ATOM   1650  CG  TYR   223     -60.489  63.944   6.893  1.00169.16           C
ATOM   1651  CD1 TYR   223     -61.795  63.783   7.296  1.00169.16           C
ATOM   1652  CD2 TYR   223     -59.640  62.866   6.925  1.00169.16           C
ATOM   1653  CE1 TYR   223     -62.240  62.567   7.763  1.00169.16           C
ATOM   1654  CE2 TYR   223     -60.076  61.651   7.394  1.00169.16           C
ATOM   1655  CZ  TYR   223     -61.376  61.497   7.814  1.00169.16           C
ATOM   1656  OH  TYR   223     -61.821  60.248   8.290  1.00169.16           O
ATOM   1657  C   TYR   223     -60.433  67.204   5.125  1.00169.16           C
ATOM   1658  O   TYR   223     -61.217  68.115   5.392  1.00169.16           O
ATOM   1659  N   SER   224     -59.164  67.435   4.710  1.00 49.35           N
ATOM   1660  CA  SER   224     -58.662  68.781   4.658  1.00 49.35           C
ATOM   1661  CB  SER   224     -58.052  69.276   5.977  1.00 49.35           C
ATOM   1662  OG  SER   224     -59.057  69.379   6.973  1.00 49.35           O
ATOM   1663  C   SER   224     -57.573  68.866   3.638  1.00 49.35           C
ATOM   1664  O   SER   224     -56.965  67.866   3.260  1.00 49.35           O
ATOM   1665  N   LYS   225     -57.309  70.096   3.158  1.00 99.61           N
ATOM   1666  CA  LYS   225     -56.297  70.335   2.168  1.00 99.61           C
ATOM   1667  CB  LYS   225     -56.273  71.788   1.672  1.00 99.61           C
ATOM   1668  CG  LYS   225     -57.595  72.263   1.070  1.00 99.61           C
ATOM   1669  CD  LYS   225     -57.577  73.744   0.681  1.00 99.61           C
ATOM   1670  CE  LYS   225     -58.939  74.304   0.271  1.00 99.61           C
ATOM   1671  NZ  LYS   225     -59.720  74.657   1.480  1.00 99.61           N
ATOM   1672  C   LYS   225     -54.950  70.081   2.765  1.00 99.61           C
ATOM   1673  O   LYS   225     -54.076  69.493   2.130  1.00 99.61           O
ATOM   1674  N   GLY   226     -54.741  70.567   4.001  1.00 47.67           N
ATOM   1675  CA  GLY   226     -53.492  70.423   4.692  1.00 47.67           C
ATOM   1676  C   GLY   226     -53.275  68.983   5.022  1.00 47.67           C
ATOM   1677  O   GLY   226     -52.145  68.516   5.145  1.00 47.67           O
ATOM   1678  N   GLN   227     -54.377  68.272   5.286  1.00142.19           N
ATOM   1679  CA  GLN   227     -54.329  66.897   5.669  1.00142.19           C
ATOM   1680  CB  GLN   227     -55.720  66.391   6.108  1.00142.19           C
ATOM   1681  CG  GLN   227     -56.053  66.493   7.610  1.00142.19           C
ATOM   1682  CD  GLN   227     -56.235  67.903   8.189  1.00142.19           C
ATOM   1683  OE1 GLN   227     -56.857  68.047   9.240  1.00142.19           O
ATOM   1684  NE2 GLN   227     -55.682  68.969   7.556  1.00142.19           N
ATOM   1685  C   GLN   227     -53.854  66.041   4.535  1.00142.19           C
ATOM   1686  O   GLN   227     -52.913  65.262   4.673  1.00142.19           O
ATOM   1687  N   LEU   228     -54.500  66.179   3.368  1.00105.70           N
ATOM   1688  CA  LEU   228     -54.158  65.406   2.212  1.00105.70           C
ATOM   1689  CB  LEU   228     -55.219  65.487   1.102  1.00105.70           C
ATOM   1690  CG  LEU   228     -56.447  64.603   1.385  1.00105.70           C
ATOM   1691  CD1 LEU   228     -56.100  63.121   1.164  1.00105.70           C
ATOM   1692  CD2 LEU   228     -57.022  64.862   2.788  1.00105.70           C
ATOM   1693  C   LEU   228     -52.850  65.852   1.661  1.00105.70           C
ATOM   1694  O   LEU   228     -52.094  65.047   1.123  1.00105.70           O
ATOM   1695  N   ARG   229     -52.572  67.164   1.734  1.00 82.18           N
ATOM   1696  CA  ARG   229     -51.357  67.675   1.172  1.00 82.18           C
ATOM   1697  CB  ARG   229     -51.277  69.207   1.191  1.00 82.18           C
ATOM   1698  CG  ARG   229     -49.975  69.730   0.583  1.00 82.18           C
ATOM   1699  CD  ARG   229     -50.011  71.224   0.261  1.00 82.18           C
ATOM   1700  NE  ARG   229     -50.989  71.412  -0.848  1.00 82.18           N
ATOM   1701  CZ  ARG   229     -50.580  71.297  -2.145  1.00 82.18           C
ATOM   1702  NH1 ARG   229     -49.280  70.985  -2.427  1.00 82.18           N
ATOM   1703  NH2 ARG   229     -51.472  71.494  -3.160  1.00 82.18           N
ATOM   1704  C   ARG   229     -50.172  67.152   1.914  1.00 82.18           C
ATOM   1705  O   ARG   229     -49.198  66.713   1.308  1.00 82.18           O
ATOM   1706  N   GLU   230     -50.228  67.179   3.254  1.00 91.13           N
ATOM   1707  CA  GLU   230     -49.123  66.773   4.072  1.00 91.13           C
ATOM   1708  CB  GLU   230     -49.375  67.097   5.555  1.00 91.13           C
ATOM   1709  CG  GLU   230     -48.138  66.986   6.444  1.00 91.13           C
ATOM   1710  CD  GLU   230     -48.522  67.501   7.825  1.00 91.13           C
ATOM   1711  OE1 GLU   230     -49.698  67.919   7.999  1.00 91.13           O
ATOM   1712  OE2 GLU   230     -47.640  67.486   8.725  1.00 91.13           O
ATOM   1713  C   GLU   230     -48.905  65.298   3.935  1.00 91.13           C
ATOM   1714  O   GLU   230     -47.781  64.807   4.039  1.00 91.13           O
ATOM   1715  N   LEU   231     -49.997  64.540   3.752  1.00159.81           N
ATOM   1716  CA  LEU   231     -49.877  63.116   3.702  1.00159.81           C
ATOM   1717  CB  LEU   231     -51.258  62.442   3.713  1.00159.81           C
ATOM   1718  CG  LEU   231     -51.215  60.989   4.206  1.00159.81           C
ATOM   1719  CD1 LEU   231     -50.334  60.093   3.326  1.00159.81           C
ATOM   1720  CD2 LEU   231     -50.816  60.962   5.691  1.00159.81           C
ATOM   1721  C   LEU   231     -49.152  62.718   2.449  1.00159.81           C
ATOM   1722  O   LEU   231     -48.196  61.945   2.470  1.00159.81           O
ATOM   1723  N   GLU   232     -49.592  63.287   1.317  1.00116.87           N
ATOM   1724  CA  GLU   232     -49.095  62.977   0.012  1.00116.87           C
ATOM   1725  CB  GLU   232     -49.991  63.623  -1.057  1.00116.87           C
ATOM   1726  CG  GLU   232     -49.980  62.910  -2.405  1.00116.87           C
ATOM   1727  CD  GLU   232     -51.245  63.341  -3.134  1.00116.87           C
ATOM   1728  OE1 GLU   232     -51.956  64.235  -2.602  1.00116.87           O
ATOM   1729  OE2 GLU   232     -51.523  62.776  -4.226  1.00116.87           O
ATOM   1730  C   GLU   232     -47.691  63.479  -0.114  1.00116.87           C
ATOM   1731  O   GLU   232     -46.871  62.899  -0.822  1.00116.87           O
ATOM   1732  N   ARG   233     -47.393  64.615   0.537  1.00164.87           N
ATOM   1733  CA  ARG   233     -46.083  65.186   0.432  1.00164.87           C
ATOM   1734  CB  ARG   233     -46.024  66.575   1.074  1.00164.87           C
ATOM   1735  CG  ARG   233     -44.855  67.388   0.541  1.00164.87           C
ATOM   1736  CD  ARG   233     -44.922  67.507  -0.981  1.00164.87           C
ATOM   1737  NE  ARG   233     -46.360  67.639  -1.349  1.00164.87           N
ATOM   1738  CZ  ARG   233     -46.908  66.801  -2.276  1.00164.87           C
ATOM   1739  NH1 ARG   233     -46.137  65.849  -2.879  1.00164.87           N
ATOM   1740  NH2 ARG   233     -48.227  66.917  -2.604  1.00164.87           N
ATOM   1741  C   ARG   233     -45.048  64.324   1.095  1.00164.87           C
ATOM   1742  O   ARG   233     -44.035  63.968   0.494  1.00164.87           O
ATOM   1743  N   GLU   234     -45.300  63.934   2.355  1.00 90.10           N
ATOM   1744  CA  GLU   234     -44.355  63.161   3.111  1.00 90.10           C
ATOM   1745  CB  GLU   234     -44.820  62.914   4.555  1.00 90.10           C
ATOM   1746  CG  GLU   234     -44.896  64.189   5.398  1.00 90.10           C
ATOM   1747  CD  GLU   234     -43.476  64.618   5.742  1.00 90.10           C
ATOM   1748  OE1 GLU   234     -42.674  64.835   4.795  1.00 90.10           O
ATOM   1749  OE2 GLU   234     -43.174  64.731   6.961  1.00 90.10           O
ATOM   1750  C   GLU   234     -44.216  61.829   2.457  1.00 90.10           C
ATOM   1751  O   GLU   234     -43.158  61.201   2.506  1.00 90.10           O
ATOM   1752  N   TYR   235     -45.331  61.334   1.897  1.00 67.27           N
ATOM   1753  CA  TYR   235     -45.335  60.066   1.237  1.00 67.27           C
ATOM   1754  CB  TYR   235     -46.757  59.588   0.899  1.00 67.27           C
ATOM   1755  CG  TYR   235     -46.638  58.148   0.553  1.00 67.27           C
ATOM   1756  CD1 TYR   235     -46.258  57.751  -0.708  1.00 67.27           C
ATOM   1757  CD2 TYR   235     -46.905  57.195   1.509  1.00 67.27           C
ATOM   1758  CE1 TYR   235     -46.146  56.416  -1.009  1.00 67.27           C
ATOM   1759  CE2 TYR   235     -46.794  55.859   1.214  1.00 67.27           C
ATOM   1760  CZ  TYR   235     -46.415  55.471  -0.048  1.00 67.27           C
ATOM   1761  OH  TYR   235     -46.298  54.101  -0.357  1.00 67.27           O
ATOM   1762  C   TYR   235     -44.568  60.172  -0.044  1.00 67.27           C
ATOM   1763  O   TYR   235     -43.816  59.270  -0.399  1.00 67.27           O
ATOM   1764  N   ALA   236     -44.766  61.275  -0.791  1.00 43.61           N
ATOM   1765  CA  ALA   236     -44.136  61.483  -2.066  1.00 43.61           C
ATOM   1766  CB  ALA   236     -44.654  62.746  -2.776  1.00 43.61           C
ATOM   1767  C   ALA   236     -42.650  61.630  -1.928  1.00 43.61           C
ATOM   1768  O   ALA   236     -41.898  61.150  -2.775  1.00 43.61           O
ATOM   1769  N   ALA   237     -42.187  62.315  -0.864  1.00 56.35           N
ATOM   1770  CA  ALA   237     -40.791  62.622  -0.719  1.00 56.35           C
ATOM   1771  CB  ALA   237     -40.499  63.448   0.547  1.00 56.35           C
ATOM   1772  C   ALA   237     -39.963  61.376  -0.630  1.00 56.35           C
ATOM   1773  O   ALA   237     -38.946  61.252  -1.311  1.00 56.35           O
ATOM   1774  N   ASN   238     -40.387  60.410   0.200  1.00206.20           N
ATOM   1775  CA  ASN   238     -39.660  59.188   0.385  1.00206.20           C
ATOM   1776  CB  ASN   238     -38.829  59.148   1.680  1.00206.20           C
ATOM   1777  CG  ASN   238     -37.625  60.064   1.511  1.00206.20           C
ATOM   1778  OD1 ASN   238     -37.508  61.089   2.183  1.00206.20           O
ATOM   1779  ND2 ASN   238     -36.696  59.684   0.594  1.00206.20           N
ATOM   1780  C   ASN   238     -40.706  58.131   0.499  1.00206.20           C
ATOM   1781  O   ASN   238     -41.611  58.058  -0.322  1.00206.20           O
ATOM   1782  N   LYS   239     -40.495  57.125   1.352  1.00223.98           N
ATOM   1783  CA  LYS   239     -41.565  56.218   1.644  1.00223.98           C
ATOM   1784  CB  LYS   239     -41.076  54.767   1.804  1.00223.98           C
ATOM   1785  CG  LYS   239     -39.741  54.627   2.540  1.00223.98           C
ATOM   1786  CD  LYS   239     -39.804  54.947   4.031  1.00223.98           C
ATOM   1787  CE  LYS   239     -40.285  53.769   4.876  1.00223.98           C
ATOM   1788  NZ  LYS   239     -40.213  54.117   6.310  1.00223.98           N
ATOM   1789  C   LYS   239     -42.363  56.628   2.845  1.00223.98           C
ATOM   1790  O   LYS   239     -43.593  56.574   2.842  1.00223.98           O
ATOM   1791  N   PHE   240     -41.669  57.071   3.915  1.00146.40           N
ATOM   1792  CA  PHE   240     -42.378  57.274   5.141  1.00146.40           C
ATOM   1793  CB  PHE   240     -42.430  55.966   5.953  1.00146.40           C
ATOM   1794  CG  PHE   240     -43.652  55.918   6.802  1.00146.40           C
ATOM   1795  CD1 PHE   240     -43.733  56.576   8.006  1.00146.40           C
ATOM   1796  CD2 PHE   240     -44.729  55.174   6.377  1.00146.40           C
ATOM   1797  CE1 PHE   240     -44.878  56.502   8.765  1.00146.40           C
ATOM   1798  CE2 PHE   240     -45.876  55.095   7.130  1.00146.40           C
ATOM   1799  CZ  PHE   240     -45.951  55.762   8.329  1.00146.40           C
ATOM   1800  C   PHE   240     -41.592  58.280   5.924  1.00146.40           C
ATOM   1801  O   PHE   240     -40.489  58.669   5.544  1.00146.40           O
ATOM   1802  N   ILE   241     -42.152  58.718   7.062  1.00142.39           N
ATOM   1803  CA  ILE   241     -41.560  59.728   7.883  1.00142.39           C
ATOM   1804  CB  ILE   241     -42.408  60.958   7.940  1.00142.39           C
ATOM   1805  CG1 ILE   241     -43.888  60.548   8.022  1.00142.39           C
ATOM   1806  CG2 ILE   241     -42.065  61.835   6.726  1.00142.39           C
ATOM   1807  CD1 ILE   241     -44.208  59.538   9.114  1.00142.39           C
ATOM   1808  C   ILE   241     -41.280  59.207   9.259  1.00142.39           C
ATOM   1809  O   ILE   241     -41.860  58.224   9.717  1.00142.39           O
ATOM   1810  N   THR   242     -40.328  59.872   9.939  1.00112.00           N
ATOM   1811  CA  THR   242     -39.871  59.478  11.239  1.00112.00           C
ATOM   1812  CB  THR   242     -38.728  60.329  11.712  1.00112.00           C
ATOM   1813  OG1 THR   242     -37.688  60.308  10.750  1.00112.00           O
ATOM   1814  CG2 THR   242     -38.196  59.786  13.047  1.00112.00           C
ATOM   1815  C   THR   242     -40.996  59.678  12.195  1.00112.00           C
ATOM   1816  O   THR   242     -41.961  60.370  11.895  1.00112.00           O
ATOM   1817  N   LYS   243     -40.903  59.080  13.392  1.00174.50           N
ATOM   1818  CA  LYS   243     -41.957  59.215  14.348  1.00174.50           C
ATOM   1819  CB  LYS   243     -41.708  58.456  15.669  1.00174.50           C
ATOM   1820  CG  LYS   243     -40.271  58.485  16.197  1.00174.50           C
ATOM   1821  CD  LYS   243     -39.283  57.761  15.278  1.00174.50           C
ATOM   1822  CE  LYS   243     -39.945  56.646  14.461  1.00174.50           C
ATOM   1823  NZ  LYS   243     -38.964  56.041  13.533  1.00174.50           N
ATOM   1824  C   LYS   243     -42.128  60.667  14.621  1.00174.50           C
ATOM   1825  O   LYS   243     -43.246  61.144  14.806  1.00174.50           O
ATOM   1826  N   ASP   244     -41.016  61.418  14.657  1.00 84.79           N
ATOM   1827  CA  ASP   244     -41.132  62.823  14.888  1.00 84.79           C
ATOM   1828  CB  ASP   244     -39.763  63.516  14.953  1.00 84.79           C
ATOM   1829  CG  ASP   244     -39.141  63.145  16.286  1.00 84.79           C
ATOM   1830  OD1 ASP   244     -39.922  62.979  17.259  1.00 84.79           O
ATOM   1831  OD2 ASP   244     -37.889  63.021  16.353  1.00 84.79           O
ATOM   1832  C   ASP   244     -41.890  63.430  13.753  1.00 84.79           C
ATOM   1833  O   ASP   244     -42.801  64.223  13.974  1.00 84.79           O
ATOM   1834  N   LYS   245     -41.537  63.057  12.507  1.00 91.28           N
ATOM   1835  CA  LYS   245     -42.131  63.628  11.328  1.00 91.28           C
ATOM   1836  CB  LYS   245     -41.431  63.174  10.036  1.00 91.28           C
ATOM   1837  CG  LYS   245     -40.040  63.786   9.860  1.00 91.28           C
ATOM   1838  CD  LYS   245     -39.020  63.306  10.892  1.00 91.28           C
ATOM   1839  CE  LYS   245     -37.664  64.005  10.779  1.00 91.28           C
ATOM   1840  NZ  LYS   245     -36.737  63.485  11.808  1.00 91.28           N
ATOM   1841  C   LYS   245     -43.582  63.272  11.210  1.00 91.28           C
ATOM   1842  O   LYS   245     -44.414  64.115  10.881  1.00 91.28           O
ATOM   1843  N   ARG   246     -43.931  62.007  11.482  1.00106.34           N
ATOM   1844  CA  ARG   246     -45.288  61.556  11.371  1.00106.34           C
ATOM   1845  CB  ARG   246     -45.482  60.073  11.707  1.00106.34           C
ATOM   1846  CG  ARG   246     -45.141  59.702  13.147  1.00106.34           C
ATOM   1847  CD  ARG   246     -45.358  58.215  13.405  1.00106.34           C
ATOM   1848  NE  ARG   246     -45.326  57.982  14.872  1.00106.34           N
ATOM   1849  CZ  ARG   246     -45.628  56.738  15.346  1.00106.34           C
ATOM   1850  NH1 ARG   246     -45.872  55.722  14.470  1.00106.34           N
ATOM   1851  NH2 ARG   246     -45.693  56.505  16.687  1.00106.34           N
ATOM   1852  C   ARG   246     -46.074  62.311  12.380  1.00106.34           C
ATOM   1853  O   ARG   246     -47.273  62.536  12.216  1.00106.34           O
ATOM   1854  N   ARG   247     -45.409  62.654  13.494  1.00 72.46           N
ATOM   1855  CA  ARG   247     -46.036  63.396  14.546  1.00 72.46           C
ATOM   1856  CB  ARG   247     -45.140  63.583  15.781  1.00 72.46           C
ATOM   1857  CG  ARG   247     -44.951  62.314  16.611  1.00 72.46           C
ATOM   1858  CD  ARG   247     -44.058  62.525  17.834  1.00 72.46           C
ATOM   1859  NE  ARG   247     -43.963  61.228  18.560  1.00 72.46           N
ATOM   1860  CZ  ARG   247     -43.040  61.076  19.553  1.00 72.46           C
ATOM   1861  NH1 ARG   247     -42.198  62.103  19.864  1.00 72.46           N
ATOM   1862  NH2 ARG   247     -42.961  59.897  20.237  1.00 72.46           N
ATOM   1863  C   ARG   247     -46.377  64.764  14.051  1.00 72.46           C
ATOM   1864  O   ARG   247     -47.435  65.294  14.385  1.00 72.46           O
ATOM   1865  N   LYS   248     -45.493  65.378  13.238  1.00 79.43           N
ATOM   1866  CA  LYS   248     -45.768  66.711  12.787  1.00 79.43           C
ATOM   1867  CB  LYS   248     -44.729  67.283  11.802  1.00 79.43           C
ATOM   1868  CG  LYS   248     -43.432  67.799  12.431  1.00 79.43           C
ATOM   1869  CD  LYS   248     -42.463  66.715  12.891  1.00 79.43           C
ATOM   1870  CE  LYS   248     -41.182  67.281  13.506  1.00 79.43           C
ATOM   1871  NZ  LYS   248     -40.286  66.179  13.915  1.00 79.43           N
ATOM   1872  C   LYS   248     -47.053  66.666  12.042  1.00 79.43           C
ATOM   1873  O   LYS   248     -47.885  67.565  12.163  1.00 79.43           O
ATOM   1874  N   ILE   249     -47.251  65.602  11.249  1.00 70.33           N
ATOM   1875  CA  ILE   249     -48.448  65.533  10.478  1.00 70.33           C
ATOM   1876  CB  ILE   249     -48.509  64.282   9.648  1.00 70.33           C
ATOM   1877  CG1 ILE   249     -47.320  64.225   8.674  1.00 70.33           C
ATOM   1878  CG2 ILE   249     -49.881  64.229   8.953  1.00 70.33           C
ATOM   1879  CD1 ILE   249     -47.142  62.861   8.004  1.00 70.33           C
ATOM   1880  C   ILE   249     -49.607  65.493  11.411  1.00 70.33           C
ATOM   1881  O   ILE   249     -50.408  66.415  11.423  1.00 70.33           O
ATOM   1882  N   SER   250     -49.658  64.508  12.321  1.00100.55           N
ATOM   1883  CA  SER   250     -50.805  64.367  13.173  1.00100.55           C
ATOM   1884  CB  SER   250     -50.688  63.192  14.153  1.00100.55           C
ATOM   1885  OG  SER   250     -49.646  63.444  15.083  1.00100.55           O
ATOM   1886  C   SER   250     -50.942  65.613  13.983  1.00100.55           C
ATOM   1887  O   SER   250     -52.024  65.926  14.470  1.00100.55           O
ATOM   1888  N   ALA   251     -49.833  66.337  14.201  1.00 42.33           N
ATOM   1889  CA  ALA   251     -49.945  67.563  14.932  1.00 42.33           C
ATOM   1890  CB  ALA   251     -48.576  68.188  15.249  1.00 42.33           C
ATOM   1891  C   ALA   251     -50.714  68.557  14.111  1.00 42.33           C
ATOM   1892  O   ALA   251     -51.621  69.219  14.614  1.00 42.33           O
ATOM   1893  N   ALA   252     -50.342  68.703  12.821  1.00 53.92           N
ATOM   1894  CA  ALA   252     -50.977  69.646  11.935  1.00 53.92           C
ATOM   1895  CB  ALA   252     -50.221  69.804  10.606  1.00 53.92           C
ATOM   1896  C   ALA   252     -52.372  69.211  11.594  1.00 53.92           C
ATOM   1897  O   ALA   252     -53.310  70.004  11.553  1.00 53.92           O
ATOM   1898  N   THR   253     -52.506  67.914  11.294  1.00 91.62           N
ATOM   1899  CA  THR   253     -53.689  67.209  10.902  1.00 91.62           C
ATOM   1900  CB  THR   253     -53.377  65.886  10.267  1.00 91.62           C
ATOM   1901  OG1 THR   253     -52.594  65.088  11.142  1.00 91.62           O
ATOM   1902  CG2 THR   253     -52.612  66.146   8.959  1.00 91.62           C
ATOM   1903  C   THR   253     -54.577  67.008  12.085  1.00 91.62           C
ATOM   1904  O   THR   253     -55.772  66.761  11.932  1.00 91.62           O
ATOM   1905  N   SER   254     -54.007  67.119  13.295  1.00113.34           N
ATOM   1906  CA  SER   254     -54.690  66.896  14.541  1.00113.34           C
ATOM   1907  CB  SER   254     -55.814  67.914  14.807  1.00113.34           C
ATOM   1908  OG  SER   254     -56.443  67.635  16.049  1.00113.34           O
ATOM   1909  C   SER   254     -55.280  65.518  14.608  1.00113.34           C
ATOM   1910  O   SER   254     -56.497  65.348  14.564  1.00113.34           O
ATOM   1911  N   LEU   255     -54.399  64.495  14.692  1.00178.08           N
ATOM   1912  CA  LEU   255     -54.789  63.116  14.791  1.00178.08           C
ATOM   1913  CB  LEU   255     -54.334  62.269  13.593  1.00178.08           C
ATOM   1914  CG  LEU   255     -55.128  62.551  12.305  1.00178.08           C
ATOM   1915  CD1 LEU   255     -55.040  64.011  11.879  1.00178.08           C
ATOM   1916  CD2 LEU   255     -54.689  61.626  11.172  1.00178.08           C
ATOM   1917  C   LEU   255     -54.193  62.496  16.026  1.00178.08           C
ATOM   1918  O   LEU   255     -53.937  63.157  17.034  1.00178.08           O
ATOM   1919  N   SER   256     -54.148  61.147  16.013  1.00151.99           N
ATOM   1920  CA  SER   256     -53.597  60.321  17.055  1.00151.99           C
ATOM   1921  CB  SER   256     -54.463  59.080  17.311  1.00151.99           C
ATOM   1922  OG  SER   256     -53.915  58.329  18.381  1.00151.99           O
ATOM   1923  C   SER   256     -52.189  59.854  16.781  1.00151.99           C
ATOM   1924  O   SER   256     -51.599  59.161  17.609  1.00151.99           O
ATOM   1925  N   GLU   257     -51.643  60.149  15.589  1.00160.68           N
ATOM   1926  CA  GLU   257     -50.344  59.710  15.157  1.00160.68           C
ATOM   1927  CB  GLU   257     -49.297  59.812  16.274  1.00160.68           C
ATOM   1928  CG  GLU   257     -47.889  59.454  15.830  1.00160.68           C
ATOM   1929  CD  GLU   257     -46.996  59.611  17.048  1.00160.68           C
ATOM   1930  OE1 GLU   257     -47.537  59.642  18.183  1.00160.68           O
ATOM   1931  OE2 GLU   257     -45.755  59.701  16.858  1.00160.68           O
ATOM   1932  C   GLU   257     -50.461  58.273  14.763  1.00160.68           C
ATOM   1933  O   GLU   257     -49.926  57.849  13.741  1.00160.68           O
ATOM   1934  N   ARG   258     -51.284  57.510  15.498  1.00111.76           N
ATOM   1935  CA  ARG   258     -51.518  56.148  15.146  1.00111.76           C
ATOM   1936  CB  ARG   258     -52.413  55.443  16.173  1.00111.76           C
ATOM   1937  CG  ARG   258     -52.676  53.977  15.851  1.00111.76           C
ATOM   1938  CD  ARG   258     -53.685  53.326  16.797  1.00111.76           C
ATOM   1939  NE  ARG   258     -53.814  51.901  16.389  1.00111.76           N
ATOM   1940  CZ  ARG   258     -54.856  51.145  16.842  1.00111.76           C
ATOM   1941  NH1 ARG   258     -55.816  51.706  17.634  1.00111.76           N
ATOM   1942  NH2 ARG   258     -54.938  49.826  16.500  1.00111.76           N
ATOM   1943  C   ARG   258     -52.270  56.260  13.873  1.00111.76           C
ATOM   1944  O   ARG   258     -52.149  55.441  12.964  1.00111.76           O
ATOM   1945  N   GLN   259     -53.087  57.325  13.820  1.00 49.56           N
ATOM   1946  CA  GLN   259     -53.929  57.634  12.710  1.00 49.56           C
ATOM   1947  CB  GLN   259     -54.834  58.849  12.977  1.00 49.56           C
ATOM   1948  CG  GLN   259     -55.834  58.639  14.115  1.00 49.56           C
ATOM   1949  CD  GLN   259     -56.863  57.613  13.665  1.00 49.56           C
ATOM   1950  OE1 GLN   259     -56.756  57.038  12.583  1.00 49.56           O
ATOM   1951  NE2 GLN   259     -57.894  57.376  14.520  1.00 49.56           N
ATOM   1952  C   GLN   259     -53.083  57.973  11.532  1.00 49.56           C
ATOM   1953  O   GLN   259     -53.422  57.626  10.407  1.00 49.56           O
ATOM   1954  N   ILE   260     -51.970  58.693  11.734  1.00154.36           N
ATOM   1955  CA  ILE   260     -51.206  59.060  10.580  1.00154.36           C
ATOM   1956  CB  ILE   260     -50.126  60.069  10.893  1.00154.36           C
ATOM   1957  CG1 ILE   260     -49.859  60.921   9.645  1.00154.36           C
ATOM   1958  CG2 ILE   260     -48.882  59.372  11.467  1.00154.36           C
ATOM   1959  CD1 ILE   260     -49.697  60.099   8.376  1.00154.36           C
ATOM   1960  C   ILE   260     -50.624  57.801  10.013  1.00154.36           C
ATOM   1961  O   ILE   260     -50.651  57.563   8.806  1.00154.36           O
ATOM   1962  N   THR   261     -50.142  56.921  10.906  1.00 56.55           N
ATOM   1963  CA  THR   261     -49.489  55.712  10.517  1.00 56.55           C
ATOM   1964  CB  THR   261     -49.171  54.878  11.722  1.00 56.55           C
ATOM   1965  OG1 THR   261     -48.461  55.663  12.667  1.00 56.55           O
ATOM   1966  CG2 THR   261     -48.301  53.684  11.294  1.00 56.55           C
ATOM   1967  C   THR   261     -50.471  54.971   9.681  1.00 56.55           C
ATOM   1968  O   THR   261     -50.144  54.447   8.616  1.00 56.55           O
ATOM   1969  N   ILE   262     -51.727  54.923  10.150  1.00164.49           N
ATOM   1970  CA  ILE   262     -52.730  54.241   9.395  1.00164.49           C
ATOM   1971  CB  ILE   262     -54.021  53.996  10.137  1.00164.49           C
ATOM   1972  CG1 ILE   262     -54.807  55.271  10.466  1.00164.49           C
ATOM   1973  CG2 ILE   262     -53.649  53.192  11.390  1.00164.49           C
ATOM   1974  CD1 ILE   262     -55.547  55.863   9.269  1.00164.49           C
ATOM   1975  C   ILE   262     -52.979  55.005   8.134  1.00164.49           C
ATOM   1976  O   ILE   262     -53.256  54.421   7.089  1.00164.49           O
ATOM   1977  N   TRP   263     -52.891  56.346   8.211  1.00 90.26           N
ATOM   1978  CA  TRP   263     -53.219  57.201   7.109  1.00 90.26           C
ATOM   1979  CB  TRP   263     -53.067  58.692   7.447  1.00 90.26           C
ATOM   1980  CG  TRP   263     -53.779  59.600   6.474  1.00 90.26           C
ATOM   1981  CD2 TRP   263     -54.063  60.982   6.737  1.00 90.26           C
ATOM   1982  CD1 TRP   263     -54.327  59.317   5.257  1.00 90.26           C
ATOM   1983  NE1 TRP   263     -54.943  60.436   4.749  1.00 90.26           N
ATOM   1984  CE2 TRP   263     -54.788  61.468   5.650  1.00 90.26           C
ATOM   1985  CE3 TRP   263     -53.754  61.776   7.803  1.00 90.26           C
ATOM   1986  CZ2 TRP   263     -55.216  62.765   5.613  1.00 90.26           C
ATOM   1987  CZ3 TRP   263     -54.180  63.085   7.760  1.00 90.26           C
ATOM   1988  CH2 TRP   263     -54.897  63.569   6.685  1.00 90.26           C
ATOM   1989  C   TRP   263     -52.298  56.849   5.988  1.00 90.26           C
ATOM   1990  O   TRP   263     -52.722  56.752   4.839  1.00 90.26           O
ATOM   1991  N   PHE   264     -51.010  56.612   6.297  1.00 82.80           N
ATOM   1992  CA  PHE   264     -50.088  56.232   5.265  1.00 82.80           C
ATOM   1993  CB  PHE   264     -48.660  55.957   5.779  1.00 82.80           C
ATOM   1994  CG  PHE   264     -47.872  57.222   5.806  1.00 82.80           C
ATOM   1995  CD1 PHE   264     -48.174  58.251   6.664  1.00 82.80           C
ATOM   1996  CD2 PHE   264     -46.784  57.359   4.973  1.00 82.80           C
ATOM   1997  CE1 PHE   264     -47.416  59.400   6.662  1.00 82.80           C
ATOM   1998  CE2 PHE   264     -46.025  58.505   4.971  1.00 82.80           C
ATOM   1999  CZ  PHE   264     -46.343  59.535   5.818  1.00 82.80           C
ATOM   2000  C   PHE   264     -50.574  54.965   4.640  1.00 82.80           C
ATOM   2001  O   PHE   264     -50.558  54.821   3.418  1.00 82.80           O
ATOM   2002  N   GLN   265     -51.030  54.012   5.468  1.00 87.05           N
ATOM   2003  CA  GLN   265     -51.466  52.737   4.974  1.00 87.05           C
ATOM   2004  CB  GLN   265     -52.016  51.845   6.100  1.00 87.05           C
ATOM   2005  CG  GLN   265     -51.092  51.728   7.313  1.00 87.05           C
ATOM   2006  CD  GLN   265     -49.800  51.065   6.877  1.00 87.05           C
ATOM   2007  OE1 GLN   265     -49.665  50.633   5.734  1.00 87.05           O
ATOM   2008  NE2 GLN   265     -48.820  50.981   7.816  1.00 87.05           N
ATOM   2009  C   GLN   265     -52.623  52.975   4.060  1.00 87.05           C
ATOM   2010  O   GLN   265     -52.699  52.412   2.968  1.00 87.05           O
ATOM   2011  N   ASN   266     -53.552  53.843   4.498  1.00 52.25           N
ATOM   2012  CA  ASN   266     -54.745  54.121   3.755  1.00 52.25           C
ATOM   2013  CB  ASN   266     -55.700  55.069   4.497  1.00 52.25           C
ATOM   2014  CG  ASN   266     -57.050  55.016   3.798  1.00 52.25           C
ATOM   2015  OD1 ASN   266     -57.908  55.870   4.013  1.00 52.25           O
ATOM   2016  ND2 ASN   266     -57.250  53.979   2.940  1.00 52.25           N
ATOM   2017  C   ASN   266     -54.351  54.779   2.481  1.00 52.25           C
ATOM   2018  O   ASN   266     -54.923  54.512   1.428  1.00 52.25           O
ATOM   2019  N   ARG   267     -53.334  55.648   2.542  1.00147.72           N
ATOM   2020  CA  ARG   267     -52.905  56.359   1.379  1.00147.72           C
ATOM   2021  CB  ARG   267     -51.693  57.267   1.648  1.00147.72           C
ATOM   2022  CG  ARG   267     -51.170  57.984   0.401  1.00147.72           C
ATOM   2023  CD  ARG   267     -52.058  59.126  -0.094  1.00147.72           C
ATOM   2024  NE  ARG   267     -53.395  58.560  -0.425  1.00147.72           N
ATOM   2025  CZ  ARG   267     -54.197  59.201  -1.325  1.00147.72           C
ATOM   2026  NH1 ARG   267     -53.742  60.311  -1.976  1.00147.72           N
ATOM   2027  NH2 ARG   267     -55.455  58.735  -1.575  1.00147.72           N
ATOM   2028  C   ARG   267     -52.477  55.346   0.378  1.00147.72           C
ATOM   2029  O   ARG   267     -52.687  55.530  -0.817  1.00147.72           O
ATOM   2030  N   ARG   268     -51.821  54.265   0.836  1.00101.17           N
ATOM   2031  CA  ARG   268     -51.427  53.245  -0.087  1.00101.17           C
ATOM   2032  CB  ARG   268     -50.552  52.133   0.501  1.00101.17           C
ATOM   2033  CG  ARG   268     -49.062  52.411   0.363  1.00101.17           C
ATOM   2034  CD  ARG   268     -48.263  51.117   0.236  1.00101.17           C
ATOM   2035  NE  ARG   268     -46.909  51.469  -0.271  1.00101.17           N
ATOM   2036  CZ  ARG   268     -46.703  51.580  -1.617  1.00101.17           C
ATOM   2037  NH1 ARG   268     -47.741  51.389  -2.483  1.00101.17           N
ATOM   2038  NH2 ARG   268     -45.462  51.884  -2.097  1.00101.17           N
ATOM   2039  C   ARG   268     -52.628  52.576  -0.647  1.00101.17           C
ATOM   2040  O   ARG   268     -52.657  52.226  -1.824  1.00101.17           O
ATOM   2041  N   VAL   269     -53.641  52.346   0.200  1.00 50.74           N
ATOM   2042  CA  VAL   269     -54.826  51.673  -0.233  1.00 50.74           C
ATOM   2043  CB  VAL   269     -55.775  51.423   0.899  1.00 50.74           C
ATOM   2044  CG1 VAL   269     -57.105  50.917   0.323  1.00 50.74           C
ATOM   2045  CG2 VAL   269     -55.112  50.440   1.877  1.00 50.74           C
ATOM   2046  C   VAL   269     -55.544  52.502  -1.245  1.00 50.74           C
ATOM   2047  O   VAL   269     -56.005  51.987  -2.259  1.00 50.74           O
ATOM   2048  N   LYS   270     -55.671  53.809  -0.966  1.00120.40           N
ATOM   2049  CA  LYS   270     -56.387  54.755  -1.768  1.00120.40           C
ATOM   2050  CB  LYS   270     -56.522  56.121  -1.075  1.00120.40           C
ATOM   2051  CG  LYS   270     -57.543  56.151   0.062  1.00120.40           C
ATOM   2052  CD  LYS   270     -58.978  55.922  -0.414  1.00120.40           C
ATOM   2053  CE  LYS   270     -60.028  56.132   0.677  1.00120.40           C
ATOM   2054  NZ  LYS   270     -61.384  56.034   0.093  1.00120.40           N
ATOM   2055  C   LYS   270     -55.735  55.023  -3.084  1.00120.40           C
ATOM   2056  O   LYS   270     -56.410  55.091  -4.108  1.00120.40           O
ATOM   2057  N   GLU   271     -54.403  55.175  -3.082  1.00 67.53           N
ATOM   2058  CA  GLU   271     -53.648  55.602  -4.226  1.00 67.53           C
ATOM   2059  CB  GLU   271     -52.154  55.723  -3.890  1.00 67.53           C
ATOM   2060  CG  GLU   271     -51.546  54.388  -3.448  1.00 67.53           C
ATOM   2061  CD  GLU   271     -50.128  54.638  -2.959  1.00 67.53           C
ATOM   2062  OE1 GLU   271     -49.765  55.831  -2.782  1.00 67.53           O
ATOM   2063  OE2 GLU   271     -49.390  53.639  -2.749  1.00 67.53           O
ATOM   2064  C   GLU   271     -53.762  54.642  -5.357  1.00 67.53           C
ATOM   2065  O   GLU   271     -53.947  55.039  -6.505  1.00 67.53           O
ATOM   2066  N   LYS   272     -53.708  53.344  -5.047  1.00 96.27           N
ATOM   2067  CA  LYS   272     -53.661  52.329  -6.048  1.00 96.27           C
ATOM   2068  CB  LYS   272     -53.705  50.929  -5.415  1.00 96.27           C
ATOM   2069  CG  LYS   272     -54.896  50.762  -4.467  1.00 96.27           C
ATOM   2070  CD  LYS   272     -55.099  49.340  -3.943  1.00 96.27           C
ATOM   2071  CE  LYS   272     -56.295  49.215  -2.997  1.00 96.27           C
ATOM   2072  NZ  LYS   272     -56.429  47.818  -2.526  1.00 96.27           N
ATOM   2073  C   LYS   272     -54.836  52.467  -6.953  1.00 96.27           C
ATOM   2074  O   LYS   272     -54.726  52.246  -8.156  1.00 96.27           O
ATOM   2075  N   LYS   273     -55.994  52.862  -6.411  1.00147.97           N
ATOM   2076  CA  LYS   273     -57.180  52.846  -7.207  1.00147.97           C
ATOM   2077  CB  LYS   273     -58.461  53.160  -6.399  1.00147.97           C
ATOM   2078  CG  LYS   273     -58.934  54.618  -6.381  1.00147.97           C
ATOM   2079  CD  LYS   273     -59.688  55.018  -7.656  1.00147.97           C
ATOM   2080  CE  LYS   273     -60.489  56.320  -7.540  1.00147.97           C
ATOM   2081  NZ  LYS   273     -61.639  56.141  -6.624  1.00147.97           N
ATOM   2082  C   LYS   273     -57.095  53.799  -8.368  1.00147.97           C
ATOM   2083  O   LYS   273     -57.527  53.464  -9.469  1.00147.97           O
ATOM   2084  N   VAL   274     -56.506  54.993  -8.174  1.00 80.12           N
ATOM   2085  CA  VAL   274     -56.617  56.037  -9.156  1.00 80.12           C
ATOM   2086  CB  VAL   274     -56.653  57.399  -8.526  1.00 80.12           C
ATOM   2087  CG1 VAL   274     -56.778  58.461  -9.631  1.00 80.12           C
ATOM   2088  CG2 VAL   274     -57.765  57.434  -7.464  1.00 80.12           C
ATOM   2089  C   VAL   274     -55.503  56.090 -10.141  1.00 80.12           C
ATOM   2090  O   VAL   274     -54.347  55.804  -9.844  1.00 80.12           O
ATOM   2091  N   LEU   275     -55.872  56.440 -11.388  1.00 74.26           N
ATOM   2092  CA  LEU   275     -54.957  56.764 -12.439  1.00 74.26           C
ATOM   2093  CB  LEU   275     -54.058  57.964 -12.096  1.00 74.26           C
ATOM   2094  CG  LEU   275     -54.841  59.270 -11.866  1.00 74.26           C
ATOM   2095  CD1 LEU   275     -53.895  60.446 -11.573  1.00 74.26           C
ATOM   2096  CD2 LEU   275     -55.808  59.555 -13.026  1.00 74.26           C
ATOM   2097  C   LEU   275     -54.084  55.601 -12.742  1.00 74.26           C
ATOM   2098  O   LEU   275     -53.119  55.724 -13.492  1.00 74.26           O
ATOM   2099  N   ALA   276     -54.393  54.442 -12.149  1.00 50.67           N
ATOM   2100  CA  ALA   276     -53.615  53.261 -12.359  1.00 50.67           C
ATOM   2101  CB  ALA   276     -54.017  52.118 -11.413  1.00 50.67           C
ATOM   2102  C   ALA   276     -53.808  52.781 -13.746  1.00 50.67           C
ATOM   2103  O   ALA   276     -52.870  52.345 -14.411  1.00 50.67           O
ATOM   2104  N   LYS   277     -55.051  52.862 -14.231  1.00136.39           N
ATOM   2105  CA  LYS   277     -55.321  52.243 -15.483  1.00136.39           C
ATOM   2106  CB  LYS   277     -56.795  52.366 -15.898  1.00136.39           C
ATOM   2107  CG  LYS   277     -57.139  51.548 -17.143  1.00136.39           C
ATOM   2108  CD  LYS   277     -57.038  50.038 -16.919  1.00136.39           C
ATOM   2109  CE  LYS   277     -58.008  49.513 -15.858  1.00136.39           C
ATOM   2110  NZ  LYS   277     -57.851  48.049 -15.709  1.00136.39           N
ATOM   2111  C   LYS   277     -54.501  52.830 -16.589  1.00136.39           C
ATOM   2112  O   LYS   277     -53.838  52.094 -17.316  1.00136.39           O
ATOM   2113  N   VAL   278     -54.466  54.168 -16.720  1.00125.04           N
ATOM   2114  CA  VAL   278     -53.882  54.720 -17.910  1.00125.04           C
ATOM   2115  CB  VAL   278     -53.984  56.221 -17.966  1.00125.04           C
ATOM   2116  CG1 VAL   278     -55.472  56.593 -18.081  1.00125.04           C
ATOM   2117  CG2 VAL   278     -53.304  56.830 -16.728  1.00125.04           C
ATOM   2118  C   VAL   278     -52.450  54.324 -18.118  1.00125.04           C
ATOM   2119  O   VAL   278     -52.136  53.648 -19.096  1.00125.04           O
ATOM   2120  N   LYS   279     -51.530  54.692 -17.210  1.00156.95           N
ATOM   2121  CA  LYS   279     -50.164  54.353 -17.480  1.00156.95           C
ATOM   2122  CB  LYS   279     -49.194  54.932 -16.436  1.00156.95           C
ATOM   2123  CG  LYS   279     -47.719  54.661 -16.744  1.00156.95           C
ATOM   2124  CD  LYS   279     -47.194  55.433 -17.957  1.00156.95           C
ATOM   2125  CE  LYS   279     -45.720  55.163 -18.264  1.00156.95           C
ATOM   2126  NZ  LYS   279     -45.297  55.947 -19.446  1.00156.95           N
ATOM   2127  C   LYS   279     -50.048  52.871 -17.424  1.00156.95           C
ATOM   2128  O   LYS   279     -49.538  52.237 -18.347  1.00156.95           O
ATOM   2129  N   ASN   280     -50.563  52.311 -16.314  1.00277.45           N
ATOM   2130  CA  ASN   280     -50.531  50.924 -15.960  1.00277.45           C
ATOM   2131  CB  ASN   280     -49.465  50.075 -16.680  1.00277.45           C
ATOM   2132  CG  ASN   280     -49.795  48.604 -16.460  1.00277.45           C
ATOM   2133  OD1 ASN   280     -50.722  48.267 -15.724  1.00277.45           O
ATOM   2134  ND2 ASN   280     -49.009  47.702 -17.106  1.00277.45           N
ATOM   2135  C   ASN   280     -50.137  50.997 -14.529  1.00277.45           C
ATOM   2136  O   ASN   280     -50.425  51.992 -13.865  1.00277.45           O
ATOM   2137  N   SER   281     -49.486  49.949 -13.998  1.00149.16           N
ATOM   2138  CA  SER   281     -48.987  50.127 -12.673  1.00149.16           C
ATOM   2139  CB  SER   281     -48.240  48.899 -12.126  1.00149.16           C
ATOM   2140  OG  SER   281     -47.126  48.602 -12.954  1.00149.16           O
ATOM   2141  C   SER   281     -48.015  51.251 -12.818  1.00149.16           C
ATOM   2142  O   SER   281     -47.318  51.343 -13.828  1.00149.16           O
ATOM   2143  N   ALA   282     -47.964  52.155 -11.826  1.00171.09           N
ATOM   2144  CA  ALA   282     -47.121  53.304 -11.966  1.00171.09           C
ATOM   2145  CB  ALA   282     -47.153  54.221 -10.732  1.00171.09           C
ATOM   2146  C   ALA   282     -45.738  52.796 -12.121  1.00171.09           C
ATOM   2147  O   ALA   282     -44.986  53.254 -12.979  1.00171.09           O
ATOM   2148  N   THR   283     -45.380  51.799 -11.301  1.00173.01           N
ATOM   2149  CA  THR   283     -44.080  51.236 -11.445  1.00173.01           C
ATOM   2150  CB  THR   283     -43.368  51.010 -10.144  1.00173.01           C
ATOM   2151  OG1 THR   283     -43.200  52.242  -9.456  1.00173.01           O
ATOM   2152  CG2 THR   283     -41.999  50.374 -10.438  1.00173.01           C
ATOM   2153  C   THR   283     -44.284  49.910 -12.083  1.00173.01           C
ATOM   2154  O   THR   283     -44.993  49.044 -11.572  1.00173.01           O
ATOM   2155  N   PRO   284     -43.683  49.769 -13.223  1.00 75.43           N
ATOM   2156  CA  PRO   284     -43.791  48.533 -13.940  1.00 75.43           C
ATOM   2157  CD  PRO   284     -43.529  50.903 -14.116  1.00 75.43           C
ATOM   2158  CB  PRO   284     -43.570  48.870 -15.416  1.00 75.43           C
ATOM   2159  CG  PRO   284     -42.974  50.289 -15.408  1.00 75.43           C
ATOM   2160  C   PRO   284     -42.789  47.583 -13.384  1.00 75.43           C
ATOM   2161  O   PRO   284     -41.725  48.062 -12.910  1.00 75.43           O
ATOM   2162  OXT PRO   284     -43.049  46.351 -13.429  1.00 75.43           O
TER    2163      PRO   284
END
