# Supplementary material for: Computational Modeling of complete HOXB13 protein for predicting the functional effect of SNPs and the associated role in hereditary prostate cancer
Source: Sci Rep. 2017 Mar 8;7:43830. doi: 10.1038/srep43830 (PMC5363706; doi:10.1038/srep43830)
Supplement: Supplementary Dataset [file srep43830-s1.zip › SR Supplementary Data Files Complete/HOXB13 Modeller/HOXB13 Modeller/hoxb13.B99990020.pdb]

EXPDTA    THEORETICAL MODEL, MODELLER 9.17 2016/07/18 10:45:46
REMARK   6 MODELLER OBJECTIVE FUNCTION:      1866.1863
REMARK   6 MODELLER BEST TEMPLATE % SEQ ID:  80.822
REMARK   6 SEQUENCE: hoxb13
REMARK   6 DOPE score: -10174.37109
REMARK   6 GA341 score: 1.00000
REMARK   6 TEMPLATE: 2l7z 1:A - 73:A MODELS 1: - 284: AT 80.8%
ATOM      1  N   MET     1     -59.468  23.594  -2.703  1.00168.12           N
ATOM      2  CA  MET     1     -59.723  22.254  -2.127  1.00168.12           C
ATOM      3  CB  MET     1     -60.154  21.263  -3.222  1.00168.12           C
ATOM      4  CG  MET     1     -59.035  20.914  -4.206  1.00168.12           C
ATOM      5  SD  MET     1     -59.489  19.682  -5.463  1.00168.12           S
ATOM      6  CE  MET     1     -57.802  19.471  -6.101  1.00168.12           C
ATOM      7  C   MET     1     -58.490  21.713  -1.471  1.00168.12           C
ATOM      8  O   MET     1     -57.717  22.476  -0.894  1.00168.12           O
ATOM      9  N   GLU     2     -58.291  20.372  -1.533  1.00289.49           N
ATOM     10  CA  GLU     2     -57.143  19.756  -0.920  1.00289.49           C
ATOM     11  CB  GLU     2     -57.438  19.212   0.491  1.00289.49           C
ATOM     12  CG  GLU     2     -58.494  18.106   0.533  1.00289.49           C
ATOM     13  CD  GLU     2     -57.772  16.768   0.547  1.00289.49           C
ATOM     14  OE1 GLU     2     -56.723  16.680   1.240  1.00289.49           O
ATOM     15  OE2 GLU     2     -58.266  15.814  -0.111  1.00289.49           O
ATOM     16  C   GLU     2     -56.663  18.622  -1.788  1.00289.49           C
ATOM     17  O   GLU     2     -57.404  18.061  -2.593  1.00289.49           O
ATOM     18  N   PRO     3     -55.396  18.315  -1.641  1.00184.39           N
ATOM     19  CA  PRO     3     -54.776  17.261  -2.415  1.00184.39           C
ATOM     20  CD  PRO     3     -54.459  19.396  -1.373  1.00184.39           C
ATOM     21  CB  PRO     3     -53.276  17.549  -2.400  1.00184.39           C
ATOM     22  CG  PRO     3     -53.195  19.068  -2.181  1.00184.39           C
ATOM     23  C   PRO     3     -55.090  15.875  -1.931  1.00184.39           C
ATOM     24  O   PRO     3     -55.596  15.726  -0.821  1.00184.39           O
ATOM     25  N   GLY     4     -54.792  14.848  -2.760  1.00147.13           N
ATOM     26  CA  GLY     4     -55.053  13.473  -2.427  1.00147.13           C
ATOM     27  C   GLY     4     -53.838  12.874  -1.783  1.00147.13           C
ATOM     28  O   GLY     4     -52.924  13.585  -1.366  1.00147.13           O
ATOM     29  N   ASN     5     -53.809  11.524  -1.691  1.00238.78           N
ATOM     30  CA  ASN     5     -52.727  10.818  -1.058  1.00238.78           C
ATOM     31  CB  ASN     5     -53.139  10.128   0.255  1.00238.78           C
ATOM     32  CG  ASN     5     -51.885   9.756   1.035  1.00238.78           C
ATOM     33  OD1 ASN     5     -50.779  10.183   0.706  1.00238.78           O
ATOM     34  ND2 ASN     5     -52.060   8.939   2.109  1.00238.78           N
ATOM     35  C   ASN     5     -52.261   9.740  -1.995  1.00238.78           C
ATOM     36  O   ASN     5     -52.830   9.546  -3.067  1.00238.78           O
ATOM     37  N   TYR     6     -51.183   9.022  -1.607  1.00290.38           N
ATOM     38  CA  TYR     6     -50.624   7.979  -2.424  1.00290.38           C
ATOM     39  CB  TYR     6     -49.128   8.207  -2.723  1.00290.38           C
ATOM     40  CG  TYR     6     -48.592   7.104  -3.574  1.00290.38           C
ATOM     41  CD1 TYR     6     -48.934   7.011  -4.903  1.00290.38           C
ATOM     42  CD2 TYR     6     -47.716   6.180  -3.049  1.00290.38           C
ATOM     43  CE1 TYR     6     -48.431   6.000  -5.689  1.00290.38           C
ATOM     44  CE2 TYR     6     -47.208   5.168  -3.831  1.00290.38           C
ATOM     45  CZ  TYR     6     -47.570   5.074  -5.153  1.00290.38           C
ATOM     46  OH  TYR     6     -47.052   4.037  -5.959  1.00290.38           O
ATOM     47  C   TYR     6     -50.762   6.685  -1.680  1.00290.38           C
ATOM     48  O   TYR     6     -50.423   6.591  -0.501  1.00290.38           O
ATOM     49  N   ALA     7     -51.294   5.652  -2.368  1.00218.29           N
ATOM     50  CA  ALA     7     -51.505   4.356  -1.785  1.00218.29           C
ATOM     51  CB  ALA     7     -52.566   3.518  -2.517  1.00218.29           C
ATOM     52  C   ALA     7     -50.223   3.588  -1.823  1.00218.29           C
ATOM     53  O   ALA     7     -49.296   3.939  -2.549  1.00218.29           O
ATOM     54  N   THR     8     -50.141   2.513  -1.013  1.00244.20           N
ATOM     55  CA  THR     8     -48.968   1.689  -0.979  1.00244.20           C
ATOM     56  CB  THR     8     -48.779   0.960   0.320  1.00244.20           C
ATOM     57  OG1 THR     8     -49.860   0.067   0.543  1.00244.20           O
ATOM     58  CG2 THR     8     -48.701   1.993   1.456  1.00244.20           C
ATOM     59  C   THR     8     -49.107   0.658  -2.052  1.00244.20           C
ATOM     60  O   THR     8     -50.070   0.670  -2.817  1.00244.20           O
ATOM     61  N   LEU     9     -48.123  -0.258  -2.146  1.00249.09           N
ATOM     62  CA  LEU     9     -48.166  -1.262  -3.168  1.00249.09           C
ATOM     63  CB  LEU     9     -46.881  -2.106  -3.258  1.00249.09           C
ATOM     64  CG  LEU     9     -45.624  -1.300  -3.635  1.00249.09           C
ATOM     65  CD1 LEU     9     -45.739  -0.715  -5.051  1.00249.09           C
ATOM     66  CD2 LEU     9     -45.293  -0.242  -2.570  1.00249.09           C
ATOM     67  C   LEU     9     -49.282  -2.202  -2.853  1.00249.09           C
ATOM     68  O   LEU     9     -49.415  -2.675  -1.725  1.00249.09           O
ATOM     69  N   ASP    10     -50.130  -2.482  -3.861  1.00262.73           N
ATOM     70  CA  ASP    10     -51.213  -3.402  -3.682  1.00262.73           C
ATOM     71  CB  ASP    10     -52.577  -2.714  -3.500  1.00262.73           C
ATOM     72  CG  ASP    10     -53.570  -3.736  -2.961  1.00262.73           C
ATOM     73  OD1 ASP    10     -53.164  -4.909  -2.746  1.00262.73           O
ATOM     74  OD2 ASP    10     -54.750  -3.351  -2.746  1.00262.73           O
ATOM     75  C   ASP    10     -51.277  -4.218  -4.933  1.00262.73           C
ATOM     76  O   ASP    10     -50.946  -3.729  -6.013  1.00262.73           O
ATOM     77  N   GLY    11     -51.684  -5.497  -4.826  1.00158.91           N
ATOM     78  CA  GLY    11     -51.760  -6.292  -6.016  1.00158.91           C
ATOM     79  C   GLY    11     -52.956  -7.179  -5.908  1.00158.91           C
ATOM     80  O   GLY    11     -53.330  -7.614  -4.819  1.00158.91           O
ATOM     81  N   ALA    12     -53.589  -7.467  -7.061  1.00265.75           N
ATOM     82  CA  ALA    12     -54.735  -8.325  -7.088  1.00265.75           C
ATOM     83  CB  ALA    12     -56.039  -7.629  -6.661  1.00265.75           C
ATOM     84  C   ALA    12     -54.911  -8.760  -8.505  1.00265.75           C
ATOM     85  O   ALA    12     -54.309  -8.193  -9.416  1.00265.75           O
ATOM     86  N   LYS    13     -55.732  -9.804  -8.729  1.00259.54           N
ATOM     87  CA  LYS    13     -55.952 -10.250 -10.072  1.00259.54           C
ATOM     88  CB  LYS    13     -56.737 -11.570 -10.172  1.00259.54           C
ATOM     89  CG  LYS    13     -55.951 -12.795  -9.699  1.00259.54           C
ATOM     90  CD  LYS    13     -54.699 -13.081 -10.533  1.00259.54           C
ATOM     91  CE  LYS    13     -55.005 -13.637 -11.925  1.00259.54           C
ATOM     92  NZ  LYS    13     -53.745 -13.883 -12.661  1.00259.54           N
ATOM     93  C   LYS    13     -56.756  -9.195 -10.754  1.00259.54           C
ATOM     94  O   LYS    13     -57.650  -8.597 -10.157  1.00259.54           O
ATOM     95  N   ASP    14     -56.433  -8.922 -12.031  1.00214.16           N
ATOM     96  CA  ASP    14     -57.147  -7.917 -12.758  1.00214.16           C
ATOM     97  CB  ASP    14     -56.237  -6.949 -13.534  1.00214.16           C
ATOM     98  CG  ASP    14     -55.494  -7.749 -14.595  1.00214.16           C
ATOM     99  OD1 ASP    14     -55.132  -8.922 -14.309  1.00214.16           O
ATOM    100  OD2 ASP    14     -55.275  -7.197 -15.706  1.00214.16           O
ATOM    101  C   ASP    14     -58.006  -8.605 -13.764  1.00214.16           C
ATOM    102  O   ASP    14     -57.597  -9.590 -14.377  1.00214.16           O
ATOM    103  N   ILE    15     -59.244  -8.109 -13.941  1.00119.14           N
ATOM    104  CA  ILE    15     -60.108  -8.692 -14.921  1.00119.14           C
ATOM    105  CB  ILE    15     -61.430  -9.149 -14.366  1.00119.14           C
ATOM    106  CG1 ILE    15     -62.230  -9.905 -15.439  1.00119.14           C
ATOM    107  CG2 ILE    15     -62.161  -7.940 -13.760  1.00119.14           C
ATOM    108  CD1 ILE    15     -63.449 -10.640 -14.884  1.00119.14           C
ATOM    109  C   ILE    15     -60.369  -7.648 -15.956  1.00119.14           C
ATOM    110  O   ILE    15     -60.761  -6.525 -15.644  1.00119.14           O
ATOM    111  N   GLU    16     -60.114  -7.989 -17.233  1.00291.02           N
ATOM    112  CA  GLU    16     -60.356  -7.049 -18.284  1.00291.02           C
ATOM    113  CB  GLU    16     -59.084  -6.328 -18.769  1.00291.02           C
ATOM    114  CG  GLU    16     -59.346  -5.183 -19.753  1.00291.02           C
ATOM    115  CD  GLU    16     -59.438  -5.757 -21.160  1.00291.02           C
ATOM    116  OE1 GLU    16     -59.126  -6.966 -21.330  1.00291.02           O
ATOM    117  OE2 GLU    16     -59.819  -4.991 -22.085  1.00291.02           O
ATOM    118  C   GLU    16     -60.912  -7.824 -19.430  1.00291.02           C
ATOM    119  O   GLU    16     -60.647  -9.017 -19.570  1.00291.02           O
ATOM    120  N   GLY    17     -61.723  -7.165 -20.277  1.00136.24           N
ATOM    121  CA  GLY    17     -62.271  -7.858 -21.402  1.00136.24           C
ATOM    122  C   GLY    17     -63.056  -6.869 -22.193  1.00136.24           C
ATOM    123  O   GLY    17     -63.303  -5.752 -21.742  1.00136.24           O
ATOM    124  N   LEU    18     -63.471  -7.267 -23.409  1.00233.93           N
ATOM    125  CA  LEU    18     -64.241  -6.376 -24.220  1.00233.93           C
ATOM    126  CB  LEU    18     -63.861  -6.405 -25.711  1.00233.93           C
ATOM    127  CG  LEU    18     -62.431  -5.907 -25.996  1.00233.93           C
ATOM    128  CD1 LEU    18     -62.276  -4.420 -25.638  1.00233.93           C
ATOM    129  CD2 LEU    18     -61.379  -6.800 -25.318  1.00233.93           C
ATOM    130  C   LEU    18     -65.661  -6.812 -24.113  1.00233.93           C
ATOM    131  O   LEU    18     -65.968  -8.001 -24.176  1.00233.93           O
ATOM    132  N   LEU    19     -66.570  -5.839 -23.922  1.00259.94           N
ATOM    133  CA  LEU    19     -67.961  -6.151 -23.811  1.00259.94           C
ATOM    134  CB  LEU    19     -68.765  -4.961 -23.232  1.00259.94           C
ATOM    135  CG  LEU    19     -70.223  -5.221 -22.780  1.00259.94           C
ATOM    136  CD1 LEU    19     -70.828  -3.943 -22.179  1.00259.94           C
ATOM    137  CD2 LEU    19     -71.119  -5.782 -23.890  1.00259.94           C
ATOM    138  C   LEU    19     -68.397  -6.456 -25.208  1.00259.94           C
ATOM    139  O   LEU    19     -67.880  -5.882 -26.165  1.00259.94           O
ATOM    140  N   GLY    20     -69.350  -7.392 -25.366  1.00164.98           N
ATOM    141  CA  GLY    20     -69.797  -7.754 -26.676  1.00164.98           C
ATOM    142  C   GLY    20     -70.699  -6.661 -27.138  1.00164.98           C
ATOM    143  O   GLY    20     -70.685  -5.561 -26.589  1.00164.98           O
ATOM    144  N   ALA    21     -71.501  -6.932 -28.184  1.00216.15           N
ATOM    145  CA  ALA    21     -72.359  -5.901 -28.679  1.00216.15           C
ATOM    146  CB  ALA    21     -73.247  -6.346 -29.855  1.00216.15           C
ATOM    147  C   ALA    21     -73.252  -5.496 -27.558  1.00216.15           C
ATOM    148  O   ALA    21     -73.712  -6.328 -26.777  1.00216.15           O
ATOM    149  N   GLY    22     -73.499  -4.178 -27.443  1.00125.14           N
ATOM    150  CA  GLY    22     -74.326  -3.677 -26.390  1.00125.14           C
ATOM    151  C   GLY    22     -73.894  -2.272 -26.140  1.00125.14           C
ATOM    152  O   GLY    22     -73.018  -1.749 -26.827  1.00125.14           O
ATOM    153  N   GLY    23     -74.510  -1.619 -25.137  1.00146.80           N
ATOM    154  CA  GLY    23     -74.162  -0.264 -24.835  1.00146.80           C
ATOM    155  C   GLY    23     -73.108  -0.282 -23.778  1.00146.80           C
ATOM    156  O   GLY    23     -72.514  -1.319 -23.487  1.00146.80           O
ATOM    157  N   GLY    24     -72.853   0.896 -23.175  1.00156.53           N
ATOM    158  CA  GLY    24     -71.879   1.010 -22.131  1.00156.53           C
ATOM    159  C   GLY    24     -72.635   1.392 -20.904  1.00156.53           C
ATOM    160  O   GLY    24     -73.776   1.844 -20.988  1.00156.53           O
ATOM    161  N   ARG    25     -72.019   1.224 -19.719  1.00315.29           N
ATOM    162  CA  ARG    25     -72.754   1.529 -18.529  1.00315.29           C
ATOM    163  CB  ARG    25     -73.400   0.288 -17.890  1.00315.29           C
ATOM    164  CG  ARG    25     -74.487   0.615 -16.864  1.00315.29           C
ATOM    165  CD  ARG    25     -75.802   1.057 -17.509  1.00315.29           C
ATOM    166  NE  ARG    25     -76.501  -0.175 -17.973  1.00315.29           N
ATOM    167  CZ  ARG    25     -76.219  -0.709 -19.197  1.00315.29           C
ATOM    168  NH1 ARG    25     -75.296  -0.113 -20.008  1.00315.29           N
ATOM    169  NH2 ARG    25     -76.858  -1.842 -19.612  1.00315.29           N
ATOM    170  C   ARG    25     -71.811   2.096 -17.517  1.00315.29           C
ATOM    171  O   ARG    25     -70.625   2.290 -17.781  1.00315.29           O
ATOM    172  N   ASN    26     -72.355   2.393 -16.321  1.00262.30           N
ATOM    173  CA  ASN    26     -71.605   2.886 -15.203  1.00262.30           C
ATOM    174  CB  ASN    26     -70.656   1.832 -14.602  1.00262.30           C
ATOM    175  CG  ASN    26     -70.252   2.281 -13.202  1.00262.30           C
ATOM    176  OD1 ASN    26     -69.953   3.450 -12.966  1.00262.30           O
ATOM    177  ND2 ASN    26     -70.253   1.321 -12.239  1.00262.30           N
ATOM    178  C   ASN    26     -70.807   4.087 -15.592  1.00262.30           C
ATOM    179  O   ASN    26     -69.594   4.130 -15.384  1.00262.30           O
ATOM    180  N   LEU    27     -71.465   5.101 -16.185  1.00268.77           N
ATOM    181  CA  LEU    27     -70.764   6.310 -16.506  1.00268.77           C
ATOM    182  CB  LEU    27     -71.090   6.859 -17.905  1.00268.77           C
ATOM    183  CG  LEU    27     -70.336   8.156 -18.248  1.00268.77           C
ATOM    184  CD1 LEU    27     -68.817   7.919 -18.302  1.00268.77           C
ATOM    185  CD2 LEU    27     -70.885   8.795 -19.533  1.00268.77           C
ATOM    186  C   LEU    27     -71.207   7.331 -15.506  1.00268.77           C
ATOM    187  O   LEU    27     -72.403   7.490 -15.264  1.00268.77           O
ATOM    188  N   VAL    28     -70.250   8.044 -14.875  1.00 80.77           N
ATOM    189  CA  VAL    28     -70.629   9.014 -13.888  1.00 80.77           C
ATOM    190  CB  VAL    28     -70.482   8.501 -12.483  1.00 80.77           C
ATOM    191  CG1 VAL    28     -70.879   9.610 -11.493  1.00 80.77           C
ATOM    192  CG2 VAL    28     -71.320   7.218 -12.347  1.00 80.77           C
ATOM    193  C   VAL    28     -69.733  10.207 -14.026  1.00 80.77           C
ATOM    194  O   VAL    28     -68.619  10.103 -14.539  1.00 80.77           O
ATOM    195  N   ALA    29     -70.220  11.387 -13.585  1.00248.65           N
ATOM    196  CA  ALA    29     -69.436  12.589 -13.638  1.00248.65           C
ATOM    197  CB  ALA    29     -69.718  13.455 -14.878  1.00248.65           C
ATOM    198  C   ALA    29     -69.794  13.409 -12.437  1.00248.65           C
ATOM    199  O   ALA    29     -70.865  13.237 -11.856  1.00248.65           O
ATOM    200  N   HIS    30     -68.887  14.317 -12.020  1.00260.84           N
ATOM    201  CA  HIS    30     -69.153  15.151 -10.881  1.00260.84           C
ATOM    202  ND1 HIS    30     -67.998  12.263  -9.476  1.00260.84           N
ATOM    203  CG  HIS    30     -68.640  13.420  -9.091  1.00260.84           C
ATOM    204  CB  HIS    30     -68.324  14.782  -9.638  1.00260.84           C
ATOM    205  NE2 HIS    30     -69.508  11.676  -7.952  1.00260.84           N
ATOM    206  CD2 HIS    30     -69.559  13.043  -8.161  1.00260.84           C
ATOM    207  CE1 HIS    30     -68.556  11.251  -8.764  1.00260.84           C
ATOM    208  C   HIS    30     -68.788  16.556 -11.250  1.00260.84           C
ATOM    209  O   HIS    30     -68.064  16.782 -12.218  1.00260.84           O
ATOM    210  N   SER    31     -69.307  17.547 -10.492  1.00203.22           N
ATOM    211  CA  SER    31     -68.991  18.916 -10.791  1.00203.22           C
ATOM    212  CB  SER    31     -70.129  19.666 -11.503  1.00203.22           C
ATOM    213  OG  SER    31     -70.372  19.088 -12.777  1.00203.22           O
ATOM    214  C   SER    31     -68.720  19.641  -9.507  1.00203.22           C
ATOM    215  O   SER    31     -69.258  19.317  -8.449  1.00203.22           O
ATOM    216  N   PRO    32     -67.847  20.609  -9.607  1.00181.57           N
ATOM    217  CA  PRO    32     -67.509  21.417  -8.460  1.00181.57           C
ATOM    218  CD  PRO    32     -66.697  20.410 -10.476  1.00181.57           C
ATOM    219  CB  PRO    32     -66.134  22.014  -8.751  1.00181.57           C
ATOM    220  CG  PRO    32     -65.498  21.012  -9.728  1.00181.57           C
ATOM    221  C   PRO    32     -68.545  22.467  -8.192  1.00181.57           C
ATOM    222  O   PRO    32     -69.347  22.750  -9.081  1.00181.57           O
ATOM    223  N   LEU    33     -68.547  23.047  -6.972  1.00214.96           N
ATOM    224  CA  LEU    33     -69.483  24.077  -6.619  1.00214.96           C
ATOM    225  CB  LEU    33     -70.405  23.691  -5.451  1.00214.96           C
ATOM    226  CG  LEU    33     -71.335  22.504  -5.768  1.00214.96           C
ATOM    227  CD1 LEU    33     -72.240  22.167  -4.574  1.00214.96           C
ATOM    228  CD2 LEU    33     -72.124  22.744  -7.063  1.00214.96           C
ATOM    229  C   LEU    33     -68.707  25.287  -6.188  1.00214.96           C
ATOM    230  O   LEU    33     -67.529  25.191  -5.848  1.00214.96           O
ATOM    231  N   THR    34     -69.356  26.473  -6.216  1.00205.34           N
ATOM    232  CA  THR    34     -68.712  27.695  -5.814  1.00205.34           C
ATOM    233  CB  THR    34     -68.531  28.662  -6.950  1.00205.34           C
ATOM    234  OG1 THR    34     -67.765  28.061  -7.983  1.00205.34           O
ATOM    235  CG2 THR    34     -67.810  29.918  -6.430  1.00205.34           C
ATOM    236  C   THR    34     -69.598  28.353  -4.797  1.00205.34           C
ATOM    237  O   THR    34     -70.786  28.044  -4.716  1.00205.34           O
ATOM    238  N   SER    35     -69.040  29.268  -3.971  1.00160.64           N
ATOM    239  CA  SER    35     -69.856  29.900  -2.971  1.00160.64           C
ATOM    240  CB  SER    35     -70.193  28.977  -1.788  1.00160.64           C
ATOM    241  OG  SER    35     -69.007  28.623  -1.094  1.00160.64           O
ATOM    242  C   SER    35     -69.118  31.074  -2.414  1.00160.64           C
ATOM    243  O   SER    35     -68.249  31.660  -3.061  1.00160.64           O
ATOM    244  N   HIS    36     -69.485  31.477  -1.183  1.00103.43           N
ATOM    245  CA  HIS    36     -68.779  32.559  -0.578  1.00103.43           C
ATOM    246  ND1 HIS    36     -71.824  32.539   0.609  1.00103.43           N
ATOM    247  CG  HIS    36     -70.749  33.390   0.747  1.00103.43           C
ATOM    248  CB  HIS    36     -69.323  32.931   0.814  1.00103.43           C
ATOM    249  NE2 HIS    36     -72.651  34.602   0.676  1.00103.43           N
ATOM    250  CD2 HIS    36     -71.272  34.645   0.786  1.00103.43           C
ATOM    251  CE1 HIS    36     -72.936  33.317   0.572  1.00103.43           C
ATOM    252  C   HIS    36     -67.373  32.064  -0.490  1.00103.43           C
ATOM    253  O   HIS    36     -66.445  32.822  -0.760  1.00103.43           O
ATOM    254  N   PRO    37     -67.180  30.824  -0.100  1.00180.92           N
ATOM    255  CA  PRO    37     -65.865  30.249  -0.216  1.00180.92           C
ATOM    256  CD  PRO    37     -67.891  30.289   1.053  1.00180.92           C
ATOM    257  CB  PRO    37     -65.793  29.113   0.801  1.00180.92           C
ATOM    258  CG  PRO    37     -66.852  29.486   1.850  1.00180.92           C
ATOM    259  C   PRO    37     -65.797  29.749  -1.625  1.00180.92           C
ATOM    260  O   PRO    37     -66.858  29.531  -2.206  1.00180.92           O
ATOM    261  N   ALA    38     -64.597  29.553  -2.207  1.00259.20           N
ATOM    262  CA  ALA    38     -64.589  29.052  -3.553  1.00259.20           C
ATOM    263  CB  ALA    38     -65.461  29.846  -4.543  1.00259.20           C
ATOM    264  C   ALA    38     -63.197  29.088  -4.085  1.00259.20           C
ATOM    265  O   ALA    38     -62.219  29.163  -3.343  1.00259.20           O
ATOM    266  N   ALA    39     -63.106  29.013  -5.426  1.00225.26           N
ATOM    267  CA  ALA    39     -61.882  29.040  -6.168  1.00225.26           C
ATOM    268  CB  ALA    39     -62.150  29.018  -7.687  1.00225.26           C
ATOM    269  C   ALA    39     -61.201  30.320  -5.795  1.00225.26           C
ATOM    270  O   ALA    39     -61.853  31.193  -5.223  1.00225.26           O
ATOM    271  N   PRO    40     -59.912  30.448  -6.065  1.00180.36           N
ATOM    272  CA  PRO    40     -59.145  31.596  -5.649  1.00180.36           C
ATOM    273  CD  PRO    40     -59.279  29.768  -7.187  1.00180.36           C
ATOM    274  CB  PRO    40     -57.798  31.488  -6.362  1.00180.36           C
ATOM    275  CG  PRO    40     -58.131  30.687  -7.630  1.00180.36           C
ATOM    276  C   PRO    40     -59.850  32.871  -5.971  1.00180.36           C
ATOM    277  O   PRO    40     -59.783  33.791  -5.158  1.00180.36           O
ATOM    278  N   THR    41     -60.516  32.981  -7.136  1.00268.27           N
ATOM    279  CA  THR    41     -61.301  34.169  -7.259  1.00268.27           C
ATOM    280  CB  THR    41     -61.891  34.382  -8.630  1.00268.27           C
ATOM    281  OG1 THR    41     -62.644  35.585  -8.657  1.00268.27           O
ATOM    282  CG2 THR    41     -62.747  33.176  -9.055  1.00268.27           C
ATOM    283  C   THR    41     -62.368  33.975  -6.234  1.00268.27           C
ATOM    284  O   THR    41     -63.241  33.120  -6.369  1.00268.27           O
ATOM    285  N   LEU    42     -62.304  34.747  -5.135  1.00335.35           N
ATOM    286  CA  LEU    42     -63.228  34.436  -4.093  1.00335.35           C
ATOM    287  CB  LEU    42     -62.650  33.270  -3.264  1.00335.35           C
ATOM    288  CG  LEU    42     -63.615  32.582  -2.298  1.00335.35           C
ATOM    289  CD1 LEU    42     -63.777  33.377  -1.010  1.00335.35           C
ATOM    290  CD2 LEU    42     -64.952  32.296  -2.994  1.00335.35           C
ATOM    291  C   LEU    42     -63.427  35.690  -3.293  1.00335.35           C
ATOM    292  O   LEU    42     -62.599  36.596  -3.363  1.00335.35           O
ATOM    293  N   MET    43     -64.542  35.801  -2.533  1.00206.35           N
ATOM    294  CA  MET    43     -64.773  37.037  -1.835  1.00206.35           C
ATOM    295  CB  MET    43     -66.101  37.060  -1.052  1.00206.35           C
ATOM    296  CG  MET    43     -67.343  36.944  -1.937  1.00206.35           C
ATOM    297  SD  MET    43     -68.914  36.950  -1.021  1.00206.35           S
ATOM    298  CE  MET    43     -69.936  36.531  -2.462  1.00206.35           C
ATOM    299  C   MET    43     -63.620  37.252  -0.903  1.00206.35           C
ATOM    300  O   MET    43     -63.029  38.332  -0.920  1.00206.35           O
ATOM    301  N   PRO    44     -63.247  36.294  -0.089  1.00195.18           N
ATOM    302  CA  PRO    44     -62.014  36.496   0.597  1.00195.18           C
ATOM    303  CD  PRO    44     -64.196  35.706   0.844  1.00195.18           C
ATOM    304  CB  PRO    44     -61.940  35.430   1.694  1.00195.18           C
ATOM    305  CG  PRO    44     -63.320  34.741   1.658  1.00195.18           C
ATOM    306  C   PRO    44     -60.891  36.501  -0.386  1.00195.18           C
ATOM    307  O   PRO    44     -59.938  37.252  -0.189  1.00195.18           O
ATOM    308  N   ALA    45     -60.987  35.678  -1.450  1.00214.18           N
ATOM    309  CA  ALA    45     -59.986  35.641  -2.479  1.00214.18           C
ATOM    310  CB  ALA    45     -59.877  36.946  -3.287  1.00214.18           C
ATOM    311  C   ALA    45     -58.646  35.343  -1.886  1.00214.18           C
ATOM    312  O   ALA    45     -58.474  35.250  -0.672  1.00214.18           O
ATOM    313  N   VAL    46     -57.647  35.107  -2.753  1.00 92.75           N
ATOM    314  CA  VAL    46     -56.341  34.940  -2.202  1.00 92.75           C
ATOM    315  CB  VAL    46     -55.501  33.937  -2.937  1.00 92.75           C
ATOM    316  CG1 VAL    46     -54.083  33.954  -2.340  1.00 92.75           C
ATOM    317  CG2 VAL    46     -56.194  32.567  -2.859  1.00 92.75           C
ATOM    318  C   VAL    46     -55.685  36.269  -2.357  1.00 92.75           C
ATOM    319  O   VAL    46     -55.045  36.543  -3.371  1.00 92.75           O
ATOM    320  N   ASN    47     -55.844  37.142  -1.344  1.00246.75           N
ATOM    321  CA  ASN    47     -55.234  38.434  -1.423  1.00246.75           C
ATOM    322  CB  ASN    47     -55.991  39.444  -2.305  1.00246.75           C
ATOM    323  CG  ASN    47     -57.361  39.688  -1.695  1.00246.75           C
ATOM    324  OD1 ASN    47     -57.674  40.794  -1.258  1.00246.75           O
ATOM    325  ND2 ASN    47     -58.205  38.624  -1.669  1.00246.75           N
ATOM    326  C   ASN    47     -55.162  38.991  -0.042  1.00246.75           C
ATOM    327  O   ASN    47     -55.765  38.467   0.893  1.00246.75           O
ATOM    328  N   TYR    48     -54.383  40.075   0.105  1.00 85.70           N
ATOM    329  CA  TYR    48     -54.174  40.725   1.363  1.00 85.70           C
ATOM    330  CB  TYR    48     -53.154  41.872   1.261  1.00 85.70           C
ATOM    331  CG  TYR    48     -51.843  41.286   0.858  1.00 85.70           C
ATOM    332  CD1 TYR    48     -51.589  40.986  -0.461  1.00 85.70           C
ATOM    333  CD2 TYR    48     -50.866  41.042   1.795  1.00 85.70           C
ATOM    334  CE1 TYR    48     -50.381  40.448  -0.839  1.00 85.70           C
ATOM    335  CE2 TYR    48     -49.657  40.504   1.424  1.00 85.70           C
ATOM    336  CZ  TYR    48     -49.413  40.205   0.106  1.00 85.70           C
ATOM    337  OH  TYR    48     -48.172  39.653  -0.277  1.00 85.70           O
ATOM    338  C   TYR    48     -55.461  41.324   1.838  1.00 85.70           C
ATOM    339  O   TYR    48     -55.803  41.211   3.013  1.00 85.70           O
ATOM    340  N   ALA    49     -56.219  41.950   0.918  1.00201.07           N
ATOM    341  CA  ALA    49     -57.393  42.712   1.247  1.00201.07           C
ATOM    342  CB  ALA    49     -58.147  43.191  -0.004  1.00201.07           C
ATOM    343  C   ALA    49     -58.373  41.915   2.048  1.00201.07           C
ATOM    344  O   ALA    49     -58.722  40.785   1.713  1.00201.07           O
ATOM    345  N   PRO    50     -58.763  42.500   3.155  1.00184.18           N
ATOM    346  CA  PRO    50     -59.820  41.913   3.938  1.00184.18           C
ATOM    347  CD  PRO    50     -57.716  43.025   4.016  1.00184.18           C
ATOM    348  CB  PRO    50     -59.511  42.220   5.402  1.00184.18           C
ATOM    349  CG  PRO    50     -57.999  42.473   5.418  1.00184.18           C
ATOM    350  C   PRO    50     -61.171  42.445   3.548  1.00184.18           C
ATOM    351  O   PRO    50     -61.235  43.519   2.951  1.00184.18           O
ATOM    352  N   LEU    51     -62.257  41.707   3.866  1.00234.10           N
ATOM    353  CA  LEU    51     -63.601  42.184   3.676  1.00234.10           C
ATOM    354  CB  LEU    51     -64.663  41.116   3.352  1.00234.10           C
ATOM    355  CG  LEU    51     -64.349  40.132   2.212  1.00234.10           C
ATOM    356  CD1 LEU    51     -65.502  39.136   2.021  1.00234.10           C
ATOM    357  CD2 LEU    51     -64.003  40.849   0.912  1.00234.10           C
ATOM    358  C   LEU    51     -63.956  42.547   5.074  1.00234.10           C
ATOM    359  O   LEU    51     -63.112  43.038   5.821  1.00234.10           O
ATOM    360  N   ASP    52     -65.228  42.362   5.467  1.00110.07           N
ATOM    361  CA  ASP    52     -65.460  42.493   6.871  1.00110.07           C
ATOM    362  CB  ASP    52     -66.937  42.303   7.272  1.00110.07           C
ATOM    363  CG  ASP    52     -67.405  40.910   6.874  1.00110.07           C
ATOM    364  OD1 ASP    52     -67.178  40.525   5.696  1.00110.07           O
ATOM    365  OD2 ASP    52     -68.003  40.215   7.739  1.00110.07           O
ATOM    366  C   ASP    52     -64.630  41.382   7.436  1.00110.07           C
ATOM    367  O   ASP    52     -63.945  41.533   8.447  1.00110.07           O
ATOM    368  N   LEU    53     -64.673  40.229   6.738  1.00235.70           N
ATOM    369  CA  LEU    53     -63.869  39.069   6.988  1.00235.70           C
ATOM    370  CB  LEU    53     -64.719  37.779   7.007  1.00235.70           C
ATOM    371  CG  LEU    53     -63.968  36.446   7.207  1.00235.70           C
ATOM    372  CD1 LEU    53     -64.963  35.297   7.435  1.00235.70           C
ATOM    373  CD2 LEU    53     -63.045  36.126   6.020  1.00235.70           C
ATOM    374  C   LEU    53     -62.951  39.063   5.811  1.00235.70           C
ATOM    375  O   LEU    53     -63.432  39.084   4.683  1.00235.70           O
ATOM    376  N   PRO    54     -61.662  38.988   6.029  1.00107.00           N
ATOM    377  CA  PRO    54     -60.678  39.226   4.997  1.00107.00           C
ATOM    378  CD  PRO    54     -61.127  38.189   7.119  1.00107.00           C
ATOM    379  CB  PRO    54     -59.351  38.715   5.560  1.00107.00           C
ATOM    380  CG  PRO    54     -59.775  37.667   6.605  1.00107.00           C
ATOM    381  C   PRO    54     -60.960  38.701   3.621  1.00107.00           C
ATOM    382  O   PRO    54     -61.244  37.514   3.470  1.00107.00           O
ATOM    383  N   GLY    55     -60.883  39.601   2.609  1.00103.40           N
ATOM    384  CA  GLY    55     -61.130  39.265   1.233  1.00103.40           C
ATOM    385  C   GLY    55     -61.119  40.527   0.420  1.00103.40           C
ATOM    386  O   GLY    55     -61.000  41.623   0.959  1.00103.40           O
ATOM    387  N   SER    56     -61.240  40.426  -0.917  1.00166.79           N
ATOM    388  CA  SER    56     -61.234  41.660  -1.650  1.00166.79           C
ATOM    389  CB  SER    56     -61.238  41.474  -3.177  1.00166.79           C
ATOM    390  OG  SER    56     -61.243  42.739  -3.821  1.00166.79           O
ATOM    391  C   SER    56     -62.489  42.374  -1.273  1.00166.79           C
ATOM    392  O   SER    56     -63.588  41.912  -1.572  1.00166.79           O
ATOM    393  N   ALA    57     -62.353  43.552  -0.633  1.00220.27           N
ATOM    394  CA  ALA    57     -63.520  44.235  -0.161  1.00220.27           C
ATOM    395  CB  ALA    57     -64.005  43.774   1.222  1.00220.27           C
ATOM    396  C   ALA    57     -63.196  45.678  -0.003  1.00220.27           C
ATOM    397  O   ALA    57     -62.155  46.160  -0.447  1.00220.27           O
ATOM    398  N   GLU    58     -64.149  46.404   0.608  1.00190.94           N
ATOM    399  CA  GLU    58     -64.048  47.808   0.884  1.00190.94           C
ATOM    400  CB  GLU    58     -65.339  48.404   1.471  1.00190.94           C
ATOM    401  CG  GLU    58     -66.489  48.507   0.465  1.00190.94           C
ATOM    402  CD  GLU    58     -67.059  47.115   0.231  1.00190.94           C
ATOM    403  OE1 GLU    58     -66.477  46.364  -0.597  1.00190.94           O
ATOM    404  OE2 GLU    58     -68.089  46.786   0.878  1.00190.94           O
ATOM    405  C   GLU    58     -62.943  48.076   1.868  1.00190.94           C
ATOM    406  O   GLU    58     -62.256  49.086   1.740  1.00190.94           O
ATOM    407  N   PRO    59     -62.752  47.239   2.858  1.00148.00           N
ATOM    408  CA  PRO    59     -61.694  47.429   3.836  1.00148.00           C
ATOM    409  CD  PRO    59     -63.920  46.633   3.483  1.00148.00           C
ATOM    410  CB  PRO    59     -62.191  46.806   5.144  1.00148.00           C
ATOM    411  CG  PRO    59     -63.388  45.937   4.740  1.00148.00           C
ATOM    412  C   PRO    59     -60.261  47.021   3.553  1.00148.00           C
ATOM    413  O   PRO    59     -59.533  47.085   4.542  1.00148.00           O
ATOM    414  N   PRO    60     -59.771  46.645   2.386  1.00206.85           N
ATOM    415  CA  PRO    60     -58.467  46.030   2.242  1.00206.85           C
ATOM    416  CD  PRO    60     -60.139  47.312   1.154  1.00206.85           C
ATOM    417  CB  PRO    60     -58.103  46.112   0.760  1.00206.85           C
ATOM    418  CG  PRO    60     -59.395  46.539   0.059  1.00206.85           C
ATOM    419  C   PRO    60     -57.324  46.581   3.034  1.00206.85           C
ATOM    420  O   PRO    60     -57.152  47.796   3.120  1.00206.85           O
ATOM    421  N   LYS    61     -56.553  45.649   3.625  1.00261.60           N
ATOM    422  CA  LYS    61     -55.359  45.849   4.385  1.00261.60           C
ATOM    423  CB  LYS    61     -55.598  45.980   5.899  1.00261.60           C
ATOM    424  CG  LYS    61     -54.327  46.309   6.686  1.00261.60           C
ATOM    425  CD  LYS    61     -54.583  46.692   8.145  1.00261.60           C
ATOM    426  CE  LYS    61     -54.788  45.486   9.064  1.00261.60           C
ATOM    427  NZ  LYS    61     -54.997  45.939  10.457  1.00261.60           N
ATOM    428  C   LYS    61     -54.586  44.585   4.164  1.00261.60           C
ATOM    429  O   LYS    61     -55.035  43.707   3.429  1.00261.60           O
ATOM    430  N   GLN    62     -53.390  44.454   4.769  1.00205.06           N
ATOM    431  CA  GLN    62     -52.662  43.233   4.572  1.00205.06           C
ATOM    432  CB  GLN    62     -51.141  43.414   4.706  1.00205.06           C
ATOM    433  CG  GLN    62     -50.346  42.125   4.495  1.00205.06           C
ATOM    434  CD  GLN    62     -48.873  42.440   4.723  1.00205.06           C
ATOM    435  OE1 GLN    62     -48.513  43.134   5.672  1.00205.06           O
ATOM    436  NE2 GLN    62     -47.995  41.918   3.826  1.00205.06           N
ATOM    437  C   GLN    62     -53.078  42.289   5.652  1.00205.06           C
ATOM    438  O   GLN    62     -52.483  42.266   6.729  1.00205.06           O
ATOM    439  N   CYS    63     -54.127  41.485   5.393  1.00144.07           N
ATOM    440  CA  CYS    63     -54.581  40.560   6.388  1.00144.07           C
ATOM    441  CB  CYS    63     -55.910  39.866   6.026  1.00144.07           C
ATOM    442  SG  CYS    63     -55.804  38.796   4.559  1.00144.07           S
ATOM    443  C   CYS    63     -53.549  39.499   6.602  1.00144.07           C
ATOM    444  O   CYS    63     -53.196  39.185   7.737  1.00144.07           O
ATOM    445  N   HIS    64     -53.015  38.932   5.502  1.00201.77           N
ATOM    446  CA  HIS    64     -52.080  37.853   5.625  1.00201.77           C
ATOM    447  ND1 HIS    64     -49.987  35.436   4.464  1.00201.77           N
ATOM    448  CG  HIS    64     -51.341  35.641   4.603  1.00201.77           C
ATOM    449  CB  HIS    64     -52.030  36.955   4.375  1.00201.77           C
ATOM    450  NE2 HIS    64     -50.868  33.484   5.064  1.00201.77           N
ATOM    451  CD2 HIS    64     -51.864  34.438   4.970  1.00201.77           C
ATOM    452  CE1 HIS    64     -49.758  34.129   4.752  1.00201.77           C
ATOM    453  C   HIS    64     -50.726  38.440   5.840  1.00201.77           C
ATOM    454  O   HIS    64     -50.406  39.509   5.324  1.00201.77           O
ATOM    455  N   PRO    65     -49.928  37.772   6.623  1.00158.50           N
ATOM    456  CA  PRO    65     -48.606  38.277   6.854  1.00158.50           C
ATOM    457  CD  PRO    65     -50.452  37.070   7.783  1.00158.50           C
ATOM    458  CB  PRO    65     -48.092  37.559   8.099  1.00158.50           C
ATOM    459  CG  PRO    65     -49.379  37.222   8.874  1.00158.50           C
ATOM    460  C   PRO    65     -47.763  38.070   5.641  1.00158.50           C
ATOM    461  O   PRO    65     -47.941  37.066   4.956  1.00158.50           O
ATOM    462  N   CYS    66     -46.850  39.013   5.349  1.00 74.64           N
ATOM    463  CA  CYS    66     -45.993  38.850   4.216  1.00 74.64           C
ATOM    464  CB  CYS    66     -46.762  38.668   2.893  1.00 74.64           C
ATOM    465  SG  CYS    66     -45.668  38.465   1.454  1.00 74.64           S
ATOM    466  C   CYS    66     -45.202  40.106   4.103  1.00 74.64           C
ATOM    467  O   CYS    66     -45.574  41.137   4.661  1.00 74.64           O
ATOM    468  N   PRO    67     -44.097  40.042   3.421  1.00 65.78           N
ATOM    469  CA  PRO    67     -43.341  41.239   3.203  1.00 65.78           C
ATOM    470  CD  PRO    67     -43.250  38.863   3.439  1.00 65.78           C
ATOM    471  CB  PRO    67     -41.930  40.792   2.812  1.00 65.78           C
ATOM    472  CG  PRO    67     -42.050  39.274   2.574  1.00 65.78           C
ATOM    473  C   PRO    67     -44.070  42.002   2.153  1.00 65.78           C
ATOM    474  O   PRO    67     -44.782  41.381   1.365  1.00 65.78           O
ATOM    475  N   GLY    68     -43.936  43.338   2.120  1.00 48.10           N
ATOM    476  CA  GLY    68     -44.665  44.041   1.111  1.00 48.10           C
ATOM    477  C   GLY    68     -44.141  43.575  -0.203  1.00 48.10           C
ATOM    478  O   GLY    68     -42.980  43.805  -0.539  1.00 48.10           O
ATOM    479  N   VAL    69     -44.999  42.897  -0.986  1.00 33.07           N
ATOM    480  CA  VAL    69     -44.589  42.451  -2.282  1.00 33.07           C
ATOM    481  CB  VAL    69     -43.993  41.073  -2.280  1.00 33.07           C
ATOM    482  CG1 VAL    69     -43.696  40.664  -3.733  1.00 33.07           C
ATOM    483  CG2 VAL    69     -42.754  41.076  -1.368  1.00 33.07           C
ATOM    484  C   VAL    69     -45.821  42.394  -3.118  1.00 33.07           C
ATOM    485  O   VAL    69     -46.917  42.151  -2.616  1.00 33.07           O
ATOM    486  N   PRO    70     -45.670  42.648  -4.385  1.00 90.62           N
ATOM    487  CA  PRO    70     -46.799  42.547  -5.262  1.00 90.62           C
ATOM    488  CD  PRO    70     -44.712  43.636  -4.847  1.00 90.62           C
ATOM    489  CB  PRO    70     -46.477  43.413  -6.483  1.00 90.62           C
ATOM    490  CG  PRO    70     -44.974  43.723  -6.358  1.00 90.62           C
ATOM    491  C   PRO    70     -47.024  41.107  -5.578  1.00 90.62           C
ATOM    492  O   PRO    70     -46.062  40.340  -5.564  1.00 90.62           O
ATOM    493  N   GLN    71     -48.281  40.712  -5.846  1.00263.15           N
ATOM    494  CA  GLN    71     -48.535  39.347  -6.194  1.00263.15           C
ATOM    495  CB  GLN    71     -48.696  38.416  -4.981  1.00263.15           C
ATOM    496  CG  GLN    71     -47.426  38.302  -4.135  1.00263.15           C
ATOM    497  CD  GLN    71     -46.348  37.635  -4.979  1.00263.15           C
ATOM    498  OE1 GLN    71     -46.575  37.282  -6.135  1.00263.15           O
ATOM    499  NE2 GLN    71     -45.136  37.460  -4.386  1.00263.15           N
ATOM    500  C   GLN    71     -49.820  39.328  -6.951  1.00263.15           C
ATOM    501  O   GLN    71     -50.614  40.263  -6.867  1.00263.15           O
ATOM    502  N   GLY    72     -50.048  38.259  -7.736  1.00137.90           N
ATOM    503  CA  GLY    72     -51.277  38.180  -8.464  1.00137.90           C
ATOM    504  C   GLY    72     -51.156  37.069  -9.452  1.00137.90           C
ATOM    505  O   GLY    72     -50.065  36.563  -9.711  1.00137.90           O
ATOM    506  N   THR    73     -52.302  36.667 -10.030  1.00256.62           N
ATOM    507  CA  THR    73     -52.325  35.624 -11.010  1.00256.62           C
ATOM    508  CB  THR    73     -52.891  34.333 -10.496  1.00256.62           C
ATOM    509  OG1 THR    73     -54.244  34.512 -10.106  1.00256.62           O
ATOM    510  CG2 THR    73     -52.050  33.873  -9.293  1.00256.62           C
ATOM    511  C   THR    73     -53.227  36.100 -12.098  1.00256.62           C
ATOM    512  O   THR    73     -53.807  37.180 -11.998  1.00256.62           O
ATOM    513  N   SER    74     -53.350  35.318 -13.187  1.00156.69           N
ATOM    514  CA  SER    74     -54.222  35.748 -14.238  1.00156.69           C
ATOM    515  CB  SER    74     -53.650  35.518 -15.647  1.00156.69           C
ATOM    516  OG  SER    74     -52.484  36.307 -15.834  1.00156.69           O
ATOM    517  C   SER    74     -55.474  34.945 -14.130  1.00156.69           C
ATOM    518  O   SER    74     -55.481  33.721 -14.251  1.00156.69           O
ATOM    519  N   PRO    75     -56.534  35.649 -13.864  1.00239.47           N
ATOM    520  CA  PRO    75     -57.821  35.024 -13.759  1.00239.47           C
ATOM    521  CD  PRO    75     -56.425  36.813 -13.000  1.00239.47           C
ATOM    522  CB  PRO    75     -58.718  36.032 -13.042  1.00239.47           C
ATOM    523  CG  PRO    75     -57.734  36.859 -12.198  1.00239.47           C
ATOM    524  C   PRO    75     -58.344  34.612 -15.095  1.00239.47           C
ATOM    525  O   PRO    75     -59.302  33.841 -15.140  1.00239.47           O
ATOM    526  N   ALA    76     -57.744  35.107 -16.193  1.00204.61           N
ATOM    527  CA  ALA    76     -58.290  34.829 -17.489  1.00204.61           C
ATOM    528  CB  ALA    76     -57.466  35.426 -18.643  1.00204.61           C
ATOM    529  C   ALA    76     -58.358  33.353 -17.695  1.00204.61           C
ATOM    530  O   ALA    76     -57.414  32.603 -17.452  1.00204.61           O
ATOM    531  N   PRO    77     -59.522  32.953 -18.123  1.00164.32           N
ATOM    532  CA  PRO    77     -59.751  31.568 -18.431  1.00164.32           C
ATOM    533  CD  PRO    77     -60.714  33.582 -17.575  1.00164.32           C
ATOM    534  CB  PRO    77     -61.257  31.346 -18.317  1.00164.32           C
ATOM    535  CG  PRO    77     -61.720  32.445 -17.349  1.00164.32           C
ATOM    536  C   PRO    77     -59.236  31.279 -19.803  1.00164.32           C
ATOM    537  O   PRO    77     -58.968  32.219 -20.548  1.00164.32           O
ATOM    538  N   VAL    78     -59.085  29.988 -20.153  1.00 29.66           N
ATOM    539  CA  VAL    78     -58.641  29.642 -21.470  1.00 29.66           C
ATOM    540  CB  VAL    78     -58.184  28.219 -21.596  1.00 29.66           C
ATOM    541  CG1 VAL    78     -57.846  27.941 -23.070  1.00 29.66           C
ATOM    542  CG2 VAL    78     -57.006  27.997 -20.632  1.00 29.66           C
ATOM    543  C   VAL    78     -59.813  29.821 -22.378  1.00 29.66           C
ATOM    544  O   VAL    78     -60.961  29.621 -21.985  1.00 29.66           O
ATOM    545  N   PRO    79     -59.542  30.235 -23.582  1.00 89.75           N
ATOM    546  CA  PRO    79     -60.599  30.434 -24.534  1.00 89.75           C
ATOM    547  CD  PRO    79     -58.405  31.099 -23.845  1.00 89.75           C
ATOM    548  CB  PRO    79     -60.037  31.370 -25.609  1.00 89.75           C
ATOM    549  CG  PRO    79     -58.520  31.408 -25.344  1.00 89.75           C
ATOM    550  C   PRO    79     -61.091  29.128 -25.061  1.00 89.75           C
ATOM    551  O   PRO    79     -60.330  28.163 -25.078  1.00 89.75           O
ATOM    552  N   TYR    80     -62.370  29.076 -25.479  1.00275.29           N
ATOM    553  CA  TYR    80     -62.928  27.874 -26.021  1.00275.29           C
ATOM    554  CB  TYR    80     -63.920  27.176 -25.076  1.00275.29           C
ATOM    555  CG  TYR    80     -64.418  25.952 -25.763  1.00275.29           C
ATOM    556  CD1 TYR    80     -63.675  24.795 -25.755  1.00275.29           C
ATOM    557  CD2 TYR    80     -65.630  25.961 -26.417  1.00275.29           C
ATOM    558  CE1 TYR    80     -64.131  23.663 -26.386  1.00275.29           C
ATOM    559  CE2 TYR    80     -66.092  24.830 -27.050  1.00275.29           C
ATOM    560  CZ  TYR    80     -65.340  23.680 -27.038  1.00275.29           C
ATOM    561  OH  TYR    80     -65.813  22.521 -27.688  1.00275.29           O
ATOM    562  C   TYR    80     -63.682  28.262 -27.248  1.00275.29           C
ATOM    563  O   TYR    80     -64.098  29.410 -27.392  1.00275.29           O
ATOM    564  N   GLY    81     -63.859  27.311 -28.185  1.00153.73           N
ATOM    565  CA  GLY    81     -64.596  27.627 -29.371  1.00153.73           C
ATOM    566  C   GLY    81     -65.194  26.358 -29.881  1.00153.73           C
ATOM    567  O   GLY    81     -64.636  25.277 -29.695  1.00153.73           O
ATOM    568  N   TYR    82     -66.361  26.469 -30.545  1.00312.06           N
ATOM    569  CA  TYR    82     -67.000  25.305 -31.078  1.00312.06           C
ATOM    570  CB  TYR    82     -68.353  24.988 -30.419  1.00312.06           C
ATOM    571  CG  TYR    82     -68.899  23.766 -31.073  1.00312.06           C
ATOM    572  CD1 TYR    82     -68.478  22.513 -30.683  1.00312.06           C
ATOM    573  CD2 TYR    82     -69.833  23.872 -32.075  1.00312.06           C
ATOM    574  CE1 TYR    82     -68.983  21.386 -31.288  1.00312.06           C
ATOM    575  CE2 TYR    82     -70.341  22.749 -32.685  1.00312.06           C
ATOM    576  CZ  TYR    82     -69.917  21.503 -32.290  1.00312.06           C
ATOM    577  OH  TYR    82     -70.435  20.347 -32.911  1.00312.06           O
ATOM    578  C   TYR    82     -67.272  25.570 -32.522  1.00312.06           C
ATOM    579  O   TYR    82     -67.647  26.679 -32.903  1.00312.06           O
ATOM    580  N   PHE    83     -67.062  24.547 -33.373  1.00283.42           N
ATOM    581  CA  PHE    83     -67.327  24.710 -34.771  1.00283.42           C
ATOM    582  CB  PHE    83     -66.062  24.693 -35.647  1.00283.42           C
ATOM    583  CG  PHE    83     -66.496  24.873 -37.062  1.00283.42           C
ATOM    584  CD1 PHE    83     -66.738  26.131 -37.565  1.00283.42           C
ATOM    585  CD2 PHE    83     -66.659  23.785 -37.887  1.00283.42           C
ATOM    586  CE1 PHE    83     -67.136  26.299 -38.871  1.00283.42           C
ATOM    587  CE2 PHE    83     -67.056  23.947 -39.192  1.00283.42           C
ATOM    588  CZ  PHE    83     -67.299  25.204 -39.686  1.00283.42           C
ATOM    589  C   PHE    83     -68.167  23.552 -35.190  1.00283.42           C
ATOM    590  O   PHE    83     -68.136  22.492 -34.568  1.00283.42           O
ATOM    591  N   GLY    84     -68.966  23.738 -36.256  1.00119.48           N
ATOM    592  CA  GLY    84     -69.784  22.661 -36.723  1.00119.48           C
ATOM    593  C   GLY    84     -70.751  23.227 -37.707  1.00119.48           C
ATOM    594  O   GLY    84     -70.858  24.442 -37.865  1.00119.48           O
ATOM    595  N   GLY    85     -71.488  22.338 -38.400  1.00 97.34           N
ATOM    596  CA  GLY    85     -72.454  22.788 -39.355  1.00 97.34           C
ATOM    597  C   GLY    85     -72.501  21.771 -40.445  1.00 97.34           C
ATOM    598  O   GLY    85     -71.732  20.812 -40.451  1.00 97.34           O
ATOM    599  N   GLY    86     -73.422  21.966 -41.407  1.00116.46           N
ATOM    600  CA  GLY    86     -73.531  21.054 -42.505  1.00116.46           C
ATOM    601  C   GLY    86     -74.783  21.401 -43.235  1.00116.46           C
ATOM    602  O   GLY    86     -75.660  22.075 -42.698  1.00116.46           O
ATOM    603  N   TYR    87     -74.898  20.942 -44.495  1.00273.82           N
ATOM    604  CA  TYR    87     -76.078  21.237 -45.247  1.00273.82           C
ATOM    605  CB  TYR    87     -75.814  22.108 -46.488  1.00273.82           C
ATOM    606  CG  TYR    87     -77.122  22.328 -47.168  1.00273.82           C
ATOM    607  CD1 TYR    87     -77.973  23.319 -46.732  1.00273.82           C
ATOM    608  CD2 TYR    87     -77.497  21.549 -48.236  1.00273.82           C
ATOM    609  CE1 TYR    87     -79.180  23.529 -47.356  1.00273.82           C
ATOM    610  CE2 TYR    87     -78.702  21.754 -48.864  1.00273.82           C
ATOM    611  CZ  TYR    87     -79.547  22.744 -48.422  1.00273.82           C
ATOM    612  OH  TYR    87     -80.785  22.956 -49.065  1.00273.82           O
ATOM    613  C   TYR    87     -76.635  19.940 -45.730  1.00273.82           C
ATOM    614  O   TYR    87     -75.899  19.067 -46.189  1.00273.82           O
ATOM    615  N   TYR    88     -77.965  19.774 -45.613  1.00281.42           N
ATOM    616  CA  TYR    88     -78.580  18.570 -46.085  1.00281.42           C
ATOM    617  CB  TYR    88     -79.271  17.754 -44.979  1.00281.42           C
ATOM    618  CG  TYR    88     -79.859  16.543 -45.617  1.00281.42           C
ATOM    619  CD1 TYR    88     -79.081  15.440 -45.884  1.00281.42           C
ATOM    620  CD2 TYR    88     -81.195  16.511 -45.948  1.00281.42           C
ATOM    621  CE1 TYR    88     -79.628  14.322 -46.470  1.00281.42           C
ATOM    622  CE2 TYR    88     -81.747  15.397 -46.534  1.00281.42           C
ATOM    623  CZ  TYR    88     -80.962  14.302 -46.800  1.00281.42           C
ATOM    624  OH  TYR    88     -81.523  13.156 -47.403  1.00281.42           O
ATOM    625  C   TYR    88     -79.637  18.972 -47.058  1.00281.42           C
ATOM    626  O   TYR    88     -80.412  19.893 -46.801  1.00281.42           O
ATOM    627  N   SER    89     -79.677  18.300 -48.225  1.00157.36           N
ATOM    628  CA  SER    89     -80.682  18.625 -49.189  1.00157.36           C
ATOM    629  CB  SER    89     -80.168  19.498 -50.345  1.00157.36           C
ATOM    630  OG  SER    89     -79.194  18.789 -51.096  1.00157.36           O
ATOM    631  C   SER    89     -81.156  17.343 -49.785  1.00157.36           C
ATOM    632  O   SER    89     -80.418  16.363 -49.845  1.00157.36           O
ATOM    633  N   CYS    90     -82.429  17.315 -50.223  1.00 96.15           N
ATOM    634  CA  CYS    90     -82.951  16.133 -50.840  1.00 96.15           C
ATOM    635  CB  CYS    90     -84.003  15.404 -49.986  1.00 96.15           C
ATOM    636  SG  CYS    90     -84.644  13.910 -50.801  1.00 96.15           S
ATOM    637  C   CYS    90     -83.626  16.566 -52.097  1.00 96.15           C
ATOM    638  O   CYS    90     -84.190  17.656 -52.163  1.00 96.15           O
ATOM    639  N   ARG    91     -83.562  15.724 -53.146  1.00245.78           N
ATOM    640  CA  ARG    91     -84.213  16.083 -54.369  1.00245.78           C
ATOM    641  CB  ARG    91     -83.237  16.356 -55.527  1.00245.78           C
ATOM    642  CG  ARG    91     -82.355  15.157 -55.876  1.00245.78           C
ATOM    643  CD  ARG    91     -81.382  15.421 -57.027  1.00245.78           C
ATOM    644  NE  ARG    91     -82.192  15.631 -58.260  1.00245.78           N
ATOM    645  CZ  ARG    91     -81.574  15.954 -59.435  1.00245.78           C
ATOM    646  NH1 ARG    91     -80.216  16.085 -59.478  1.00245.78           N
ATOM    647  NH2 ARG    91     -82.315  16.144 -60.565  1.00245.78           N
ATOM    648  C   ARG    91     -85.064  14.927 -54.778  1.00245.78           C
ATOM    649  O   ARG    91     -84.640  13.775 -54.706  1.00245.78           O
ATOM    650  N   VAL    92     -86.310  15.213 -55.199  1.00115.73           N
ATOM    651  CA  VAL    92     -87.169  14.161 -55.649  1.00115.73           C
ATOM    652  CB  VAL    92     -88.234  13.788 -54.661  1.00115.73           C
ATOM    653  CG1 VAL    92     -89.152  15.002 -54.448  1.00115.73           C
ATOM    654  CG2 VAL    92     -88.968  12.541 -55.183  1.00115.73           C
ATOM    655  C   VAL    92     -87.863  14.661 -56.872  1.00115.73           C
ATOM    656  O   VAL    92     -88.177  15.846 -56.977  1.00115.73           O
ATOM    657  N   SER    93     -88.101  13.763 -57.848  1.00204.59           N
ATOM    658  CA  SER    93     -88.792  14.188 -59.027  1.00204.59           C
ATOM    659  CB  SER    93     -87.857  14.528 -60.202  1.00204.59           C
ATOM    660  OG  SER    93     -88.621  14.934 -61.328  1.00204.59           O
ATOM    661  C   SER    93     -89.652  13.049 -59.469  1.00204.59           C
ATOM    662  O   SER    93     -89.314  11.884 -59.265  1.00204.59           O
ATOM    663  N   ARG    94     -90.814  13.371 -60.069  1.00303.72           N
ATOM    664  CA  ARG    94     -91.675  12.341 -60.561  1.00303.72           C
ATOM    665  CB  ARG    94     -92.877  12.048 -59.648  1.00303.72           C
ATOM    666  CG  ARG    94     -93.789  10.942 -60.182  1.00303.72           C
ATOM    667  CD  ARG    94     -94.990  10.645 -59.283  1.00303.72           C
ATOM    668  NE  ARG    94     -95.776   9.559 -59.933  1.00303.72           N
ATOM    669  CZ  ARG    94     -96.749   8.907 -59.233  1.00303.72           C
ATOM    670  NH1 ARG    94     -96.998   9.243 -57.934  1.00303.72           N
ATOM    671  NH2 ARG    94     -97.473   7.917 -59.833  1.00303.72           N
ATOM    672  C   ARG    94     -92.220  12.816 -61.865  1.00303.72           C
ATOM    673  O   ARG    94     -92.483  14.005 -62.038  1.00303.72           O
ATOM    674  N   SER    95     -92.384  11.895 -62.831  1.00177.18           N
ATOM    675  CA  SER    95     -92.931  12.296 -64.092  1.00177.18           C
ATOM    676  CB  SER    95     -91.866  12.561 -65.171  1.00177.18           C
ATOM    677  OG  SER    95     -91.166  11.362 -65.470  1.00177.18           O
ATOM    678  C   SER    95     -93.782  11.173 -64.582  1.00177.18           C
ATOM    679  O   SER    95     -93.541  10.009 -64.265  1.00177.18           O
ATOM    680  N   SER    96     -94.830  11.505 -65.360  1.00167.59           N
ATOM    681  CA  SER    96     -95.666  10.480 -65.904  1.00167.59           C
ATOM    682  CB  SER    96     -97.013  10.333 -65.175  1.00167.59           C
ATOM    683  OG  SER    96     -97.785   9.304 -65.776  1.00167.59           O
ATOM    684  C   SER    96     -95.966  10.870 -67.311  1.00167.59           C
ATOM    685  O   SER    96     -96.101  12.052 -67.621  1.00167.59           O
ATOM    686  N   LEU    97     -96.052   9.873 -68.212  1.00279.00           N
ATOM    687  CA  LEU    97     -96.360  10.180 -69.575  1.00279.00           C
ATOM    688  CB  LEU    97     -95.221   9.813 -70.551  1.00279.00           C
ATOM    689  CG  LEU    97     -95.483  10.129 -72.041  1.00279.00           C
ATOM    690  CD1 LEU    97     -96.530   9.196 -72.674  1.00279.00           C
ATOM    691  CD2 LEU    97     -95.817  11.617 -72.235  1.00279.00           C
ATOM    692  C   LEU    97     -97.565   9.377 -69.929  1.00279.00           C
ATOM    693  O   LEU    97     -97.647   8.192 -69.605  1.00279.00           O
ATOM    694  N   LYS    98     -98.550  10.013 -70.588  1.00245.94           N
ATOM    695  CA  LYS    98     -99.715   9.284 -70.988  1.00245.94           C
ATOM    696  CB  LYS    98    -101.018   9.809 -70.363  1.00245.94           C
ATOM    697  CG  LYS    98    -102.259   9.021 -70.786  1.00245.94           C
ATOM    698  CD  LYS    98    -103.495   9.322 -69.936  1.00245.94           C
ATOM    699  CE  LYS    98    -104.736   8.537 -70.365  1.00245.94           C
ATOM    700  NZ  LYS    98    -105.175   8.976 -71.710  1.00245.94           N
ATOM    701  C   LYS    98     -99.842   9.450 -72.466  1.00245.94           C
ATOM    702  O   LYS    98     -99.747  10.554 -72.997  1.00245.94           O
ATOM    703  N   PRO    99    -100.023   8.354 -73.146  1.00 78.44           N
ATOM    704  CA  PRO    99    -100.201   8.421 -74.568  1.00 78.44           C
ATOM    705  CD  PRO    99     -99.406   7.106 -72.734  1.00 78.44           C
ATOM    706  CB  PRO    99     -99.810   7.046 -75.116  1.00 78.44           C
ATOM    707  CG  PRO    99     -99.738   6.136 -73.876  1.00 78.44           C
ATOM    708  C   PRO    99    -101.606   8.817 -74.870  1.00 78.44           C
ATOM    709  O   PRO    99    -102.486   8.564 -74.048  1.00 78.44           O
ATOM    710  N   CYS   100    -101.840   9.454 -76.032  1.00 57.36           N
ATOM    711  CA  CYS   100    -103.178   9.817 -76.388  1.00 57.36           C
ATOM    712  CB  CYS   100    -103.469  11.320 -76.241  1.00 57.36           C
ATOM    713  SG  CYS   100    -103.372  11.882 -74.515  1.00 57.36           S
ATOM    714  C   CYS   100    -103.349   9.473 -77.829  1.00 57.36           C
ATOM    715  O   CYS   100    -102.436   9.657 -78.632  1.00 57.36           O
ATOM    716  N   ALA   101    -104.529   8.937 -78.192  1.00260.73           N
ATOM    717  CA  ALA   101    -104.754   8.618 -79.569  1.00260.73           C
ATOM    718  CB  ALA   101    -104.635   7.117 -79.882  1.00260.73           C
ATOM    719  C   ALA   101    -106.153   9.024 -79.893  1.00260.73           C
ATOM    720  O   ALA   101    -107.047   8.931 -79.055  1.00260.73           O
ATOM    721  N   GLN   102    -106.371   9.512 -81.128  1.00280.65           N
ATOM    722  CA  GLN   102    -107.692   9.886 -81.523  1.00280.65           C
ATOM    723  CB  GLN   102    -107.939  11.404 -81.492  1.00280.65           C
ATOM    724  CG  GLN   102    -107.853  12.007 -80.088  1.00280.65           C
ATOM    725  CD  GLN   102    -108.115  13.502 -80.199  1.00280.65           C
ATOM    726  OE1 GLN   102    -108.375  14.021 -81.283  1.00280.65           O
ATOM    727  NE2 GLN   102    -108.038  14.218 -79.045  1.00280.65           N
ATOM    728  C   GLN   102    -107.868   9.439 -82.935  1.00280.65           C
ATOM    729  O   GLN   102    -106.930   9.480 -83.729  1.00280.65           O
ATOM    730  N   ALA   103    -109.083   8.974 -83.279  1.00293.29           N
ATOM    731  CA  ALA   103    -109.322   8.562 -84.628  1.00293.29           C
ATOM    732  CB  ALA   103    -109.418   7.037 -84.800  1.00293.29           C
ATOM    733  C   ALA   103    -110.639   9.134 -85.031  1.00293.29           C
ATOM    734  O   ALA   103    -111.556   9.239 -84.218  1.00293.29           O
ATOM    735  N   ALA   104    -110.757   9.545 -86.307  1.00292.52           N
ATOM    736  CA  ALA   104    -112.005  10.077 -86.762  1.00292.52           C
ATOM    737  CB  ALA   104    -112.117  11.603 -86.612  1.00292.52           C
ATOM    738  C   ALA   104    -112.113   9.771 -88.217  1.00292.52           C
ATOM    739  O   ALA   104    -111.106   9.623 -88.909  1.00292.52           O
ATOM    740  N   THR   105    -113.356   9.644 -88.716  1.00314.25           N
ATOM    741  CA  THR   105    -113.543   9.393 -90.113  1.00314.25           C
ATOM    742  CB  THR   105    -114.209   8.080 -90.404  1.00314.25           C
ATOM    743  OG1 THR   105    -115.515   8.058 -89.846  1.00314.25           O
ATOM    744  CG2 THR   105    -113.356   6.952 -89.802  1.00314.25           C
ATOM    745  C   THR   105    -114.447  10.465 -90.620  1.00314.25           C
ATOM    746  O   THR   105    -115.411  10.843 -89.955  1.00314.25           O
ATOM    747  N   LEU   106    -114.143  11.006 -91.814  1.00270.38           N
ATOM    748  CA  LEU   106    -114.985  12.033 -92.348  1.00270.38           C
ATOM    749  CB  LEU   106    -114.219  13.339 -92.657  1.00270.38           C
ATOM    750  CG  LEU   106    -115.071  14.576 -93.027  1.00270.38           C
ATOM    751  CD1 LEU   106    -114.165  15.786 -93.305  1.00270.38           C
ATOM    752  CD2 LEU   106    -116.047  14.324 -94.193  1.00270.38           C
ATOM    753  C   LEU   106    -115.535  11.491 -93.626  1.00270.38           C
ATOM    754  O   LEU   106    -114.802  10.941 -94.446  1.00270.38           O
ATOM    755  N   ALA   107    -116.863  11.614 -93.809  1.00282.87           N
ATOM    756  CA  ALA   107    -117.456  11.155 -95.029  1.00282.87           C
ATOM    757  CB  ALA   107    -118.246   9.843 -94.876  1.00282.87           C
ATOM    758  C   ALA   107    -118.426  12.205 -95.454  1.00282.87           C
ATOM    759  O   ALA   107    -119.049  12.862 -94.620  1.00282.87           O
ATOM    760  N   ALA   108    -118.562  12.408 -96.777  1.00286.31           N
ATOM    761  CA  ALA   108    -119.497  13.387 -97.240  1.00286.31           C
ATOM    762  CB  ALA   108    -118.836  14.674 -97.761  1.00286.31           C
ATOM    763  C   ALA   108    -120.240  12.782 -98.382  1.00286.31           C
ATOM    764  O   ALA   108    -119.680  12.014 -99.164  1.00286.31           O
ATOM    765  N   TYR   109    -121.544  13.101 -98.489  1.00273.17           N
ATOM    766  CA  TYR   109    -122.316  12.586 -99.578  1.00273.17           C
ATOM    767  CB  TYR   109    -123.457  11.661 -99.113  1.00273.17           C
ATOM    768  CG  TYR   109    -124.206  11.165-100.302  1.00273.17           C
ATOM    769  CD1 TYR   109    -123.664  10.193-101.110  1.00273.17           C
ATOM    770  CD2 TYR   109    -125.460  11.651-100.595  1.00273.17           C
ATOM    771  CE1 TYR   109    -124.354   9.724-102.205  1.00273.17           C
ATOM    772  CE2 TYR   109    -126.154  11.185-101.687  1.00273.17           C
ATOM    773  CZ  TYR   109    -125.600  10.223-102.496  1.00273.17           C
ATOM    774  OH  TYR   109    -126.310   9.744-103.617  1.00273.17           O
ATOM    775  C   TYR   109    -122.918  13.778-100.248  1.00273.17           C
ATOM    776  O   TYR   109    -123.525  14.630 -99.602  1.00273.17           O
ATOM    777  N   PRO   110    -122.733  13.876-101.534  1.00116.69           N
ATOM    778  CA  PRO   110    -123.293  14.986-102.250  1.00116.69           C
ATOM    779  CD  PRO   110    -121.521  13.383-102.161  1.00116.69           C
ATOM    780  CB  PRO   110    -122.495  15.106-103.551  1.00116.69           C
ATOM    781  CG  PRO   110    -121.672  13.806-103.629  1.00116.69           C
ATOM    782  C   PRO   110    -124.754  14.768-102.443  1.00116.69           C
ATOM    783  O   PRO   110    -125.178  13.616-102.500  1.00116.69           O
ATOM    784  N   ALA   111    -125.546  15.852-102.536  1.00252.59           N
ATOM    785  CA  ALA   111    -126.952  15.671-102.730  1.00252.59           C
ATOM    786  CB  ALA   111    -127.779  15.848-101.445  1.00252.59           C
ATOM    787  C   ALA   111    -127.413  16.710-103.694  1.00252.59           C
ATOM    788  O   ALA   111    -126.843  17.796-103.779  1.00252.59           O
ATOM    789  N   GLU   112    -128.461  16.379-104.471  1.00330.79           N
ATOM    790  CA  GLU   112    -129.008  17.317-105.403  1.00330.79           C
ATOM    791  CB  GLU   112    -128.803  16.919-106.874  1.00330.79           C
ATOM    792  CG  GLU   112    -129.362  17.941-107.866  1.00330.79           C
ATOM    793  CD  GLU   112    -128.441  19.153-107.858  1.00330.79           C
ATOM    794  OE1 GLU   112    -127.439  19.130-107.094  1.00330.79           O
ATOM    795  OE2 GLU   112    -128.729  20.120-108.613  1.00330.79           O
ATOM    796  C   GLU   112    -130.478  17.342-105.153  1.00330.79           C
ATOM    797  O   GLU   112    -131.051  16.354-104.695  1.00330.79           O
ATOM    798  N   THR   113    -131.132  18.486-105.425  1.00245.27           N
ATOM    799  CA  THR   113    -132.543  18.529-105.196  1.00245.27           C
ATOM    800  CB  THR   113    -132.996  19.758-104.454  1.00245.27           C
ATOM    801  OG1 THR   113    -134.401  19.717-104.254  1.00245.27           O
ATOM    802  CG2 THR   113    -132.595  21.019-105.238  1.00245.27           C
ATOM    803  C   THR   113    -133.227  18.484-106.523  1.00245.27           C
ATOM    804  O   THR   113    -133.101  19.371-107.366  1.00245.27           O
ATOM    805  N   PRO   114    -133.916  17.400-106.724  1.00166.51           N
ATOM    806  CA  PRO   114    -134.683  17.206-107.920  1.00166.51           C
ATOM    807  CD  PRO   114    -133.544  16.141-106.103  1.00166.51           C
ATOM    808  CB  PRO   114    -134.981  15.705-107.997  1.00166.51           C
ATOM    809  CG  PRO   114    -134.609  15.157-106.607  1.00166.51           C
ATOM    810  C   PRO   114    -135.900  18.067-107.897  1.00166.51           C
ATOM    811  O   PRO   114    -136.516  18.254-108.945  1.00166.51           O
ATOM    812  N   THR   115    -136.272  18.594-106.716  1.00271.29           N
ATOM    813  CA  THR   115    -137.474  19.366-106.626  1.00271.29           C
ATOM    814  CB  THR   115    -137.886  19.670-105.216  1.00271.29           C
ATOM    815  OG1 THR   115    -136.897  20.462-104.575  1.00271.29           O
ATOM    816  CG2 THR   115    -138.072  18.343-104.461  1.00271.29           C
ATOM    817  C   THR   115    -137.264  20.666-107.323  1.00271.29           C
ATOM    818  O   THR   115    -136.181  21.247-107.286  1.00271.29           O
ATOM    819  N   ALA   116    -138.324  21.138-108.006  1.00258.74           N
ATOM    820  CA  ALA   116    -138.285  22.390-108.697  1.00258.74           C
ATOM    821  CB  ALA   116    -137.918  22.264-110.185  1.00258.74           C
ATOM    822  C   ALA   116    -139.672  22.934-108.630  1.00258.74           C
ATOM    823  O   ALA   116    -140.624  22.193-108.391  1.00258.74           O
ATOM    824  N   GLY   117    -139.827  24.257-108.818  1.00151.44           N
ATOM    825  CA  GLY   117    -141.149  24.801-108.767  1.00151.44           C
ATOM    826  C   GLY   117    -141.144  26.092-109.512  1.00151.44           C
ATOM    827  O   GLY   117    -140.107  26.735-109.666  1.00151.44           O
ATOM    828  N   GLU   118    -142.332  26.500-109.997  1.00279.76           N
ATOM    829  CA  GLU   118    -142.451  27.733-110.712  1.00279.76           C
ATOM    830  CB  GLU   118    -142.925  27.564-112.165  1.00279.76           C
ATOM    831  CG  GLU   118    -144.305  26.914-112.286  1.00279.76           C
ATOM    832  CD  GLU   118    -144.649  26.812-113.764  1.00279.76           C
ATOM    833  OE1 GLU   118    -143.809  27.243-114.599  1.00279.76           O
ATOM    834  OE2 GLU   118    -145.755  26.296-114.080  1.00279.76           O
ATOM    835  C   GLU   118    -143.483  28.541-110.000  1.00279.76           C
ATOM    836  O   GLU   118    -144.364  27.995-109.338  1.00279.76           O
ATOM    837  N   GLU   119    -143.381  29.878-110.101  1.00265.39           N
ATOM    838  CA  GLU   119    -144.342  30.710-109.443  1.00265.39           C
ATOM    839  CB  GLU   119    -143.729  31.960-108.791  1.00265.39           C
ATOM    840  CG  GLU   119    -143.037  32.890-109.790  1.00265.39           C
ATOM    841  CD  GLU   119    -142.480  34.079-109.021  1.00265.39           C
ATOM    842  OE1 GLU   119    -142.666  34.118-107.775  1.00265.39           O
ATOM    843  OE2 GLU   119    -141.857  34.963-109.668  1.00265.39           O
ATOM    844  C   GLU   119    -145.307  31.177-110.477  1.00265.39           C
ATOM    845  O   GLU   119    -144.918  31.556-111.581  1.00265.39           O
ATOM    846  N   TYR   120    -146.611  31.137-110.145  1.00250.27           N
ATOM    847  CA  TYR   120    -147.602  31.584-111.076  1.00250.27           C
ATOM    848  CB  TYR   120    -148.675  30.511-111.350  1.00250.27           C
ATOM    849  CG  TYR   120    -149.674  31.035-112.324  1.00250.27           C
ATOM    850  CD1 TYR   120    -149.480  30.850-113.674  1.00250.27           C
ATOM    851  CD2 TYR   120    -150.799  31.703-111.900  1.00250.27           C
ATOM    852  CE1 TYR   120    -150.393  31.323-114.589  1.00250.27           C
ATOM    853  CE2 TYR   120    -151.714  32.177-112.809  1.00250.27           C
ATOM    854  CZ  TYR   120    -151.513  31.989-114.154  1.00250.27           C
ATOM    855  OH  TYR   120    -152.453  32.475-115.087  1.00250.27           O
ATOM    856  C   TYR   120    -148.253  32.765-110.438  1.00250.27           C
ATOM    857  O   TYR   120    -148.812  32.675-109.346  1.00250.27           O
ATOM    858  N   PRO   121    -148.160  33.885-111.094  1.00174.34           N
ATOM    859  CA  PRO   121    -148.742  35.072-110.533  1.00174.34           C
ATOM    860  CD  PRO   121    -146.950  34.182-111.845  1.00174.34           C
ATOM    861  CB  PRO   121    -148.084  36.245-111.252  1.00174.34           C
ATOM    862  CG  PRO   121    -146.709  35.689-111.663  1.00174.34           C
ATOM    863  C   PRO   121    -150.227  35.049-110.655  1.00174.34           C
ATOM    864  O   PRO   121    -150.741  34.429-111.583  1.00174.34           O
ATOM    865  N   SER   122    -150.936  35.714-109.724  1.00145.63           N
ATOM    866  CA  SER   122    -152.364  35.751-109.794  1.00145.63           C
ATOM    867  CB  SER   122    -153.056  34.870-108.739  1.00145.63           C
ATOM    868  OG  SER   122    -152.766  35.354-107.435  1.00145.63           O
ATOM    869  C   SER   122    -152.773  37.160-109.527  1.00145.63           C
ATOM    870  O   SER   122    -152.035  37.923-108.907  1.00145.63           O
ATOM    871  N   ARG   123    -153.965  37.550-110.016  1.00222.82           N
ATOM    872  CA  ARG   123    -154.420  38.884-109.775  1.00222.82           C
ATOM    873  CB  ARG   123    -154.865  39.621-111.050  1.00222.82           C
ATOM    874  CG  ARG   123    -155.353  41.049-110.794  1.00222.82           C
ATOM    875  CD  ARG   123    -155.791  41.781-112.064  1.00222.82           C
ATOM    876  NE  ARG   123    -156.237  43.145-111.664  1.00222.82           N
ATOM    877  CZ  ARG   123    -156.473  44.093-112.618  1.00222.82           C
ATOM    878  NH1 ARG   123    -156.295  43.792-113.938  1.00222.82           N
ATOM    879  NH2 ARG   123    -156.889  45.341-112.253  1.00222.82           N
ATOM    880  C   ARG   123    -155.612  38.783-108.885  1.00222.82           C
ATOM    881  O   ARG   123    -156.545  38.023-109.139  1.00222.82           O
ATOM    882  N   PRO   124    -155.572  39.524-107.816  1.00104.36           N
ATOM    883  CA  PRO   124    -156.681  39.535-106.906  1.00104.36           C
ATOM    884  CD  PRO   124    -154.315  39.790-107.140  1.00104.36           C
ATOM    885  CB  PRO   124    -156.125  39.989-105.553  1.00104.36           C
ATOM    886  CG  PRO   124    -154.728  40.551-105.873  1.00104.36           C
ATOM    887  C   PRO   124    -157.755  40.418-107.444  1.00104.36           C
ATOM    888  O   PRO   124    -157.455  41.295-108.252  1.00104.36           O
ATOM    889  N   THR   125    -159.014  40.195-107.025  1.00277.57           N
ATOM    890  CA  THR   125    -160.080  41.034-107.479  1.00277.57           C
ATOM    891  CB  THR   125    -161.124  40.306-108.272  1.00277.57           C
ATOM    892  OG1 THR   125    -162.047  41.229-108.833  1.00277.57           O
ATOM    893  CG2 THR   125    -161.852  39.321-107.342  1.00277.57           C
ATOM    894  C   THR   125    -160.749  41.577-106.262  1.00277.57           C
ATOM    895  O   THR   125    -160.862  40.892-105.247  1.00277.57           O
ATOM    896  N   GLU   126    -161.193  42.847-106.325  1.00340.57           N
ATOM    897  CA  GLU   126    -161.853  43.416-105.191  1.00340.57           C
ATOM    898  CB  GLU   126    -161.103  44.609-104.576  1.00340.57           C
ATOM    899  CG  GLU   126    -161.808  45.211-103.359  1.00340.57           C
ATOM    900  CD  GLU   126    -161.639  44.247-102.194  1.00340.57           C
ATOM    901  OE1 GLU   126    -160.994  43.183-102.395  1.00340.57           O
ATOM    902  OE2 GLU   126    -162.153  44.560-101.087  1.00340.57           O
ATOM    903  C   GLU   126    -163.178  43.918-105.651  1.00340.57           C
ATOM    904  O   GLU   126    -163.306  44.452-106.752  1.00340.57           O
ATOM    905  N   PHE   127    -164.217  43.733-104.815  1.00307.21           N
ATOM    906  CA  PHE   127    -165.519  44.212-105.168  1.00307.21           C
ATOM    907  CB  PHE   127    -166.549  43.092-105.388  1.00307.21           C
ATOM    908  CG  PHE   127    -167.843  43.736-105.749  1.00307.21           C
ATOM    909  CD1 PHE   127    -168.097  44.122-107.044  1.00307.21           C
ATOM    910  CD2 PHE   127    -168.804  43.954-104.788  1.00307.21           C
ATOM    911  CE1 PHE   127    -169.292  44.715-107.377  1.00307.21           C
ATOM    912  CE2 PHE   127    -170.001  44.546-105.115  1.00307.21           C
ATOM    913  CZ  PHE   127    -170.246  44.931-106.412  1.00307.21           C
ATOM    914  C   PHE   127    -166.001  45.037-104.023  1.00307.21           C
ATOM    915  O   PHE   127    -165.693  44.749-102.867  1.00307.21           O
ATOM    916  N   ALA   128    -166.758  46.108-104.319  1.00280.99           N
ATOM    917  CA  ALA   128    -167.261  46.928-103.259  1.00280.99           C
ATOM    918  CB  ALA   128    -166.518  48.266-103.109  1.00280.99           C
ATOM    919  C   ALA   128    -168.683  47.251-103.579  1.00280.99           C
ATOM    920  O   ALA   128    -169.066  47.341-104.744  1.00280.99           O
ATOM    921  N   PHE   129    -169.513  47.410-102.530  1.00303.20           N
ATOM    922  CA  PHE   129    -170.886  47.755-102.740  1.00303.20           C
ATOM    923  CB  PHE   129    -171.869  46.634-102.360  1.00303.20           C
ATOM    924  CG  PHE   129    -173.246  47.136-102.627  1.00303.20           C
ATOM    925  CD1 PHE   129    -173.778  47.071-103.895  1.00303.20           C
ATOM    926  CD2 PHE   129    -174.005  47.670-101.613  1.00303.20           C
ATOM    927  CE1 PHE   129    -175.049  47.532-104.146  1.00303.20           C
ATOM    928  CE2 PHE   129    -175.277  48.132-101.858  1.00303.20           C
ATOM    929  CZ  PHE   129    -175.800  48.066-103.126  1.00303.20           C
ATOM    930  C   PHE   129    -171.175  48.916-101.850  1.00303.20           C
ATOM    931  O   PHE   129    -170.597  49.041-100.771  1.00303.20           O
ATOM    932  N   TYR   130    -172.070  49.820-102.295  1.00255.53           N
ATOM    933  CA  TYR   130    -172.387  50.947-101.471  1.00255.53           C
ATOM    934  CB  TYR   130    -172.119  52.292-102.168  1.00255.53           C
ATOM    935  CG  TYR   130    -172.480  53.395-101.232  1.00255.53           C
ATOM    936  CD1 TYR   130    -171.637  53.733-100.197  1.00255.53           C
ATOM    937  CD2 TYR   130    -173.646  54.103-101.399  1.00255.53           C
ATOM    938  CE1 TYR   130    -171.962  54.751 -99.333  1.00255.53           C
ATOM    939  CE2 TYR   130    -173.977  55.124-100.538  1.00255.53           C
ATOM    940  CZ  TYR   130    -173.132  55.449 -99.503  1.00255.53           C
ATOM    941  OH  TYR   130    -173.468  56.496 -98.618  1.00255.53           O
ATOM    942  C   TYR   130    -173.845  50.869-101.160  1.00255.53           C
ATOM    943  O   TYR   130    -174.696  50.903-102.050  1.00255.53           O
ATOM    944  N   PRO   131    -174.140  50.736 -99.900  1.00168.09           N
ATOM    945  CA  PRO   131    -175.519  50.686 -99.502  1.00168.09           C
ATOM    946  CD  PRO   131    -173.307  49.886 -99.063  1.00168.09           C
ATOM    947  CB  PRO   131    -175.542  50.016 -98.131  1.00168.09           C
ATOM    948  CG  PRO   131    -174.277  49.140 -98.134  1.00168.09           C
ATOM    949  C   PRO   131    -176.087  52.065 -99.495  1.00168.09           C
ATOM    950  O   PRO   131    -175.319  53.020 -99.398  1.00168.09           O
ATOM    951  N   GLY   132    -177.423  52.199 -99.603  1.00110.63           N
ATOM    952  CA  GLY   132    -178.008  53.505 -99.563  1.00110.63           C
ATOM    953  C   GLY   132    -179.477  53.330 -99.369  1.00110.63           C
ATOM    954  O   GLY   132    -180.068  52.365 -99.852  1.00110.63           O
ATOM    955  N   TYR   133    -180.107  54.274 -98.644  1.00245.39           N
ATOM    956  CA  TYR   133    -181.519  54.187 -98.425  1.00245.39           C
ATOM    957  CB  TYR   133    -181.868  53.990 -96.936  1.00245.39           C
ATOM    958  CG  TYR   133    -183.332  53.755 -96.798  1.00245.39           C
ATOM    959  CD1 TYR   133    -183.844  52.483 -96.909  1.00245.39           C
ATOM    960  CD2 TYR   133    -184.193  54.799 -96.560  1.00245.39           C
ATOM    961  CE1 TYR   133    -185.194  52.255 -96.782  1.00245.39           C
ATOM    962  CE2 TYR   133    -185.545  54.579 -96.432  1.00245.39           C
ATOM    963  CZ  TYR   133    -186.047  53.305 -96.544  1.00245.39           C
ATOM    964  OH  TYR   133    -187.433  53.075 -96.415  1.00245.39           O
ATOM    965  C   TYR   133    -182.095  55.484 -98.900  1.00245.39           C
ATOM    966  O   TYR   133    -181.641  56.561 -98.516  1.00245.39           O
ATOM    967  N   PRO   134    -183.071  55.398 -99.760  1.00171.29           N
ATOM    968  CA  PRO   134    -183.657  56.603-100.285  1.00171.29           C
ATOM    969  CD  PRO   134    -183.055  54.333-100.751  1.00171.29           C
ATOM    970  CB  PRO   134    -184.368  56.200-101.574  1.00171.29           C
ATOM    971  CG  PRO   134    -183.585  54.964-102.048  1.00171.29           C
ATOM    972  C   PRO   134    -184.556  57.268 -99.296  1.00171.29           C
ATOM    973  O   PRO   134    -185.096  56.588 -98.426  1.00171.29           O
ATOM    974  N   GLY   135    -184.738  58.598 -99.411  1.00115.50           N
ATOM    975  CA  GLY   135    -185.604  59.286 -98.501  1.00115.50           C
ATOM    976  C   GLY   135    -185.904  60.621 -99.096  1.00115.50           C
ATOM    977  O   GLY   135    -185.188  61.097 -99.975  1.00115.50           O
ATOM    978  N   THR   136    -186.988  61.265 -98.621  1.00287.51           N
ATOM    979  CA  THR   136    -187.344  62.555 -99.135  1.00287.51           C
ATOM    980  CB  THR   136    -188.623  62.554 -99.920  1.00287.51           C
ATOM    981  OG1 THR   136    -188.815  63.815-100.545  1.00287.51           O
ATOM    982  CG2 THR   136    -189.788  62.248 -98.964  1.00287.51           C
ATOM    983  C   THR   136    -187.542  63.468 -97.972  1.00287.51           C
ATOM    984  O   THR   136    -187.838  63.025 -96.863  1.00287.51           O
ATOM    985  N   TYR   137    -187.355  64.782 -98.198  1.00316.52           N
ATOM    986  CA  TYR   137    -187.537  65.737 -97.147  1.00316.52           C
ATOM    987  CB  TYR   137    -186.237  66.443 -96.728  1.00316.52           C
ATOM    988  CG  TYR   137    -186.570  67.401 -95.637  1.00316.52           C
ATOM    989  CD1 TYR   137    -186.686  66.968 -94.337  1.00316.52           C
ATOM    990  CD2 TYR   137    -186.766  68.735 -95.915  1.00316.52           C
ATOM    991  CE1 TYR   137    -186.993  67.848 -93.329  1.00316.52           C
ATOM    992  CE2 TYR   137    -187.074  69.623 -94.909  1.00316.52           C
ATOM    993  CZ  TYR   137    -187.187  69.178 -93.614  1.00316.52           C
ATOM    994  OH  TYR   137    -187.502  70.087 -92.582  1.00316.52           O
ATOM    995  C   TYR   137    -188.467  66.787 -97.662  1.00316.52           C
ATOM    996  O   TYR   137    -188.437  67.126 -98.844  1.00316.52           O
ATOM    997  N   GLN   138    -189.342  67.316 -96.786  1.00196.00           N
ATOM    998  CA  GLN   138    -190.252  68.333 -97.221  1.00196.00           C
ATOM    999  CB  GLN   138    -191.728  67.980 -96.975  1.00196.00           C
ATOM   1000  CG  GLN   138    -192.205  66.768 -97.779  1.00196.00           C
ATOM   1001  CD  GLN   138    -193.672  66.530 -97.448  1.00196.00           C
ATOM   1002  OE1 GLN   138    -194.266  67.252 -96.649  1.00196.00           O
ATOM   1003  NE2 GLN   138    -194.273  65.484 -98.075  1.00196.00           N
ATOM   1004  C   GLN   138    -189.956  69.568 -96.434  1.00196.00           C
ATOM   1005  O   GLN   138    -189.804  69.535 -95.214  1.00196.00           O
ATOM   1006  N   PRO   139    -189.843  70.660 -97.136  1.00180.99           N
ATOM   1007  CA  PRO   139    -189.589  71.907 -96.468  1.00180.99           C
ATOM   1008  CD  PRO   139    -189.192  70.603 -98.436  1.00180.99           C
ATOM   1009  CB  PRO   139    -189.002  72.841 -97.522  1.00180.99           C
ATOM   1010  CG  PRO   139    -188.348  71.885 -98.533  1.00180.99           C
ATOM   1011  C   PRO   139    -190.842  72.433 -95.848  1.00180.99           C
ATOM   1012  O   PRO   139    -191.928  72.063 -96.293  1.00180.99           O
ATOM   1013  N   MET   140    -190.715  73.284 -94.811  1.00283.08           N
ATOM   1014  CA  MET   140    -191.872  73.866 -94.196  1.00283.08           C
ATOM   1015  CB  MET   140    -192.141  73.310 -92.786  1.00283.08           C
ATOM   1016  CG  MET   140    -193.591  73.406 -92.292  1.00283.08           C
ATOM   1017  SD  MET   140    -194.353  75.055 -92.315  1.00283.08           S
ATOM   1018  CE  MET   140    -194.984  74.908 -94.013  1.00283.08           C
ATOM   1019  C   MET   140    -191.537  75.317 -94.036  1.00283.08           C
ATOM   1020  O   MET   140    -190.404  75.659 -93.698  1.00283.08           O
ATOM   1021  N   ALA   141    -192.502  76.219 -94.296  1.00266.60           N
ATOM   1022  CA  ALA   141    -192.213  77.615 -94.145  1.00266.60           C
ATOM   1023  CB  ALA   141    -191.907  78.327 -95.473  1.00266.60           C
ATOM   1024  C   ALA   141    -193.418  78.277 -93.560  1.00266.60           C
ATOM   1025  O   ALA   141    -194.543  77.809 -93.732  1.00266.60           O
ATOM   1026  N   SER   142    -193.198  79.386 -92.826  1.00225.60           N
ATOM   1027  CA  SER   142    -194.292  80.115 -92.256  1.00225.60           C
ATOM   1028  CB  SER   142    -194.420  79.945 -90.732  1.00225.60           C
ATOM   1029  OG  SER   142    -195.521  80.699 -90.247  1.00225.60           O
ATOM   1030  C   SER   142    -194.030  81.562 -92.518  1.00225.60           C
ATOM   1031  O   SER   142    -192.878  81.989 -92.597  1.00225.60           O
ATOM   1032  N   TYR   143    -195.104  82.358 -92.685  1.00283.51           N
ATOM   1033  CA  TYR   143    -194.919  83.756 -92.943  1.00283.51           C
ATOM   1034  CB  TYR   143    -195.411  84.158 -94.344  1.00283.51           C
ATOM   1035  CG  TYR   143    -195.151  85.608 -94.560  1.00283.51           C
ATOM   1036  CD1 TYR   143    -193.898  86.037 -94.932  1.00283.51           C
ATOM   1037  CD2 TYR   143    -196.158  86.532 -94.413  1.00283.51           C
ATOM   1038  CE1 TYR   143    -193.647  87.373 -95.138  1.00283.51           C
ATOM   1039  CE2 TYR   143    -195.913  87.869 -94.618  1.00283.51           C
ATOM   1040  CZ  TYR   143    -194.658  88.290 -94.986  1.00283.51           C
ATOM   1041  OH  TYR   143    -194.406  89.663 -95.198  1.00283.51           O
ATOM   1042  C   TYR   143    -195.735  84.500 -91.932  1.00283.51           C
ATOM   1043  O   TYR   143    -196.922  84.226 -91.762  1.00283.51           O
ATOM   1044  N   LEU   144    -195.109  85.455 -91.213  1.00256.91           N
ATOM   1045  CA  LEU   144    -195.850  86.202 -90.235  1.00256.91           C
ATOM   1046  CB  LEU   144    -195.518  85.816 -88.784  1.00256.91           C
ATOM   1047  CG  LEU   144    -195.891  84.362 -88.435  1.00256.91           C
ATOM   1048  CD1 LEU   144    -195.542  84.031 -86.976  1.00256.91           C
ATOM   1049  CD2 LEU   144    -197.361  84.065 -88.777  1.00256.91           C
ATOM   1050  C   LEU   144    -195.508  87.648 -90.392  1.00256.91           C
ATOM   1051  O   LEU   144    -194.358  88.000 -90.653  1.00256.91           O
ATOM   1052  N   ASP   145    -196.519  88.532 -90.258  1.00168.29           N
ATOM   1053  CA  ASP   145    -196.270  89.941 -90.355  1.00168.29           C
ATOM   1054  CB  ASP   145    -196.893  90.605 -91.594  1.00168.29           C
ATOM   1055  CG  ASP   145    -196.073  90.188 -92.803  1.00168.29           C
ATOM   1056  OD1 ASP   145    -194.980  89.598 -92.594  1.00168.29           O
ATOM   1057  OD2 ASP   145    -196.523  90.460 -93.948  1.00168.29           O
ATOM   1058  C   ASP   145    -196.877  90.603 -89.161  1.00168.29           C
ATOM   1059  O   ASP   145    -198.061  90.424 -88.876  1.00168.29           O
ATOM   1060  N   VAL   146    -196.065  91.374 -88.411  1.00115.70           N
ATOM   1061  CA  VAL   146    -196.589  92.083 -87.281  1.00115.70           C
ATOM   1062  CB  VAL   146    -196.173  91.501 -85.962  1.00115.70           C
ATOM   1063  CG1 VAL   146    -196.752  90.080 -85.850  1.00115.70           C
ATOM   1064  CG2 VAL   146    -194.639  91.559 -85.865  1.00115.70           C
ATOM   1065  C   VAL   146    -196.038  93.470 -87.341  1.00115.70           C
ATOM   1066  O   VAL   146    -194.912  93.679 -87.790  1.00115.70           O
ATOM   1067  N   SER   147    -196.834  94.468 -86.908  1.00179.98           N
ATOM   1068  CA  SER   147    -196.343  95.814 -86.920  1.00179.98           C
ATOM   1069  CB  SER   147    -196.736  96.601 -88.181  1.00179.98           C
ATOM   1070  OG  SER   147    -196.148  96.008 -89.330  1.00179.98           O
ATOM   1071  C   SER   147    -196.946  96.529 -85.755  1.00179.98           C
ATOM   1072  O   SER   147    -198.052  96.211 -85.323  1.00179.98           O
ATOM   1073  N   VAL   148    -196.209  97.512 -85.199  1.00 42.14           N
ATOM   1074  CA  VAL   148    -196.732  98.278 -84.106  1.00 42.14           C
ATOM   1075  CB  VAL   148    -196.326  97.755 -82.760  1.00 42.14           C
ATOM   1076  CG1 VAL   148    -196.852  98.718 -81.682  1.00 42.14           C
ATOM   1077  CG2 VAL   148    -196.845  96.314 -82.617  1.00 42.14           C
ATOM   1078  C   VAL   148    -196.170  99.657 -84.224  1.00 42.14           C
ATOM   1079  O   VAL   148    -195.081  99.848 -84.764  1.00 42.14           O
ATOM   1080  N   VAL   149    -196.918 100.667 -83.738  1.00 54.23           N
ATOM   1081  CA  VAL   149    -196.418 102.010 -83.786  1.00 54.23           C
ATOM   1082  CB  VAL   149    -196.975 102.816 -84.922  1.00 54.23           C
ATOM   1083  CG1 VAL   149    -196.452 104.257 -84.802  1.00 54.23           C
ATOM   1084  CG2 VAL   149    -196.601 102.123 -86.244  1.00 54.23           C
ATOM   1085  C   VAL   149    -196.838 102.688 -82.524  1.00 54.23           C
ATOM   1086  O   VAL   149    -197.897 102.389 -81.971  1.00 54.23           O
ATOM   1087  N   GLN   150    -195.998 103.613 -82.017  1.00320.44           N
ATOM   1088  CA  GLN   150    -196.361 104.326 -80.828  1.00320.44           C
ATOM   1089  CB  GLN   150    -195.881 103.652 -79.531  1.00320.44           C
ATOM   1090  CG  GLN   150    -196.274 104.422 -78.268  1.00320.44           C
ATOM   1091  CD  GLN   150    -197.785 104.332 -78.116  1.00320.44           C
ATOM   1092  OE1 GLN   150    -198.468 103.715 -78.932  1.00320.44           O
ATOM   1093  NE2 GLN   150    -198.326 104.965 -77.040  1.00320.44           N
ATOM   1094  C   GLN   150    -195.711 105.671 -80.892  1.00320.44           C
ATOM   1095  O   GLN   150    -194.664 105.835 -81.516  1.00320.44           O
ATOM   1096  N   THR   151    -196.341 106.682 -80.260  1.00319.64           N
ATOM   1097  CA  THR   151    -195.762 107.993 -80.245  1.00319.64           C
ATOM   1098  CB  THR   151    -196.545 109.004 -81.029  1.00319.64           C
ATOM   1099  OG1 THR   151    -197.839 109.164 -80.468  1.00319.64           O
ATOM   1100  CG2 THR   151    -196.653 108.521 -82.485  1.00319.64           C
ATOM   1101  C   THR   151    -195.745 108.454 -78.823  1.00319.64           C
ATOM   1102  O   THR   151    -196.678 108.190 -78.066  1.00319.64           O
ATOM   1103  N   LEU   152    -194.659 109.142 -78.417  1.00324.66           N
ATOM   1104  CA  LEU   152    -194.583 109.626 -77.070  1.00324.66           C
ATOM   1105  CB  LEU   152    -193.630 108.813 -76.174  1.00324.66           C
ATOM   1106  CG  LEU   152    -193.553 109.340 -74.730  1.00324.66           C
ATOM   1107  CD1 LEU   152    -194.912 109.220 -74.018  1.00324.66           C
ATOM   1108  CD2 LEU   152    -192.411 108.668 -73.952  1.00324.66           C
ATOM   1109  C   LEU   152    -194.055 111.024 -77.110  1.00324.66           C
ATOM   1110  O   LEU   152    -193.357 111.410 -78.047  1.00324.66           O
ATOM   1111  N   GLY   153    -194.407 111.833 -76.090  1.00144.45           N
ATOM   1112  CA  GLY   153    -193.901 113.172 -76.021  1.00144.45           C
ATOM   1113  C   GLY   153    -194.535 113.831 -74.839  1.00144.45           C
ATOM   1114  O   GLY   153    -195.691 113.565 -74.515  1.00144.45           O
ATOM   1115  N   ALA   154    -193.783 114.720 -74.158  1.00251.09           N
ATOM   1116  CA  ALA   154    -194.347 115.402 -73.030  1.00251.09           C
ATOM   1117  CB  ALA   154    -194.087 114.694 -71.690  1.00251.09           C
ATOM   1118  C   ALA   154    -193.712 116.752 -72.942  1.00251.09           C
ATOM   1119  O   ALA   154    -192.548 116.946 -73.290  1.00251.09           O
ATOM   1120  N   PRO   155    -194.495 117.695 -72.503  1.00183.20           N
ATOM   1121  CA  PRO   155    -193.982 119.028 -72.327  1.00183.20           C
ATOM   1122  CD  PRO   155    -195.884 117.709 -72.938  1.00183.20           C
ATOM   1123  CB  PRO   155    -195.191 119.959 -72.370  1.00183.20           C
ATOM   1124  CG  PRO   155    -196.222 119.184 -73.205  1.00183.20           C
ATOM   1125  C   PRO   155    -193.228 119.116 -71.040  1.00183.20           C
ATOM   1126  O   PRO   155    -193.390 118.237 -70.196  1.00183.20           O
ATOM   1127  N   GLY   156    -192.392 120.160 -70.872  1.00119.65           N
ATOM   1128  CA  GLY   156    -191.678 120.322 -69.640  1.00119.65           C
ATOM   1129  C   GLY   156    -191.402 121.782 -69.479  1.00119.65           C
ATOM   1130  O   GLY   156    -191.159 122.489 -70.455  1.00119.65           O
ATOM   1131  N   GLU   157    -191.432 122.274 -68.224  1.00273.79           N
ATOM   1132  CA  GLU   157    -191.173 123.665 -67.995  1.00273.79           C
ATOM   1133  CB  GLU   157    -192.436 124.476 -67.656  1.00273.79           C
ATOM   1134  CG  GLU   157    -192.168 125.965 -67.430  1.00273.79           C
ATOM   1135  CD  GLU   157    -193.495 126.636 -67.106  1.00273.79           C
ATOM   1136  OE1 GLU   157    -194.530 125.917 -67.077  1.00273.79           O
ATOM   1137  OE2 GLU   157    -193.493 127.877 -66.886  1.00273.79           O
ATOM   1138  C   GLU   157    -190.246 123.773 -66.828  1.00273.79           C
ATOM   1139  O   GLU   157    -190.306 122.986 -65.885  1.00273.79           O
ATOM   1140  N   PRO   158    -189.361 124.726 -66.904  1.00116.27           N
ATOM   1141  CA  PRO   158    -188.441 124.957 -65.824  1.00116.27           C
ATOM   1142  CD  PRO   158    -188.798 125.112 -68.186  1.00116.27           C
ATOM   1143  CB  PRO   158    -187.227 125.665 -66.436  1.00116.27           C
ATOM   1144  CG  PRO   158    -187.703 126.126 -67.825  1.00116.27           C
ATOM   1145  C   PRO   158    -189.105 125.738 -64.737  1.00116.27           C
ATOM   1146  O   PRO   158    -190.101 126.408 -65.008  1.00116.27           O
ATOM   1147  N   ARG   159    -188.578 125.658 -63.498  1.00341.83           N
ATOM   1148  CA  ARG   159    -189.145 126.403 -62.413  1.00341.83           C
ATOM   1149  CB  ARG   159    -189.953 125.539 -61.430  1.00341.83           C
ATOM   1150  CG  ARG   159    -190.555 126.334 -60.270  1.00341.83           C
ATOM   1151  CD  ARG   159    -189.582 126.542 -59.109  1.00341.83           C
ATOM   1152  NE  ARG   159    -189.291 125.200 -58.528  1.00341.83           N
ATOM   1153  CZ  ARG   159    -188.113 124.979 -57.874  1.00341.83           C
ATOM   1154  NH1 ARG   159    -187.194 125.982 -57.764  1.00341.83           N
ATOM   1155  NH2 ARG   159    -187.854 123.754 -57.330  1.00341.83           N
ATOM   1156  C   ARG   159    -188.012 127.004 -61.644  1.00341.83           C
ATOM   1157  O   ARG   159    -186.918 126.445 -61.597  1.00341.83           O
ATOM   1158  N   HIS   160    -188.245 128.184 -61.035  1.00258.01           N
ATOM   1159  CA  HIS   160    -187.208 128.805 -60.265  1.00258.01           C
ATOM   1160  ND1 HIS   160    -184.248 130.411 -60.222  1.00258.01           N
ATOM   1161  CG  HIS   160    -185.578 130.744 -60.093  1.00258.01           C
ATOM   1162  CB  HIS   160    -186.683 130.111 -60.887  1.00258.01           C
ATOM   1163  NE2 HIS   160    -184.359 131.999 -58.668  1.00258.01           N
ATOM   1164  CD2 HIS   160    -185.628 131.715 -59.140  1.00258.01           C
ATOM   1165  CE1 HIS   160    -183.564 131.191 -59.347  1.00258.01           C
ATOM   1166  C   HIS   160    -187.783 129.152 -58.930  1.00258.01           C
ATOM   1167  O   HIS   160    -188.857 129.745 -58.840  1.00258.01           O
ATOM   1168  N   ASP   161    -187.080 128.767 -57.847  1.00208.82           N
ATOM   1169  CA  ASP   161    -187.547 129.078 -56.528  1.00208.82           C
ATOM   1170  CB  ASP   161    -187.884 127.835 -55.685  1.00208.82           C
ATOM   1171  CG  ASP   161    -188.552 128.291 -54.394  1.00208.82           C
ATOM   1172  OD1 ASP   161    -188.801 129.518 -54.254  1.00208.82           O
ATOM   1173  OD2 ASP   161    -188.827 127.414 -53.532  1.00208.82           O
ATOM   1174  C   ASP   161    -186.442 129.799 -55.825  1.00208.82           C
ATOM   1175  O   ASP   161    -185.284 129.390 -55.892  1.00208.82           O
ATOM   1176  N   SER   162    -186.770 130.914 -55.143  1.00133.38           N
ATOM   1177  CA  SER   162    -185.757 131.631 -54.427  1.00133.38           C
ATOM   1178  CB  SER   162    -185.545 133.069 -54.932  1.00133.38           C
ATOM   1179  OG  SER   162    -186.720 133.838 -54.720  1.00133.38           O
ATOM   1180  C   SER   162    -186.197 131.722 -53.003  1.00133.38           C
ATOM   1181  O   SER   162    -187.385 131.855 -52.716  1.00133.38           O
ATOM   1182  N   LEU   163    -185.235 131.625 -52.064  1.00272.52           N
ATOM   1183  CA  LEU   163    -185.570 131.708 -50.673  1.00272.52           C
ATOM   1184  CB  LEU   163    -185.348 130.391 -49.910  1.00272.52           C
ATOM   1185  CG  LEU   163    -186.234 129.239 -50.417  1.00272.52           C
ATOM   1186  CD1 LEU   163    -185.904 128.881 -51.875  1.00272.52           C
ATOM   1187  CD2 LEU   163    -186.166 128.025 -49.477  1.00272.52           C
ATOM   1188  C   LEU   163    -184.678 132.735 -50.053  1.00272.52           C
ATOM   1189  O   LEU   163    -183.533 132.906 -50.468  1.00272.52           O
ATOM   1190  N   LEU   164    -185.196 133.471 -49.048  1.00194.65           N
ATOM   1191  CA  LEU   164    -184.383 134.454 -48.391  1.00194.65           C
ATOM   1192  CB  LEU   164    -185.026 135.851 -48.333  1.00194.65           C
ATOM   1193  CG  LEU   164    -185.192 136.517 -49.713  1.00194.65           C
ATOM   1194  CD1 LEU   164    -185.833 137.907 -49.588  1.00194.65           C
ATOM   1195  CD2 LEU   164    -183.863 136.536 -50.485  1.00194.65           C
ATOM   1196  C   LEU   164    -184.182 134.010 -46.978  1.00194.65           C
ATOM   1197  O   LEU   164    -185.122 133.634 -46.280  1.00194.65           O
ATOM   1198  N   PRO   165    -182.947 134.017 -46.565  1.00 80.18           N
ATOM   1199  CA  PRO   165    -182.629 133.662 -45.210  1.00 80.18           C
ATOM   1200  CD  PRO   165    -181.862 133.702 -47.478  1.00 80.18           C
ATOM   1201  CB  PRO   165    -181.183 133.164 -45.224  1.00 80.18           C
ATOM   1202  CG  PRO   165    -180.620 133.634 -46.576  1.00 80.18           C
ATOM   1203  C   PRO   165    -182.842 134.836 -44.310  1.00 80.18           C
ATOM   1204  O   PRO   165    -182.833 135.966 -44.797  1.00 80.18           O
ATOM   1205  N   VAL   166    -183.050 134.595 -43.000  1.00 98.40           N
ATOM   1206  CA  VAL   166    -183.198 135.682 -42.077  1.00 98.40           C
ATOM   1207  CB  VAL   166    -184.605 135.877 -41.595  1.00 98.40           C
ATOM   1208  CG1 VAL   166    -185.487 136.249 -42.799  1.00 98.40           C
ATOM   1209  CG2 VAL   166    -185.053 134.602 -40.862  1.00 98.40           C
ATOM   1210  C   VAL   166    -182.363 135.350 -40.883  1.00 98.40           C
ATOM   1211  O   VAL   166    -182.267 134.190 -40.488  1.00 98.40           O
ATOM   1212  N   ASP   167    -181.713 136.368 -40.285  1.00185.14           N
ATOM   1213  CA  ASP   167    -180.898 136.109 -39.135  1.00185.14           C
ATOM   1214  CB  ASP   167    -179.390 136.229 -39.422  1.00185.14           C
ATOM   1215  CG  ASP   167    -178.617 135.691 -38.225  1.00185.14           C
ATOM   1216  OD1 ASP   167    -179.243 135.488 -37.151  1.00185.14           O
ATOM   1217  OD2 ASP   167    -177.386 135.469 -38.374  1.00185.14           O
ATOM   1218  C   ASP   167    -181.240 137.123 -38.090  1.00185.14           C
ATOM   1219  O   ASP   167    -181.234 138.324 -38.356  1.00185.14           O
ATOM   1220  N   SER   168    -181.572 136.660 -36.868  1.00178.69           N
ATOM   1221  CA  SER   168    -181.868 137.580 -35.808  1.00178.69           C
ATOM   1222  CB  SER   168    -183.323 137.505 -35.316  1.00178.69           C
ATOM   1223  OG  SER   168    -184.211 137.887 -36.355  1.00178.69           O
ATOM   1224  C   SER   168    -180.994 137.208 -34.654  1.00178.69           C
ATOM   1225  O   SER   168    -180.772 136.028 -34.390  1.00178.69           O
ATOM   1226  N   TYR   169    -180.450 138.217 -33.944  1.00316.58           N
ATOM   1227  CA  TYR   169    -179.600 137.912 -32.830  1.00316.58           C
ATOM   1228  CB  TYR   169    -178.110 138.115 -33.154  1.00316.58           C
ATOM   1229  CG  TYR   169    -177.308 137.681 -31.978  1.00316.58           C
ATOM   1230  CD1 TYR   169    -177.101 136.342 -31.738  1.00316.58           C
ATOM   1231  CD2 TYR   169    -176.750 138.607 -31.129  1.00316.58           C
ATOM   1232  CE1 TYR   169    -176.357 135.929 -30.659  1.00316.58           C
ATOM   1233  CE2 TYR   169    -176.005 138.198 -30.050  1.00316.58           C
ATOM   1234  CZ  TYR   169    -175.808 136.859 -29.811  1.00316.58           C
ATOM   1235  OH  TYR   169    -175.043 136.442 -28.701  1.00316.58           O
ATOM   1236  C   TYR   169    -179.968 138.835 -31.709  1.00316.58           C
ATOM   1237  O   TYR   169    -180.364 139.976 -31.941  1.00316.58           O
ATOM   1238  N   GLN   170    -179.869 138.350 -30.453  1.00305.97           N
ATOM   1239  CA  GLN   170    -180.184 139.185 -29.327  1.00305.97           C
ATOM   1240  CB  GLN   170    -181.616 138.990 -28.797  1.00305.97           C
ATOM   1241  CG  GLN   170    -182.701 139.423 -29.786  1.00305.97           C
ATOM   1242  CD  GLN   170    -182.678 140.943 -29.876  1.00305.97           C
ATOM   1243  OE1 GLN   170    -183.445 141.544 -30.625  1.00305.97           O
ATOM   1244  NE2 GLN   170    -181.772 141.584 -29.090  1.00305.97           N
ATOM   1245  C   GLN   170    -179.253 138.821 -28.212  1.00305.97           C
ATOM   1246  O   GLN   170    -178.726 137.711 -28.172  1.00305.97           O
ATOM   1247  N   SER   171    -179.007 139.769 -27.283  1.00238.89           N
ATOM   1248  CA  SER   171    -178.151 139.480 -26.167  1.00238.89           C
ATOM   1249  CB  SER   171    -176.672 139.828 -26.401  1.00238.89           C
ATOM   1250  OG  SER   171    -176.113 138.963 -27.377  1.00238.89           O
ATOM   1251  C   SER   171    -178.596 140.303 -25.001  1.00238.89           C
ATOM   1252  O   SER   171    -179.307 141.295 -25.157  1.00238.89           O
ATOM   1253  N   TRP   172    -178.192 139.880 -23.786  1.00343.01           N
ATOM   1254  CA  TRP   172    -178.506 140.605 -22.589  1.00343.01           C
ATOM   1255  CB  TRP   172    -179.618 139.945 -21.755  1.00343.01           C
ATOM   1256  CG  TRP   172    -180.044 140.736 -20.542  1.00343.01           C
ATOM   1257  CD2 TRP   172    -181.118 141.689 -20.553  1.00343.01           C
ATOM   1258  CD1 TRP   172    -179.559 140.714 -19.267  1.00343.01           C
ATOM   1259  NE1 TRP   172    -180.263 141.597 -18.483  1.00343.01           N
ATOM   1260  CE2 TRP   172    -181.225 142.204 -19.262  1.00343.01           C
ATOM   1261  CE3 TRP   172    -181.946 142.100 -21.558  1.00343.01           C
ATOM   1262  CZ2 TRP   172    -182.169 143.143 -18.955  1.00343.01           C
ATOM   1263  CZ3 TRP   172    -182.895 143.048 -21.246  1.00343.01           C
ATOM   1264  CH2 TRP   172    -183.004 143.559 -19.969  1.00343.01           C
ATOM   1265  C   TRP   172    -177.257 140.581 -21.763  1.00343.01           C
ATOM   1266  O   TRP   172    -176.449 139.664 -21.893  1.00343.01           O
ATOM   1267  N   ALA   173    -177.043 141.598 -20.903  1.00285.48           N
ATOM   1268  CA  ALA   173    -175.838 141.568 -20.124  1.00285.48           C
ATOM   1269  CB  ALA   173    -174.733 142.488 -20.669  1.00285.48           C
ATOM   1270  C   ALA   173    -176.137 142.025 -18.731  1.00285.48           C
ATOM   1271  O   ALA   173    -176.978 142.896 -18.513  1.00285.48           O
ATOM   1272  N   LEU   174    -175.454 141.410 -17.744  1.00293.87           N
ATOM   1273  CA  LEU   174    -175.593 141.787 -16.366  1.00293.87           C
ATOM   1274  CB  LEU   174    -176.617 140.903 -15.619  1.00293.87           C
ATOM   1275  CG  LEU   174    -176.990 141.325 -14.176  1.00293.87           C
ATOM   1276  CD1 LEU   174    -178.017 140.347 -13.583  1.00293.87           C
ATOM   1277  CD2 LEU   174    -175.770 141.482 -13.257  1.00293.87           C
ATOM   1278  C   LEU   174    -174.236 141.580 -15.765  1.00293.87           C
ATOM   1279  O   LEU   174    -173.581 140.578 -16.045  1.00293.87           O
ATOM   1280  N   ALA   175    -173.756 142.530 -14.935  1.00261.62           N
ATOM   1281  CA  ALA   175    -172.456 142.336 -14.358  1.00261.62           C
ATOM   1282  CB  ALA   175    -171.310 142.869 -15.236  1.00261.62           C
ATOM   1283  C   ALA   175    -172.386 143.072 -13.057  1.00261.62           C
ATOM   1284  O   ALA   175    -173.193 143.959 -12.785  1.00261.62           O
ATOM   1285  N   GLY   176    -171.411 142.690 -12.204  1.00121.21           N
ATOM   1286  CA  GLY   176    -171.214 143.356 -10.949  1.00121.21           C
ATOM   1287  C   GLY   176    -170.498 142.413 -10.034  1.00121.21           C
ATOM   1288  O   GLY   176    -170.484 141.204 -10.260  1.00121.21           O
ATOM   1289  N   GLY   177    -169.878 142.953  -8.962  1.00105.90           N
ATOM   1290  CA  GLY   177    -169.207 142.114  -8.010  1.00105.90           C
ATOM   1291  C   GLY   177    -168.178 142.936  -7.298  1.00105.90           C
ATOM   1292  O   GLY   177    -167.622 143.878  -7.861  1.00105.90           O
ATOM   1293  N   TRP   178    -167.903 142.590  -6.023  1.00301.90           N
ATOM   1294  CA  TRP   178    -166.914 143.293  -5.254  1.00301.90           C
ATOM   1295  CB  TRP   178    -167.533 144.376  -4.350  1.00301.90           C
ATOM   1296  CG  TRP   178    -166.555 145.135  -3.483  1.00301.90           C
ATOM   1297  CD2 TRP   178    -165.940 146.383  -3.843  1.00301.90           C
ATOM   1298  CD1 TRP   178    -166.101 144.828  -2.234  1.00301.90           C
ATOM   1299  NE1 TRP   178    -165.241 145.804  -1.792  1.00301.90           N
ATOM   1300  CE2 TRP   178    -165.134 146.768  -2.772  1.00301.90           C
ATOM   1301  CE3 TRP   178    -166.043 147.147  -4.969  1.00301.90           C
ATOM   1302  CZ2 TRP   178    -164.414 147.928  -2.812  1.00301.90           C
ATOM   1303  CZ3 TRP   178    -165.313 148.314  -5.008  1.00301.90           C
ATOM   1304  CH2 TRP   178    -164.514 148.697  -3.950  1.00301.90           C
ATOM   1305  C   TRP   178    -166.250 142.301  -4.350  1.00301.90           C
ATOM   1306  O   TRP   178    -166.924 141.517  -3.684  1.00301.90           O
ATOM   1307  N   ASN   179    -164.900 142.289  -4.317  1.00300.19           N
ATOM   1308  CA  ASN   179    -164.228 141.406  -3.404  1.00300.19           C
ATOM   1309  CB  ASN   179    -164.489 139.917  -3.698  1.00300.19           C
ATOM   1310  CG  ASN   179    -163.956 139.087  -2.538  1.00300.19           C
ATOM   1311  OD1 ASN   179    -162.756 139.063  -2.271  1.00300.19           O
ATOM   1312  ND2 ASN   179    -164.876 138.382  -1.826  1.00300.19           N
ATOM   1313  C   ASN   179    -162.753 141.646  -3.519  1.00300.19           C
ATOM   1314  O   ASN   179    -162.249 141.913  -4.608  1.00300.19           O
ATOM   1315  N   SER   180    -162.020 141.575  -2.386  1.00267.07           N
ATOM   1316  CA  SER   180    -160.593 141.731  -2.443  1.00267.07           C
ATOM   1317  CB  SER   180    -160.139 143.194  -2.588  1.00267.07           C
ATOM   1318  OG  SER   180    -160.593 143.731  -3.821  1.00267.07           O
ATOM   1319  C   SER   180    -160.015 141.228  -1.155  1.00267.07           C
ATOM   1320  O   SER   180    -160.648 141.325  -0.105  1.00267.07           O
ATOM   1321  N   GLN   181    -158.795 140.650  -1.209  1.00390.06           N
ATOM   1322  CA  GLN   181    -158.147 140.216  -0.002  1.00390.06           C
ATOM   1323  CB  GLN   181    -159.003 139.246   0.835  1.00390.06           C
ATOM   1324  CG  GLN   181    -158.404 138.892   2.199  1.00390.06           C
ATOM   1325  CD  GLN   181    -157.320 137.841   2.003  1.00390.06           C
ATOM   1326  OE1 GLN   181    -156.302 137.846   2.692  1.00390.06           O
ATOM   1327  NE2 GLN   181    -157.550 136.905   1.045  1.00390.06           N
ATOM   1328  C   GLN   181    -156.882 139.512  -0.389  1.00390.06           C
ATOM   1329  O   GLN   181    -156.827 138.860  -1.430  1.00390.06           O
ATOM   1330  N   MET   182    -155.815 139.644   0.430  1.00349.94           N
ATOM   1331  CA  MET   182    -154.592 138.955   0.121  1.00349.94           C
ATOM   1332  CB  MET   182    -153.729 139.668  -0.934  1.00349.94           C
ATOM   1333  CG  MET   182    -154.370 139.701  -2.323  1.00349.94           C
ATOM   1334  SD  MET   182    -154.615 138.063  -3.073  1.00349.94           S
ATOM   1335  CE  MET   182    -152.846 137.731  -3.315  1.00349.94           C
ATOM   1336  C   MET   182    -153.767 138.858   1.368  1.00349.94           C
ATOM   1337  O   MET   182    -153.893 139.681   2.274  1.00349.94           O
ATOM   1338  N   CYS   183    -152.907 137.820   1.450  1.00 64.30           N
ATOM   1339  CA  CYS   183    -152.035 137.665   2.582  1.00 64.30           C
ATOM   1340  CB  CYS   183    -152.685 136.933   3.769  1.00 64.30           C
ATOM   1341  SG  CYS   183    -154.067 137.867   4.492  1.00 64.30           S
ATOM   1342  C   CYS   183    -150.869 136.833   2.140  1.00 64.30           C
ATOM   1343  O   CYS   183    -150.963 136.097   1.159  1.00 64.30           O
ATOM   1344  N   CYS   184    -149.721 136.946   2.843  1.00 59.40           N
ATOM   1345  CA  CYS   184    -148.585 136.144   2.483  1.00 59.40           C
ATOM   1346  CB  CYS   184    -147.675 136.798   1.430  1.00 59.40           C
ATOM   1347  SG  CYS   184    -148.499 136.995  -0.179  1.00 59.40           S
ATOM   1348  C   CYS   184    -147.752 135.927   3.710  1.00 59.40           C
ATOM   1349  O   CYS   184    -147.810 136.709   4.658  1.00 59.40           O
ATOM   1350  N   GLN   185    -146.965 134.827   3.726  1.00224.90           N
ATOM   1351  CA  GLN   185    -146.101 134.548   4.839  1.00224.90           C
ATOM   1352  CB  GLN   185    -146.830 133.910   6.035  1.00224.90           C
ATOM   1353  CG  GLN   185    -147.885 134.827   6.660  1.00224.90           C
ATOM   1354  CD  GLN   185    -148.531 134.085   7.822  1.00224.90           C
ATOM   1355  OE1 GLN   185    -148.174 132.948   8.126  1.00224.90           O
ATOM   1356  NE2 GLN   185    -149.510 134.748   8.494  1.00224.90           N
ATOM   1357  C   GLN   185    -145.066 133.567   4.375  1.00224.90           C
ATOM   1358  O   GLN   185    -145.224 132.942   3.328  1.00224.90           O
ATOM   1359  N   GLY   186    -143.958 133.421   5.137  1.00145.10           N
ATOM   1360  CA  GLY   186    -142.957 132.460   4.764  1.00145.10           C
ATOM   1361  C   GLY   186    -141.774 132.611   5.674  1.00145.10           C
ATOM   1362  O   GLY   186    -141.532 133.687   6.220  1.00145.10           O
ATOM   1363  N   GLU   187    -141.004 131.515   5.860  1.00272.94           N
ATOM   1364  CA  GLU   187    -139.829 131.570   6.686  1.00272.94           C
ATOM   1365  CB  GLU   187    -140.134 131.440   8.190  1.00272.94           C
ATOM   1366  CG  GLU   187    -140.954 132.611   8.737  1.00272.94           C
ATOM   1367  CD  GLU   187    -141.193 132.377  10.222  1.00272.94           C
ATOM   1368  OE1 GLU   187    -140.631 131.388  10.764  1.00272.94           O
ATOM   1369  OE2 GLU   187    -141.939 133.186  10.836  1.00272.94           O
ATOM   1370  C   GLU   187    -138.951 130.412   6.303  1.00272.94           C
ATOM   1371  O   GLU   187    -139.431 129.410   5.775  1.00272.94           O
ATOM   1372  N   GLN   188    -137.623 130.533   6.537  1.00305.06           N
ATOM   1373  CA  GLN   188    -136.729 129.454   6.207  1.00305.06           C
ATOM   1374  CB  GLN   188    -136.111 129.575   4.803  1.00305.06           C
ATOM   1375  CG  GLN   188    -135.160 128.428   4.458  1.00305.06           C
ATOM   1376  CD  GLN   188    -134.621 128.659   3.052  1.00305.06           C
ATOM   1377  OE1 GLN   188    -135.145 129.477   2.298  1.00305.06           O
ATOM   1378  NE2 GLN   188    -133.541 127.917   2.689  1.00305.06           N
ATOM   1379  C   GLN   188    -135.592 129.454   7.188  1.00305.06           C
ATOM   1380  O   GLN   188    -135.322 130.464   7.836  1.00305.06           O
ATOM   1381  N   ASN   189    -134.906 128.296   7.336  1.00235.29           N
ATOM   1382  CA  ASN   189    -133.786 128.208   8.233  1.00235.29           C
ATOM   1383  CB  ASN   189    -134.114 127.519   9.568  1.00235.29           C
ATOM   1384  CG  ASN   189    -135.003 128.468  10.361  1.00235.29           C
ATOM   1385  OD1 ASN   189    -136.121 128.123  10.739  1.00235.29           O
ATOM   1386  ND2 ASN   189    -134.493 129.703  10.618  1.00235.29           N
ATOM   1387  C   ASN   189    -132.693 127.423   7.566  1.00235.29           C
ATOM   1388  O   ASN   189    -132.938 126.560   6.724  1.00235.29           O
ATOM   1389  N   PRO   190    -131.477 127.755   7.923  1.00 94.78           N
ATOM   1390  CA  PRO   190    -130.313 127.112   7.356  1.00 94.78           C
ATOM   1391  CD  PRO   190    -131.198 129.130   8.304  1.00 94.78           C
ATOM   1392  CB  PRO   190    -129.175 128.132   7.448  1.00 94.78           C
ATOM   1393  CG  PRO   190    -129.673 129.186   8.450  1.00 94.78           C
ATOM   1394  C   PRO   190    -129.947 125.781   7.952  1.00 94.78           C
ATOM   1395  O   PRO   190    -130.294 125.497   9.098  1.00 94.78           O
ATOM   1396  N   PRO   191    -129.272 124.987   7.155  1.00159.17           N
ATOM   1397  CA  PRO   191    -128.783 123.690   7.576  1.00159.17           C
ATOM   1398  CD  PRO   191    -129.673 124.970   5.756  1.00159.17           C
ATOM   1399  CB  PRO   191    -128.660 122.848   6.308  1.00159.17           C
ATOM   1400  CG  PRO   191    -129.650 123.497   5.330  1.00159.17           C
ATOM   1401  C   PRO   191    -127.470 123.791   8.305  1.00159.17           C
ATOM   1402  O   PRO   191    -126.905 124.882   8.356  1.00159.17           O
ATOM   1403  N   GLY   192    -126.966 122.665   8.870  1.00109.21           N
ATOM   1404  CA  GLY   192    -125.710 122.675   9.578  1.00109.21           C
ATOM   1405  C   GLY   192    -124.827 121.570   9.055  1.00109.21           C
ATOM   1406  O   GLY   192    -125.287 120.511   8.632  1.00109.21           O
ATOM   1407  N   PRO   193    -123.544 121.847   9.087  1.00186.89           N
ATOM   1408  CA  PRO   193    -122.541 120.915   8.606  1.00186.89           C
ATOM   1409  CD  PRO   193    -123.161 123.224   8.811  1.00186.89           C
ATOM   1410  CB  PRO   193    -121.329 121.763   8.220  1.00186.89           C
ATOM   1411  CG  PRO   193    -121.922 123.145   7.910  1.00186.89           C
ATOM   1412  C   PRO   193    -122.170 119.813   9.563  1.00186.89           C
ATOM   1413  O   PRO   193    -122.528 119.893  10.737  1.00186.89           O
ATOM   1414  N   PHE   194    -121.449 118.773   9.065  1.00333.86           N
ATOM   1415  CA  PHE   194    -121.008 117.646   9.854  1.00333.86           C
ATOM   1416  CB  PHE   194    -121.912 116.416   9.673  1.00333.86           C
ATOM   1417  CG  PHE   194    -121.865 116.068   8.224  1.00333.86           C
ATOM   1418  CD1 PHE   194    -122.659 116.738   7.320  1.00333.86           C
ATOM   1419  CD2 PHE   194    -121.028 115.078   7.765  1.00333.86           C
ATOM   1420  CE1 PHE   194    -122.621 116.424   5.982  1.00333.86           C
ATOM   1421  CE2 PHE   194    -120.985 114.760   6.428  1.00333.86           C
ATOM   1422  CZ  PHE   194    -121.781 115.434   5.533  1.00333.86           C
ATOM   1423  C   PHE   194    -119.622 117.244   9.400  1.00333.86           C
ATOM   1424  O   PHE   194    -119.198 117.610   8.305  1.00333.86           O
ATOM   1425  N   TRP   195    -118.868 116.485  10.243  1.00308.55           N
ATOM   1426  CA  TRP   195    -117.534 116.055   9.877  1.00308.55           C
ATOM   1427  CB  TRP   195    -116.409 116.975  10.396  1.00308.55           C
ATOM   1428  CG  TRP   195    -116.296 117.113  11.896  1.00308.55           C
ATOM   1429  CD2 TRP   195    -117.044 118.054  12.683  1.00308.55           C
ATOM   1430  CD1 TRP   195    -115.496 116.432  12.767  1.00308.55           C
ATOM   1431  NE1 TRP   195    -115.693 116.894  14.046  1.00308.55           N
ATOM   1432  CE2 TRP   195    -116.644 117.891  14.010  1.00308.55           C
ATOM   1433  CE3 TRP   195    -117.984 118.979  12.329  1.00308.55           C
ATOM   1434  CZ2 TRP   195    -117.180 118.656  15.006  1.00308.55           C
ATOM   1435  CZ3 TRP   195    -118.525 119.746  13.337  1.00308.55           C
ATOM   1436  CH2 TRP   195    -118.130 119.588  14.650  1.00308.55           C
ATOM   1437  C   TRP   195    -117.283 114.653  10.383  1.00308.55           C
ATOM   1438  O   TRP   195    -118.116 114.088  11.090  1.00308.55           O
ATOM   1439  N   LYS   196    -116.125 114.045  10.004  1.00313.90           N
ATOM   1440  CA  LYS   196    -115.812 112.678  10.366  1.00313.90           C
ATOM   1441  CB  LYS   196    -116.146 111.689   9.241  1.00313.90           C
ATOM   1442  CG  LYS   196    -115.300 111.944   7.991  1.00313.90           C
ATOM   1443  CD  LYS   196    -115.385 110.845   6.932  1.00313.90           C
ATOM   1444  CE  LYS   196    -116.281 111.210   5.746  1.00313.90           C
ATOM   1445  NZ  LYS   196    -116.168 110.180   4.689  1.00313.90           N
ATOM   1446  C   LYS   196    -114.328 112.532  10.622  1.00313.90           C
ATOM   1447  O   LYS   196    -113.574 113.494  10.493  1.00313.90           O
ATOM   1448  N   ALA   197    -113.878 111.309  11.020  1.00294.14           N
ATOM   1449  CA  ALA   197    -112.476 111.042  11.270  1.00294.14           C
ATOM   1450  CB  ALA   197    -112.021 111.420  12.690  1.00294.14           C
ATOM   1451  C   ALA   197    -112.205 109.563  11.104  1.00294.14           C
ATOM   1452  O   ALA   197    -113.134 108.758  11.096  1.00294.14           O
ATOM   1453  N   ALA   198    -110.911 109.169  10.944  1.00299.17           N
ATOM   1454  CA  ALA   198    -110.545 107.775  10.791  1.00299.17           C
ATOM   1455  CB  ALA   198    -110.728 107.245   9.359  1.00299.17           C
ATOM   1456  C   ALA   198    -109.086 107.596  11.147  1.00299.17           C
ATOM   1457  O   ALA   198    -108.356 108.578  11.270  1.00299.17           O
ATOM   1458  N   PHE   199    -108.625 106.330  11.352  1.00337.58           N
ATOM   1459  CA  PHE   199    -107.243 106.073  11.706  1.00337.58           C
ATOM   1460  CB  PHE   199    -107.011 106.266  13.219  1.00337.58           C
ATOM   1461  CG  PHE   199    -105.562 106.460  13.508  1.00337.58           C
ATOM   1462  CD1 PHE   199    -104.939 107.624  13.120  1.00337.58           C
ATOM   1463  CD2 PHE   199    -104.841 105.515  14.200  1.00337.58           C
ATOM   1464  CE1 PHE   199    -103.608 107.833  13.389  1.00337.58           C
ATOM   1465  CE2 PHE   199    -103.508 105.718  14.474  1.00337.58           C
ATOM   1466  CZ  PHE   199    -102.890 106.875  14.063  1.00337.58           C
ATOM   1467  C   PHE   199    -106.929 104.633  11.344  1.00337.58           C
ATOM   1468  O   PHE   199    -107.851 103.849  11.128  1.00337.58           O
ATOM   1469  N   ALA   200    -105.625 104.238  11.248  1.00299.79           N
ATOM   1470  CA  ALA   200    -105.307 102.866  10.890  1.00299.79           C
ATOM   1471  CB  ALA   200    -105.545 102.552   9.404  1.00299.79           C
ATOM   1472  C   ALA   200    -103.852 102.540  11.169  1.00299.79           C
ATOM   1473  O   ALA   200    -103.035 103.437  11.374  1.00299.79           O
ATOM   1474  N   ASP   201    -103.501 101.221  11.202  1.00275.77           N
ATOM   1475  CA  ASP   201    -102.143 100.772  11.451  1.00275.77           C
ATOM   1476  CB  ASP   201    -101.835 100.554  12.944  1.00275.77           C
ATOM   1477  CG  ASP   201    -100.319 100.537  13.126  1.00275.77           C
ATOM   1478  OD1 ASP   201     -99.595 100.928  12.172  1.00275.77           O
ATOM   1479  OD2 ASP   201     -99.867 100.142  14.234  1.00275.77           O
ATOM   1480  C   ASP   201    -101.905  99.444  10.752  1.00275.77           C
ATOM   1481  O   ASP   201    -102.798  98.926  10.084  1.00275.77           O
ATOM   1482  N   SER   202    -100.674  98.866  10.873  1.00189.78           N
ATOM   1483  CA  SER   202    -100.341  97.594  10.260  1.00189.78           C
ATOM   1484  CB  SER   202     -99.895  97.718   8.796  1.00189.78           C
ATOM   1485  OG  SER   202     -98.700  98.479   8.727  1.00189.78           O
ATOM   1486  C   SER   202     -99.188  96.952  11.002  1.00189.78           C
ATOM   1487  O   SER   202     -98.550  97.590  11.837  1.00189.78           O
ATOM   1488  N   SER   203     -98.889  95.657  10.705  1.00174.78           N
ATOM   1489  CA  SER   203     -97.816  94.937  11.363  1.00174.78           C
ATOM   1490  CB  SER   203     -98.209  94.445  12.764  1.00174.78           C
ATOM   1491  OG  SER   203     -99.307  93.550  12.671  1.00174.78           O
ATOM   1492  C   SER   203     -97.433  93.722  10.541  1.00174.78           C
ATOM   1493  O   SER   203     -97.966  93.522   9.450  1.00174.78           O
ATOM   1494  N   GLY   204     -96.475  92.881  11.033  1.00149.07           N
ATOM   1495  CA  GLY   204     -96.067  91.700  10.292  1.00149.07           C
ATOM   1496  C   GLY   204     -95.128  90.832  11.108  1.00149.07           C
ATOM   1497  O   GLY   204     -94.759  91.191  12.225  1.00149.07           O
ATOM   1498  N   GLN   205     -94.729  89.647  10.559  1.00336.51           N
ATOM   1499  CA  GLN   205     -93.828  88.723  11.222  1.00336.51           C
ATOM   1500  CB  GLN   205     -94.540  87.718  12.147  1.00336.51           C
ATOM   1501  CG  GLN   205     -95.499  86.764  11.432  1.00336.51           C
ATOM   1502  CD  GLN   205     -96.783  87.514  11.095  1.00336.51           C
ATOM   1503  OE1 GLN   205     -96.875  88.185  10.068  1.00336.51           O
ATOM   1504  NE2 GLN   205     -97.807  87.399  11.984  1.00336.51           N
ATOM   1505  C   GLN   205     -93.049  87.942  10.183  1.00336.51           C
ATOM   1506  O   GLN   205     -93.346  88.030   8.994  1.00336.51           O
ATOM   1507  N   HIS   206     -92.006  87.166  10.596  1.00283.45           N
ATOM   1508  CA  HIS   206     -91.203  86.456   9.618  1.00283.45           C
ATOM   1509  ND1 HIS   206     -89.348  88.402  11.377  1.00283.45           N
ATOM   1510  CG  HIS   206     -89.039  87.506  10.377  1.00283.45           C
ATOM   1511  CB  HIS   206     -89.941  87.227   9.212  1.00283.45           C
ATOM   1512  NE2 HIS   206     -87.354  87.553  11.877  1.00283.45           N
ATOM   1513  CD2 HIS   206     -87.818  86.997  10.698  1.00283.45           C
ATOM   1514  CE1 HIS   206     -88.307  88.391  12.246  1.00283.45           C
ATOM   1515  C   HIS   206     -90.734  85.110  10.128  1.00283.45           C
ATOM   1516  O   HIS   206     -90.465  84.916  11.313  1.00283.45           O
ATOM   1517  N   PRO   207     -90.649  84.171   9.204  1.00184.82           N
ATOM   1518  CA  PRO   207     -90.240  82.814   9.519  1.00184.82           C
ATOM   1519  CD  PRO   207     -91.627  84.186   8.123  1.00184.82           C
ATOM   1520  CB  PRO   207     -90.847  81.915   8.445  1.00184.82           C
ATOM   1521  CG  PRO   207     -92.037  82.720   7.906  1.00184.82           C
ATOM   1522  C   PRO   207     -88.761  82.551   9.609  1.00184.82           C
ATOM   1523  O   PRO   207     -87.950  83.340   9.129  1.00184.82           O
ATOM   1524  N   PRO   208     -88.459  81.468  10.289  1.00 92.17           N
ATOM   1525  CA  PRO   208     -87.128  80.893  10.348  1.00 92.17           C
ATOM   1526  CD  PRO   208     -89.204  81.216  11.511  1.00 92.17           C
ATOM   1527  CB  PRO   208     -86.991  80.297  11.751  1.00 92.17           C
ATOM   1528  CG  PRO   208     -88.438  80.099  12.226  1.00 92.17           C
ATOM   1529  C   PRO   208     -86.997  79.823   9.282  1.00 92.17           C
ATOM   1530  O   PRO   208     -88.022  79.420   8.736  1.00 92.17           O
ATOM   1531  N   ASP   209     -85.760  79.349   8.969  1.00225.68           N
ATOM   1532  CA  ASP   209     -85.559  78.239   8.055  1.00225.68           C
ATOM   1533  CB  ASP   209     -84.953  78.642   6.692  1.00225.68           C
ATOM   1534  CG  ASP   209     -85.151  77.514   5.674  1.00225.68           C
ATOM   1535  OD1 ASP   209     -85.702  76.446   6.049  1.00225.68           O
ATOM   1536  OD2 ASP   209     -84.750  77.710   4.493  1.00225.68           O
ATOM   1537  C   ASP   209     -84.560  77.306   8.702  1.00225.68           C
ATOM   1538  O   ASP   209     -83.538  77.765   9.210  1.00225.68           O
ATOM   1539  N   ALA   210     -84.804  75.969   8.707  1.00249.08           N
ATOM   1540  CA  ALA   210     -83.870  75.084   9.373  1.00249.08           C
ATOM   1541  CB  ALA   210     -84.393  74.535  10.711  1.00249.08           C
ATOM   1542  C   ALA   210     -83.552  73.870   8.541  1.00249.08           C
ATOM   1543  O   ALA   210     -84.377  73.405   7.755  1.00249.08           O
ATOM   1544  N   CYS   211     -82.321  73.316   8.713  1.00 95.77           N
ATOM   1545  CA  CYS   211     -81.917  72.143   7.976  1.00 95.77           C
ATOM   1546  CB  CYS   211     -81.273  72.482   6.619  1.00 95.77           C
ATOM   1547  SG  CYS   211     -82.403  73.362   5.493  1.00 95.77           S
ATOM   1548  C   CYS   211     -80.900  71.369   8.777  1.00 95.77           C
ATOM   1549  O   CYS   211     -80.256  71.905   9.680  1.00 95.77           O
ATOM   1550  N   ALA   212     -80.735  70.068   8.459  1.00252.60           N
ATOM   1551  CA  ALA   212     -79.803  69.246   9.176  1.00252.60           C
ATOM   1552  CB  ALA   212     -80.487  68.282  10.160  1.00252.60           C
ATOM   1553  C   ALA   212     -79.112  68.399   8.161  1.00252.60           C
ATOM   1554  O   ALA   212     -79.626  68.196   7.063  1.00252.60           O
ATOM   1555  N   PHE   213     -77.900  67.900   8.475  1.00356.83           N
ATOM   1556  CA  PHE   213     -77.299  67.074   7.472  1.00356.83           C
ATOM   1557  CB  PHE   213     -76.493  67.853   6.408  1.00356.83           C
ATOM   1558  CG  PHE   213     -75.517  68.757   7.071  1.00356.83           C
ATOM   1559  CD1 PHE   213     -74.382  68.289   7.718  1.00356.83           C
ATOM   1560  CD2 PHE   213     -75.766  70.113   7.007  1.00356.83           C
ATOM   1561  CE1 PHE   213     -73.530  69.211   8.298  1.00356.83           C
ATOM   1562  CE2 PHE   213     -74.917  71.019   7.585  1.00356.83           C
ATOM   1563  CZ  PHE   213     -73.796  70.564   8.240  1.00356.83           C
ATOM   1564  C   PHE   213     -76.411  66.037   8.082  1.00356.83           C
ATOM   1565  O   PHE   213     -75.845  66.217   9.163  1.00356.83           O
ATOM   1566  N   ARG   214     -76.338  64.884   7.381  1.00389.05           N
ATOM   1567  CA  ARG   214     -75.461  63.792   7.691  1.00389.05           C
ATOM   1568  CB  ARG   214     -75.859  62.996   8.951  1.00389.05           C
ATOM   1569  CG  ARG   214     -77.182  62.243   8.848  1.00389.05           C
ATOM   1570  CD  ARG   214     -77.610  61.615  10.172  1.00389.05           C
ATOM   1571  NE  ARG   214     -78.887  60.889   9.919  1.00389.05           N
ATOM   1572  CZ  ARG   214     -79.119  59.635  10.414  1.00389.05           C
ATOM   1573  NH1 ARG   214     -78.167  58.993  11.150  1.00389.05           N
ATOM   1574  NH2 ARG   214     -80.319  59.026  10.196  1.00389.05           N
ATOM   1575  C   ARG   214     -75.547  62.894   6.493  1.00389.05           C
ATOM   1576  O   ARG   214     -76.608  62.843   5.868  1.00389.05           O
ATOM   1577  N   ARG   215     -74.452  62.178   6.110  1.00418.69           N
ATOM   1578  CA  ARG   215     -74.624  61.414   4.900  1.00418.69           C
ATOM   1579  CB  ARG   215     -74.472  62.294   3.641  1.00418.69           C
ATOM   1580  CG  ARG   215     -75.565  63.348   3.384  1.00418.69           C
ATOM   1581  CD  ARG   215     -75.454  64.679   4.148  1.00418.69           C
ATOM   1582  NE  ARG   215     -74.478  65.555   3.426  1.00418.69           N
ATOM   1583  CZ  ARG   215     -74.852  66.768   2.912  1.00418.69           C
ATOM   1584  NH1 ARG   215     -76.104  67.255   3.146  1.00418.69           N
ATOM   1585  NH2 ARG   215     -73.989  67.490   2.141  1.00418.69           N
ATOM   1586  C   ARG   215     -73.603  60.305   4.708  1.00418.69           C
ATOM   1587  O   ARG   215     -72.458  60.419   5.152  1.00418.69           O
ATOM   1588  N   GLY   216     -74.066  59.199   4.047  1.00376.63           N
ATOM   1589  CA  GLY   216     -73.385  58.089   3.396  1.00376.63           C
ATOM   1590  C   GLY   216     -72.301  57.351   4.126  1.00376.63           C
ATOM   1591  O   GLY   216     -71.192  57.856   4.277  1.00376.63           O
ATOM   1592  N   ARG   217     -72.568  56.118   4.602  1.00275.27           N
ATOM   1593  CA  ARG   217     -71.451  55.404   5.138  1.00275.27           C
ATOM   1594  CB  ARG   217     -71.839  54.210   6.019  1.00275.27           C
ATOM   1595  CG  ARG   217     -70.627  53.603   6.722  1.00275.27           C
ATOM   1596  CD  ARG   217     -70.186  54.414   7.936  1.00275.27           C
ATOM   1597  NE  ARG   217     -71.223  54.189   8.979  1.00275.27           N
ATOM   1598  CZ  ARG   217     -71.367  55.080   9.998  1.00275.27           C
ATOM   1599  NH1 ARG   217     -70.507  56.134  10.090  1.00275.27           N
ATOM   1600  NH2 ARG   217     -72.362  54.911  10.919  1.00275.27           N
ATOM   1601  C   ARG   217     -70.718  54.861   3.947  1.00275.27           C
ATOM   1602  O   ARG   217     -70.863  53.692   3.601  1.00275.27           O
ATOM   1603  N   LYS   218     -69.895  55.702   3.280  1.00202.05           N
ATOM   1604  CA  LYS   218     -69.213  55.202   2.120  1.00202.05           C
ATOM   1605  CB  LYS   218     -70.091  55.034   0.886  1.00202.05           C
ATOM   1606  CG  LYS   218     -70.874  53.732   0.856  1.00202.05           C
ATOM   1607  CD  LYS   218     -71.922  53.739  -0.253  1.00202.05           C
ATOM   1608  CE  LYS   218     -71.391  54.264  -1.598  1.00202.05           C
ATOM   1609  NZ  LYS   218     -71.363  55.748  -1.634  1.00202.05           N
ATOM   1610  C   LYS   218     -68.144  56.133   1.661  1.00202.05           C
ATOM   1611  O   LYS   218     -67.036  56.145   2.192  1.00202.05           O
ATOM   1612  N   LYS   219     -68.484  56.882   0.586  1.00185.55           N
ATOM   1613  CA  LYS   219     -67.622  57.764  -0.141  1.00185.55           C
ATOM   1614  CB  LYS   219     -68.368  58.450  -1.296  1.00185.55           C
ATOM   1615  CG  LYS   219     -67.443  58.930  -2.411  1.00185.55           C
ATOM   1616  CD  LYS   219     -66.500  60.064  -2.015  1.00185.55           C
ATOM   1617  CE  LYS   219     -66.846  61.395  -2.688  1.00185.55           C
ATOM   1618  NZ  LYS   219     -66.591  61.301  -4.143  1.00185.55           N
ATOM   1619  C   LYS   219     -67.122  58.800   0.796  1.00185.55           C
ATOM   1620  O   LYS   219     -65.926  59.074   0.820  1.00185.55           O
ATOM   1621  N   ARG   220     -68.017  59.413   1.588  1.00205.63           N
ATOM   1622  CA  ARG   220     -67.546  60.298   2.610  1.00205.63           C
ATOM   1623  CB  ARG   220     -66.354  59.777   3.449  1.00205.63           C
ATOM   1624  CG  ARG   220     -66.447  58.396   4.090  1.00205.63           C
ATOM   1625  CD  ARG   220     -65.193  58.094   4.915  1.00205.63           C
ATOM   1626  NE  ARG   220     -65.081  56.620   5.033  1.00205.63           N
ATOM   1627  CZ  ARG   220     -64.032  56.001   4.415  1.00205.63           C
ATOM   1628  NH1 ARG   220     -63.093  56.754   3.772  1.00205.63           N
ATOM   1629  NH2 ARG   220     -63.902  54.645   4.476  1.00205.63           N
ATOM   1630  C   ARG   220     -66.966  61.521   1.993  1.00205.63           C
ATOM   1631  O   ARG   220     -66.605  61.575   0.821  1.00205.63           O
ATOM   1632  N   ILE   221     -66.862  62.550   2.836  1.00146.66           N
ATOM   1633  CA  ILE   221     -66.179  63.771   2.584  1.00146.66           C
ATOM   1634  CB  ILE   221     -67.033  65.005   2.536  1.00146.66           C
ATOM   1635  CG1 ILE   221     -67.843  65.185   3.829  1.00146.66           C
ATOM   1636  CG2 ILE   221     -67.839  64.944   1.224  1.00146.66           C
ATOM   1637  CD1 ILE   221     -68.865  64.073   4.070  1.00146.66           C
ATOM   1638  C   ILE   221     -65.216  63.817   3.715  1.00146.66           C
ATOM   1639  O   ILE   221     -65.478  63.277   4.792  1.00146.66           O
ATOM   1640  N   PRO   222     -64.109  64.453   3.476  1.00136.53           N
ATOM   1641  CA  PRO   222     -62.921  64.368   4.297  1.00136.53           C
ATOM   1642  CD  PRO   222     -64.008  65.471   2.431  1.00136.53           C
ATOM   1643  CB  PRO   222     -61.866  65.159   3.516  1.00136.53           C
ATOM   1644  CG  PRO   222     -62.664  66.181   2.687  1.00136.53           C
ATOM   1645  C   PRO   222     -62.950  64.787   5.758  1.00136.53           C
ATOM   1646  O   PRO   222     -63.929  65.391   6.210  1.00136.53           O
ATOM   1647  N   TYR   223     -61.897  64.359   6.522  1.00149.93           N
ATOM   1648  CA  TYR   223     -61.643  64.724   7.903  1.00149.93           C
ATOM   1649  CB  TYR   223     -60.320  64.139   8.460  1.00149.93           C
ATOM   1650  CG  TYR   223     -60.366  62.842   9.193  1.00149.93           C
ATOM   1651  CD1 TYR   223     -60.679  61.625   8.643  1.00149.93           C
ATOM   1652  CD2 TYR   223     -60.050  62.910  10.524  1.00149.93           C
ATOM   1653  CE1 TYR   223     -60.660  60.514   9.464  1.00149.93           C
ATOM   1654  CE2 TYR   223     -60.028  61.812  11.344  1.00149.93           C
ATOM   1655  CZ  TYR   223     -60.331  60.595  10.803  1.00149.93           C
ATOM   1656  OH  TYR   223     -60.306  59.458  11.647  1.00149.93           O
ATOM   1657  C   TYR   223     -61.372  66.187   8.015  1.00149.93           C
ATOM   1658  O   TYR   223     -62.152  66.908   8.629  1.00149.93           O
ATOM   1659  N   SER   224     -60.284  66.674   7.383  1.00 67.19           N
ATOM   1660  CA  SER   224     -59.943  68.064   7.502  1.00 67.19           C
ATOM   1661  CB  SER   224     -59.119  68.340   8.768  1.00 67.19           C
ATOM   1662  OG  SER   224     -59.825  67.864   9.906  1.00 67.19           O
ATOM   1663  C   SER   224     -59.052  68.301   6.336  1.00 67.19           C
ATOM   1664  O   SER   224     -58.347  67.380   5.938  1.00 67.19           O
ATOM   1665  N   LYS   225     -59.056  69.501   5.719  1.00126.65           N
ATOM   1666  CA  LYS   225     -58.209  69.628   4.565  1.00126.65           C
ATOM   1667  CB  LYS   225     -58.719  70.571   3.453  1.00126.65           C
ATOM   1668  CG  LYS   225     -58.668  72.074   3.645  1.00126.65           C
ATOM   1669  CD  LYS   225     -59.055  72.757   2.328  1.00126.65           C
ATOM   1670  CE  LYS   225     -58.648  74.226   2.232  1.00126.65           C
ATOM   1671  NZ  LYS   225     -58.792  74.706   0.837  1.00126.65           N
ATOM   1672  C   LYS   225     -56.756  69.775   4.928  1.00126.65           C
ATOM   1673  O   LYS   225     -55.875  69.411   4.150  1.00126.65           O
ATOM   1674  N   GLY   226     -56.457  70.354   6.106  1.00 47.05           N
ATOM   1675  CA  GLY   226     -55.103  70.436   6.584  1.00 47.05           C
ATOM   1676  C   GLY   226     -54.665  69.036   6.859  1.00 47.05           C
ATOM   1677  O   GLY   226     -53.482  68.702   6.807  1.00 47.05           O
ATOM   1678  N   GLN   227     -55.630  68.203   7.275  1.00125.29           N
ATOM   1679  CA  GLN   227     -55.356  66.835   7.588  1.00125.29           C
ATOM   1680  CB  GLN   227     -56.548  66.175   8.314  1.00125.29           C
ATOM   1681  CG  GLN   227     -56.530  66.334   9.842  1.00125.29           C
ATOM   1682  CD  GLN   227     -56.520  67.796  10.292  1.00125.29           C
ATOM   1683  OE1 GLN   227     -57.444  68.260  10.959  1.00125.29           O
ATOM   1684  NE2 GLN   227     -55.417  68.527   9.984  1.00125.29           N
ATOM   1685  C   GLN   227     -55.018  66.061   6.345  1.00125.29           C
ATOM   1686  O   GLN   227     -54.019  65.345   6.294  1.00125.29           O
ATOM   1687  N   LEU   228     -55.843  66.196   5.295  1.00107.16           N
ATOM   1688  CA  LEU   228     -55.614  65.511   4.056  1.00107.16           C
ATOM   1689  CB  LEU   228     -56.832  65.565   3.119  1.00107.16           C
ATOM   1690  CG  LEU   228     -57.933  64.566   3.526  1.00107.16           C
ATOM   1691  CD1 LEU   228     -57.449  63.130   3.262  1.00107.16           C
ATOM   1692  CD2 LEU   228     -58.416  64.765   4.972  1.00107.16           C
ATOM   1693  C   LEU   228     -54.420  66.078   3.362  1.00107.16           C
ATOM   1694  O   LEU   228     -53.703  65.361   2.668  1.00107.16           O
ATOM   1695  N   ARG   229     -54.196  67.397   3.478  1.00 80.58           N
ATOM   1696  CA  ARG   229     -53.083  67.956   2.771  1.00 80.58           C
ATOM   1697  CB  ARG   229     -53.015  69.488   2.827  1.00 80.58           C
ATOM   1698  CG  ARG   229     -51.804  70.028   2.063  1.00 80.58           C
ATOM   1699  CD  ARG   229     -51.758  71.553   1.960  1.00 80.58           C
ATOM   1700  NE  ARG   229     -52.703  71.975   0.889  1.00 80.58           N
ATOM   1701  CZ  ARG   229     -52.265  72.051  -0.401  1.00 80.58           C
ATOM   1702  NH1 ARG   229     -50.987  71.678  -0.708  1.00 80.58           N
ATOM   1703  NH2 ARG   229     -53.106  72.499  -1.377  1.00 80.58           N
ATOM   1704  C   ARG   229     -51.794  67.431   3.314  1.00 80.58           C
ATOM   1705  O   ARG   229     -50.914  67.031   2.557  1.00 80.58           O
ATOM   1706  N   GLU   230     -51.652  67.404   4.649  1.00 96.68           N
ATOM   1707  CA  GLU   230     -50.424  66.998   5.269  1.00 96.68           C
ATOM   1708  CB  GLU   230     -50.432  67.245   6.790  1.00 96.68           C
ATOM   1709  CG  GLU   230     -49.044  67.190   7.431  1.00 96.68           C
ATOM   1710  CD  GLU   230     -49.138  67.802   8.825  1.00 96.68           C
ATOM   1711  OE1 GLU   230     -50.279  68.105   9.265  1.00 96.68           O
ATOM   1712  OE2 GLU   230     -48.068  67.980   9.466  1.00 96.68           O
ATOM   1713  C   GLU   230     -50.189  65.541   5.019  1.00 96.68           C
ATOM   1714  O   GLU   230     -49.048  65.084   4.950  1.00 96.68           O
ATOM   1715  N   LEU   231     -51.272  64.750   4.942  1.00160.66           N
ATOM   1716  CA  LEU   231     -51.086  63.340   4.787  1.00160.66           C
ATOM   1717  CB  LEU   231     -52.392  62.555   4.971  1.00160.66           C
ATOM   1718  CG  LEU   231     -52.155  61.080   5.336  1.00160.66           C
ATOM   1719  CD1 LEU   231     -51.369  60.321   4.260  1.00160.66           C
ATOM   1720  CD2 LEU   231     -51.513  60.989   6.730  1.00160.66           C
ATOM   1721  C   LEU   231     -50.546  63.039   3.419  1.00160.66           C
ATOM   1722  O   LEU   231     -49.572  62.304   3.267  1.00160.66           O
ATOM   1723  N   GLU   232     -51.167  63.631   2.381  1.00 68.24           N
ATOM   1724  CA  GLU   232     -50.807  63.380   1.015  1.00 68.24           C
ATOM   1725  CB  GLU   232     -51.796  64.003   0.010  1.00 68.24           C
ATOM   1726  CG  GLU   232     -53.192  63.375   0.089  1.00 68.24           C
ATOM   1727  CD  GLU   232     -54.098  64.029  -0.948  1.00 68.24           C
ATOM   1728  OE1 GLU   232     -53.841  65.206  -1.316  1.00 68.24           O
ATOM   1729  OE2 GLU   232     -55.067  63.352  -1.383  1.00 68.24           O
ATOM   1730  C   GLU   232     -49.447  63.933   0.756  1.00 68.24           C
ATOM   1731  O   GLU   232     -48.697  63.403  -0.060  1.00 68.24           O
ATOM   1732  N   ARG   233     -49.114  65.058   1.406  1.00163.95           N
ATOM   1733  CA  ARG   233     -47.840  65.662   1.164  1.00163.95           C
ATOM   1734  CB  ARG   233     -47.720  67.030   1.838  1.00163.95           C
ATOM   1735  CG  ARG   233     -46.543  67.821   1.290  1.00163.95           C
ATOM   1736  CD  ARG   233     -46.653  68.026  -0.220  1.00163.95           C
ATOM   1737  NE  ARG   233     -48.101  68.111  -0.559  1.00163.95           N
ATOM   1738  CZ  ARG   233     -48.679  67.133  -1.315  1.00163.95           C
ATOM   1739  NH1 ARG   233     -47.919  66.107  -1.799  1.00163.95           N
ATOM   1740  NH2 ARG   233     -50.012  67.188  -1.602  1.00163.95           N
ATOM   1741  C   ARG   233     -46.716  64.806   1.667  1.00163.95           C
ATOM   1742  O   ARG   233     -45.775  64.491   0.941  1.00163.95           O
ATOM   1743  N   GLU   234     -46.807  64.369   2.930  1.00 64.75           N
ATOM   1744  CA  GLU   234     -45.747  63.615   3.533  1.00 64.75           C
ATOM   1745  CB  GLU   234     -46.049  63.307   5.006  1.00 64.75           C
ATOM   1746  CG  GLU   234     -46.161  64.569   5.861  1.00 64.75           C
ATOM   1747  CD  GLU   234     -46.485  64.131   7.277  1.00 64.75           C
ATOM   1748  OE1 GLU   234     -47.167  63.081   7.419  1.00 64.75           O
ATOM   1749  OE2 GLU   234     -46.057  64.830   8.234  1.00 64.75           O
ATOM   1750  C   GLU   234     -45.626  62.318   2.812  1.00 64.75           C
ATOM   1751  O   GLU   234     -44.542  61.746   2.692  1.00 64.75           O
ATOM   1752  N   TYR   235     -46.779  61.789   2.382  1.00 76.13           N
ATOM   1753  CA  TYR   235     -46.825  60.538   1.695  1.00 76.13           C
ATOM   1754  CB  TYR   235     -48.258  59.997   1.618  1.00 76.13           C
ATOM   1755  CG  TYR   235     -48.141  58.543   1.354  1.00 76.13           C
ATOM   1756  CD1 TYR   235     -48.042  58.052   0.075  1.00 76.13           C
ATOM   1757  CD2 TYR   235     -48.118  57.672   2.419  1.00 76.13           C
ATOM   1758  CE1 TYR   235     -47.929  56.699  -0.136  1.00 76.13           C
ATOM   1759  CE2 TYR   235     -48.006  56.320   2.213  1.00 76.13           C
ATOM   1760  CZ  TYR   235     -47.913  55.834   0.932  1.00 76.13           C
ATOM   1761  OH  TYR   235     -47.797  54.446   0.713  1.00 76.13           O
ATOM   1762  C   TYR   235     -46.280  60.694   0.305  1.00 76.13           C
ATOM   1763  O   TYR   235     -45.573  59.821  -0.189  1.00 76.13           O
ATOM   1764  N   ALA   236     -46.628  61.803  -0.376  1.00 41.44           N
ATOM   1765  CA  ALA   236     -46.220  62.045  -1.733  1.00 41.44           C
ATOM   1766  CB  ALA   236     -46.862  63.312  -2.324  1.00 41.44           C
ATOM   1767  C   ALA   236     -44.739  62.216  -1.826  1.00 41.44           C
ATOM   1768  O   ALA   236     -44.118  61.755  -2.783  1.00 41.44           O
ATOM   1769  N   ALA   237     -44.139  62.898  -0.835  1.00 53.40           N
ATOM   1770  CA  ALA   237     -42.743  63.222  -0.895  1.00 53.40           C
ATOM   1771  CB  ALA   237     -42.277  64.044   0.318  1.00 53.40           C
ATOM   1772  C   ALA   237     -41.904  61.983  -0.937  1.00 53.40           C
ATOM   1773  O   ALA   237     -40.993  61.873  -1.755  1.00 53.40           O
ATOM   1774  N   ASN   238     -42.204  61.001  -0.070  1.00191.05           N
ATOM   1775  CA  ASN   238     -41.413  59.809   0.002  1.00191.05           C
ATOM   1776  CB  ASN   238     -40.435  59.803   1.188  1.00191.05           C
ATOM   1777  CG  ASN   238     -39.398  60.890   0.951  1.00191.05           C
ATOM   1778  OD1 ASN   238     -38.738  60.920  -0.087  1.00191.05           O
ATOM   1779  ND2 ASN   238     -39.255  61.816   1.936  1.00191.05           N
ATOM   1780  C   ASN   238     -42.376  58.692   0.235  1.00191.05           C
ATOM   1781  O   ASN   238     -43.393  58.579  -0.439  1.00191.05           O
ATOM   1782  N   LYS   239     -41.977  57.691   1.022  1.00187.67           N
ATOM   1783  CA  LYS   239     -42.914  56.690   1.433  1.00187.67           C
ATOM   1784  CB  LYS   239     -42.236  55.320   1.593  1.00187.67           C
ATOM   1785  CG  LYS   239     -40.916  55.389   2.359  1.00187.67           C
ATOM   1786  CD  LYS   239     -40.360  54.025   2.763  1.00187.67           C
ATOM   1787  CE  LYS   239     -38.961  54.115   3.371  1.00187.67           C
ATOM   1788  NZ  LYS   239     -38.922  55.206   4.369  1.00187.67           N
ATOM   1789  C   LYS   239     -43.606  57.047   2.711  1.00187.67           C
ATOM   1790  O   LYS   239     -44.828  56.948   2.830  1.00187.67           O
ATOM   1791  N   PHE   240     -42.822  57.498   3.712  1.00139.09           N
ATOM   1792  CA  PHE   240     -43.411  57.677   5.001  1.00139.09           C
ATOM   1793  CB  PHE   240     -43.383  56.373   5.819  1.00139.09           C
ATOM   1794  CG  PHE   240     -44.571  56.333   6.716  1.00139.09           C
ATOM   1795  CD1 PHE   240     -44.624  57.013   7.909  1.00139.09           C
ATOM   1796  CD2 PHE   240     -45.653  55.574   6.337  1.00139.09           C
ATOM   1797  CE1 PHE   240     -45.744  56.941   8.703  1.00139.09           C
ATOM   1798  CE2 PHE   240     -46.775  55.496   7.124  1.00139.09           C
ATOM   1799  CZ  PHE   240     -46.822  56.185   8.310  1.00139.09           C
ATOM   1800  C   PHE   240     -42.555  58.674   5.715  1.00139.09           C
ATOM   1801  O   PHE   240     -41.504  59.083   5.226  1.00139.09           O
ATOM   1802  N   ILE   241     -42.988  59.084   6.915  1.00143.62           N
ATOM   1803  CA  ILE   241     -42.299  60.074   7.679  1.00143.62           C
ATOM   1804  CB  ILE   241     -43.116  61.328   7.839  1.00143.62           C
ATOM   1805  CG1 ILE   241     -44.599  60.980   8.058  1.00143.62           C
ATOM   1806  CG2 ILE   241     -42.867  62.224   6.614  1.00143.62           C
ATOM   1807  CD1 ILE   241     -44.878  60.052   9.226  1.00143.62           C
ATOM   1808  C   ILE   241     -41.837  59.508   8.985  1.00143.62           C
ATOM   1809  O   ILE   241     -42.346  58.501   9.476  1.00143.62           O
ATOM   1810  N   THR   242     -40.794  60.145   9.553  1.00111.34           N
ATOM   1811  CA  THR   242     -40.158  59.685  10.753  1.00111.34           C
ATOM   1812  CB  THR   242     -38.933  60.480  11.101  1.00111.34           C
ATOM   1813  OG1 THR   242     -38.285  59.913  12.226  1.00111.34           O
ATOM   1814  CG2 THR   242     -39.350  61.923  11.420  1.00111.34           C
ATOM   1815  C   THR   242     -41.116  59.799  11.886  1.00111.34           C
ATOM   1816  O   THR   242     -42.165  60.420  11.766  1.00111.34           O
ATOM   1817  N   LYS   243     -40.771  59.197  13.037  1.00 96.84           N
ATOM   1818  CA  LYS   243     -41.663  59.214  14.158  1.00 96.84           C
ATOM   1819  CB  LYS   243     -41.067  58.541  15.406  1.00 96.84           C
ATOM   1820  CG  LYS   243     -40.959  57.018  15.298  1.00 96.84           C
ATOM   1821  CD  LYS   243     -39.970  56.535  14.236  1.00 96.84           C
ATOM   1822  CE  LYS   243     -40.589  56.384  12.845  1.00 96.84           C
ATOM   1823  NZ  LYS   243     -39.566  55.909  11.888  1.00 96.84           N
ATOM   1824  C   LYS   243     -41.911  60.644  14.489  1.00 96.84           C
ATOM   1825  O   LYS   243     -43.035  61.031  14.795  1.00 96.84           O
ATOM   1826  N   ASP   244     -40.856  61.473  14.431  1.00 74.91           N
ATOM   1827  CA  ASP   244     -41.010  62.865  14.724  1.00 74.91           C
ATOM   1828  CB  ASP   244     -39.682  63.632  14.710  1.00 74.91           C
ATOM   1829  CG  ASP   244     -38.987  63.315  16.018  1.00 74.91           C
ATOM   1830  OD1 ASP   244     -39.696  63.321  17.059  1.00 74.91           O
ATOM   1831  OD2 ASP   244     -37.754  63.054  16.000  1.00 74.91           O
ATOM   1832  C   ASP   244     -41.891  63.493  13.698  1.00 74.91           C
ATOM   1833  O   ASP   244     -42.730  64.327  14.030  1.00 74.91           O
ATOM   1834  N   LYS   245     -41.706  63.129  12.416  1.00157.74           N
ATOM   1835  CA  LYS   245     -42.470  63.729  11.359  1.00157.74           C
ATOM   1836  CB  LYS   245     -41.959  63.354   9.958  1.00157.74           C
ATOM   1837  CG  LYS   245     -40.579  63.939   9.659  1.00157.74           C
ATOM   1838  CD  LYS   245     -40.519  65.456   9.829  1.00157.74           C
ATOM   1839  CE  LYS   245     -40.447  65.898  11.292  1.00157.74           C
ATOM   1840  NZ  LYS   245     -39.119  65.569  11.859  1.00157.74           N
ATOM   1841  C   LYS   245     -43.915  63.336  11.435  1.00157.74           C
ATOM   1842  O   LYS   245     -44.804  64.171  11.282  1.00157.74           O
ATOM   1843  N   ARG   246     -44.191  62.046  11.682  1.00137.10           N
ATOM   1844  CA  ARG   246     -45.539  61.556  11.737  1.00137.10           C
ATOM   1845  CB  ARG   246     -45.666  60.064  12.056  1.00137.10           C
ATOM   1846  CG  ARG   246     -45.109  59.713  13.430  1.00137.10           C
ATOM   1847  CD  ARG   246     -45.802  58.503  14.043  1.00137.10           C
ATOM   1848  NE  ARG   246     -44.997  57.292  13.741  1.00137.10           N
ATOM   1849  CZ  ARG   246     -45.408  56.085  14.229  1.00137.10           C
ATOM   1850  NH1 ARG   246     -46.578  55.993  14.926  1.00137.10           N
ATOM   1851  NH2 ARG   246     -44.649  54.970  14.028  1.00137.10           N
ATOM   1852  C   ARG   246     -46.194  62.228  12.889  1.00137.10           C
ATOM   1853  O   ARG   246     -47.406  62.424  12.909  1.00137.10           O
ATOM   1854  N   ARG   247     -45.401  62.517  13.929  1.00 76.47           N
ATOM   1855  CA  ARG   247     -45.919  63.159  15.097  1.00 76.47           C
ATOM   1856  CB  ARG   247     -44.891  63.269  16.235  1.00 76.47           C
ATOM   1857  CG  ARG   247     -44.556  61.928  16.889  1.00 76.47           C
ATOM   1858  CD  ARG   247     -43.533  62.048  18.017  1.00 76.47           C
ATOM   1859  NE  ARG   247     -43.288  60.679  18.549  1.00 76.47           N
ATOM   1860  CZ  ARG   247     -42.139  60.417  19.235  1.00 76.47           C
ATOM   1861  NH1 ARG   247     -41.226  61.410  19.442  1.00 76.47           N
ATOM   1862  NH2 ARG   247     -41.903  59.163  19.718  1.00 76.47           N
ATOM   1863  C   ARG   247     -46.342  64.545  14.740  1.00 76.47           C
ATOM   1864  O   ARG   247     -47.339  65.046  15.252  1.00 76.47           O
ATOM   1865  N   LYS   248     -45.590  65.213  13.850  1.00114.19           N
ATOM   1866  CA  LYS   248     -45.914  66.565  13.514  1.00114.19           C
ATOM   1867  CB  LYS   248     -44.937  67.162  12.488  1.00114.19           C
ATOM   1868  CG  LYS   248     -43.484  67.165  12.973  1.00114.19           C
ATOM   1869  CD  LYS   248     -43.255  67.959  14.259  1.00114.19           C
ATOM   1870  CE  LYS   248     -41.814  67.890  14.771  1.00114.19           C
ATOM   1871  NZ  LYS   248     -40.911  68.594  13.834  1.00114.19           N
ATOM   1872  C   LYS   248     -47.276  66.558  12.911  1.00114.19           C
ATOM   1873  O   LYS   248     -48.088  67.449  13.158  1.00114.19           O
ATOM   1874  N   ILE   249     -47.565  65.538  12.086  1.00143.52           N
ATOM   1875  CA  ILE   249     -48.845  65.516  11.462  1.00143.52           C
ATOM   1876  CB  ILE   249     -48.941  64.448  10.386  1.00143.52           C
ATOM   1877  CG1 ILE   249     -49.999  64.798   9.344  1.00143.52           C
ATOM   1878  CG2 ILE   249     -49.219  63.063  10.975  1.00143.52           C
ATOM   1879  CD1 ILE   249     -49.923  63.853   8.141  1.00143.52           C
ATOM   1880  C   ILE   249     -49.880  65.344  12.534  1.00143.52           C
ATOM   1881  O   ILE   249     -50.755  66.184  12.676  1.00143.52           O
ATOM   1882  N   SER   250     -49.750  64.338  13.416  1.00102.23           N
ATOM   1883  CA  SER   250     -50.753  64.105  14.416  1.00102.23           C
ATOM   1884  CB  SER   250     -50.426  62.903  15.318  1.00102.23           C
ATOM   1885  OG  SER   250     -49.223  63.141  16.032  1.00102.23           O
ATOM   1886  C   SER   250     -50.832  65.320  15.281  1.00102.23           C
ATOM   1887  O   SER   250     -51.850  65.565  15.919  1.00102.23           O
ATOM   1888  N   ALA   251     -49.732  66.083  15.379  1.00 42.18           N
ATOM   1889  CA  ALA   251     -49.746  67.285  16.160  1.00 42.18           C
ATOM   1890  CB  ALA   251     -48.349  67.916  16.297  1.00 42.18           C
ATOM   1891  C   ALA   251     -50.627  68.306  15.501  1.00 42.18           C
ATOM   1892  O   ALA   251     -51.448  68.946  16.156  1.00 42.18           O
ATOM   1893  N   ALA   252     -50.445  68.503  14.178  1.00 51.88           N
ATOM   1894  CA  ALA   252     -51.200  69.474  13.429  1.00 51.88           C
ATOM   1895  CB  ALA   252     -50.637  69.692  12.013  1.00 51.88           C
ATOM   1896  C   ALA   252     -52.626  69.034  13.280  1.00 51.88           C
ATOM   1897  O   ALA   252     -53.567  69.819  13.367  1.00 51.88           O
ATOM   1898  N   THR   253     -52.785  67.739  12.988  1.00 81.04           N
ATOM   1899  CA  THR   253     -53.997  67.017  12.751  1.00 81.04           C
ATOM   1900  CB  THR   253     -53.753  65.705  12.078  1.00 81.04           C
ATOM   1901  OG1 THR   253     -52.962  64.868  12.906  1.00 81.04           O
ATOM   1902  CG2 THR   253     -53.016  65.976  10.757  1.00 81.04           C
ATOM   1903  C   THR   253     -54.711  66.758  14.040  1.00 81.04           C
ATOM   1904  O   THR   253     -55.910  66.494  14.041  1.00 81.04           O
ATOM   1905  N   SER   254     -53.987  66.823  15.172  1.00105.27           N
ATOM   1906  CA  SER   254     -54.500  66.505  16.480  1.00105.27           C
ATOM   1907  CB  SER   254     -55.618  67.448  16.956  1.00105.27           C
ATOM   1908  OG  SER   254     -56.040  67.080  18.261  1.00105.27           O
ATOM   1909  C   SER   254     -55.045  65.109  16.514  1.00105.27           C
ATOM   1910  O   SER   254     -56.253  64.900  16.604  1.00105.27           O
ATOM   1911  N   LEU   255     -54.143  64.109  16.418  1.00104.76           N
ATOM   1912  CA  LEU   255     -54.508  62.718  16.419  1.00104.76           C
ATOM   1913  CB  LEU   255     -54.032  62.020  15.139  1.00104.76           C
ATOM   1914  CG  LEU   255     -54.549  62.704  13.858  1.00104.76           C
ATOM   1915  CD1 LEU   255     -54.054  61.977  12.602  1.00104.76           C
ATOM   1916  CD2 LEU   255     -56.075  62.881  13.878  1.00104.76           C
ATOM   1917  C   LEU   255     -53.820  62.061  17.578  1.00104.76           C
ATOM   1918  O   LEU   255     -53.702  62.642  18.657  1.00104.76           O
ATOM   1919  N   SER   256     -53.407  60.787  17.403  1.00156.87           N
ATOM   1920  CA  SER   256     -52.718  60.127  18.474  1.00156.87           C
ATOM   1921  CB  SER   256     -53.619  59.123  19.209  1.00156.87           C
ATOM   1922  OG  SER   256     -54.147  58.189  18.282  1.00156.87           O
ATOM   1923  C   SER   256     -51.529  59.387  17.934  1.00156.87           C
ATOM   1924  O   SER   256     -51.010  58.476  18.577  1.00156.87           O
ATOM   1925  N   GLU   257     -51.070  59.780  16.734  1.00164.83           N
ATOM   1926  CA  GLU   257     -49.892  59.261  16.101  1.00164.83           C
ATOM   1927  CB  GLU   257     -48.737  59.195  17.108  1.00164.83           C
ATOM   1928  CG  GLU   257     -47.395  58.838  16.496  1.00164.83           C
ATOM   1929  CD  GLU   257     -46.373  58.835  17.620  1.00164.83           C
ATOM   1930  OE1 GLU   257     -46.315  59.845  18.371  1.00164.83           O
ATOM   1931  OE2 GLU   257     -45.633  57.823  17.741  1.00164.83           O
ATOM   1932  C   GLU   257     -50.163  57.880  15.600  1.00164.83           C
ATOM   1933  O   GLU   257     -49.798  57.529  14.481  1.00164.83           O
ATOM   1934  N   ARG   258     -50.926  57.096  16.372  1.00188.87           N
ATOM   1935  CA  ARG   258     -51.268  55.770  15.978  1.00188.87           C
ATOM   1936  CB  ARG   258     -52.080  55.066  17.080  1.00188.87           C
ATOM   1937  CG  ARG   258     -52.117  53.541  16.999  1.00188.87           C
ATOM   1938  CD  ARG   258     -52.879  52.987  15.798  1.00188.87           C
ATOM   1939  NE  ARG   258     -51.882  52.781  14.713  1.00188.87           N
ATOM   1940  CZ  ARG   258     -51.145  51.634  14.664  1.00188.87           C
ATOM   1941  NH1 ARG   258     -51.329  50.660  15.603  1.00188.87           N
ATOM   1942  NH2 ARG   258     -50.218  51.465  13.677  1.00188.87           N
ATOM   1943  C   ARG   258     -52.152  55.990  14.810  1.00188.87           C
ATOM   1944  O   ARG   258     -52.130  55.266  13.817  1.00188.87           O
ATOM   1945  N   GLN   259     -52.955  57.057  14.927  1.00 54.94           N
ATOM   1946  CA  GLN   259     -53.895  57.410  13.920  1.00 54.94           C
ATOM   1947  CB  GLN   259     -54.832  58.557  14.330  1.00 54.94           C
ATOM   1948  CG  GLN   259     -55.892  58.118  15.341  1.00 54.94           C
ATOM   1949  CD  GLN   259     -56.768  57.085  14.644  1.00 54.94           C
ATOM   1950  OE1 GLN   259     -57.109  57.232  13.471  1.00 54.94           O
ATOM   1951  NE2 GLN   259     -57.131  55.999  15.379  1.00 54.94           N
ATOM   1952  C   GLN   259     -53.184  57.808  12.675  1.00 54.94           C
ATOM   1953  O   GLN   259     -53.663  57.513  11.587  1.00 54.94           O
ATOM   1954  N   ILE   260     -52.042  58.511  12.777  1.00145.19           N
ATOM   1955  CA  ILE   260     -51.397  58.907  11.559  1.00145.19           C
ATOM   1956  CB  ILE   260     -50.257  59.877  11.759  1.00145.19           C
ATOM   1957  CG1 ILE   260     -49.054  59.283  12.514  1.00145.19           C
ATOM   1958  CG2 ILE   260     -50.861  61.106  12.457  1.00145.19           C
ATOM   1959  CD1 ILE   260     -48.108  58.447  11.650  1.00145.19           C
ATOM   1960  C   ILE   260     -50.925  57.679  10.865  1.00145.19           C
ATOM   1961  O   ILE   260     -51.123  57.511   9.661  1.00145.19           O
ATOM   1962  N   THR   261     -50.353  56.749  11.644  1.00 51.23           N
ATOM   1963  CA  THR   261     -49.787  55.554  11.101  1.00 51.23           C
ATOM   1964  CB  THR   261     -49.365  54.613  12.185  1.00 51.23           C
ATOM   1965  OG1 THR   261     -48.490  55.278  13.080  1.00 51.23           O
ATOM   1966  CG2 THR   261     -48.647  53.410  11.551  1.00 51.23           C
ATOM   1967  C   THR   261     -50.882  54.878  10.355  1.00 51.23           C
ATOM   1968  O   THR   261     -50.703  54.421   9.227  1.00 51.23           O
ATOM   1969  N   ILE   262     -52.067  54.828  10.980  1.00 98.91           N
ATOM   1970  CA  ILE   262     -53.209  54.220  10.372  1.00 98.91           C
ATOM   1971  CB  ILE   262     -54.409  54.178  11.269  1.00 98.91           C
ATOM   1972  CG1 ILE   262     -54.148  53.246  12.461  1.00 98.91           C
ATOM   1973  CG2 ILE   262     -55.618  53.761  10.416  1.00 98.91           C
ATOM   1974  CD1 ILE   262     -53.835  51.811  12.034  1.00 98.91           C
ATOM   1975  C   ILE   262     -53.585  55.013   9.170  1.00 98.91           C
ATOM   1976  O   ILE   262     -53.977  54.465   8.142  1.00 98.91           O
ATOM   1977  N   TRP   263     -53.465  56.342   9.282  1.00 79.71           N
ATOM   1978  CA  TRP   263     -53.902  57.242   8.265  1.00 79.71           C
ATOM   1979  CB  TRP   263     -53.620  58.697   8.645  1.00 79.71           C
ATOM   1980  CG  TRP   263     -54.269  59.718   7.754  1.00 79.71           C
ATOM   1981  CD2 TRP   263     -54.392  61.088   8.147  1.00 79.71           C
ATOM   1982  CD1 TRP   263     -54.873  59.600   6.539  1.00 79.71           C
ATOM   1983  NE1 TRP   263     -55.371  60.821   6.146  1.00 79.71           N
ATOM   1984  CE2 TRP   263     -55.081  61.743   7.130  1.00 79.71           C
ATOM   1985  CE3 TRP   263     -53.969  61.736   9.271  1.00 79.71           C
ATOM   1986  CZ2 TRP   263     -55.360  63.076   7.224  1.00 79.71           C
ATOM   1987  CZ3 TRP   263     -54.244  63.081   9.367  1.00 79.71           C
ATOM   1988  CH2 TRP   263     -54.926  63.728   8.359  1.00 79.71           C
ATOM   1989  C   TRP   263     -53.144  56.927   7.027  1.00 79.71           C
ATOM   1990  O   TRP   263     -53.712  56.840   5.940  1.00 79.71           O
ATOM   1991  N   PHE   264     -51.828  56.710   7.173  1.00 72.34           N
ATOM   1992  CA  PHE   264     -51.025  56.418   6.030  1.00 72.34           C
ATOM   1993  CB  PHE   264     -49.538  56.253   6.390  1.00 72.34           C
ATOM   1994  CG  PHE   264     -48.999  57.626   6.620  1.00 72.34           C
ATOM   1995  CD1 PHE   264     -49.429  58.389   7.681  1.00 72.34           C
ATOM   1996  CD2 PHE   264     -48.040  58.143   5.779  1.00 72.34           C
ATOM   1997  CE1 PHE   264     -48.927  59.654   7.886  1.00 72.34           C
ATOM   1998  CE2 PHE   264     -47.533  59.406   5.979  1.00 72.34           C
ATOM   1999  CZ  PHE   264     -47.979  60.165   7.033  1.00 72.34           C
ATOM   2000  C   PHE   264     -51.538  55.161   5.402  1.00 72.34           C
ATOM   2001  O   PHE   264     -51.663  55.077   4.182  1.00 72.34           O
ATOM   2002  N   GLN   265     -51.875  54.149   6.220  1.00 73.87           N
ATOM   2003  CA  GLN   265     -52.346  52.905   5.682  1.00 73.87           C
ATOM   2004  CB  GLN   265     -52.691  51.878   6.776  1.00 73.87           C
ATOM   2005  CG  GLN   265     -51.491  51.444   7.619  1.00 73.87           C
ATOM   2006  CD  GLN   265     -50.560  50.651   6.718  1.00 73.87           C
ATOM   2007  OE1 GLN   265     -50.855  50.434   5.544  1.00 73.87           O
ATOM   2008  NE2 GLN   265     -49.405  50.203   7.278  1.00 73.87           N
ATOM   2009  C   GLN   265     -53.612  53.155   4.923  1.00 73.87           C
ATOM   2010  O   GLN   265     -53.793  52.643   3.819  1.00 73.87           O
ATOM   2011  N   ASN   266     -54.520  53.969   5.493  1.00 66.05           N
ATOM   2012  CA  ASN   266     -55.795  54.226   4.878  1.00 66.05           C
ATOM   2013  CB  ASN   266     -56.711  55.089   5.765  1.00 66.05           C
ATOM   2014  CG  ASN   266     -58.158  54.949   5.300  1.00 66.05           C
ATOM   2015  OD1 ASN   266     -59.045  54.662   6.099  1.00 66.05           O
ATOM   2016  ND2 ASN   266     -58.422  55.151   3.983  1.00 66.05           N
ATOM   2017  C   ASN   266     -55.563  54.963   3.597  1.00 66.05           C
ATOM   2018  O   ASN   266     -56.212  54.719   2.581  1.00 66.05           O
ATOM   2019  N   ARG   267     -54.586  55.878   3.609  1.00175.45           N
ATOM   2020  CA  ARG   267     -54.326  56.662   2.444  1.00175.45           C
ATOM   2021  CB  ARG   267     -53.166  57.653   2.648  1.00175.45           C
ATOM   2022  CG  ARG   267     -53.229  58.906   1.767  1.00175.45           C
ATOM   2023  CD  ARG   267     -53.426  58.650   0.273  1.00175.45           C
ATOM   2024  NE  ARG   267     -54.884  58.443   0.042  1.00175.45           N
ATOM   2025  CZ  ARG   267     -55.719  59.519  -0.049  1.00175.45           C
ATOM   2026  NH1 ARG   267     -55.232  60.773   0.172  1.00175.45           N
ATOM   2027  NH2 ARG   267     -57.036  59.348  -0.357  1.00175.45           N
ATOM   2028  C   ARG   267     -53.933  55.682   1.393  1.00175.45           C
ATOM   2029  O   ARG   267     -54.189  55.884   0.209  1.00175.45           O
ATOM   2030  N   ARG   268     -53.257  54.597   1.812  1.00159.25           N
ATOM   2031  CA  ARG   268     -52.876  53.556   0.907  1.00159.25           C
ATOM   2032  CB  ARG   268     -52.021  52.470   1.561  1.00159.25           C
ATOM   2033  CG  ARG   268     -50.611  52.946   1.881  1.00159.25           C
ATOM   2034  CD  ARG   268     -49.565  51.903   1.512  1.00159.25           C
ATOM   2035  NE  ARG   268     -49.603  51.765   0.030  1.00159.25           N
ATOM   2036  CZ  ARG   268     -49.246  50.586  -0.556  1.00159.25           C
ATOM   2037  NH1 ARG   268     -48.832  49.540   0.217  1.00159.25           N
ATOM   2038  NH2 ARG   268     -49.315  50.456  -1.913  1.00159.25           N
ATOM   2039  C   ARG   268     -54.112  52.895   0.397  1.00159.25           C
ATOM   2040  O   ARG   268     -54.165  52.481  -0.757  1.00159.25           O
ATOM   2041  N   VAL   269     -55.120  52.733   1.272  1.00 58.57           N
ATOM   2042  CA  VAL   269     -56.370  52.132   0.904  1.00 58.57           C
ATOM   2043  CB  VAL   269     -57.287  51.955   2.076  1.00 58.57           C
ATOM   2044  CG1 VAL   269     -58.677  51.561   1.555  1.00 58.57           C
ATOM   2045  CG2 VAL   269     -56.671  50.915   3.023  1.00 58.57           C
ATOM   2046  C   VAL   269     -57.098  52.997  -0.076  1.00 58.57           C
ATOM   2047  O   VAL   269     -57.693  52.497  -1.025  1.00 58.57           O
ATOM   2048  N   LYS   270     -57.119  54.321   0.154  1.00 88.64           N
ATOM   2049  CA  LYS   270     -57.830  55.228  -0.705  1.00 88.64           C
ATOM   2050  CB  LYS   270     -57.967  56.635  -0.094  1.00 88.64           C
ATOM   2051  CG  LYS   270     -58.955  56.682   1.075  1.00 88.64           C
ATOM   2052  CD  LYS   270     -58.861  57.944   1.935  1.00 88.64           C
ATOM   2053  CE  LYS   270     -57.864  57.823   3.090  1.00 88.64           C
ATOM   2054  NZ  LYS   270     -57.850  59.072   3.884  1.00 88.64           N
ATOM   2055  C   LYS   270     -57.176  55.365  -2.042  1.00 88.64           C
ATOM   2056  O   LYS   270     -57.846  55.440  -3.071  1.00 88.64           O
ATOM   2057  N   GLU   271     -55.837  55.389  -2.056  1.00 84.07           N
ATOM   2058  CA  GLU   271     -55.069  55.641  -3.237  1.00 84.07           C
ATOM   2059  CB  GLU   271     -53.560  55.636  -2.965  1.00 84.07           C
ATOM   2060  CG  GLU   271     -53.046  54.265  -2.521  1.00 84.07           C
ATOM   2061  CD  GLU   271     -51.549  54.374  -2.285  1.00 84.07           C
ATOM   2062  OE1 GLU   271     -51.042  55.526  -2.263  1.00 84.07           O
ATOM   2063  OE2 GLU   271     -50.893  53.311  -2.118  1.00 84.07           O
ATOM   2064  C   GLU   271     -55.302  54.577  -4.264  1.00 84.07           C
ATOM   2065  O   GLU   271     -55.375  54.871  -5.454  1.00 84.07           O
ATOM   2066  N   LYS   272     -55.499  53.324  -3.816  1.00120.11           N
ATOM   2067  CA  LYS   272     -55.612  52.143  -4.630  1.00120.11           C
ATOM   2068  CB  LYS   272     -56.065  50.923  -3.819  1.00120.11           C
ATOM   2069  CG  LYS   272     -57.510  51.099  -3.364  1.00120.11           C
ATOM   2070  CD  LYS   272     -58.098  49.949  -2.551  1.00120.11           C
ATOM   2071  CE  LYS   272     -59.468  50.312  -1.974  1.00120.11           C
ATOM   2072  NZ  LYS   272     -59.994  49.202  -1.157  1.00120.11           N
ATOM   2073  C   LYS   272     -56.670  52.387  -5.637  1.00120.11           C
ATOM   2074  O   LYS   272     -56.693  51.750  -6.688  1.00120.11           O
ATOM   2075  N   LYS   273     -57.585  53.315  -5.325  1.00204.63           N
ATOM   2076  CA  LYS   273     -58.665  53.611  -6.202  1.00204.63           C
ATOM   2077  CB  LYS   273     -59.493  54.827  -5.748  1.00204.63           C
ATOM   2078  CG  LYS   273     -60.323  54.583  -4.488  1.00204.63           C
ATOM   2079  CD  LYS   273     -61.401  53.511  -4.660  1.00204.63           C
ATOM   2080  CE  LYS   273     -62.597  53.973  -5.496  1.00204.63           C
ATOM   2081  NZ  LYS   273     -63.328  55.050  -4.790  1.00204.63           N
ATOM   2082  C   LYS   273     -58.090  53.947  -7.528  1.00204.63           C
ATOM   2083  O   LYS   273     -58.605  53.508  -8.555  1.00204.63           O
ATOM   2084  N   VAL   274     -56.986  54.711  -7.558  1.00146.51           N
ATOM   2085  CA  VAL   274     -56.491  54.985  -8.864  1.00146.51           C
ATOM   2086  CB  VAL   274     -55.349  55.957  -8.901  1.00146.51           C
ATOM   2087  CG1 VAL   274     -55.874  57.328  -8.450  1.00146.51           C
ATOM   2088  CG2 VAL   274     -54.202  55.417  -8.033  1.00146.51           C
ATOM   2089  C   VAL   274     -56.049  53.690  -9.466  1.00146.51           C
ATOM   2090  O   VAL   274     -55.139  53.021  -8.986  1.00146.51           O
ATOM   2091  N   LEU   275     -56.750  53.304 -10.548  1.00227.71           N
ATOM   2092  CA  LEU   275     -56.495  52.136 -11.333  1.00227.71           C
ATOM   2093  CB  LEU   275     -57.623  51.890 -12.360  1.00227.71           C
ATOM   2094  CG  LEU   275     -57.587  50.558 -13.148  1.00227.71           C
ATOM   2095  CD1 LEU   275     -58.791  50.466 -14.100  1.00227.71           C
ATOM   2096  CD2 LEU   275     -56.270  50.338 -13.904  1.00227.71           C
ATOM   2097  C   LEU   275     -55.243  52.502 -12.029  1.00227.71           C
ATOM   2098  O   LEU   275     -54.420  51.672 -12.406  1.00227.71           O
ATOM   2099  N   ALA   276     -55.068  53.828 -12.090  1.00 97.88           N
ATOM   2100  CA  ALA   276     -54.114  54.566 -12.841  1.00 97.88           C
ATOM   2101  CB  ALA   276     -54.187  56.073 -12.550  1.00 97.88           C
ATOM   2102  C   ALA   276     -52.705  54.141 -12.588  1.00 97.88           C
ATOM   2103  O   ALA   276     -51.898  54.186 -13.506  1.00 97.88           O
ATOM   2104  N   LYS   277     -52.338  53.712 -11.377  1.00 69.80           N
ATOM   2105  CA  LYS   277     -50.945  53.473 -11.106  1.00 69.80           C
ATOM   2106  CB  LYS   277     -50.714  52.953  -9.677  1.00 69.80           C
ATOM   2107  CG  LYS   277     -49.243  52.705  -9.343  1.00 69.80           C
ATOM   2108  CD  LYS   277     -48.984  52.497  -7.849  1.00 69.80           C
ATOM   2109  CE  LYS   277     -47.514  52.247  -7.510  1.00 69.80           C
ATOM   2110  NZ  LYS   277     -47.357  52.061  -6.051  1.00 69.80           N
ATOM   2111  C   LYS   277     -50.309  52.489 -12.045  1.00 69.80           C
ATOM   2112  O   LYS   277     -49.194  52.742 -12.497  1.00 69.80           O
ATOM   2113  N   VAL   278     -50.971  51.363 -12.383  1.00 45.02           N
ATOM   2114  CA  VAL   278     -50.326  50.367 -13.197  1.00 45.02           C
ATOM   2115  CB  VAL   278     -51.229  49.218 -13.533  1.00 45.02           C
ATOM   2116  CG1 VAL   278     -50.479  48.272 -14.485  1.00 45.02           C
ATOM   2117  CG2 VAL   278     -51.687  48.553 -12.225  1.00 45.02           C
ATOM   2118  C   VAL   278     -49.924  51.004 -14.478  1.00 45.02           C
ATOM   2119  O   VAL   278     -48.776  50.893 -14.905  1.00 45.02           O
ATOM   2120  N   LYS   279     -50.863  51.714 -15.116  1.00181.95           N
ATOM   2121  CA  LYS   279     -50.524  52.371 -16.332  1.00181.95           C
ATOM   2122  CB  LYS   279     -51.772  52.993 -17.001  1.00181.95           C
ATOM   2123  CG  LYS   279     -52.609  53.944 -16.141  1.00181.95           C
ATOM   2124  CD  LYS   279     -52.040  55.355 -16.004  1.00181.95           C
ATOM   2125  CE  LYS   279     -52.701  56.373 -16.937  1.00181.95           C
ATOM   2126  NZ  LYS   279     -52.490  55.982 -18.349  1.00181.95           N
ATOM   2127  C   LYS   279     -49.486  53.401 -16.003  1.00181.95           C
ATOM   2128  O   LYS   279     -48.471  53.509 -16.686  1.00181.95           O
ATOM   2129  N   ASN   280     -49.714  54.173 -14.923  1.00253.35           N
ATOM   2130  CA  ASN   280     -48.825  55.199 -14.452  1.00253.35           C
ATOM   2131  CB  ASN   280     -47.574  54.686 -13.705  1.00253.35           C
ATOM   2132  CG  ASN   280     -46.701  53.847 -14.626  1.00253.35           C
ATOM   2133  OD1 ASN   280     -46.073  54.360 -15.551  1.00253.35           O
ATOM   2134  ND2 ASN   280     -46.648  52.516 -14.357  1.00253.35           N
ATOM   2135  C   ASN   280     -48.436  56.036 -15.620  1.00253.35           C
ATOM   2136  O   ASN   280     -47.327  56.565 -15.677  1.00253.35           O
ATOM   2137  N   SER   281     -49.392  56.167 -16.559  1.00212.42           N
ATOM   2138  CA  SER   281     -49.331  56.877 -17.802  1.00212.42           C
ATOM   2139  CB  SER   281     -48.043  57.685 -18.059  1.00212.42           C
ATOM   2140  OG  SER   281     -46.938  56.809 -18.217  1.00212.42           O
ATOM   2141  C   SER   281     -49.417  55.820 -18.848  1.00212.42           C
ATOM   2142  O   SER   281     -48.972  56.007 -19.979  1.00212.42           O
ATOM   2143  N   ALA   282     -50.031  54.676 -18.479  1.00 76.06           N
ATOM   2144  CA  ALA   282     -50.179  53.581 -19.391  1.00 76.06           C
ATOM   2145  CB  ALA   282     -51.188  53.858 -20.519  1.00 76.06           C
ATOM   2146  C   ALA   282     -48.854  53.269 -20.012  1.00 76.06           C
ATOM   2147  O   ALA   282     -48.752  53.105 -21.227  1.00 76.06           O
ATOM   2148  N   THR   283     -47.797  53.169 -19.185  1.00114.50           N
ATOM   2149  CA  THR   283     -46.488  52.872 -19.681  1.00114.50           C
ATOM   2150  CB  THR   283     -45.362  53.064 -18.686  1.00114.50           C
ATOM   2151  OG1 THR   283     -45.517  52.257 -17.530  1.00114.50           O
ATOM   2152  CG2 THR   283     -45.317  54.547 -18.288  1.00114.50           C
ATOM   2153  C   THR   283     -46.460  51.487 -20.258  1.00114.50           C
ATOM   2154  O   THR   283     -45.722  51.266 -21.217  1.00114.50           O
ATOM   2155  N   PRO   284     -47.199  50.524 -19.763  1.00134.05           N
ATOM   2156  CA  PRO   284     -47.125  49.236 -20.390  1.00134.05           C
ATOM   2157  CD  PRO   284     -47.520  50.406 -18.347  1.00134.05           C
ATOM   2158  CB  PRO   284     -47.736  48.239 -19.409  1.00134.05           C
ATOM   2159  CG  PRO   284     -47.513  48.901 -18.040  1.00134.05           C
ATOM   2160  C   PRO   284     -47.831  49.291 -21.700  1.00134.05           C
ATOM   2161  O   PRO   284     -47.636  48.351 -22.516  1.00134.05           O
ATOM   2162  OXT PRO   284     -48.595  50.269 -21.920  1.00134.05           O
TER    2163      PRO   284
END
