# Supplementary material for: Computational Modeling of complete HOXB13 protein for predicting the functional effect of SNPs and the associated role in hereditary prostate cancer
Source: Sci Rep. 2017 Mar 8;7:43830. doi: 10.1038/srep43830 (PMC5363706; doi:10.1038/srep43830)
Supplement: Supplementary Dataset [file srep43830-s1.zip › SR Supplementary Data Files Complete/HOXB13 Modeller/HOXB13 Modeller/hoxb13.B99990021.pdb]

EXPDTA    THEORETICAL MODEL, MODELLER 9.17 2016/07/18 10:46:00
REMARK   6 MODELLER OBJECTIVE FUNCTION:      1777.3309
REMARK   6 MODELLER BEST TEMPLATE % SEQ ID:  80.822
REMARK   6 SEQUENCE: hoxb13
REMARK   6 DOPE score: -10453.66211
REMARK   6 GA341 score: 1.00000
REMARK   6 TEMPLATE: 2l7z 1:A - 73:A MODELS 1: - 284: AT 80.8%
ATOM      1  N   MET     1     -57.768  23.625  -3.010  1.00161.98           N
ATOM      2  CA  MET     1     -58.125  22.256  -2.571  1.00161.98           C
ATOM      3  CB  MET     1     -58.336  21.333  -3.783  1.00161.98           C
ATOM      4  CG  MET     1     -57.044  21.021  -4.542  1.00161.98           C
ATOM      5  SD  MET     1     -57.255  19.929  -5.980  1.00161.98           S
ATOM      6  CE  MET     1     -55.497  19.921  -6.435  1.00161.98           C
ATOM      7  C   MET     1     -57.032  21.670  -1.733  1.00161.98           C
ATOM      8  O   MET     1     -56.339  22.402  -1.027  1.00161.98           O
ATOM      9  N   GLU     2     -56.868  20.326  -1.782  1.00260.86           N
ATOM     10  CA  GLU     2     -55.845  19.665  -1.014  1.00260.86           C
ATOM     11  CB  GLU     2     -56.352  19.034   0.295  1.00260.86           C
ATOM     12  CG  GLU     2     -57.376  17.917   0.085  1.00260.86           C
ATOM     13  CD  GLU     2     -57.740  17.356   1.452  1.00260.86           C
ATOM     14  OE1 GLU     2     -57.170  17.846   2.463  1.00260.86           O
ATOM     15  OE2 GLU     2     -58.591  16.428   1.504  1.00260.86           O
ATOM     16  C   GLU     2     -55.264  18.546  -1.831  1.00260.86           C
ATOM     17  O   GLU     2     -55.843  18.089  -2.815  1.00260.86           O
ATOM     18  N   PRO     3     -54.089  18.132  -1.427  1.00181.20           N
ATOM     19  CA  PRO     3     -53.405  17.052  -2.097  1.00181.20           C
ATOM     20  CD  PRO     3     -53.151  19.116  -0.908  1.00181.20           C
ATOM     21  CB  PRO     3     -51.927  17.199  -1.740  1.00181.20           C
ATOM     22  CG  PRO     3     -51.770  18.696  -1.433  1.00181.20           C
ATOM     23  C   PRO     3     -53.949  15.703  -1.731  1.00181.20           C
ATOM     24  O   PRO     3     -54.655  15.594  -0.730  1.00181.20           O
ATOM     25  N   GLY     4     -53.631  14.668  -2.540  1.00147.73           N
ATOM     26  CA  GLY     4     -54.085  13.326  -2.297  1.00147.73           C
ATOM     27  C   GLY     4     -53.012  12.574  -1.568  1.00147.73           C
ATOM     28  O   GLY     4     -52.086  13.164  -1.015  1.00147.73           O
ATOM     29  N   ASN     5     -53.124  11.226  -1.558  1.00255.93           N
ATOM     30  CA  ASN     5     -52.177  10.386  -0.877  1.00255.93           C
ATOM     31  CB  ASN     5     -52.794   9.594   0.291  1.00255.93           C
ATOM     32  CG  ASN     5     -51.681   8.850   1.017  1.00255.93           C
ATOM     33  OD1 ASN     5     -50.898   9.444   1.757  1.00255.93           O
ATOM     34  ND2 ASN     5     -51.610   7.508   0.806  1.00255.93           N
ATOM     35  C   ASN     5     -51.647   9.386  -1.860  1.00255.93           C
ATOM     36  O   ASN     5     -52.245   9.153  -2.909  1.00255.93           O
ATOM     37  N   TYR     6     -50.482   8.783  -1.541  1.00300.55           N
ATOM     38  CA  TYR     6     -49.870   7.817  -2.410  1.00300.55           C
ATOM     39  CB  TYR     6     -48.471   8.251  -2.882  1.00300.55           C
ATOM     40  CG  TYR     6     -47.872   7.164  -3.708  1.00300.55           C
ATOM     41  CD1 TYR     6     -48.202   7.027  -5.037  1.00300.55           C
ATOM     42  CD2 TYR     6     -46.970   6.287  -3.152  1.00300.55           C
ATOM     43  CE1 TYR     6     -47.643   6.026  -5.796  1.00300.55           C
ATOM     44  CE2 TYR     6     -46.407   5.285  -3.906  1.00300.55           C
ATOM     45  CZ  TYR     6     -46.744   5.153  -5.231  1.00300.55           C
ATOM     46  OH  TYR     6     -46.170   4.127  -6.010  1.00300.55           O
ATOM     47  C   TYR     6     -49.703   6.539  -1.647  1.00300.55           C
ATOM     48  O   TYR     6     -49.279   6.545  -0.492  1.00300.55           O
ATOM     49  N   ALA     7     -50.059   5.401  -2.280  1.00284.16           N
ATOM     50  CA  ALA     7     -49.903   4.125  -1.642  1.00284.16           C
ATOM     51  CB  ALA     7     -51.126   3.696  -0.812  1.00284.16           C
ATOM     52  C   ALA     7     -49.726   3.105  -2.722  1.00284.16           C
ATOM     53  O   ALA     7     -50.122   3.328  -3.865  1.00284.16           O
ATOM     54  N   THR     8     -49.099   1.958  -2.391  1.00323.75           N
ATOM     55  CA  THR     8     -48.917   0.941  -3.386  1.00323.75           C
ATOM     56  CB  THR     8     -47.484   0.730  -3.776  1.00323.75           C
ATOM     57  OG1 THR     8     -46.731   0.280  -2.660  1.00323.75           O
ATOM     58  CG2 THR     8     -46.916   2.061  -4.297  1.00323.75           C
ATOM     59  C   THR     8     -49.403  -0.357  -2.827  1.00323.75           C
ATOM     60  O   THR     8     -49.221  -0.645  -1.645  1.00323.75           O
ATOM     61  N   LEU     9     -50.061  -1.169  -3.677  1.00248.63           N
ATOM     62  CA  LEU     9     -50.525  -2.457  -3.254  1.00248.63           C
ATOM     63  CB  LEU     9     -52.051  -2.557  -3.095  1.00248.63           C
ATOM     64  CG  LEU     9     -52.607  -1.683  -1.955  1.00248.63           C
ATOM     65  CD1 LEU     9     -54.132  -1.830  -1.836  1.00248.63           C
ATOM     66  CD2 LEU     9     -51.877  -1.959  -0.631  1.00248.63           C
ATOM     67  C   LEU     9     -50.119  -3.440  -4.303  1.00248.63           C
ATOM     68  O   LEU     9     -49.966  -3.090  -5.472  1.00248.63           O
ATOM     69  N   ASP    10     -49.912  -4.707  -3.896  1.00213.99           N
ATOM     70  CA  ASP    10     -49.520  -5.720  -4.831  1.00213.99           C
ATOM     71  CB  ASP    10     -48.402  -6.634  -4.294  1.00213.99           C
ATOM     72  CG  ASP    10     -47.846  -7.491  -5.427  1.00213.99           C
ATOM     73  OD1 ASP    10     -48.362  -7.386  -6.571  1.00213.99           O
ATOM     74  OD2 ASP    10     -46.884  -8.259  -5.159  1.00213.99           O
ATOM     75  C   ASP    10     -50.717  -6.577  -5.092  1.00213.99           C
ATOM     76  O   ASP    10     -51.469  -6.907  -4.176  1.00213.99           O
ATOM     77  N   GLY    11     -50.935  -6.941  -6.371  1.00110.01           N
ATOM     78  CA  GLY    11     -52.021  -7.810  -6.719  1.00110.01           C
ATOM     79  C   GLY    11     -53.134  -6.994  -7.286  1.00110.01           C
ATOM     80  O   GLY    11     -53.366  -5.856  -6.879  1.00110.01           O
ATOM     81  N   ALA    12     -53.858  -7.584  -8.258  1.00256.57           N
ATOM     82  CA  ALA    12     -54.967  -6.925  -8.880  1.00256.57           C
ATOM     83  CB  ALA    12     -54.556  -5.953  -9.998  1.00256.57           C
ATOM     84  C   ALA    12     -55.801  -7.992  -9.511  1.00256.57           C
ATOM     85  O   ALA    12     -55.357  -9.128  -9.666  1.00256.57           O
ATOM     86  N   LYS    13     -57.056  -7.656  -9.868  1.00254.74           N
ATOM     87  CA  LYS    13     -57.897  -8.623 -10.509  1.00254.74           C
ATOM     88  CB  LYS    13     -59.289  -8.753  -9.865  1.00254.74           C
ATOM     89  CG  LYS    13     -60.167  -9.825 -10.514  1.00254.74           C
ATOM     90  CD  LYS    13     -61.393 -10.201  -9.678  1.00254.74           C
ATOM     91  CE  LYS    13     -62.495  -9.139  -9.687  1.00254.74           C
ATOM     92  NZ  LYS    13     -63.635  -9.587  -8.857  1.00254.74           N
ATOM     93  C   LYS    13     -58.088  -8.160 -11.916  1.00254.74           C
ATOM     94  O   LYS    13     -58.308  -6.975 -12.163  1.00254.74           O
ATOM     95  N   ASP    14     -57.986  -9.088 -12.886  1.00152.41           N
ATOM     96  CA  ASP    14     -58.129  -8.690 -14.254  1.00152.41           C
ATOM     97  CB  ASP    14     -56.949  -9.116 -15.144  1.00152.41           C
ATOM     98  CG  ASP    14     -55.730  -8.305 -14.730  1.00152.41           C
ATOM     99  OD1 ASP    14     -55.900  -7.349 -13.927  1.00152.41           O
ATOM    100  OD2 ASP    14     -54.611  -8.633 -15.209  1.00152.41           O
ATOM    101  C   ASP    14     -59.351  -9.336 -14.818  1.00152.41           C
ATOM    102  O   ASP    14     -59.497 -10.556 -14.780  1.00152.41           O
ATOM    103  N   ILE    15     -60.278  -8.512 -15.343  1.00165.85           N
ATOM    104  CA  ILE    15     -61.445  -9.045 -15.976  1.00165.85           C
ATOM    105  CB  ILE    15     -62.735  -8.642 -15.303  1.00165.85           C
ATOM    106  CG1 ILE    15     -63.924  -9.485 -15.806  1.00165.85           C
ATOM    107  CG2 ILE    15     -62.920  -7.124 -15.469  1.00165.85           C
ATOM    108  CD1 ILE    15     -64.265  -9.299 -17.284  1.00165.85           C
ATOM    109  C   ILE    15     -61.430  -8.509 -17.371  1.00165.85           C
ATOM    110  O   ILE    15     -61.195  -7.322 -17.590  1.00165.85           O
ATOM    111  N   GLU    16     -61.644  -9.388 -18.368  1.00259.99           N
ATOM    112  CA  GLU    16     -61.623  -8.913 -19.718  1.00259.99           C
ATOM    113  CB  GLU    16     -60.313  -9.221 -20.462  1.00259.99           C
ATOM    114  CG  GLU    16     -60.299  -8.707 -21.903  1.00259.99           C
ATOM    115  CD  GLU    16     -58.958  -9.074 -22.522  1.00259.99           C
ATOM    116  OE1 GLU    16     -58.136  -9.717 -21.815  1.00259.99           O
ATOM    117  OE2 GLU    16     -58.737  -8.715 -23.709  1.00259.99           O
ATOM    118  C   GLU    16     -62.722  -9.588 -20.465  1.00259.99           C
ATOM    119  O   GLU    16     -63.203 -10.649 -20.071  1.00259.99           O
ATOM    120  N   GLY    17     -63.165  -8.956 -21.568  1.00127.90           N
ATOM    121  CA  GLY    17     -64.188  -9.536 -22.383  1.00127.90           C
ATOM    122  C   GLY    17     -64.571  -8.508 -23.394  1.00127.90           C
ATOM    123  O   GLY    17     -64.402  -7.310 -23.173  1.00127.90           O
ATOM    124  N   LEU    18     -65.106  -8.961 -24.543  1.00235.92           N
ATOM    125  CA  LEU    18     -65.520  -8.030 -25.547  1.00235.92           C
ATOM    126  CB  LEU    18     -65.028  -8.384 -26.961  1.00235.92           C
ATOM    127  CG  LEU    18     -63.495  -8.337 -27.105  1.00235.92           C
ATOM    128  CD1 LEU    18     -62.818  -9.389 -26.213  1.00235.92           C
ATOM    129  CD2 LEU    18     -63.068  -8.441 -28.578  1.00235.92           C
ATOM    130  C   LEU    18     -67.009  -8.069 -25.570  1.00235.92           C
ATOM    131  O   LEU    18     -67.612  -9.141 -25.595  1.00235.92           O
ATOM    132  N   LEU    19     -67.648  -6.886 -25.540  1.00313.12           N
ATOM    133  CA  LEU    19     -69.077  -6.865 -25.549  1.00313.12           C
ATOM    134  CB  LEU    19     -69.664  -6.130 -24.325  1.00313.12           C
ATOM    135  CG  LEU    19     -71.177  -6.322 -24.091  1.00313.12           C
ATOM    136  CD1 LEU    19     -72.037  -5.629 -25.154  1.00313.12           C
ATOM    137  CD2 LEU    19     -71.521  -7.811 -23.931  1.00313.12           C
ATOM    138  C   LEU    19     -69.468  -6.150 -26.803  1.00313.12           C
ATOM    139  O   LEU    19     -68.761  -5.255 -27.264  1.00313.12           O
ATOM    140  N   GLY    20     -70.605  -6.547 -27.402  1.00166.14           N
ATOM    141  CA  GLY    20     -71.050  -5.943 -28.622  1.00166.14           C
ATOM    142  C   GLY    20     -71.976  -4.833 -28.256  1.00166.14           C
ATOM    143  O   GLY    20     -71.692  -4.042 -27.358  1.00166.14           O
ATOM    144  N   ALA    21     -73.104  -4.722 -28.978  1.00198.68           N
ATOM    145  CA  ALA    21     -74.045  -3.692 -28.662  1.00198.68           C
ATOM    146  CB  ALA    21     -75.217  -3.596 -29.654  1.00198.68           C
ATOM    147  C   ALA    21     -74.607  -4.027 -27.322  1.00198.68           C
ATOM    148  O   ALA    21     -74.625  -5.189 -26.918  1.00198.68           O
ATOM    149  N   GLY    22     -75.064  -3.001 -26.580  1.00 82.62           N
ATOM    150  CA  GLY    22     -75.596  -3.255 -25.276  1.00 82.62           C
ATOM    151  C   GLY    22     -74.442  -3.606 -24.400  1.00 82.62           C
ATOM    152  O   GLY    22     -73.393  -2.967 -24.451  1.00 82.62           O
ATOM    153  N   GLY    23     -74.612  -4.646 -23.563  1.00 64.91           N
ATOM    154  CA  GLY    23     -73.546  -5.037 -22.692  1.00 64.91           C
ATOM    155  C   GLY    23     -73.670  -4.245 -21.434  1.00 64.91           C
ATOM    156  O   GLY    23     -74.723  -3.684 -21.138  1.00 64.91           O
ATOM    157  N   GLY    24     -72.572  -4.186 -20.658  1.00 76.49           N
ATOM    158  CA  GLY    24     -72.600  -3.498 -19.403  1.00 76.49           C
ATOM    159  C   GLY    24     -72.729  -2.037 -19.672  1.00 76.49           C
ATOM    160  O   GLY    24     -72.374  -1.549 -20.743  1.00 76.49           O
ATOM    161  N   ARG    25     -73.255  -1.306 -18.672  1.00254.55           N
ATOM    162  CA  ARG    25     -73.455   0.107 -18.777  1.00254.55           C
ATOM    163  CB  ARG    25     -74.465   0.651 -17.754  1.00254.55           C
ATOM    164  CG  ARG    25     -74.695   2.159 -17.846  1.00254.55           C
ATOM    165  CD  ARG    25     -75.703   2.677 -16.819  1.00254.55           C
ATOM    166  NE  ARG    25     -75.125   2.429 -15.467  1.00254.55           N
ATOM    167  CZ  ARG    25     -75.354   1.241 -14.835  1.00254.55           C
ATOM    168  NH1 ARG    25     -76.119   0.284 -15.437  1.00254.55           N
ATOM    169  NH2 ARG    25     -74.817   1.009 -13.602  1.00254.55           N
ATOM    170  C   ARG    25     -72.147   0.779 -18.522  1.00254.55           C
ATOM    171  O   ARG    25     -71.268   0.229 -17.861  1.00254.55           O
ATOM    172  N   ASN    26     -71.984   1.995 -19.076  1.00204.87           N
ATOM    173  CA  ASN    26     -70.775   2.737 -18.877  1.00204.87           C
ATOM    174  CB  ASN    26     -70.326   3.521 -20.122  1.00204.87           C
ATOM    175  CG  ASN    26     -69.923   2.509 -21.186  1.00204.87           C
ATOM    176  OD1 ASN    26     -69.185   1.563 -20.914  1.00204.87           O
ATOM    177  ND2 ASN    26     -70.428   2.705 -22.434  1.00204.87           N
ATOM    178  C   ASN    26     -71.045   3.722 -17.787  1.00204.87           C
ATOM    179  O   ASN    26     -72.180   4.154 -17.594  1.00204.87           O
ATOM    180  N   LEU    27     -69.995   4.089 -17.027  1.00204.21           N
ATOM    181  CA  LEU    27     -70.170   5.007 -15.940  1.00204.21           C
ATOM    182  CB  LEU    27     -69.392   4.612 -14.674  1.00204.21           C
ATOM    183  CG  LEU    27     -69.848   3.273 -14.064  1.00204.21           C
ATOM    184  CD1 LEU    27     -69.041   2.930 -12.801  1.00204.21           C
ATOM    185  CD2 LEU    27     -71.366   3.255 -13.825  1.00204.21           C
ATOM    186  C   LEU    27     -69.663   6.343 -16.374  1.00204.21           C
ATOM    187  O   LEU    27     -68.758   6.439 -17.202  1.00204.21           O
ATOM    188  N   VAL    28     -70.265   7.419 -15.831  1.00 77.17           N
ATOM    189  CA  VAL    28     -69.848   8.749 -16.168  1.00 77.17           C
ATOM    190  CB  VAL    28     -70.893   9.524 -16.916  1.00 77.17           C
ATOM    191  CG1 VAL    28     -70.372  10.951 -17.159  1.00 77.17           C
ATOM    192  CG2 VAL    28     -71.240   8.758 -18.204  1.00 77.17           C
ATOM    193  C   VAL    28     -69.599   9.470 -14.881  1.00 77.17           C
ATOM    194  O   VAL    28     -70.163   9.120 -13.846  1.00 77.17           O
ATOM    195  N   ALA    29     -68.718  10.491 -14.911  1.00241.64           N
ATOM    196  CA  ALA    29     -68.428  11.227 -13.715  1.00241.64           C
ATOM    197  CB  ALA    29     -67.025  10.950 -13.148  1.00241.64           C
ATOM    198  C   ALA    29     -68.489  12.685 -14.045  1.00241.64           C
ATOM    199  O   ALA    29     -68.287  13.082 -15.191  1.00241.64           O
ATOM    200  N   HIS    30     -68.798  13.521 -13.033  1.00265.91           N
ATOM    201  CA  HIS    30     -68.876  14.939 -13.238  1.00265.91           C
ATOM    202  ND1 HIS    30     -71.731  13.952 -11.817  1.00265.91           N
ATOM    203  CG  HIS    30     -71.096  15.152 -12.049  1.00265.91           C
ATOM    204  CB  HIS    30     -70.320  15.465 -13.294  1.00265.91           C
ATOM    205  NE2 HIS    30     -72.097  15.219 -10.027  1.00265.91           N
ATOM    206  CD2 HIS    30     -71.330  15.914 -10.945  1.00265.91           C
ATOM    207  CE1 HIS    30     -72.313  14.046 -10.595  1.00265.91           C
ATOM    208  C   HIS    30     -68.212  15.601 -12.072  1.00265.91           C
ATOM    209  O   HIS    30     -68.062  14.999 -11.010  1.00265.91           O
ATOM    210  N   SER    31     -67.771  16.865 -12.251  1.00158.14           N
ATOM    211  CA  SER    31     -67.142  17.558 -11.163  1.00158.14           C
ATOM    212  CB  SER    31     -65.629  17.760 -11.356  1.00158.14           C
ATOM    213  OG  SER    31     -64.971  16.502 -11.392  1.00158.14           O
ATOM    214  C   SER    31     -67.758  18.919 -11.057  1.00158.14           C
ATOM    215  O   SER    31     -68.047  19.579 -12.054  1.00158.14           O
ATOM    216  N   PRO    32     -67.987  19.324  -9.838  1.00175.47           N
ATOM    217  CA  PRO    32     -68.556  20.628  -9.603  1.00175.47           C
ATOM    218  CD  PRO    32     -68.465  18.350  -8.868  1.00175.47           C
ATOM    219  CB  PRO    32     -69.224  20.559  -8.232  1.00175.47           C
ATOM    220  CG  PRO    32     -69.553  19.068  -8.057  1.00175.47           C
ATOM    221  C   PRO    32     -67.526  21.712  -9.688  1.00175.47           C
ATOM    222  O   PRO    32     -66.336  21.414  -9.587  1.00175.47           O
ATOM    223  N   LEU    33     -67.965  22.974  -9.884  1.00259.96           N
ATOM    224  CA  LEU    33     -67.067  24.095  -9.937  1.00259.96           C
ATOM    225  CB  LEU    33     -67.047  24.802 -11.303  1.00259.96           C
ATOM    226  CG  LEU    33     -66.529  23.908 -12.445  1.00259.96           C
ATOM    227  CD1 LEU    33     -65.054  23.530 -12.235  1.00259.96           C
ATOM    228  CD2 LEU    33     -67.436  22.684 -12.651  1.00259.96           C
ATOM    229  C   LEU    33     -67.544  25.092  -8.923  1.00259.96           C
ATOM    230  O   LEU    33     -68.723  25.111  -8.575  1.00259.96           O
ATOM    231  N   THR    34     -66.630  25.939  -8.400  1.00276.45           N
ATOM    232  CA  THR    34     -67.037  26.901  -7.413  1.00276.45           C
ATOM    233  CB  THR    34     -66.654  26.512  -6.015  1.00276.45           C
ATOM    234  OG1 THR    34     -65.241  26.445  -5.894  1.00276.45           O
ATOM    235  CG2 THR    34     -67.277  25.142  -5.696  1.00276.45           C
ATOM    236  C   THR    34     -66.374  28.217  -7.695  1.00276.45           C
ATOM    237  O   THR    34     -65.449  28.302  -8.503  1.00276.45           O
ATOM    238  N   SER    35     -66.866  29.290  -7.033  1.00136.46           N
ATOM    239  CA  SER    35     -66.317  30.612  -7.156  1.00136.46           C
ATOM    240  CB  SER    35     -67.275  31.625  -7.803  1.00136.46           C
ATOM    241  OG  SER    35     -66.654  32.899  -7.884  1.00136.46           O
ATOM    242  C   SER    35     -66.075  31.070  -5.758  1.00136.46           C
ATOM    243  O   SER    35     -66.825  30.696  -4.855  1.00136.46           O
ATOM    244  N   HIS    36     -65.064  31.941  -5.546  1.00270.51           N
ATOM    245  CA  HIS    36     -64.714  32.239  -4.189  1.00270.51           C
ATOM    246  ND1 HIS    36     -67.444  34.038  -4.983  1.00270.51           N
ATOM    247  CG  HIS    36     -66.466  34.054  -4.014  1.00270.51           C
ATOM    248  CB  HIS    36     -65.894  32.818  -3.389  1.00270.51           C
ATOM    249  NE2 HIS    36     -66.954  36.174  -4.611  1.00270.51           N
ATOM    250  CD2 HIS    36     -66.178  35.366  -3.798  1.00270.51           C
ATOM    251  CE1 HIS    36     -67.698  35.331  -5.304  1.00270.51           C
ATOM    252  C   HIS    36     -64.398  30.887  -3.636  1.00270.51           C
ATOM    253  O   HIS    36     -64.870  30.482  -2.575  1.00270.51           O
ATOM    254  N   PRO    37     -63.553  30.227  -4.390  1.00121.27           N
ATOM    255  CA  PRO    37     -63.289  28.820  -4.242  1.00121.27           C
ATOM    256  CD  PRO    37     -62.408  30.925  -4.959  1.00121.27           C
ATOM    257  CB  PRO    37     -62.025  28.543  -5.054  1.00121.27           C
ATOM    258  CG  PRO    37     -61.279  29.885  -5.014  1.00121.27           C
ATOM    259  C   PRO    37     -63.149  28.362  -2.836  1.00121.27           C
ATOM    260  O   PRO    37     -62.586  29.075  -2.007  1.00121.27           O
ATOM    261  N   ALA    38     -63.684  27.154  -2.568  1.00238.81           N
ATOM    262  CA  ALA    38     -63.678  26.582  -1.261  1.00238.81           C
ATOM    263  CB  ALA    38     -64.474  25.270  -1.159  1.00238.81           C
ATOM    264  C   ALA    38     -62.272  26.288  -0.872  1.00238.81           C
ATOM    265  O   ALA    38     -61.444  25.871  -1.680  1.00238.81           O
ATOM    266  N   ALA    39     -61.990  26.543   0.413  1.00307.22           N
ATOM    267  CA  ALA    39     -60.726  26.333   1.043  1.00307.22           C
ATOM    268  CB  ALA    39     -59.549  26.964   0.278  1.00307.22           C
ATOM    269  C   ALA    39     -60.899  27.076   2.317  1.00307.22           C
ATOM    270  O   ALA    39     -61.877  27.816   2.413  1.00307.22           O
ATOM    271  N   PRO    40     -60.067  26.886   3.313  1.00141.26           N
ATOM    272  CA  PRO    40     -60.208  27.660   4.515  1.00141.26           C
ATOM    273  CD  PRO    40     -58.708  26.403   3.133  1.00141.26           C
ATOM    274  CB  PRO    40     -58.997  27.306   5.370  1.00141.26           C
ATOM    275  CG  PRO    40     -57.918  26.993   4.315  1.00141.26           C
ATOM    276  C   PRO    40     -60.167  29.091   4.086  1.00141.26           C
ATOM    277  O   PRO    40     -59.093  29.578   3.736  1.00141.26           O
ATOM    278  N   THR    41     -61.324  29.779   4.105  1.00292.90           N
ATOM    279  CA  THR    41     -61.342  31.142   3.676  1.00292.90           C
ATOM    280  CB  THR    41     -61.379  31.298   2.184  1.00292.90           C
ATOM    281  OG1 THR    41     -61.208  32.662   1.827  1.00292.90           O
ATOM    282  CG2 THR    41     -62.730  30.776   1.666  1.00292.90           C
ATOM    283  C   THR    41     -62.582  31.767   4.215  1.00292.90           C
ATOM    284  O   THR    41     -63.509  31.078   4.636  1.00292.90           O
ATOM    285  N   LEU    42     -62.611  33.111   4.234  1.00273.15           N
ATOM    286  CA  LEU    42     -63.761  33.814   4.707  1.00273.15           C
ATOM    287  CB  LEU    42     -63.659  34.282   6.172  1.00273.15           C
ATOM    288  CG  LEU    42     -63.586  33.140   7.207  1.00273.15           C
ATOM    289  CD1 LEU    42     -64.846  32.262   7.160  1.00273.15           C
ATOM    290  CD2 LEU    42     -62.279  32.340   7.089  1.00273.15           C
ATOM    291  C   LEU    42     -63.905  35.044   3.870  1.00273.15           C
ATOM    292  O   LEU    42     -63.062  35.346   3.028  1.00273.15           O
ATOM    293  N   MET    43     -65.015  35.773   4.086  1.00220.96           N
ATOM    294  CA  MET    43     -65.261  37.024   3.429  1.00220.96           C
ATOM    295  CB  MET    43     -66.592  37.667   3.856  1.00220.96           C
ATOM    296  CG  MET    43     -66.884  39.002   3.170  1.00220.96           C
ATOM    297  SD  MET    43     -68.421  39.801   3.722  1.00220.96           S
ATOM    298  CE  MET    43     -69.524  38.546   3.012  1.00220.96           C
ATOM    299  C   MET    43     -64.157  37.948   3.846  1.00220.96           C
ATOM    300  O   MET    43     -63.682  38.743   3.036  1.00220.96           O
ATOM    301  N   PRO    44     -63.740  37.883   5.089  1.00105.05           N
ATOM    302  CA  PRO    44     -62.615  38.673   5.504  1.00105.05           C
ATOM    303  CD  PRO    44     -64.671  37.710   6.196  1.00105.05           C
ATOM    304  CB  PRO    44     -62.653  38.728   7.034  1.00105.05           C
ATOM    305  CG  PRO    44     -63.776  37.758   7.440  1.00105.05           C
ATOM    306  C   PRO    44     -61.366  38.082   4.938  1.00105.05           C
ATOM    307  O   PRO    44     -61.421  36.981   4.392  1.00105.05           O
ATOM    308  N   ALA    45     -60.232  38.801   5.056  1.00197.77           N
ATOM    309  CA  ALA    45     -59.005  38.359   4.462  1.00197.77           C
ATOM    310  CB  ALA    45     -57.791  39.227   4.835  1.00197.77           C
ATOM    311  C   ALA    45     -58.723  36.964   4.900  1.00197.77           C
ATOM    312  O   ALA    45     -58.961  36.588   6.049  1.00197.77           O
ATOM    313  N   VAL    46     -58.216  36.157   3.951  1.00 98.18           N
ATOM    314  CA  VAL    46     -57.918  34.778   4.179  1.00 98.18           C
ATOM    315  CB  VAL    46     -59.115  33.883   4.019  1.00 98.18           C
ATOM    316  CG1 VAL    46     -58.706  32.420   4.273  1.00 98.18           C
ATOM    317  CG2 VAL    46     -60.206  34.391   4.973  1.00 98.18           C
ATOM    318  C   VAL    46     -56.894  34.428   3.145  1.00 98.18           C
ATOM    319  O   VAL    46     -55.756  34.890   3.217  1.00 98.18           O
ATOM    320  N   ASN    47     -57.273  33.592   2.156  1.00209.71           N
ATOM    321  CA  ASN    47     -56.362  33.191   1.125  1.00209.71           C
ATOM    322  CB  ASN    47     -57.034  32.357   0.017  1.00209.71           C
ATOM    323  CG  ASN    47     -55.964  31.789  -0.907  1.00209.71           C
ATOM    324  OD1 ASN    47     -55.248  32.527  -1.582  1.00209.71           O
ATOM    325  ND2 ASN    47     -55.854  30.434  -0.943  1.00209.71           N
ATOM    326  C   ASN    47     -55.815  34.438   0.515  1.00209.71           C
ATOM    327  O   ASN    47     -56.504  35.451   0.412  1.00209.71           O
ATOM    328  N   TYR    48     -54.531  34.391   0.114  1.00300.40           N
ATOM    329  CA  TYR    48     -53.877  35.553  -0.404  1.00300.40           C
ATOM    330  CB  TYR    48     -52.363  35.351  -0.597  1.00300.40           C
ATOM    331  CG  TYR    48     -51.825  36.550  -1.297  1.00300.40           C
ATOM    332  CD1 TYR    48     -51.501  37.690  -0.597  1.00300.40           C
ATOM    333  CD2 TYR    48     -51.640  36.528  -2.660  1.00300.40           C
ATOM    334  CE1 TYR    48     -51.003  38.792  -1.251  1.00300.40           C
ATOM    335  CE2 TYR    48     -51.143  37.626  -3.319  1.00300.40           C
ATOM    336  CZ  TYR    48     -50.824  38.761  -2.614  1.00300.40           C
ATOM    337  OH  TYR    48     -50.314  39.890  -3.287  1.00300.40           O
ATOM    338  C   TYR    48     -54.456  35.899  -1.733  1.00300.40           C
ATOM    339  O   TYR    48     -54.505  35.077  -2.647  1.00300.40           O
ATOM    340  N   ALA    49     -54.937  37.152  -1.849  1.00301.89           N
ATOM    341  CA  ALA    49     -55.451  37.655  -3.085  1.00301.89           C
ATOM    342  CB  ALA    49     -56.428  36.697  -3.787  1.00301.89           C
ATOM    343  C   ALA    49     -56.202  38.902  -2.755  1.00301.89           C
ATOM    344  O   ALA    49     -56.628  39.103  -1.620  1.00301.89           O
ATOM    345  N   PRO    50     -56.325  39.772  -3.713  1.00120.49           N
ATOM    346  CA  PRO    50     -57.122  40.948  -3.501  1.00120.49           C
ATOM    347  CD  PRO    50     -55.218  40.027  -4.619  1.00120.49           C
ATOM    348  CB  PRO    50     -56.534  42.039  -4.398  1.00120.49           C
ATOM    349  CG  PRO    50     -55.642  41.281  -5.396  1.00120.49           C
ATOM    350  C   PRO    50     -58.540  40.604  -3.827  1.00120.49           C
ATOM    351  O   PRO    50     -58.736  39.621  -4.539  1.00120.49           O
ATOM    352  N   LEU    51     -59.513  41.376  -3.287  1.00282.51           N
ATOM    353  CA  LEU    51     -60.929  41.275  -3.542  1.00282.51           C
ATOM    354  CB  LEU    51     -61.416  40.095  -4.405  1.00282.51           C
ATOM    355  CG  LEU    51     -61.036  40.225  -5.893  1.00282.51           C
ATOM    356  CD1 LEU    51     -61.547  39.028  -6.710  1.00282.51           C
ATOM    357  CD2 LEU    51     -61.489  41.579  -6.465  1.00282.51           C
ATOM    358  C   LEU    51     -61.639  41.220  -2.238  1.00282.51           C
ATOM    359  O   LEU    51     -61.025  41.213  -1.172  1.00282.51           O
ATOM    360  N   ASP    52     -62.980  41.242  -2.290  1.00 35.76           N
ATOM    361  CA  ASP    52     -63.713  41.167  -1.068  1.00 35.76           C
ATOM    362  CB  ASP    52     -65.231  41.275  -1.287  1.00 35.76           C
ATOM    363  CG  ASP    52     -65.529  42.684  -1.780  1.00 35.76           C
ATOM    364  OD1 ASP    52     -64.595  43.529  -1.758  1.00 35.76           O
ATOM    365  OD2 ASP    52     -66.694  42.933  -2.193  1.00 35.76           O
ATOM    366  C   ASP    52     -63.437  39.833  -0.453  1.00 35.76           C
ATOM    367  O   ASP    52     -63.080  39.745   0.720  1.00 35.76           O
ATOM    368  N   LEU    53     -63.585  38.748  -1.240  1.00135.20           N
ATOM    369  CA  LEU    53     -63.374  37.440  -0.692  1.00135.20           C
ATOM    370  CB  LEU    53     -63.799  36.283  -1.611  1.00135.20           C
ATOM    371  CG  LEU    53     -63.535  34.913  -0.959  1.00135.20           C
ATOM    372  CD1 LEU    53     -64.502  34.651   0.208  1.00135.20           C
ATOM    373  CD2 LEU    53     -63.488  33.784  -1.994  1.00135.20           C
ATOM    374  C   LEU    53     -61.929  37.213  -0.371  1.00135.20           C
ATOM    375  O   LEU    53     -61.615  36.710   0.706  1.00135.20           O
ATOM    376  N   PRO    54     -61.029  37.560  -1.251  1.00220.65           N
ATOM    377  CA  PRO    54     -59.652  37.267  -0.984  1.00220.65           C
ATOM    378  CD  PRO    54     -61.305  37.611  -2.677  1.00220.65           C
ATOM    379  CB  PRO    54     -58.907  37.575  -2.278  1.00220.65           C
ATOM    380  CG  PRO    54     -59.963  37.315  -3.367  1.00220.65           C
ATOM    381  C   PRO    54     -59.154  37.961   0.234  1.00220.65           C
ATOM    382  O   PRO    54     -58.387  37.366   0.990  1.00220.65           O
ATOM    383  N   GLY    55     -59.564  39.222   0.437  1.00 81.41           N
ATOM    384  CA  GLY    55     -59.198  39.920   1.628  1.00 81.41           C
ATOM    385  C   GLY    55     -60.445  39.941   2.434  1.00 81.41           C
ATOM    386  O   GLY    55     -61.262  39.028   2.339  1.00 81.41           O
ATOM    387  N   SER    56     -60.616  40.978   3.269  1.00166.84           N
ATOM    388  CA  SER    56     -61.867  41.108   3.945  1.00166.84           C
ATOM    389  CB  SER    56     -61.837  42.079   5.137  1.00166.84           C
ATOM    390  OG  SER    56     -60.989  41.571   6.157  1.00166.84           O
ATOM    391  C   SER    56     -62.754  41.686   2.902  1.00166.84           C
ATOM    392  O   SER    56     -62.298  41.915   1.784  1.00166.84           O
ATOM    393  N   ALA    57     -64.050  41.896   3.193  1.00224.93           N
ATOM    394  CA  ALA    57     -64.828  42.501   2.155  1.00224.93           C
ATOM    395  CB  ALA    57     -66.311  42.690   2.518  1.00224.93           C
ATOM    396  C   ALA    57     -64.226  43.850   1.956  1.00224.93           C
ATOM    397  O   ALA    57     -64.022  44.578   2.927  1.00224.93           O
ATOM    398  N   GLU    58     -63.924  44.202   0.686  1.00340.13           N
ATOM    399  CA  GLU    58     -63.290  45.451   0.368  1.00340.13           C
ATOM    400  CB  GLU    58     -64.246  46.666   0.435  1.00340.13           C
ATOM    401  CG  GLU    58     -65.080  46.798   1.717  1.00340.13           C
ATOM    402  CD  GLU    58     -64.316  47.612   2.750  1.00340.13           C
ATOM    403  OE1 GLU    58     -63.721  48.652   2.361  1.00340.13           O
ATOM    404  OE2 GLU    58     -64.311  47.202   3.942  1.00340.13           O
ATOM    405  C   GLU    58     -62.113  45.617   1.277  1.00340.13           C
ATOM    406  O   GLU    58     -61.900  46.659   1.894  1.00340.13           O
ATOM    407  N   PRO    59     -61.328  44.575   1.316  1.00104.31           N
ATOM    408  CA  PRO    59     -60.230  44.476   2.240  1.00104.31           C
ATOM    409  CD  PRO    59     -61.071  43.815   0.102  1.00104.31           C
ATOM    410  CB  PRO    59     -59.454  43.235   1.815  1.00104.31           C
ATOM    411  CG  PRO    59     -59.665  43.216   0.290  1.00104.31           C
ATOM    412  C   PRO    59     -59.352  45.678   2.181  1.00104.31           C
ATOM    413  O   PRO    59     -58.968  46.098   1.091  1.00104.31           O
ATOM    414  N   PRO    60     -59.061  46.234   3.322  1.00164.34           N
ATOM    415  CA  PRO    60     -58.157  47.343   3.404  1.00164.34           C
ATOM    416  CD  PRO    60     -59.978  46.190   4.446  1.00164.34           C
ATOM    417  CB  PRO    60     -58.386  47.980   4.778  1.00164.34           C
ATOM    418  CG  PRO    60     -59.234  46.953   5.552  1.00164.34           C
ATOM    419  C   PRO    60     -56.747  46.915   3.156  1.00164.34           C
ATOM    420  O   PRO    60     -55.947  47.743   2.724  1.00164.34           O
ATOM    421  N   LYS    61     -56.406  45.641   3.434  1.00273.89           N
ATOM    422  CA  LYS    61     -55.046  45.232   3.240  1.00273.89           C
ATOM    423  CB  LYS    61     -54.159  45.437   4.480  1.00273.89           C
ATOM    424  CG  LYS    61     -54.605  44.600   5.682  1.00273.89           C
ATOM    425  CD  LYS    61     -53.555  44.500   6.791  1.00273.89           C
ATOM    426  CE  LYS    61     -52.464  43.465   6.509  1.00273.89           C
ATOM    427  NZ  LYS    61     -51.494  43.432   7.627  1.00273.89           N
ATOM    428  C   LYS    61     -55.025  43.769   2.952  1.00273.89           C
ATOM    429  O   LYS    61     -55.994  43.055   3.205  1.00273.89           O
ATOM    430  N   GLN    62     -53.900  43.292   2.384  1.00247.69           N
ATOM    431  CA  GLN    62     -53.742  41.894   2.123  1.00247.69           C
ATOM    432  CB  GLN    62     -53.658  41.551   0.627  1.00247.69           C
ATOM    433  CG  GLN    62     -54.935  41.888  -0.144  1.00247.69           C
ATOM    434  CD  GLN    62     -56.035  40.946   0.325  1.00247.69           C
ATOM    435  OE1 GLN    62     -57.187  41.064  -0.088  1.00247.69           O
ATOM    436  NE2 GLN    62     -55.672  39.979   1.210  1.00247.69           N
ATOM    437  C   GLN    62     -52.439  41.500   2.739  1.00247.69           C
ATOM    438  O   GLN    62     -51.464  42.246   2.673  1.00247.69           O
ATOM    439  N   CYS    63     -52.393  40.317   3.380  1.00108.18           N
ATOM    440  CA  CYS    63     -51.163  39.895   3.981  1.00108.18           C
ATOM    441  CB  CYS    63     -51.178  39.949   5.519  1.00108.18           C
ATOM    442  SG  CYS    63     -49.606  39.406   6.251  1.00108.18           S
ATOM    443  C   CYS    63     -50.933  38.472   3.598  1.00108.18           C
ATOM    444  O   CYS    63     -51.878  37.720   3.368  1.00108.18           O
ATOM    445  N   HIS    64     -49.650  38.073   3.494  1.00249.01           N
ATOM    446  CA  HIS    64     -49.355  36.711   3.172  1.00249.01           C
ATOM    447  ND1 HIS    64     -49.949  34.230   1.110  1.00249.01           N
ATOM    448  CG  HIS    64     -48.854  35.028   1.355  1.00249.01           C
ATOM    449  CB  HIS    64     -48.943  36.484   1.708  1.00249.01           C
ATOM    450  NE2 HIS    64     -48.157  32.934   0.881  1.00249.01           N
ATOM    451  CD2 HIS    64     -47.768  34.221   1.210  1.00249.01           C
ATOM    452  CE1 HIS    64     -49.475  32.989   0.832  1.00249.01           C
ATOM    453  C   HIS    64     -48.211  36.294   4.035  1.00249.01           C
ATOM    454  O   HIS    64     -47.465  37.119   4.560  1.00249.01           O
ATOM    455  N   PRO    65     -48.091  35.011   4.213  1.00166.05           N
ATOM    456  CA  PRO    65     -47.021  34.503   5.024  1.00166.05           C
ATOM    457  CD  PRO    65     -49.287  34.190   4.323  1.00166.05           C
ATOM    458  CB  PRO    65     -47.431  33.088   5.427  1.00166.05           C
ATOM    459  CG  PRO    65     -48.968  33.132   5.389  1.00166.05           C
ATOM    460  C   PRO    65     -45.724  34.553   4.287  1.00166.05           C
ATOM    461  O   PRO    65     -45.734  34.657   3.062  1.00166.05           O
ATOM    462  N   CYS    66     -44.597  34.495   5.020  1.00 62.71           N
ATOM    463  CA  CYS    66     -43.306  34.498   4.403  1.00 62.71           C
ATOM    464  CB  CYS    66     -43.184  33.528   3.214  1.00 62.71           C
ATOM    465  SG  CYS    66     -43.375  31.789   3.709  1.00 62.71           S
ATOM    466  C   CYS    66     -43.018  35.875   3.914  1.00 62.71           C
ATOM    467  O   CYS    66     -43.911  36.653   3.584  1.00 62.71           O
ATOM    468  N   PRO    67     -41.754  36.184   3.911  1.00 70.87           N
ATOM    469  CA  PRO    67     -41.307  37.457   3.425  1.00 70.87           C
ATOM    470  CD  PRO    67     -40.848  35.633   4.903  1.00 70.87           C
ATOM    471  CB  PRO    67     -39.928  37.695   4.046  1.00 70.87           C
ATOM    472  CG  PRO    67     -39.510  36.325   4.609  1.00 70.87           C
ATOM    473  C   PRO    67     -41.300  37.425   1.935  1.00 70.87           C
ATOM    474  O   PRO    67     -41.268  36.336   1.364  1.00 70.87           O
ATOM    475  N   GLY    68     -41.342  38.602   1.285  1.00 77.66           N
ATOM    476  CA  GLY    68     -41.323  38.623  -0.145  1.00 77.66           C
ATOM    477  C   GLY    68     -42.172  39.768  -0.580  1.00 77.66           C
ATOM    478  O   GLY    68     -42.632  40.563   0.237  1.00 77.66           O
ATOM    479  N   VAL    69     -42.398  39.874  -1.902  1.00 33.21           N
ATOM    480  CA  VAL    69     -43.216  40.930  -2.414  1.00 33.21           C
ATOM    481  CB  VAL    69     -42.592  41.674  -3.557  1.00 33.21           C
ATOM    482  CG1 VAL    69     -43.611  42.694  -4.092  1.00 33.21           C
ATOM    483  CG2 VAL    69     -41.274  42.302  -3.072  1.00 33.21           C
ATOM    484  C   VAL    69     -44.454  40.287  -2.934  1.00 33.21           C
ATOM    485  O   VAL    69     -44.439  39.143  -3.385  1.00 33.21           O
ATOM    486  N   PRO    70     -45.542  40.993  -2.840  1.00 90.12           N
ATOM    487  CA  PRO    70     -46.780  40.466  -3.330  1.00 90.12           C
ATOM    488  CD  PRO    70     -45.744  41.951  -1.769  1.00 90.12           C
ATOM    489  CB  PRO    70     -47.889  41.296  -2.676  1.00 90.12           C
ATOM    490  CG  PRO    70     -47.158  42.489  -2.029  1.00 90.12           C
ATOM    491  C   PRO    70     -46.783  40.497  -4.820  1.00 90.12           C
ATOM    492  O   PRO    70     -46.184  41.401  -5.400  1.00 90.12           O
ATOM    493  N   GLN    71     -47.434  39.508  -5.457  1.00275.03           N
ATOM    494  CA  GLN    71     -47.496  39.486  -6.886  1.00275.03           C
ATOM    495  CB  GLN    71     -46.277  38.806  -7.533  1.00275.03           C
ATOM    496  CG  GLN    71     -46.293  38.815  -9.062  1.00275.03           C
ATOM    497  CD  GLN    71     -45.003  38.164  -9.541  1.00275.03           C
ATOM    498  OE1 GLN    71     -44.730  38.102 -10.739  1.00275.03           O
ATOM    499  NE2 GLN    71     -44.180  37.668  -8.579  1.00275.03           N
ATOM    500  C   GLN    71     -48.712  38.696  -7.238  1.00275.03           C
ATOM    501  O   GLN    71     -49.193  37.899  -6.435  1.00275.03           O
ATOM    502  N   GLY    72     -49.262  38.912  -8.447  1.00146.28           N
ATOM    503  CA  GLY    72     -50.421  38.155  -8.813  1.00146.28           C
ATOM    504  C   GLY    72     -50.526  38.170 -10.300  1.00146.28           C
ATOM    505  O   GLY    72     -50.228  39.171 -10.949  1.00146.28           O
ATOM    506  N   THR    73     -50.964  37.034 -10.876  1.00206.56           N
ATOM    507  CA  THR    73     -51.118  36.942 -12.295  1.00206.56           C
ATOM    508  CB  THR    73     -49.960  36.250 -12.959  1.00206.56           C
ATOM    509  OG1 THR    73     -48.752  36.931 -12.652  1.00206.56           O
ATOM    510  CG2 THR    73     -50.174  36.241 -14.483  1.00206.56           C
ATOM    511  C   THR    73     -52.344  36.120 -12.531  1.00206.56           C
ATOM    512  O   THR    73     -52.827  35.441 -11.626  1.00206.56           O
ATOM    513  N   SER    74     -52.899  36.177 -13.757  1.00167.16           N
ATOM    514  CA  SER    74     -54.053  35.383 -14.053  1.00167.16           C
ATOM    515  CB  SER    74     -55.082  36.097 -14.947  1.00167.16           C
ATOM    516  OG  SER    74     -55.610  37.230 -14.274  1.00167.16           O
ATOM    517  C   SER    74     -53.555  34.197 -14.807  1.00167.16           C
ATOM    518  O   SER    74     -52.661  34.310 -15.644  1.00167.16           O
ATOM    519  N   PRO    75     -54.112  33.058 -14.495  1.00180.36           N
ATOM    520  CA  PRO    75     -53.693  31.824 -15.102  1.00180.36           C
ATOM    521  CD  PRO    75     -55.493  32.996 -14.042  1.00180.36           C
ATOM    522  CB  PRO    75     -54.716  30.783 -14.657  1.00180.36           C
ATOM    523  CG  PRO    75     -56.001  31.615 -14.492  1.00180.36           C
ATOM    524  C   PRO    75     -53.662  31.947 -16.590  1.00180.36           C
ATOM    525  O   PRO    75     -52.635  31.623 -17.184  1.00180.36           O
ATOM    526  N   ALA    76     -54.767  32.414 -17.205  1.00281.92           N
ATOM    527  CA  ALA    76     -54.799  32.585 -18.628  1.00281.92           C
ATOM    528  CB  ALA    76     -54.207  31.405 -19.418  1.00281.92           C
ATOM    529  C   ALA    76     -56.232  32.688 -19.030  1.00281.92           C
ATOM    530  O   ALA    76     -57.141  32.356 -18.271  1.00281.92           O
ATOM    531  N   PRO    77     -56.440  33.177 -20.219  1.00172.85           N
ATOM    532  CA  PRO    77     -57.781  33.235 -20.727  1.00172.85           C
ATOM    533  CD  PRO    77     -55.635  34.293 -20.688  1.00172.85           C
ATOM    534  CB  PRO    77     -57.762  34.265 -21.854  1.00172.85           C
ATOM    535  CG  PRO    77     -56.599  35.197 -21.473  1.00172.85           C
ATOM    536  C   PRO    77     -58.153  31.862 -21.179  1.00172.85           C
ATOM    537  O   PRO    77     -57.253  31.068 -21.449  1.00172.85           O
ATOM    538  N   VAL    78     -59.459  31.546 -21.257  1.00 25.45           N
ATOM    539  CA  VAL    78     -59.820  30.235 -21.707  1.00 25.45           C
ATOM    540  CB  VAL    78     -60.871  29.582 -20.859  1.00 25.45           C
ATOM    541  CG1 VAL    78     -61.251  28.236 -21.500  1.00 25.45           C
ATOM    542  CG2 VAL    78     -60.336  29.462 -19.422  1.00 25.45           C
ATOM    543  C   VAL    78     -60.389  30.380 -23.078  1.00 25.45           C
ATOM    544  O   VAL    78     -61.357  31.107 -23.298  1.00 25.45           O
ATOM    545  N   PRO    79     -59.776  29.713 -24.013  1.00165.80           N
ATOM    546  CA  PRO    79     -60.284  29.774 -25.354  1.00165.80           C
ATOM    547  CD  PRO    79     -58.324  29.620 -23.990  1.00165.80           C
ATOM    548  CB  PRO    79     -59.128  29.366 -26.265  1.00165.80           C
ATOM    549  CG  PRO    79     -57.878  29.749 -25.455  1.00165.80           C
ATOM    550  C   PRO    79     -61.484  28.896 -25.487  1.00165.80           C
ATOM    551  O   PRO    79     -61.578  27.905 -24.765  1.00165.80           O
ATOM    552  N   TYR    80     -62.419  29.248 -26.387  1.00278.02           N
ATOM    553  CA  TYR    80     -63.566  28.417 -26.599  1.00278.02           C
ATOM    554  CB  TYR    80     -64.845  28.935 -25.921  1.00278.02           C
ATOM    555  CG  TYR    80     -65.934  27.966 -26.230  1.00278.02           C
ATOM    556  CD1 TYR    80     -66.066  26.812 -25.495  1.00278.02           C
ATOM    557  CD2 TYR    80     -66.822  28.210 -27.254  1.00278.02           C
ATOM    558  CE1 TYR    80     -67.067  25.912 -25.772  1.00278.02           C
ATOM    559  CE2 TYR    80     -67.826  27.313 -27.536  1.00278.02           C
ATOM    560  CZ  TYR    80     -67.949  26.162 -26.795  1.00278.02           C
ATOM    561  OH  TYR    80     -68.978  25.241 -27.084  1.00278.02           O
ATOM    562  C   TYR    80     -63.817  28.406 -28.071  1.00278.02           C
ATOM    563  O   TYR    80     -63.412  29.326 -28.781  1.00278.02           O
ATOM    564  N   GLY    81     -64.476  27.348 -28.579  1.00148.34           N
ATOM    565  CA  GLY    81     -64.763  27.326 -29.982  1.00148.34           C
ATOM    566  C   GLY    81     -65.714  26.206 -30.243  1.00148.34           C
ATOM    567  O   GLY    81     -65.646  25.154 -29.608  1.00148.34           O
ATOM    568  N   TYR    82     -66.636  26.414 -31.201  1.00310.44           N
ATOM    569  CA  TYR    82     -67.578  25.394 -31.552  1.00310.44           C
ATOM    570  CB  TYR    82     -69.015  25.702 -31.097  1.00310.44           C
ATOM    571  CG  TYR    82     -69.876  24.563 -31.526  1.00310.44           C
ATOM    572  CD1 TYR    82     -69.944  23.414 -30.773  1.00310.44           C
ATOM    573  CD2 TYR    82     -70.616  24.647 -32.684  1.00310.44           C
ATOM    574  CE1 TYR    82     -70.738  22.363 -31.169  1.00310.44           C
ATOM    575  CE2 TYR    82     -71.411  23.600 -33.085  1.00310.44           C
ATOM    576  CZ  TYR    82     -71.474  22.456 -32.326  1.00310.44           C
ATOM    577  OH  TYR    82     -72.289  21.379 -32.734  1.00310.44           O
ATOM    578  C   TYR    82     -67.595  25.305 -33.041  1.00310.44           C
ATOM    579  O   TYR    82     -67.430  26.308 -33.733  1.00310.44           O
ATOM    580  N   PHE    83     -67.774  24.083 -33.578  1.00285.95           N
ATOM    581  CA  PHE    83     -67.823  23.933 -35.001  1.00285.95           C
ATOM    582  CB  PHE    83     -66.537  23.340 -35.601  1.00285.95           C
ATOM    583  CG  PHE    83     -66.724  23.243 -37.076  1.00285.95           C
ATOM    584  CD1 PHE    83     -66.516  24.343 -37.877  1.00285.95           C
ATOM    585  CD2 PHE    83     -67.102  22.056 -37.660  1.00285.95           C
ATOM    586  CE1 PHE    83     -66.686  24.261 -39.239  1.00285.95           C
ATOM    587  CE2 PHE    83     -67.273  21.969 -39.022  1.00285.95           C
ATOM    588  CZ  PHE    83     -67.065  23.073 -39.814  1.00285.95           C
ATOM    589  C   PHE    83     -68.937  22.983 -35.300  1.00285.95           C
ATOM    590  O   PHE    83     -69.332  22.189 -34.448  1.00285.95           O
ATOM    591  N   GLY    84     -69.491  23.057 -36.526  1.00120.66           N
ATOM    592  CA  GLY    84     -70.547  22.155 -36.882  1.00120.66           C
ATOM    593  C   GLY    84     -71.173  22.658 -38.140  1.00120.66           C
ATOM    594  O   GLY    84     -70.880  23.761 -38.598  1.00120.66           O
ATOM    595  N   GLY    85     -72.063  21.839 -38.735  1.00 99.12           N
ATOM    596  CA  GLY    85     -72.734  22.237 -39.937  1.00 99.12           C
ATOM    597  C   GLY    85     -73.073  20.993 -40.690  1.00 99.12           C
ATOM    598  O   GLY    85     -72.658  19.896 -40.319  1.00 99.12           O
ATOM    599  N   GLY    86     -73.849  21.140 -41.782  1.00123.07           N
ATOM    600  CA  GLY    86     -74.205  20.002 -42.576  1.00123.07           C
ATOM    601  C   GLY    86     -75.190  20.463 -43.600  1.00123.07           C
ATOM    602  O   GLY    86     -75.846  21.489 -43.428  1.00123.07           O
ATOM    603  N   TYR    87     -75.316  19.701 -44.704  1.00312.84           N
ATOM    604  CA  TYR    87     -76.243  20.070 -45.732  1.00312.84           C
ATOM    605  CB  TYR    87     -75.565  20.527 -47.035  1.00312.84           C
ATOM    606  CG  TYR    87     -76.642  20.872 -48.005  1.00312.84           C
ATOM    607  CD1 TYR    87     -77.253  22.104 -47.963  1.00312.84           C
ATOM    608  CD2 TYR    87     -77.038  19.964 -48.959  1.00312.84           C
ATOM    609  CE1 TYR    87     -78.247  22.424 -48.858  1.00312.84           C
ATOM    610  CE2 TYR    87     -78.031  20.278 -49.857  1.00312.84           C
ATOM    611  CZ  TYR    87     -78.637  21.510 -49.807  1.00312.84           C
ATOM    612  OH  TYR    87     -79.656  21.835 -50.727  1.00312.84           O
ATOM    613  C   TYR    87     -77.058  18.863 -46.062  1.00312.84           C
ATOM    614  O   TYR    87     -76.561  17.738 -46.036  1.00312.84           O
ATOM    615  N   TYR    88     -78.355  19.071 -46.360  1.00322.35           N
ATOM    616  CA  TYR    88     -79.203  17.973 -46.721  1.00322.35           C
ATOM    617  CB  TYR    88     -80.319  17.697 -45.701  1.00322.35           C
ATOM    618  CG  TYR    88     -81.111  16.539 -46.202  1.00322.35           C
ATOM    619  CD1 TYR    88     -80.681  15.250 -45.989  1.00322.35           C
ATOM    620  CD2 TYR    88     -82.288  16.744 -46.887  1.00322.35           C
ATOM    621  CE1 TYR    88     -81.413  14.181 -46.452  1.00322.35           C
ATOM    622  CE2 TYR    88     -83.023  15.680 -47.352  1.00322.35           C
ATOM    623  CZ  TYR    88     -82.585  14.396 -47.135  1.00322.35           C
ATOM    624  OH  TYR    88     -83.337  13.300 -47.611  1.00322.35           O
ATOM    625  C   TYR    88     -79.863  18.334 -48.011  1.00322.35           C
ATOM    626  O   TYR    88     -80.254  19.482 -48.216  1.00322.35           O
ATOM    627  N   SER    89     -79.986  17.357 -48.932  1.00201.98           N
ATOM    628  CA  SER    89     -80.630  17.645 -50.179  1.00201.98           C
ATOM    629  CB  SER    89     -79.649  17.864 -51.343  1.00201.98           C
ATOM    630  OG  SER    89     -80.364  18.140 -52.538  1.00201.98           O
ATOM    631  C   SER    89     -81.475  16.465 -50.535  1.00201.98           C
ATOM    632  O   SER    89     -81.183  15.337 -50.145  1.00201.98           O
ATOM    633  N   CYS    90     -82.573  16.711 -51.277  1.00106.73           N
ATOM    634  CA  CYS    90     -83.424  15.636 -51.694  1.00106.73           C
ATOM    635  CB  CYS    90     -84.728  15.532 -50.886  1.00106.73           C
ATOM    636  SG  CYS    90     -85.784  14.161 -51.442  1.00106.73           S
ATOM    637  C   CYS    90     -83.805  15.905 -53.113  1.00106.73           C
ATOM    638  O   CYS    90     -83.859  17.055 -53.542  1.00106.73           O
ATOM    639  N   ARG    91     -84.058  14.835 -53.892  1.00326.88           N
ATOM    640  CA  ARG    91     -84.449  15.030 -55.256  1.00326.88           C
ATOM    641  CB  ARG    91     -83.349  14.669 -56.269  1.00326.88           C
ATOM    642  CG  ARG    91     -83.767  14.877 -57.726  1.00326.88           C
ATOM    643  CD  ARG    91     -83.950  16.346 -58.111  1.00326.88           C
ATOM    644  NE  ARG    91     -82.594  16.958 -58.198  1.00326.88           N
ATOM    645  CZ  ARG    91     -82.424  18.150 -58.842  1.00326.88           C
ATOM    646  NH1 ARG    91     -83.495  18.780 -59.405  1.00326.88           N
ATOM    647  NH2 ARG    91     -81.181  18.709 -58.923  1.00326.88           N
ATOM    648  C   ARG    91     -85.607  14.127 -55.532  1.00326.88           C
ATOM    649  O   ARG    91     -85.654  12.997 -55.050  1.00326.88           O
ATOM    650  N   VAL    92     -86.592  14.625 -56.305  1.00126.29           N
ATOM    651  CA  VAL    92     -87.716  13.808 -56.655  1.00126.29           C
ATOM    652  CB  VAL    92     -88.923  14.047 -55.797  1.00126.29           C
ATOM    653  CG1 VAL    92     -89.388  15.499 -56.001  1.00126.29           C
ATOM    654  CG2 VAL    92     -89.991  12.999 -56.153  1.00126.29           C
ATOM    655  C   VAL    92     -88.098  14.160 -58.056  1.00126.29           C
ATOM    656  O   VAL    92     -87.899  15.293 -58.494  1.00126.29           O
ATOM    657  N   SER    93     -88.640  13.183 -58.808  1.00206.83           N
ATOM    658  CA  SER    93     -89.053  13.477 -60.148  1.00206.83           C
ATOM    659  CB  SER    93     -87.983  13.161 -61.207  1.00206.83           C
ATOM    660  OG  SER    93     -88.470  13.479 -62.503  1.00206.83           O
ATOM    661  C   SER    93     -90.238  12.622 -60.455  1.00206.83           C
ATOM    662  O   SER    93     -90.381  11.525 -59.917  1.00206.83           O
ATOM    663  N   ARG    94     -91.138  13.122 -61.323  1.00349.85           N
ATOM    664  CA  ARG    94     -92.282  12.349 -61.705  1.00349.85           C
ATOM    665  CB  ARG    94     -93.551  12.688 -60.908  1.00349.85           C
ATOM    666  CG  ARG    94     -94.772  11.861 -61.317  1.00349.85           C
ATOM    667  CD  ARG    94     -95.474  12.382 -62.573  1.00349.85           C
ATOM    668  NE  ARG    94     -96.629  11.482 -62.846  1.00349.85           N
ATOM    669  CZ  ARG    94     -97.828  11.704 -62.233  1.00349.85           C
ATOM    670  NH1 ARG    94     -97.970  12.751 -61.369  1.00349.85           N
ATOM    671  NH2 ARG    94     -98.886  10.880 -62.485  1.00349.85           N
ATOM    672  C   ARG    94     -92.563  12.665 -63.137  1.00349.85           C
ATOM    673  O   ARG    94     -92.327  13.783 -63.593  1.00349.85           O
ATOM    674  N   SER    95     -93.061  11.671 -63.899  1.00188.25           N
ATOM    675  CA  SER    95     -93.377  11.930 -65.271  1.00188.25           C
ATOM    676  CB  SER    95     -92.231  11.598 -66.242  1.00188.25           C
ATOM    677  OG  SER    95     -91.959  10.205 -66.219  1.00188.25           O
ATOM    678  C   SER    95     -94.532  11.059 -65.644  1.00188.25           C
ATOM    679  O   SER    95     -94.735   9.996 -65.058  1.00188.25           O
ATOM    680  N   SER    96     -95.339  11.508 -66.624  1.00215.51           N
ATOM    681  CA  SER    96     -96.443  10.710 -67.069  1.00215.51           C
ATOM    682  CB  SER    96     -97.791  11.127 -66.458  1.00215.51           C
ATOM    683  OG  SER    96     -98.828  10.292 -66.951  1.00215.51           O
ATOM    684  C   SER    96     -96.551  10.901 -68.546  1.00215.51           C
ATOM    685  O   SER    96     -96.257  11.978 -69.065  1.00215.51           O
ATOM    686  N   LEU    97     -96.958   9.842 -69.271  1.00252.61           N
ATOM    687  CA  LEU    97     -97.102   9.967 -70.690  1.00252.61           C
ATOM    688  CB  LEU    97     -96.020   9.185 -71.469  1.00252.61           C
ATOM    689  CG  LEU    97     -95.953   9.413 -72.999  1.00252.61           C
ATOM    690  CD1 LEU    97     -94.830   8.564 -73.615  1.00252.61           C
ATOM    691  CD2 LEU    97     -97.292   9.172 -73.716  1.00252.61           C
ATOM    692  C   LEU    97     -98.442   9.392 -71.023  1.00252.61           C
ATOM    693  O   LEU    97     -98.814   8.331 -70.524  1.00252.61           O
ATOM    694  N   LYS    98     -99.218  10.099 -71.866  1.00200.91           N
ATOM    695  CA  LYS    98    -100.492   9.575 -72.260  1.00200.91           C
ATOM    696  CB  LYS    98    -101.675  10.498 -71.919  1.00200.91           C
ATOM    697  CG  LYS    98    -101.909  10.657 -70.414  1.00200.91           C
ATOM    698  CD  LYS    98    -102.872  11.792 -70.063  1.00200.91           C
ATOM    699  CE  LYS    98    -104.334  11.475 -70.381  1.00200.91           C
ATOM    700  NZ  LYS    98    -105.194  12.621 -70.010  1.00200.91           N
ATOM    701  C   LYS    98    -100.459   9.430 -73.745  1.00200.91           C
ATOM    702  O   LYS    98    -100.164  10.375 -74.474  1.00200.91           O
ATOM    703  N   PRO    99    -100.755   8.246 -74.201  1.00157.67           N
ATOM    704  CA  PRO    99    -100.734   7.959 -75.607  1.00157.67           C
ATOM    705  CD  PRO    99    -101.640   7.348 -73.476  1.00157.67           C
ATOM    706  CB  PRO    99    -101.297   6.548 -75.739  1.00157.67           C
ATOM    707  CG  PRO    99    -102.280   6.461 -74.557  1.00157.67           C
ATOM    708  C   PRO    99    -101.596   8.944 -76.326  1.00157.67           C
ATOM    709  O   PRO    99    -101.209   9.395 -77.403  1.00157.67           O
ATOM    710  N   CYS   100    -102.759   9.293 -75.742  1.00146.87           N
ATOM    711  CA  CYS   100    -103.676  10.207 -76.357  1.00146.87           C
ATOM    712  CB  CYS   100    -103.047  11.562 -76.728  1.00146.87           C
ATOM    713  SG  CYS   100    -104.239  12.691 -77.508  1.00146.87           S
ATOM    714  C   CYS   100    -104.212   9.577 -77.602  1.00146.87           C
ATOM    715  O   CYS   100    -103.514   8.843 -78.299  1.00146.87           O
ATOM    716  N   ALA   101    -105.503   9.827 -77.898  1.00264.79           N
ATOM    717  CA  ALA   101    -106.076   9.277 -79.089  1.00264.79           C
ATOM    718  CB  ALA   101    -106.839   7.962 -78.857  1.00264.79           C
ATOM    719  C   ALA   101    -107.062  10.271 -79.606  1.00264.79           C
ATOM    720  O   ALA   101    -107.646  11.038 -78.841  1.00264.79           O
ATOM    721  N   GLN   102    -107.255  10.297 -80.938  1.00317.52           N
ATOM    722  CA  GLN   102    -108.207  11.202 -81.506  1.00317.52           C
ATOM    723  CB  GLN   102    -107.571  12.425 -82.189  1.00317.52           C
ATOM    724  CG  GLN   102    -106.720  12.070 -83.410  1.00317.52           C
ATOM    725  CD  GLN   102    -106.159  13.363 -83.982  1.00317.52           C
ATOM    726  OE1 GLN   102    -106.412  14.449 -83.462  1.00317.52           O
ATOM    727  NE2 GLN   102    -105.372  13.248 -85.085  1.00317.52           N
ATOM    728  C   GLN   102    -108.957  10.453 -82.556  1.00317.52           C
ATOM    729  O   GLN   102    -108.425   9.533 -83.175  1.00317.52           O
ATOM    730  N   ALA   103    -110.235  10.818 -82.768  1.00287.43           N
ATOM    731  CA  ALA   103    -111.004  10.158 -83.779  1.00287.43           C
ATOM    732  CB  ALA   103    -112.068   9.198 -83.220  1.00287.43           C
ATOM    733  C   ALA   103    -111.727  11.217 -84.544  1.00287.43           C
ATOM    734  O   ALA   103    -112.092  12.255 -83.994  1.00287.43           O
ATOM    735  N   ALA   104    -111.931  10.984 -85.855  1.00277.08           N
ATOM    736  CA  ALA   104    -112.637  11.941 -86.652  1.00277.08           C
ATOM    737  CB  ALA   104    -111.717  12.861 -87.472  1.00277.08           C
ATOM    738  C   ALA   104    -113.468  11.172 -87.623  1.00277.08           C
ATOM    739  O   ALA   104    -113.141  10.040 -87.974  1.00277.08           O
ATOM    740  N   THR   105    -114.591  11.768 -88.067  1.00264.15           N
ATOM    741  CA  THR   105    -115.419  11.089 -89.017  1.00264.15           C
ATOM    742  CB  THR   105    -116.815  10.834 -88.527  1.00264.15           C
ATOM    743  OG1 THR   105    -117.513  10.004 -89.444  1.00264.15           O
ATOM    744  CG2 THR   105    -117.538  12.182 -88.370  1.00264.15           C
ATOM    745  C   THR   105    -115.525  11.959 -90.224  1.00264.15           C
ATOM    746  O   THR   105    -115.667  13.176 -90.117  1.00264.15           O
ATOM    747  N   LEU   106    -115.431  11.343 -91.417  1.00259.11           N
ATOM    748  CA  LEU   106    -115.538  12.088 -92.635  1.00259.11           C
ATOM    749  CB  LEU   106    -114.253  11.990 -93.486  1.00259.11           C
ATOM    750  CG  LEU   106    -114.159  12.919 -94.716  1.00259.11           C
ATOM    751  CD1 LEU   106    -112.830  12.701 -95.457  1.00259.11           C
ATOM    752  CD2 LEU   106    -115.360  12.781 -95.659  1.00259.11           C
ATOM    753  C   LEU   106    -116.677  11.466 -93.376  1.00259.11           C
ATOM    754  O   LEU   106    -116.797  10.242 -93.418  1.00259.11           O
ATOM    755  N   ALA   107    -117.566  12.289 -93.967  1.00190.80           N
ATOM    756  CA  ALA   107    -118.674  11.709 -94.666  1.00190.80           C
ATOM    757  CB  ALA   107    -119.884  12.650 -94.795  1.00190.80           C
ATOM    758  C   ALA   107    -118.208  11.384 -96.044  1.00190.80           C
ATOM    759  O   ALA   107    -117.798  12.262 -96.802  1.00190.80           O
ATOM    760  N   ALA   108    -118.265  10.089 -96.401  1.00 67.73           N
ATOM    761  CA  ALA   108    -117.806   9.665 -97.688  1.00 67.73           C
ATOM    762  CB  ALA   108    -117.878   8.139 -97.872  1.00 67.73           C
ATOM    763  C   ALA   108    -118.668  10.282 -98.737  1.00 67.73           C
ATOM    764  O   ALA   108    -118.167  10.797 -99.737  1.00 67.73           O
ATOM    765  N   TYR   109    -119.996  10.269 -98.529  1.00239.68           N
ATOM    766  CA  TYR   109    -120.859  10.790 -99.546  1.00239.68           C
ATOM    767  CB  TYR   109    -121.847   9.726-100.065  1.00239.68           C
ATOM    768  CG  TYR   109    -122.722  10.311-101.121  1.00239.68           C
ATOM    769  CD1 TYR   109    -122.223  10.575-102.375  1.00239.68           C
ATOM    770  CD2 TYR   109    -124.051  10.563-100.866  1.00239.68           C
ATOM    771  CE1 TYR   109    -123.031  11.105-103.354  1.00239.68           C
ATOM    772  CE2 TYR   109    -124.865  11.092-101.841  1.00239.68           C
ATOM    773  CZ  TYR   109    -124.354  11.366-103.087  1.00239.68           C
ATOM    774  OH  TYR   109    -125.185  11.908-104.089  1.00239.68           O
ATOM    775  C   TYR   109    -121.640  11.919 -98.963  1.00239.68           C
ATOM    776  O   TYR   109    -122.327  11.780 -97.952  1.00239.68           O
ATOM    777  N   PRO   110    -121.505  13.056 -99.586  1.00108.27           N
ATOM    778  CA  PRO   110    -122.251  14.211 -99.174  1.00108.27           C
ATOM    779  CD  PRO   110    -120.242  13.418-100.204  1.00108.27           C
ATOM    780  CB  PRO   110    -121.473  15.429 -99.678  1.00108.27           C
ATOM    781  CG  PRO   110    -120.464  14.857-100.689  1.00108.27           C
ATOM    782  C   PRO   110    -123.623  14.092 -99.745  1.00108.27           C
ATOM    783  O   PRO   110    -123.796  13.346-100.707  1.00108.27           O
ATOM    784  N   ALA   111    -124.614  14.804 -99.179  1.00214.20           N
ATOM    785  CA  ALA   111    -125.937  14.691 -99.714  1.00214.20           C
ATOM    786  CB  ALA   111    -127.018  14.466 -98.643  1.00214.20           C
ATOM    787  C   ALA   111    -126.258  15.973-100.405  1.00214.20           C
ATOM    788  O   ALA   111    -125.921  17.055 -99.926  1.00214.20           O
ATOM    789  N   GLU   112    -126.908  15.872-101.580  1.00288.01           N
ATOM    790  CA  GLU   112    -127.283  17.044-102.311  1.00288.01           C
ATOM    791  CB  GLU   112    -126.679  17.109-103.724  1.00288.01           C
ATOM    792  CG  GLU   112    -125.158  17.280-103.735  1.00288.01           C
ATOM    793  CD  GLU   112    -124.840  18.699-103.288  1.00288.01           C
ATOM    794  OE1 GLU   112    -125.804  19.459-103.001  1.00288.01           O
ATOM    795  OE2 GLU   112    -123.630  19.044-103.229  1.00288.01           O
ATOM    796  C   GLU   112    -128.765  16.988-102.472  1.00288.01           C
ATOM    797  O   GLU   112    -129.341  15.912-102.619  1.00288.01           O
ATOM    798  N   THR   113    -129.429  18.158-102.424  1.00242.01           N
ATOM    799  CA  THR   113    -130.851  18.160-102.582  1.00242.01           C
ATOM    800  CB  THR   113    -131.582  18.775-101.425  1.00242.01           C
ATOM    801  OG1 THR   113    -131.224  20.143-101.290  1.00242.01           O
ATOM    802  CG2 THR   113    -131.217  18.003-100.146  1.00242.01           C
ATOM    803  C   THR   113    -131.166  18.983-103.786  1.00242.01           C
ATOM    804  O   THR   113    -130.595  20.050-104.006  1.00242.01           O
ATOM    805  N   PRO   114    -132.051  18.470-104.591  1.00103.86           N
ATOM    806  CA  PRO   114    -132.474  19.193-105.757  1.00103.86           C
ATOM    807  CD  PRO   114    -132.144  17.034-104.780  1.00103.86           C
ATOM    808  CB  PRO   114    -133.023  18.150-106.734  1.00103.86           C
ATOM    809  CG  PRO   114    -133.191  16.873-105.891  1.00103.86           C
ATOM    810  C   PRO   114    -133.471  20.224-105.349  1.00103.86           C
ATOM    811  O   PRO   114    -134.086  20.072-104.294  1.00103.86           O
ATOM    812  N   THR   115    -133.640  21.288-106.156  1.00286.29           N
ATOM    813  CA  THR   115    -134.603  22.289-105.813  1.00286.29           C
ATOM    814  CB  THR   115    -134.008  23.650-105.605  1.00286.29           C
ATOM    815  OG1 THR   115    -134.989  24.544-105.099  1.00286.29           O
ATOM    816  CG2 THR   115    -133.463  24.161-106.949  1.00286.29           C
ATOM    817  C   THR   115    -135.556  22.397-106.956  1.00286.29           C
ATOM    818  O   THR   115    -135.159  22.329-108.118  1.00286.29           O
ATOM    819  N   ALA   116    -136.858  22.547-106.646  1.00264.51           N
ATOM    820  CA  ALA   116    -137.828  22.680-107.690  1.00264.51           C
ATOM    821  CB  ALA   116    -138.410  21.339-108.166  1.00264.51           C
ATOM    822  C   ALA   116    -138.961  23.479-107.139  1.00264.51           C
ATOM    823  O   ALA   116    -139.151  23.552-105.926  1.00264.51           O
ATOM    824  N   GLY   117    -139.736  24.124-108.031  1.00138.66           N
ATOM    825  CA  GLY   117    -140.865  24.879-107.581  1.00138.66           C
ATOM    826  C   GLY   117    -141.269  25.790-108.690  1.00138.66           C
ATOM    827  O   GLY   117    -140.465  26.126-109.559  1.00138.66           O
ATOM    828  N   GLU   118    -142.546  26.215-108.682  1.00318.66           N
ATOM    829  CA  GLU   118    -143.019  27.112-109.693  1.00318.66           C
ATOM    830  CB  GLU   118    -143.920  26.435-110.743  1.00318.66           C
ATOM    831  CG  GLU   118    -145.197  25.816-110.169  1.00318.66           C
ATOM    832  CD  GLU   118    -146.267  26.898-110.083  1.00318.66           C
ATOM    833  OE1 GLU   118    -146.033  28.009-110.629  1.00318.66           O
ATOM    834  OE2 GLU   118    -147.335  26.623-109.474  1.00318.66           O
ATOM    835  C   GLU   118    -143.828  28.156-109.000  1.00318.66           C
ATOM    836  O   GLU   118    -144.436  27.897-107.963  1.00318.66           O
ATOM    837  N   GLU   119    -143.837  29.384-109.551  1.00263.90           N
ATOM    838  CA  GLU   119    -144.610  30.424-108.945  1.00263.90           C
ATOM    839  CB  GLU   119    -143.795  31.686-108.615  1.00263.90           C
ATOM    840  CG  GLU   119    -144.623  32.795-107.963  1.00263.90           C
ATOM    841  CD  GLU   119    -143.699  33.973-107.690  1.00263.90           C
ATOM    842  OE1 GLU   119    -142.487  33.862-108.016  1.00263.90           O
ATOM    843  OE2 GLU   119    -144.193  35.000-107.153  1.00263.90           O
ATOM    844  C   GLU   119    -145.660  30.823-109.927  1.00263.90           C
ATOM    845  O   GLU   119    -145.389  30.962-111.118  1.00263.90           O
ATOM    846  N   TYR   120    -146.904  30.997-109.447  1.00253.33           N
ATOM    847  CA  TYR   120    -147.956  31.403-110.327  1.00253.33           C
ATOM    848  CB  TYR   120    -149.117  30.391-110.378  1.00253.33           C
ATOM    849  CG  TYR   120    -150.158  30.892-111.318  1.00253.33           C
ATOM    850  CD1 TYR   120    -149.973  30.789-112.677  1.00253.33           C
ATOM    851  CD2 TYR   120    -151.329  31.443-110.845  1.00253.33           C
ATOM    852  CE1 TYR   120    -150.931  31.242-113.554  1.00253.33           C
ATOM    853  CE2 TYR   120    -152.291  31.896-111.717  1.00253.33           C
ATOM    854  CZ  TYR   120    -152.092  31.798-113.073  1.00253.33           C
ATOM    855  OH  TYR   120    -153.078  32.263-113.969  1.00253.33           O
ATOM    856  C   TYR   120    -148.482  32.691-109.789  1.00253.33           C
ATOM    857  O   TYR   120    -148.863  32.786-108.623  1.00253.33           O
ATOM    858  N   PRO   121    -148.478  33.697-110.614  1.00175.10           N
ATOM    859  CA  PRO   121    -148.972  34.968-110.163  1.00175.10           C
ATOM    860  CD  PRO   121    -147.384  33.850-111.560  1.00175.10           C
ATOM    861  CB  PRO   121    -148.408  36.008-111.128  1.00175.10           C
ATOM    862  CG  PRO   121    -147.108  35.360-111.636  1.00175.10           C
ATOM    863  C   PRO   121    -150.461  34.954-110.098  1.00175.10           C
ATOM    864  O   PRO   121    -151.082  34.197-110.844  1.00175.10           O
ATOM    865  N   SER   122    -151.056  35.771-109.211  1.00186.85           N
ATOM    866  CA  SER   122    -152.485  35.821-109.125  1.00186.85           C
ATOM    867  CB  SER   122    -153.059  35.048-107.926  1.00186.85           C
ATOM    868  OG  SER   122    -154.476  35.145-107.917  1.00186.85           O
ATOM    869  C   SER   122    -152.861  37.252-108.947  1.00186.85           C
ATOM    870  O   SER   122    -152.071  38.053-108.448  1.00186.85           O
ATOM    871  N   ARG   123    -154.083  37.619-109.376  1.00275.26           N
ATOM    872  CA  ARG   123    -154.512  38.974-109.212  1.00275.26           C
ATOM    873  CB  ARG   123    -154.914  39.649-110.536  1.00275.26           C
ATOM    874  CG  ARG   123    -155.373  41.100-110.380  1.00275.26           C
ATOM    875  CD  ARG   123    -156.894  41.267-110.409  1.00275.26           C
ATOM    876  NE  ARG   123    -157.360  40.877-111.769  1.00275.26           N
ATOM    877  CZ  ARG   123    -158.695  40.838-112.049  1.00275.26           C
ATOM    878  NH1 ARG   123    -159.605  41.157-111.083  1.00275.26           N
ATOM    879  NH2 ARG   123    -159.120  40.480-113.296  1.00275.26           N
ATOM    880  C   ARG   123    -155.713  38.948-108.327  1.00275.26           C
ATOM    881  O   ARG   123    -156.681  38.232-108.577  1.00275.26           O
ATOM    882  N   PRO   124    -155.644  39.705-107.270  1.00179.58           N
ATOM    883  CA  PRO   124    -156.763  39.753-106.372  1.00179.58           C
ATOM    884  CD  PRO   124    -154.379  39.833-106.563  1.00179.58           C
ATOM    885  CB  PRO   124    -156.218  40.276-105.044  1.00179.58           C
ATOM    886  CG  PRO   124    -154.740  39.853-105.069  1.00179.58           C
ATOM    887  C   PRO   124    -157.850  40.601-106.942  1.00179.58           C
ATOM    888  O   PRO   124    -157.558  41.478-107.753  1.00179.58           O
ATOM    889  N   THR   125    -159.111  40.350-106.543  1.00213.21           N
ATOM    890  CA  THR   125    -160.193  41.154-107.027  1.00213.21           C
ATOM    891  CB  THR   125    -161.196  40.385-107.835  1.00213.21           C
ATOM    892  OG1 THR   125    -160.567  39.786-108.958  1.00213.21           O
ATOM    893  CG2 THR   125    -162.299  41.353-108.299  1.00213.21           C
ATOM    894  C   THR   125    -160.906  41.681-105.827  1.00213.21           C
ATOM    895  O   THR   125    -161.030  40.990-104.817  1.00213.21           O
ATOM    896  N   GLU   126    -161.378  42.940-105.901  1.00311.18           N
ATOM    897  CA  GLU   126    -162.079  43.491-104.782  1.00311.18           C
ATOM    898  CB  GLU   126    -161.318  44.628-104.077  1.00311.18           C
ATOM    899  CG  GLU   126    -162.065  45.211-102.876  1.00311.18           C
ATOM    900  CD  GLU   126    -161.205  46.315-102.280  1.00311.18           C
ATOM    901  OE1 GLU   126    -160.101  46.569-102.833  1.00311.18           O
ATOM    902  OE2 GLU   126    -161.639  46.919-101.263  1.00311.18           O
ATOM    903  C   GLU   126    -163.360  44.066-105.290  1.00311.18           C
ATOM    904  O   GLU   126    -163.409  44.640-106.376  1.00311.18           O
ATOM    905  N   PHE   127    -164.447  43.898-104.513  1.00309.94           N
ATOM    906  CA  PHE   127    -165.708  44.449-104.908  1.00309.94           C
ATOM    907  CB  PHE   127    -166.741  43.387-105.323  1.00309.94           C
ATOM    908  CG  PHE   127    -167.991  44.101-105.706  1.00309.94           C
ATOM    909  CD1 PHE   127    -168.141  44.615-106.973  1.00309.94           C
ATOM    910  CD2 PHE   127    -169.014  44.256-104.799  1.00309.94           C
ATOM    911  CE1 PHE   127    -169.293  45.274-107.331  1.00309.94           C
ATOM    912  CE2 PHE   127    -170.170  44.914-105.152  1.00309.94           C
ATOM    913  CZ  PHE   127    -170.310  45.425-106.420  1.00309.94           C
ATOM    914  C   PHE   127    -166.257  45.158-103.716  1.00309.94           C
ATOM    915  O   PHE   127    -166.021  44.753-102.580  1.00309.94           O
ATOM    916  N   ALA   128    -166.996  46.261-103.945  1.00285.49           N
ATOM    917  CA  ALA   128    -167.559  46.966-102.834  1.00285.49           C
ATOM    918  CB  ALA   128    -166.741  48.197-102.407  1.00285.49           C
ATOM    919  C   ALA   128    -168.908  47.459-103.245  1.00285.49           C
ATOM    920  O   ALA   128    -169.156  47.718-104.422  1.00285.49           O
ATOM    921  N   PHE   129    -169.828  47.576-102.269  1.00305.32           N
ATOM    922  CA  PHE   129    -171.138  48.078-102.559  1.00305.32           C
ATOM    923  CB  PHE   129    -172.242  47.011-102.458  1.00305.32           C
ATOM    924  CG  PHE   129    -173.536  47.673-102.784  1.00305.32           C
ATOM    925  CD1 PHE   129    -173.929  47.832-104.092  1.00305.32           C
ATOM    926  CD2 PHE   129    -174.358  48.132-101.781  1.00305.32           C
ATOM    927  CE1 PHE   129    -175.124  48.442-104.396  1.00305.32           C
ATOM    928  CE2 PHE   129    -175.554  48.742-102.078  1.00305.32           C
ATOM    929  CZ  PHE   129    -175.938  48.899-103.389  1.00305.32           C
ATOM    930  C   PHE   129    -171.434  49.118-101.530  1.00305.32           C
ATOM    931  O   PHE   129    -170.992  49.015-100.389  1.00305.32           O
ATOM    932  N   TYR   130    -172.179  50.172-101.919  1.00257.10           N
ATOM    933  CA  TYR   130    -172.495  51.187-100.961  1.00257.10           C
ATOM    934  CB  TYR   130    -171.979  52.578-101.370  1.00257.10           C
ATOM    935  CG  TYR   130    -172.357  53.558-100.313  1.00257.10           C
ATOM    936  CD1 TYR   130    -171.639  53.630 -99.140  1.00257.10           C
ATOM    937  CD2 TYR   130    -173.418  54.413-100.498  1.00257.10           C
ATOM    938  CE1 TYR   130    -171.981  54.535 -98.164  1.00257.10           C
ATOM    939  CE2 TYR   130    -173.765  55.321 -99.524  1.00257.10           C
ATOM    940  CZ  TYR   130    -173.046  55.382 -98.354  1.00257.10           C
ATOM    941  OH  TYR   130    -173.399  56.312 -97.354  1.00257.10           O
ATOM    942  C   TYR   130    -173.984  51.263-100.860  1.00257.10           C
ATOM    943  O   TYR   130    -174.679  51.558-101.830  1.00257.10           O
ATOM    944  N   PRO   131    -174.482  50.966 -99.694  1.00 92.29           N
ATOM    945  CA  PRO   131    -175.898  51.056 -99.466  1.00 92.29           C
ATOM    946  CD  PRO   131    -173.867  49.936 -98.875  1.00 92.29           C
ATOM    947  CB  PRO   131    -176.216  50.078 -98.332  1.00 92.29           C
ATOM    948  CG  PRO   131    -174.849  49.744 -97.710  1.00 92.29           C
ATOM    949  C   PRO   131    -176.255  52.471 -99.150  1.00 92.29           C
ATOM    950  O   PRO   131    -175.370  53.231 -98.762  1.00 92.29           O
ATOM    951  N   GLY   132    -177.537  52.852 -99.313  1.00108.89           N
ATOM    952  CA  GLY   132    -177.919  54.191 -98.977  1.00108.89           C
ATOM    953  C   GLY   132    -179.349  54.375 -99.364  1.00108.89           C
ATOM    954  O   GLY   132    -179.861  53.686-100.246  1.00108.89           O
ATOM    955  N   TYR   133    -180.033  55.325 -98.698  1.00213.77           N
ATOM    956  CA  TYR   133    -181.403  55.601 -99.015  1.00213.77           C
ATOM    957  CB  TYR   133    -182.378  55.294 -97.866  1.00213.77           C
ATOM    958  CG  TYR   133    -182.355  53.820 -97.643  1.00213.77           C
ATOM    959  CD1 TYR   133    -181.368  53.244 -96.876  1.00213.77           C
ATOM    960  CD2 TYR   133    -183.321  53.014 -98.200  1.00213.77           C
ATOM    961  CE1 TYR   133    -181.345  51.885 -96.670  1.00213.77           C
ATOM    962  CE2 TYR   133    -183.303  51.654 -97.997  1.00213.77           C
ATOM    963  CZ  TYR   133    -182.314  51.088 -97.230  1.00213.77           C
ATOM    964  OH  TYR   133    -182.293  49.693 -97.019  1.00213.77           O
ATOM    965  C   TYR   133    -181.494  57.063 -99.302  1.00213.77           C
ATOM    966  O   TYR   133    -180.941  57.892 -98.580  1.00213.77           O
ATOM    967  N   PRO   134    -182.183  57.386-100.359  1.00162.58           N
ATOM    968  CA  PRO   134    -182.315  58.753-100.780  1.00162.58           C
ATOM    969  CD  PRO   134    -183.288  56.564-100.824  1.00162.58           C
ATOM    970  CB  PRO   134    -183.330  58.726-101.919  1.00162.58           C
ATOM    971  CG  PRO   134    -184.236  57.539-101.543  1.00162.58           C
ATOM    972  C   PRO   134    -182.805  59.599 -99.649  1.00162.58           C
ATOM    973  O   PRO   134    -182.313  60.715 -99.489  1.00162.58           O
ATOM    974  N   GLY   135    -183.778  59.101 -98.864  1.00 92.07           N
ATOM    975  CA  GLY   135    -184.288  59.871 -97.770  1.00 92.07           C
ATOM    976  C   GLY   135    -185.307  60.810 -98.328  1.00 92.07           C
ATOM    977  O   GLY   135    -185.414  60.974 -99.542  1.00 92.07           O
ATOM    978  N   THR   136    -186.091  61.457 -97.442  1.00289.95           N
ATOM    979  CA  THR   136    -187.075  62.390 -97.905  1.00289.95           C
ATOM    980  CB  THR   136    -188.485  61.902 -97.752  1.00289.95           C
ATOM    981  OG1 THR   136    -189.386  62.792 -98.395  1.00289.95           O
ATOM    982  CG2 THR   136    -188.813  61.800 -96.253  1.00289.95           C
ATOM    983  C   THR   136    -186.948  63.630 -97.082  1.00289.95           C
ATOM    984  O   THR   136    -186.561  63.574 -95.915  1.00289.95           O
ATOM    985  N   TYR   137    -187.252  64.795 -97.684  1.00321.33           N
ATOM    986  CA  TYR   137    -187.177  66.026 -96.955  1.00321.33           C
ATOM    987  CB  TYR   137    -186.026  66.940 -97.409  1.00321.33           C
ATOM    988  CG  TYR   137    -186.074  68.170 -96.569  1.00321.33           C
ATOM    989  CD1 TYR   137    -185.514  68.183 -95.314  1.00321.33           C
ATOM    990  CD2 TYR   137    -186.679  69.313 -97.042  1.00321.33           C
ATOM    991  CE1 TYR   137    -185.558  69.318 -94.539  1.00321.33           C
ATOM    992  CE2 TYR   137    -186.726  70.451 -96.272  1.00321.33           C
ATOM    993  CZ  TYR   137    -186.165  70.454 -95.018  1.00321.33           C
ATOM    994  OH  TYR   137    -186.211  71.621 -94.226  1.00321.33           O
ATOM    995  C   TYR   137    -188.448  66.773 -97.192  1.00321.33           C
ATOM    996  O   TYR   137    -189.010  66.729 -98.287  1.00321.33           O
ATOM    997  N   GLN   138    -188.953  67.466 -96.154  1.00245.93           N
ATOM    998  CA  GLN   138    -190.148  68.239 -96.325  1.00245.93           C
ATOM    999  CB  GLN   138    -191.322  67.758 -95.455  1.00245.93           C
ATOM   1000  CG  GLN   138    -192.597  68.583 -95.640  1.00245.93           C
ATOM   1001  CD  GLN   138    -193.670  68.005 -94.727  1.00245.93           C
ATOM   1002  OE1 GLN   138    -194.798  68.493 -94.687  1.00245.93           O
ATOM   1003  NE2 GLN   138    -193.310  66.933 -93.972  1.00245.93           N
ATOM   1004  C   GLN   138    -189.830  69.638 -95.910  1.00245.93           C
ATOM   1005  O   GLN   138    -189.265  69.877 -94.844  1.00245.93           O
ATOM   1006  N   PRO   139    -190.156  70.569 -96.761  1.00117.30           N
ATOM   1007  CA  PRO   139    -189.917  71.951 -96.447  1.00117.30           C
ATOM   1008  CD  PRO   139    -190.080  70.318 -98.189  1.00117.30           C
ATOM   1009  CB  PRO   139    -189.792  72.681 -97.787  1.00117.30           C
ATOM   1010  CG  PRO   139    -190.343  71.689 -98.826  1.00117.30           C
ATOM   1011  C   PRO   139    -190.995  72.497 -95.569  1.00117.30           C
ATOM   1012  O   PRO   139    -192.099  71.955 -95.573  1.00117.30           O
ATOM   1013  N   MET   140    -190.689  73.560 -94.798  1.00351.19           N
ATOM   1014  CA  MET   140    -191.678  74.185 -93.971  1.00351.19           C
ATOM   1015  CB  MET   140    -191.663  73.701 -92.512  1.00351.19           C
ATOM   1016  CG  MET   140    -190.384  74.071 -91.758  1.00351.19           C
ATOM   1017  SD  MET   140    -190.340  73.511 -90.029  1.00351.19           S
ATOM   1018  CE  MET   140    -191.537  74.741 -89.433  1.00351.19           C
ATOM   1019  C   MET   140    -191.361  75.646 -93.956  1.00351.19           C
ATOM   1020  O   MET   140    -190.198  76.033 -94.055  1.00351.19           O
ATOM   1021  N   ALA   141    -192.395  76.506 -93.855  1.00286.72           N
ATOM   1022  CA  ALA   141    -192.120  77.912 -93.821  1.00286.72           C
ATOM   1023  CB  ALA   141    -192.047  78.559 -95.215  1.00286.72           C
ATOM   1024  C   ALA   141    -193.229  78.589 -93.082  1.00286.72           C
ATOM   1025  O   ALA   141    -194.347  78.081 -93.013  1.00286.72           O
ATOM   1026  N   SER   142    -192.926  79.759 -92.486  1.00237.54           N
ATOM   1027  CA  SER   142    -193.928  80.517 -91.794  1.00237.54           C
ATOM   1028  CB  SER   142    -193.874  80.361 -90.265  1.00237.54           C
ATOM   1029  OG  SER   142    -194.160  79.018 -89.901  1.00237.54           O
ATOM   1030  C   SER   142    -193.663  81.955 -92.101  1.00237.54           C
ATOM   1031  O   SER   142    -192.517  82.354 -92.299  1.00237.54           O
ATOM   1032  N   TYR   143    -194.729  82.776 -92.172  1.00285.49           N
ATOM   1033  CA  TYR   143    -194.532  84.165 -92.466  1.00285.49           C
ATOM   1034  CB  TYR   143    -195.083  84.551 -93.850  1.00285.49           C
ATOM   1035  CG  TYR   143    -194.778  85.984 -94.113  1.00285.49           C
ATOM   1036  CD1 TYR   143    -193.525  86.358 -94.542  1.00285.49           C
ATOM   1037  CD2 TYR   143    -195.743  86.950 -93.947  1.00285.49           C
ATOM   1038  CE1 TYR   143    -193.234  87.677 -94.796  1.00285.49           C
ATOM   1039  CE2 TYR   143    -195.457  88.271 -94.199  1.00285.49           C
ATOM   1040  CZ  TYR   143    -194.201  88.636 -94.622  1.00285.49           C
ATOM   1041  OH  TYR   143    -193.908  89.992 -94.880  1.00285.49           O
ATOM   1042  C   TYR   143    -195.279  84.951 -91.433  1.00285.49           C
ATOM   1043  O   TYR   143    -196.447  84.674 -91.163  1.00285.49           O
ATOM   1044  N   LEU   144    -194.617  85.943 -90.808  1.00343.65           N
ATOM   1045  CA  LEU   144    -195.294  86.737 -89.822  1.00343.65           C
ATOM   1046  CB  LEU   144    -194.916  86.376 -88.375  1.00343.65           C
ATOM   1047  CG  LEU   144    -195.647  87.226 -87.319  1.00343.65           C
ATOM   1048  CD1 LEU   144    -197.164  86.989 -87.363  1.00343.65           C
ATOM   1049  CD2 LEU   144    -195.051  87.012 -85.918  1.00343.65           C
ATOM   1050  C   LEU   144    -194.921  88.170 -90.029  1.00343.65           C
ATOM   1051  O   LEU   144    -193.775  88.481 -90.351  1.00343.65           O
ATOM   1052  N   ASP   145    -195.899  89.086 -89.872  1.00170.51           N
ATOM   1053  CA  ASP   145    -195.617  90.486 -90.010  1.00170.51           C
ATOM   1054  CB  ASP   145    -196.251  91.134 -91.251  1.00170.51           C
ATOM   1055  CG  ASP   145    -195.479  90.663 -92.472  1.00170.51           C
ATOM   1056  OD1 ASP   145    -194.392  90.055 -92.281  1.00170.51           O
ATOM   1057  OD2 ASP   145    -195.964  90.904 -93.610  1.00170.51           O
ATOM   1058  C   ASP   145    -196.183  91.194 -88.822  1.00170.51           C
ATOM   1059  O   ASP   145    -197.347  91.006 -88.474  1.00170.51           O
ATOM   1060  N   VAL   146    -195.356  92.019 -88.150  1.00117.81           N
ATOM   1061  CA  VAL   146    -195.849  92.769 -87.033  1.00117.81           C
ATOM   1062  CB  VAL   146    -195.432  92.211 -85.704  1.00117.81           C
ATOM   1063  CG1 VAL   146    -196.041  90.808 -85.550  1.00117.81           C
ATOM   1064  CG2 VAL   146    -193.896  92.238 -85.623  1.00117.81           C
ATOM   1065  C   VAL   146    -195.271  94.145 -87.129  1.00117.81           C
ATOM   1066  O   VAL   146    -194.154  94.325 -87.611  1.00117.81           O
ATOM   1067  N   SER   147    -196.038  95.163 -86.690  1.00140.49           N
ATOM   1068  CA  SER   147    -195.528  96.503 -86.718  1.00140.49           C
ATOM   1069  CB  SER   147    -195.877  97.270 -88.005  1.00140.49           C
ATOM   1070  OG  SER   147    -197.283  97.445 -88.103  1.00140.49           O
ATOM   1071  C   SER   147    -196.152  97.246 -85.581  1.00140.49           C
ATOM   1072  O   SER   147    -197.271  96.943 -85.171  1.00140.49           O
ATOM   1073  N   VAL   148    -195.425  98.235 -85.023  1.00 97.93           N
ATOM   1074  CA  VAL   148    -195.979  99.009 -83.952  1.00 97.93           C
ATOM   1075  CB  VAL   148    -195.698  98.439 -82.593  1.00 97.93           C
ATOM   1076  CG1 VAL   148    -194.177  98.451 -82.364  1.00 97.93           C
ATOM   1077  CG2 VAL   148    -196.488  99.249 -81.551  1.00 97.93           C
ATOM   1078  C   VAL   148    -195.353 100.365 -83.995  1.00 97.93           C
ATOM   1079  O   VAL   148    -194.247 100.533 -84.505  1.00 97.93           O
ATOM   1080  N   VAL   149    -196.069 101.382 -83.473  1.00112.47           N
ATOM   1081  CA  VAL   149    -195.522 102.706 -83.430  1.00112.47           C
ATOM   1082  CB  VAL   149    -196.084 103.622 -84.476  1.00112.47           C
ATOM   1083  CG1 VAL   149    -195.705 103.073 -85.863  1.00112.47           C
ATOM   1084  CG2 VAL   149    -197.600 103.752 -84.250  1.00112.47           C
ATOM   1085  C   VAL   149    -195.885 103.286 -82.101  1.00112.47           C
ATOM   1086  O   VAL   149    -196.957 103.006 -81.567  1.00112.47           O
ATOM   1087  N   GLN   150    -194.983 104.099 -81.517  1.00332.39           N
ATOM   1088  CA  GLN   150    -195.292 104.696 -80.251  1.00332.39           C
ATOM   1089  CB  GLN   150    -194.961 103.773 -79.062  1.00332.39           C
ATOM   1090  CG  GLN   150    -195.298 104.359 -77.690  1.00332.39           C
ATOM   1091  CD  GLN   150    -194.167 105.285 -77.273  1.00332.39           C
ATOM   1092  OE1 GLN   150    -194.354 106.172 -76.445  1.00332.39           O
ATOM   1093  NE2 GLN   150    -192.957 105.072 -77.857  1.00332.39           N
ATOM   1094  C   GLN   150    -194.475 105.944 -80.129  1.00332.39           C
ATOM   1095  O   GLN   150    -193.380 106.033 -80.683  1.00332.39           O
ATOM   1096  N   THR   151    -195.002 106.960 -79.413  1.00315.83           N
ATOM   1097  CA  THR   151    -194.257 108.175 -79.243  1.00315.83           C
ATOM   1098  CB  THR   151    -194.745 109.303 -80.105  1.00315.83           C
ATOM   1099  OG1 THR   151    -193.853 110.404 -80.024  1.00315.83           O
ATOM   1100  CG2 THR   151    -196.148 109.716 -79.629  1.00315.83           C
ATOM   1101  C   THR   151    -194.392 108.620 -77.819  1.00315.83           C
ATOM   1102  O   THR   151    -195.407 108.367 -77.173  1.00315.83           O
ATOM   1103  N   LEU   152    -193.346 109.288 -77.290  1.00239.25           N
ATOM   1104  CA  LEU   152    -193.375 109.787 -75.945  1.00239.25           C
ATOM   1105  CB  LEU   152    -192.437 109.048 -74.975  1.00239.25           C
ATOM   1106  CG  LEU   152    -192.887 107.618 -74.630  1.00239.25           C
ATOM   1107  CD1 LEU   152    -191.907 106.943 -73.659  1.00239.25           C
ATOM   1108  CD2 LEU   152    -194.332 107.607 -74.106  1.00239.25           C
ATOM   1109  C   LEU   152    -192.928 111.212 -75.964  1.00239.25           C
ATOM   1110  O   LEU   152    -192.273 111.659 -76.904  1.00239.25           O
ATOM   1111  N   GLY   153    -193.303 111.973 -74.915  1.00148.80           N
ATOM   1112  CA  GLY   153    -192.887 113.340 -74.801  1.00148.80           C
ATOM   1113  C   GLY   153    -193.241 113.785 -73.419  1.00148.80           C
ATOM   1114  O   GLY   153    -194.235 113.333 -72.852  1.00148.80           O
ATOM   1115  N   ALA   154    -192.433 114.692 -72.834  1.00250.00           N
ATOM   1116  CA  ALA   154    -192.745 115.144 -71.509  1.00250.00           C
ATOM   1117  CB  ALA   154    -191.939 114.430 -70.411  1.00250.00           C
ATOM   1118  C   ALA   154    -192.418 116.600 -71.415  1.00250.00           C
ATOM   1119  O   ALA   154    -191.487 117.102 -72.041  1.00250.00           O
ATOM   1120  N   PRO   155    -193.223 117.282 -70.649  1.00106.98           N
ATOM   1121  CA  PRO   155    -193.008 118.683 -70.405  1.00106.98           C
ATOM   1122  CD  PRO   155    -194.632 116.933 -70.588  1.00106.98           C
ATOM   1123  CB  PRO   155    -194.382 119.281 -70.090  1.00106.98           C
ATOM   1124  CG  PRO   155    -195.272 118.067 -69.776  1.00106.98           C
ATOM   1125  C   PRO   155    -192.024 118.857 -69.294  1.00106.98           C
ATOM   1126  O   PRO   155    -191.745 117.888 -68.589  1.00106.98           O
ATOM   1127  N   GLY   156    -191.481 120.079 -69.123  1.00116.70           N
ATOM   1128  CA  GLY   156    -190.561 120.329 -68.052  1.00116.70           C
ATOM   1129  C   GLY   156    -190.830 121.716 -67.563  1.00116.70           C
ATOM   1130  O   GLY   156    -191.280 122.572 -68.323  1.00116.70           O
ATOM   1131  N   GLU   157    -190.558 121.977 -66.268  1.00269.11           N
ATOM   1132  CA  GLU   157    -190.810 123.289 -65.750  1.00269.11           C
ATOM   1133  CB  GLU   157    -191.781 123.292 -64.552  1.00269.11           C
ATOM   1134  CG  GLU   157    -191.329 122.441 -63.361  1.00269.11           C
ATOM   1135  CD  GLU   157    -190.501 123.310 -62.425  1.00269.11           C
ATOM   1136  OE1 GLU   157    -190.586 124.560 -62.551  1.00269.11           O
ATOM   1137  OE2 GLU   157    -189.778 122.735 -61.568  1.00269.11           O
ATOM   1138  C   GLU   157    -189.510 123.893 -65.325  1.00269.11           C
ATOM   1139  O   GLU   157    -188.750 123.335 -64.535  1.00269.11           O
ATOM   1140  N   PRO   158    -189.237 125.023 -65.913  1.00170.12           N
ATOM   1141  CA  PRO   158    -188.057 125.787 -65.606  1.00170.12           C
ATOM   1142  CD  PRO   158    -189.726 125.293 -67.254  1.00170.12           C
ATOM   1143  CB  PRO   158    -187.833 126.721 -66.799  1.00170.12           C
ATOM   1144  CG  PRO   158    -189.152 126.676 -67.589  1.00170.12           C
ATOM   1145  C   PRO   158    -188.173 126.509 -64.301  1.00170.12           C
ATOM   1146  O   PRO   158    -187.163 127.014 -63.815  1.00170.12           O
ATOM   1147  N   ARG   159    -189.383 126.577 -63.718  1.00298.32           N
ATOM   1148  CA  ARG   159    -189.578 127.354 -62.527  1.00298.32           C
ATOM   1149  CB  ARG   159    -191.029 127.330 -62.012  1.00298.32           C
ATOM   1150  CG  ARG   159    -191.241 128.157 -60.742  1.00298.32           C
ATOM   1151  CD  ARG   159    -192.663 128.067 -60.184  1.00298.32           C
ATOM   1152  NE  ARG   159    -193.584 128.643 -61.204  1.00298.32           N
ATOM   1153  CZ  ARG   159    -194.930 128.445 -61.094  1.00298.32           C
ATOM   1154  NH1 ARG   159    -195.431 127.721 -60.051  1.00298.32           N
ATOM   1155  NH2 ARG   159    -195.776 128.969 -62.029  1.00298.32           N
ATOM   1156  C   ARG   159    -188.706 126.832 -61.433  1.00298.32           C
ATOM   1157  O   ARG   159    -188.502 125.627 -61.295  1.00298.32           O
ATOM   1158  N   HIS   160    -188.147 127.767 -60.638  1.00302.18           N
ATOM   1159  CA  HIS   160    -187.313 127.427 -59.523  1.00302.18           C
ATOM   1160  ND1 HIS   160    -184.454 126.112 -58.357  1.00302.18           N
ATOM   1161  CG  HIS   160    -184.960 127.371 -58.581  1.00302.18           C
ATOM   1162  CB  HIS   160    -185.823 127.736 -59.752  1.00302.18           C
ATOM   1163  NE2 HIS   160    -183.737 127.389 -56.685  1.00302.18           N
ATOM   1164  CD2 HIS   160    -184.512 128.140 -57.549  1.00302.18           C
ATOM   1165  CE1 HIS   160    -183.730 126.177 -57.211  1.00302.18           C
ATOM   1166  C   HIS   160    -187.766 128.268 -58.374  1.00302.18           C
ATOM   1167  O   HIS   160    -188.279 129.369 -58.566  1.00302.18           O
ATOM   1168  N   ASP   161    -187.607 127.754 -57.138  1.00257.02           N
ATOM   1169  CA  ASP   161    -188.024 128.500 -55.987  1.00257.02           C
ATOM   1170  CB  ASP   161    -188.979 127.719 -55.067  1.00257.02           C
ATOM   1171  CG  ASP   161    -189.590 128.685 -54.060  1.00257.02           C
ATOM   1172  OD1 ASP   161    -189.360 129.916 -54.197  1.00257.02           O
ATOM   1173  OD2 ASP   161    -190.306 128.202 -53.142  1.00257.02           O
ATOM   1174  C   ASP   161    -186.803 128.827 -55.188  1.00257.02           C
ATOM   1175  O   ASP   161    -185.870 128.029 -55.110  1.00257.02           O
ATOM   1176  N   SER   162    -186.771 130.032 -54.586  1.00216.53           N
ATOM   1177  CA  SER   162    -185.654 130.410 -53.772  1.00216.53           C
ATOM   1178  CB  SER   162    -184.901 131.647 -54.293  1.00216.53           C
ATOM   1179  OG  SER   162    -184.319 131.367 -55.557  1.00216.53           O
ATOM   1180  C   SER   162    -186.195 130.760 -52.423  1.00216.53           C
ATOM   1181  O   SER   162    -187.324 131.233 -52.301  1.00216.53           O
ATOM   1182  N   LEU   163    -185.401 130.510 -51.363  1.00233.57           N
ATOM   1183  CA  LEU   163    -185.853 130.813 -50.037  1.00233.57           C
ATOM   1184  CB  LEU   163    -185.880 129.593 -49.100  1.00233.57           C
ATOM   1185  CG  LEU   163    -186.870 128.502 -49.546  1.00233.57           C
ATOM   1186  CD1 LEU   163    -186.859 127.307 -48.577  1.00233.57           C
ATOM   1187  CD2 LEU   163    -188.277 129.080 -49.766  1.00233.57           C
ATOM   1188  C   LEU   163    -184.905 131.803 -49.442  1.00233.57           C
ATOM   1189  O   LEU   163    -183.706 131.769 -49.710  1.00233.57           O
ATOM   1190  N   LEU   164    -185.437 132.737 -48.627  1.00264.34           N
ATOM   1191  CA  LEU   164    -184.599 133.713 -47.995  1.00264.34           C
ATOM   1192  CB  LEU   164    -185.071 135.156 -48.273  1.00264.34           C
ATOM   1193  CG  LEU   164    -184.226 136.275 -47.631  1.00264.34           C
ATOM   1194  CD1 LEU   164    -184.441 136.364 -46.113  1.00264.34           C
ATOM   1195  CD2 LEU   164    -182.744 136.141 -48.020  1.00264.34           C
ATOM   1196  C   LEU   164    -184.657 133.456 -46.523  1.00264.34           C
ATOM   1197  O   LEU   164    -185.708 133.572 -45.894  1.00264.34           O
ATOM   1198  N   PRO   165    -183.540 133.072 -45.970  1.00 78.07           N
ATOM   1199  CA  PRO   165    -183.476 132.824 -44.554  1.00 78.07           C
ATOM   1200  CD  PRO   165    -182.606 132.238 -46.706  1.00 78.07           C
ATOM   1201  CB  PRO   165    -182.335 131.826 -44.341  1.00 78.07           C
ATOM   1202  CG  PRO   165    -181.550 131.844 -45.664  1.00 78.07           C
ATOM   1203  C   PRO   165    -183.301 134.098 -43.793  1.00 78.07           C
ATOM   1204  O   PRO   165    -182.785 135.061 -44.357  1.00 78.07           O
ATOM   1205  N   VAL   166    -183.719 134.126 -42.511  1.00 92.02           N
ATOM   1206  CA  VAL   166    -183.549 135.310 -41.721  1.00 92.02           C
ATOM   1207  CB  VAL   166    -184.841 135.973 -41.347  1.00 92.02           C
ATOM   1208  CG1 VAL   166    -185.651 135.003 -40.469  1.00 92.02           C
ATOM   1209  CG2 VAL   166    -184.523 137.311 -40.659  1.00 92.02           C
ATOM   1210  C   VAL   166    -182.879 134.904 -40.449  1.00 92.02           C
ATOM   1211  O   VAL   166    -183.120 133.816 -39.929  1.00 92.02           O
ATOM   1212  N   ASP   167    -181.990 135.771 -39.924  1.00148.86           N
ATOM   1213  CA  ASP   167    -181.312 135.453 -38.701  1.00148.86           C
ATOM   1214  CB  ASP   167    -179.790 135.301 -38.865  1.00148.86           C
ATOM   1215  CG  ASP   167    -179.527 134.038 -39.673  1.00148.86           C
ATOM   1216  OD1 ASP   167    -180.487 133.244 -39.861  1.00148.86           O
ATOM   1217  OD2 ASP   167    -178.363 133.852 -40.118  1.00148.86           O
ATOM   1218  C   ASP   167    -181.537 136.578 -37.743  1.00148.86           C
ATOM   1219  O   ASP   167    -181.433 137.747 -38.107  1.00148.86           O
ATOM   1220  N   SER   168    -181.878 136.245 -36.482  1.00176.64           N
ATOM   1221  CA  SER   168    -182.061 137.264 -35.491  1.00176.64           C
ATOM   1222  CB  SER   168    -183.524 137.442 -35.050  1.00176.64           C
ATOM   1223  OG  SER   168    -183.618 138.467 -34.072  1.00176.64           O
ATOM   1224  C   SER   168    -181.285 136.843 -34.286  1.00176.64           C
ATOM   1225  O   SER   168    -181.205 135.657 -33.976  1.00176.64           O
ATOM   1226  N   TYR   169    -180.667 137.814 -33.581  1.00313.03           N
ATOM   1227  CA  TYR   169    -179.912 137.461 -32.415  1.00313.03           C
ATOM   1228  CB  TYR   169    -178.389 137.534 -32.618  1.00313.03           C
ATOM   1229  CG  TYR   169    -177.755 137.147 -31.327  1.00313.03           C
ATOM   1230  CD1 TYR   169    -177.592 135.821 -30.998  1.00313.03           C
ATOM   1231  CD2 TYR   169    -177.323 138.111 -30.445  1.00313.03           C
ATOM   1232  CE1 TYR   169    -177.006 135.463 -29.806  1.00313.03           C
ATOM   1233  CE2 TYR   169    -176.737 137.759 -29.253  1.00313.03           C
ATOM   1234  CZ  TYR   169    -176.578 136.433 -28.932  1.00313.03           C
ATOM   1235  OH  TYR   169    -175.977 136.067 -27.708  1.00313.03           O
ATOM   1236  C   TYR   169    -180.250 138.422 -31.321  1.00313.03           C
ATOM   1237  O   TYR   169    -180.559 139.585 -31.571  1.00313.03           O
ATOM   1238  N   GLN   170    -180.217 137.934 -30.065  1.00271.20           N
ATOM   1239  CA  GLN   170    -180.462 138.779 -28.933  1.00271.20           C
ATOM   1240  CB  GLN   170    -181.845 138.571 -28.292  1.00271.20           C
ATOM   1241  CG  GLN   170    -183.007 138.963 -29.208  1.00271.20           C
ATOM   1242  CD  GLN   170    -184.306 138.707 -28.457  1.00271.20           C
ATOM   1243  OE1 GLN   170    -185.395 138.954 -28.973  1.00271.20           O
ATOM   1244  NE2 GLN   170    -184.191 138.199 -27.201  1.00271.20           N
ATOM   1245  C   GLN   170    -179.441 138.414 -27.904  1.00271.20           C
ATOM   1246  O   GLN   170    -179.045 137.253 -27.803  1.00271.20           O
ATOM   1247  N   SER   171    -178.962 139.402 -27.122  1.00232.70           N
ATOM   1248  CA  SER   171    -177.987 139.076 -26.123  1.00232.70           C
ATOM   1249  CB  SER   171    -176.537 139.291 -26.589  1.00232.70           C
ATOM   1250  OG  SER   171    -175.634 138.951 -25.547  1.00232.70           O
ATOM   1251  C   SER   171    -178.203 139.968 -24.943  1.00232.70           C
ATOM   1252  O   SER   171    -178.750 141.064 -25.065  1.00232.70           O
ATOM   1253  N   TRP   172    -177.790 139.492 -23.752  1.00344.50           N
ATOM   1254  CA  TRP   172    -177.899 140.272 -22.554  1.00344.50           C
ATOM   1255  CB  TRP   172    -179.088 139.867 -21.666  1.00344.50           C
ATOM   1256  CG  TRP   172    -179.226 140.677 -20.400  1.00344.50           C
ATOM   1257  CD2 TRP   172    -180.009 141.874 -20.295  1.00344.50           C
ATOM   1258  CD1 TRP   172    -178.685 140.460 -19.165  1.00344.50           C
ATOM   1259  NE1 TRP   172    -179.084 141.450 -18.299  1.00344.50           N
ATOM   1260  CE2 TRP   172    -179.900 142.328 -18.981  1.00344.50           C
ATOM   1261  CE3 TRP   172    -180.762 142.541 -21.220  1.00344.50           C
ATOM   1262  CZ2 TRP   172    -180.544 143.459 -18.570  1.00344.50           C
ATOM   1263  CZ3 TRP   172    -181.408 143.684 -20.802  1.00344.50           C
ATOM   1264  CH2 TRP   172    -181.301 144.133 -19.503  1.00344.50           C
ATOM   1265  C   TRP   172    -176.654 140.010 -21.771  1.00344.50           C
ATOM   1266  O   TRP   172    -176.045 138.950 -21.908  1.00344.50           O
ATOM   1267  N   ALA   173    -176.219 140.978 -20.938  1.00292.01           N
ATOM   1268  CA  ALA   173    -175.030 140.731 -20.175  1.00292.01           C
ATOM   1269  CB  ALA   173    -173.762 141.338 -20.799  1.00292.01           C
ATOM   1270  C   ALA   173    -175.191 141.350 -18.824  1.00292.01           C
ATOM   1271  O   ALA   173    -175.842 142.382 -18.672  1.00292.01           O
ATOM   1272  N   LEU   174    -174.607 140.701 -17.797  1.00370.45           N
ATOM   1273  CA  LEU   174    -174.641 141.225 -16.462  1.00370.45           C
ATOM   1274  CB  LEU   174    -175.649 140.494 -15.551  1.00370.45           C
ATOM   1275  CG  LEU   174    -175.766 141.038 -14.109  1.00370.45           C
ATOM   1276  CD1 LEU   174    -174.517 140.744 -13.261  1.00370.45           C
ATOM   1277  CD2 LEU   174    -176.147 142.527 -14.113  1.00370.45           C
ATOM   1278  C   LEU   174    -173.267 141.015 -15.909  1.00370.45           C
ATOM   1279  O   LEU   174    -172.641 139.988 -16.169  1.00370.45           O
ATOM   1280  N   ALA   175    -172.743 141.994 -15.145  1.00272.35           N
ATOM   1281  CA  ALA   175    -171.432 141.807 -14.594  1.00272.35           C
ATOM   1282  CB  ALA   175    -170.299 142.166 -15.570  1.00272.35           C
ATOM   1283  C   ALA   175    -171.286 142.701 -13.406  1.00272.35           C
ATOM   1284  O   ALA   175    -172.034 143.663 -13.240  1.00272.35           O
ATOM   1285  N   GLY   176    -170.313 142.380 -12.528  1.00118.78           N
ATOM   1286  CA  GLY   176    -170.058 143.201 -11.380  1.00118.78           C
ATOM   1287  C   GLY   176    -169.490 142.331 -10.306  1.00118.78           C
ATOM   1288  O   GLY   176    -169.618 141.108 -10.348  1.00118.78           O
ATOM   1289  N   GLY   177    -168.839 142.956  -9.304  1.00100.25           N
ATOM   1290  CA  GLY   177    -168.294 142.216  -8.202  1.00100.25           C
ATOM   1291  C   GLY   177    -167.054 142.917  -7.748  1.00100.25           C
ATOM   1292  O   GLY   177    -166.363 143.555  -8.540  1.00100.25           O
ATOM   1293  N   TRP   178    -166.744 142.814  -6.439  1.00261.36           N
ATOM   1294  CA  TRP   178    -165.560 143.434  -5.920  1.00261.36           C
ATOM   1295  CB  TRP   178    -165.855 144.768  -5.211  1.00261.36           C
ATOM   1296  CG  TRP   178    -164.648 145.467  -4.631  1.00261.36           C
ATOM   1297  CD2 TRP   178    -164.721 146.678  -3.864  1.00261.36           C
ATOM   1298  CD1 TRP   178    -163.329 145.125  -4.690  1.00261.36           C
ATOM   1299  NE1 TRP   178    -162.574 146.048  -4.004  1.00261.36           N
ATOM   1300  CE2 TRP   178    -163.419 147.010  -3.491  1.00261.36           C
ATOM   1301  CE3 TRP   178    -165.787 147.449  -3.498  1.00261.36           C
ATOM   1302  CZ2 TRP   178    -163.163 148.123  -2.743  1.00261.36           C
ATOM   1303  CZ3 TRP   178    -165.525 148.573  -2.745  1.00261.36           C
ATOM   1304  CH2 TRP   178    -164.238 148.903  -2.375  1.00261.36           C
ATOM   1305  C   TRP   178    -164.972 142.520  -4.893  1.00261.36           C
ATOM   1306  O   TRP   178    -165.648 142.135  -3.940  1.00261.36           O
ATOM   1307  N   ASN   179    -163.694 142.126  -5.067  1.00244.38           N
ATOM   1308  CA  ASN   179    -163.073 141.319  -4.056  1.00244.38           C
ATOM   1309  CB  ASN   179    -163.779 139.968  -3.841  1.00244.38           C
ATOM   1310  CG  ASN   179    -163.283 139.360  -2.536  1.00244.38           C
ATOM   1311  OD1 ASN   179    -163.574 138.206  -2.227  1.00244.38           O
ATOM   1312  ND2 ASN   179    -162.524 140.159  -1.739  1.00244.38           N
ATOM   1313  C   ASN   179    -161.672 141.027  -4.495  1.00244.38           C
ATOM   1314  O   ASN   179    -161.432 140.751  -5.669  1.00244.38           O
ATOM   1315  N   SER   180    -160.700 141.097  -3.561  1.00201.28           N
ATOM   1316  CA  SER   180    -159.353 140.744  -3.909  1.00201.28           C
ATOM   1317  CB  SER   180    -158.607 141.842  -4.688  1.00201.28           C
ATOM   1318  OG  SER   180    -159.225 142.060  -5.947  1.00201.28           O
ATOM   1319  C   SER   180    -158.593 140.525  -2.639  1.00201.28           C
ATOM   1320  O   SER   180    -158.695 141.321  -1.707  1.00201.28           O
ATOM   1321  N   GLN   181    -157.810 139.426  -2.570  1.00331.75           N
ATOM   1322  CA  GLN   181    -156.998 139.163  -1.414  1.00331.75           C
ATOM   1323  CB  GLN   181    -157.777 138.595  -0.212  1.00331.75           C
ATOM   1324  CG  GLN   181    -158.797 139.562   0.392  1.00331.75           C
ATOM   1325  CD  GLN   181    -158.038 140.725   1.017  1.00331.75           C
ATOM   1326  OE1 GLN   181    -158.637 141.694   1.481  1.00331.75           O
ATOM   1327  NE2 GLN   181    -156.682 140.630   1.031  1.00331.75           N
ATOM   1328  C   GLN   181    -155.998 138.119  -1.798  1.00331.75           C
ATOM   1329  O   GLN   181    -156.283 137.258  -2.630  1.00331.75           O
ATOM   1330  N   MET   182    -154.780 138.178  -1.219  1.00354.68           N
ATOM   1331  CA  MET   182    -153.814 137.157  -1.514  1.00354.68           C
ATOM   1332  CB  MET   182    -153.187 137.284  -2.912  1.00354.68           C
ATOM   1333  CG  MET   182    -152.230 136.140  -3.250  1.00354.68           C
ATOM   1334  SD  MET   182    -153.038 134.528  -3.483  1.00354.68           S
ATOM   1335  CE  MET   182    -153.891 134.992  -5.018  1.00354.68           C
ATOM   1336  C   MET   182    -152.702 137.250  -0.514  1.00354.68           C
ATOM   1337  O   MET   182    -152.437 138.318   0.035  1.00354.68           O
ATOM   1338  N   CYS   183    -152.034 136.109  -0.235  1.00109.13           N
ATOM   1339  CA  CYS   183    -150.921 136.109   0.673  1.00109.13           C
ATOM   1340  CB  CYS   183    -151.332 136.056   2.154  1.00109.13           C
ATOM   1341  SG  CYS   183    -152.205 134.519   2.579  1.00109.13           S
ATOM   1342  C   CYS   183    -150.113 134.878   0.399  1.00109.13           C
ATOM   1343  O   CYS   183    -150.635 133.888  -0.112  1.00109.13           O
ATOM   1344  N   CYS   184    -148.798 134.914   0.711  1.00104.36           N
ATOM   1345  CA  CYS   184    -147.985 133.748   0.504  1.00104.36           C
ATOM   1346  CB  CYS   184    -147.456 133.617  -0.935  1.00104.36           C
ATOM   1347  SG  CYS   184    -146.361 134.991  -1.403  1.00104.36           S
ATOM   1348  C   CYS   184    -146.792 133.834   1.407  1.00104.36           C
ATOM   1349  O   CYS   184    -146.332 134.926   1.738  1.00104.36           O
ATOM   1350  N   GLN   185    -146.272 132.668   1.850  1.00273.23           N
ATOM   1351  CA  GLN   185    -145.101 132.653   2.683  1.00273.23           C
ATOM   1352  CB  GLN   185    -145.366 133.098   4.132  1.00273.23           C
ATOM   1353  CG  GLN   185    -146.316 132.180   4.902  1.00273.23           C
ATOM   1354  CD  GLN   185    -146.475 132.754   6.304  1.00273.23           C
ATOM   1355  OE1 GLN   185    -145.841 133.747   6.656  1.00273.23           O
ATOM   1356  NE2 GLN   185    -147.347 132.113   7.128  1.00273.23           N
ATOM   1357  C   GLN   185    -144.573 131.249   2.719  1.00273.23           C
ATOM   1358  O   GLN   185    -145.264 130.310   2.325  1.00273.23           O
ATOM   1359  N   GLY   186    -143.313 131.073   3.178  1.00146.59           N
ATOM   1360  CA  GLY   186    -142.748 129.753   3.263  1.00146.59           C
ATOM   1361  C   GLY   186    -141.365 129.867   3.828  1.00146.59           C
ATOM   1362  O   GLY   186    -140.760 130.938   3.803  1.00146.59           O
ATOM   1363  N   GLU   187    -140.826 128.745   4.359  1.00257.65           N
ATOM   1364  CA  GLU   187    -139.503 128.756   4.923  1.00257.65           C
ATOM   1365  CB  GLU   187    -139.483 129.098   6.423  1.00257.65           C
ATOM   1366  CG  GLU   187    -139.945 130.528   6.718  1.00257.65           C
ATOM   1367  CD  GLU   187    -139.885 130.747   8.223  1.00257.65           C
ATOM   1368  OE1 GLU   187    -139.393 129.831   8.935  1.00257.65           O
ATOM   1369  OE2 GLU   187    -140.322 131.837   8.681  1.00257.65           O
ATOM   1370  C   GLU   187    -138.916 127.384   4.764  1.00257.65           C
ATOM   1371  O   GLU   187    -139.637 126.420   4.512  1.00257.65           O
ATOM   1372  N   GLN   188    -137.574 127.268   4.884  1.00291.28           N
ATOM   1373  CA  GLN   188    -136.926 125.990   4.743  1.00291.28           C
ATOM   1374  CB  GLN   188    -136.282 125.780   3.362  1.00291.28           C
ATOM   1375  CG  GLN   188    -135.130 126.743   3.073  1.00291.28           C
ATOM   1376  CD  GLN   188    -134.589 126.423   1.687  1.00291.28           C
ATOM   1377  OE1 GLN   188    -135.090 125.533   1.001  1.00291.28           O
ATOM   1378  NE2 GLN   188    -133.538 127.172   1.257  1.00291.28           N
ATOM   1379  C   GLN   188    -135.830 125.892   5.761  1.00291.28           C
ATOM   1380  O   GLN   188    -135.471 126.882   6.397  1.00291.28           O
ATOM   1381  N   ASN   189    -135.283 124.670   5.956  1.00223.86           N
ATOM   1382  CA  ASN   189    -134.223 124.468   6.908  1.00223.86           C
ATOM   1383  CB  ASN   189    -134.634 123.605   8.114  1.00223.86           C
ATOM   1384  CG  ASN   189    -135.615 124.414   8.952  1.00223.86           C
ATOM   1385  OD1 ASN   189    -136.757 124.008   9.160  1.00223.86           O
ATOM   1386  ND2 ASN   189    -135.158 125.595   9.449  1.00223.86           N
ATOM   1387  C   ASN   189    -133.086 123.767   6.221  1.00223.86           C
ATOM   1388  O   ASN   189    -133.272 123.018   5.263  1.00223.86           O
ATOM   1389  N   PRO   190    -131.897 124.046   6.694  1.00 93.84           N
ATOM   1390  CA  PRO   190    -130.701 123.462   6.134  1.00 93.84           C
ATOM   1391  CD  PRO   190    -131.642 125.367   7.243  1.00 93.84           C
ATOM   1392  CB  PRO   190    -129.568 124.454   6.412  1.00 93.84           C
ATOM   1393  CG  PRO   190    -130.128 125.395   7.492  1.00 93.84           C
ATOM   1394  C   PRO   190    -130.386 122.075   6.617  1.00 93.84           C
ATOM   1395  O   PRO   190    -130.886 121.651   7.657  1.00 93.84           O
ATOM   1396  N   PRO   191    -129.586 121.388   5.837  1.00 77.93           N
ATOM   1397  CA  PRO   191    -129.112 120.059   6.154  1.00 77.93           C
ATOM   1398  CD  PRO   191    -129.653 121.603   4.401  1.00 77.93           C
ATOM   1399  CB  PRO   191    -128.835 119.373   4.814  1.00 77.93           C
ATOM   1400  CG  PRO   191    -128.745 120.523   3.800  1.00 77.93           C
ATOM   1401  C   PRO   191    -127.896 120.111   7.034  1.00 77.93           C
ATOM   1402  O   PRO   191    -127.387 121.204   7.278  1.00 77.93           O
ATOM   1403  N   GLY   192    -127.412 118.942   7.518  1.00113.86           N
ATOM   1404  CA  GLY   192    -126.254 118.909   8.372  1.00113.86           C
ATOM   1405  C   GLY   192    -125.220 117.994   7.775  1.00113.86           C
ATOM   1406  O   GLY   192    -125.514 117.116   6.966  1.00113.86           O
ATOM   1407  N   PRO   193    -123.994 118.229   8.177  1.00104.43           N
ATOM   1408  CA  PRO   193    -122.860 117.462   7.712  1.00104.43           C
ATOM   1409  CD  PRO   193    -123.614 119.588   8.524  1.00104.43           C
ATOM   1410  CB  PRO   193    -121.647 118.391   7.806  1.00104.43           C
ATOM   1411  CG  PRO   193    -122.096 119.525   8.741  1.00104.43           C
ATOM   1412  C   PRO   193    -122.647 116.172   8.452  1.00104.43           C
ATOM   1413  O   PRO   193    -123.282 115.960   9.484  1.00104.43           O
ATOM   1414  N   PHE   194    -121.752 115.303   7.924  1.00265.59           N
ATOM   1415  CA  PHE   194    -121.413 114.037   8.522  1.00265.59           C
ATOM   1416  CB  PHE   194    -121.948 112.826   7.736  1.00265.59           C
ATOM   1417  CG  PHE   194    -121.345 112.865   6.373  1.00265.59           C
ATOM   1418  CD1 PHE   194    -120.127 112.279   6.118  1.00265.59           C
ATOM   1419  CD2 PHE   194    -122.007 113.495   5.344  1.00265.59           C
ATOM   1420  CE1 PHE   194    -119.578 112.321   4.858  1.00265.59           C
ATOM   1421  CE2 PHE   194    -121.463 113.542   4.082  1.00265.59           C
ATOM   1422  CZ  PHE   194    -120.246 112.953   3.837  1.00265.59           C
ATOM   1423  C   PHE   194    -119.914 113.932   8.550  1.00265.59           C
ATOM   1424  O   PHE   194    -119.220 114.757   7.958  1.00265.59           O
ATOM   1425  N   TRP   195    -119.368 112.919   9.265  1.00245.22           N
ATOM   1426  CA  TRP   195    -117.937 112.783   9.358  1.00245.22           C
ATOM   1427  CB  TRP   195    -117.389 113.124  10.753  1.00245.22           C
ATOM   1428  CG  TRP   195    -117.621 114.560  11.161  1.00245.22           C
ATOM   1429  CD2 TRP   195    -116.809 115.666  10.738  1.00245.22           C
ATOM   1430  CD1 TRP   195    -118.601 115.081  11.954  1.00245.22           C
ATOM   1431  NE1 TRP   195    -118.450 116.443  12.054  1.00245.22           N
ATOM   1432  CE2 TRP   195    -117.351 116.817  11.310  1.00245.22           C
ATOM   1433  CE3 TRP   195    -115.704 115.719   9.938  1.00245.22           C
ATOM   1434  CZ2 TRP   195    -116.793 118.044  11.088  1.00245.22           C
ATOM   1435  CZ3 TRP   195    -115.143 116.957   9.718  1.00245.22           C
ATOM   1436  CH2 TRP   195    -115.677 118.097  10.282  1.00245.22           C
ATOM   1437  C   TRP   195    -117.567 111.352   9.080  1.00245.22           C
ATOM   1438  O   TRP   195    -118.409 110.459   9.154  1.00245.22           O
ATOM   1439  N   LYS   196    -116.282 111.106   8.728  1.00318.68           N
ATOM   1440  CA  LYS   196    -115.821 109.772   8.436  1.00318.68           C
ATOM   1441  CB  LYS   196    -115.877 109.431   6.938  1.00318.68           C
ATOM   1442  CG  LYS   196    -115.081 110.410   6.071  1.00318.68           C
ATOM   1443  CD  LYS   196    -114.836 109.919   4.643  1.00318.68           C
ATOM   1444  CE  LYS   196    -113.522 109.154   4.475  1.00318.68           C
ATOM   1445  NZ  LYS   196    -112.377 110.077   4.639  1.00318.68           N
ATOM   1446  C   LYS   196    -114.383 109.644   8.860  1.00318.68           C
ATOM   1447  O   LYS   196    -113.698 110.645   9.065  1.00318.68           O
ATOM   1448  N   ALA   197    -113.896 108.389   9.028  1.00302.20           N
ATOM   1449  CA  ALA   197    -112.521 108.162   9.397  1.00302.20           C
ATOM   1450  CB  ALA   197    -112.258 108.319  10.905  1.00302.20           C
ATOM   1451  C   ALA   197    -112.153 106.749   9.032  1.00302.20           C
ATOM   1452  O   ALA   197    -113.026 105.900   8.863  1.00302.20           O
ATOM   1453  N   ALA   198    -110.836 106.466   8.879  1.00306.39           N
ATOM   1454  CA  ALA   198    -110.398 105.129   8.559  1.00306.39           C
ATOM   1455  CB  ALA   198    -110.492 104.796   7.060  1.00306.39           C
ATOM   1456  C   ALA   198    -108.952 104.985   8.950  1.00306.39           C
ATOM   1457  O   ALA   198    -108.230 105.977   9.056  1.00306.39           O
ATOM   1458  N   PHE   199    -108.495 103.734   9.196  1.00338.53           N
ATOM   1459  CA  PHE   199    -107.118 103.507   9.558  1.00338.53           C
ATOM   1460  CB  PHE   199    -106.858 103.708  11.064  1.00338.53           C
ATOM   1461  CG  PHE   199    -105.417 103.458  11.360  1.00338.53           C
ATOM   1462  CD1 PHE   199    -104.503 104.480  11.265  1.00338.53           C
ATOM   1463  CD2 PHE   199    -104.978 102.206  11.734  1.00338.53           C
ATOM   1464  CE1 PHE   199    -103.172 104.262  11.535  1.00338.53           C
ATOM   1465  CE2 PHE   199    -103.649 101.983  12.005  1.00338.53           C
ATOM   1466  CZ  PHE   199    -102.743 103.011  11.907  1.00338.53           C
ATOM   1467  C   PHE   199    -106.756 102.091   9.210  1.00338.53           C
ATOM   1468  O   PHE   199    -107.627 101.226   9.123  1.00338.53           O
ATOM   1469  N   ALA   200    -105.449 101.823   8.978  1.00297.36           N
ATOM   1470  CA  ALA   200    -105.000 100.489   8.675  1.00297.36           C
ATOM   1471  CB  ALA   200    -105.068 100.145   7.178  1.00297.36           C
ATOM   1472  C   ALA   200    -103.558 100.368   9.084  1.00297.36           C
ATOM   1473  O   ALA   200    -102.843 101.366   9.161  1.00297.36           O
ATOM   1474  N   ASP   201    -103.100  99.130   9.381  1.00300.82           N
ATOM   1475  CA  ASP   201    -101.729  98.911   9.764  1.00300.82           C
ATOM   1476  CB  ASP   201    -101.510  98.992  11.285  1.00300.82           C
ATOM   1477  CG  ASP   201    -100.014  98.995  11.572  1.00300.82           C
ATOM   1478  OD1 ASP   201     -99.218  99.065  10.598  1.00300.82           O
ATOM   1479  OD2 ASP   201     -99.649  98.931  12.776  1.00300.82           O
ATOM   1480  C   ASP   201    -101.335  97.525   9.326  1.00300.82           C
ATOM   1481  O   ASP   201    -102.139  96.597   9.414  1.00300.82           O
ATOM   1482  N   SER   202    -100.091  97.347   8.823  1.00225.44           N
ATOM   1483  CA  SER   202     -99.647  96.037   8.420  1.00225.44           C
ATOM   1484  CB  SER   202     -99.929  95.719   6.941  1.00225.44           C
ATOM   1485  OG  SER   202     -99.461  94.415   6.626  1.00225.44           O
ATOM   1486  C   SER   202     -98.159  95.946   8.604  1.00225.44           C
ATOM   1487  O   SER   202     -97.481  96.955   8.790  1.00225.44           O
ATOM   1488  N   SER   203     -97.618  94.704   8.583  1.00218.00           N
ATOM   1489  CA  SER   203     -96.200  94.483   8.701  1.00218.00           C
ATOM   1490  CB  SER   203     -95.665  94.661  10.133  1.00218.00           C
ATOM   1491  OG  SER   203     -95.803  96.015  10.539  1.00218.00           O
ATOM   1492  C   SER   203     -95.925  93.064   8.287  1.00218.00           C
ATOM   1493  O   SER   203     -96.857  92.290   8.072  1.00218.00           O
ATOM   1494  N   GLY   204     -94.632  92.684   8.143  1.00136.94           N
ATOM   1495  CA  GLY   204     -94.333  91.325   7.767  1.00136.94           C
ATOM   1496  C   GLY   204     -92.847  91.150   7.629  1.00136.94           C
ATOM   1497  O   GLY   204     -92.097  92.124   7.565  1.00136.94           O
ATOM   1498  N   GLN   205     -92.392  89.875   7.582  1.00234.30           N
ATOM   1499  CA  GLN   205     -90.998  89.544   7.442  1.00234.30           C
ATOM   1500  CB  GLN   205     -90.288  89.278   8.783  1.00234.30           C
ATOM   1501  CG  GLN   205     -90.184  90.534   9.654  1.00234.30           C
ATOM   1502  CD  GLN   205     -89.474  90.177  10.952  1.00234.30           C
ATOM   1503  OE1 GLN   205     -89.583  89.056  11.446  1.00234.30           O
ATOM   1504  NE2 GLN   205     -88.725  91.158  11.523  1.00234.30           N
ATOM   1505  C   GLN   205     -90.898  88.302   6.599  1.00234.30           C
ATOM   1506  O   GLN   205     -91.915  87.719   6.226  1.00234.30           O
ATOM   1507  N   HIS   206     -89.660  87.872   6.260  1.00260.52           N
ATOM   1508  CA  HIS   206     -89.488  86.728   5.399  1.00260.52           C
ATOM   1509  ND1 HIS   206     -87.347  89.118   4.501  1.00260.52           N
ATOM   1510  CG  HIS   206     -87.487  87.768   4.265  1.00260.52           C
ATOM   1511  CB  HIS   206     -88.809  87.085   4.067  1.00260.52           C
ATOM   1512  NE2 HIS   206     -85.297  88.256   4.506  1.00260.52           N
ATOM   1513  CD2 HIS   206     -86.226  87.257   4.271  1.00260.52           C
ATOM   1514  CE1 HIS   206     -86.018  89.356   4.638  1.00260.52           C
ATOM   1515  C   HIS   206     -88.631  85.690   6.071  1.00260.52           C
ATOM   1516  O   HIS   206     -87.691  85.992   6.804  1.00260.52           O
ATOM   1517  N   PRO   207     -88.997  84.452   5.836  1.00173.09           N
ATOM   1518  CA  PRO   207     -88.260  83.335   6.389  1.00173.09           C
ATOM   1519  CD  PRO   207     -90.425  84.176   5.790  1.00173.09           C
ATOM   1520  CB  PRO   207     -89.243  82.164   6.436  1.00173.09           C
ATOM   1521  CG  PRO   207     -90.620  82.840   6.521  1.00173.09           C
ATOM   1522  C   PRO   207     -86.987  82.972   5.669  1.00173.09           C
ATOM   1523  O   PRO   207     -86.864  83.241   4.475  1.00173.09           O
ATOM   1524  N   PRO   208     -86.055  82.397   6.395  1.00 85.82           N
ATOM   1525  CA  PRO   208     -84.812  81.913   5.829  1.00 85.82           C
ATOM   1526  CD  PRO   208     -85.881  82.821   7.774  1.00 85.82           C
ATOM   1527  CB  PRO   208     -83.749  82.087   6.915  1.00 85.82           C
ATOM   1528  CG  PRO   208     -84.550  82.198   8.220  1.00 85.82           C
ATOM   1529  C   PRO   208     -84.938  80.481   5.390  1.00 85.82           C
ATOM   1530  O   PRO   208     -85.962  79.866   5.685  1.00 85.82           O
ATOM   1531  N   ASP   209     -83.924  79.930   4.678  1.00209.12           N
ATOM   1532  CA  ASP   209     -83.988  78.543   4.291  1.00209.12           C
ATOM   1533  CB  ASP   209     -84.650  78.331   2.923  1.00209.12           C
ATOM   1534  CG  ASP   209     -85.105  76.883   2.853  1.00209.12           C
ATOM   1535  OD1 ASP   209     -84.581  76.059   3.650  1.00209.12           O
ATOM   1536  OD2 ASP   209     -85.991  76.584   2.008  1.00209.12           O
ATOM   1537  C   ASP   209     -82.590  77.971   4.227  1.00209.12           C
ATOM   1538  O   ASP   209     -81.711  78.532   3.576  1.00209.12           O
ATOM   1539  N   ALA   210     -82.355  76.833   4.924  1.00198.64           N
ATOM   1540  CA  ALA   210     -81.072  76.167   4.977  1.00198.64           C
ATOM   1541  CB  ALA   210     -80.776  75.515   6.340  1.00198.64           C
ATOM   1542  C   ALA   210     -80.980  75.083   3.932  1.00198.64           C
ATOM   1543  O   ALA   210     -81.963  74.762   3.268  1.00198.64           O
ATOM   1544  N   CYS   211     -79.760  74.511   3.748  1.00 88.91           N
ATOM   1545  CA  CYS   211     -79.520  73.451   2.795  1.00 88.91           C
ATOM   1546  CB  CYS   211     -78.749  73.913   1.548  1.00 88.91           C
ATOM   1547  SG  CYS   211     -79.674  75.136   0.572  1.00 88.91           S
ATOM   1548  C   CYS   211     -78.678  72.394   3.461  1.00 88.91           C
ATOM   1549  O   CYS   211     -78.348  72.510   4.639  1.00 88.91           O
ATOM   1550  N   ALA   212     -78.321  71.313   2.724  1.00257.95           N
ATOM   1551  CA  ALA   212     -77.523  70.271   3.317  1.00257.95           C
ATOM   1552  CB  ALA   212     -78.375  69.142   3.923  1.00257.95           C
ATOM   1553  C   ALA   212     -76.668  69.632   2.257  1.00257.95           C
ATOM   1554  O   ALA   212     -77.008  69.653   1.074  1.00257.95           O
ATOM   1555  N   PHE   213     -75.502  69.072   2.661  1.00330.03           N
ATOM   1556  CA  PHE   213     -74.661  68.355   1.741  1.00330.03           C
ATOM   1557  CB  PHE   213     -73.659  69.275   1.012  1.00330.03           C
ATOM   1558  CG  PHE   213     -72.800  69.977   2.004  1.00330.03           C
ATOM   1559  CD1 PHE   213     -73.299  71.034   2.727  1.00330.03           C
ATOM   1560  CD2 PHE   213     -71.505  69.573   2.219  1.00330.03           C
ATOM   1561  CE1 PHE   213     -72.514  71.687   3.644  1.00330.03           C
ATOM   1562  CE2 PHE   213     -70.712  70.222   3.132  1.00330.03           C
ATOM   1563  CZ  PHE   213     -71.216  71.282   3.843  1.00330.03           C
ATOM   1564  C   PHE   213     -73.934  67.265   2.486  1.00330.03           C
ATOM   1565  O   PHE   213     -73.110  67.533   3.358  1.00330.03           O
ATOM   1566  N   ARG   214     -74.240  65.993   2.134  1.00314.24           N
ATOM   1567  CA  ARG   214     -73.666  64.803   2.714  1.00314.24           C
ATOM   1568  CB  ARG   214     -74.378  64.412   4.021  1.00314.24           C
ATOM   1569  CG  ARG   214     -74.167  65.460   5.120  1.00314.24           C
ATOM   1570  CD  ARG   214     -75.201  65.431   6.250  1.00314.24           C
ATOM   1571  NE  ARG   214     -74.677  64.583   7.359  1.00314.24           N
ATOM   1572  CZ  ARG   214     -75.025  63.266   7.443  1.00314.24           C
ATOM   1573  NH1 ARG   214     -75.839  62.717   6.495  1.00314.24           N
ATOM   1574  NH2 ARG   214     -74.567  62.499   8.476  1.00314.24           N
ATOM   1575  C   ARG   214     -73.906  63.727   1.692  1.00314.24           C
ATOM   1576  O   ARG   214     -74.921  63.777   0.998  1.00314.24           O
ATOM   1577  N   ARG   215     -73.035  62.698   1.545  1.00283.18           N
ATOM   1578  CA  ARG   215     -73.388  61.893   0.407  1.00283.18           C
ATOM   1579  CB  ARG   215     -72.922  62.490  -0.935  1.00283.18           C
ATOM   1580  CG  ARG   215     -73.766  61.937  -2.082  1.00283.18           C
ATOM   1581  CD  ARG   215     -73.967  62.862  -3.282  1.00283.18           C
ATOM   1582  NE  ARG   215     -75.062  62.231  -4.066  1.00283.18           N
ATOM   1583  CZ  ARG   215     -75.287  62.576  -5.364  1.00283.18           C
ATOM   1584  NH1 ARG   215     -74.550  63.559  -5.955  1.00283.18           N
ATOM   1585  NH2 ARG   215     -76.248  61.922  -6.077  1.00283.18           N
ATOM   1586  C   ARG   215     -73.065  60.416   0.487  1.00283.18           C
ATOM   1587  O   ARG   215     -73.294  59.771   1.508  1.00283.18           O
ATOM   1588  N   GLY   216     -72.501  59.871  -0.622  1.00171.78           N
ATOM   1589  CA  GLY   216     -72.404  58.486  -1.018  1.00171.78           C
ATOM   1590  C   GLY   216     -71.775  57.546  -0.057  1.00171.78           C
ATOM   1591  O   GLY   216     -72.258  56.423   0.063  1.00171.78           O
ATOM   1592  N   ARG   217     -70.694  57.890   0.653  1.00195.11           N
ATOM   1593  CA  ARG   217     -70.189  56.755   1.363  1.00195.11           C
ATOM   1594  CB  ARG   217     -69.580  55.772   0.359  1.00195.11           C
ATOM   1595  CG  ARG   217     -69.442  54.307   0.760  1.00195.11           C
ATOM   1596  CD  ARG   217     -68.809  53.537  -0.401  1.00195.11           C
ATOM   1597  NE  ARG   217     -69.124  52.089  -0.281  1.00195.11           N
ATOM   1598  CZ  ARG   217     -68.254  51.235   0.330  1.00195.11           C
ATOM   1599  NH1 ARG   217     -67.161  51.721   0.986  1.00195.11           N
ATOM   1600  NH2 ARG   217     -68.475  49.890   0.273  1.00195.11           N
ATOM   1601  C   ARG   217     -69.084  57.198   2.256  1.00195.11           C
ATOM   1602  O   ARG   217     -69.200  58.139   3.043  1.00195.11           O
ATOM   1603  N   LYS   218     -68.001  56.408   2.196  1.00246.40           N
ATOM   1604  CA  LYS   218     -66.761  56.664   2.854  1.00246.40           C
ATOM   1605  CB  LYS   218     -66.508  55.643   3.979  1.00246.40           C
ATOM   1606  CG  LYS   218     -66.708  54.181   3.551  1.00246.40           C
ATOM   1607  CD  LYS   218     -65.632  53.629   2.614  1.00246.40           C
ATOM   1608  CE  LYS   218     -64.285  53.433   3.308  1.00246.40           C
ATOM   1609  NZ  LYS   218     -64.459  52.560   4.494  1.00246.40           N
ATOM   1610  C   LYS   218     -65.702  56.463   1.815  1.00246.40           C
ATOM   1611  O   LYS   218     -64.569  56.108   2.138  1.00246.40           O
ATOM   1612  N   LYS   219     -66.051  56.683   0.529  1.00161.51           N
ATOM   1613  CA  LYS   219     -65.109  56.396  -0.514  1.00161.51           C
ATOM   1614  CB  LYS   219     -65.713  56.618  -1.904  1.00161.51           C
ATOM   1615  CG  LYS   219     -66.858  55.659  -2.198  1.00161.51           C
ATOM   1616  CD  LYS   219     -67.698  56.083  -3.399  1.00161.51           C
ATOM   1617  CE  LYS   219     -66.999  55.868  -4.741  1.00161.51           C
ATOM   1618  NZ  LYS   219     -67.846  56.388  -5.836  1.00161.51           N
ATOM   1619  C   LYS   219     -63.914  57.278  -0.419  1.00161.51           C
ATOM   1620  O   LYS   219     -62.864  56.836   0.035  1.00161.51           O
ATOM   1621  N   ARG   220     -64.051  58.568  -0.795  1.00224.03           N
ATOM   1622  CA  ARG   220     -62.932  59.464  -0.699  1.00224.03           C
ATOM   1623  CB  ARG   220     -61.642  59.084  -1.470  1.00224.03           C
ATOM   1624  CG  ARG   220     -60.633  58.170  -0.770  1.00224.03           C
ATOM   1625  CD  ARG   220     -59.180  58.501  -1.117  1.00224.03           C
ATOM   1626  NE  ARG   220     -59.065  58.614  -2.597  1.00224.03           N
ATOM   1627  CZ  ARG   220     -58.017  59.305  -3.138  1.00224.03           C
ATOM   1628  NH1 ARG   220     -57.093  59.890  -2.324  1.00224.03           N
ATOM   1629  NH2 ARG   220     -57.891  59.410  -4.491  1.00224.03           N
ATOM   1630  C   ARG   220     -63.247  60.791  -1.291  1.00224.03           C
ATOM   1631  O   ARG   220     -63.815  60.910  -2.375  1.00224.03           O
ATOM   1632  N   ILE   221     -62.859  61.835  -0.549  1.00215.50           N
ATOM   1633  CA  ILE   221     -62.828  63.181  -1.018  1.00215.50           C
ATOM   1634  CB  ILE   221     -63.995  64.010  -0.588  1.00215.50           C
ATOM   1635  CG1 ILE   221     -65.299  63.448  -1.189  1.00215.50           C
ATOM   1636  CG2 ILE   221     -63.703  65.463  -0.988  1.00215.50           C
ATOM   1637  CD1 ILE   221     -65.299  63.383  -2.719  1.00215.50           C
ATOM   1638  C   ILE   221     -61.608  63.675  -0.335  1.00215.50           C
ATOM   1639  O   ILE   221     -61.400  63.282   0.811  1.00215.50           O
ATOM   1640  N   PRO   222     -60.772  64.466  -0.945  1.00145.10           N
ATOM   1641  CA  PRO   222     -59.599  64.862  -0.218  1.00145.10           C
ATOM   1642  CD  PRO   222     -60.493  64.313  -2.366  1.00145.10           C
ATOM   1643  CB  PRO   222     -58.612  65.389  -1.256  1.00145.10           C
ATOM   1644  CG  PRO   222     -58.989  64.607  -2.527  1.00145.10           C
ATOM   1645  C   PRO   222     -59.881  65.821   0.889  1.00145.10           C
ATOM   1646  O   PRO   222     -60.769  66.658   0.722  1.00145.10           O
ATOM   1647  N   TYR   223     -59.203  65.649   2.052  1.00154.22           N
ATOM   1648  CA  TYR   223     -59.327  66.579   3.139  1.00154.22           C
ATOM   1649  CB  TYR   223     -59.264  66.001   4.561  1.00154.22           C
ATOM   1650  CG  TYR   223     -60.725  65.981   4.864  1.00154.22           C
ATOM   1651  CD1 TYR   223     -61.558  64.968   4.446  1.00154.22           C
ATOM   1652  CD2 TYR   223     -61.266  67.049   5.545  1.00154.22           C
ATOM   1653  CE1 TYR   223     -62.905  65.020   4.729  1.00154.22           C
ATOM   1654  CE2 TYR   223     -62.610  67.104   5.828  1.00154.22           C
ATOM   1655  CZ  TYR   223     -63.434  66.085   5.419  1.00154.22           C
ATOM   1656  OH  TYR   223     -64.816  66.135   5.701  1.00154.22           O
ATOM   1657  C   TYR   223     -58.579  67.855   3.025  1.00154.22           C
ATOM   1658  O   TYR   223     -59.158  68.918   3.249  1.00154.22           O
ATOM   1659  N   SER   224     -57.296  67.814   2.642  1.00105.77           N
ATOM   1660  CA  SER   224     -56.579  69.043   2.700  1.00105.77           C
ATOM   1661  CB  SER   224     -56.056  69.203   4.109  1.00105.77           C
ATOM   1662  OG  SER   224     -55.848  67.874   4.549  1.00105.77           O
ATOM   1663  C   SER   224     -55.442  68.996   1.745  1.00105.77           C
ATOM   1664  O   SER   224     -54.891  67.940   1.445  1.00105.77           O
ATOM   1665  N   LYS   225     -55.086  70.184   1.235  1.00138.23           N
ATOM   1666  CA  LYS   225     -54.041  70.356   0.279  1.00138.23           C
ATOM   1667  CB  LYS   225     -53.995  71.831  -0.163  1.00138.23           C
ATOM   1668  CG  LYS   225     -53.144  72.170  -1.387  1.00138.23           C
ATOM   1669  CD  LYS   225     -51.642  71.942  -1.229  1.00138.23           C
ATOM   1670  CE  LYS   225     -50.803  72.954  -2.017  1.00138.23           C
ATOM   1671  NZ  LYS   225     -51.343  73.135  -3.384  1.00138.23           N
ATOM   1672  C   LYS   225     -52.742  69.995   0.925  1.00138.23           C
ATOM   1673  O   LYS   225     -51.935  69.258   0.362  1.00138.23           O
ATOM   1674  N   GLY   226     -52.514  70.525   2.141  1.00 51.28           N
ATOM   1675  CA  GLY   226     -51.310  70.305   2.885  1.00 51.28           C
ATOM   1676  C   GLY   226     -51.238  68.892   3.345  1.00 51.28           C
ATOM   1677  O   GLY   226     -50.155  68.328   3.496  1.00 51.28           O
ATOM   1678  N   GLN   227     -52.393  68.310   3.693  1.00146.99           N
ATOM   1679  CA  GLN   227     -52.296  66.973   4.173  1.00146.99           C
ATOM   1680  CB  GLN   227     -53.493  66.479   4.989  1.00146.99           C
ATOM   1681  CG  GLN   227     -53.442  66.878   6.470  1.00146.99           C
ATOM   1682  CD  GLN   227     -54.168  68.189   6.701  1.00146.99           C
ATOM   1683  OE1 GLN   227     -55.345  68.195   7.059  1.00146.99           O
ATOM   1684  NE2 GLN   227     -53.478  69.331   6.448  1.00146.99           N
ATOM   1685  C   GLN   227     -51.994  65.995   3.094  1.00146.99           C
ATOM   1686  O   GLN   227     -51.168  65.103   3.261  1.00146.99           O
ATOM   1687  N   LEU   228     -52.653  66.126   1.944  1.00171.23           N
ATOM   1688  CA  LEU   228     -52.448  65.164   0.912  1.00171.23           C
ATOM   1689  CB  LEU   228     -53.534  65.270  -0.153  1.00171.23           C
ATOM   1690  CG  LEU   228     -53.527  64.087  -1.113  1.00171.23           C
ATOM   1691  CD1 LEU   228     -53.534  62.753  -0.352  1.00171.23           C
ATOM   1692  CD2 LEU   228     -54.738  64.197  -2.035  1.00171.23           C
ATOM   1693  C   LEU   228     -51.086  65.344   0.325  1.00171.23           C
ATOM   1694  O   LEU   228     -50.460  64.378  -0.106  1.00171.23           O
ATOM   1695  N   ARG   229     -50.604  66.599   0.254  1.00135.14           N
ATOM   1696  CA  ARG   229     -49.307  66.847  -0.306  1.00135.14           C
ATOM   1697  CB  ARG   229     -48.957  68.340  -0.428  1.00135.14           C
ATOM   1698  CG  ARG   229     -47.475  68.572  -0.749  1.00135.14           C
ATOM   1699  CD  ARG   229     -47.010  67.981  -2.083  1.00135.14           C
ATOM   1700  NE  ARG   229     -46.818  69.102  -3.046  1.00135.14           N
ATOM   1701  CZ  ARG   229     -45.719  69.109  -3.856  1.00135.14           C
ATOM   1702  NH1 ARG   229     -44.818  68.086  -3.788  1.00135.14           N
ATOM   1703  NH2 ARG   229     -45.513  70.139  -4.728  1.00135.14           N
ATOM   1704  C   ARG   229     -48.251  66.220   0.543  1.00135.14           C
ATOM   1705  O   ARG   229     -47.348  65.563   0.033  1.00135.14           O
ATOM   1706  N   GLU   230     -48.345  66.397   1.870  1.00 92.90           N
ATOM   1707  CA  GLU   230     -47.336  65.901   2.761  1.00 92.90           C
ATOM   1708  CB  GLU   230     -47.527  66.400   4.201  1.00 92.90           C
ATOM   1709  CG  GLU   230     -46.327  66.127   5.106  1.00 92.90           C
ATOM   1710  CD  GLU   230     -46.546  66.899   6.398  1.00 92.90           C
ATOM   1711  OE1 GLU   230     -47.599  67.582   6.504  1.00 92.90           O
ATOM   1712  OE2 GLU   230     -45.663  66.820   7.294  1.00 92.90           O
ATOM   1713  C   GLU   230     -47.341  64.403   2.773  1.00 92.90           C
ATOM   1714  O   GLU   230     -46.298  63.775   2.956  1.00 92.90           O
ATOM   1715  N   LEU   231     -48.526  63.778   2.645  1.00119.42           N
ATOM   1716  CA  LEU   231     -48.556  62.343   2.664  1.00119.42           C
ATOM   1717  CB  LEU   231     -49.968  61.740   2.729  1.00119.42           C
ATOM   1718  CG  LEU   231     -50.529  61.651   4.158  1.00119.42           C
ATOM   1719  CD1 LEU   231     -49.803  60.556   4.956  1.00119.42           C
ATOM   1720  CD2 LEU   231     -50.482  63.003   4.879  1.00119.42           C
ATOM   1721  C   LEU   231     -47.875  61.753   1.473  1.00119.42           C
ATOM   1722  O   LEU   231     -47.034  60.867   1.609  1.00119.42           O
ATOM   1723  N   GLU   232     -48.212  62.242   0.271  1.00 72.66           N
ATOM   1724  CA  GLU   232     -47.683  61.695  -0.942  1.00 72.66           C
ATOM   1725  CB  GLU   232     -48.392  62.257  -2.184  1.00 72.66           C
ATOM   1726  CG  GLU   232     -49.845  61.781  -2.281  1.00 72.66           C
ATOM   1727  CD  GLU   232     -50.507  62.489  -3.452  1.00 72.66           C
ATOM   1728  OE1 GLU   232     -50.143  63.669  -3.705  1.00 72.66           O
ATOM   1729  OE2 GLU   232     -51.386  61.865  -4.104  1.00 72.66           O
ATOM   1730  C   GLU   232     -46.221  61.983  -1.035  1.00 72.66           C
ATOM   1731  O   GLU   232     -45.460  61.202  -1.604  1.00 72.66           O
ATOM   1732  N   ARG   233     -45.790  63.145  -0.524  1.00165.82           N
ATOM   1733  CA  ARG   233     -44.405  63.493  -0.631  1.00165.82           C
ATOM   1734  CB  ARG   233     -44.149  64.932  -0.165  1.00165.82           C
ATOM   1735  CG  ARG   233     -42.736  65.407  -0.472  1.00165.82           C
ATOM   1736  CD  ARG   233     -42.397  65.331  -1.961  1.00165.82           C
ATOM   1737  NE  ARG   233     -43.643  65.597  -2.733  1.00165.82           N
ATOM   1738  CZ  ARG   233     -44.246  64.582  -3.418  1.00165.82           C
ATOM   1739  NH1 ARG   233     -43.699  63.332  -3.409  1.00165.82           N
ATOM   1740  NH2 ARG   233     -45.386  64.820  -4.129  1.00165.82           N
ATOM   1741  C   ARG   233     -43.548  62.578   0.189  1.00165.82           C
ATOM   1742  O   ARG   233     -42.564  62.009  -0.284  1.00165.82           O
ATOM   1743  N   GLU   234     -43.942  62.388   1.453  1.00130.23           N
ATOM   1744  CA  GLU   234     -43.191  61.628   2.402  1.00130.23           C
ATOM   1745  CB  GLU   234     -43.912  61.674   3.752  1.00130.23           C
ATOM   1746  CG  GLU   234     -42.976  61.623   4.942  1.00130.23           C
ATOM   1747  CD  GLU   234     -42.311  62.989   5.039  1.00130.23           C
ATOM   1748  OE1 GLU   234     -42.565  63.836   4.141  1.00130.23           O
ATOM   1749  OE2 GLU   234     -41.542  63.206   6.012  1.00130.23           O
ATOM   1750  C   GLU   234     -43.162  60.210   1.933  1.00130.23           C
ATOM   1751  O   GLU   234     -42.184  59.486   2.124  1.00130.23           O
ATOM   1752  N   TYR   235     -44.295  59.766   1.365  1.00 72.40           N
ATOM   1753  CA  TYR   235     -44.432  58.424   0.887  1.00 72.40           C
ATOM   1754  CB  TYR   235     -45.893  58.055   0.588  1.00 72.40           C
ATOM   1755  CG  TYR   235     -45.976  56.571   0.661  1.00 72.40           C
ATOM   1756  CD1 TYR   235     -45.636  55.765  -0.401  1.00 72.40           C
ATOM   1757  CD2 TYR   235     -46.398  55.990   1.836  1.00 72.40           C
ATOM   1758  CE1 TYR   235     -45.723  54.396  -0.285  1.00 72.40           C
ATOM   1759  CE2 TYR   235     -46.487  54.625   1.956  1.00 72.40           C
ATOM   1760  CZ  TYR   235     -46.148  53.826   0.893  1.00 72.40           C
ATOM   1761  OH  TYR   235     -46.237  52.424   1.014  1.00 72.40           O
ATOM   1762  C   TYR   235     -43.639  58.259  -0.374  1.00 72.40           C
ATOM   1763  O   TYR   235     -43.014  57.226  -0.587  1.00 72.40           O
ATOM   1764  N   ALA   236     -43.676  59.271  -1.264  1.00 39.98           N
ATOM   1765  CA  ALA   236     -43.011  59.221  -2.537  1.00 39.98           C
ATOM   1766  CB  ALA   236     -43.318  60.451  -3.410  1.00 39.98           C
ATOM   1767  C   ALA   236     -41.526  59.157  -2.365  1.00 39.98           C
ATOM   1768  O   ALA   236     -40.842  58.467  -3.120  1.00 39.98           O
ATOM   1769  N   ALA   237     -40.988  59.890  -1.372  1.00 60.13           N
ATOM   1770  CA  ALA   237     -39.567  59.982  -1.195  1.00 60.13           C
ATOM   1771  CB  ALA   237     -39.176  60.894  -0.020  1.00 60.13           C
ATOM   1772  C   ALA   237     -38.982  58.635  -0.921  1.00 60.13           C
ATOM   1773  O   ALA   237     -37.967  58.258  -1.505  1.00 60.13           O
ATOM   1774  N   ASN   238     -39.616  57.857  -0.033  1.00226.02           N
ATOM   1775  CA  ASN   238     -39.067  56.580   0.290  1.00226.02           C
ATOM   1776  CB  ASN   238     -38.202  56.601   1.555  1.00226.02           C
ATOM   1777  CG  ASN   238     -37.229  55.447   1.419  1.00226.02           C
ATOM   1778  OD1 ASN   238     -37.384  54.590   0.550  1.00226.02           O
ATOM   1779  ND2 ASN   238     -36.186  55.429   2.290  1.00226.02           N
ATOM   1780  C   ASN   238     -40.243  55.687   0.530  1.00226.02           C
ATOM   1781  O   ASN   238     -41.125  55.581  -0.316  1.00226.02           O
ATOM   1782  N   LYS   239     -40.182  54.828   1.558  1.00184.10           N
ATOM   1783  CA  LYS   239     -41.350  54.091   1.949  1.00184.10           C
ATOM   1784  CB  LYS   239     -41.011  52.707   2.523  1.00184.10           C
ATOM   1785  CG  LYS   239     -40.377  51.766   1.500  1.00184.10           C
ATOM   1786  CD  LYS   239     -38.978  52.203   1.067  1.00184.10           C
ATOM   1787  CE  LYS   239     -38.340  51.282   0.027  1.00184.10           C
ATOM   1788  NZ  LYS   239     -37.009  51.805  -0.349  1.00184.10           N
ATOM   1789  C   LYS   239     -42.146  54.799   2.997  1.00184.10           C
ATOM   1790  O   LYS   239     -43.364  54.946   2.897  1.00184.10           O
ATOM   1791  N   PHE   240     -41.445  55.271   4.049  1.00142.15           N
ATOM   1792  CA  PHE   240     -42.169  55.758   5.181  1.00142.15           C
ATOM   1793  CB  PHE   240     -42.523  54.603   6.139  1.00142.15           C
ATOM   1794  CG  PHE   240     -43.774  54.900   6.893  1.00142.15           C
ATOM   1795  CD1 PHE   240     -43.791  55.699   8.012  1.00142.15           C
ATOM   1796  CD2 PHE   240     -44.955  54.338   6.464  1.00142.15           C
ATOM   1797  CE1 PHE   240     -44.970  55.940   8.679  1.00142.15           C
ATOM   1798  CE2 PHE   240     -46.135  54.575   7.125  1.00142.15           C
ATOM   1799  CZ  PHE   240     -46.145  55.380   8.237  1.00142.15           C
ATOM   1800  C   PHE   240     -41.247  56.686   5.903  1.00142.15           C
ATOM   1801  O   PHE   240     -40.076  56.823   5.554  1.00142.15           O
ATOM   1802  N   ILE   241     -41.763  57.352   6.946  1.00141.58           N
ATOM   1803  CA  ILE   241     -40.986  58.289   7.693  1.00141.58           C
ATOM   1804  CB  ILE   241     -41.465  59.695   7.542  1.00141.58           C
ATOM   1805  CG1 ILE   241     -43.005  59.728   7.523  1.00141.58           C
ATOM   1806  CG2 ILE   241     -40.753  60.290   6.319  1.00141.58           C
ATOM   1807  CD1 ILE   241     -43.672  59.089   8.736  1.00141.58           C
ATOM   1808  C   ILE   241     -40.900  57.893   9.129  1.00141.58           C
ATOM   1809  O   ILE   241     -41.696  57.104   9.634  1.00141.58           O
ATOM   1810  N   THR   242     -39.868  58.424   9.812  1.00 46.71           N
ATOM   1811  CA  THR   242     -39.593  58.074  11.174  1.00 46.71           C
ATOM   1812  CB  THR   242     -38.265  58.578  11.654  1.00 46.71           C
ATOM   1813  OG1 THR   242     -38.222  59.995  11.572  1.00 46.71           O
ATOM   1814  CG2 THR   242     -37.159  57.963  10.780  1.00 46.71           C
ATOM   1815  C   THR   242     -40.649  58.648  12.052  1.00 46.71           C
ATOM   1816  O   THR   242     -41.465  59.455  11.622  1.00 46.71           O
ATOM   1817  N   LYS   243     -40.651  58.245  13.333  1.00101.93           N
ATOM   1818  CA  LYS   243     -41.672  58.682  14.239  1.00101.93           C
ATOM   1819  CB  LYS   243     -41.469  58.147  15.666  1.00101.93           C
ATOM   1820  CG  LYS   243     -41.843  56.672  15.828  1.00101.93           C
ATOM   1821  CD  LYS   243     -40.982  55.704  15.014  1.00101.93           C
ATOM   1822  CE  LYS   243     -41.509  55.456  13.599  1.00101.93           C
ATOM   1823  NZ  LYS   243     -40.716  54.390  12.946  1.00101.93           N
ATOM   1824  C   LYS   243     -41.641  60.172  14.291  1.00101.93           C
ATOM   1825  O   LYS   243     -42.683  60.820  14.369  1.00101.93           O
ATOM   1826  N   ASP   244     -40.436  60.764  14.269  1.00 73.18           N
ATOM   1827  CA  ASP   244     -40.349  62.193  14.303  1.00 73.18           C
ATOM   1828  CB  ASP   244     -38.899  62.696  14.367  1.00 73.18           C
ATOM   1829  CG  ASP   244     -38.379  62.389  15.760  1.00 73.18           C
ATOM   1830  OD1 ASP   244     -39.223  62.344  16.694  1.00 73.18           O
ATOM   1831  OD2 ASP   244     -37.144  62.192  15.909  1.00 73.18           O
ATOM   1832  C   ASP   244     -40.951  62.745  13.051  1.00 73.18           C
ATOM   1833  O   ASP   244     -41.667  63.744  13.090  1.00 73.18           O
ATOM   1834  N   LYS   245     -40.652  62.111  11.901  1.00103.47           N
ATOM   1835  CA  LYS   245     -41.105  62.579  10.621  1.00103.47           C
ATOM   1836  CB  LYS   245     -40.465  61.800   9.462  1.00103.47           C
ATOM   1837  CG  LYS   245     -38.943  61.940   9.425  1.00103.47           C
ATOM   1838  CD  LYS   245     -38.463  63.385   9.285  1.00103.47           C
ATOM   1839  CE  LYS   245     -36.942  63.526   9.358  1.00103.47           C
ATOM   1840  NZ  LYS   245     -36.554  64.946   9.216  1.00103.47           N
ATOM   1841  C   LYS   245     -42.595  62.450  10.483  1.00103.47           C
ATOM   1842  O   LYS   245     -43.273  63.368  10.024  1.00103.47           O
ATOM   1843  N   ARG   246     -43.146  61.296  10.890  1.00122.15           N
ATOM   1844  CA  ARG   246     -44.549  61.007  10.794  1.00122.15           C
ATOM   1845  CB  ARG   246     -44.910  59.626  11.360  1.00122.15           C
ATOM   1846  CG  ARG   246     -44.550  59.520  12.842  1.00122.15           C
ATOM   1847  CD  ARG   246     -44.819  58.164  13.486  1.00122.15           C
ATOM   1848  NE  ARG   246     -46.280  58.044  13.742  1.00122.15           N
ATOM   1849  CZ  ARG   246     -46.726  57.062  14.579  1.00122.15           C
ATOM   1850  NH1 ARG   246     -45.833  56.229  15.187  1.00122.15           N
ATOM   1851  NH2 ARG   246     -48.061  56.911  14.816  1.00122.15           N
ATOM   1852  C   ARG   246     -45.250  61.992  11.662  1.00122.15           C
ATOM   1853  O   ARG   246     -46.388  62.380  11.399  1.00122.15           O
ATOM   1854  N   ARG   247     -44.587  62.364  12.769  1.00 94.45           N
ATOM   1855  CA  ARG   247     -45.134  63.308  13.695  1.00 94.45           C
ATOM   1856  CB  ARG   247     -44.261  63.527  14.942  1.00 94.45           C
ATOM   1857  CG  ARG   247     -44.297  62.380  15.950  1.00 94.45           C
ATOM   1858  CD  ARG   247     -43.588  62.722  17.262  1.00 94.45           C
ATOM   1859  NE  ARG   247     -43.737  61.556  18.174  1.00 94.45           N
ATOM   1860  CZ  ARG   247     -42.853  60.520  18.098  1.00 94.45           C
ATOM   1861  NH1 ARG   247     -41.843  60.555  17.182  1.00 94.45           N
ATOM   1862  NH2 ARG   247     -42.980  59.450  18.936  1.00 94.45           N
ATOM   1863  C   ARG   247     -45.235  64.636  13.026  1.00 94.45           C
ATOM   1864  O   ARG   247     -46.193  65.375  13.240  1.00 94.45           O
ATOM   1865  N   LYS   248     -44.241  64.975  12.187  1.00119.74           N
ATOM   1866  CA  LYS   248     -44.218  66.265  11.572  1.00119.74           C
ATOM   1867  CB  LYS   248     -43.048  66.405  10.584  1.00119.74           C
ATOM   1868  CG  LYS   248     -41.688  66.034  11.185  1.00119.74           C
ATOM   1869  CD  LYS   248     -41.284  66.867  12.401  1.00119.74           C
ATOM   1870  CE  LYS   248     -39.933  66.461  12.991  1.00119.74           C
ATOM   1871  NZ  LYS   248     -38.847  66.794  12.042  1.00119.74           N
ATOM   1872  C   LYS   248     -45.477  66.387  10.783  1.00119.74           C
ATOM   1873  O   LYS   248     -46.132  67.430  10.787  1.00119.74           O
ATOM   1874  N   ILE   249     -45.854  65.304  10.081  1.00 68.03           N
ATOM   1875  CA  ILE   249     -47.033  65.362   9.278  1.00 68.03           C
ATOM   1876  CB  ILE   249     -47.292  64.081   8.540  1.00 68.03           C
ATOM   1877  CG1 ILE   249     -46.131  63.759   7.584  1.00 68.03           C
ATOM   1878  CG2 ILE   249     -48.656  64.207   7.840  1.00 68.03           C
ATOM   1879  CD1 ILE   249     -46.194  62.343   7.014  1.00 68.03           C
ATOM   1880  C   ILE   249     -48.207  65.582  10.167  1.00 68.03           C
ATOM   1881  O   ILE   249     -48.889  66.586  10.043  1.00 68.03           O
ATOM   1882  N   SER   250     -48.412  64.719  11.172  1.00 59.98           N
ATOM   1883  CA  SER   250     -49.573  64.829  12.010  1.00 59.98           C
ATOM   1884  CB  SER   250     -49.577  63.786  13.136  1.00 59.98           C
ATOM   1885  OG  SER   250     -50.681  64.009  13.998  1.00 59.98           O
ATOM   1886  C   SER   250     -49.565  66.174  12.658  1.00 59.98           C
ATOM   1887  O   SER   250     -50.612  66.693  13.037  1.00 59.98           O
ATOM   1888  N   ALA   251     -48.376  66.759  12.858  1.00 44.74           N
ATOM   1889  CA  ALA   251     -48.324  68.064  13.444  1.00 44.74           C
ATOM   1890  CB  ALA   251     -46.889  68.506  13.777  1.00 44.74           C
ATOM   1891  C   ALA   251     -48.891  69.071  12.485  1.00 44.74           C
ATOM   1892  O   ALA   251     -49.687  69.925  12.871  1.00 44.74           O
ATOM   1893  N   ALA   252     -48.456  69.012  11.208  1.00 54.73           N
ATOM   1894  CA  ALA   252     -48.895  69.941  10.198  1.00 54.73           C
ATOM   1895  CB  ALA   252     -48.066  69.841   8.907  1.00 54.73           C
ATOM   1896  C   ALA   252     -50.330  69.698   9.830  1.00 54.73           C
ATOM   1897  O   ALA   252     -51.121  70.620   9.645  1.00 54.73           O
ATOM   1898  N   THR   253     -50.665  68.412   9.674  1.00 79.83           N
ATOM   1899  CA  THR   253     -51.923  67.839   9.300  1.00 79.83           C
ATOM   1900  CB  THR   253     -51.793  66.401   8.895  1.00 79.83           C
ATOM   1901  OG1 THR   253     -51.306  65.627   9.980  1.00 79.83           O
ATOM   1902  CG2 THR   253     -50.812  66.321   7.715  1.00 79.83           C
ATOM   1903  C   THR   253     -52.869  67.926  10.454  1.00 79.83           C
ATOM   1904  O   THR   253     -54.083  67.850  10.275  1.00 79.83           O
ATOM   1905  N   SER   254     -52.323  68.090  11.672  1.00105.14           N
ATOM   1906  CA  SER   254     -53.087  68.113  12.892  1.00105.14           C
ATOM   1907  CB  SER   254     -54.057  69.305  12.975  1.00105.14           C
ATOM   1908  OG  SER   254     -54.775  69.264  14.199  1.00105.14           O
ATOM   1909  C   SER   254     -53.882  66.851  13.048  1.00105.14           C
ATOM   1910  O   SER   254     -55.105  66.851  12.918  1.00105.14           O
ATOM   1911  N   LEU   255     -53.172  65.731  13.312  1.00107.72           N
ATOM   1912  CA  LEU   255     -53.764  64.432  13.480  1.00107.72           C
ATOM   1913  CB  LEU   255     -53.293  63.446  12.397  1.00107.72           C
ATOM   1914  CG  LEU   255     -53.539  63.952  10.959  1.00107.72           C
ATOM   1915  CD1 LEU   255     -53.055  62.934   9.916  1.00107.72           C
ATOM   1916  CD2 LEU   255     -55.001  64.372  10.742  1.00107.72           C
ATOM   1917  C   LEU   255     -53.339  63.869  14.817  1.00107.72           C
ATOM   1918  O   LEU   255     -53.048  64.605  15.763  1.00107.72           O
ATOM   1919  N   SER   256     -53.482  62.532  14.965  1.00105.25           N
ATOM   1920  CA  SER   256     -53.085  61.776  16.130  1.00105.25           C
ATOM   1921  CB  SER   256     -54.146  60.742  16.534  1.00105.25           C
ATOM   1922  OG  SER   256     -55.343  61.416  16.893  1.00105.25           O
ATOM   1923  C   SER   256     -51.766  61.053  15.983  1.00105.25           C
ATOM   1924  O   SER   256     -51.315  60.395  16.919  1.00105.25           O
ATOM   1925  N   GLU   257     -51.141  61.098  14.796  1.00110.27           N
ATOM   1926  CA  GLU   257     -49.935  60.382  14.470  1.00110.27           C
ATOM   1927  CB  GLU   257     -48.900  60.350  15.604  1.00110.27           C
ATOM   1928  CG  GLU   257     -48.309  61.713  15.954  1.00110.27           C
ATOM   1929  CD  GLU   257     -47.206  61.467  16.972  1.00110.27           C
ATOM   1930  OE1 GLU   257     -46.757  60.295  17.082  1.00110.27           O
ATOM   1931  OE2 GLU   257     -46.794  62.446  17.650  1.00110.27           O
ATOM   1932  C   GLU   257     -50.318  58.961  14.225  1.00110.27           C
ATOM   1933  O   GLU   257     -49.842  58.331  13.284  1.00110.27           O
ATOM   1934  N   ARG   258     -51.288  58.446  14.994  1.00 82.75           N
ATOM   1935  CA  ARG   258     -51.727  57.110  14.743  1.00 82.75           C
ATOM   1936  CB  ARG   258     -52.734  56.611  15.791  1.00 82.75           C
ATOM   1937  CG  ARG   258     -52.134  56.544  17.198  1.00 82.75           C
ATOM   1938  CD  ARG   258     -53.073  55.938  18.242  1.00 82.75           C
ATOM   1939  NE  ARG   258     -52.957  54.458  18.133  1.00 82.75           N
ATOM   1940  CZ  ARG   258     -53.742  53.772  17.252  1.00 82.75           C
ATOM   1941  NH1 ARG   258     -54.639  54.442  16.471  1.00 82.75           N
ATOM   1942  NH2 ARG   258     -53.626  52.415  17.150  1.00 82.75           N
ATOM   1943  C   ARG   258     -52.414  57.223  13.433  1.00 82.75           C
ATOM   1944  O   ARG   258     -52.418  56.305  12.614  1.00 82.75           O
ATOM   1945  N   GLN   259     -53.026  58.402  13.236  1.00 43.90           N
ATOM   1946  CA  GLN   259     -53.758  58.718  12.054  1.00 43.90           C
ATOM   1947  CB  GLN   259     -54.469  60.080  12.133  1.00 43.90           C
ATOM   1948  CG  GLN   259     -55.620  60.113  13.140  1.00 43.90           C
ATOM   1949  CD  GLN   259     -56.769  59.287  12.577  1.00 43.90           C
ATOM   1950  OE1 GLN   259     -56.660  58.690  11.507  1.00 43.90           O
ATOM   1951  NE2 GLN   259     -57.908  59.254  13.319  1.00 43.90           N
ATOM   1952  C   GLN   259     -52.830  58.766  10.889  1.00 43.90           C
ATOM   1953  O   GLN   259     -53.203  58.332   9.806  1.00 43.90           O
ATOM   1954  N   ILE   260     -51.610  59.311  11.052  1.00131.67           N
ATOM   1955  CA  ILE   260     -50.732  59.383   9.916  1.00131.67           C
ATOM   1956  CB  ILE   260     -49.483  60.194  10.161  1.00131.67           C
ATOM   1957  CG1 ILE   260     -48.800  60.514   8.824  1.00131.67           C
ATOM   1958  CG2 ILE   260     -48.564  59.454  11.143  1.00131.67           C
ATOM   1959  CD1 ILE   260     -49.626  61.422   7.915  1.00131.67           C
ATOM   1960  C   ILE   260     -50.366  57.993   9.519  1.00131.67           C
ATOM   1961  O   ILE   260     -50.400  57.635   8.342  1.00131.67           O
ATOM   1962  N   THR   261     -50.071  57.153  10.522  1.00 54.82           N
ATOM   1963  CA  THR   261     -49.652  55.807  10.287  1.00 54.82           C
ATOM   1964  CB  THR   261     -49.553  55.042  11.566  1.00 54.82           C
ATOM   1965  OG1 THR   261     -48.711  55.738  12.468  1.00 54.82           O
ATOM   1966  CG2 THR   261     -48.968  53.652  11.272  1.00 54.82           C
ATOM   1967  C   THR   261     -50.744  55.177   9.499  1.00 54.82           C
ATOM   1968  O   THR   261     -50.506  54.455   8.533  1.00 54.82           O
ATOM   1969  N   ILE   262     -51.988  55.465   9.906  1.00 87.75           N
ATOM   1970  CA  ILE   262     -53.142  54.952   9.239  1.00 87.75           C
ATOM   1971  CB  ILE   262     -54.418  55.356   9.918  1.00 87.75           C
ATOM   1972  CG1 ILE   262     -54.490  54.750  11.330  1.00 87.75           C
ATOM   1973  CG2 ILE   262     -55.589  54.957   9.007  1.00 87.75           C
ATOM   1974  CD1 ILE   262     -54.455  53.223  11.337  1.00 87.75           C
ATOM   1975  C   ILE   262     -53.173  55.524   7.862  1.00 87.75           C
ATOM   1976  O   ILE   262     -53.503  54.838   6.897  1.00 87.75           O
ATOM   1977  N   TRP   263     -52.817  56.813   7.746  1.00 87.68           N
ATOM   1978  CA  TRP   263     -52.928  57.525   6.514  1.00 87.68           C
ATOM   1979  CB  TRP   263     -52.545  59.003   6.635  1.00 87.68           C
ATOM   1980  CG  TRP   263     -52.990  59.814   5.445  1.00 87.68           C
ATOM   1981  CD2 TRP   263     -53.419  61.178   5.546  1.00 87.68           C
ATOM   1982  CD1 TRP   263     -53.154  59.450   4.140  1.00 87.68           C
ATOM   1983  NE1 TRP   263     -53.661  60.506   3.420  1.00 87.68           N
ATOM   1984  CE2 TRP   263     -53.833  61.574   4.274  1.00 87.68           C
ATOM   1985  CE3 TRP   263     -53.472  62.023   6.618  1.00 87.68           C
ATOM   1986  CZ2 TRP   263     -54.314  62.831   4.053  1.00 87.68           C
ATOM   1987  CZ3 TRP   263     -53.947  63.294   6.396  1.00 87.68           C
ATOM   1988  CH2 TRP   263     -54.360  63.679   5.137  1.00 87.68           C
ATOM   1989  C   TRP   263     -52.029  56.873   5.525  1.00 87.68           C
ATOM   1990  O   TRP   263     -52.404  56.681   4.372  1.00 87.68           O
ATOM   1991  N   PHE   264     -50.816  56.492   5.957  1.00 67.44           N
ATOM   1992  CA  PHE   264     -49.901  55.861   5.055  1.00 67.44           C
ATOM   1993  CB  PHE   264     -48.560  55.516   5.725  1.00 67.44           C
ATOM   1994  CG  PHE   264     -47.769  56.776   5.830  1.00 67.44           C
ATOM   1995  CD1 PHE   264     -48.188  57.815   6.629  1.00 67.44           C
ATOM   1996  CD2 PHE   264     -46.584  56.904   5.142  1.00 67.44           C
ATOM   1997  CE1 PHE   264     -47.443  58.967   6.717  1.00 67.44           C
ATOM   1998  CE2 PHE   264     -45.836  58.054   5.229  1.00 67.44           C
ATOM   1999  CZ  PHE   264     -46.267  59.092   6.017  1.00 67.44           C
ATOM   2000  C   PHE   264     -50.519  54.593   4.557  1.00 67.44           C
ATOM   2001  O   PHE   264     -50.474  54.300   3.364  1.00 67.44           O
ATOM   2002  N   GLN   265     -51.132  53.809   5.461  1.00 26.38           N
ATOM   2003  CA  GLN   265     -51.717  52.560   5.066  1.00 26.38           C
ATOM   2004  CB  GLN   265     -52.357  51.807   6.245  1.00 26.38           C
ATOM   2005  CG  GLN   265     -51.349  51.340   7.297  1.00 26.38           C
ATOM   2006  CD  GLN   265     -52.119  50.618   8.394  1.00 26.38           C
ATOM   2007  OE1 GLN   265     -53.349  50.617   8.408  1.00 26.38           O
ATOM   2008  NE2 GLN   265     -51.376  49.992   9.346  1.00 26.38           N
ATOM   2009  C   GLN   265     -52.804  52.836   4.079  1.00 26.38           C
ATOM   2010  O   GLN   265     -52.917  52.153   3.062  1.00 26.38           O
ATOM   2011  N   ASN   266     -53.631  53.862   4.353  1.00 84.29           N
ATOM   2012  CA  ASN   266     -54.719  54.187   3.476  1.00 84.29           C
ATOM   2013  CB  ASN   266     -55.627  55.308   4.000  1.00 84.29           C
ATOM   2014  CG  ASN   266     -56.635  54.659   4.929  1.00 84.29           C
ATOM   2015  OD1 ASN   266     -56.690  54.954   6.122  1.00 84.29           O
ATOM   2016  ND2 ASN   266     -57.460  53.744   4.354  1.00 84.29           N
ATOM   2017  C   ASN   266     -54.170  54.635   2.173  1.00 84.29           C
ATOM   2018  O   ASN   266     -54.721  54.338   1.119  1.00 84.29           O
ATOM   2019  N   ARG   267     -53.052  55.363   2.211  1.00152.36           N
ATOM   2020  CA  ARG   267     -52.468  55.888   1.020  1.00152.36           C
ATOM   2021  CB  ARG   267     -51.167  56.650   1.331  1.00152.36           C
ATOM   2022  CG  ARG   267     -50.475  57.281   0.124  1.00152.36           C
ATOM   2023  CD  ARG   267     -51.226  58.478  -0.457  1.00152.36           C
ATOM   2024  NE  ARG   267     -52.369  57.962  -1.261  1.00152.36           N
ATOM   2025  CZ  ARG   267     -53.578  58.589  -1.196  1.00152.36           C
ATOM   2026  NH1 ARG   267     -53.784  59.582  -0.283  1.00152.36           N
ATOM   2027  NH2 ARG   267     -54.582  58.228  -2.047  1.00152.36           N
ATOM   2028  C   ARG   267     -52.126  54.728   0.150  1.00152.36           C
ATOM   2029  O   ARG   267     -52.291  54.795  -1.065  1.00152.36           O
ATOM   2030  N   ARG   268     -51.604  53.641   0.749  1.00143.18           N
ATOM   2031  CA  ARG   268     -51.284  52.472  -0.017  1.00143.18           C
ATOM   2032  CB  ARG   268     -50.449  51.421   0.729  1.00143.18           C
ATOM   2033  CG  ARG   268     -48.960  51.587   0.444  1.00143.18           C
ATOM   2034  CD  ARG   268     -48.570  50.892  -0.864  1.00143.18           C
ATOM   2035  NE  ARG   268     -47.229  51.390  -1.277  1.00143.18           N
ATOM   2036  CZ  ARG   268     -46.730  51.060  -2.505  1.00143.18           C
ATOM   2037  NH1 ARG   268     -47.414  50.200  -3.314  1.00143.18           N
ATOM   2038  NH2 ARG   268     -45.554  51.605  -2.931  1.00143.18           N
ATOM   2039  C   ARG   268     -52.515  51.817  -0.519  1.00143.18           C
ATOM   2040  O   ARG   268     -52.536  51.291  -1.629  1.00143.18           O
ATOM   2041  N   VAL   269     -53.568  51.804   0.307  1.00 55.01           N
ATOM   2042  CA  VAL   269     -54.794  51.175  -0.069  1.00 55.01           C
ATOM   2043  CB  VAL   269     -55.792  51.209   1.050  1.00 55.01           C
ATOM   2044  CG1 VAL   269     -57.157  50.746   0.521  1.00 55.01           C
ATOM   2045  CG2 VAL   269     -55.250  50.346   2.200  1.00 55.01           C
ATOM   2046  C   VAL   269     -55.390  51.902  -1.226  1.00 55.01           C
ATOM   2047  O   VAL   269     -55.870  51.291  -2.176  1.00 55.01           O
ATOM   2048  N   LYS   270     -55.393  53.239  -1.137  1.00 98.52           N
ATOM   2049  CA  LYS   270     -55.988  54.129  -2.080  1.00 98.52           C
ATOM   2050  CB  LYS   270     -56.079  55.563  -1.534  1.00 98.52           C
ATOM   2051  CG  LYS   270     -57.052  55.696  -0.362  1.00 98.52           C
ATOM   2052  CD  LYS   270     -56.918  57.019   0.392  1.00 98.52           C
ATOM   2053  CE  LYS   270     -58.049  57.272   1.392  1.00 98.52           C
ATOM   2054  NZ  LYS   270     -57.948  56.326   2.526  1.00 98.52           N
ATOM   2055  C   LYS   270     -55.278  54.197  -3.388  1.00 98.52           C
ATOM   2056  O   LYS   270     -55.915  54.199  -4.438  1.00 98.52           O
ATOM   2057  N   GLU   271     -53.939  54.258  -3.355  1.00 64.79           N
ATOM   2058  CA  GLU   271     -53.158  54.490  -4.534  1.00 64.79           C
ATOM   2059  CB  GLU   271     -51.665  54.632  -4.206  1.00 64.79           C
ATOM   2060  CG  GLU   271     -51.078  53.389  -3.537  1.00 64.79           C
ATOM   2061  CD  GLU   271     -49.610  53.664  -3.261  1.00 64.79           C
ATOM   2062  OE1 GLU   271     -49.312  54.718  -2.638  1.00 64.79           O
ATOM   2063  OE2 GLU   271     -48.764  52.826  -3.672  1.00 64.79           O
ATOM   2064  C   GLU   271     -53.309  53.382  -5.519  1.00 64.79           C
ATOM   2065  O   GLU   271     -53.459  53.623  -6.715  1.00 64.79           O
ATOM   2066  N   LYS   272     -53.334  52.137  -5.031  1.00 96.42           N
ATOM   2067  CA  LYS   272     -53.350  50.978  -5.867  1.00 96.42           C
ATOM   2068  CB  LYS   272     -53.459  49.690  -5.035  1.00 96.42           C
ATOM   2069  CG  LYS   272     -54.660  49.706  -4.085  1.00 96.42           C
ATOM   2070  CD  LYS   272     -54.924  48.377  -3.376  1.00 96.42           C
ATOM   2071  CE  LYS   272     -56.119  48.427  -2.421  1.00 96.42           C
ATOM   2072  NZ  LYS   272     -56.304  47.113  -1.767  1.00 96.42           N
ATOM   2073  C   LYS   272     -54.527  51.043  -6.778  1.00 96.42           C
ATOM   2074  O   LYS   272     -54.464  50.599  -7.921  1.00 96.42           O
ATOM   2075  N   LYS   273     -55.632  51.626  -6.302  1.00 83.86           N
ATOM   2076  CA  LYS   273     -56.855  51.624  -7.040  1.00 83.86           C
ATOM   2077  CB  LYS   273     -57.994  52.344  -6.297  1.00 83.86           C
ATOM   2078  CG  LYS   273     -59.312  52.351  -7.078  1.00 83.86           C
ATOM   2079  CD  LYS   273     -60.520  52.837  -6.273  1.00 83.86           C
ATOM   2080  CE  LYS   273     -61.240  51.732  -5.497  1.00 83.86           C
ATOM   2081  NZ  LYS   273     -62.389  52.301  -4.758  1.00 83.86           N
ATOM   2082  C   LYS   273     -56.716  52.308  -8.369  1.00 83.86           C
ATOM   2083  O   LYS   273     -57.233  51.812  -9.368  1.00 83.86           O
ATOM   2084  N   VAL   274     -55.984  53.436  -8.447  1.00 87.21           N
ATOM   2085  CA  VAL   274     -56.138  54.212  -9.642  1.00 87.21           C
ATOM   2086  CB  VAL   274     -56.471  55.645  -9.326  1.00 87.21           C
ATOM   2087  CG1 VAL   274     -56.622  56.445 -10.633  1.00 87.21           C
ATOM   2088  CG2 VAL   274     -57.721  55.660  -8.431  1.00 87.21           C
ATOM   2089  C   VAL   274     -54.942  54.218 -10.536  1.00 87.21           C
ATOM   2090  O   VAL   274     -53.794  54.119 -10.115  1.00 87.21           O
ATOM   2091  N   LEU   275     -55.242  54.301 -11.846  1.00158.71           N
ATOM   2092  CA  LEU   275     -54.294  54.500 -12.896  1.00158.71           C
ATOM   2093  CB  LEU   275     -53.412  55.741 -12.661  1.00158.71           C
ATOM   2094  CG  LEU   275     -52.379  55.998 -13.773  1.00158.71           C
ATOM   2095  CD1 LEU   275     -53.067  56.287 -15.119  1.00158.71           C
ATOM   2096  CD2 LEU   275     -51.387  57.100 -13.366  1.00158.71           C
ATOM   2097  C   LEU   275     -53.421  53.301 -13.017  1.00158.71           C
ATOM   2098  O   LEU   275     -52.526  53.259 -13.856  1.00158.71           O
ATOM   2099  N   ALA   276     -53.657  52.293 -12.167  1.00 52.69           N
ATOM   2100  CA  ALA   276     -52.892  51.084 -12.187  1.00 52.69           C
ATOM   2101  CB  ALA   276     -53.170  50.195 -10.965  1.00 52.69           C
ATOM   2102  C   ALA   276     -53.210  50.287 -13.400  1.00 52.69           C
ATOM   2103  O   ALA   276     -52.324  49.710 -14.029  1.00 52.69           O
ATOM   2104  N   LYS   277     -54.500  50.252 -13.769  1.00112.54           N
ATOM   2105  CA  LYS   277     -54.915  49.357 -14.800  1.00112.54           C
ATOM   2106  CB  LYS   277     -56.419  49.465 -15.101  1.00112.54           C
ATOM   2107  CG  LYS   277     -57.312  49.062 -13.926  1.00112.54           C
ATOM   2108  CD  LYS   277     -58.774  49.479 -14.100  1.00112.54           C
ATOM   2109  CE  LYS   277     -59.670  49.078 -12.927  1.00112.54           C
ATOM   2110  NZ  LYS   277     -59.335  49.889 -11.736  1.00112.54           N
ATOM   2111  C   LYS   277     -54.194  49.641 -16.076  1.00112.54           C
ATOM   2112  O   LYS   277     -53.605  48.737 -16.664  1.00112.54           O
ATOM   2113  N   VAL   278     -54.174  50.909 -16.523  1.00114.77           N
ATOM   2114  CA  VAL   278     -53.632  51.161 -17.825  1.00114.77           C
ATOM   2115  CB  VAL   278     -53.760  52.603 -18.235  1.00114.77           C
ATOM   2116  CG1 VAL   278     -55.257  52.919 -18.394  1.00114.77           C
ATOM   2117  CG2 VAL   278     -53.065  53.498 -17.194  1.00114.77           C
ATOM   2118  C   VAL   278     -52.193  50.750 -17.925  1.00114.77           C
ATOM   2119  O   VAL   278     -51.848  49.908 -18.753  1.00114.77           O
ATOM   2120  N   LYS   279     -51.306  51.298 -17.076  1.00 89.54           N
ATOM   2121  CA  LYS   279     -49.923  50.950 -17.218  1.00 89.54           C
ATOM   2122  CB  LYS   279     -49.031  51.739 -16.245  1.00 89.54           C
ATOM   2123  CG  LYS   279     -49.073  53.248 -16.501  1.00 89.54           C
ATOM   2124  CD  LYS   279     -48.530  54.094 -15.348  1.00 89.54           C
ATOM   2125  CE  LYS   279     -48.581  55.599 -15.622  1.00 89.54           C
ATOM   2126  NZ  LYS   279     -48.120  56.348 -14.432  1.00 89.54           N
ATOM   2127  C   LYS   279     -49.788  49.500 -16.908  1.00 89.54           C
ATOM   2128  O   LYS   279     -49.274  48.729 -17.717  1.00 89.54           O
ATOM   2129  N   ASN   280     -50.287  49.114 -15.717  1.00294.22           N
ATOM   2130  CA  ASN   280     -50.291  47.773 -15.207  1.00294.22           C
ATOM   2131  CB  ASN   280     -49.180  46.849 -15.740  1.00294.22           C
ATOM   2132  CG  ASN   280     -49.494  45.425 -15.300  1.00294.22           C
ATOM   2133  OD1 ASN   280     -50.376  44.771 -15.853  1.00294.22           O
ATOM   2134  ND2 ASN   280     -48.751  44.927 -14.275  1.00294.22           N
ATOM   2135  C   ASN   280     -50.063  47.919 -13.742  1.00294.22           C
ATOM   2136  O   ASN   280     -49.737  49.006 -13.268  1.00294.22           O
ATOM   2137  N   SER   281     -50.248  46.835 -12.971  1.00164.05           N
ATOM   2138  CA  SER   281     -49.976  46.972 -11.577  1.00164.05           C
ATOM   2139  CB  SER   281     -50.577  45.851 -10.711  1.00164.05           C
ATOM   2140  OG  SER   281     -51.995  45.896 -10.770  1.00164.05           O
ATOM   2141  C   SER   281     -48.493  46.921 -11.415  1.00164.05           C
ATOM   2142  O   SER   281     -47.821  46.080 -12.010  1.00164.05           O
ATOM   2143  N   ALA   282     -47.955  47.848 -10.602  1.00 98.96           N
ATOM   2144  CA  ALA   282     -46.559  47.895 -10.280  1.00 98.96           C
ATOM   2145  CB  ALA   282     -46.125  46.788  -9.304  1.00 98.96           C
ATOM   2146  C   ALA   282     -45.731  47.783 -11.516  1.00 98.96           C
ATOM   2147  O   ALA   282     -44.798  46.983 -11.571  1.00 98.96           O
ATOM   2148  N   THR   283     -46.042  48.582 -12.550  1.00257.31           N
ATOM   2149  CA  THR   283     -45.232  48.519 -13.727  1.00257.31           C
ATOM   2150  CB  THR   283     -45.958  48.025 -14.941  1.00257.31           C
ATOM   2151  OG1 THR   283     -47.052  48.878 -15.245  1.00257.31           O
ATOM   2152  CG2 THR   283     -46.448  46.595 -14.662  1.00257.31           C
ATOM   2153  C   THR   283     -44.762  49.904 -14.011  1.00257.31           C
ATOM   2154  O   THR   283     -45.303  50.887 -13.509  1.00257.31           O
ATOM   2155  N   PRO   284     -43.724  49.983 -14.788  1.00 80.16           N
ATOM   2156  CA  PRO   284     -43.209  51.274 -15.138  1.00 80.16           C
ATOM   2157  CD  PRO   284     -42.669  48.988 -14.700  1.00 80.16           C
ATOM   2158  CB  PRO   284     -41.712  51.090 -15.401  1.00 80.16           C
ATOM   2159  CG  PRO   284     -41.528  49.570 -15.546  1.00 80.16           C
ATOM   2160  C   PRO   284     -43.963  51.783 -16.318  1.00 80.16           C
ATOM   2161  O   PRO   284     -44.108  51.011 -17.303  1.00 80.16           O
ATOM   2162  OXT PRO   284     -44.409  52.960 -16.272  1.00 80.16           O
TER    2163      PRO   284
END
