# Supplementary material for: Computational Modeling of complete HOXB13 protein for predicting the functional effect of SNPs and the associated role in hereditary prostate cancer
Source: Sci Rep. 2017 Mar 8;7:43830. doi: 10.1038/srep43830 (PMC5363706; doi:10.1038/srep43830)
Supplement: Supplementary Dataset [file srep43830-s1.zip › SR Supplementary Data Files Complete/HOXB13 Modeller/HOXB13 Modeller/hoxb13.B99990022.pdb]

EXPDTA    THEORETICAL MODEL, MODELLER 9.17 2016/07/18 10:46:15
REMARK   6 MODELLER OBJECTIVE FUNCTION:      2172.3723
REMARK   6 MODELLER BEST TEMPLATE % SEQ ID:  80.822
REMARK   6 SEQUENCE: hoxb13
REMARK   6 DOPE score: -9960.09570
REMARK   6 GA341 score: 0.99943
REMARK   6 TEMPLATE: 2l7z 1:A - 73:A MODELS 1: - 284: AT 80.8%
ATOM      1  N   MET     1     -56.937  23.703  -2.375  1.00167.74           N
ATOM      2  CA  MET     1     -57.260  22.395  -2.989  1.00167.74           C
ATOM      3  CB  MET     1     -56.234  22.037  -4.079  1.00167.74           C
ATOM      4  CG  MET     1     -54.824  21.773  -3.542  1.00167.74           C
ATOM      5  SD  MET     1     -53.604  21.349  -4.821  1.00167.74           S
ATOM      6  CE  MET     1     -52.215  21.154  -3.667  1.00167.74           C
ATOM      7  C   MET     1     -57.264  21.304  -1.963  1.00167.74           C
ATOM      8  O   MET     1     -57.684  21.532  -0.829  1.00167.74           O
ATOM      9  N   GLU     2     -56.816  20.081  -2.346  1.00292.93           N
ATOM     10  CA  GLU     2     -56.810  18.974  -1.425  1.00292.93           C
ATOM     11  CB  GLU     2     -58.068  18.093  -1.540  1.00292.93           C
ATOM     12  CG  GLU     2     -58.244  17.442  -2.914  1.00292.93           C
ATOM     13  CD  GLU     2     -57.553  16.087  -2.893  1.00292.93           C
ATOM     14  OE1 GLU     2     -57.941  15.247  -2.038  1.00292.93           O
ATOM     15  OE2 GLU     2     -56.645  15.867  -3.738  1.00292.93           O
ATOM     16  C   GLU     2     -55.608  18.103  -1.681  1.00292.93           C
ATOM     17  O   GLU     2     -55.095  18.010  -2.795  1.00292.93           O
ATOM     18  N   PRO     3     -55.146  17.491  -0.618  1.00184.49           N
ATOM     19  CA  PRO     3     -54.004  16.604  -0.685  1.00184.49           C
ATOM     20  CD  PRO     3     -55.179  18.216   0.644  1.00184.49           C
ATOM     21  CB  PRO     3     -53.410  16.567   0.721  1.00184.49           C
ATOM     22  CG  PRO     3     -53.850  17.899   1.345  1.00184.49           C
ATOM     23  C   PRO     3     -54.357  15.231  -1.178  1.00184.49           C
ATOM     24  O   PRO     3     -55.541  14.920  -1.283  1.00184.49           O
ATOM     25  N   GLY     4     -53.338  14.392  -1.480  1.00133.64           N
ATOM     26  CA  GLY     4     -53.571  13.052  -1.949  1.00133.64           C
ATOM     27  C   GLY     4     -52.703  12.119  -1.154  1.00133.64           C
ATOM     28  O   GLY     4     -51.850  12.557  -0.384  1.00133.64           O
ATOM     29  N   ASN     5     -52.907  10.793  -1.326  1.00262.31           N
ATOM     30  CA  ASN     5     -52.151   9.818  -0.585  1.00262.31           C
ATOM     31  CB  ASN     5     -53.008   9.003   0.401  1.00262.31           C
ATOM     32  CG  ASN     5     -52.086   8.127   1.238  1.00262.31           C
ATOM     33  OD1 ASN     5     -51.505   8.579   2.224  1.00262.31           O
ATOM     34  ND2 ASN     5     -51.950   6.833   0.841  1.00262.31           N
ATOM     35  C   ASN     5     -51.541   8.844  -1.549  1.00262.31           C
ATOM     36  O   ASN     5     -51.971   8.734  -2.696  1.00262.31           O
ATOM     37  N   TYR     6     -50.491   8.124  -1.096  1.00338.59           N
ATOM     38  CA  TYR     6     -49.815   7.159  -1.918  1.00338.59           C
ATOM     39  CB  TYR     6     -48.351   7.536  -2.207  1.00338.59           C
ATOM     40  CG  TYR     6     -47.682   6.371  -2.855  1.00338.59           C
ATOM     41  CD1 TYR     6     -47.814   6.136  -4.204  1.00338.59           C
ATOM     42  CD2 TYR     6     -46.912   5.513  -2.103  1.00338.59           C
ATOM     43  CE1 TYR     6     -47.190   5.060  -4.791  1.00338.59           C
ATOM     44  CE2 TYR     6     -46.286   4.436  -2.684  1.00338.59           C
ATOM     45  CZ  TYR     6     -46.425   4.208  -4.031  1.00338.59           C
ATOM     46  OH  TYR     6     -45.784   3.103  -4.632  1.00338.59           O
ATOM     47  C   TYR     6     -49.790   5.846  -1.198  1.00338.59           C
ATOM     48  O   TYR     6     -49.596   5.794   0.015  1.00338.59           O
ATOM     49  N   ALA     7     -50.013   4.741  -1.942  1.00293.28           N
ATOM     50  CA  ALA     7     -49.961   3.432  -1.357  1.00293.28           C
ATOM     51  CB  ALA     7     -51.306   2.957  -0.781  1.00293.28           C
ATOM     52  C   ALA     7     -49.588   2.476  -2.446  1.00293.28           C
ATOM     53  O   ALA     7     -49.816   2.747  -3.624  1.00293.28           O
ATOM     54  N   THR     8     -48.976   1.329  -2.081  1.00320.75           N
ATOM     55  CA  THR     8     -48.616   0.372  -3.087  1.00320.75           C
ATOM     56  CB  THR     8     -47.136   0.266  -3.314  1.00320.75           C
ATOM     57  OG1 THR     8     -46.870  -0.548  -4.447  1.00320.75           O
ATOM     58  CG2 THR     8     -46.486  -0.341  -2.059  1.00320.75           C
ATOM     59  C   THR     8     -49.085  -0.977  -2.644  1.00320.75           C
ATOM     60  O   THR     8     -49.036  -1.305  -1.461  1.00320.75           O
ATOM     61  N   LEU     9     -49.577  -1.791  -3.600  1.00330.68           N
ATOM     62  CA  LEU     9     -50.009  -3.119  -3.284  1.00330.68           C
ATOM     63  CB  LEU     9     -51.535  -3.316  -3.335  1.00330.68           C
ATOM     64  CG  LEU     9     -51.970  -4.753  -2.990  1.00330.68           C
ATOM     65  CD1 LEU     9     -51.582  -5.126  -1.551  1.00330.68           C
ATOM     66  CD2 LEU     9     -53.466  -4.967  -3.277  1.00330.68           C
ATOM     67  C   LEU     9     -49.413  -4.035  -4.301  1.00330.68           C
ATOM     68  O   LEU     9     -49.126  -3.627  -5.424  1.00330.68           O
ATOM     69  N   ASP    10     -49.188  -5.308  -3.921  1.00206.67           N
ATOM     70  CA  ASP    10     -48.626  -6.241  -4.852  1.00206.67           C
ATOM     71  CB  ASP    10     -47.483  -7.089  -4.265  1.00206.67           C
ATOM     72  CG  ASP    10     -46.876  -7.921  -5.388  1.00206.67           C
ATOM     73  OD1 ASP    10     -47.357  -7.801  -6.546  1.00206.67           O
ATOM     74  OD2 ASP    10     -45.916  -8.685  -5.102  1.00206.67           O
ATOM     75  C   ASP    10     -49.707  -7.186  -5.266  1.00206.67           C
ATOM     76  O   ASP    10     -50.360  -7.807  -4.428  1.00206.67           O
ATOM     77  N   GLY    11     -49.931  -7.302  -6.589  1.00106.02           N
ATOM     78  CA  GLY    11     -50.907  -8.221  -7.096  1.00106.02           C
ATOM     79  C   GLY    11     -52.179  -7.476  -7.319  1.00106.02           C
ATOM     80  O   GLY    11     -52.490  -6.520  -6.610  1.00106.02           O
ATOM     81  N   ALA    12     -52.954  -7.913  -8.330  1.00257.13           N
ATOM     82  CA  ALA    12     -54.207  -7.285  -8.617  1.00257.13           C
ATOM     83  CB  ALA    12     -54.077  -6.001  -9.453  1.00257.13           C
ATOM     84  C   ALA    12     -55.004  -8.253  -9.425  1.00257.13           C
ATOM     85  O   ALA    12     -54.460  -9.200  -9.992  1.00257.13           O
ATOM     86  N   LYS    13     -56.334  -8.050  -9.480  1.00322.10           N
ATOM     87  CA  LYS    13     -57.152  -8.921 -10.268  1.00322.10           C
ATOM     88  CB  LYS    13     -58.461  -9.334  -9.575  1.00322.10           C
ATOM     89  CG  LYS    13     -59.380  -8.153  -9.255  1.00322.10           C
ATOM     90  CD  LYS    13     -58.752  -7.131  -8.305  1.00322.10           C
ATOM     91  CE  LYS    13     -59.668  -5.949  -7.982  1.00322.10           C
ATOM     92  NZ  LYS    13     -60.755  -6.381  -7.076  1.00322.10           N
ATOM     93  C   LYS    13     -57.518  -8.161 -11.498  1.00322.10           C
ATOM     94  O   LYS    13     -58.014  -7.039 -11.421  1.00322.10           O
ATOM     95  N   ASP    14     -57.257  -8.754 -12.677  1.00197.51           N
ATOM     96  CA  ASP    14     -57.574  -8.072 -13.895  1.00197.51           C
ATOM     97  CB  ASP    14     -56.355  -7.865 -14.813  1.00197.51           C
ATOM     98  CG  ASP    14     -56.735  -6.906 -15.935  1.00197.51           C
ATOM     99  OD1 ASP    14     -57.803  -7.115 -16.570  1.00197.51           O
ATOM    100  OD2 ASP    14     -55.948  -5.952 -16.178  1.00197.51           O
ATOM    101  C   ASP    14     -58.560  -8.908 -14.639  1.00197.51           C
ATOM    102  O   ASP    14     -58.382 -10.116 -14.785  1.00197.51           O
ATOM    103  N   ILE    15     -59.650  -8.277 -15.114  1.00121.01           N
ATOM    104  CA  ILE    15     -60.613  -9.001 -15.886  1.00121.01           C
ATOM    105  CB  ILE    15     -62.016  -8.909 -15.351  1.00121.01           C
ATOM    106  CG1 ILE    15     -62.517  -7.455 -15.365  1.00121.01           C
ATOM    107  CG2 ILE    15     -62.033  -9.558 -13.957  1.00121.01           C
ATOM    108  CD1 ILE    15     -64.020  -7.327 -15.120  1.00121.01           C
ATOM    109  C   ILE    15     -60.598  -8.398 -17.250  1.00121.01           C
ATOM    110  O   ILE    15     -60.706  -7.183 -17.407  1.00121.01           O
ATOM    111  N   GLU    16     -60.428  -9.241 -18.285  1.00282.08           N
ATOM    112  CA  GLU    16     -60.387  -8.710 -19.613  1.00282.08           C
ATOM    113  CB  GLU    16     -58.968  -8.619 -20.199  1.00282.08           C
ATOM    114  CG  GLU    16     -58.926  -7.980 -21.589  1.00282.08           C
ATOM    115  CD  GLU    16     -59.196  -6.491 -21.430  1.00282.08           C
ATOM    116  OE1 GLU    16     -59.396  -6.047 -20.267  1.00282.08           O
ATOM    117  OE2 GLU    16     -59.204  -5.776 -22.467  1.00282.08           O
ATOM    118  C   GLU    16     -61.171  -9.617 -20.499  1.00282.08           C
ATOM    119  O   GLU    16     -61.465 -10.758 -20.144  1.00282.08           O
ATOM    120  N   GLY    17     -61.551  -9.102 -21.682  1.00 97.08           N
ATOM    121  CA  GLY    17     -62.282  -9.878 -22.637  1.00 97.08           C
ATOM    122  C   GLY    17     -63.717  -9.499 -22.515  1.00 97.08           C
ATOM    123  O   GLY    17     -64.242  -9.342 -21.413  1.00 97.08           O
ATOM    124  N   LEU    18     -64.393  -9.341 -23.668  1.00228.78           N
ATOM    125  CA  LEU    18     -65.780  -8.996 -23.640  1.00228.78           C
ATOM    126  CB  LEU    18     -66.099  -7.676 -24.363  1.00228.78           C
ATOM    127  CG  LEU    18     -65.428  -6.445 -23.727  1.00228.78           C
ATOM    128  CD1 LEU    18     -63.896  -6.537 -23.814  1.00228.78           C
ATOM    129  CD2 LEU    18     -65.980  -5.140 -24.323  1.00228.78           C
ATOM    130  C   LEU    18     -66.509 -10.072 -24.368  1.00228.78           C
ATOM    131  O   LEU    18     -66.114 -10.471 -25.462  1.00228.78           O
ATOM    132  N   LEU    19     -67.592 -10.589 -23.762  1.00283.88           N
ATOM    133  CA  LEU    19     -68.358 -11.588 -24.442  1.00283.88           C
ATOM    134  CB  LEU    19     -69.307 -12.376 -23.526  1.00283.88           C
ATOM    135  CG  LEU    19     -70.129 -13.447 -24.268  1.00283.88           C
ATOM    136  CD1 LEU    19     -69.219 -14.530 -24.872  1.00283.88           C
ATOM    137  CD2 LEU    19     -71.229 -14.030 -23.365  1.00283.88           C
ATOM    138  C   LEU    19     -69.187 -10.853 -25.439  1.00283.88           C
ATOM    139  O   LEU    19     -69.616  -9.726 -25.189  1.00283.88           O
ATOM    140  N   GLY    20     -69.423 -11.460 -26.617  1.00108.44           N
ATOM    141  CA  GLY    20     -70.210 -10.760 -27.581  1.00108.44           C
ATOM    142  C   GLY    20     -71.573 -10.610 -26.998  1.00108.44           C
ATOM    143  O   GLY    20     -72.208 -11.590 -26.612  1.00108.44           O
ATOM    144  N   ALA    21     -72.059  -9.358 -26.917  1.00267.47           N
ATOM    145  CA  ALA    21     -73.371  -9.136 -26.393  1.00267.47           C
ATOM    146  CB  ALA    21     -73.498  -9.452 -24.893  1.00267.47           C
ATOM    147  C   ALA    21     -73.671  -7.686 -26.565  1.00267.47           C
ATOM    148  O   ALA    21     -72.769  -6.871 -26.751  1.00267.47           O
ATOM    149  N   GLY    22     -74.969  -7.332 -26.530  1.00164.76           N
ATOM    150  CA  GLY    22     -75.344  -5.957 -26.645  1.00164.76           C
ATOM    151  C   GLY    22     -75.519  -5.439 -25.256  1.00164.76           C
ATOM    152  O   GLY    22     -75.158  -6.100 -24.284  1.00164.76           O
ATOM    153  N   GLY    23     -76.087  -4.224 -25.135  1.00 83.18           N
ATOM    154  CA  GLY    23     -76.340  -3.664 -23.842  1.00 83.18           C
ATOM    155  C   GLY    23     -75.080  -3.050 -23.330  1.00 83.18           C
ATOM    156  O   GLY    23     -74.101  -2.898 -24.059  1.00 83.18           O
ATOM    157  N   GLY    24     -75.093  -2.681 -22.035  1.00 87.79           N
ATOM    158  CA  GLY    24     -73.961  -2.076 -21.400  1.00 87.79           C
ATOM    159  C   GLY    24     -74.241  -0.613 -21.298  1.00 87.79           C
ATOM    160  O   GLY    24     -74.736   0.003 -22.241  1.00 87.79           O
ATOM    161  N   ARG    25     -73.926  -0.017 -20.131  1.00281.52           N
ATOM    162  CA  ARG    25     -74.155   1.384 -19.948  1.00281.52           C
ATOM    163  CB  ARG    25     -75.515   1.694 -19.299  1.00281.52           C
ATOM    164  CG  ARG    25     -76.705   1.244 -20.150  1.00281.52           C
ATOM    165  CD  ARG    25     -78.065   1.545 -19.519  1.00281.52           C
ATOM    166  NE  ARG    25     -79.114   1.051 -20.457  1.00281.52           N
ATOM    167  CZ  ARG    25     -79.529  -0.248 -20.396  1.00281.52           C
ATOM    168  NH1 ARG    25     -78.988  -1.096 -19.472  1.00281.52           N
ATOM    169  NH2 ARG    25     -80.485  -0.701 -21.259  1.00281.52           N
ATOM    170  C   ARG    25     -73.092   1.886 -19.024  1.00281.52           C
ATOM    171  O   ARG    25     -72.548   1.127 -18.223  1.00281.52           O
ATOM    172  N   ASN    26     -72.747   3.186 -19.128  1.00242.95           N
ATOM    173  CA  ASN    26     -71.745   3.726 -18.256  1.00242.95           C
ATOM    174  CB  ASN    26     -70.376   3.911 -18.933  1.00242.95           C
ATOM    175  CG  ASN    26     -69.801   2.529 -19.211  1.00242.95           C
ATOM    176  OD1 ASN    26     -69.813   1.653 -18.348  1.00242.95           O
ATOM    177  ND2 ASN    26     -69.287   2.323 -20.453  1.00242.95           N
ATOM    178  C   ASN    26     -72.202   5.075 -17.799  1.00242.95           C
ATOM    179  O   ASN    26     -72.927   5.771 -18.509  1.00242.95           O
ATOM    180  N   LEU    27     -71.803   5.465 -16.571  1.00263.79           N
ATOM    181  CA  LEU    27     -72.159   6.749 -16.037  1.00263.79           C
ATOM    182  CB  LEU    27     -73.180   6.672 -14.890  1.00263.79           C
ATOM    183  CG  LEU    27     -74.541   6.096 -15.322  1.00263.79           C
ATOM    184  CD1 LEU    27     -74.407   4.638 -15.791  1.00263.79           C
ATOM    185  CD2 LEU    27     -75.598   6.274 -14.221  1.00263.79           C
ATOM    186  C   LEU    27     -70.910   7.362 -15.485  1.00263.79           C
ATOM    187  O   LEU    27     -69.972   6.651 -15.128  1.00263.79           O
ATOM    188  N   VAL    28     -70.851   8.710 -15.420  1.00 56.87           N
ATOM    189  CA  VAL    28     -69.670   9.331 -14.889  1.00 56.87           C
ATOM    190  CB  VAL    28     -69.037  10.310 -15.828  1.00 56.87           C
ATOM    191  CG1 VAL    28     -67.812  10.911 -15.126  1.00 56.87           C
ATOM    192  CG2 VAL    28     -68.707   9.588 -17.145  1.00 56.87           C
ATOM    193  C   VAL    28     -70.038  10.075 -13.640  1.00 56.87           C
ATOM    194  O   VAL    28     -70.943  10.908 -13.634  1.00 56.87           O
ATOM    195  N   ALA    29     -69.334   9.751 -12.538  1.00 55.05           N
ATOM    196  CA  ALA    29     -69.544  10.304 -11.227  1.00 55.05           C
ATOM    197  CB  ALA    29     -68.758   9.551 -10.140  1.00 55.05           C
ATOM    198  C   ALA    29     -69.162  11.755 -11.114  1.00 55.05           C
ATOM    199  O   ALA    29     -69.880  12.533 -10.488  1.00 55.05           O
ATOM    200  N   HIS    30     -68.037  12.172 -11.731  1.00225.05           N
ATOM    201  CA  HIS    30     -67.502  13.482 -11.460  1.00225.05           C
ATOM    202  ND1 HIS    30     -65.886  12.961 -14.589  1.00225.05           N
ATOM    203  CG  HIS    30     -66.362  13.910 -13.713  1.00225.05           C
ATOM    204  CB  HIS    30     -66.208  13.830 -12.223  1.00225.05           C
ATOM    205  NE2 HIS    30     -66.857  14.533 -15.825  1.00225.05           N
ATOM    206  CD2 HIS    30     -66.953  14.863 -14.484  1.00225.05           C
ATOM    207  CE1 HIS    30     -66.208  13.383 -15.838  1.00225.05           C
ATOM    208  C   HIS    30     -68.492  14.574 -11.714  1.00225.05           C
ATOM    209  O   HIS    30     -69.340  14.484 -12.601  1.00225.05           O
ATOM    210  N   SER    31     -68.397  15.638 -10.881  1.00149.87           N
ATOM    211  CA  SER    31     -69.246  16.794 -10.960  1.00149.87           C
ATOM    212  CB  SER    31     -70.307  16.851  -9.847  1.00149.87           C
ATOM    213  OG  SER    31     -69.679  16.967  -8.579  1.00149.87           O
ATOM    214  C   SER    31     -68.381  18.015 -10.811  1.00149.87           C
ATOM    215  O   SER    31     -67.231  17.942 -10.381  1.00149.87           O
ATOM    216  N   PRO    32     -68.930  19.136 -11.204  1.00182.17           N
ATOM    217  CA  PRO    32     -68.206  20.386 -11.141  1.00182.17           C
ATOM    218  CD  PRO    32     -69.820  19.094 -12.355  1.00182.17           C
ATOM    219  CB  PRO    32     -68.884  21.317 -12.143  1.00182.17           C
ATOM    220  CG  PRO    32     -69.516  20.360 -13.167  1.00182.17           C
ATOM    221  C   PRO    32     -68.122  20.990  -9.769  1.00182.17           C
ATOM    222  O   PRO    32     -68.882  20.589  -8.888  1.00182.17           O
ATOM    223  N   LEU    33     -67.187  21.953  -9.578  1.00212.03           N
ATOM    224  CA  LEU    33     -66.996  22.642  -8.326  1.00212.03           C
ATOM    225  CB  LEU    33     -65.611  22.395  -7.703  1.00212.03           C
ATOM    226  CG  LEU    33     -65.365  20.927  -7.306  1.00212.03           C
ATOM    227  CD1 LEU    33     -63.973  20.741  -6.684  1.00212.03           C
ATOM    228  CD2 LEU    33     -66.494  20.394  -6.407  1.00212.03           C
ATOM    229  C   LEU    33     -67.101  24.121  -8.588  1.00212.03           C
ATOM    230  O   LEU    33     -67.086  24.557  -9.739  1.00212.03           O
ATOM    231  N   THR    34     -67.235  24.933  -7.512  1.00268.99           N
ATOM    232  CA  THR    34     -67.351  26.363  -7.652  1.00268.99           C
ATOM    233  CB  THR    34     -68.728  26.878  -7.352  1.00268.99           C
ATOM    234  OG1 THR    34     -69.068  26.608  -6.000  1.00268.99           O
ATOM    235  CG2 THR    34     -69.726  26.186  -8.296  1.00268.99           C
ATOM    236  C   THR    34     -66.413  27.020  -6.677  1.00268.99           C
ATOM    237  O   THR    34     -65.825  26.349  -5.830  1.00268.99           O
ATOM    238  N   SER    35     -66.231  28.360  -6.785  1.00171.66           N
ATOM    239  CA  SER    35     -65.325  29.035  -5.894  1.00171.66           C
ATOM    240  CB  SER    35     -63.856  28.951  -6.339  1.00171.66           C
ATOM    241  OG  SER    35     -63.416  27.601  -6.315  1.00171.66           O
ATOM    242  C   SER    35     -65.670  30.494  -5.805  1.00171.66           C
ATOM    243  O   SER    35     -66.637  30.981  -6.390  1.00171.66           O
ATOM    244  N   HIS    36     -64.864  31.229  -5.014  1.00198.40           N
ATOM    245  CA  HIS    36     -65.045  32.637  -4.831  1.00198.40           C
ATOM    246  ND1 HIS    36     -67.219  31.042  -2.752  1.00198.40           N
ATOM    247  CG  HIS    36     -67.014  32.289  -3.299  1.00198.40           C
ATOM    248  CB  HIS    36     -65.665  32.927  -3.452  1.00198.40           C
ATOM    249  NE2 HIS    36     -69.220  31.815  -3.339  1.00198.40           N
ATOM    250  CD2 HIS    36     -68.247  32.747  -3.653  1.00198.40           C
ATOM    251  CE1 HIS    36     -68.555  30.809  -2.800  1.00198.40           C
ATOM    252  C   HIS    36     -63.676  33.231  -5.084  1.00198.40           C
ATOM    253  O   HIS    36     -63.413  33.518  -6.250  1.00198.40           O
ATOM    254  N   PRO    37     -62.756  33.475  -4.173  1.00113.02           N
ATOM    255  CA  PRO    37     -61.461  33.835  -4.678  1.00113.02           C
ATOM    256  CD  PRO    37     -63.011  34.189  -2.928  1.00113.02           C
ATOM    257  CB  PRO    37     -60.710  34.536  -3.542  1.00113.02           C
ATOM    258  CG  PRO    37     -61.620  34.381  -2.314  1.00113.02           C
ATOM    259  C   PRO    37     -60.834  32.564  -5.142  1.00113.02           C
ATOM    260  O   PRO    37     -61.372  31.502  -4.832  1.00113.02           O
ATOM    261  N   ALA    38     -59.716  32.635  -5.892  1.00232.30           N
ATOM    262  CA  ALA    38     -59.124  31.425  -6.382  1.00232.30           C
ATOM    263  CB  ALA    38     -57.812  31.647  -7.154  1.00232.30           C
ATOM    264  C   ALA    38     -58.823  30.565  -5.202  1.00232.30           C
ATOM    265  O   ALA    38     -58.362  31.056  -4.173  1.00232.30           O
ATOM    266  N   ALA    39     -59.129  29.256  -5.346  1.00270.36           N
ATOM    267  CA  ALA    39     -58.968  28.229  -4.353  1.00270.36           C
ATOM    268  CB  ALA    39     -57.994  28.538  -3.198  1.00270.36           C
ATOM    269  C   ALA    39     -60.325  28.004  -3.781  1.00270.36           C
ATOM    270  O   ALA    39     -61.261  28.735  -4.104  1.00270.36           O
ATOM    271  N   PRO    40     -60.490  27.003  -2.967  1.00124.46           N
ATOM    272  CA  PRO    40     -61.779  26.798  -2.377  1.00124.46           C
ATOM    273  CD  PRO    40     -59.743  25.765  -3.088  1.00124.46           C
ATOM    274  CB  PRO    40     -61.775  25.369  -1.825  1.00124.46           C
ATOM    275  CG  PRO    40     -60.310  24.902  -1.949  1.00124.46           C
ATOM    276  C   PRO    40     -62.005  27.872  -1.370  1.00124.46           C
ATOM    277  O   PRO    40     -61.074  28.198  -0.635  1.00124.46           O
ATOM    278  N   THR    41     -63.221  28.447  -1.321  1.00277.83           N
ATOM    279  CA  THR    41     -63.444  29.494  -0.371  1.00277.83           C
ATOM    280  CB  THR    41     -62.722  30.756  -0.734  1.00277.83           C
ATOM    281  OG1 THR    41     -62.759  31.686   0.338  1.00277.83           O
ATOM    282  CG2 THR    41     -63.395  31.340  -1.984  1.00277.83           C
ATOM    283  C   THR    41     -64.911  29.789  -0.348  1.00277.83           C
ATOM    284  O   THR    41     -65.716  29.076  -0.943  1.00277.83           O
ATOM    285  N   LEU    42     -65.285  30.861   0.378  1.00281.43           N
ATOM    286  CA  LEU    42     -66.643  31.309   0.475  1.00281.43           C
ATOM    287  CB  LEU    42     -67.079  31.587   1.923  1.00281.43           C
ATOM    288  CG  LEU    42     -68.537  32.066   2.058  1.00281.43           C
ATOM    289  CD1 LEU    42     -69.525  30.979   1.602  1.00281.43           C
ATOM    290  CD2 LEU    42     -68.827  32.578   3.478  1.00281.43           C
ATOM    291  C   LEU    42     -66.699  32.604  -0.274  1.00281.43           C
ATOM    292  O   LEU    42     -65.665  33.106  -0.710  1.00281.43           O
ATOM    293  N   MET    43     -67.910  33.168  -0.470  1.00201.28           N
ATOM    294  CA  MET    43     -67.980  34.410  -1.183  1.00201.28           C
ATOM    295  CB  MET    43     -69.415  34.949  -1.337  1.00201.28           C
ATOM    296  CG  MET    43     -70.136  35.191  -0.009  1.00201.28           C
ATOM    297  SD  MET    43     -71.833  35.824  -0.172  1.00201.28           S
ATOM    298  CE  MET    43     -72.520  34.270  -0.811  1.00201.28           C
ATOM    299  C   MET    43     -67.176  35.376  -0.392  1.00201.28           C
ATOM    300  O   MET    43     -67.566  35.860   0.671  1.00201.28           O
ATOM    301  N   PRO    44     -66.037  35.646  -0.954  1.00 91.61           N
ATOM    302  CA  PRO    44     -65.064  36.453  -0.294  1.00 91.61           C
ATOM    303  CD  PRO    44     -65.929  35.751  -2.399  1.00 91.61           C
ATOM    304  CB  PRO    44     -63.973  36.698  -1.328  1.00 91.61           C
ATOM    305  CG  PRO    44     -64.775  36.736  -2.642  1.00 91.61           C
ATOM    306  C   PRO    44     -65.673  37.745   0.102  1.00 91.61           C
ATOM    307  O   PRO    44     -66.046  38.518  -0.779  1.00 91.61           O
ATOM    308  N   ALA    45     -65.798  38.000   1.414  1.00146.48           N
ATOM    309  CA  ALA    45     -66.185  39.319   1.781  1.00146.48           C
ATOM    310  CB  ALA    45     -67.253  39.359   2.886  1.00146.48           C
ATOM    311  C   ALA    45     -64.924  39.837   2.359  1.00146.48           C
ATOM    312  O   ALA    45     -64.886  40.219   3.529  1.00146.48           O
ATOM    313  N   VAL    46     -63.887  39.925   1.495  1.00241.72           N
ATOM    314  CA  VAL    46     -62.569  40.165   1.979  1.00241.72           C
ATOM    315  CB  VAL    46     -62.483  39.043   3.050  1.00241.72           C
ATOM    316  CG1 VAL    46     -62.267  37.612   2.609  1.00241.72           C
ATOM    317  CG2 VAL    46     -61.923  39.495   4.394  1.00241.72           C
ATOM    318  C   VAL    46     -61.759  40.506   0.662  1.00241.72           C
ATOM    319  O   VAL    46     -62.519  40.649  -0.287  1.00241.72           O
ATOM    320  N   ASN    47     -60.370  40.829   0.580  1.00255.60           N
ATOM    321  CA  ASN    47     -59.293  41.217  -0.430  1.00255.60           C
ATOM    322  CB  ASN    47     -58.498  42.487  -0.079  1.00255.60           C
ATOM    323  CG  ASN    47     -57.552  42.783  -1.234  1.00255.60           C
ATOM    324  OD1 ASN    47     -57.984  43.112  -2.338  1.00255.60           O
ATOM    325  ND2 ASN    47     -56.222  42.668  -0.974  1.00255.60           N
ATOM    326  C   ASN    47     -58.142  40.205  -0.840  1.00255.60           C
ATOM    327  O   ASN    47     -57.145  40.035  -0.141  1.00255.60           O
ATOM    328  N   TYR    48     -58.290  39.555  -2.049  1.00275.15           N
ATOM    329  CA  TYR    48     -57.670  38.476  -2.811  1.00275.15           C
ATOM    330  CB  TYR    48     -57.881  37.087  -2.184  1.00275.15           C
ATOM    331  CG  TYR    48     -57.170  36.103  -3.049  1.00275.15           C
ATOM    332  CD1 TYR    48     -55.822  35.884  -2.884  1.00275.15           C
ATOM    333  CD2 TYR    48     -57.843  35.401  -4.022  1.00275.15           C
ATOM    334  CE1 TYR    48     -55.154  34.979  -3.675  1.00275.15           C
ATOM    335  CE2 TYR    48     -57.181  34.494  -4.817  1.00275.15           C
ATOM    336  CZ  TYR    48     -55.835  34.283  -4.644  1.00275.15           C
ATOM    337  OH  TYR    48     -55.152  33.353  -5.457  1.00275.15           O
ATOM    338  C   TYR    48     -58.401  38.472  -4.164  1.00275.15           C
ATOM    339  O   TYR    48     -57.872  38.976  -5.154  1.00275.15           O
ATOM    340  N   ALA    49     -59.666  37.904  -4.223  1.00234.39           N
ATOM    341  CA  ALA    49     -60.646  38.025  -5.327  1.00234.39           C
ATOM    342  CB  ALA    49     -61.048  36.672  -5.938  1.00234.39           C
ATOM    343  C   ALA    49     -61.934  38.666  -4.764  1.00234.39           C
ATOM    344  O   ALA    49     -62.674  38.003  -4.040  1.00234.39           O
ATOM    345  N   PRO    50     -62.292  39.881  -5.188  1.00158.78           N
ATOM    346  CA  PRO    50     -63.088  40.934  -4.495  1.00158.78           C
ATOM    347  CD  PRO    50     -62.258  40.105  -6.624  1.00158.78           C
ATOM    348  CB  PRO    50     -63.505  41.907  -5.604  1.00158.78           C
ATOM    349  CG  PRO    50     -63.386  41.104  -6.908  1.00158.78           C
ATOM    350  C   PRO    50     -64.176  40.915  -3.400  1.00158.78           C
ATOM    351  O   PRO    50     -65.171  40.204  -3.531  1.00158.78           O
ATOM    352  N   LEU    51     -63.935  41.744  -2.310  1.00275.23           N
ATOM    353  CA  LEU    51     -64.697  42.228  -1.153  1.00275.23           C
ATOM    354  CB  LEU    51     -65.537  41.186  -0.406  1.00275.23           C
ATOM    355  CG  LEU    51     -66.727  41.823   0.362  1.00275.23           C
ATOM    356  CD1 LEU    51     -66.309  42.710   1.543  1.00275.23           C
ATOM    357  CD2 LEU    51     -67.665  42.550  -0.613  1.00275.23           C
ATOM    358  C   LEU    51     -63.810  43.069  -0.172  1.00275.23           C
ATOM    359  O   LEU    51     -63.406  44.171  -0.533  1.00275.23           O
ATOM    360  N   ASP    52     -63.536  42.618   1.105  1.00177.81           N
ATOM    361  CA  ASP    52     -62.785  43.207   2.249  1.00177.81           C
ATOM    362  CB  ASP    52     -63.461  42.904   3.600  1.00177.81           C
ATOM    363  CG  ASP    52     -62.807  43.744   4.692  1.00177.81           C
ATOM    364  OD1 ASP    52     -61.906  44.563   4.367  1.00177.81           O
ATOM    365  OD2 ASP    52     -63.206  43.574   5.875  1.00177.81           O
ATOM    366  C   ASP    52     -61.306  42.757   2.394  1.00177.81           C
ATOM    367  O   ASP    52     -60.480  43.227   1.621  1.00177.81           O
ATOM    368  N   LEU    53     -60.923  41.907   3.429  1.00221.74           N
ATOM    369  CA  LEU    53     -59.629  41.209   3.697  1.00221.74           C
ATOM    370  CB  LEU    53     -59.429  40.812   5.178  1.00221.74           C
ATOM    371  CG  LEU    53     -58.148  39.999   5.452  1.00221.74           C
ATOM    372  CD1 LEU    53     -56.889  40.735   4.979  1.00221.74           C
ATOM    373  CD2 LEU    53     -58.068  39.570   6.925  1.00221.74           C
ATOM    374  C   LEU    53     -59.219  40.008   2.792  1.00221.74           C
ATOM    375  O   LEU    53     -58.217  40.246   2.126  1.00221.74           O
ATOM    376  N   PRO    54     -59.754  38.763   2.606  1.00239.22           N
ATOM    377  CA  PRO    54     -59.463  37.990   1.354  1.00239.22           C
ATOM    378  CD  PRO    54     -59.477  37.888   3.746  1.00239.22           C
ATOM    379  CB  PRO    54     -59.034  36.585   1.769  1.00239.22           C
ATOM    380  CG  PRO    54     -58.611  36.731   3.232  1.00239.22           C
ATOM    381  C   PRO    54     -60.536  37.893   0.214  1.00239.22           C
ATOM    382  O   PRO    54     -61.349  36.972   0.200  1.00239.22           O
ATOM    383  N   GLY    55     -60.394  38.657  -0.884  1.00113.50           N
ATOM    384  CA  GLY    55     -61.260  39.032  -1.979  1.00113.50           C
ATOM    385  C   GLY    55     -60.849  40.380  -2.685  1.00113.50           C
ATOM    386  O   GLY    55     -60.137  40.390  -3.669  1.00113.50           O
ATOM    387  N   SER    56     -61.311  41.602  -2.346  1.00254.71           N
ATOM    388  CA  SER    56     -60.823  42.818  -2.987  1.00254.71           C
ATOM    389  CB  SER    56     -60.786  42.881  -4.538  1.00254.71           C
ATOM    390  OG  SER    56     -59.535  42.451  -5.057  1.00254.71           O
ATOM    391  C   SER    56     -61.688  43.988  -2.660  1.00254.71           C
ATOM    392  O   SER    56     -62.867  44.014  -3.004  1.00254.71           O
ATOM    393  N   ALA    57     -61.068  45.013  -2.043  1.00375.61           N
ATOM    394  CA  ALA    57     -61.619  46.294  -1.692  1.00375.61           C
ATOM    395  CB  ALA    57     -63.126  46.506  -1.939  1.00375.61           C
ATOM    396  C   ALA    57     -61.379  46.460  -0.239  1.00375.61           C
ATOM    397  O   ALA    57     -61.531  45.510   0.529  1.00375.61           O
ATOM    398  N   GLU    58     -61.016  47.696   0.155  1.00354.76           N
ATOM    399  CA  GLU    58     -60.675  48.031   1.508  1.00354.76           C
ATOM    400  CB  GLU    58     -61.904  48.119   2.438  1.00354.76           C
ATOM    401  CG  GLU    58     -61.675  48.925   3.725  1.00354.76           C
ATOM    402  CD  GLU    58     -61.279  47.990   4.859  1.00354.76           C
ATOM    403  OE1 GLU    58     -62.016  46.996   5.093  1.00354.76           O
ATOM    404  OE2 GLU    58     -60.228  48.254   5.503  1.00354.76           O
ATOM    405  C   GLU    58     -59.747  46.955   1.984  1.00354.76           C
ATOM    406  O   GLU    58     -59.921  46.425   3.077  1.00354.76           O
ATOM    407  N   PRO    59     -58.784  46.612   1.161  1.00103.42           N
ATOM    408  CA  PRO    59     -57.934  45.473   1.388  1.00103.42           C
ATOM    409  CD  PRO    59     -58.129  47.586   0.298  1.00103.42           C
ATOM    410  CB  PRO    59     -56.971  45.459   0.208  1.00103.42           C
ATOM    411  CG  PRO    59     -56.771  46.960  -0.065  1.00103.42           C
ATOM    412  C   PRO    59     -57.139  45.521   2.650  1.00103.42           C
ATOM    413  O   PRO    59     -56.423  46.496   2.875  1.00103.42           O
ATOM    414  N   PRO    60     -57.252  44.505   3.456  1.00169.61           N
ATOM    415  CA  PRO    60     -56.352  44.392   4.570  1.00169.61           C
ATOM    416  CD  PRO    60     -58.588  44.050   3.805  1.00169.61           C
ATOM    417  CB  PRO    60     -57.113  43.669   5.678  1.00169.61           C
ATOM    418  CG  PRO    60     -58.591  43.907   5.333  1.00169.61           C
ATOM    419  C   PRO    60     -55.210  43.590   4.027  1.00169.61           C
ATOM    420  O   PRO    60     -55.346  43.066   2.923  1.00169.61           O
ATOM    421  N   LYS    61     -54.081  43.470   4.751  1.00253.63           N
ATOM    422  CA  LYS    61     -53.029  42.653   4.217  1.00253.63           C
ATOM    423  CB  LYS    61     -51.673  42.751   4.930  1.00253.63           C
ATOM    424  CG  LYS    61     -50.644  41.831   4.263  1.00253.63           C
ATOM    425  CD  LYS    61     -49.252  41.842   4.892  1.00253.63           C
ATOM    426  CE  LYS    61     -49.063  40.685   5.883  1.00253.63           C
ATOM    427  NZ  LYS    61     -47.630  40.507   6.203  1.00253.63           N
ATOM    428  C   LYS    61     -53.429  41.226   4.388  1.00253.63           C
ATOM    429  O   LYS    61     -54.170  40.883   5.307  1.00253.63           O
ATOM    430  N   GLN    62     -52.943  40.352   3.488  1.00238.33           N
ATOM    431  CA  GLN    62     -53.227  38.955   3.620  1.00238.33           C
ATOM    432  CB  GLN    62     -52.802  38.114   2.402  1.00238.33           C
ATOM    433  CG  GLN    62     -53.609  38.402   1.135  1.00238.33           C
ATOM    434  CD  GLN    62     -54.987  37.778   1.305  1.00238.33           C
ATOM    435  OE1 GLN    62     -55.821  37.830   0.403  1.00238.33           O
ATOM    436  NE2 GLN    62     -55.233  37.167   2.494  1.00238.33           N
ATOM    437  C   GLN    62     -52.424  38.483   4.784  1.00238.33           C
ATOM    438  O   GLN    62     -51.340  38.999   5.052  1.00238.33           O
ATOM    439  N   CYS    63     -52.949  37.494   5.530  1.00 76.34           N
ATOM    440  CA  CYS    63     -52.217  37.031   6.668  1.00 76.34           C
ATOM    441  CB  CYS    63     -53.113  36.508   7.804  1.00 76.34           C
ATOM    442  SG  CYS    63     -54.161  37.809   8.519  1.00 76.34           S
ATOM    443  C   CYS    63     -51.357  35.899   6.221  1.00 76.34           C
ATOM    444  O   CYS    63     -51.850  34.841   5.832  1.00 76.34           O
ATOM    445  N   HIS    64     -50.028  36.111   6.250  1.00227.28           N
ATOM    446  CA  HIS    64     -49.119  35.071   5.878  1.00227.28           C
ATOM    447  ND1 HIS    64     -46.628  33.770   3.940  1.00227.28           N
ATOM    448  CG  HIS    64     -48.003  33.842   3.961  1.00227.28           C
ATOM    449  CB  HIS    64     -48.779  35.057   4.377  1.00227.28           C
ATOM    450  NE2 HIS    64     -47.377  31.786   3.271  1.00227.28           N
ATOM    451  CD2 HIS    64     -48.444  32.622   3.549  1.00227.28           C
ATOM    452  CE1 HIS    64     -46.307  32.520   3.520  1.00227.28           C
ATOM    453  C   HIS    64     -47.858  35.328   6.633  1.00227.28           C
ATOM    454  O   HIS    64     -47.651  36.415   7.170  1.00227.28           O
ATOM    455  N   PRO    65     -47.020  34.336   6.712  1.00166.09           N
ATOM    456  CA  PRO    65     -45.778  34.535   7.403  1.00166.09           C
ATOM    457  CD  PRO    65     -47.512  32.976   6.867  1.00166.09           C
ATOM    458  CB  PRO    65     -45.238  33.139   7.704  1.00166.09           C
ATOM    459  CG  PRO    65     -46.508  32.275   7.797  1.00166.09           C
ATOM    460  C   PRO    65     -44.871  35.371   6.566  1.00166.09           C
ATOM    461  O   PRO    65     -45.067  35.398   5.352  1.00166.09           O
ATOM    462  N   CYS    66     -43.912  36.072   7.213  1.00 57.45           N
ATOM    463  CA  CYS    66     -42.918  36.914   6.602  1.00 57.45           C
ATOM    464  CB  CYS    66     -42.737  36.774   5.076  1.00 57.45           C
ATOM    465  SG  CYS    66     -42.140  35.127   4.591  1.00 57.45           S
ATOM    466  C   CYS    66     -43.283  38.330   6.890  1.00 57.45           C
ATOM    467  O   CYS    66     -44.262  38.620   7.575  1.00 57.45           O
ATOM    468  N   PRO    67     -42.472  39.218   6.391  1.00139.02           N
ATOM    469  CA  PRO    67     -42.745  40.613   6.574  1.00139.02           C
ATOM    470  CD  PRO    67     -41.043  38.950   6.335  1.00139.02           C
ATOM    471  CB  PRO    67     -41.445  41.342   6.245  1.00139.02           C
ATOM    472  CG  PRO    67     -40.358  40.305   6.577  1.00139.02           C
ATOM    473  C   PRO    67     -43.894  40.992   5.704  1.00139.02           C
ATOM    474  O   PRO    67     -44.172  40.278   4.742  1.00139.02           O
ATOM    475  N   GLY    68     -44.586  42.100   6.026  1.00 47.33           N
ATOM    476  CA  GLY    68     -45.719  42.467   5.235  1.00 47.33           C
ATOM    477  C   GLY    68     -45.242  42.745   3.851  1.00 47.33           C
ATOM    478  O   GLY    68     -44.331  43.545   3.639  1.00 47.33           O
ATOM    479  N   VAL    69     -45.865  42.074   2.865  1.00 84.36           N
ATOM    480  CA  VAL    69     -45.520  42.297   1.495  1.00 84.36           C
ATOM    481  CB  VAL    69     -44.495  41.337   0.969  1.00 84.36           C
ATOM    482  CG1 VAL    69     -45.084  39.917   1.018  1.00 84.36           C
ATOM    483  CG2 VAL    69     -44.083  41.788  -0.443  1.00 84.36           C
ATOM    484  C   VAL    69     -46.768  42.085   0.708  1.00 84.36           C
ATOM    485  O   VAL    69     -47.663  41.350   1.122  1.00 84.36           O
ATOM    486  N   PRO    70     -46.862  42.742  -0.409  1.00163.81           N
ATOM    487  CA  PRO    70     -48.026  42.543  -1.221  1.00163.81           C
ATOM    488  CD  PRO    70     -46.363  44.104  -0.501  1.00163.81           C
ATOM    489  CB  PRO    70     -48.080  43.731  -2.178  1.00163.81           C
ATOM    490  CG  PRO    70     -47.363  44.848  -1.401  1.00163.81           C
ATOM    491  C   PRO    70     -47.927  41.218  -1.899  1.00163.81           C
ATOM    492  O   PRO    70     -46.814  40.778  -2.182  1.00163.81           O
ATOM    493  N   GLN    71     -49.072  40.558  -2.155  1.00297.61           N
ATOM    494  CA  GLN    71     -49.025  39.297  -2.832  1.00297.61           C
ATOM    495  CB  GLN    71     -48.995  38.086  -1.884  1.00297.61           C
ATOM    496  CG  GLN    71     -48.945  36.743  -2.615  1.00297.61           C
ATOM    497  CD  GLN    71     -47.566  36.602  -3.246  1.00297.61           C
ATOM    498  OE1 GLN    71     -46.704  37.464  -3.083  1.00297.61           O
ATOM    499  NE2 GLN    71     -47.349  35.483  -3.988  1.00297.61           N
ATOM    500  C   GLN    71     -50.276  39.195  -3.638  1.00297.61           C
ATOM    501  O   GLN    71     -51.288  39.815  -3.315  1.00297.61           O
ATOM    502  N   GLY    72     -50.229  38.417  -4.736  1.00135.29           N
ATOM    503  CA  GLY    72     -51.409  38.251  -5.527  1.00135.29           C
ATOM    504  C   GLY    72     -51.007  37.625  -6.819  1.00135.29           C
ATOM    505  O   GLY    72     -49.862  37.742  -7.253  1.00135.29           O
ATOM    506  N   THR    73     -51.962  36.935  -7.468  1.00263.68           N
ATOM    507  CA  THR    73     -51.692  36.316  -8.729  1.00263.68           C
ATOM    508  CB  THR    73     -51.577  34.822  -8.653  1.00263.68           C
ATOM    509  OG1 THR    73     -51.136  34.300  -9.898  1.00263.68           O
ATOM    510  CG2 THR    73     -52.953  34.240  -8.288  1.00263.68           C
ATOM    511  C   THR    73     -52.851  36.623  -9.614  1.00263.68           C
ATOM    512  O   THR    73     -53.922  36.998  -9.140  1.00263.68           O
ATOM    513  N   SER    74     -52.659  36.491 -10.939  1.00152.22           N
ATOM    514  CA  SER    74     -53.748  36.758 -11.828  1.00152.22           C
ATOM    515  CB  SER    74     -53.429  37.820 -12.894  1.00152.22           C
ATOM    516  OG  SER    74     -53.176  39.072 -12.275  1.00152.22           O
ATOM    517  C   SER    74     -54.046  35.487 -12.549  1.00152.22           C
ATOM    518  O   SER    74     -53.150  34.770 -12.993  1.00152.22           O
ATOM    519  N   PRO    75     -55.309  35.189 -12.642  1.00168.74           N
ATOM    520  CA  PRO    75     -55.697  34.006 -13.354  1.00168.74           C
ATOM    521  CD  PRO    75     -56.194  35.460 -11.521  1.00168.74           C
ATOM    522  CB  PRO    75     -57.110  33.672 -12.880  1.00168.74           C
ATOM    523  CG  PRO    75     -57.167  34.272 -11.465  1.00168.74           C
ATOM    524  C   PRO    75     -55.605  34.269 -14.818  1.00168.74           C
ATOM    525  O   PRO    75     -55.639  35.433 -15.215  1.00168.74           O
ATOM    526  N   ALA    76     -55.471  33.213 -15.640  1.00185.47           N
ATOM    527  CA  ALA    76     -55.406  33.429 -17.053  1.00185.47           C
ATOM    528  CB  ALA    76     -54.239  32.697 -17.737  1.00185.47           C
ATOM    529  C   ALA    76     -56.669  32.886 -17.630  1.00185.47           C
ATOM    530  O   ALA    76     -57.127  31.802 -17.271  1.00185.47           O
ATOM    531  N   PRO    77     -57.256  33.651 -18.503  1.00158.20           N
ATOM    532  CA  PRO    77     -58.466  33.195 -19.126  1.00158.20           C
ATOM    533  CD  PRO    77     -57.257  35.093 -18.311  1.00158.20           C
ATOM    534  CB  PRO    77     -59.148  34.441 -19.684  1.00158.20           C
ATOM    535  CG  PRO    77     -58.645  35.570 -18.769  1.00158.20           C
ATOM    536  C   PRO    77     -58.144  32.175 -20.164  1.00158.20           C
ATOM    537  O   PRO    77     -57.024  32.175 -20.672  1.00158.20           O
ATOM    538  N   VAL    78     -59.103  31.285 -20.482  1.00 21.95           N
ATOM    539  CA  VAL    78     -58.863  30.311 -21.501  1.00 21.95           C
ATOM    540  CB  VAL    78     -59.054  28.897 -21.038  1.00 21.95           C
ATOM    541  CG1 VAL    78     -58.876  27.959 -22.243  1.00 21.95           C
ATOM    542  CG2 VAL    78     -58.075  28.624 -19.884  1.00 21.95           C
ATOM    543  C   VAL    78     -59.868  30.564 -22.573  1.00 21.95           C
ATOM    544  O   VAL    78     -61.038  30.828 -22.301  1.00 21.95           O
ATOM    545  N   PRO    79     -59.420  30.525 -23.793  1.00 89.27           N
ATOM    546  CA  PRO    79     -60.320  30.735 -24.890  1.00 89.27           C
ATOM    547  CD  PRO    79     -58.071  30.960 -24.109  1.00 89.27           C
ATOM    548  CB  PRO    79     -59.460  31.185 -26.074  1.00 89.27           C
ATOM    549  CG  PRO    79     -58.012  30.892 -25.641  1.00 89.27           C
ATOM    550  C   PRO    79     -61.116  29.500 -25.151  1.00 89.27           C
ATOM    551  O   PRO    79     -60.639  28.408 -24.849  1.00 89.27           O
ATOM    552  N   TYR    80     -62.337  29.655 -25.696  1.00276.14           N
ATOM    553  CA  TYR    80     -63.147  28.519 -26.016  1.00276.14           C
ATOM    554  CB  TYR    80     -64.332  28.309 -25.058  1.00276.14           C
ATOM    555  CG  TYR    80     -65.064  27.098 -25.525  1.00276.14           C
ATOM    556  CD1 TYR    80     -64.624  25.839 -25.183  1.00276.14           C
ATOM    557  CD2 TYR    80     -66.191  27.221 -26.303  1.00276.14           C
ATOM    558  CE1 TYR    80     -65.298  24.721 -25.613  1.00276.14           C
ATOM    559  CE2 TYR    80     -66.869  26.105 -26.737  1.00276.14           C
ATOM    560  CZ  TYR    80     -66.422  24.852 -26.391  1.00276.14           C
ATOM    561  OH  TYR    80     -67.115  23.706 -26.834  1.00276.14           O
ATOM    562  C   TYR    80     -63.715  28.768 -27.372  1.00276.14           C
ATOM    563  O   TYR    80     -63.841  29.914 -27.799  1.00276.14           O
ATOM    564  N   GLY    81     -64.056  27.689 -28.102  1.00151.72           N
ATOM    565  CA  GLY    81     -64.628  27.881 -29.400  1.00151.72           C
ATOM    566  C   GLY    81     -65.358  26.632 -29.763  1.00151.72           C
ATOM    567  O   GLY    81     -64.991  25.538 -29.341  1.00151.72           O
ATOM    568  N   TYR    82     -66.425  26.776 -30.571  1.00308.50           N
ATOM    569  CA  TYR    82     -67.181  25.638 -30.993  1.00308.50           C
ATOM    570  CB  TYR    82     -68.609  25.597 -30.425  1.00308.50           C
ATOM    571  CG  TYR    82     -69.264  24.366 -30.950  1.00308.50           C
ATOM    572  CD1 TYR    82     -69.044  23.147 -30.350  1.00308.50           C
ATOM    573  CD2 TYR    82     -70.096  24.431 -32.043  1.00308.50           C
ATOM    574  CE1 TYR    82     -69.647  22.010 -30.834  1.00308.50           C
ATOM    575  CE2 TYR    82     -70.702  23.297 -32.532  1.00308.50           C
ATOM    576  CZ  TYR    82     -70.477  22.084 -31.927  1.00308.50           C
ATOM    577  OH  TYR    82     -71.097  20.919 -32.427  1.00308.50           O
ATOM    578  C   TYR    82     -67.300  25.712 -32.477  1.00308.50           C
ATOM    579  O   TYR    82     -67.412  26.796 -33.047  1.00308.50           O
ATOM    580  N   PHE    83     -67.254  24.547 -33.149  1.00282.44           N
ATOM    581  CA  PHE    83     -67.377  24.541 -34.576  1.00282.44           C
ATOM    582  CB  PHE    83     -66.064  24.204 -35.304  1.00282.44           C
ATOM    583  CG  PHE    83     -66.338  24.233 -36.767  1.00282.44           C
ATOM    584  CD1 PHE    83     -66.334  25.427 -37.453  1.00282.44           C
ATOM    585  CD2 PHE    83     -66.596  23.071 -37.455  1.00282.44           C
ATOM    586  CE1 PHE    83     -66.586  25.459 -38.805  1.00282.44           C
ATOM    587  CE2 PHE    83     -66.848  23.097 -38.807  1.00282.44           C
ATOM    588  CZ  PHE    83     -66.844  24.292 -39.484  1.00282.44           C
ATOM    589  C   PHE    83     -68.366  23.478 -34.927  1.00282.44           C
ATOM    590  O   PHE    83     -68.580  22.538 -34.163  1.00282.44           O
ATOM    591  N   GLY    84     -69.016  23.616 -36.097  1.00119.52           N
ATOM    592  CA  GLY    84     -69.961  22.623 -36.513  1.00119.52           C
ATOM    593  C   GLY    84     -70.715  23.175 -37.676  1.00119.52           C
ATOM    594  O   GLY    84     -70.610  24.358 -37.994  1.00119.52           O
ATOM    595  N   GLY    85     -71.504  22.313 -38.344  1.00 98.11           N
ATOM    596  CA  GLY    85     -72.281  22.759 -39.462  1.00 98.11           C
ATOM    597  C   GLY    85     -72.424  21.604 -40.397  1.00 98.11           C
ATOM    598  O   GLY    85     -71.828  20.547 -40.194  1.00 98.11           O
ATOM    599  N   GLY    86     -73.231  21.786 -41.460  1.00116.16           N
ATOM    600  CA  GLY    86     -73.412  20.741 -42.422  1.00116.16           C
ATOM    601  C   GLY    86     -74.573  21.125 -43.280  1.00116.16           C
ATOM    602  O   GLY    86     -75.374  21.982 -42.912  1.00116.16           O
ATOM    603  N   TYR    87     -74.688  20.487 -44.461  1.00273.91           N
ATOM    604  CA  TYR    87     -75.779  20.789 -45.339  1.00273.91           C
ATOM    605  CB  TYR    87     -75.339  21.423 -46.669  1.00273.91           C
ATOM    606  CG  TYR    87     -76.566  21.680 -47.475  1.00273.91           C
ATOM    607  CD1 TYR    87     -77.323  22.807 -47.256  1.00273.91           C
ATOM    608  CD2 TYR    87     -76.958  20.793 -48.451  1.00273.91           C
ATOM    609  CE1 TYR    87     -78.455  23.046 -47.997  1.00273.91           C
ATOM    610  CE2 TYR    87     -78.090  21.026 -49.197  1.00273.91           C
ATOM    611  CZ  TYR    87     -78.840  22.155 -48.970  1.00273.91           C
ATOM    612  OH  TYR    87     -80.002  22.397 -49.734  1.00273.91           O
ATOM    613  C   TYR    87     -76.458  19.500 -45.666  1.00273.91           C
ATOM    614  O   TYR    87     -75.805  18.490 -45.916  1.00273.91           O
ATOM    615  N   TYR    88     -77.804  19.505 -45.648  1.00282.38           N
ATOM    616  CA  TYR    88     -78.531  18.312 -45.971  1.00282.38           C
ATOM    617  CB  TYR    88     -79.334  17.759 -44.782  1.00282.38           C
ATOM    618  CG  TYR    88     -80.041  16.527 -45.229  1.00282.38           C
ATOM    619  CD1 TYR    88     -79.373  15.328 -45.308  1.00282.38           C
ATOM    620  CD2 TYR    88     -81.376  16.571 -45.559  1.00282.38           C
ATOM    621  CE1 TYR    88     -80.024  14.188 -45.718  1.00282.38           C
ATOM    622  CE2 TYR    88     -82.032  15.435 -45.969  1.00282.38           C
ATOM    623  CZ  TYR    88     -81.356  14.241 -46.050  1.00282.38           C
ATOM    624  OH  TYR    88     -82.028  13.074 -46.470  1.00282.38           O
ATOM    625  C   TYR    88     -79.499  18.670 -47.048  1.00282.38           C
ATOM    626  O   TYR    88     -80.168  19.700 -46.975  1.00282.38           O
ATOM    627  N   SER    89     -79.588  17.832 -48.102  1.00160.52           N
ATOM    628  CA  SER    89     -80.512  18.126 -49.155  1.00160.52           C
ATOM    629  CB  SER    89     -79.880  18.880 -50.338  1.00160.52           C
ATOM    630  OG  SER    89     -78.902  18.066 -50.968  1.00160.52           O
ATOM    631  C   SER    89     -81.030  16.831 -49.689  1.00160.52           C
ATOM    632  O   SER    89     -80.392  15.788 -49.547  1.00160.52           O
ATOM    633  N   CYS    90     -82.229  16.868 -50.303  1.00 60.05           N
ATOM    634  CA  CYS    90     -82.793  15.686 -50.881  1.00 60.05           C
ATOM    635  CB  CYS    90     -84.010  15.136 -50.117  1.00 60.05           C
ATOM    636  SG  CYS    90     -83.579  14.522 -48.462  1.00 60.05           S
ATOM    637  C   CYS    90     -83.275  16.055 -52.245  1.00 60.05           C
ATOM    638  O   CYS    90     -83.604  17.211 -52.505  1.00 60.05           O
ATOM    639  N   ARG    91     -83.307  15.073 -53.166  1.00212.02           N
ATOM    640  CA  ARG    91     -83.786  15.353 -54.486  1.00212.02           C
ATOM    641  CB  ARG    91     -82.696  15.268 -55.568  1.00212.02           C
ATOM    642  CG  ARG    91     -81.620  16.348 -55.440  1.00212.02           C
ATOM    643  CD  ARG    91     -82.008  17.678 -56.089  1.00212.02           C
ATOM    644  NE  ARG    91     -82.148  17.436 -57.553  1.00212.02           N
ATOM    645  CZ  ARG    91     -81.062  17.555 -58.371  1.00212.02           C
ATOM    646  NH1 ARG    91     -79.848  17.895 -57.849  1.00212.02           N
ATOM    647  NH2 ARG    91     -81.190  17.332 -59.712  1.00212.02           N
ATOM    648  C   ARG    91     -84.807  14.315 -54.816  1.00212.02           C
ATOM    649  O   ARG    91     -84.636  13.139 -54.498  1.00212.02           O
ATOM    650  N   VAL    92     -85.918  14.735 -55.450  1.00 61.10           N
ATOM    651  CA  VAL    92     -86.923  13.789 -55.830  1.00 61.10           C
ATOM    652  CB  VAL    92     -88.121  13.789 -54.927  1.00 61.10           C
ATOM    653  CG1 VAL    92     -89.168  12.821 -55.502  1.00 61.10           C
ATOM    654  CG2 VAL    92     -87.659  13.438 -53.502  1.00 61.10           C
ATOM    655  C   VAL    92     -87.402  14.182 -57.188  1.00 61.10           C
ATOM    656  O   VAL    92     -87.415  15.362 -57.535  1.00 61.10           O
ATOM    657  N   SER    93     -87.791  13.186 -58.009  1.00204.17           N
ATOM    658  CA  SER    93     -88.292  13.505 -59.314  1.00204.17           C
ATOM    659  CB  SER    93     -87.235  13.393 -60.424  1.00204.17           C
ATOM    660  OG  SER    93     -87.811  13.722 -61.680  1.00204.17           O
ATOM    661  C   SER    93     -89.366  12.517 -59.629  1.00204.17           C
ATOM    662  O   SER    93     -89.331  11.376 -59.170  1.00204.17           O
ATOM    663  N   ARG    94     -90.372  12.948 -60.415  1.00312.84           N
ATOM    664  CA  ARG    94     -91.419  12.050 -60.796  1.00312.84           C
ATOM    665  CB  ARG    94     -92.709  12.217 -59.976  1.00312.84           C
ATOM    666  CG  ARG    94     -93.823  11.254 -60.389  1.00312.84           C
ATOM    667  CD  ARG    94     -95.109  11.417 -59.575  1.00312.84           C
ATOM    668  NE  ARG    94     -94.802  11.032 -58.170  1.00312.84           N
ATOM    669  CZ  ARG    94     -94.940   9.733 -57.774  1.00312.84           C
ATOM    670  NH1 ARG    94     -95.359   8.788 -58.665  1.00312.84           N
ATOM    671  NH2 ARG    94     -94.659   9.379 -56.485  1.00312.84           N
ATOM    672  C   ARG    94     -91.760  12.355 -62.218  1.00312.84           C
ATOM    673  O   ARG    94     -91.688  13.504 -62.649  1.00312.84           O
ATOM    674  N   SER    95     -92.121  11.315 -62.994  1.00222.32           N
ATOM    675  CA  SER    95     -92.490  11.551 -64.358  1.00222.32           C
ATOM    676  CB  SER    95     -91.350  11.297 -65.358  1.00222.32           C
ATOM    677  OG  SER    95     -91.796  11.554 -66.682  1.00222.32           O
ATOM    678  C   SER    95     -93.588  10.597 -64.693  1.00222.32           C
ATOM    679  O   SER    95     -93.672   9.508 -64.127  1.00222.32           O
ATOM    680  N   SER    96     -94.480  11.000 -65.617  1.00212.90           N
ATOM    681  CA  SER    96     -95.538  10.125 -66.019  1.00212.90           C
ATOM    682  CB  SER    96     -96.877  10.411 -65.319  1.00212.90           C
ATOM    683  OG  SER    96     -97.869   9.502 -65.774  1.00212.90           O
ATOM    684  C   SER    96     -95.751  10.340 -67.479  1.00212.90           C
ATOM    685  O   SER    96     -95.537  11.438 -67.992  1.00212.90           O
ATOM    686  N   LEU    97     -96.161   9.279 -68.198  1.00235.78           N
ATOM    687  CA  LEU    97     -96.411   9.427 -69.601  1.00235.78           C
ATOM    688  CB  LEU    97     -95.513   8.544 -70.483  1.00235.78           C
ATOM    689  CG  LEU    97     -94.017   8.897 -70.385  1.00235.78           C
ATOM    690  CD1 LEU    97     -93.478   8.651 -68.966  1.00235.78           C
ATOM    691  CD2 LEU    97     -93.200   8.172 -71.466  1.00235.78           C
ATOM    692  C   LEU    97     -97.820   9.002 -69.844  1.00235.78           C
ATOM    693  O   LEU    97     -98.251   7.949 -69.375  1.00235.78           O
ATOM    694  N   LYS    98     -98.589   9.831 -70.574  1.00265.10           N
ATOM    695  CA  LYS    98     -99.941   9.462 -70.867  1.00265.10           C
ATOM    696  CB  LYS    98    -100.965  10.449 -70.275  1.00265.10           C
ATOM    697  CG  LYS    98    -102.428  10.014 -70.398  1.00265.10           C
ATOM    698  CD  LYS    98    -102.940   9.939 -71.836  1.00265.10           C
ATOM    699  CE  LYS    98    -103.194  11.310 -72.467  1.00265.10           C
ATOM    700  NZ  LYS    98    -104.325  11.979 -71.786  1.00265.10           N
ATOM    701  C   LYS    98    -100.073   9.481 -72.355  1.00265.10           C
ATOM    702  O   LYS    98    -100.033  10.536 -72.985  1.00265.10           O
ATOM    703  N   PRO    99    -100.198   8.321 -72.935  1.00 77.46           N
ATOM    704  CA  PRO    99    -100.353   8.249 -74.361  1.00 77.46           C
ATOM    705  CD  PRO    99     -99.523   7.149 -72.406  1.00 77.46           C
ATOM    706  CB  PRO    99     -99.870   6.858 -74.780  1.00 77.46           C
ATOM    707  CG  PRO    99     -99.774   6.065 -73.464  1.00 77.46           C
ATOM    708  C   PRO    99    -101.764   8.540 -74.749  1.00 77.46           C
ATOM    709  O   PRO    99    -102.667   8.241 -73.971  1.00 77.46           O
ATOM    710  N   CYS   100    -101.977   9.119 -75.944  1.00 94.38           N
ATOM    711  CA  CYS   100    -103.317   9.385 -76.373  1.00 94.38           C
ATOM    712  CB  CYS   100    -103.723  10.864 -76.245  1.00 94.38           C
ATOM    713  SG  CYS   100    -105.430  11.165 -76.795  1.00 94.38           S
ATOM    714  C   CYS   100    -103.394   9.033 -77.819  1.00 94.38           C
ATOM    715  O   CYS   100    -102.436   9.220 -78.567  1.00 94.38           O
ATOM    716  N   ALA   101    -104.546   8.483 -78.249  1.00259.61           N
ATOM    717  CA  ALA   101    -104.699   8.156 -79.634  1.00259.61           C
ATOM    718  CB  ALA   101    -104.594   6.650 -79.929  1.00259.61           C
ATOM    719  C   ALA   101    -106.070   8.588 -80.033  1.00259.61           C
ATOM    720  O   ALA   101    -107.009   8.511 -79.243  1.00259.61           O
ATOM    721  N   GLN   102    -106.215   9.080 -81.277  1.00280.45           N
ATOM    722  CA  GLN   102    -107.512   9.485 -81.727  1.00280.45           C
ATOM    723  CB  GLN   102    -107.717  11.009 -81.716  1.00280.45           C
ATOM    724  CG  GLN   102    -107.677  11.618 -80.313  1.00280.45           C
ATOM    725  CD  GLN   102    -107.895  13.119 -80.444  1.00280.45           C
ATOM    726  OE1 GLN   102    -108.051  13.643 -81.546  1.00280.45           O
ATOM    727  NE2 GLN   102    -107.901  13.834 -79.287  1.00280.45           N
ATOM    728  C   GLN   102    -107.647   9.033 -83.142  1.00280.45           C
ATOM    729  O   GLN   102    -106.684   9.053 -83.907  1.00280.45           O
ATOM    730  N   ALA   103    -108.859   8.586 -83.521  1.00294.66           N
ATOM    731  CA  ALA   103    -109.070   8.173 -84.875  1.00294.66           C
ATOM    732  CB  ALA   103    -109.132   6.647 -85.053  1.00294.66           C
ATOM    733  C   ALA   103    -110.394   8.719 -85.291  1.00294.66           C
ATOM    734  O   ALA   103    -111.319   8.811 -84.486  1.00294.66           O
ATOM    735  N   ALA   104    -110.511   9.120 -86.570  1.00293.02           N
ATOM    736  CA  ALA   104    -111.767   9.626 -87.035  1.00293.02           C
ATOM    737  CB  ALA   104    -111.896  11.155 -86.921  1.00293.02           C
ATOM    738  C   ALA   104    -111.874   9.284 -88.482  1.00293.02           C
ATOM    739  O   ALA   104    -110.868   9.154 -89.177  1.00293.02           O
ATOM    740  N   THR   105    -113.116   9.105 -88.969  1.00244.82           N
ATOM    741  CA  THR   105    -113.304   8.818 -90.359  1.00244.82           C
ATOM    742  CB  THR   105    -113.894   7.462 -90.617  1.00244.82           C
ATOM    743  OG1 THR   105    -113.053   6.452 -90.079  1.00244.82           O
ATOM    744  CG2 THR   105    -114.043   7.274 -92.136  1.00244.82           C
ATOM    745  C   THR   105    -114.275   9.824 -90.874  1.00244.82           C
ATOM    746  O   THR   105    -115.243  10.169 -90.199  1.00244.82           O
ATOM    747  N   LEU   106    -114.026  10.345 -92.090  1.00306.04           N
ATOM    748  CA  LEU   106    -114.936  11.303 -92.640  1.00306.04           C
ATOM    749  CB  LEU   106    -114.271  12.636 -93.017  1.00306.04           C
ATOM    750  CG  LEU   106    -115.253  13.667 -93.605  1.00306.04           C
ATOM    751  CD1 LEU   106    -116.319  14.074 -92.577  1.00306.04           C
ATOM    752  CD2 LEU   106    -114.510  14.874 -94.201  1.00306.04           C
ATOM    753  C   LEU   106    -115.498  10.719 -93.891  1.00306.04           C
ATOM    754  O   LEU   106    -114.764  10.204 -94.731  1.00306.04           O
ATOM    755  N   ALA   107    -116.834  10.769 -94.034  1.00283.67           N
ATOM    756  CA  ALA   107    -117.440  10.262 -95.227  1.00283.67           C
ATOM    757  CB  ALA   107    -118.129   8.899 -95.039  1.00283.67           C
ATOM    758  C   ALA   107    -118.496  11.237 -95.623  1.00283.67           C
ATOM    759  O   ALA   107    -119.132  11.857 -94.771  1.00283.67           O
ATOM    760  N   ALA   108    -118.692  11.418 -96.942  1.00287.61           N
ATOM    761  CA  ALA   108    -119.711  12.322 -97.380  1.00287.61           C
ATOM    762  CB  ALA   108    -119.174  13.699 -97.805  1.00287.61           C
ATOM    763  C   ALA   108    -120.354  11.713 -98.579  1.00287.61           C
ATOM    764  O   ALA   108    -119.707  11.010 -99.355  1.00287.61           O
ATOM    765  N   TYR   109    -121.668  11.955 -98.748  1.00268.69           N
ATOM    766  CA  TYR   109    -122.345  11.435 -99.895  1.00268.69           C
ATOM    767  CB  TYR   109    -123.488  10.468 -99.531  1.00268.69           C
ATOM    768  CG  TYR   109    -124.130   9.982-100.785  1.00268.69           C
ATOM    769  CD1 TYR   109    -123.516   9.016-101.549  1.00268.69           C
ATOM    770  CD2 TYR   109    -125.351  10.472-101.188  1.00268.69           C
ATOM    771  CE1 TYR   109    -124.102   8.556-102.704  1.00268.69           C
ATOM    772  CE2 TYR   109    -125.943  10.015-102.342  1.00268.69           C
ATOM    773  CZ  TYR   109    -125.318   9.056-103.102  1.00268.69           C
ATOM    774  OH  TYR   109    -125.924   8.586-104.287  1.00268.69           O
ATOM    775  C   TYR   109    -122.938  12.616-100.588  1.00268.69           C
ATOM    776  O   TYR   109    -123.662  13.409 -99.986  1.00268.69           O
ATOM    777  N   PRO   110    -122.616  12.774-101.839  1.00117.26           N
ATOM    778  CA  PRO   110    -123.153  13.881-102.576  1.00117.26           C
ATOM    779  CD  PRO   110    -121.311  12.376-102.335  1.00117.26           C
ATOM    780  CB  PRO   110    -122.210  14.110-103.760  1.00117.26           C
ATOM    781  CG  PRO   110    -121.310  12.861-103.792  1.00117.26           C
ATOM    782  C   PRO   110    -124.564  13.598-102.965  1.00117.26           C
ATOM    783  O   PRO   110    -124.912  12.431-103.131  1.00117.26           O
ATOM    784  N   ALA   111    -125.395  14.647-103.107  1.00248.85           N
ATOM    785  CA  ALA   111    -126.751  14.428-103.507  1.00248.85           C
ATOM    786  CB  ALA   111    -127.752  14.453-102.339  1.00248.85           C
ATOM    787  C   ALA   111    -127.119  15.545-104.423  1.00248.85           C
ATOM    788  O   ALA   111    -126.604  16.656-104.303  1.00248.85           O
ATOM    789  N   GLU   112    -128.013  15.266-105.389  1.00300.75           N
ATOM    790  CA  GLU   112    -128.433  16.300-106.284  1.00300.75           C
ATOM    791  CB  GLU   112    -128.072  16.030-107.754  1.00300.75           C
ATOM    792  CG  GLU   112    -128.522  17.139-108.706  1.00300.75           C
ATOM    793  CD  GLU   112    -127.596  18.331-108.509  1.00300.75           C
ATOM    794  OE1 GLU   112    -126.673  18.228-107.657  1.00300.75           O
ATOM    795  OE2 GLU   112    -127.799  19.360-109.208  1.00300.75           O
ATOM    796  C   GLU   112    -129.920  16.363-106.200  1.00300.75           C
ATOM    797  O   GLU   112    -130.593  15.335-106.149  1.00300.75           O
ATOM    798  N   THR   113    -130.476  17.588-106.161  1.00233.32           N
ATOM    799  CA  THR   113    -131.900  17.708-106.101  1.00233.32           C
ATOM    800  CB  THR   113    -132.395  18.384-104.856  1.00233.32           C
ATOM    801  OG1 THR   113    -133.811  18.305-104.784  1.00233.32           O
ATOM    802  CG2 THR   113    -131.942  19.853-104.878  1.00233.32           C
ATOM    803  C   THR   113    -132.326  18.547-107.257  1.00233.32           C
ATOM    804  O   THR   113    -131.691  19.545-107.596  1.00233.32           O
ATOM    805  N   PRO   114    -133.381  18.129-107.892  1.00 96.81           N
ATOM    806  CA  PRO   114    -133.909  18.888-108.988  1.00 96.81           C
ATOM    807  CD  PRO   114    -133.654  16.710-108.033  1.00 96.81           C
ATOM    808  CB  PRO   114    -134.723  17.909-109.839  1.00 96.81           C
ATOM    809  CG  PRO   114    -134.882  16.660-108.953  1.00 96.81           C
ATOM    810  C   PRO   114    -134.705  20.025-108.444  1.00 96.81           C
ATOM    811  O   PRO   114    -135.157  19.940-107.303  1.00 96.81           O
ATOM    812  N   THR   115    -134.876  21.104-109.229  1.00176.82           N
ATOM    813  CA  THR   115    -135.658  22.204-108.754  1.00176.82           C
ATOM    814  CB  THR   115    -134.907  23.501-108.711  1.00176.82           C
ATOM    815  OG1 THR   115    -133.772  23.383-107.865  1.00176.82           O
ATOM    816  CG2 THR   115    -135.848  24.597-108.184  1.00176.82           C
ATOM    817  C   THR   115    -136.783  22.380-109.716  1.00176.82           C
ATOM    818  O   THR   115    -136.595  22.301-110.929  1.00176.82           O
ATOM    819  N   ALA   116    -138.002  22.602-109.190  1.00254.91           N
ATOM    820  CA  ALA   116    -139.121  22.792-110.061  1.00254.91           C
ATOM    821  CB  ALA   116    -139.900  21.499-110.356  1.00254.91           C
ATOM    822  C   ALA   116    -140.062  23.724-109.376  1.00254.91           C
ATOM    823  O   ALA   116    -140.046  23.855-108.153  1.00254.91           O
ATOM    824  N   GLY   117    -140.900  24.420-110.166  1.00137.89           N
ATOM    825  CA  GLY   117    -141.861  25.309-109.588  1.00137.89           C
ATOM    826  C   GLY   117    -142.355  26.197-110.678  1.00137.89           C
ATOM    827  O   GLY   117    -141.672  26.414-111.678  1.00137.89           O
ATOM    828  N   GLU   118    -143.574  26.740-110.504  1.00271.95           N
ATOM    829  CA  GLU   118    -144.117  27.624-111.490  1.00271.95           C
ATOM    830  CB  GLU   118    -145.265  27.007-112.308  1.00271.95           C
ATOM    831  CG  GLU   118    -144.819  25.859-113.215  1.00271.95           C
ATOM    832  CD  GLU   118    -143.970  26.446-114.334  1.00271.95           C
ATOM    833  OE1 GLU   118    -144.403  27.467-114.932  1.00271.95           O
ATOM    834  OE2 GLU   118    -142.875  25.883-114.603  1.00271.95           O
ATOM    835  C   GLU   118    -144.679  28.794-110.755  1.00271.95           C
ATOM    836  O   GLU   118    -145.148  28.662-109.625  1.00271.95           O
ATOM    837  N   GLU   119    -144.625  29.985-111.379  1.00260.72           N
ATOM    838  CA  GLU   119    -145.169  31.140-110.731  1.00260.72           C
ATOM    839  CB  GLU   119    -144.195  32.329-110.671  1.00260.72           C
ATOM    840  CG  GLU   119    -144.779  33.560-109.975  1.00260.72           C
ATOM    841  CD  GLU   119    -143.719  34.653-109.984  1.00260.72           C
ATOM    842  OE1 GLU   119    -142.609  34.395-110.521  1.00260.72           O
ATOM    843  OE2 GLU   119    -144.005  35.759-109.453  1.00260.72           O
ATOM    844  C   GLU   119    -146.348  31.575-111.533  1.00260.72           C
ATOM    845  O   GLU   119    -146.280  31.670-112.757  1.00260.72           O
ATOM    846  N   TYR   120    -147.481  31.830-110.852  1.00254.18           N
ATOM    847  CA  TYR   120    -148.646  32.273-111.554  1.00254.18           C
ATOM    848  CB  TYR   120    -149.847  31.325-111.372  1.00254.18           C
ATOM    849  CG  TYR   120    -151.010  31.859-112.136  1.00254.18           C
ATOM    850  CD1 TYR   120    -151.069  31.718-113.501  1.00254.18           C
ATOM    851  CD2 TYR   120    -152.053  32.482-111.484  1.00254.18           C
ATOM    852  CE1 TYR   120    -152.141  32.202-114.214  1.00254.18           C
ATOM    853  CE2 TYR   120    -153.127  32.967-112.191  1.00254.18           C
ATOM    854  CZ  TYR   120    -153.172  32.829-113.557  1.00254.18           C
ATOM    855  OH  TYR   120    -154.275  33.327-114.283  1.00254.18           O
ATOM    856  C   TYR   120    -149.006  33.598-110.972  1.00254.18           C
ATOM    857  O   TYR   120    -149.183  33.737-109.762  1.00254.18           O
ATOM    858  N   PRO   121    -149.082  34.590-111.812  1.00100.78           N
ATOM    859  CA  PRO   121    -149.438  35.898-111.342  1.00100.78           C
ATOM    860  CD  PRO   121    -148.223  34.650-112.980  1.00100.78           C
ATOM    861  CB  PRO   121    -148.912  36.889-112.384  1.00100.78           C
ATOM    862  CG  PRO   121    -148.538  36.020-113.598  1.00100.78           C
ATOM    863  C   PRO   121    -150.910  35.972-111.119  1.00100.78           C
ATOM    864  O   PRO   121    -151.647  35.239-111.776  1.00100.78           O
ATOM    865  N   SER   122    -151.360  36.839-110.194  1.00193.41           N
ATOM    866  CA  SER   122    -152.766  36.963-109.961  1.00193.41           C
ATOM    867  CB  SER   122    -153.258  36.190-108.725  1.00193.41           C
ATOM    868  OG  SER   122    -153.070  34.796-108.915  1.00193.41           O
ATOM    869  C   SER   122    -153.040  38.408-109.712  1.00193.41           C
ATOM    870  O   SER   122    -152.151  39.159-109.313  1.00193.41           O
ATOM    871  N   ARG   123    -154.288  38.841-109.967  1.00250.57           N
ATOM    872  CA  ARG   123    -154.627  40.209-109.724  1.00250.57           C
ATOM    873  CB  ARG   123    -155.138  40.951-110.971  1.00250.57           C
ATOM    874  CG  ARG   123    -156.398  40.329-111.578  1.00250.57           C
ATOM    875  CD  ARG   123    -156.906  41.065-112.819  1.00250.57           C
ATOM    876  NE  ARG   123    -158.127  40.354-113.294  1.00250.57           N
ATOM    877  CZ  ARG   123    -159.348  40.666-112.769  1.00250.57           C
ATOM    878  NH1 ARG   123    -159.451  41.632-111.809  1.00250.57           N
ATOM    879  NH2 ARG   123    -160.465  40.014-113.204  1.00250.57           N
ATOM    880  C   ARG   123    -155.734  40.207-108.725  1.00250.57           C
ATOM    881  O   ARG   123    -156.681  39.428-108.818  1.00250.57           O
ATOM    882  N   PRO   124    -155.607  41.051-107.744  1.00105.58           N
ATOM    883  CA  PRO   124    -156.636  41.152-106.749  1.00105.58           C
ATOM    884  CD  PRO   124    -154.300  41.386-107.208  1.00105.58           C
ATOM    885  CB  PRO   124    -155.975  41.753-105.505  1.00105.58           C
ATOM    886  CG  PRO   124    -154.614  42.278-105.999  1.00105.58           C
ATOM    887  C   PRO   124    -157.769  41.960-107.284  1.00105.58           C
ATOM    888  O   PRO   124    -157.550  42.775-108.178  1.00105.58           O
ATOM    889  N   THR   125    -158.991  41.739-106.765  1.00272.38           N
ATOM    890  CA  THR   125    -160.110  42.510-107.211  1.00272.38           C
ATOM    891  CB  THR   125    -161.145  41.704-107.940  1.00272.38           C
ATOM    892  OG1 THR   125    -162.128  42.559-108.504  1.00272.38           O
ATOM    893  CG2 THR   125    -161.795  40.724-106.948  1.00272.38           C
ATOM    894  C   THR   125    -160.763  43.069-105.993  1.00272.38           C
ATOM    895  O   THR   125    -160.792  42.426-104.944  1.00272.38           O
ATOM    896  N   GLU   126    -161.288  44.304-106.094  1.00264.17           N
ATOM    897  CA  GLU   126    -161.937  44.882-104.957  1.00264.17           C
ATOM    898  CB  GLU   126    -161.265  46.171-104.454  1.00264.17           C
ATOM    899  CG  GLU   126    -159.866  45.945-103.878  1.00264.17           C
ATOM    900  CD  GLU   126    -160.013  45.183-102.569  1.00264.17           C
ATOM    901  OE1 GLU   126    -161.175  44.879-102.188  1.00264.17           O
ATOM    902  OE2 GLU   126    -158.965  44.893-101.932  1.00264.17           O
ATOM    903  C   GLU   126    -163.322  45.243-105.375  1.00264.17           C
ATOM    904  O   GLU   126    -163.537  45.766-106.467  1.00264.17           O
ATOM    905  N   PHE   127    -164.311  44.946-104.511  1.00303.31           N
ATOM    906  CA  PHE   127    -165.663  45.293-104.826  1.00303.31           C
ATOM    907  CB  PHE   127    -166.564  44.075-105.097  1.00303.31           C
ATOM    908  CG  PHE   127    -167.928  44.587-105.410  1.00303.31           C
ATOM    909  CD1 PHE   127    -168.237  45.023-106.676  1.00303.31           C
ATOM    910  CD2 PHE   127    -168.900  44.625-104.436  1.00303.31           C
ATOM    911  CE1 PHE   127    -169.496  45.495-106.968  1.00303.31           C
ATOM    912  CE2 PHE   127    -170.160  45.096-104.721  1.00303.31           C
ATOM    913  CZ  PHE   127    -170.459  45.532-105.990  1.00303.31           C
ATOM    914  C   PHE   127    -166.217  45.997-103.634  1.00303.31           C
ATOM    915  O   PHE   127    -165.869  45.680-102.498  1.00303.31           O
ATOM    916  N   ALA   128    -167.084  46.999-103.867  1.00283.86           N
ATOM    917  CA  ALA   128    -167.661  47.698-102.758  1.00283.86           C
ATOM    918  CB  ALA   128    -166.974  49.041-102.453  1.00283.86           C
ATOM    919  C   ALA   128    -169.079  48.000-103.108  1.00283.86           C
ATOM    920  O   ALA   128    -169.423  48.156-104.279  1.00283.86           O
ATOM    921  N   PHE   129    -169.949  48.067-102.082  1.00303.90           N
ATOM    922  CA  PHE   129    -171.323  48.388-102.322  1.00303.90           C
ATOM    923  CB  PHE   129    -172.291  47.238-101.995  1.00303.90           C
ATOM    924  CG  PHE   129    -173.672  47.713-102.292  1.00303.90           C
ATOM    925  CD1 PHE   129    -174.168  47.662-103.573  1.00303.90           C
ATOM    926  CD2 PHE   129    -174.472  48.208-101.286  1.00303.90           C
ATOM    927  CE1 PHE   129    -175.443  48.099-103.850  1.00303.90           C
ATOM    928  CE2 PHE   129    -175.746  48.645-101.557  1.00303.90           C
ATOM    929  CZ  PHE   129    -176.234  48.592-102.840  1.00303.90           C
ATOM    930  C   PHE   129    -171.657  49.522-101.409  1.00303.90           C
ATOM    931  O   PHE   129    -171.151  49.597-100.291  1.00303.90           O
ATOM    932  N   TYR   130    -172.508  50.454-101.876  1.00259.02           N
ATOM    933  CA  TYR   130    -172.860  51.556-101.035  1.00259.02           C
ATOM    934  CB  TYR   130    -172.499  52.919-101.654  1.00259.02           C
ATOM    935  CG  TYR   130    -172.894  54.000-100.707  1.00259.02           C
ATOM    936  CD1 TYR   130    -172.133  54.266 -99.594  1.00259.02           C
ATOM    937  CD2 TYR   130    -174.017  54.762-100.946  1.00259.02           C
ATOM    938  CE1 TYR   130    -172.492  55.267 -98.721  1.00259.02           C
ATOM    939  CE2 TYR   130    -174.379  55.765-100.078  1.00259.02           C
ATOM    940  CZ  TYR   130    -173.617  56.018 -98.963  1.00259.02           C
ATOM    941  OH  TYR   130    -173.988  57.046 -98.070  1.00259.02           O
ATOM    942  C   TYR   130    -174.341  51.512-100.843  1.00259.02           C
ATOM    943  O   TYR   130    -175.115  51.569-101.797  1.00259.02           O
ATOM    944  N   PRO   131    -174.741  51.374 -99.612  1.00 93.24           N
ATOM    945  CA  PRO   131    -176.144  51.361 -99.302  1.00 93.24           C
ATOM    946  CD  PRO   131    -173.972  50.583 -98.668  1.00 93.24           C
ATOM    947  CB  PRO   131    -176.287  50.602 -97.980  1.00 93.24           C
ATOM    948  CG  PRO   131    -174.857  50.527 -97.415  1.00 93.24           C
ATOM    949  C   PRO   131    -176.647  52.764 -99.246  1.00 93.24           C
ATOM    950  O   PRO   131    -175.841  53.674 -99.068  1.00 93.24           O
ATOM    951  N   GLY   132    -177.969  52.967 -99.399  1.00115.05           N
ATOM    952  CA  GLY   132    -178.490  54.299 -99.325  1.00115.05           C
ATOM    953  C   GLY   132    -179.938  54.194 -98.981  1.00115.05           C
ATOM    954  O   GLY   132    -180.604  53.222 -99.334  1.00115.05           O
ATOM    955  N   TYR   133    -180.464  55.212 -98.272  1.00252.61           N
ATOM    956  CA  TYR   133    -181.849  55.194 -97.909  1.00252.61           C
ATOM    957  CB  TYR   133    -182.059  55.157 -96.383  1.00252.61           C
ATOM    958  CG  TYR   133    -183.519  55.120 -96.088  1.00252.61           C
ATOM    959  CD1 TYR   133    -184.237  53.963 -96.284  1.00252.61           C
ATOM    960  CD2 TYR   133    -184.165  56.228 -95.590  1.00252.61           C
ATOM    961  CE1 TYR   133    -185.583  53.915 -96.008  1.00252.61           C
ATOM    962  CE2 TYR   133    -185.511  56.186 -95.311  1.00252.61           C
ATOM    963  CZ  TYR   133    -186.223  55.030 -95.522  1.00252.61           C
ATOM    964  OH  TYR   133    -187.604  54.985 -95.236  1.00252.61           O
ATOM    965  C   TYR   133    -182.441  56.458 -98.444  1.00252.61           C
ATOM    966  O   TYR   133    -181.902  57.547 -98.252  1.00252.61           O
ATOM    967  N   PRO   134    -183.528  56.323 -99.148  1.00 94.88           N
ATOM    968  CA  PRO   134    -184.179  57.476 -99.708  1.00 94.88           C
ATOM    969  CD  PRO   134    -183.747  55.135 -99.953  1.00 94.88           C
ATOM    970  CB  PRO   134    -185.013  56.968-100.888  1.00 94.88           C
ATOM    971  CG  PRO   134    -185.042  55.438-100.719  1.00 94.88           C
ATOM    972  C   PRO   134    -184.978  58.191 -98.671  1.00 94.88           C
ATOM    973  O   PRO   134    -185.341  57.577 -97.670  1.00 94.88           O
ATOM    974  N   GLY   135    -185.260  59.491 -98.885  1.00114.82           N
ATOM    975  CA  GLY   135    -186.041  60.224 -97.934  1.00114.82           C
ATOM    976  C   GLY   135    -186.443  61.507 -98.584  1.00114.82           C
ATOM    977  O   GLY   135    -185.833  61.939 -99.561  1.00114.82           O
ATOM    978  N   THR   136    -187.498  62.152 -98.049  1.00288.13           N
ATOM    979  CA  THR   136    -187.944  63.392 -98.611  1.00288.13           C
ATOM    980  CB  THR   136    -189.289  63.302 -99.269  1.00288.13           C
ATOM    981  OG1 THR   136    -189.582  64.511 -99.955  1.00288.13           O
ATOM    982  CG2 THR   136    -190.349  63.030 -98.189  1.00288.13           C
ATOM    983  C   THR   136    -188.065  64.376 -97.495  1.00288.13           C
ATOM    984  O   THR   136    -188.256  64.003 -96.340  1.00288.13           O
ATOM    985  N   TYR   137    -187.930  65.677 -97.820  1.00317.22           N
ATOM    986  CA  TYR   137    -188.046  66.693 -96.817  1.00317.22           C
ATOM    987  CB  TYR   137    -186.730  67.442 -96.550  1.00317.22           C
ATOM    988  CG  TYR   137    -186.995  68.459 -95.495  1.00317.22           C
ATOM    989  CD1 TYR   137    -187.021  68.099 -94.167  1.00317.22           C
ATOM    990  CD2 TYR   137    -187.214  69.774 -95.834  1.00317.22           C
ATOM    991  CE1 TYR   137    -187.265  69.036 -93.192  1.00317.22           C
ATOM    992  CE2 TYR   137    -187.459  70.717 -94.862  1.00317.22           C
ATOM    993  CZ  TYR   137    -187.484  70.348 -93.539  1.00317.22           C
ATOM    994  OH  TYR   137    -187.735  71.312 -92.540  1.00317.22           O
ATOM    995  C   TYR   137    -189.036  67.695 -97.313  1.00317.22           C
ATOM    996  O   TYR   137    -189.109  67.968 -98.509  1.00317.22           O
ATOM    997  N   GLN   138    -189.848  68.256 -96.395  1.00247.27           N
ATOM    998  CA  GLN   138    -190.812  69.235 -96.804  1.00247.27           C
ATOM    999  CB  GLN   138    -192.258  68.869 -96.430  1.00247.27           C
ATOM   1000  CG  GLN   138    -192.767  67.605 -97.128  1.00247.27           C
ATOM   1001  CD  GLN   138    -192.921  67.911 -98.611  1.00247.27           C
ATOM   1002  OE1 GLN   138    -193.265  67.037 -99.405  1.00247.27           O
ATOM   1003  NE2 GLN   138    -192.660  69.188 -98.999  1.00247.27           N
ATOM   1004  C   GLN   138    -190.482  70.510 -96.099  1.00247.27           C
ATOM   1005  O   GLN   138    -190.199  70.529 -94.902  1.00247.27           O
ATOM   1006  N   PRO   139    -190.483  71.577 -96.846  1.00115.30           N
ATOM   1007  CA  PRO   139    -190.212  72.868 -96.275  1.00115.30           C
ATOM   1008  CD  PRO   139    -190.072  71.504 -98.237  1.00115.30           C
ATOM   1009  CB  PRO   139    -189.693  73.744 -97.418  1.00115.30           C
ATOM   1010  CG  PRO   139    -190.048  72.968 -98.699  1.00115.30           C
ATOM   1011  C   PRO   139    -191.431  73.417 -95.609  1.00115.30           C
ATOM   1012  O   PRO   139    -192.535  72.990 -95.943  1.00115.30           O
ATOM   1013  N   MET   140    -191.250  74.351 -94.654  1.00333.47           N
ATOM   1014  CA  MET   140    -192.369  74.961 -93.999  1.00333.47           C
ATOM   1015  CB  MET   140    -192.617  74.431 -92.576  1.00333.47           C
ATOM   1016  CG  MET   140    -193.818  75.079 -91.885  1.00333.47           C
ATOM   1017  SD  MET   140    -194.135  74.469 -90.202  1.00333.47           S
ATOM   1018  CE  MET   140    -194.802  72.866 -90.738  1.00333.47           C
ATOM   1019  C   MET   140    -192.056  76.416 -93.880  1.00333.47           C
ATOM   1020  O   MET   140    -190.892  76.802 -93.789  1.00333.47           O
ATOM   1021  N   ALA   141    -193.095  77.275 -93.899  1.00278.25           N
ATOM   1022  CA  ALA   141    -192.845  78.681 -93.776  1.00278.25           C
ATOM   1023  CB  ALA   141    -192.727  79.406 -95.127  1.00278.25           C
ATOM   1024  C   ALA   141    -193.999  79.295 -93.052  1.00278.25           C
ATOM   1025  O   ALA   141    -195.106  78.757 -93.052  1.00278.25           O
ATOM   1026  N   SER   142    -193.751  80.442 -92.386  1.00225.47           N
ATOM   1027  CA  SER   142    -194.806  81.122 -91.692  1.00225.47           C
ATOM   1028  CB  SER   142    -194.723  80.989 -90.161  1.00225.47           C
ATOM   1029  OG  SER   142    -195.795  81.694 -89.551  1.00225.47           O
ATOM   1030  C   SER   142    -194.672  82.575 -92.016  1.00225.47           C
ATOM   1031  O   SER   142    -193.567  83.074 -92.230  1.00225.47           O
ATOM   1032  N   TYR   143    -195.811  83.294 -92.083  1.00268.99           N
ATOM   1033  CA  TYR   143    -195.764  84.694 -92.387  1.00268.99           C
ATOM   1034  CB  TYR   143    -196.494  85.030 -93.699  1.00268.99           C
ATOM   1035  CG  TYR   143    -196.413  86.497 -93.953  1.00268.99           C
ATOM   1036  CD1 TYR   143    -195.294  87.054 -94.529  1.00268.99           C
ATOM   1037  CD2 TYR   143    -197.468  87.315 -93.621  1.00268.99           C
ATOM   1038  CE1 TYR   143    -195.229  88.407 -94.766  1.00268.99           C
ATOM   1039  CE2 TYR   143    -197.409  88.668 -93.855  1.00268.99           C
ATOM   1040  CZ  TYR   143    -196.288  89.216 -94.429  1.00268.99           C
ATOM   1041  OH  TYR   143    -196.227  90.605 -94.672  1.00268.99           O
ATOM   1042  C   TYR   143    -196.461  85.424 -91.285  1.00268.99           C
ATOM   1043  O   TYR   143    -197.642  85.196 -91.030  1.00268.99           O
ATOM   1044  N   LEU   144    -195.736  86.316 -90.581  1.00258.84           N
ATOM   1045  CA  LEU   144    -196.367  87.085 -89.548  1.00258.84           C
ATOM   1046  CB  LEU   144    -196.231  86.439 -88.151  1.00258.84           C
ATOM   1047  CG  LEU   144    -197.072  87.064 -87.012  1.00258.84           C
ATOM   1048  CD1 LEU   144    -196.825  86.314 -85.693  1.00258.84           C
ATOM   1049  CD2 LEU   144    -196.857  88.579 -86.848  1.00258.84           C
ATOM   1050  C   LEU   144    -195.675  88.409 -89.529  1.00258.84           C
ATOM   1051  O   LEU   144    -194.448  88.471 -89.480  1.00258.84           O
ATOM   1052  N   ASP   145    -196.447  89.512 -89.587  1.00167.29           N
ATOM   1053  CA  ASP   145    -195.836  90.809 -89.527  1.00167.29           C
ATOM   1054  CB  ASP   145    -195.586  91.444 -90.904  1.00167.29           C
ATOM   1055  CG  ASP   145    -194.418  90.708 -91.548  1.00167.29           C
ATOM   1056  OD1 ASP   145    -193.446  90.390 -90.813  1.00167.29           O
ATOM   1057  OD2 ASP   145    -194.476  90.462 -92.782  1.00167.29           O
ATOM   1058  C   ASP   145    -196.748  91.719 -88.769  1.00167.29           C
ATOM   1059  O   ASP   145    -197.924  91.852 -89.102  1.00167.29           O
ATOM   1060  N   VAL   146    -196.225  92.358 -87.704  1.00 57.95           N
ATOM   1061  CA  VAL   146    -197.022  93.279 -86.949  1.00 57.95           C
ATOM   1062  CB  VAL   146    -197.455  92.747 -85.616  1.00 57.95           C
ATOM   1063  CG1 VAL   146    -198.202  93.859 -84.862  1.00 57.95           C
ATOM   1064  CG2 VAL   146    -198.292  91.476 -85.845  1.00 57.95           C
ATOM   1065  C   VAL   146    -196.172  94.480 -86.684  1.00 57.95           C
ATOM   1066  O   VAL   146    -194.949  94.375 -86.593  1.00 57.95           O
ATOM   1067  N   SER   147    -196.800  95.669 -86.575  1.00173.81           N
ATOM   1068  CA  SER   147    -196.030  96.847 -86.303  1.00173.81           C
ATOM   1069  CB  SER   147    -195.662  97.646 -87.563  1.00173.81           C
ATOM   1070  OG  SER   147    -194.904  98.794 -87.210  1.00173.81           O
ATOM   1071  C   SER   147    -196.853  97.748 -85.438  1.00173.81           C
ATOM   1072  O   SER   147    -198.082  97.705 -85.466  1.00173.81           O
ATOM   1073  N   VAL   148    -196.176  98.580 -84.621  1.00 96.64           N
ATOM   1074  CA  VAL   148    -196.860  99.516 -83.777  1.00 96.64           C
ATOM   1075  CB  VAL   148    -197.130  98.995 -82.396  1.00 96.64           C
ATOM   1076  CG1 VAL   148    -195.783  98.727 -81.703  1.00 96.64           C
ATOM   1077  CG2 VAL   148    -198.016 100.011 -81.655  1.00 96.64           C
ATOM   1078  C   VAL   148    -195.965 100.704 -83.633  1.00 96.64           C
ATOM   1079  O   VAL   148    -194.766 100.617 -83.894  1.00 96.64           O
ATOM   1080  N   VAL   149    -196.526 101.863 -83.231  1.00 90.06           N
ATOM   1081  CA  VAL   149    -195.684 103.011 -83.070  1.00 90.06           C
ATOM   1082  CB  VAL   149    -196.263 104.269 -83.660  1.00 90.06           C
ATOM   1083  CG1 VAL   149    -197.647 104.543 -83.044  1.00 90.06           C
ATOM   1084  CG2 VAL   149    -195.251 105.408 -83.450  1.00 90.06           C
ATOM   1085  C   VAL   149    -195.441 103.216 -81.608  1.00 90.06           C
ATOM   1086  O   VAL   149    -196.333 103.580 -80.844  1.00 90.06           O
ATOM   1087  N   GLN   150    -194.196 102.938 -81.180  1.00 97.94           N
ATOM   1088  CA  GLN   150    -193.786 103.092 -79.816  1.00 97.94           C
ATOM   1089  CB  GLN   150    -192.416 102.462 -79.525  1.00 97.94           C
ATOM   1090  CG  GLN   150    -191.979 102.618 -78.067  1.00 97.94           C
ATOM   1091  CD  GLN   150    -190.617 101.959 -77.905  1.00 97.94           C
ATOM   1092  OE1 GLN   150    -190.051 101.935 -76.813  1.00 97.94           O
ATOM   1093  NE2 GLN   150    -190.074 101.405 -79.022  1.00 97.94           N
ATOM   1094  C   GLN   150    -193.683 104.544 -79.470  1.00 97.94           C
ATOM   1095  O   GLN   150    -194.026 104.950 -78.360  1.00 97.94           O
ATOM   1096  N   THR   151    -193.219 105.361 -80.434  1.00249.99           N
ATOM   1097  CA  THR   151    -192.903 106.737 -80.181  1.00249.99           C
ATOM   1098  CB  THR   151    -192.566 107.509 -81.424  1.00249.99           C
ATOM   1099  OG1 THR   151    -193.688 107.552 -82.294  1.00249.99           O
ATOM   1100  CG2 THR   151    -191.381 106.823 -82.123  1.00249.99           C
ATOM   1101  C   THR   151    -194.033 107.442 -79.507  1.00249.99           C
ATOM   1102  O   THR   151    -195.137 107.549 -80.039  1.00249.99           O
ATOM   1103  N   LEU   152    -193.754 107.924 -78.279  1.00260.83           N
ATOM   1104  CA  LEU   152    -194.673 108.697 -77.500  1.00260.83           C
ATOM   1105  CB  LEU   152    -195.450 107.836 -76.478  1.00260.83           C
ATOM   1106  CG  LEU   152    -196.576 108.532 -75.680  1.00260.83           C
ATOM   1107  CD1 LEU   152    -197.245 107.537 -74.720  1.00260.83           C
ATOM   1108  CD2 LEU   152    -196.104 109.790 -74.937  1.00260.83           C
ATOM   1109  C   LEU   152    -193.797 109.662 -76.757  1.00260.83           C
ATOM   1110  O   LEU   152    -192.733 109.281 -76.270  1.00260.83           O
ATOM   1111  N   GLY   153    -194.196 110.947 -76.664  1.00151.24           N
ATOM   1112  CA  GLY   153    -193.350 111.859 -75.950  1.00151.24           C
ATOM   1113  C   GLY   153    -194.167 113.031 -75.519  1.00151.24           C
ATOM   1114  O   GLY   153    -195.222 113.313 -76.086  1.00151.24           O
ATOM   1115  N   ALA   154    -193.685 113.750 -74.485  1.00242.35           N
ATOM   1116  CA  ALA   154    -194.387 114.904 -74.007  1.00242.35           C
ATOM   1117  CB  ALA   154    -195.207 114.642 -72.733  1.00242.35           C
ATOM   1118  C   ALA   154    -193.371 115.947 -73.667  1.00242.35           C
ATOM   1119  O   ALA   154    -192.235 115.650 -73.301  1.00242.35           O
ATOM   1120  N   PRO   155    -193.775 117.176 -73.822  1.00181.98           N
ATOM   1121  CA  PRO   155    -192.899 118.269 -73.493  1.00181.98           C
ATOM   1122  CD  PRO   155    -194.630 117.496 -74.955  1.00181.98           C
ATOM   1123  CB  PRO   155    -193.425 119.479 -74.261  1.00181.98           C
ATOM   1124  CG  PRO   155    -194.148 118.861 -75.468  1.00181.98           C
ATOM   1125  C   PRO   155    -192.870 118.485 -72.015  1.00181.98           C
ATOM   1126  O   PRO   155    -193.753 117.982 -71.322  1.00181.98           O
ATOM   1127  N   GLY   156    -191.859 119.221 -71.510  1.00118.22           N
ATOM   1128  CA  GLY   156    -191.787 119.497 -70.105  1.00118.22           C
ATOM   1129  C   GLY   156    -191.250 120.884 -69.955  1.00118.22           C
ATOM   1130  O   GLY   156    -190.533 121.378 -70.823  1.00118.22           O
ATOM   1131  N   GLU   157    -191.590 121.553 -68.834  1.00260.47           N
ATOM   1132  CA  GLU   157    -191.118 122.891 -68.629  1.00260.47           C
ATOM   1133  CB  GLU   157    -192.252 123.932 -68.562  1.00260.47           C
ATOM   1134  CG  GLU   157    -193.277 123.673 -67.454  1.00260.47           C
ATOM   1135  CD  GLU   157    -192.737 124.237 -66.148  1.00260.47           C
ATOM   1136  OE1 GLU   157    -192.367 125.441 -66.134  1.00260.47           O
ATOM   1137  OE2 GLU   157    -192.685 123.473 -65.148  1.00260.47           O
ATOM   1138  C   GLU   157    -190.372 122.932 -67.335  1.00260.47           C
ATOM   1139  O   GLU   157    -190.762 122.318 -66.343  1.00260.47           O
ATOM   1140  N   PRO   158    -189.273 123.631 -67.356  1.00183.72           N
ATOM   1141  CA  PRO   158    -188.485 123.765 -66.161  1.00183.72           C
ATOM   1142  CD  PRO   158    -188.439 123.602 -68.549  1.00183.72           C
ATOM   1143  CB  PRO   158    -187.083 124.161 -66.618  1.00183.72           C
ATOM   1144  CG  PRO   158    -186.989 123.588 -68.041  1.00183.72           C
ATOM   1145  C   PRO   158    -189.102 124.759 -65.232  1.00183.72           C
ATOM   1146  O   PRO   158    -189.872 125.603 -65.687  1.00183.72           O
ATOM   1147  N   ARG   159    -188.786 124.672 -63.924  1.00306.06           N
ATOM   1148  CA  ARG   159    -189.314 125.610 -62.977  1.00306.06           C
ATOM   1149  CB  ARG   159    -190.340 124.997 -62.010  1.00306.06           C
ATOM   1150  CG  ARG   159    -190.906 126.000 -61.003  1.00306.06           C
ATOM   1151  CD  ARG   159    -191.928 125.391 -60.042  1.00306.06           C
ATOM   1152  NE  ARG   159    -193.102 124.959 -60.853  1.00306.06           N
ATOM   1153  CZ  ARG   159    -194.064 124.169 -60.294  1.00306.06           C
ATOM   1154  NH1 ARG   159    -193.954 123.776 -58.991  1.00306.06           N
ATOM   1155  NH2 ARG   159    -195.138 123.773 -61.037  1.00306.06           N
ATOM   1156  C   ARG   159    -188.166 126.096 -62.153  1.00306.06           C
ATOM   1157  O   ARG   159    -187.167 125.398 -61.993  1.00306.06           O
ATOM   1158  N   HIS   160    -188.271 127.330 -61.624  1.00266.88           N
ATOM   1159  CA  HIS   160    -187.208 127.859 -60.820  1.00266.88           C
ATOM   1160  ND1 HIS   160    -184.134 129.173 -60.616  1.00266.88           N
ATOM   1161  CG  HIS   160    -185.424 129.647 -60.586  1.00266.88           C
ATOM   1162  CB  HIS   160    -186.541 129.104 -61.429  1.00266.88           C
ATOM   1163  NE2 HIS   160    -184.168 130.823 -59.125  1.00266.88           N
ATOM   1164  CD2 HIS   160    -185.429 130.656 -59.670  1.00266.88           C
ATOM   1165  CE1 HIS   160    -183.424 129.910 -59.724  1.00266.88           C
ATOM   1166  C   HIS   160    -187.780 128.262 -59.501  1.00266.88           C
ATOM   1167  O   HIS   160    -188.852 128.859 -59.434  1.00266.88           O
ATOM   1168  N   ASP   161    -187.074 127.918 -58.406  1.00210.96           N
ATOM   1169  CA  ASP   161    -187.525 128.282 -57.095  1.00210.96           C
ATOM   1170  CB  ASP   161    -187.848 127.076 -56.196  1.00210.96           C
ATOM   1171  CG  ASP   161    -189.098 126.403 -56.746  1.00210.96           C
ATOM   1172  OD1 ASP   161    -189.707 126.969 -57.693  1.00210.96           O
ATOM   1173  OD2 ASP   161    -189.463 125.316 -56.222  1.00210.96           O
ATOM   1174  C   ASP   161    -186.416 129.036 -56.434  1.00210.96           C
ATOM   1175  O   ASP   161    -185.242 128.737 -56.643  1.00210.96           O
ATOM   1176  N   SER   162    -186.764 130.061 -55.631  1.00142.02           N
ATOM   1177  CA  SER   162    -185.746 130.804 -54.951  1.00142.02           C
ATOM   1178  CB  SER   162    -185.626 132.263 -55.421  1.00142.02           C
ATOM   1179  OG  SER   162    -186.817 132.974 -55.117  1.00142.02           O
ATOM   1180  C   SER   162    -186.106 130.839 -53.500  1.00142.02           C
ATOM   1181  O   SER   162    -187.282 130.885 -53.142  1.00142.02           O
ATOM   1182  N   LEU   163    -185.086 130.791 -52.621  1.00316.29           N
ATOM   1183  CA  LEU   163    -185.337 130.839 -51.210  1.00316.29           C
ATOM   1184  CB  LEU   163    -184.923 129.557 -50.467  1.00316.29           C
ATOM   1185  CG  LEU   163    -185.191 129.611 -48.952  1.00316.29           C
ATOM   1186  CD1 LEU   163    -186.694 129.727 -48.656  1.00316.29           C
ATOM   1187  CD2 LEU   163    -184.529 128.431 -48.224  1.00316.29           C
ATOM   1188  C   LEU   163    -184.523 131.956 -50.647  1.00316.29           C
ATOM   1189  O   LEU   163    -183.421 132.232 -51.118  1.00316.29           O
ATOM   1190  N   LEU   164    -185.063 132.653 -49.626  1.00225.67           N
ATOM   1191  CA  LEU   164    -184.323 133.724 -49.029  1.00225.67           C
ATOM   1192  CB  LEU   164    -185.105 135.047 -48.963  1.00225.67           C
ATOM   1193  CG  LEU   164    -185.461 135.621 -50.346  1.00225.67           C
ATOM   1194  CD1 LEU   164    -186.405 134.682 -51.113  1.00225.67           C
ATOM   1195  CD2 LEU   164    -186.008 137.053 -50.234  1.00225.67           C
ATOM   1196  C   LEU   164    -184.012 133.326 -47.622  1.00225.67           C
ATOM   1197  O   LEU   164    -184.894 132.947 -46.852  1.00225.67           O
ATOM   1198  N   PRO   165    -182.755 133.381 -47.286  1.00154.65           N
ATOM   1199  CA  PRO   165    -182.371 133.051 -45.940  1.00154.65           C
ATOM   1200  CD  PRO   165    -181.743 132.976 -48.249  1.00154.65           C
ATOM   1201  CB  PRO   165    -180.886 132.699 -45.998  1.00154.65           C
ATOM   1202  CG  PRO   165    -180.684 132.209 -47.442  1.00154.65           C
ATOM   1203  C   PRO   165    -182.673 134.190 -45.022  1.00154.65           C
ATOM   1204  O   PRO   165    -182.757 135.324 -45.491  1.00154.65           O
ATOM   1205  N   VAL   166    -182.855 133.913 -43.715  1.00 38.69           N
ATOM   1206  CA  VAL   166    -183.105 134.971 -42.782  1.00 38.69           C
ATOM   1207  CB  VAL   166    -184.507 134.981 -42.248  1.00 38.69           C
ATOM   1208  CG1 VAL   166    -184.618 136.084 -41.183  1.00 38.69           C
ATOM   1209  CG2 VAL   166    -185.479 135.151 -43.428  1.00 38.69           C
ATOM   1210  C   VAL   166    -182.195 134.755 -41.617  1.00 38.69           C
ATOM   1211  O   VAL   166    -181.938 133.619 -41.222  1.00 38.69           O
ATOM   1212  N   ASP   167    -181.658 135.852 -41.047  1.00187.06           N
ATOM   1213  CA  ASP   167    -180.788 135.717 -39.915  1.00187.06           C
ATOM   1214  CB  ASP   167    -179.312 136.004 -40.242  1.00187.06           C
ATOM   1215  CG  ASP   167    -178.471 135.660 -39.020  1.00187.06           C
ATOM   1216  OD1 ASP   167    -179.065 135.265 -37.981  1.00187.06           O
ATOM   1217  OD2 ASP   167    -177.221 135.784 -39.112  1.00187.06           O
ATOM   1218  C   ASP   167    -181.215 136.715 -38.888  1.00187.06           C
ATOM   1219  O   ASP   167    -181.339 137.903 -39.180  1.00187.06           O
ATOM   1220  N   SER   168    -181.473 136.252 -37.649  1.00175.62           N
ATOM   1221  CA  SER   168    -181.840 137.167 -36.610  1.00175.62           C
ATOM   1222  CB  SER   168    -183.306 137.039 -36.163  1.00175.62           C
ATOM   1223  OG  SER   168    -183.588 137.977 -35.136  1.00175.62           O
ATOM   1224  C   SER   168    -180.989 136.851 -35.423  1.00175.62           C
ATOM   1225  O   SER   168    -180.702 135.687 -35.147  1.00175.62           O
ATOM   1226  N   TYR   169    -180.542 137.893 -34.695  1.00315.15           N
ATOM   1227  CA  TYR   169    -179.731 137.653 -33.536  1.00315.15           C
ATOM   1228  CB  TYR   169    -178.248 138.009 -33.734  1.00315.15           C
ATOM   1229  CG  TYR   169    -177.550 137.709 -32.452  1.00315.15           C
ATOM   1230  CD1 TYR   169    -177.154 136.425 -32.154  1.00315.15           C
ATOM   1231  CD2 TYR   169    -177.292 138.713 -31.548  1.00315.15           C
ATOM   1232  CE1 TYR   169    -176.509 136.148 -30.971  1.00315.15           C
ATOM   1233  CE2 TYR   169    -176.648 138.442 -30.363  1.00315.15           C
ATOM   1234  CZ  TYR   169    -176.256 137.157 -30.074  1.00315.15           C
ATOM   1235  OH  TYR   169    -175.596 136.875 -28.859  1.00315.15           O
ATOM   1236  C   TYR   169    -180.238 138.505 -32.419  1.00315.15           C
ATOM   1237  O   TYR   169    -180.716 139.618 -32.640  1.00315.15           O
ATOM   1238  N   GLN   170    -180.162 137.979 -31.179  1.00349.68           N
ATOM   1239  CA  GLN   170    -180.568 138.740 -30.035  1.00349.68           C
ATOM   1240  CB  GLN   170    -181.951 138.335 -29.489  1.00349.68           C
ATOM   1241  CG  GLN   170    -182.407 139.137 -28.266  1.00349.68           C
ATOM   1242  CD  GLN   170    -181.771 138.532 -27.021  1.00349.68           C
ATOM   1243  OE1 GLN   170    -181.645 139.191 -25.991  1.00349.68           O
ATOM   1244  NE2 GLN   170    -181.365 137.238 -27.114  1.00349.68           N
ATOM   1245  C   GLN   170    -179.557 138.470 -28.967  1.00349.68           C
ATOM   1246  O   GLN   170    -179.062 137.351 -28.842  1.00349.68           O
ATOM   1247  N   SER   171    -179.201 139.500 -28.175  1.00233.64           N
ATOM   1248  CA  SER   171    -178.246 139.277 -27.130  1.00233.64           C
ATOM   1249  CB  SER   171    -176.797 139.587 -27.543  1.00233.64           C
ATOM   1250  OG  SER   171    -175.916 139.343 -26.456  1.00233.64           O
ATOM   1251  C   SER   171    -178.582 140.183 -25.992  1.00233.64           C
ATOM   1252  O   SER   171    -179.191 141.236 -26.178  1.00233.64           O
ATOM   1253  N   TRP   172    -178.205 139.773 -24.764  1.00343.76           N
ATOM   1254  CA  TRP   172    -178.445 140.586 -23.607  1.00343.76           C
ATOM   1255  CB  TRP   172    -179.663 140.132 -22.786  1.00343.76           C
ATOM   1256  CG  TRP   172    -179.962 140.993 -21.583  1.00343.76           C
ATOM   1257  CD2 TRP   172    -180.853 142.119 -21.609  1.00343.76           C
ATOM   1258  CD1 TRP   172    -179.500 140.895 -20.303  1.00343.76           C
ATOM   1259  NE1 TRP   172    -180.047 141.892 -19.530  1.00343.76           N
ATOM   1260  CE2 TRP   172    -180.882 142.652 -20.322  1.00343.76           C
ATOM   1261  CE3 TRP   172    -181.587 142.662 -22.625  1.00343.76           C
ATOM   1262  CZ2 TRP   172    -181.651 143.742 -20.028  1.00343.76           C
ATOM   1263  CZ3 TRP   172    -182.360 143.762 -22.326  1.00343.76           C
ATOM   1264  CH2 TRP   172    -182.391 144.291 -21.053  1.00343.76           C
ATOM   1265  C   TRP   172    -177.240 140.436 -22.735  1.00343.76           C
ATOM   1266  O   TRP   172    -176.548 139.421 -22.800  1.00343.76           O
ATOM   1267  N   ALA   173    -176.935 141.454 -21.905  1.00290.50           N
ATOM   1268  CA  ALA   173    -175.785 141.318 -21.057  1.00290.50           C
ATOM   1269  CB  ALA   173    -174.532 142.024 -21.604  1.00290.50           C
ATOM   1270  C   ALA   173    -176.091 141.938 -19.732  1.00290.50           C
ATOM   1271  O   ALA   173    -176.839 142.910 -19.643  1.00290.50           O
ATOM   1272  N   LEU   174    -175.524 141.355 -18.655  1.00366.11           N
ATOM   1273  CA  LEU   174    -175.699 141.887 -17.335  1.00366.11           C
ATOM   1274  CB  LEU   174    -176.696 141.073 -16.483  1.00366.11           C
ATOM   1275  CG  LEU   174    -176.938 141.597 -15.049  1.00366.11           C
ATOM   1276  CD1 LEU   174    -175.728 141.376 -14.125  1.00366.11           C
ATOM   1277  CD2 LEU   174    -177.412 143.058 -15.073  1.00366.11           C
ATOM   1278  C   LEU   174    -174.352 141.823 -16.686  1.00366.11           C
ATOM   1279  O   LEU   174    -173.582 140.897 -16.937  1.00366.11           O
ATOM   1280  N   ALA   175    -174.014 142.823 -15.846  1.00266.17           N
ATOM   1281  CA  ALA   175    -172.729 142.783 -15.208  1.00266.17           C
ATOM   1282  CB  ALA   175    -171.630 143.519 -15.992  1.00266.17           C
ATOM   1283  C   ALA   175    -172.841 143.455 -13.877  1.00266.17           C
ATOM   1284  O   ALA   175    -173.756 144.241 -13.637  1.00266.17           O
ATOM   1285  N   GLY   176    -171.904 143.133 -12.961  1.00119.34           N
ATOM   1286  CA  GLY   176    -171.888 143.753 -11.668  1.00119.34           C
ATOM   1287  C   GLY   176    -171.259 142.797 -10.706  1.00119.34           C
ATOM   1288  O   GLY   176    -171.134 141.606 -10.991  1.00119.34           O
ATOM   1289  N   GLY   177    -170.842 143.305  -9.528  1.00113.48           N
ATOM   1290  CA  GLY   177    -170.264 142.450  -8.531  1.00113.48           C
ATOM   1291  C   GLY   177    -169.320 143.263  -7.703  1.00113.48           C
ATOM   1292  O   GLY   177    -168.812 144.290  -8.149  1.00113.48           O
ATOM   1293  N   TRP   178    -169.066 142.808  -6.458  1.00342.61           N
ATOM   1294  CA  TRP   178    -168.155 143.493  -5.586  1.00342.61           C
ATOM   1295  CB  TRP   178    -168.871 144.336  -4.515  1.00342.61           C
ATOM   1296  CG  TRP   178    -167.953 145.075  -3.569  1.00342.61           C
ATOM   1297  CD2 TRP   178    -167.490 146.420  -3.776  1.00342.61           C
ATOM   1298  CD1 TRP   178    -167.418 144.659  -2.386  1.00342.61           C
ATOM   1299  NE1 TRP   178    -166.648 145.660  -1.841  1.00342.61           N
ATOM   1300  CE2 TRP   178    -166.685 146.747  -2.685  1.00342.61           C
ATOM   1301  CE3 TRP   178    -167.720 147.307  -4.788  1.00342.61           C
ATOM   1302  CZ2 TRP   178    -166.093 147.975  -2.591  1.00342.61           C
ATOM   1303  CZ3 TRP   178    -167.119 148.543  -4.689  1.00342.61           C
ATOM   1304  CH2 TRP   178    -166.322 148.870  -3.613  1.00342.61           C
ATOM   1305  C   TRP   178    -167.371 142.445  -4.859  1.00342.61           C
ATOM   1306  O   TRP   178    -167.923 141.429  -4.441  1.00342.61           O
ATOM   1307  N   ASN   179    -166.047 142.653  -4.706  1.00288.15           N
ATOM   1308  CA  ASN   179    -165.268 141.693  -3.977  1.00288.15           C
ATOM   1309  CB  ASN   179    -164.868 140.465  -4.810  1.00288.15           C
ATOM   1310  CG  ASN   179    -164.194 139.468  -3.881  1.00288.15           C
ATOM   1311  OD1 ASN   179    -164.853 138.791  -3.093  1.00288.15           O
ATOM   1312  ND2 ASN   179    -162.841 139.368  -3.976  1.00288.15           N
ATOM   1313  C   ASN   179    -164.002 142.355  -3.534  1.00288.15           C
ATOM   1314  O   ASN   179    -163.515 143.279  -4.184  1.00288.15           O
ATOM   1315  N   SER   180    -163.443 141.910  -2.388  1.00168.82           N
ATOM   1316  CA  SER   180    -162.194 142.457  -1.942  1.00168.82           C
ATOM   1317  CB  SER   180    -162.337 143.816  -1.234  1.00168.82           C
ATOM   1318  OG  SER   180    -163.091 143.666  -0.040  1.00168.82           O
ATOM   1319  C   SER   180    -161.599 141.507  -0.948  1.00168.82           C
ATOM   1320  O   SER   180    -162.319 140.871  -0.180  1.00168.82           O
ATOM   1321  N   GLN   181    -160.255 141.369  -0.953  1.00340.88           N
ATOM   1322  CA  GLN   181    -159.613 140.530   0.018  1.00340.88           C
ATOM   1323  CB  GLN   181    -160.124 139.078   0.008  1.00340.88           C
ATOM   1324  CG  GLN   181    -159.850 138.331  -1.297  1.00340.88           C
ATOM   1325  CD  GLN   181    -160.411 136.923  -1.148  1.00340.88           C
ATOM   1326  OE1 GLN   181    -160.920 136.555  -0.091  1.00340.88           O
ATOM   1327  NE2 GLN   181    -160.323 136.115  -2.238  1.00340.88           N
ATOM   1328  C   GLN   181    -158.142 140.512  -0.271  1.00340.88           C
ATOM   1329  O   GLN   181    -157.729 140.613  -1.425  1.00340.88           O
ATOM   1330  N   MET   182    -157.308 140.406   0.786  1.00282.01           N
ATOM   1331  CA  MET   182    -155.887 140.350   0.584  1.00282.01           C
ATOM   1332  CB  MET   182    -155.243 141.739   0.423  1.00282.01           C
ATOM   1333  CG  MET   182    -155.705 142.480  -0.833  1.00282.01           C
ATOM   1334  SD  MET   182    -155.084 144.184  -0.980  1.00282.01           S
ATOM   1335  CE  MET   182    -153.356 143.707  -1.266  1.00282.01           C
ATOM   1336  C   MET   182    -155.274 139.719   1.798  1.00282.01           C
ATOM   1337  O   MET   182    -155.791 139.863   2.905  1.00282.01           O
ATOM   1338  N   CYS   183    -154.159 138.977   1.618  1.00111.66           N
ATOM   1339  CA  CYS   183    -153.499 138.383   2.748  1.00111.66           C
ATOM   1340  CB  CYS   183    -154.241 137.165   3.321  1.00111.66           C
ATOM   1341  SG  CYS   183    -154.368 135.803   2.123  1.00111.66           S
ATOM   1342  C   CYS   183    -152.145 137.910   2.310  1.00111.66           C
ATOM   1343  O   CYS   183    -151.941 137.607   1.135  1.00111.66           O
ATOM   1344  N   CYS   184    -151.171 137.860   3.246  1.00107.05           N
ATOM   1345  CA  CYS   184    -149.867 137.368   2.898  1.00107.05           C
ATOM   1346  CB  CYS   184    -149.037 138.365   2.070  1.00107.05           C
ATOM   1347  SG  CYS   184    -147.394 137.716   1.640  1.00107.05           S
ATOM   1348  C   CYS   184    -149.098 137.105   4.159  1.00107.05           C
ATOM   1349  O   CYS   184    -149.298 137.779   5.170  1.00107.05           O
ATOM   1350  N   GLN   185    -148.208 136.087   4.138  1.00290.92           N
ATOM   1351  CA  GLN   185    -147.383 135.805   5.281  1.00290.92           C
ATOM   1352  CB  GLN   185    -148.187 135.518   6.562  1.00290.92           C
ATOM   1353  CG  GLN   185    -149.061 134.266   6.488  1.00290.92           C
ATOM   1354  CD  GLN   185    -149.782 134.128   7.821  1.00290.92           C
ATOM   1355  OE1 GLN   185    -149.664 134.987   8.695  1.00290.92           O
ATOM   1356  NE2 GLN   185    -150.553 133.020   7.985  1.00290.92           N
ATOM   1357  C   GLN   185    -146.536 134.605   4.969  1.00290.92           C
ATOM   1358  O   GLN   185    -146.825 133.862   4.031  1.00290.92           O
ATOM   1359  N   GLY   186    -145.444 134.392   5.742  1.00148.23           N
ATOM   1360  CA  GLY   186    -144.608 133.243   5.513  1.00148.23           C
ATOM   1361  C   GLY   186    -143.377 133.360   6.364  1.00148.23           C
ATOM   1362  O   GLY   186    -143.053 134.438   6.859  1.00148.23           O
ATOM   1363  N   GLU   187    -142.655 132.232   6.555  1.00265.89           N
ATOM   1364  CA  GLU   187    -141.449 132.233   7.341  1.00265.89           C
ATOM   1365  CB  GLU   187    -141.700 132.038   8.846  1.00265.89           C
ATOM   1366  CG  GLU   187    -142.428 133.213   9.501  1.00265.89           C
ATOM   1367  CD  GLU   187    -142.609 132.890  10.977  1.00265.89           C
ATOM   1368  OE1 GLU   187    -142.179 131.783  11.397  1.00265.89           O
ATOM   1369  OE2 GLU   187    -143.182 133.745  11.703  1.00265.89           O
ATOM   1370  C   GLU   187    -140.590 131.089   6.887  1.00265.89           C
ATOM   1371  O   GLU   187    -141.077 130.153   6.255  1.00265.89           O
ATOM   1372  N   GLN   188    -139.270 131.150   7.181  1.00335.76           N
ATOM   1373  CA  GLN   188    -138.379 130.085   6.802  1.00335.76           C
ATOM   1374  CB  GLN   188    -137.755 130.291   5.408  1.00335.76           C
ATOM   1375  CG  GLN   188    -136.856 129.147   4.931  1.00335.76           C
ATOM   1376  CD  GLN   188    -135.423 129.431   5.358  1.00335.76           C
ATOM   1377  OE1 GLN   188    -135.154 130.368   6.108  1.00335.76           O
ATOM   1378  NE2 GLN   188    -134.469 128.603   4.852  1.00335.76           N
ATOM   1379  C   GLN   188    -137.272 130.022   7.816  1.00335.76           C
ATOM   1380  O   GLN   188    -137.034 130.987   8.541  1.00335.76           O
ATOM   1381  N   ASN   189    -136.576 128.865   7.911  1.00229.06           N
ATOM   1382  CA  ASN   189    -135.502 128.731   8.861  1.00229.06           C
ATOM   1383  CB  ASN   189    -135.865 127.874  10.084  1.00229.06           C
ATOM   1384  CG  ASN   189    -136.891 128.648  10.901  1.00229.06           C
ATOM   1385  OD1 ASN   189    -137.975 128.147  11.198  1.00229.06           O
ATOM   1386  ND2 ASN   189    -136.540 129.907  11.278  1.00229.06           N
ATOM   1387  C   ASN   189    -134.330 128.079   8.184  1.00229.06           C
ATOM   1388  O   ASN   189    -134.478 127.352   7.203  1.00229.06           O
ATOM   1389  N   PRO   190    -133.155 128.365   8.688  1.00 93.13           N
ATOM   1390  CA  PRO   190    -131.942 127.816   8.129  1.00 93.13           C
ATOM   1391  CD  PRO   190    -132.925 129.663   9.300  1.00 93.13           C
ATOM   1392  CB  PRO   190    -130.822 128.797   8.490  1.00 93.13           C
ATOM   1393  CG  PRO   190    -131.419 129.686   9.594  1.00 93.13           C
ATOM   1394  C   PRO   190    -131.644 126.407   8.552  1.00 93.13           C
ATOM   1395  O   PRO   190    -132.131 125.958   9.588  1.00 93.13           O
ATOM   1396  N   PRO   191    -130.877 125.729   7.735  1.00 76.28           N
ATOM   1397  CA  PRO   191    -130.440 124.376   7.999  1.00 76.28           C
ATOM   1398  CD  PRO   191    -130.952 125.999   6.309  1.00 76.28           C
ATOM   1399  CB  PRO   191    -130.206 123.729   6.633  1.00 76.28           C
ATOM   1400  CG  PRO   191    -130.087 124.911   5.659  1.00 76.28           C
ATOM   1401  C   PRO   191    -129.209 124.366   8.858  1.00 76.28           C
ATOM   1402  O   PRO   191    -128.649 125.433   9.102  1.00 76.28           O
ATOM   1403  N   GLY   192    -128.769 123.173   9.323  1.00108.92           N
ATOM   1404  CA  GLY   192    -127.591 123.096  10.145  1.00108.92           C
ATOM   1405  C   GLY   192    -126.601 122.169   9.497  1.00108.92           C
ATOM   1406  O   GLY   192    -126.951 121.173   8.865  1.00108.92           O
ATOM   1407  N   PRO   193    -125.352 122.526   9.658  1.00185.40           N
ATOM   1408  CA  PRO   193    -124.265 121.755   9.094  1.00185.40           C
ATOM   1409  CD  PRO   193    -125.058 123.952   9.642  1.00185.40           C
ATOM   1410  CB  PRO   193    -123.099 122.729   8.927  1.00185.40           C
ATOM   1411  CG  PRO   193    -123.772 124.106   8.820  1.00185.40           C
ATOM   1412  C   PRO   193    -123.872 120.554   9.907  1.00185.40           C
ATOM   1413  O   PRO   193    -124.278 120.453  11.064  1.00185.40           O
ATOM   1414  N   PHE   194    -123.084 119.630   9.303  1.00280.25           N
ATOM   1415  CA  PHE   194    -122.583 118.459   9.976  1.00280.25           C
ATOM   1416  CB  PHE   194    -123.374 117.175   9.660  1.00280.25           C
ATOM   1417  CG  PHE   194    -123.264 116.899   8.198  1.00280.25           C
ATOM   1418  CD1 PHE   194    -122.200 116.189   7.691  1.00280.25           C
ATOM   1419  CD2 PHE   194    -124.233 117.350   7.331  1.00280.25           C
ATOM   1420  CE1 PHE   194    -122.101 115.936   6.343  1.00280.25           C
ATOM   1421  CE2 PHE   194    -124.141 117.100   5.982  1.00280.25           C
ATOM   1422  CZ  PHE   194    -123.073 116.392   5.485  1.00280.25           C
ATOM   1423  C   PHE   194    -121.163 118.246   9.529  1.00280.25           C
ATOM   1424  O   PHE   194    -120.732 118.826   8.534  1.00280.25           O
ATOM   1425  N   TRP   195    -120.385 117.422  10.272  1.00295.64           N
ATOM   1426  CA  TRP   195    -119.012 117.188   9.899  1.00295.64           C
ATOM   1427  CB  TRP   195    -118.015 117.994  10.749  1.00295.64           C
ATOM   1428  CG  TRP   195    -118.148 119.492  10.602  1.00295.64           C
ATOM   1429  CD2 TRP   195    -119.013 120.299  11.418  1.00295.64           C
ATOM   1430  CD1 TRP   195    -117.526 120.345   9.738  1.00295.64           C
ATOM   1431  NE1 TRP   195    -117.950 121.634   9.963  1.00295.64           N
ATOM   1432  CE2 TRP   195    -118.865 121.620  10.995  1.00295.64           C
ATOM   1433  CE3 TRP   195    -119.860 119.965  12.436  1.00295.64           C
ATOM   1434  CZ2 TRP   195    -119.566 122.632  11.587  1.00295.64           C
ATOM   1435  CZ3 TRP   195    -120.565 120.988  13.031  1.00295.64           C
ATOM   1436  CH2 TRP   195    -120.421 122.295  12.614  1.00295.64           C
ATOM   1437  C   TRP   195    -118.697 115.734  10.121  1.00295.64           C
ATOM   1438  O   TRP   195    -119.361 115.063  10.910  1.00295.64           O
ATOM   1439  N   LYS   196    -117.675 115.200   9.408  1.00332.42           N
ATOM   1440  CA  LYS   196    -117.295 113.818   9.573  1.00332.42           C
ATOM   1441  CB  LYS   196    -117.929 112.866   8.542  1.00332.42           C
ATOM   1442  CG  LYS   196    -117.394 113.058   7.120  1.00332.42           C
ATOM   1443  CD  LYS   196    -117.725 111.900   6.175  1.00332.42           C
ATOM   1444  CE  LYS   196    -117.160 112.078   4.763  1.00332.42           C
ATOM   1445  NZ  LYS   196    -117.884 113.157   4.056  1.00332.42           N
ATOM   1446  C   LYS   196    -115.806 113.705   9.395  1.00332.42           C
ATOM   1447  O   LYS   196    -115.166 114.620   8.881  1.00332.42           O
ATOM   1448  N   ALA   197    -115.208 112.571   9.835  1.00292.31           N
ATOM   1449  CA  ALA   197    -113.786 112.395   9.684  1.00292.31           C
ATOM   1450  CB  ALA   197    -112.971 112.984  10.847  1.00292.31           C
ATOM   1451  C   ALA   197    -113.471 110.925   9.630  1.00292.31           C
ATOM   1452  O   ALA   197    -114.283 110.092  10.029  1.00292.31           O
ATOM   1453  N   ALA   198    -112.273 110.576   9.101  1.00299.32           N
ATOM   1454  CA  ALA   198    -111.845 109.202   9.023  1.00299.32           C
ATOM   1455  CB  ALA   198    -112.356 108.468   7.770  1.00299.32           C
ATOM   1456  C   ALA   198    -110.342 109.181   8.960  1.00299.32           C
ATOM   1457  O   ALA   198    -109.715 110.188   8.637  1.00299.32           O
ATOM   1458  N   PHE   199    -109.722 108.027   9.304  1.00334.96           N
ATOM   1459  CA  PHE   199    -108.288 107.906   9.253  1.00334.96           C
ATOM   1460  CB  PHE   199    -107.620 108.496  10.511  1.00334.96           C
ATOM   1461  CG  PHE   199    -106.145 108.584  10.321  1.00334.96           C
ATOM   1462  CD1 PHE   199    -105.582 109.717   9.779  1.00334.96           C
ATOM   1463  CD2 PHE   199    -105.326 107.542  10.689  1.00334.96           C
ATOM   1464  CE1 PHE   199    -104.222 109.810   9.605  1.00334.96           C
ATOM   1465  CE2 PHE   199    -103.964 107.630  10.519  1.00334.96           C
ATOM   1466  CZ  PHE   199    -103.411 108.765   9.975  1.00334.96           C
ATOM   1467  C   PHE   199    -107.974 106.435   9.177  1.00334.96           C
ATOM   1468  O   PHE   199    -108.816 105.610   9.529  1.00334.96           O
ATOM   1469  N   ALA   200    -106.765 106.053   8.695  1.00295.74           N
ATOM   1470  CA  ALA   200    -106.457 104.645   8.607  1.00295.74           C
ATOM   1471  CB  ALA   200    -107.091 103.954   7.388  1.00295.74           C
ATOM   1472  C   ALA   200    -104.970 104.438   8.496  1.00295.74           C
ATOM   1473  O   ALA   200    -104.219 105.362   8.184  1.00295.74           O
ATOM   1474  N   ASP   201    -104.512 103.195   8.782  1.00248.14           N
ATOM   1475  CA  ASP   201    -103.118 102.837   8.699  1.00248.14           C
ATOM   1476  CB  ASP   201    -102.386 102.909  10.050  1.00248.14           C
ATOM   1477  CG  ASP   201    -102.263 104.370  10.455  1.00248.14           C
ATOM   1478  OD1 ASP   201    -102.022 105.217   9.554  1.00248.14           O
ATOM   1479  OD2 ASP   201    -102.400 104.657  11.674  1.00248.14           O
ATOM   1480  C   ASP   201    -103.029 101.406   8.244  1.00248.14           C
ATOM   1481  O   ASP   201    -104.006 100.664   8.336  1.00248.14           O
ATOM   1482  N   SER   202    -101.856 100.986   7.705  1.00201.64           N
ATOM   1483  CA  SER   202    -101.678  99.611   7.304  1.00201.64           C
ATOM   1484  CB  SER   202    -102.365  99.274   5.970  1.00201.64           C
ATOM   1485  OG  SER   202    -101.773 100.020   4.917  1.00201.64           O
ATOM   1486  C   SER   202    -100.206  99.328   7.136  1.00201.64           C
ATOM   1487  O   SER   202     -99.404 100.253   7.011  1.00201.64           O
ATOM   1488  N   SER   203     -99.803  98.030   7.153  1.00186.90           N
ATOM   1489  CA  SER   203     -98.411  97.695   6.961  1.00186.90           C
ATOM   1490  CB  SER   203     -97.465  98.455   7.905  1.00186.90           C
ATOM   1491  OG  SER   203     -97.679  98.032   9.244  1.00186.90           O
ATOM   1492  C   SER   203     -98.204  96.228   7.237  1.00186.90           C
ATOM   1493  O   SER   203     -99.162  95.480   7.422  1.00186.90           O
ATOM   1494  N   GLY   204     -96.920  95.785   7.250  1.00119.78           N
ATOM   1495  CA  GLY   204     -96.569  94.432   7.609  1.00119.78           C
ATOM   1496  C   GLY   204     -95.976  93.662   6.460  1.00119.78           C
ATOM   1497  O   GLY   204     -96.431  93.744   5.321  1.00119.78           O
ATOM   1498  N   GLN   205     -94.918  92.877   6.778  1.00299.09           N
ATOM   1499  CA  GLN   205     -94.233  91.987   5.874  1.00299.09           C
ATOM   1500  CB  GLN   205     -93.106  92.643   5.053  1.00299.09           C
ATOM   1501  CG  GLN   205     -92.416  91.652   4.108  1.00299.09           C
ATOM   1502  CD  GLN   205     -91.316  92.372   3.337  1.00299.09           C
ATOM   1503  OE1 GLN   205     -90.134  92.066   3.489  1.00299.09           O
ATOM   1504  NE2 GLN   205     -91.712  93.355   2.482  1.00299.09           N
ATOM   1505  C   GLN   205     -93.593  90.939   6.741  1.00299.09           C
ATOM   1506  O   GLN   205     -93.496  91.120   7.954  1.00299.09           O
ATOM   1507  N   HIS   206     -93.148  89.797   6.165  1.00265.84           N
ATOM   1508  CA  HIS   206     -92.565  88.804   7.027  1.00265.84           C
ATOM   1509  ND1 HIS   206     -95.713  89.164   7.728  1.00265.84           N
ATOM   1510  CG  HIS   206     -94.669  88.482   8.312  1.00265.84           C
ATOM   1511  CB  HIS   206     -93.595  87.787   7.534  1.00265.84           C
ATOM   1512  NE2 HIS   206     -95.979  89.358   9.927  1.00265.84           N
ATOM   1513  CD2 HIS   206     -94.846  88.612   9.656  1.00265.84           C
ATOM   1514  CE1 HIS   206     -96.466  89.668   8.738  1.00265.84           C
ATOM   1515  C   HIS   206     -91.477  88.064   6.310  1.00265.84           C
ATOM   1516  O   HIS   206     -91.405  88.023   5.084  1.00265.84           O
ATOM   1517  N   PRO   207     -90.603  87.508   7.110  1.00 91.91           N
ATOM   1518  CA  PRO   207     -89.491  86.754   6.594  1.00 91.91           C
ATOM   1519  CD  PRO   207     -90.289  88.124   8.387  1.00 91.91           C
ATOM   1520  CB  PRO   207     -88.410  86.782   7.679  1.00 91.91           C
ATOM   1521  CG  PRO   207     -89.133  87.280   8.943  1.00 91.91           C
ATOM   1522  C   PRO   207     -89.870  85.372   6.155  1.00 91.91           C
ATOM   1523  O   PRO   207     -90.829  84.800   6.671  1.00 91.91           O
ATOM   1524  N   PRO   208     -89.135  84.868   5.201  1.00154.60           N
ATOM   1525  CA  PRO   208     -89.361  83.531   4.705  1.00154.60           C
ATOM   1526  CD  PRO   208     -88.702  85.766   4.139  1.00154.60           C
ATOM   1527  CB  PRO   208     -88.742  83.488   3.311  1.00154.60           C
ATOM   1528  CG  PRO   208     -88.787  84.951   2.840  1.00154.60           C
ATOM   1529  C   PRO   208     -88.777  82.490   5.607  1.00154.60           C
ATOM   1530  O   PRO   208     -87.995  82.841   6.492  1.00154.60           O
ATOM   1531  N   ASP   209     -89.155  81.208   5.422  1.00163.96           N
ATOM   1532  CA  ASP   209     -88.567  80.187   6.238  1.00163.96           C
ATOM   1533  CB  ASP   209     -89.444  79.763   7.427  1.00163.96           C
ATOM   1534  CG  ASP   209     -89.252  80.803   8.519  1.00163.96           C
ATOM   1535  OD1 ASP   209     -88.099  81.296   8.652  1.00163.96           O
ATOM   1536  OD2 ASP   209     -90.243  81.118   9.231  1.00163.96           O
ATOM   1537  C   ASP   209     -88.313  78.962   5.419  1.00163.96           C
ATOM   1538  O   ASP   209     -89.176  78.092   5.314  1.00163.96           O
ATOM   1539  N   ALA   210     -87.118  78.865   4.803  1.00216.26           N
ATOM   1540  CA  ALA   210     -86.763  77.669   4.098  1.00216.26           C
ATOM   1541  CB  ALA   210     -87.200  77.681   2.622  1.00216.26           C
ATOM   1542  C   ALA   210     -85.272  77.570   4.131  1.00216.26           C
ATOM   1543  O   ALA   210     -84.587  78.532   3.779  1.00216.26           O
ATOM   1544  N   CYS   211     -84.739  76.404   4.559  1.00125.78           N
ATOM   1545  CA  CYS   211     -83.317  76.194   4.593  1.00125.78           C
ATOM   1546  CB  CYS   211     -82.592  76.880   5.772  1.00125.78           C
ATOM   1547  SG  CYS   211     -82.433  78.682   5.630  1.00125.78           S
ATOM   1548  C   CYS   211     -83.050  74.733   4.805  1.00125.78           C
ATOM   1549  O   CYS   211     -82.193  74.386   5.616  1.00125.78           O
ATOM   1550  N   ALA   212     -83.741  73.814   4.103  1.00224.89           N
ATOM   1551  CA  ALA   212     -83.403  72.435   4.343  1.00224.89           C
ATOM   1552  CB  ALA   212     -84.404  71.436   3.737  1.00224.89           C
ATOM   1553  C   ALA   212     -82.063  72.211   3.713  1.00224.89           C
ATOM   1554  O   ALA   212     -81.789  72.765   2.649  1.00224.89           O
ATOM   1555  N   PHE   213     -81.171  71.414   4.342  1.00271.42           N
ATOM   1556  CA  PHE   213     -79.888  71.314   3.706  1.00271.42           C
ATOM   1557  CB  PHE   213     -79.007  72.470   4.228  1.00271.42           C
ATOM   1558  CG  PHE   213     -78.145  73.051   3.161  1.00271.42           C
ATOM   1559  CD1 PHE   213     -78.660  74.049   2.366  1.00271.42           C
ATOM   1560  CD2 PHE   213     -76.853  72.637   2.955  1.00271.42           C
ATOM   1561  CE1 PHE   213     -77.905  74.620   1.369  1.00271.42           C
ATOM   1562  CE2 PHE   213     -76.091  73.206   1.959  1.00271.42           C
ATOM   1563  CZ  PHE   213     -76.615  74.201   1.165  1.00271.42           C
ATOM   1564  C   PHE   213     -79.290  70.005   4.160  1.00271.42           C
ATOM   1565  O   PHE   213     -79.032  69.855   5.353  1.00271.42           O
ATOM   1566  N   ARG   214     -79.047  69.021   3.250  1.00409.43           N
ATOM   1567  CA  ARG   214     -78.438  67.788   3.707  1.00409.43           C
ATOM   1568  CB  ARG   214     -79.228  67.106   4.838  1.00409.43           C
ATOM   1569  CG  ARG   214     -78.560  65.842   5.379  1.00409.43           C
ATOM   1570  CD  ARG   214     -77.174  66.100   5.969  1.00409.43           C
ATOM   1571  NE  ARG   214     -77.371  66.794   7.272  1.00409.43           N
ATOM   1572  CZ  ARG   214     -76.323  66.924   8.136  1.00409.43           C
ATOM   1573  NH1 ARG   214     -75.100  66.428   7.792  1.00409.43           N
ATOM   1574  NH2 ARG   214     -76.496  67.557   9.333  1.00409.43           N
ATOM   1575  C   ARG   214     -78.258  66.793   2.576  1.00409.43           C
ATOM   1576  O   ARG   214     -78.838  66.959   1.502  1.00409.43           O
ATOM   1577  N   ARG   215     -77.412  65.744   2.806  1.00335.52           N
ATOM   1578  CA  ARG   215     -77.087  64.658   1.892  1.00335.52           C
ATOM   1579  CB  ARG   215     -76.580  65.127   0.512  1.00335.52           C
ATOM   1580  CG  ARG   215     -75.557  66.259   0.542  1.00335.52           C
ATOM   1581  CD  ARG   215     -76.250  67.608   0.314  1.00335.52           C
ATOM   1582  NE  ARG   215     -75.221  68.665   0.102  1.00335.52           N
ATOM   1583  CZ  ARG   215     -74.940  69.575   1.081  1.00335.52           C
ATOM   1584  NH1 ARG   215     -75.553  69.476   2.296  1.00335.52           N
ATOM   1585  NH2 ARG   215     -74.061  70.590   0.835  1.00335.52           N
ATOM   1586  C   ARG   215     -76.195  63.619   2.566  1.00335.52           C
ATOM   1587  O   ARG   215     -76.441  63.297   3.727  1.00335.52           O
ATOM   1588  N   GLY   216     -75.144  63.042   1.901  1.00336.63           N
ATOM   1589  CA  GLY   216     -74.361  62.048   2.612  1.00336.63           C
ATOM   1590  C   GLY   216     -74.051  60.813   1.815  1.00336.63           C
ATOM   1591  O   GLY   216     -73.411  59.899   2.334  1.00336.63           O
ATOM   1592  N   ARG   217     -74.482  60.709   0.548  1.00278.55           N
ATOM   1593  CA  ARG   217     -74.097  59.533  -0.177  1.00278.55           C
ATOM   1594  CB  ARG   217     -74.675  59.499  -1.601  1.00278.55           C
ATOM   1595  CG  ARG   217     -76.193  59.659  -1.696  1.00278.55           C
ATOM   1596  CD  ARG   217     -76.895  58.424  -2.260  1.00278.55           C
ATOM   1597  NE  ARG   217     -78.239  58.853  -2.740  1.00278.55           N
ATOM   1598  CZ  ARG   217     -79.167  57.918  -3.093  1.00278.55           C
ATOM   1599  NH1 ARG   217     -78.896  56.589  -2.935  1.00278.55           N
ATOM   1600  NH2 ARG   217     -80.372  58.307  -3.604  1.00278.55           N
ATOM   1601  C   ARG   217     -72.609  59.612  -0.370  1.00278.55           C
ATOM   1602  O   ARG   217     -72.126  60.557  -0.992  1.00278.55           O
ATOM   1603  N   LYS   218     -71.867  58.627   0.193  1.00168.96           N
ATOM   1604  CA  LYS   218     -70.451  58.415   0.006  1.00168.96           C
ATOM   1605  CB  LYS   218     -69.688  59.351  -0.939  1.00168.96           C
ATOM   1606  CG  LYS   218     -68.355  58.717  -1.323  1.00168.96           C
ATOM   1607  CD  LYS   218     -67.586  59.481  -2.384  1.00168.96           C
ATOM   1608  CE  LYS   218     -66.717  60.578  -1.781  1.00168.96           C
ATOM   1609  NZ  LYS   218     -65.845  61.132  -2.834  1.00168.96           N
ATOM   1610  C   LYS   218     -69.722  58.380   1.310  1.00168.96           C
ATOM   1611  O   LYS   218     -70.190  58.900   2.325  1.00168.96           O
ATOM   1612  N   LYS   219     -68.572  57.674   1.290  1.00180.19           N
ATOM   1613  CA  LYS   219     -67.728  57.415   2.417  1.00180.19           C
ATOM   1614  CB  LYS   219     -66.738  56.292   2.090  1.00180.19           C
ATOM   1615  CG  LYS   219     -66.041  55.703   3.308  1.00180.19           C
ATOM   1616  CD  LYS   219     -65.353  54.372   2.997  1.00180.19           C
ATOM   1617  CE  LYS   219     -65.147  54.123   1.497  1.00180.19           C
ATOM   1618  NZ  LYS   219     -64.304  55.185   0.893  1.00180.19           N
ATOM   1619  C   LYS   219     -66.936  58.583   2.948  1.00180.19           C
ATOM   1620  O   LYS   219     -67.135  58.996   4.088  1.00180.19           O
ATOM   1621  N   ARG   220     -66.047  59.211   2.150  1.00196.30           N
ATOM   1622  CA  ARG   220     -65.213  60.141   2.862  1.00196.30           C
ATOM   1623  CB  ARG   220     -63.753  59.678   3.089  1.00196.30           C
ATOM   1624  CG  ARG   220     -63.544  58.393   3.897  1.00196.30           C
ATOM   1625  CD  ARG   220     -63.480  57.117   3.056  1.00196.30           C
ATOM   1626  NE  ARG   220     -62.043  56.746   2.907  1.00196.30           N
ATOM   1627  CZ  ARG   220     -61.424  56.011   3.877  1.00196.30           C
ATOM   1628  NH1 ARG   220     -62.106  55.665   5.006  1.00196.30           N
ATOM   1629  NH2 ARG   220     -60.121  55.627   3.727  1.00196.30           N
ATOM   1630  C   ARG   220     -65.045  61.434   2.139  1.00196.30           C
ATOM   1631  O   ARG   220     -65.221  61.540   0.927  1.00196.30           O
ATOM   1632  N   ILE   221     -64.680  62.463   2.928  1.00144.90           N
ATOM   1633  CA  ILE   221     -64.323  63.757   2.436  1.00144.90           C
ATOM   1634  CB  ILE   221     -65.237  64.868   2.870  1.00144.90           C
ATOM   1635  CG1 ILE   221     -64.903  66.157   2.093  1.00144.90           C
ATOM   1636  CG2 ILE   221     -65.131  65.003   4.398  1.00144.90           C
ATOM   1637  CD1 ILE   221     -65.964  67.254   2.191  1.00144.90           C
ATOM   1638  C   ILE   221     -62.985  63.992   3.043  1.00144.90           C
ATOM   1639  O   ILE   221     -62.683  63.382   4.068  1.00144.90           O
ATOM   1640  N   PRO   222     -62.156  64.802   2.447  1.00135.05           N
ATOM   1641  CA  PRO   222     -60.846  65.009   3.003  1.00135.05           C
ATOM   1642  CD  PRO   222     -62.153  64.937   0.999  1.00135.05           C
ATOM   1643  CB  PRO   222     -60.025  65.694   1.913  1.00135.05           C
ATOM   1644  CG  PRO   222     -60.688  65.211   0.612  1.00135.05           C
ATOM   1645  C   PRO   222     -60.896  65.784   4.281  1.00135.05           C
ATOM   1646  O   PRO   222     -61.830  66.570   4.450  1.00135.05           O
ATOM   1647  N   TYR   223     -59.953  65.499   5.217  1.00129.36           N
ATOM   1648  CA  TYR   223     -59.895  66.187   6.480  1.00129.36           C
ATOM   1649  CB  TYR   223     -59.066  65.446   7.553  1.00129.36           C
ATOM   1650  CG  TYR   223     -59.761  64.180   7.935  1.00129.36           C
ATOM   1651  CD1 TYR   223     -59.505  63.007   7.266  1.00129.36           C
ATOM   1652  CD2 TYR   223     -60.671  64.166   8.966  1.00129.36           C
ATOM   1653  CE1 TYR   223     -60.139  61.840   7.616  1.00129.36           C
ATOM   1654  CE2 TYR   223     -61.311  63.001   9.322  1.00129.36           C
ATOM   1655  CZ  TYR   223     -61.046  61.835   8.647  1.00129.36           C
ATOM   1656  OH  TYR   223     -61.699  60.635   9.005  1.00129.36           O
ATOM   1657  C   TYR   223     -59.354  67.584   6.376  1.00129.36           C
ATOM   1658  O   TYR   223     -60.013  68.538   6.784  1.00129.36           O
ATOM   1659  N   SER   224     -58.152  67.755   5.788  1.00 97.95           N
ATOM   1660  CA  SER   224     -57.574  69.066   5.789  1.00 97.95           C
ATOM   1661  CB  SER   224     -56.791  69.335   7.078  1.00 97.95           C
ATOM   1662  OG  SER   224     -56.224  70.633   7.062  1.00 97.95           O
ATOM   1663  C   SER   224     -56.603  69.153   4.659  1.00 97.95           C
ATOM   1664  O   SER   224     -56.067  68.146   4.201  1.00 97.95           O
ATOM   1665  N   LYS   225     -56.370  70.387   4.173  1.00 94.87           N
ATOM   1666  CA  LYS   225     -55.482  70.642   3.079  1.00 94.87           C
ATOM   1667  CB  LYS   225     -55.554  72.111   2.623  1.00 94.87           C
ATOM   1668  CG  LYS   225     -54.911  72.365   1.259  1.00 94.87           C
ATOM   1669  CD  LYS   225     -55.258  73.732   0.656  1.00 94.87           C
ATOM   1670  CE  LYS   225     -56.678  73.826   0.085  1.00 94.87           C
ATOM   1671  NZ  LYS   225     -56.784  73.021  -1.156  1.00 94.87           N
ATOM   1672  C   LYS   225     -54.071  70.351   3.493  1.00 94.87           C
ATOM   1673  O   LYS   225     -53.320  69.712   2.761  1.00 94.87           O
ATOM   1674  N   GLY   226     -53.674  70.836   4.686  1.00 44.63           N
ATOM   1675  CA  GLY   226     -52.353  70.645   5.219  1.00 44.63           C
ATOM   1676  C   GLY   226     -52.169  69.205   5.555  1.00 44.63           C
ATOM   1677  O   GLY   226     -51.054  68.685   5.569  1.00 44.63           O
ATOM   1678  N   GLN   227     -53.268  68.553   5.958  1.00127.39           N
ATOM   1679  CA  GLN   227     -53.211  67.177   6.339  1.00127.39           C
ATOM   1680  CB  GLN   227     -54.526  66.731   7.006  1.00127.39           C
ATOM   1681  CG  GLN   227     -54.609  66.999   8.520  1.00127.39           C
ATOM   1682  CD  GLN   227     -54.412  68.474   8.870  1.00127.39           C
ATOM   1683  OE1 GLN   227     -55.320  69.130   9.377  1.00127.39           O
ATOM   1684  NE2 GLN   227     -53.181  69.006   8.646  1.00127.39           N
ATOM   1685  C   GLN   227     -52.923  66.310   5.152  1.00127.39           C
ATOM   1686  O   GLN   227     -52.022  65.474   5.184  1.00127.39           O
ATOM   1687  N   LEU   228     -53.673  66.498   4.055  1.00 76.91           N
ATOM   1688  CA  LEU   228     -53.477  65.697   2.884  1.00 76.91           C
ATOM   1689  CB  LEU   228     -54.596  65.833   1.844  1.00 76.91           C
ATOM   1690  CG  LEU   228     -55.948  65.284   2.327  1.00 76.91           C
ATOM   1691  CD1 LEU   228     -56.920  65.143   1.150  1.00 76.91           C
ATOM   1692  CD2 LEU   228     -55.785  63.982   3.127  1.00 76.91           C
ATOM   1693  C   LEU   228     -52.195  66.069   2.222  1.00 76.91           C
ATOM   1694  O   LEU   228     -51.544  65.222   1.617  1.00 76.91           O
ATOM   1695  N   ARG   229     -51.822  67.361   2.265  1.00 97.44           N
ATOM   1696  CA  ARG   229     -50.626  67.766   1.587  1.00 97.44           C
ATOM   1697  CB  ARG   229     -50.380  69.284   1.596  1.00 97.44           C
ATOM   1698  CG  ARG   229     -49.106  69.665   0.832  1.00 97.44           C
ATOM   1699  CD  ARG   229     -48.803  71.164   0.800  1.00 97.44           C
ATOM   1700  NE  ARG   229     -49.883  71.833   0.020  1.00 97.44           N
ATOM   1701  CZ  ARG   229     -49.747  73.141  -0.345  1.00 97.44           C
ATOM   1702  NH1 ARG   229     -48.606  73.822  -0.029  1.00 97.44           N
ATOM   1703  NH2 ARG   229     -50.751  73.767  -1.025  1.00 97.44           N
ATOM   1704  C   ARG   229     -49.426  67.135   2.219  1.00 97.44           C
ATOM   1705  O   ARG   229     -48.563  66.605   1.524  1.00 97.44           O
ATOM   1706  N   GLU   230     -49.338  67.167   3.560  1.00 62.41           N
ATOM   1707  CA  GLU   230     -48.186  66.637   4.235  1.00 62.41           C
ATOM   1708  CB  GLU   230     -48.146  66.956   5.741  1.00 62.41           C
ATOM   1709  CG  GLU   230     -47.768  68.408   6.046  1.00 62.41           C
ATOM   1710  CD  GLU   230     -47.633  68.559   7.556  1.00 62.41           C
ATOM   1711  OE1 GLU   230     -48.655  68.352   8.264  1.00 62.41           O
ATOM   1712  OE2 GLU   230     -46.506  68.879   8.021  1.00 62.41           O
ATOM   1713  C   GLU   230     -48.126  65.155   4.077  1.00 62.41           C
ATOM   1714  O   GLU   230     -47.048  64.561   4.065  1.00 62.41           O
ATOM   1715  N   LEU   231     -49.291  64.501   4.018  1.00178.22           N
ATOM   1716  CA  LEU   231     -49.262  63.077   3.931  1.00178.22           C
ATOM   1717  CB  LEU   231     -50.652  62.478   4.124  1.00178.22           C
ATOM   1718  CG  LEU   231     -50.606  60.961   4.298  1.00178.22           C
ATOM   1719  CD1 LEU   231     -49.808  60.556   5.546  1.00178.22           C
ATOM   1720  CD2 LEU   231     -52.019  60.405   4.320  1.00178.22           C
ATOM   1721  C   LEU   231     -48.712  62.639   2.606  1.00178.22           C
ATOM   1722  O   LEU   231     -47.818  61.796   2.538  1.00178.22           O
ATOM   1723  N   GLU   232     -49.222  63.228   1.513  1.00 67.34           N
ATOM   1724  CA  GLU   232     -48.834  62.855   0.185  1.00 67.34           C
ATOM   1725  CB  GLU   232     -49.762  63.462  -0.882  1.00 67.34           C
ATOM   1726  CG  GLU   232     -51.173  62.866  -0.798  1.00 67.34           C
ATOM   1727  CD  GLU   232     -52.056  63.494  -1.865  1.00 67.34           C
ATOM   1728  OE1 GLU   232     -52.304  64.726  -1.781  1.00 67.34           O
ATOM   1729  OE2 GLU   232     -52.497  62.744  -2.777  1.00 67.34           O
ATOM   1730  C   GLU   232     -47.413  63.256  -0.072  1.00 67.34           C
ATOM   1731  O   GLU   232     -46.706  62.594  -0.829  1.00 67.34           O
ATOM   1732  N   ARG   233     -46.964  64.385   0.505  1.00120.92           N
ATOM   1733  CA  ARG   233     -45.609  64.814   0.287  1.00120.92           C
ATOM   1734  CB  ARG   233     -45.347  66.214   0.861  1.00120.92           C
ATOM   1735  CG  ARG   233     -45.721  67.338  -0.108  1.00120.92           C
ATOM   1736  CD  ARG   233     -47.111  67.196  -0.729  1.00120.92           C
ATOM   1737  NE  ARG   233     -46.994  66.181  -1.815  1.00120.92           N
ATOM   1738  CZ  ARG   233     -48.018  65.993  -2.696  1.00120.92           C
ATOM   1739  NH1 ARG   233     -49.167  66.717  -2.568  1.00120.92           N
ATOM   1740  NH2 ARG   233     -47.889  65.087  -3.709  1.00120.92           N
ATOM   1741  C   ARG   233     -44.616  63.866   0.886  1.00120.92           C
ATOM   1742  O   ARG   233     -43.697  63.401   0.213  1.00120.92           O
ATOM   1743  N   GLU   234     -44.797  63.518   2.169  1.00 89.60           N
ATOM   1744  CA  GLU   234     -43.851  62.677   2.843  1.00 89.60           C
ATOM   1745  CB  GLU   234     -44.208  62.474   4.323  1.00 89.60           C
ATOM   1746  CG  GLU   234     -44.178  63.770   5.135  1.00 89.60           C
ATOM   1747  CD  GLU   234     -42.725  64.155   5.373  1.00 89.60           C
ATOM   1748  OE1 GLU   234     -41.961  64.241   4.375  1.00 89.60           O
ATOM   1749  OE2 GLU   234     -42.358  64.361   6.561  1.00 89.60           O
ATOM   1750  C   GLU   234     -43.863  61.334   2.193  1.00 89.60           C
ATOM   1751  O   GLU   234     -42.847  60.641   2.145  1.00 89.60           O
ATOM   1752  N   TYR   235     -45.055  60.904   1.748  1.00 70.05           N
ATOM   1753  CA  TYR   235     -45.201  59.623   1.123  1.00 70.05           C
ATOM   1754  CB  TYR   235     -46.676  59.206   0.990  1.00 70.05           C
ATOM   1755  CG  TYR   235     -46.719  57.723   0.838  1.00 70.05           C
ATOM   1756  CD1 TYR   235     -46.511  57.104  -0.374  1.00 70.05           C
ATOM   1757  CD2 TYR   235     -46.973  56.947   1.946  1.00 70.05           C
ATOM   1758  CE1 TYR   235     -46.559  55.731  -0.470  1.00 70.05           C
ATOM   1759  CE2 TYR   235     -47.023  55.577   1.856  1.00 70.05           C
ATOM   1760  CZ  TYR   235     -46.815  54.967   0.644  1.00 70.05           C
ATOM   1761  OH  TYR   235     -46.865  53.560   0.548  1.00 70.05           O
ATOM   1762  C   TYR   235     -44.590  59.660  -0.246  1.00 70.05           C
ATOM   1763  O   TYR   235     -43.947  58.704  -0.668  1.00 70.05           O
ATOM   1764  N   ALA   236     -44.804  60.763  -0.991  1.00 39.89           N
ATOM   1765  CA  ALA   236     -44.325  60.902  -2.340  1.00 39.89           C
ATOM   1766  CB  ALA   236     -44.824  62.193  -3.011  1.00 39.89           C
ATOM   1767  C   ALA   236     -42.829  60.927  -2.384  1.00 39.89           C
ATOM   1768  O   ALA   236     -42.226  60.362  -3.295  1.00 39.89           O
ATOM   1769  N   ALA   237     -42.195  61.598  -1.404  1.00 60.05           N
ATOM   1770  CA  ALA   237     -40.773  61.785  -1.415  1.00 60.05           C
ATOM   1771  CB  ALA   237     -40.276  62.627  -0.229  1.00 60.05           C
ATOM   1772  C   ALA   237     -40.062  60.472  -1.357  1.00 60.05           C
ATOM   1773  O   ALA   237     -39.109  60.239  -2.098  1.00 60.05           O
ATOM   1774  N   ASN   238     -40.513  59.565  -0.480  1.00232.78           N
ATOM   1775  CA  ASN   238     -39.832  58.316  -0.356  1.00232.78           C
ATOM   1776  CB  ASN   238     -38.839  58.301   0.811  1.00232.78           C
ATOM   1777  CG  ASN   238     -37.773  57.283   0.460  1.00232.78           C
ATOM   1778  OD1 ASN   238     -37.947  56.477  -0.451  1.00232.78           O
ATOM   1779  ND2 ASN   238     -36.628  57.330   1.191  1.00232.78           N
ATOM   1780  C   ASN   238     -40.905  57.309  -0.090  1.00232.78           C
ATOM   1781  O   ASN   238     -41.895  57.245  -0.810  1.00232.78           O
ATOM   1782  N   LYS   239     -40.656  56.329   0.784  1.00208.03           N
ATOM   1783  CA  LYS   239     -41.737  55.478   1.184  1.00208.03           C
ATOM   1784  CB  LYS   239     -41.282  54.032   1.423  1.00208.03           C
ATOM   1785  CG  LYS   239     -40.251  53.876   2.538  1.00208.03           C
ATOM   1786  CD  LYS   239     -40.071  52.423   2.976  1.00208.03           C
ATOM   1787  CE  LYS   239     -41.355  51.798   3.525  1.00208.03           C
ATOM   1788  NZ  LYS   239     -42.280  51.487   2.413  1.00208.03           N
ATOM   1789  C   LYS   239     -42.426  55.966   2.421  1.00208.03           C
ATOM   1790  O   LYS   239     -43.654  56.016   2.497  1.00208.03           O
ATOM   1791  N   PHE   240     -41.627  56.357   3.437  1.00142.41           N
ATOM   1792  CA  PHE   240     -42.226  56.635   4.705  1.00142.41           C
ATOM   1793  CB  PHE   240     -42.359  55.343   5.536  1.00142.41           C
ATOM   1794  CG  PHE   240     -43.511  55.441   6.475  1.00142.41           C
ATOM   1795  CD1 PHE   240     -43.417  56.080   7.689  1.00142.41           C
ATOM   1796  CD2 PHE   240     -44.706  54.856   6.124  1.00142.41           C
ATOM   1797  CE1 PHE   240     -44.504  56.143   8.530  1.00142.41           C
ATOM   1798  CE2 PHE   240     -45.795  54.915   6.960  1.00142.41           C
ATOM   1799  CZ  PHE   240     -45.695  55.561   8.167  1.00142.41           C
ATOM   1800  C   PHE   240     -41.289  57.558   5.419  1.00142.41           C
ATOM   1801  O   PHE   240     -40.185  57.837   4.953  1.00142.41           O
ATOM   1802  N   ILE   241     -41.715  58.050   6.591  1.00135.62           N
ATOM   1803  CA  ILE   241     -40.956  58.982   7.364  1.00135.62           C
ATOM   1804  CB  ILE   241     -41.672  60.289   7.512  1.00135.62           C
ATOM   1805  CG1 ILE   241     -43.174  60.025   7.710  1.00135.62           C
ATOM   1806  CG2 ILE   241     -41.347  61.159   6.288  1.00135.62           C
ATOM   1807  CD1 ILE   241     -43.500  59.022   8.805  1.00135.62           C
ATOM   1808  C   ILE   241     -40.620  58.390   8.697  1.00135.62           C
ATOM   1809  O   ILE   241     -41.270  57.462   9.174  1.00135.62           O
ATOM   1810  N   THR   242     -39.540  58.903   9.318  1.00 49.35           N
ATOM   1811  CA  THR   242     -39.078  58.355  10.560  1.00 49.35           C
ATOM   1812  CB  THR   242     -37.699  58.804  10.942  1.00 49.35           C
ATOM   1813  OG1 THR   242     -37.677  60.210  11.129  1.00 49.35           O
ATOM   1814  CG2 THR   242     -36.722  58.401   9.825  1.00 49.35           C
ATOM   1815  C   THR   242     -40.014  58.760  11.645  1.00 49.35           C
ATOM   1816  O   THR   242     -40.925  59.554  11.438  1.00 49.35           O
ATOM   1817  N   LYS   243     -39.801  58.223  12.856  1.00117.03           N
ATOM   1818  CA  LYS   243     -40.713  58.475  13.929  1.00117.03           C
ATOM   1819  CB  LYS   243     -40.282  57.803  15.242  1.00117.03           C
ATOM   1820  CG  LYS   243     -40.152  56.285  15.107  1.00117.03           C
ATOM   1821  CD  LYS   243     -41.400  55.618  14.528  1.00117.03           C
ATOM   1822  CE  LYS   243     -41.513  55.771  13.009  1.00117.03           C
ATOM   1823  NZ  LYS   243     -42.741  55.105  12.522  1.00117.03           N
ATOM   1824  C   LYS   243     -40.774  59.949  14.152  1.00117.03           C
ATOM   1825  O   LYS   243     -41.845  60.495  14.411  1.00117.03           O
ATOM   1826  N   ASP   244     -39.622  60.636  14.063  1.00 70.48           N
ATOM   1827  CA  ASP   244     -39.619  62.057  14.256  1.00 70.48           C
ATOM   1828  CB  ASP   244     -38.214  62.678  14.175  1.00 70.48           C
ATOM   1829  CG  ASP   244     -37.512  62.409  15.492  1.00 70.48           C
ATOM   1830  OD1 ASP   244     -38.238  62.255  16.510  1.00 70.48           O
ATOM   1831  OD2 ASP   244     -36.253  62.359  15.505  1.00 70.48           O
ATOM   1832  C   ASP   244     -40.419  62.694  13.172  1.00 70.48           C
ATOM   1833  O   ASP   244     -41.193  63.614  13.427  1.00 70.48           O
ATOM   1834  N   LYS   245     -40.231  62.230  11.924  1.00 98.86           N
ATOM   1835  CA  LYS   245     -40.906  62.813  10.801  1.00 98.86           C
ATOM   1836  CB  LYS   245     -40.380  62.293   9.452  1.00 98.86           C
ATOM   1837  CG  LYS   245     -39.084  62.976   9.010  1.00 98.86           C
ATOM   1838  CD  LYS   245     -37.895  62.715   9.932  1.00 98.86           C
ATOM   1839  CE  LYS   245     -36.622  63.454   9.518  1.00 98.86           C
ATOM   1840  NZ  LYS   245     -35.553  63.209  10.511  1.00 98.86           N
ATOM   1841  C   LYS   245     -42.383  62.566  10.849  1.00 98.86           C
ATOM   1842  O   LYS   245     -43.176  63.478  10.625  1.00 98.86           O
ATOM   1843  N   ARG   246     -42.805  61.329  11.156  1.00113.92           N
ATOM   1844  CA  ARG   246     -44.208  61.032  11.170  1.00113.92           C
ATOM   1845  CB  ARG   246     -44.576  59.572  11.480  1.00113.92           C
ATOM   1846  CG  ARG   246     -44.149  59.048  12.850  1.00113.92           C
ATOM   1847  CD  ARG   246     -44.883  57.749  13.185  1.00113.92           C
ATOM   1848  NE  ARG   246     -44.289  57.154  14.414  1.00113.92           N
ATOM   1849  CZ  ARG   246     -45.032  56.284  15.160  1.00113.92           C
ATOM   1850  NH1 ARG   246     -46.346  56.079  14.857  1.00113.92           N
ATOM   1851  NH2 ARG   246     -44.472  55.619  16.210  1.00113.92           N
ATOM   1852  C   ARG   246     -44.826  61.838  12.251  1.00113.92           C
ATOM   1853  O   ARG   246     -46.010  62.172  12.199  1.00113.92           O
ATOM   1854  N   ARG   247     -44.047  62.084  13.317  1.00 99.99           N
ATOM   1855  CA  ARG   247     -44.525  62.847  14.431  1.00 99.99           C
ATOM   1856  CB  ARG   247     -43.531  62.913  15.603  1.00 99.99           C
ATOM   1857  CG  ARG   247     -43.425  61.595  16.368  1.00 99.99           C
ATOM   1858  CD  ARG   247     -42.758  61.727  17.735  1.00 99.99           C
ATOM   1859  NE  ARG   247     -42.875  60.404  18.406  1.00 99.99           N
ATOM   1860  CZ  ARG   247     -41.945  59.437  18.159  1.00 99.99           C
ATOM   1861  NH1 ARG   247     -40.912  59.692  17.304  1.00 99.99           N
ATOM   1862  NH2 ARG   247     -42.045  58.220  18.768  1.00 99.99           N
ATOM   1863  C   ARG   247     -44.785  64.244  13.987  1.00 99.99           C
ATOM   1864  O   ARG   247     -45.750  64.870  14.419  1.00 99.99           O
ATOM   1865  N   LYS   248     -43.924  64.771  13.100  1.00 62.81           N
ATOM   1866  CA  LYS   248     -44.062  66.124  12.661  1.00 62.81           C
ATOM   1867  CB  LYS   248     -42.990  66.493  11.622  1.00 62.81           C
ATOM   1868  CG  LYS   248     -41.566  66.385  12.175  1.00 62.81           C
ATOM   1869  CD  LYS   248     -40.483  66.366  11.093  1.00 62.81           C
ATOM   1870  CE  LYS   248     -39.061  66.259  11.648  1.00 62.81           C
ATOM   1871  NZ  LYS   248     -38.706  67.493  12.380  1.00 62.81           N
ATOM   1872  C   LYS   248     -45.403  66.238  12.020  1.00 62.81           C
ATOM   1873  O   LYS   248     -46.120  67.217  12.222  1.00 62.81           O
ATOM   1874  N   ILE   249     -45.785  65.218  11.232  1.00 74.19           N
ATOM   1875  CA  ILE   249     -47.056  65.276  10.581  1.00 74.19           C
ATOM   1876  CB  ILE   249     -47.330  64.069   9.727  1.00 74.19           C
ATOM   1877  CG1 ILE   249     -46.265  63.926   8.628  1.00 74.19           C
ATOM   1878  CG2 ILE   249     -48.763  64.187   9.178  1.00 74.19           C
ATOM   1879  CD1 ILE   249     -46.333  62.585   7.897  1.00 74.19           C
ATOM   1880  C   ILE   249     -48.122  65.301  11.619  1.00 74.19           C
ATOM   1881  O   ILE   249     -48.887  66.249  11.686  1.00 74.19           O
ATOM   1882  N   SER   250     -48.146  64.326  12.538  1.00100.30           N
ATOM   1883  CA  SER   250     -49.223  64.268  13.488  1.00100.30           C
ATOM   1884  CB  SER   250     -49.115  63.084  14.463  1.00100.30           C
ATOM   1885  OG  SER   250     -48.023  63.278  15.349  1.00100.30           O
ATOM   1886  C   SER   250     -49.203  65.522  14.299  1.00100.30           C
ATOM   1887  O   SER   250     -50.222  65.913  14.862  1.00100.30           O
ATOM   1888  N   ALA   251     -48.027  66.160  14.432  1.00 42.40           N
ATOM   1889  CA  ALA   251     -47.961  67.393  15.160  1.00 42.40           C
ATOM   1890  CB  ALA   251     -46.517  67.873  15.380  1.00 42.40           C
ATOM   1891  C   ALA   251     -48.679  68.469  14.400  1.00 42.40           C
ATOM   1892  O   ALA   251     -49.460  69.226  14.974  1.00 42.40           O
ATOM   1893  N   ALA   252     -48.399  68.584  13.082  1.00 54.45           N
ATOM   1894  CA  ALA   252     -48.999  69.589  12.244  1.00 54.45           C
ATOM   1895  CB  ALA   252     -48.330  69.675  10.862  1.00 54.45           C
ATOM   1896  C   ALA   252     -50.455  69.302  12.020  1.00 54.45           C
ATOM   1897  O   ALA   252     -51.304  70.189  12.040  1.00 54.45           O
ATOM   1898  N   THR   253     -50.749  68.024  11.756  1.00 75.72           N
ATOM   1899  CA  THR   253     -52.025  67.434  11.485  1.00 75.72           C
ATOM   1900  CB  THR   253     -51.919  66.055  10.905  1.00 75.72           C
ATOM   1901  OG1 THR   253     -51.239  65.195  11.804  1.00 75.72           O
ATOM   1902  CG2 THR   253     -51.162  66.136   9.568  1.00 75.72           C
ATOM   1903  C   THR   253     -52.801  67.351  12.754  1.00 75.72           C
ATOM   1904  O   THR   253     -54.020  67.196  12.733  1.00 75.72           O
ATOM   1905  N   SER   254     -52.102  67.430  13.897  1.00105.11           N
ATOM   1906  CA  SER   254     -52.691  67.301  15.202  1.00105.11           C
ATOM   1907  CB  SER   254     -53.638  68.458  15.562  1.00105.11           C
ATOM   1908  OG  SER   254     -54.180  68.257  16.859  1.00105.11           O
ATOM   1909  C   SER   254     -53.452  66.018  15.319  1.00105.11           C
ATOM   1910  O   SER   254     -54.677  66.004  15.392  1.00105.11           O
ATOM   1911  N   LEU   255     -52.718  64.889  15.321  1.00117.54           N
ATOM   1912  CA  LEU   255     -53.301  63.587  15.440  1.00117.54           C
ATOM   1913  CB  LEU   255     -52.912  62.691  14.258  1.00117.54           C
ATOM   1914  CG  LEU   255     -53.260  63.314  12.893  1.00117.54           C
ATOM   1915  CD1 LEU   255     -52.858  62.385  11.740  1.00117.54           C
ATOM   1916  CD2 LEU   255     -54.736  63.741  12.823  1.00117.54           C
ATOM   1917  C   LEU   255     -52.686  62.968  16.650  1.00117.54           C
ATOM   1918  O   LEU   255     -52.394  63.617  17.652  1.00117.54           O
ATOM   1919  N   SER   256     -52.578  61.640  16.608  1.00235.77           N
ATOM   1920  CA  SER   256     -51.820  60.914  17.565  1.00235.77           C
ATOM   1921  CB  SER   256     -52.682  60.037  18.486  1.00235.77           C
ATOM   1922  OG  SER   256     -53.483  59.160  17.711  1.00235.77           O
ATOM   1923  C   SER   256     -51.095  60.053  16.624  1.00235.77           C
ATOM   1924  O   SER   256     -51.758  59.442  15.813  1.00235.77           O
ATOM   1925  N   GLU   257     -49.781  59.884  16.770  1.00297.57           N
ATOM   1926  CA  GLU   257     -48.859  59.308  15.834  1.00297.57           C
ATOM   1927  CB  GLU   257     -47.643  58.830  16.622  1.00297.57           C
ATOM   1928  CG  GLU   257     -46.391  58.820  15.792  1.00297.57           C
ATOM   1929  CD  GLU   257     -46.179  60.283  15.517  1.00297.57           C
ATOM   1930  OE1 GLU   257     -46.113  61.076  16.491  1.00297.57           O
ATOM   1931  OE2 GLU   257     -46.129  60.627  14.312  1.00297.57           O
ATOM   1932  C   GLU   257     -49.420  58.076  15.192  1.00297.57           C
ATOM   1933  O   GLU   257     -49.239  57.864  13.993  1.00297.57           O
ATOM   1934  N   ARG   258     -50.139  57.242  15.953  1.00155.41           N
ATOM   1935  CA  ARG   258     -50.626  55.991  15.444  1.00155.41           C
ATOM   1936  CB  ARG   258     -51.560  55.288  16.442  1.00155.41           C
ATOM   1937  CG  ARG   258     -50.902  54.985  17.787  1.00155.41           C
ATOM   1938  CD  ARG   258     -50.055  53.714  17.775  1.00155.41           C
ATOM   1939  NE  ARG   258     -48.879  53.973  16.899  1.00155.41           N
ATOM   1940  CZ  ARG   258     -47.839  53.090  16.880  1.00155.41           C
ATOM   1941  NH1 ARG   258     -47.878  51.975  17.667  1.00155.41           N
ATOM   1942  NH2 ARG   258     -46.763  53.322  16.074  1.00155.41           N
ATOM   1943  C   ARG   258     -51.456  56.276  14.237  1.00155.41           C
ATOM   1944  O   ARG   258     -51.504  55.502  13.284  1.00155.41           O
ATOM   1945  N   GLN   259     -52.154  57.410  14.280  1.00125.19           N
ATOM   1946  CA  GLN   259     -53.016  57.889  13.257  1.00125.19           C
ATOM   1947  CB  GLN   259     -53.711  59.197  13.667  1.00125.19           C
ATOM   1948  CG  GLN   259     -54.702  59.715  12.628  1.00125.19           C
ATOM   1949  CD  GLN   259     -55.881  58.753  12.586  1.00125.19           C
ATOM   1950  OE1 GLN   259     -55.878  57.718  13.251  1.00125.19           O
ATOM   1951  NE2 GLN   259     -56.920  59.100  11.780  1.00125.19           N
ATOM   1952  C   GLN   259     -52.228  58.159  12.016  1.00125.19           C
ATOM   1953  O   GLN   259     -52.696  57.849  10.927  1.00125.19           O
ATOM   1954  N   ILE   260     -51.025  58.757  12.116  1.00138.57           N
ATOM   1955  CA  ILE   260     -50.296  59.038  10.915  1.00138.57           C
ATOM   1956  CB  ILE   260     -49.079  59.909  11.122  1.00138.57           C
ATOM   1957  CG1 ILE   260     -48.578  60.420   9.763  1.00138.57           C
ATOM   1958  CG2 ILE   260     -48.006  59.143  11.911  1.00138.57           C
ATOM   1959  CD1 ILE   260     -49.570  61.348   9.064  1.00138.57           C
ATOM   1960  C   ILE   260     -49.893  57.749  10.287  1.00138.57           C
ATOM   1961  O   ILE   260     -50.104  57.538   9.095  1.00138.57           O
ATOM   1962  N   THR   261     -49.369  56.815  11.098  1.00119.66           N
ATOM   1963  CA  THR   261     -48.904  55.574  10.568  1.00119.66           C
ATOM   1964  CB  THR   261     -48.313  54.676  11.619  1.00119.66           C
ATOM   1965  OG1 THR   261     -49.241  54.440  12.664  1.00119.66           O
ATOM   1966  CG2 THR   261     -47.048  55.348  12.175  1.00119.66           C
ATOM   1967  C   THR   261     -50.063  54.920   9.901  1.00119.66           C
ATOM   1968  O   THR   261     -49.931  54.334   8.830  1.00119.66           O
ATOM   1969  N   ILE   262     -51.247  55.031  10.517  1.00 93.42           N
ATOM   1970  CA  ILE   262     -52.436  54.487   9.943  1.00 93.42           C
ATOM   1971  CB  ILE   262     -53.635  54.662  10.827  1.00 93.42           C
ATOM   1972  CG1 ILE   262     -53.451  53.881  12.138  1.00 93.42           C
ATOM   1973  CG2 ILE   262     -54.876  54.247  10.022  1.00 93.42           C
ATOM   1974  CD1 ILE   262     -53.253  52.381  11.923  1.00 93.42           C
ATOM   1975  C   ILE   262     -52.717  55.218   8.674  1.00 93.42           C
ATOM   1976  O   ILE   262     -53.120  54.628   7.675  1.00 93.42           O
ATOM   1977  N   TRP   263     -52.493  56.539   8.691  1.00 91.55           N
ATOM   1978  CA  TRP   263     -52.849  57.405   7.618  1.00 91.55           C
ATOM   1979  CB  TRP   263     -52.580  58.875   7.947  1.00 91.55           C
ATOM   1980  CG  TRP   263     -53.416  59.803   7.109  1.00 91.55           C
ATOM   1981  CD2 TRP   263     -53.550  61.204   7.375  1.00 91.55           C
ATOM   1982  CD1 TRP   263     -54.226  59.527   6.047  1.00 91.55           C
ATOM   1983  NE1 TRP   263     -54.849  60.677   5.624  1.00 91.55           N
ATOM   1984  CE2 TRP   263     -54.445  61.715   6.438  1.00 91.55           C
ATOM   1985  CE3 TRP   263     -52.980  61.994   8.331  1.00 91.55           C
ATOM   1986  CZ2 TRP   263     -54.787  63.036   6.442  1.00 91.55           C
ATOM   1987  CZ3 TRP   263     -53.317  63.327   8.328  1.00 91.55           C
ATOM   1988  CH2 TRP   263     -54.203  63.832   7.402  1.00 91.55           C
ATOM   1989  C   TRP   263     -52.054  56.992   6.428  1.00 91.55           C
ATOM   1990  O   TRP   263     -52.568  56.938   5.313  1.00 91.55           O
ATOM   1991  N   PHE   264     -50.770  56.658   6.642  1.00 65.98           N
ATOM   1992  CA  PHE   264     -49.946  56.234   5.551  1.00 65.98           C
ATOM   1993  CB  PHE   264     -48.508  55.900   5.987  1.00 65.98           C
ATOM   1994  CG  PHE   264     -47.771  57.183   6.166  1.00 65.98           C
ATOM   1995  CD1 PHE   264     -48.128  58.075   7.150  1.00 65.98           C
ATOM   1996  CD2 PHE   264     -46.697  57.480   5.358  1.00 65.98           C
ATOM   1997  CE1 PHE   264     -47.435  59.253   7.307  1.00 65.98           C
ATOM   1998  CE2 PHE   264     -46.000  58.655   5.511  1.00 65.98           C
ATOM   1999  CZ  PHE   264     -46.372  59.547   6.486  1.00 65.98           C
ATOM   2000  C   PHE   264     -50.543  55.001   4.949  1.00 65.98           C
ATOM   2001  O   PHE   264     -50.652  54.890   3.730  1.00 65.98           O
ATOM   2002  N   GLN   265     -50.964  54.039   5.788  1.00 23.44           N
ATOM   2003  CA  GLN   265     -51.511  52.821   5.263  1.00 23.44           C
ATOM   2004  CB  GLN   265     -51.916  51.814   6.353  1.00 23.44           C
ATOM   2005  CG  GLN   265     -50.736  51.257   7.151  1.00 23.44           C
ATOM   2006  CD  GLN   265     -51.290  50.282   8.181  1.00 23.44           C
ATOM   2007  OE1 GLN   265     -52.487  49.997   8.204  1.00 23.44           O
ATOM   2008  NE2 GLN   265     -50.395  49.754   9.058  1.00 23.44           N
ATOM   2009  C   GLN   265     -52.751  53.149   4.497  1.00 23.44           C
ATOM   2010  O   GLN   265     -52.993  52.600   3.424  1.00 23.44           O
ATOM   2011  N   ASN   266     -53.566  54.070   5.039  1.00 55.90           N
ATOM   2012  CA  ASN   266     -54.819  54.439   4.447  1.00 55.90           C
ATOM   2013  CB  ASN   266     -55.561  55.456   5.334  1.00 55.90           C
ATOM   2014  CG  ASN   266     -57.058  55.367   5.077  1.00 55.90           C
ATOM   2015  OD1 ASN   266     -57.842  56.126   5.644  1.00 55.90           O
ATOM   2016  ND2 ASN   266     -57.475  54.408   4.210  1.00 55.90           N
ATOM   2017  C   ASN   266     -54.525  55.075   3.125  1.00 55.90           C
ATOM   2018  O   ASN   266     -55.198  54.835   2.124  1.00 55.90           O
ATOM   2019  N   ARG   267     -53.468  55.897   3.087  1.00153.14           N
ATOM   2020  CA  ARG   267     -53.102  56.573   1.884  1.00153.14           C
ATOM   2021  CB  ARG   267     -51.896  57.511   2.073  1.00153.14           C
ATOM   2022  CG  ARG   267     -51.323  58.045   0.759  1.00153.14           C
ATOM   2023  CD  ARG   267     -52.370  58.667  -0.165  1.00153.14           C
ATOM   2024  NE  ARG   267     -53.340  59.413   0.682  1.00153.14           N
ATOM   2025  CZ  ARG   267     -54.559  59.752   0.172  1.00153.14           C
ATOM   2026  NH1 ARG   267     -54.900  59.378  -1.095  1.00153.14           N
ATOM   2027  NH2 ARG   267     -55.442  60.465   0.928  1.00153.14           N
ATOM   2028  C   ARG   267     -52.754  55.542   0.869  1.00153.14           C
ATOM   2029  O   ARG   267     -53.005  55.731  -0.318  1.00153.14           O
ATOM   2030  N   ARG   268     -52.126  54.438   1.307  1.00152.98           N
ATOM   2031  CA  ARG   268     -51.783  53.387   0.400  1.00152.98           C
ATOM   2032  CB  ARG   268     -50.896  52.304   1.036  1.00152.98           C
ATOM   2033  CG  ARG   268     -50.718  51.067   0.152  1.00152.98           C
ATOM   2034  CD  ARG   268     -50.184  51.356  -1.252  1.00152.98           C
ATOM   2035  NE  ARG   268     -48.812  51.920  -1.126  1.00152.98           N
ATOM   2036  CZ  ARG   268     -48.011  51.979  -2.230  1.00152.98           C
ATOM   2037  NH1 ARG   268     -48.449  51.468  -3.417  1.00152.98           N
ATOM   2038  NH2 ARG   268     -46.777  52.557  -2.153  1.00152.98           N
ATOM   2039  C   ARG   268     -53.025  52.743  -0.106  1.00152.98           C
ATOM   2040  O   ARG   268     -53.101  52.376  -1.277  1.00152.98           O
ATOM   2041  N   VAL   269     -54.024  52.551   0.774  1.00102.35           N
ATOM   2042  CA  VAL   269     -55.223  51.908   0.336  1.00102.35           C
ATOM   2043  CB  VAL   269     -56.144  51.473   1.443  1.00102.35           C
ATOM   2044  CG1 VAL   269     -56.895  52.690   1.996  1.00102.35           C
ATOM   2045  CG2 VAL   269     -57.071  50.378   0.890  1.00102.35           C
ATOM   2046  C   VAL   269     -55.978  52.817  -0.578  1.00102.35           C
ATOM   2047  O   VAL   269     -56.575  52.356  -1.546  1.00102.35           O
ATOM   2048  N   LYS   270     -56.001  54.130  -0.271  1.00143.11           N
ATOM   2049  CA  LYS   270     -56.735  55.081  -1.060  1.00143.11           C
ATOM   2050  CB  LYS   270     -56.854  56.489  -0.446  1.00143.11           C
ATOM   2051  CG  LYS   270     -58.004  56.662   0.547  1.00143.11           C
ATOM   2052  CD  LYS   270     -57.719  56.177   1.964  1.00143.11           C
ATOM   2053  CE  LYS   270     -57.495  57.337   2.937  1.00143.11           C
ATOM   2054  NZ  LYS   270     -56.186  57.976   2.678  1.00143.11           N
ATOM   2055  C   LYS   270     -56.164  55.292  -2.421  1.00143.11           C
ATOM   2056  O   LYS   270     -56.907  55.407  -3.393  1.00143.11           O
ATOM   2057  N   GLU   271     -54.829  55.361  -2.524  1.00 70.13           N
ATOM   2058  CA  GLU   271     -54.166  55.718  -3.741  1.00 70.13           C
ATOM   2059  CB  GLU   271     -52.646  55.801  -3.550  1.00 70.13           C
ATOM   2060  CG  GLU   271     -52.034  54.467  -3.121  1.00 70.13           C
ATOM   2061  CD  GLU   271     -50.544  54.682  -2.918  1.00 70.13           C
ATOM   2062  OE1 GLU   271     -50.182  55.586  -2.120  1.00 70.13           O
ATOM   2063  OE2 GLU   271     -49.747  53.945  -3.558  1.00 70.13           O
ATOM   2064  C   GLU   271     -54.436  54.722  -4.820  1.00 70.13           C
ATOM   2065  O   GLU   271     -54.708  55.098  -5.957  1.00 70.13           O
ATOM   2066  N   LYS   272     -54.430  53.428  -4.472  1.00100.71           N
ATOM   2067  CA  LYS   272     -54.557  52.357  -5.415  1.00100.71           C
ATOM   2068  CB  LYS   272     -54.621  50.979  -4.740  1.00100.71           C
ATOM   2069  CG  LYS   272     -55.869  50.817  -3.871  1.00100.71           C
ATOM   2070  CD  LYS   272     -56.187  49.368  -3.506  1.00100.71           C
ATOM   2071  CE  LYS   272     -57.513  49.209  -2.761  1.00100.71           C
ATOM   2072  NZ  LYS   272     -57.896  47.782  -2.710  1.00100.71           N
ATOM   2073  C   LYS   272     -55.838  52.523  -6.156  1.00100.71           C
ATOM   2074  O   LYS   272     -55.960  52.133  -7.314  1.00100.71           O
ATOM   2075  N   LYS   273     -56.829  53.130  -5.499  1.00130.85           N
ATOM   2076  CA  LYS   273     -58.151  53.260  -6.018  1.00130.85           C
ATOM   2077  CB  LYS   273     -59.025  54.074  -5.045  1.00130.85           C
ATOM   2078  CG  LYS   273     -60.527  53.779  -5.081  1.00130.85           C
ATOM   2079  CD  LYS   273     -61.260  54.145  -6.369  1.00130.85           C
ATOM   2080  CE  LYS   273     -62.751  53.806  -6.290  1.00130.85           C
ATOM   2081  NZ  LYS   273     -63.486  54.453  -7.396  1.00130.85           N
ATOM   2082  C   LYS   273     -58.070  53.980  -7.326  1.00130.85           C
ATOM   2083  O   LYS   273     -58.803  53.649  -8.257  1.00130.85           O
ATOM   2084  N   VAL   274     -57.126  54.940  -7.429  1.00150.69           N
ATOM   2085  CA  VAL   274     -56.976  55.802  -8.563  1.00150.69           C
ATOM   2086  CB  VAL   274     -55.697  56.587  -8.581  1.00150.69           C
ATOM   2087  CG1 VAL   274     -55.682  57.519  -7.361  1.00150.69           C
ATOM   2088  CG2 VAL   274     -54.514  55.608  -8.648  1.00150.69           C
ATOM   2089  C   VAL   274     -57.041  55.014  -9.813  1.00150.69           C
ATOM   2090  O   VAL   274     -56.817  53.807  -9.834  1.00150.69           O
ATOM   2091  N   LEU   275     -57.406  55.740 -10.874  1.00168.13           N
ATOM   2092  CA  LEU   275     -57.649  55.299 -12.205  1.00168.13           C
ATOM   2093  CB  LEU   275     -58.179  56.416 -13.116  1.00168.13           C
ATOM   2094  CG  LEU   275     -59.575  56.924 -12.712  1.00168.13           C
ATOM   2095  CD1 LEU   275     -60.062  58.036 -13.655  1.00168.13           C
ATOM   2096  CD2 LEU   275     -60.577  55.765 -12.594  1.00168.13           C
ATOM   2097  C   LEU   275     -56.375  54.800 -12.781  1.00168.13           C
ATOM   2098  O   LEU   275     -56.371  54.151 -13.821  1.00168.13           O
ATOM   2099  N   ALA   276     -55.263  55.075 -12.088  1.00 91.53           N
ATOM   2100  CA  ALA   276     -53.920  54.876 -12.549  1.00 91.53           C
ATOM   2101  CB  ALA   276     -52.886  55.113 -11.437  1.00 91.53           C
ATOM   2102  C   ALA   276     -53.703  53.486 -13.074  1.00 91.53           C
ATOM   2103  O   ALA   276     -52.858  53.288 -13.943  1.00 91.53           O
ATOM   2104  N   LYS   277     -54.446  52.484 -12.584  1.00 81.08           N
ATOM   2105  CA  LYS   277     -54.215  51.112 -12.939  1.00 81.08           C
ATOM   2106  CB  LYS   277     -55.229  50.149 -12.302  1.00 81.08           C
ATOM   2107  CG  LYS   277     -54.869  48.679 -12.522  1.00 81.08           C
ATOM   2108  CD  LYS   277     -55.617  47.715 -11.599  1.00 81.08           C
ATOM   2109  CE  LYS   277     -55.205  46.254 -11.786  1.00 81.08           C
ATOM   2110  NZ  LYS   277     -55.817  45.417 -10.730  1.00 81.08           N
ATOM   2111  C   LYS   277     -54.262  50.900 -14.420  1.00 81.08           C
ATOM   2112  O   LYS   277     -53.596  49.988 -14.905  1.00 81.08           O
ATOM   2113  N   VAL   278     -55.030  51.713 -15.176  1.00115.50           N
ATOM   2114  CA  VAL   278     -55.179  51.483 -16.586  1.00115.50           C
ATOM   2115  CB  VAL   278     -55.976  52.557 -17.276  1.00115.50           C
ATOM   2116  CG1 VAL   278     -57.413  52.515 -16.729  1.00115.50           C
ATOM   2117  CG2 VAL   278     -55.287  53.918 -17.070  1.00115.50           C
ATOM   2118  C   VAL   278     -53.827  51.402 -17.226  1.00115.50           C
ATOM   2119  O   VAL   278     -53.550  50.442 -17.943  1.00115.50           O
ATOM   2120  N   LYS   279     -52.928  52.374 -16.983  1.00100.12           N
ATOM   2121  CA  LYS   279     -51.625  52.201 -17.553  1.00100.12           C
ATOM   2122  CB  LYS   279     -50.669  53.366 -17.251  1.00100.12           C
ATOM   2123  CG  LYS   279     -51.052  54.668 -17.956  1.00100.12           C
ATOM   2124  CD  LYS   279     -50.300  55.892 -17.433  1.00100.12           C
ATOM   2125  CE  LYS   279     -50.679  57.192 -18.145  1.00100.12           C
ATOM   2126  NZ  LYS   279     -50.251  57.136 -19.561  1.00100.12           N
ATOM   2127  C   LYS   279     -51.073  50.982 -16.895  1.00100.12           C
ATOM   2128  O   LYS   279     -50.564  50.071 -17.546  1.00100.12           O
ATOM   2129  N   ASN   280     -51.186  50.948 -15.556  1.00252.08           N
ATOM   2130  CA  ASN   280     -50.771  49.822 -14.782  1.00252.08           C
ATOM   2131  CB  ASN   280     -49.345  49.337 -15.098  1.00252.08           C
ATOM   2132  CG  ASN   280     -49.238  47.872 -14.685  1.00252.08           C
ATOM   2133  OD1 ASN   280     -49.114  47.543 -13.507  1.00252.08           O
ATOM   2134  ND2 ASN   280     -49.278  46.960 -15.693  1.00252.08           N
ATOM   2135  C   ASN   280     -50.825  50.305 -13.372  1.00252.08           C
ATOM   2136  O   ASN   280     -51.162  51.464 -13.132  1.00252.08           O
ATOM   2137  N   SER   281     -50.516  49.444 -12.387  1.00141.28           N
ATOM   2138  CA  SER   281     -50.585  49.960 -11.056  1.00141.28           C
ATOM   2139  CB  SER   281     -51.084  48.938 -10.021  1.00141.28           C
ATOM   2140  OG  SER   281     -51.119  49.532  -8.730  1.00141.28           O
ATOM   2141  C   SER   281     -49.208  50.368 -10.652  1.00141.28           C
ATOM   2142  O   SER   281     -48.410  49.551 -10.196  1.00141.28           O
ATOM   2143  N   ALA   282     -48.909  51.668 -10.828  1.00 93.90           N
ATOM   2144  CA  ALA   282     -47.670  52.251 -10.409  1.00 93.90           C
ATOM   2145  CB  ALA   282     -47.559  52.396  -8.881  1.00 93.90           C
ATOM   2146  C   ALA   282     -46.524  51.423 -10.878  1.00 93.90           C
ATOM   2147  O   ALA   282     -45.559  51.231 -10.142  1.00 93.90           O
ATOM   2148  N   THR   283     -46.577  50.908 -12.117  1.00257.42           N
ATOM   2149  CA  THR   283     -45.433  50.156 -12.528  1.00257.42           C
ATOM   2150  CB  THR   283     -45.692  48.699 -12.767  1.00257.42           C
ATOM   2151  OG1 THR   283     -44.463  47.989 -12.830  1.00257.42           O
ATOM   2152  CG2 THR   283     -46.437  48.556 -14.100  1.00257.42           C
ATOM   2153  C   THR   283     -44.967  50.737 -13.816  1.00257.42           C
ATOM   2154  O   THR   283     -45.730  51.340 -14.568  1.00257.42           O
ATOM   2155  N   PRO   284     -43.702  50.587 -14.060  1.00 82.29           N
ATOM   2156  CA  PRO   284     -43.168  51.088 -15.292  1.00 82.29           C
ATOM   2157  CD  PRO   284     -42.737  50.678 -12.978  1.00 82.29           C
ATOM   2158  CB  PRO   284     -41.707  51.451 -15.020  1.00 82.29           C
ATOM   2159  CG  PRO   284     -41.378  50.756 -13.687  1.00 82.29           C
ATOM   2160  C   PRO   284     -43.339  50.037 -16.334  1.00 82.29           C
ATOM   2161  O   PRO   284     -42.611  49.011 -16.261  1.00 82.29           O
ATOM   2162  OXT PRO   284     -44.210  50.221 -17.225  1.00 82.29           O
TER    2163      PRO   284
END
