# Supplementary material for: Computational Modeling of complete HOXB13 protein for predicting the functional effect of SNPs and the associated role in hereditary prostate cancer
Source: Sci Rep. 2017 Mar 8;7:43830. doi: 10.1038/srep43830 (PMC5363706; doi:10.1038/srep43830)
Supplement: Supplementary Dataset [file srep43830-s1.zip › SR Supplementary Data Files Complete/HOXB13 Modeller/HOXB13 Modeller/hoxb13.B99990023.pdb]

EXPDTA    THEORETICAL MODEL, MODELLER 9.17 2016/07/18 10:46:29
REMARK   6 MODELLER OBJECTIVE FUNCTION:      1922.3978
REMARK   6 MODELLER BEST TEMPLATE % SEQ ID:  80.822
REMARK   6 SEQUENCE: hoxb13
REMARK   6 DOPE score: -10080.08105
REMARK   6 GA341 score: 1.00000
REMARK   6 TEMPLATE: 2l7z 1:A - 73:A MODELS 1: - 284: AT 80.8%
ATOM      1  N   MET     1     -57.485  24.670  -3.384  1.00114.47           N
ATOM      2  CA  MET     1     -57.694  23.244  -3.726  1.00114.47           C
ATOM      3  CB  MET     1     -56.844  22.841  -4.944  1.00114.47           C
ATOM      4  CG  MET     1     -57.262  23.521  -6.248  1.00114.47           C
ATOM      5  SD  MET     1     -56.256  23.052  -7.688  1.00114.47           S
ATOM      6  CE  MET     1     -57.151  24.107  -8.864  1.00114.47           C
ATOM      7  C   MET     1     -57.303  22.356  -2.587  1.00114.47           C
ATOM      8  O   MET     1     -57.318  22.786  -1.434  1.00114.47           O
ATOM      9  N   GLU     2     -56.962  21.080  -2.894  1.00292.51           N
ATOM     10  CA  GLU     2     -56.573  20.137  -1.880  1.00292.51           C
ATOM     11  CB  GLU     2     -57.726  19.237  -1.402  1.00292.51           C
ATOM     12  CG  GLU     2     -57.325  18.274  -0.281  1.00292.51           C
ATOM     13  CD  GLU     2     -57.165  19.084   0.998  1.00292.51           C
ATOM     14  OE1 GLU     2     -57.360  20.327   0.939  1.00292.51           O
ATOM     15  OE2 GLU     2     -56.843  18.470   2.050  1.00292.51           O
ATOM     16  C   GLU     2     -55.512  19.230  -2.436  1.00292.51           C
ATOM     17  O   GLU     2     -55.362  19.069  -3.646  1.00292.51           O
ATOM     18  N   PRO     3     -54.747  18.666  -1.535  1.00103.74           N
ATOM     19  CA  PRO     3     -53.693  17.743  -1.885  1.00103.74           C
ATOM     20  CD  PRO     3     -54.444  19.383  -0.308  1.00103.74           C
ATOM     21  CB  PRO     3     -52.659  17.824  -0.760  1.00103.74           C
ATOM     22  CG  PRO     3     -53.396  18.513   0.400  1.00103.74           C
ATOM     23  C   PRO     3     -54.206  16.350  -2.098  1.00103.74           C
ATOM     24  O   PRO     3     -55.367  16.085  -1.788  1.00103.74           O
ATOM     25  N   GLY     4     -53.350  15.446  -2.628  1.00133.83           N
ATOM     26  CA  GLY     4     -53.734  14.082  -2.868  1.00133.83           C
ATOM     27  C   GLY     4     -52.684  13.194  -2.269  1.00133.83           C
ATOM     28  O   GLY     4     -51.641  13.666  -1.820  1.00133.83           O
ATOM     29  N   ASN     5     -52.942  11.867  -2.250  1.00259.23           N
ATOM     30  CA  ASN     5     -52.015  10.939  -1.661  1.00259.23           C
ATOM     31  CB  ASN     5     -52.581  10.215  -0.425  1.00259.23           C
ATOM     32  CG  ASN     5     -51.467   9.394   0.209  1.00259.23           C
ATOM     33  OD1 ASN     5     -50.537   9.938   0.803  1.00259.23           O
ATOM     34  ND2 ASN     5     -51.564   8.043   0.087  1.00259.23           N
ATOM     35  C   ASN     5     -51.674   9.888  -2.673  1.00259.23           C
ATOM     36  O   ASN     5     -52.387   9.699  -3.657  1.00259.23           O
ATOM     37  N   TYR     6     -50.541   9.187  -2.453  1.00387.43           N
ATOM     38  CA  TYR     6     -50.091   8.151  -3.340  1.00387.43           C
ATOM     39  CB  TYR     6     -48.728   8.468  -3.988  1.00387.43           C
ATOM     40  CG  TYR     6     -48.245   7.275  -4.744  1.00387.43           C
ATOM     41  CD1 TYR     6     -47.503   6.300  -4.112  1.00387.43           C
ATOM     42  CD2 TYR     6     -48.523   7.129  -6.083  1.00387.43           C
ATOM     43  CE1 TYR     6     -47.051   5.200  -4.801  1.00387.43           C
ATOM     44  CE2 TYR     6     -48.074   6.031  -6.778  1.00387.43           C
ATOM     45  CZ  TYR     6     -47.337   5.064  -6.137  1.00387.43           C
ATOM     46  OH  TYR     6     -46.875   3.936  -6.848  1.00387.43           O
ATOM     47  C   TYR     6     -49.924   6.897  -2.541  1.00387.43           C
ATOM     48  O   TYR     6     -49.453   6.930  -1.405  1.00387.43           O
ATOM     49  N   ALA     7     -50.335   5.750  -3.120  1.00280.62           N
ATOM     50  CA  ALA     7     -50.176   4.492  -2.449  1.00280.62           C
ATOM     51  CB  ALA     7     -51.418   4.052  -1.657  1.00280.62           C
ATOM     52  C   ALA     7     -49.938   3.457  -3.502  1.00280.62           C
ATOM     53  O   ALA     7     -50.353   3.620  -4.648  1.00280.62           O
ATOM     54  N   THR     8     -49.236   2.363  -3.142  1.00273.47           N
ATOM     55  CA  THR     8     -48.995   1.329  -4.105  1.00273.47           C
ATOM     56  CB  THR     8     -47.547   1.163  -4.462  1.00273.47           C
ATOM     57  OG1 THR     8     -47.409   0.246  -5.538  1.00273.47           O
ATOM     58  CG2 THR     8     -46.786   0.653  -3.226  1.00273.47           C
ATOM     59  C   THR     8     -49.454   0.035  -3.516  1.00273.47           C
ATOM     60  O   THR     8     -49.227  -0.242  -2.339  1.00273.47           O
ATOM     61  N   LEU     9     -50.143  -0.788  -4.330  1.00244.87           N
ATOM     62  CA  LEU     9     -50.591  -2.064  -3.858  1.00244.87           C
ATOM     63  CB  LEU     9     -52.105  -2.136  -3.598  1.00244.87           C
ATOM     64  CG  LEU     9     -52.571  -1.234  -2.440  1.00244.87           C
ATOM     65  CD1 LEU     9     -54.087  -1.353  -2.214  1.00244.87           C
ATOM     66  CD2 LEU     9     -51.751  -1.496  -1.166  1.00244.87           C
ATOM     67  C   LEU     9     -50.276  -3.073  -4.913  1.00244.87           C
ATOM     68  O   LEU     9     -50.275  -2.764  -6.103  1.00244.87           O
ATOM     69  N   ASP    10     -49.972  -4.314  -4.490  1.00214.39           N
ATOM     70  CA  ASP    10     -49.691  -5.354  -5.433  1.00214.39           C
ATOM     71  CB  ASP    10     -48.525  -6.268  -5.011  1.00214.39           C
ATOM     72  CG  ASP    10     -48.229  -7.247  -6.141  1.00214.39           C
ATOM     73  OD1 ASP    10     -48.973  -7.229  -7.158  1.00214.39           O
ATOM     74  OD2 ASP    10     -47.252  -8.030  -5.999  1.00214.39           O
ATOM     75  C   ASP    10     -50.917  -6.202  -5.513  1.00214.39           C
ATOM     76  O   ASP    10     -51.435  -6.652  -4.492  1.00214.39           O
ATOM     77  N   GLY    11     -51.433  -6.426  -6.736  1.00136.97           N
ATOM     78  CA  GLY    11     -52.602  -7.244  -6.860  1.00136.97           C
ATOM     79  C   GLY    11     -52.955  -7.318  -8.307  1.00136.97           C
ATOM     80  O   GLY    11     -52.406  -6.591  -9.134  1.00136.97           O
ATOM     81  N   ALA    12     -53.898  -8.218  -8.646  1.00244.05           N
ATOM     82  CA  ALA    12     -54.315  -8.362 -10.007  1.00244.05           C
ATOM     83  CB  ALA    12     -53.882  -9.692 -10.647  1.00244.05           C
ATOM     84  C   ALA    12     -55.807  -8.337 -10.010  1.00244.05           C
ATOM     85  O   ALA    12     -56.447  -8.675  -9.016  1.00244.05           O
ATOM     86  N   LYS    13     -56.400  -7.906 -11.138  1.00294.08           N
ATOM     87  CA  LYS    13     -57.827  -7.852 -11.227  1.00294.08           C
ATOM     88  CB  LYS    13     -58.360  -6.848 -12.266  1.00294.08           C
ATOM     89  CG  LYS    13     -59.884  -6.701 -12.235  1.00294.08           C
ATOM     90  CD  LYS    13     -60.411  -6.094 -10.932  1.00294.08           C
ATOM     91  CE  LYS    13     -61.936  -6.122 -10.809  1.00294.08           C
ATOM     92  NZ  LYS    13     -62.547  -5.234 -11.823  1.00294.08           N
ATOM     93  C   LYS    13     -58.311  -9.214 -11.601  1.00294.08           C
ATOM     94  O   LYS    13     -57.525 -10.093 -11.951  1.00294.08           O
ATOM     95  N   ASP    14     -59.637  -9.419 -11.511  1.00174.13           N
ATOM     96  CA  ASP    14     -60.230 -10.686 -11.811  1.00174.13           C
ATOM     97  CB  ASP    14     -61.641 -10.866 -11.222  1.00174.13           C
ATOM     98  CG  ASP    14     -62.564  -9.826 -11.838  1.00174.13           C
ATOM     99  OD1 ASP    14     -62.042  -8.838 -12.421  1.00174.13           O
ATOM    100  OD2 ASP    14     -63.807 -10.007 -11.736  1.00174.13           O
ATOM    101  C   ASP    14     -60.324 -10.806 -13.296  1.00174.13           C
ATOM    102  O   ASP    14     -59.464 -10.303 -14.017  1.00174.13           O
ATOM    103  N   ILE    15     -61.373 -11.511 -13.770  1.00 93.90           N
ATOM    104  CA  ILE    15     -61.595 -11.792 -15.161  1.00 93.90           C
ATOM    105  CB  ILE    15     -62.993 -12.254 -15.453  1.00 93.90           C
ATOM    106  CG1 ILE    15     -63.300 -13.562 -14.704  1.00 93.90           C
ATOM    107  CG2 ILE    15     -63.153 -12.360 -16.978  1.00 93.90           C
ATOM    108  CD1 ILE    15     -64.787 -13.917 -14.690  1.00 93.90           C
ATOM    109  C   ILE    15     -61.367 -10.553 -15.961  1.00 93.90           C
ATOM    110  O   ILE    15     -61.856  -9.475 -15.629  1.00 93.90           O
ATOM    111  N   GLU    16     -60.578 -10.699 -17.043  1.00242.39           N
ATOM    112  CA  GLU    16     -60.251  -9.601 -17.901  1.00242.39           C
ATOM    113  CB  GLU    16     -58.739  -9.434 -18.128  1.00242.39           C
ATOM    114  CG  GLU    16     -58.375  -8.262 -19.043  1.00242.39           C
ATOM    115  CD  GLU    16     -56.858  -8.227 -19.172  1.00242.39           C
ATOM    116  OE1 GLU    16     -56.191  -9.098 -18.553  1.00242.39           O
ATOM    117  OE2 GLU    16     -56.346  -7.330 -19.895  1.00242.39           O
ATOM    118  C   GLU    16     -60.862  -9.889 -19.229  1.00242.39           C
ATOM    119  O   GLU    16     -61.151 -11.035 -19.561  1.00242.39           O
ATOM    120  N   GLY    17     -61.095  -8.827 -20.021  1.00103.55           N
ATOM    121  CA  GLY    17     -61.664  -8.998 -21.322  1.00103.55           C
ATOM    122  C   GLY    17     -63.128  -8.763 -21.190  1.00103.55           C
ATOM    123  O   GLY    17     -63.712  -8.987 -20.131  1.00103.55           O
ATOM    124  N   LEU    18     -63.761  -8.302 -22.283  1.00228.10           N
ATOM    125  CA  LEU    18     -65.166  -8.043 -22.230  1.00228.10           C
ATOM    126  CB  LEU    18     -65.547  -6.609 -22.634  1.00228.10           C
ATOM    127  CG  LEU    18     -64.987  -5.531 -21.686  1.00228.10           C
ATOM    128  CD1 LEU    18     -65.401  -4.122 -22.142  1.00228.10           C
ATOM    129  CD2 LEU    18     -65.369  -5.819 -20.225  1.00228.10           C
ATOM    130  C   LEU    18     -65.831  -8.953 -23.203  1.00228.10           C
ATOM    131  O   LEU    18     -65.329  -9.186 -24.300  1.00228.10           O
ATOM    132  N   LEU    19     -66.987  -9.513 -22.806  1.00275.47           N
ATOM    133  CA  LEU    19     -67.734 -10.340 -23.698  1.00275.47           C
ATOM    134  CB  LEU    19     -68.746 -11.263 -22.998  1.00275.47           C
ATOM    135  CG  LEU    19     -69.544 -12.147 -23.975  1.00275.47           C
ATOM    136  CD1 LEU    19     -68.620 -13.114 -24.736  1.00275.47           C
ATOM    137  CD2 LEU    19     -70.704 -12.866 -23.268  1.00275.47           C
ATOM    138  C   LEU    19     -68.500  -9.395 -24.559  1.00275.47           C
ATOM    139  O   LEU    19     -68.606  -8.213 -24.239  1.00275.47           O
ATOM    140  N   GLY    20     -69.030  -9.882 -25.695  1.00100.62           N
ATOM    141  CA  GLY    20     -69.762  -8.989 -26.542  1.00100.62           C
ATOM    142  C   GLY    20     -70.891  -8.456 -25.729  1.00100.62           C
ATOM    143  O   GLY    20     -71.643  -9.211 -25.114  1.00100.62           O
ATOM    144  N   ALA    21     -71.031  -7.118 -25.710  1.00239.65           N
ATOM    145  CA  ALA    21     -72.065  -6.506 -24.933  1.00239.65           C
ATOM    146  CB  ALA    21     -71.720  -6.377 -23.440  1.00239.65           C
ATOM    147  C   ALA    21     -72.248  -5.124 -25.462  1.00239.65           C
ATOM    148  O   ALA    21     -71.502  -4.675 -26.331  1.00239.65           O
ATOM    149  N   GLY    22     -73.276  -4.419 -24.955  1.00142.23           N
ATOM    150  CA  GLY    22     -73.526  -3.083 -25.400  1.00142.23           C
ATOM    151  C   GLY    22     -73.938  -2.292 -24.203  1.00142.23           C
ATOM    152  O   GLY    22     -73.991  -2.812 -23.089  1.00142.23           O
ATOM    153  N   GLY    23     -74.241  -0.997 -24.413  1.00 88.72           N
ATOM    154  CA  GLY    23     -74.650  -0.158 -23.327  1.00 88.72           C
ATOM    155  C   GLY    23     -73.475   0.665 -22.915  1.00 88.72           C
ATOM    156  O   GLY    23     -72.331   0.348 -23.237  1.00 88.72           O
ATOM    157  N   GLY    24     -73.747   1.760 -22.179  1.00151.79           N
ATOM    158  CA  GLY    24     -72.709   2.642 -21.736  1.00151.79           C
ATOM    159  C   GLY    24     -72.230   2.150 -20.412  1.00151.79           C
ATOM    160  O   GLY    24     -72.560   1.042 -19.992  1.00151.79           O
ATOM    161  N   ARG    25     -71.427   2.978 -19.716  1.00203.25           N
ATOM    162  CA  ARG    25     -70.916   2.564 -18.445  1.00203.25           C
ATOM    163  CB  ARG    25     -69.388   2.380 -18.411  1.00203.25           C
ATOM    164  CG  ARG    25     -68.933   1.173 -19.236  1.00203.25           C
ATOM    165  CD  ARG    25     -67.471   0.775 -19.024  1.00203.25           C
ATOM    166  NE  ARG    25     -67.205  -0.405 -19.895  1.00203.25           N
ATOM    167  CZ  ARG    25     -67.480  -1.665 -19.446  1.00203.25           C
ATOM    168  NH1 ARG    25     -68.000  -1.847 -18.197  1.00203.25           N
ATOM    169  NH2 ARG    25     -67.239  -2.743 -20.248  1.00203.25           N
ATOM    170  C   ARG    25     -71.307   3.569 -17.411  1.00203.25           C
ATOM    171  O   ARG    25     -71.759   4.671 -17.718  1.00203.25           O
ATOM    172  N   ASN    26     -71.151   3.166 -16.136  1.00 95.16           N
ATOM    173  CA  ASN    26     -71.533   3.916 -14.974  1.00 95.16           C
ATOM    174  CB  ASN    26     -71.348   3.115 -13.675  1.00 95.16           C
ATOM    175  CG  ASN    26     -72.335   1.956 -13.693  1.00 95.16           C
ATOM    176  OD1 ASN    26     -71.946   0.791 -13.616  1.00 95.16           O
ATOM    177  ND2 ASN    26     -73.651   2.280 -13.798  1.00 95.16           N
ATOM    178  C   ASN    26     -70.724   5.167 -14.845  1.00 95.16           C
ATOM    179  O   ASN    26     -71.237   6.183 -14.379  1.00 95.16           O
ATOM    180  N   LEU    27     -69.442   5.133 -15.261  1.00219.56           N
ATOM    181  CA  LEU    27     -68.561   6.252 -15.049  1.00219.56           C
ATOM    182  CB  LEU    27     -67.178   6.070 -15.702  1.00219.56           C
ATOM    183  CG  LEU    27     -66.383   4.877 -15.139  1.00219.56           C
ATOM    184  CD1 LEU    27     -67.099   3.545 -15.422  1.00219.56           C
ATOM    185  CD2 LEU    27     -64.930   4.888 -15.641  1.00219.56           C
ATOM    186  C   LEU    27     -69.174   7.495 -15.613  1.00219.56           C
ATOM    187  O   LEU    27     -69.747   7.487 -16.700  1.00219.56           O
ATOM    188  N   VAL    28     -69.075   8.597 -14.838  1.00 76.09           N
ATOM    189  CA  VAL    28     -69.649   9.855 -15.216  1.00 76.09           C
ATOM    190  CB  VAL    28     -70.890  10.177 -14.433  1.00 76.09           C
ATOM    191  CG1 VAL    28     -71.454  11.534 -14.881  1.00 76.09           C
ATOM    192  CG2 VAL    28     -71.879   9.015 -14.614  1.00 76.09           C
ATOM    193  C   VAL    28     -68.630  10.922 -14.938  1.00 76.09           C
ATOM    194  O   VAL    28     -67.692  10.719 -14.169  1.00 76.09           O
ATOM    195  N   ALA    29     -68.783  12.093 -15.593  1.00190.98           N
ATOM    196  CA  ALA    29     -67.884  13.206 -15.452  1.00190.98           C
ATOM    197  CB  ALA    29     -67.990  14.232 -16.593  1.00190.98           C
ATOM    198  C   ALA    29     -68.177  13.923 -14.170  1.00190.98           C
ATOM    199  O   ALA    29     -69.194  13.679 -13.523  1.00190.98           O
ATOM    200  N   HIS    30     -67.252  14.821 -13.768  1.00222.68           N
ATOM    201  CA  HIS    30     -67.380  15.579 -12.554  1.00222.68           C
ATOM    202  ND1 HIS    30     -64.958  13.323 -11.989  1.00222.68           N
ATOM    203  CG  HIS    30     -65.708  14.202 -11.239  1.00222.68           C
ATOM    204  CB  HIS    30     -66.101  15.575 -11.699  1.00222.68           C
ATOM    205  NE2 HIS    30     -65.415  12.291 -10.073  1.00222.68           N
ATOM    206  CD2 HIS    30     -65.979  13.555 -10.072  1.00222.68           C
ATOM    207  CE1 HIS    30     -64.813  12.198 -11.245  1.00222.68           C
ATOM    208  C   HIS    30     -67.657  17.003 -12.933  1.00222.68           C
ATOM    209  O   HIS    30     -67.678  17.344 -14.115  1.00222.68           O
ATOM    210  N   SER    31     -67.900  17.876 -11.929  1.00148.52           N
ATOM    211  CA  SER    31     -68.222  19.245 -12.228  1.00148.52           C
ATOM    212  CB  SER    31     -69.640  19.648 -11.787  1.00148.52           C
ATOM    213  OG  SER    31     -69.749  19.571 -10.373  1.00148.52           O
ATOM    214  C   SER    31     -67.266  20.161 -11.521  1.00148.52           C
ATOM    215  O   SER    31     -66.672  19.834 -10.495  1.00148.52           O
ATOM    216  N   PRO    32     -67.106  21.310 -12.127  1.00180.28           N
ATOM    217  CA  PRO    32     -66.238  22.336 -11.597  1.00180.28           C
ATOM    218  CD  PRO    32     -67.106  21.312 -13.583  1.00180.28           C
ATOM    219  CB  PRO    32     -65.863  23.227 -12.780  1.00180.28           C
ATOM    220  CG  PRO    32     -66.012  22.305 -14.000  1.00180.28           C
ATOM    221  C   PRO    32     -66.871  23.113 -10.481  1.00180.28           C
ATOM    222  O   PRO    32     -68.080  22.997 -10.281  1.00180.28           O
ATOM    223  N   LEU    33     -66.063  23.907  -9.742  1.00237.24           N
ATOM    224  CA  LEU    33     -66.544  24.706  -8.646  1.00237.24           C
ATOM    225  CB  LEU    33     -65.782  24.463  -7.332  1.00237.24           C
ATOM    226  CG  LEU    33     -65.938  23.031  -6.789  1.00237.24           C
ATOM    227  CD1 LEU    33     -67.394  22.740  -6.391  1.00237.24           C
ATOM    228  CD2 LEU    33     -65.368  21.994  -7.770  1.00237.24           C
ATOM    229  C   LEU    33     -66.379  26.157  -8.999  1.00237.24           C
ATOM    230  O   LEU    33     -65.642  26.503  -9.921  1.00237.24           O
ATOM    231  N   THR    34     -67.096  27.044  -8.270  1.00226.89           N
ATOM    232  CA  THR    34     -67.067  28.463  -8.511  1.00226.89           C
ATOM    233  CB  THR    34     -68.398  29.125  -8.317  1.00226.89           C
ATOM    234  OG1 THR    34     -68.824  28.978  -6.971  1.00226.89           O
ATOM    235  CG2 THR    34     -69.415  28.471  -9.270  1.00226.89           C
ATOM    236  C   THR    34     -66.099  29.119  -7.569  1.00226.89           C
ATOM    237  O   THR    34     -65.330  28.446  -6.886  1.00226.89           O
ATOM    238  N   SER    35     -66.110  30.474  -7.529  1.00125.18           N
ATOM    239  CA  SER    35     -65.199  31.210  -6.692  1.00125.18           C
ATOM    240  CB  SER    35     -64.464  32.340  -7.430  1.00125.18           C
ATOM    241  OG  SER    35     -63.590  33.015  -6.539  1.00125.18           O
ATOM    242  C   SER    35     -65.949  31.844  -5.565  1.00125.18           C
ATOM    243  O   SER    35     -66.850  32.662  -5.757  1.00125.18           O
ATOM    244  N   HIS    36     -65.539  31.478  -4.338  1.00247.41           N
ATOM    245  CA  HIS    36     -66.106  31.921  -3.100  1.00247.41           C
ATOM    246  ND1 HIS    36     -68.673  30.819  -4.997  1.00247.41           N
ATOM    247  CG  HIS    36     -68.509  31.526  -3.827  1.00247.41           C
ATOM    248  CB  HIS    36     -67.451  31.225  -2.812  1.00247.41           C
ATOM    249  NE2 HIS    36     -70.237  32.398  -4.986  1.00247.41           N
ATOM    250  CD2 HIS    36     -69.473  32.486  -3.836  1.00247.41           C
ATOM    251  CE1 HIS    36     -69.718  31.382  -5.652  1.00247.41           C
ATOM    252  C   HIS    36     -65.082  31.444  -2.118  1.00247.41           C
ATOM    253  O   HIS    36     -63.897  31.529  -2.439  1.00247.41           O
ATOM    254  N   PRO    37     -65.400  30.980  -0.939  1.00136.59           N
ATOM    255  CA  PRO    37     -64.335  30.386  -0.195  1.00136.59           C
ATOM    256  CD  PRO    37     -66.345  31.629  -0.048  1.00136.59           C
ATOM    257  CB  PRO    37     -64.824  30.272   1.254  1.00136.59           C
ATOM    258  CG  PRO    37     -66.282  30.772   1.223  1.00136.59           C
ATOM    259  C   PRO    37     -64.056  29.106  -0.906  1.00136.59           C
ATOM    260  O   PRO    37     -65.008  28.437  -1.305  1.00136.59           O
ATOM    261  N   ALA    38     -62.771  28.747  -1.079  1.00260.59           N
ATOM    262  CA  ALA    38     -62.445  27.576  -1.840  1.00260.59           C
ATOM    263  CB  ALA    38     -63.241  27.440  -3.150  1.00260.59           C
ATOM    264  C   ALA    38     -61.013  27.730  -2.220  1.00260.59           C
ATOM    265  O   ALA    38     -60.241  28.364  -1.503  1.00260.59           O
ATOM    266  N   ALA    39     -60.621  27.116  -3.355  1.00222.04           N
ATOM    267  CA  ALA    39     -59.278  27.271  -3.828  1.00222.04           C
ATOM    268  CB  ALA    39     -59.026  26.633  -5.205  1.00222.04           C
ATOM    269  C   ALA    39     -59.092  28.743  -3.958  1.00222.04           C
ATOM    270  O   ALA    39     -60.062  29.472  -4.164  1.00222.04           O
ATOM    271  N   PRO    40     -57.869  29.180  -3.805  1.00126.97           N
ATOM    272  CA  PRO    40     -57.567  30.585  -3.736  1.00126.97           C
ATOM    273  CD  PRO    40     -56.740  28.410  -4.302  1.00126.97           C
ATOM    274  CB  PRO    40     -56.048  30.687  -3.849  1.00126.97           C
ATOM    275  CG  PRO    40     -55.680  29.454  -4.694  1.00126.97           C
ATOM    276  C   PRO    40     -58.249  31.410  -4.777  1.00126.97           C
ATOM    277  O   PRO    40     -57.817  31.429  -5.928  1.00126.97           O
ATOM    278  N   THR    41     -59.332  32.088  -4.357  1.00276.56           N
ATOM    279  CA  THR    41     -60.074  33.031  -5.134  1.00276.56           C
ATOM    280  CB  THR    41     -60.479  32.520  -6.492  1.00276.56           C
ATOM    281  OG1 THR    41     -61.123  33.548  -7.229  1.00276.56           O
ATOM    282  CG2 THR    41     -61.402  31.299  -6.345  1.00276.56           C
ATOM    283  C   THR    41     -61.289  33.312  -4.312  1.00276.56           C
ATOM    284  O   THR    41     -61.986  32.386  -3.901  1.00276.56           O
ATOM    285  N   LEU    42     -61.578  34.589  -3.998  1.00302.57           N
ATOM    286  CA  LEU    42     -62.745  34.767  -3.188  1.00302.57           C
ATOM    287  CB  LEU    42     -62.504  34.703  -1.665  1.00302.57           C
ATOM    288  CG  LEU    42     -62.034  33.336  -1.124  1.00302.57           C
ATOM    289  CD1 LEU    42     -60.565  33.048  -1.474  1.00302.57           C
ATOM    290  CD2 LEU    42     -62.325  33.205   0.379  1.00302.57           C
ATOM    291  C   LEU    42     -63.366  36.097  -3.455  1.00302.57           C
ATOM    292  O   LEU    42     -62.690  37.079  -3.757  1.00302.57           O
ATOM    293  N   MET    43     -64.707  36.124  -3.358  1.00236.49           N
ATOM    294  CA  MET    43     -65.501  37.310  -3.466  1.00236.49           C
ATOM    295  CB  MET    43     -66.463  37.301  -4.669  1.00236.49           C
ATOM    296  CG  MET    43     -67.243  38.612  -4.813  1.00236.49           C
ATOM    297  SD  MET    43     -68.202  38.776  -6.349  1.00236.49           S
ATOM    298  CE  MET    43     -66.766  39.174  -7.387  1.00236.49           C
ATOM    299  C   MET    43     -66.349  37.516  -2.224  1.00236.49           C
ATOM    300  O   MET    43     -66.825  38.642  -2.085  1.00236.49           O
ATOM    301  N   PRO    44     -66.596  36.623  -1.270  1.00104.02           N
ATOM    302  CA  PRO    44     -67.402  37.005  -0.143  1.00104.02           C
ATOM    303  CD  PRO    44     -66.492  35.172  -1.358  1.00104.02           C
ATOM    304  CB  PRO    44     -67.765  35.728   0.609  1.00104.02           C
ATOM    305  CG  PRO    44     -66.768  34.694   0.074  1.00104.02           C
ATOM    306  C   PRO    44     -66.536  37.893   0.657  1.00104.02           C
ATOM    307  O   PRO    44     -65.370  38.023   0.294  1.00104.02           O
ATOM    308  N   ALA    45     -67.087  38.528   1.709  1.00179.92           N
ATOM    309  CA  ALA    45     -66.310  39.407   2.529  1.00179.92           C
ATOM    310  CB  ALA    45     -67.076  39.792   3.804  1.00179.92           C
ATOM    311  C   ALA    45     -65.090  38.641   2.929  1.00179.92           C
ATOM    312  O   ALA    45     -65.176  37.665   3.673  1.00179.92           O
ATOM    313  N   VAL    46     -63.910  39.078   2.429  1.00193.96           N
ATOM    314  CA  VAL    46     -62.667  38.409   2.626  1.00193.96           C
ATOM    315  CB  VAL    46     -62.639  37.323   1.556  1.00193.96           C
ATOM    316  CG1 VAL    46     -63.784  36.313   1.735  1.00193.96           C
ATOM    317  CG2 VAL    46     -62.633  37.960   0.167  1.00193.96           C
ATOM    318  C   VAL    46     -61.419  39.379   2.750  1.00193.96           C
ATOM    319  O   VAL    46     -61.527  40.514   2.301  1.00193.96           O
ATOM    320  N   ASN    47     -60.266  39.040   3.471  1.00200.37           N
ATOM    321  CA  ASN    47     -58.934  39.621   3.766  1.00200.37           C
ATOM    322  CB  ASN    47     -58.661  39.836   5.272  1.00200.37           C
ATOM    323  CG  ASN    47     -59.263  41.109   5.831  1.00200.37           C
ATOM    324  OD1 ASN    47     -58.971  42.204   5.358  1.00200.37           O
ATOM    325  ND2 ASN    47     -60.107  40.968   6.889  1.00200.37           N
ATOM    326  C   ASN    47     -57.774  38.646   3.441  1.00200.37           C
ATOM    327  O   ASN    47     -57.393  37.821   4.269  1.00200.37           O
ATOM    328  N   TYR    48     -57.223  38.748   2.213  1.00279.35           N
ATOM    329  CA  TYR    48     -56.227  38.194   1.326  1.00279.35           C
ATOM    330  CB  TYR    48     -56.577  36.803   0.768  1.00279.35           C
ATOM    331  CG  TYR    48     -55.462  36.372  -0.124  1.00279.35           C
ATOM    332  CD1 TYR    48     -54.291  35.885   0.414  1.00279.35           C
ATOM    333  CD2 TYR    48     -55.585  36.438  -1.492  1.00279.35           C
ATOM    334  CE1 TYR    48     -53.259  35.483  -0.399  1.00279.35           C
ATOM    335  CE2 TYR    48     -54.556  36.037  -2.311  1.00279.35           C
ATOM    336  CZ  TYR    48     -53.390  35.558  -1.764  1.00279.35           C
ATOM    337  OH  TYR    48     -52.334  35.146  -2.605  1.00279.35           O
ATOM    338  C   TYR    48     -56.254  39.172   0.149  1.00279.35           C
ATOM    339  O   TYR    48     -55.634  40.232   0.212  1.00279.35           O
ATOM    340  N   ALA    49     -56.987  38.834  -0.963  1.00225.78           N
ATOM    341  CA  ALA    49     -57.198  39.687  -2.132  1.00225.78           C
ATOM    342  CB  ALA    49     -56.983  38.958  -3.471  1.00225.78           C
ATOM    343  C   ALA    49     -58.637  40.184  -2.118  1.00225.78           C
ATOM    344  O   ALA    49     -59.578  39.395  -2.200  1.00225.78           O
ATOM    345  N   PRO    50     -58.798  41.488  -2.159  1.00140.65           N
ATOM    346  CA  PRO    50     -59.960  42.262  -1.713  1.00140.65           C
ATOM    347  CD  PRO    50     -57.936  42.264  -3.035  1.00140.65           C
ATOM    348  CB  PRO    50     -59.693  43.692  -2.196  1.00140.65           C
ATOM    349  CG  PRO    50     -58.742  43.519  -3.390  1.00140.65           C
ATOM    350  C   PRO    50     -61.443  41.953  -1.815  1.00140.65           C
ATOM    351  O   PRO    50     -61.971  41.766  -2.909  1.00140.65           O
ATOM    352  N   LEU    51     -62.081  41.995  -0.605  1.00263.72           N
ATOM    353  CA  LEU    51     -63.420  41.921  -0.048  1.00263.72           C
ATOM    354  CB  LEU    51     -64.069  40.525  -0.017  1.00263.72           C
ATOM    355  CG  LEU    51     -64.501  39.991  -1.401  1.00263.72           C
ATOM    356  CD1 LEU    51     -65.411  41.000  -2.118  1.00263.72           C
ATOM    357  CD2 LEU    51     -63.326  39.488  -2.251  1.00263.72           C
ATOM    358  C   LEU    51     -63.325  42.441   1.398  1.00263.72           C
ATOM    359  O   LEU    51     -62.846  43.552   1.621  1.00263.72           O
ATOM    360  N   ASP    52     -63.859  41.682   2.403  1.00169.73           N
ATOM    361  CA  ASP    52     -63.826  41.876   3.854  1.00169.73           C
ATOM    362  CB  ASP    52     -65.214  41.942   4.507  1.00169.73           C
ATOM    363  CG  ASP    52     -65.055  42.432   5.941  1.00169.73           C
ATOM    364  OD1 ASP    52     -63.904  42.753   6.340  1.00169.73           O
ATOM    365  OD2 ASP    52     -66.090  42.498   6.657  1.00169.73           O
ATOM    366  C   ASP    52     -62.991  40.818   4.622  1.00169.73           C
ATOM    367  O   ASP    52     -61.817  41.088   4.856  1.00169.73           O
ATOM    368  N   LEU    53     -63.511  39.604   5.044  1.00131.73           N
ATOM    369  CA  LEU    53     -62.838  38.542   5.847  1.00131.73           C
ATOM    370  CB  LEU    53     -63.869  37.610   6.514  1.00131.73           C
ATOM    371  CG  LEU    53     -64.764  38.327   7.543  1.00131.73           C
ATOM    372  CD1 LEU    53     -65.772  37.357   8.180  1.00131.73           C
ATOM    373  CD2 LEU    53     -63.918  39.079   8.584  1.00131.73           C
ATOM    374  C   LEU    53     -61.675  37.638   5.302  1.00131.73           C
ATOM    375  O   LEU    53     -60.578  37.885   5.801  1.00131.73           O
ATOM    376  N   PRO    54     -61.691  36.631   4.372  1.00205.53           N
ATOM    377  CA  PRO    54     -60.482  35.979   3.786  1.00205.53           C
ATOM    378  CD  PRO    54     -62.758  35.647   4.511  1.00205.53           C
ATOM    379  CB  PRO    54     -60.839  34.503   3.587  1.00205.53           C
ATOM    380  CG  PRO    54     -62.367  34.450   3.632  1.00205.53           C
ATOM    381  C   PRO    54     -59.530  36.468   2.641  1.00205.53           C
ATOM    382  O   PRO    54     -58.368  36.070   2.708  1.00205.53           O
ATOM    383  N   GLY    55     -59.942  37.275   1.605  1.00171.43           N
ATOM    384  CA  GLY    55     -59.271  37.975   0.510  1.00171.43           C
ATOM    385  C   GLY    55     -59.636  39.487   0.508  1.00171.43           C
ATOM    386  O   GLY    55     -60.697  39.871   0.026  1.00171.43           O
ATOM    387  N   SER    56     -58.672  40.358   0.906  1.00261.86           N
ATOM    388  CA  SER    56     -58.330  41.725   1.247  1.00261.86           C
ATOM    389  CB  SER    56     -57.630  42.522   0.132  1.00261.86           C
ATOM    390  OG  SER    56     -57.346  43.841   0.572  1.00261.86           O
ATOM    391  C   SER    56     -59.425  42.538   1.837  1.00261.86           C
ATOM    392  O   SER    56     -60.521  42.611   1.318  1.00261.86           O
ATOM    393  N   ALA    57     -59.156  43.229   2.957  1.00200.55           N
ATOM    394  CA  ALA    57     -60.220  44.027   3.489  1.00200.55           C
ATOM    395  CB  ALA    57     -59.917  44.716   4.828  1.00200.55           C
ATOM    396  C   ALA    57     -60.436  45.095   2.482  1.00200.55           C
ATOM    397  O   ALA    57     -59.552  45.357   1.668  1.00200.55           O
ATOM    398  N   GLU    58     -61.632  45.713   2.471  1.00192.55           N
ATOM    399  CA  GLU    58     -61.821  46.709   1.465  1.00192.55           C
ATOM    400  CB  GLU    58     -63.235  47.326   1.454  1.00192.55           C
ATOM    401  CG  GLU    58     -64.341  46.346   1.053  1.00192.55           C
ATOM    402  CD  GLU    58     -64.679  45.490   2.265  1.00192.55           C
ATOM    403  OE1 GLU    58     -64.143  45.784   3.366  1.00192.55           O
ATOM    404  OE2 GLU    58     -65.479  44.529   2.106  1.00192.55           O
ATOM    405  C   GLU    58     -60.803  47.789   1.693  1.00192.55           C
ATOM    406  O   GLU    58     -60.113  48.151   0.743  1.00192.55           O
ATOM    407  N   PRO    59     -60.658  48.353   2.870  1.00138.82           N
ATOM    408  CA  PRO    59     -59.596  49.308   3.043  1.00138.82           C
ATOM    409  CD  PRO    59     -61.782  48.641   3.747  1.00138.82           C
ATOM    410  CB  PRO    59     -60.017  50.232   4.192  1.00138.82           C
ATOM    411  CG  PRO    59     -61.179  49.491   4.876  1.00138.82           C
ATOM    412  C   PRO    59     -58.206  48.744   3.179  1.00138.82           C
ATOM    413  O   PRO    59     -57.293  49.310   2.580  1.00138.82           O
ATOM    414  N   PRO    60     -58.003  47.690   3.933  1.00106.60           N
ATOM    415  CA  PRO    60     -56.651  47.207   4.093  1.00106.60           C
ATOM    416  CD  PRO    60     -58.739  47.581   5.184  1.00106.60           C
ATOM    417  CB  PRO    60     -56.490  46.807   5.561  1.00106.60           C
ATOM    418  CG  PRO    60     -57.924  46.623   6.064  1.00106.60           C
ATOM    419  C   PRO    60     -56.280  46.108   3.154  1.00106.60           C
ATOM    420  O   PRO    60     -57.146  45.602   2.444  1.00106.60           O
ATOM    421  N   LYS    61     -54.984  45.733   3.150  1.00291.18           N
ATOM    422  CA  LYS    61     -54.488  44.642   2.363  1.00291.18           C
ATOM    423  CB  LYS    61     -53.384  45.039   1.371  1.00291.18           C
ATOM    424  CG  LYS    61     -52.862  43.861   0.545  1.00291.18           C
ATOM    425  CD  LYS    61     -53.898  43.256  -0.403  1.00291.18           C
ATOM    426  CE  LYS    61     -53.359  42.077  -1.217  1.00291.18           C
ATOM    427  NZ  LYS    61     -54.421  41.538  -2.093  1.00291.18           N
ATOM    428  C   LYS    61     -53.887  43.654   3.313  1.00291.18           C
ATOM    429  O   LYS    61     -53.538  43.998   4.441  1.00291.18           O
ATOM    430  N   GLN    62     -53.770  42.382   2.879  1.00300.23           N
ATOM    431  CA  GLN    62     -53.201  41.371   3.723  1.00300.23           C
ATOM    432  CB  GLN    62     -54.080  40.114   3.866  1.00300.23           C
ATOM    433  CG  GLN    62     -53.465  39.037   4.762  1.00300.23           C
ATOM    434  CD  GLN    62     -53.452  39.549   6.195  1.00300.23           C
ATOM    435  OE1 GLN    62     -52.938  38.890   7.098  1.00300.23           O
ATOM    436  NE2 GLN    62     -54.030  40.761   6.414  1.00300.23           N
ATOM    437  C   GLN    62     -51.910  40.936   3.110  1.00300.23           C
ATOM    438  O   GLN    62     -51.732  41.005   1.895  1.00300.23           O
ATOM    439  N   CYS    63     -50.959  40.494   3.956  1.00103.10           N
ATOM    440  CA  CYS    63     -49.688  40.060   3.455  1.00103.10           C
ATOM    441  CB  CYS    63     -48.502  40.871   4.004  1.00103.10           C
ATOM    442  SG  CYS    63     -46.903  40.291   3.361  1.00103.10           S
ATOM    443  C   CYS    63     -49.490  38.644   3.888  1.00103.10           C
ATOM    444  O   CYS    63     -50.102  38.181   4.851  1.00103.10           O
ATOM    445  N   HIS    64     -48.631  37.907   3.156  1.00193.34           N
ATOM    446  CA  HIS    64     -48.352  36.546   3.502  1.00193.34           C
ATOM    447  ND1 HIS    64     -48.735  36.374   0.160  1.00193.34           N
ATOM    448  CG  HIS    64     -48.567  35.492   1.204  1.00193.34           C
ATOM    449  CB  HIS    64     -47.672  35.739   2.382  1.00193.34           C
ATOM    450  NE2 HIS    64     -50.021  34.615  -0.282  1.00193.34           N
ATOM    451  CD2 HIS    64     -49.360  34.423   0.918  1.00193.34           C
ATOM    452  CE1 HIS    64     -49.614  35.800  -0.699  1.00193.34           C
ATOM    453  C   HIS    64     -47.427  36.560   4.671  1.00193.34           C
ATOM    454  O   HIS    64     -46.673  37.507   4.889  1.00193.34           O
ATOM    455  N   PRO    65     -47.510  35.522   5.451  1.00224.01           N
ATOM    456  CA  PRO    65     -46.658  35.404   6.598  1.00224.01           C
ATOM    457  CD  PRO    65     -48.774  34.828   5.634  1.00224.01           C
ATOM    458  CB  PRO    65     -47.225  34.247   7.417  1.00224.01           C
ATOM    459  CG  PRO    65     -48.724  34.258   7.061  1.00224.01           C
ATOM    460  C   PRO    65     -45.236  35.223   6.187  1.00224.01           C
ATOM    461  O   PRO    65     -44.348  35.474   7.000  1.00224.01           O
ATOM    462  N   CYS    66     -44.991  34.781   4.939  1.00 77.11           N
ATOM    463  CA  CYS    66     -43.639  34.573   4.516  1.00 77.11           C
ATOM    464  CB  CYS    66     -43.518  33.876   3.151  1.00 77.11           C
ATOM    465  SG  CYS    66     -41.788  33.630   2.650  1.00 77.11           S
ATOM    466  C   CYS    66     -42.997  35.916   4.399  1.00 77.11           C
ATOM    467  O   CYS    66     -43.637  36.919   4.088  1.00 77.11           O
ATOM    468  N   PRO    67     -41.728  35.943   4.686  1.00 65.34           N
ATOM    469  CA  PRO    67     -40.983  37.164   4.585  1.00 65.34           C
ATOM    470  CD  PRO    67     -41.161  35.041   5.671  1.00 65.34           C
ATOM    471  CB  PRO    67     -39.734  36.980   5.454  1.00 65.34           C
ATOM    472  CG  PRO    67     -39.690  35.472   5.763  1.00 65.34           C
ATOM    473  C   PRO    67     -40.691  37.445   3.151  1.00 65.34           C
ATOM    474  O   PRO    67     -40.711  36.517   2.345  1.00 65.34           O
ATOM    475  N   GLY    68     -40.431  38.720   2.810  1.00 66.37           N
ATOM    476  CA  GLY    68     -40.140  39.055   1.450  1.00 66.37           C
ATOM    477  C   GLY    68     -41.238  39.944   0.977  1.00 66.37           C
ATOM    478  O   GLY    68     -42.096  40.358   1.755  1.00 66.37           O
ATOM    479  N   VAL    69     -41.234  40.262  -0.330  1.00 30.78           N
ATOM    480  CA  VAL    69     -42.263  41.102  -0.860  1.00 30.78           C
ATOM    481  CB  VAL    69     -41.775  42.060  -1.907  1.00 30.78           C
ATOM    482  CG1 VAL    69     -42.984  42.820  -2.478  1.00 30.78           C
ATOM    483  CG2 VAL    69     -40.705  42.969  -1.278  1.00 30.78           C
ATOM    484  C   VAL    69     -43.255  40.202  -1.511  1.00 30.78           C
ATOM    485  O   VAL    69     -42.902  39.227  -2.174  1.00 30.78           O
ATOM    486  N   PRO    70     -44.502  40.500  -1.297  1.00158.78           N
ATOM    487  CA  PRO    70     -45.521  39.690  -1.894  1.00158.78           C
ATOM    488  CD  PRO    70     -44.915  41.026  -0.005  1.00158.78           C
ATOM    489  CB  PRO    70     -46.806  39.999  -1.129  1.00158.78           C
ATOM    490  CG  PRO    70     -46.302  40.420   0.262  1.00158.78           C
ATOM    491  C   PRO    70     -45.606  39.970  -3.355  1.00158.78           C
ATOM    492  O   PRO    70     -45.253  41.072  -3.774  1.00158.78           O
ATOM    493  N   GLN    71     -46.054  38.980  -4.147  1.00289.03           N
ATOM    494  CA  GLN    71     -46.189  39.182  -5.556  1.00289.03           C
ATOM    495  CB  GLN    71     -45.244  38.312  -6.401  1.00289.03           C
ATOM    496  CG  GLN    71     -45.396  38.536  -7.907  1.00289.03           C
ATOM    497  CD  GLN    71     -44.825  39.910  -8.233  1.00289.03           C
ATOM    498  OE1 GLN    71     -44.832  40.344  -9.384  1.00289.03           O
ATOM    499  NE2 GLN    71     -44.313  40.617  -7.190  1.00289.03           N
ATOM    500  C   GLN    71     -47.583  38.785  -5.898  1.00289.03           C
ATOM    501  O   GLN    71     -48.243  38.087  -5.130  1.00289.03           O
ATOM    502  N   GLY    72     -48.082  39.241  -7.061  1.00153.75           N
ATOM    503  CA  GLY    72     -49.420  38.883  -7.421  1.00153.75           C
ATOM    504  C   GLY    72     -49.367  38.248  -8.769  1.00153.75           C
ATOM    505  O   GLY    72     -48.564  38.629  -9.620  1.00153.75           O
ATOM    506  N   THR    73     -50.240  37.249  -8.991  1.00271.48           N
ATOM    507  CA  THR    73     -50.280  36.585 -10.255  1.00271.48           C
ATOM    508  CB  THR    73     -49.848  35.150 -10.197  1.00271.48           C
ATOM    509  OG1 THR    73     -49.748  34.614 -11.508  1.00271.48           O
ATOM    510  CG2 THR    73     -50.878  34.360  -9.372  1.00271.48           C
ATOM    511  C   THR    73     -51.703  36.597 -10.698  1.00271.48           C
ATOM    512  O   THR    73     -52.616  36.749  -9.885  1.00271.48           O
ATOM    513  N   SER    74     -51.930  36.459 -12.016  1.00184.36           N
ATOM    514  CA  SER    74     -53.277  36.451 -12.498  1.00184.36           C
ATOM    515  CB  SER    74     -53.569  37.559 -13.525  1.00184.36           C
ATOM    516  OG  SER    74     -54.918  37.477 -13.961  1.00184.36           O
ATOM    517  C   SER    74     -53.486  35.145 -13.185  1.00184.36           C
ATOM    518  O   SER    74     -52.566  34.563 -13.758  1.00184.36           O
ATOM    519  N   PRO    75     -54.691  34.663 -13.098  1.00173.50           N
ATOM    520  CA  PRO    75     -54.997  33.425 -13.754  1.00173.50           C
ATOM    521  CD  PRO    75     -55.452  34.829 -11.870  1.00173.50           C
ATOM    522  CB  PRO    75     -56.287  32.920 -13.115  1.00173.50           C
ATOM    523  CG  PRO    75     -56.252  33.527 -11.701  1.00173.50           C
ATOM    524  C   PRO    75     -55.105  33.675 -15.219  1.00173.50           C
ATOM    525  O   PRO    75     -55.351  34.815 -15.609  1.00173.50           O
ATOM    526  N   ALA    76     -54.910  32.635 -16.050  1.00186.39           N
ATOM    527  CA  ALA    76     -55.012  32.841 -17.462  1.00186.39           C
ATOM    528  CB  ALA    76     -53.878  32.180 -18.265  1.00186.39           C
ATOM    529  C   ALA    76     -56.291  32.217 -17.903  1.00186.39           C
ATOM    530  O   ALA    76     -56.653  31.118 -17.487  1.00186.39           O
ATOM    531  N   PRO    77     -57.000  32.939 -18.720  1.00 83.11           N
ATOM    532  CA  PRO    77     -58.237  32.437 -19.244  1.00 83.11           C
ATOM    533  CD  PRO    77     -56.999  34.388 -18.626  1.00 83.11           C
ATOM    534  CB  PRO    77     -59.057  33.661 -19.660  1.00 83.11           C
ATOM    535  CG  PRO    77     -58.053  34.827 -19.652  1.00 83.11           C
ATOM    536  C   PRO    77     -57.952  31.494 -20.364  1.00 83.11           C
ATOM    537  O   PRO    77     -56.866  31.560 -20.937  1.00 83.11           O
ATOM    538  N   VAL    78     -58.906  30.600 -20.680  1.00 79.56           N
ATOM    539  CA  VAL    78     -58.707  29.694 -21.769  1.00 79.56           C
ATOM    540  CB  VAL    78     -58.924  28.255 -21.402  1.00 79.56           C
ATOM    541  CG1 VAL    78     -57.874  27.855 -20.352  1.00 79.56           C
ATOM    542  CG2 VAL    78     -60.377  28.086 -20.926  1.00 79.56           C
ATOM    543  C   VAL    78     -59.725  30.047 -22.799  1.00 79.56           C
ATOM    544  O   VAL    78     -60.865  30.383 -22.481  1.00 79.56           O
ATOM    545  N   PRO    79     -59.320  30.012 -24.034  1.00 88.73           N
ATOM    546  CA  PRO    79     -60.235  30.320 -25.094  1.00 88.73           C
ATOM    547  CD  PRO    79     -57.951  30.339 -24.388  1.00 88.73           C
ATOM    548  CB  PRO    79     -59.379  30.704 -26.305  1.00 88.73           C
ATOM    549  CG  PRO    79     -57.947  30.284 -25.922  1.00 88.73           C
ATOM    550  C   PRO    79     -61.151  29.167 -25.332  1.00 88.73           C
ATOM    551  O   PRO    79     -60.762  28.032 -25.067  1.00 88.73           O
ATOM    552  N   TYR    80     -62.376  29.442 -25.814  1.00276.40           N
ATOM    553  CA  TYR    80     -63.301  28.386 -26.094  1.00276.40           C
ATOM    554  CB  TYR    80     -64.474  28.318 -25.103  1.00276.40           C
ATOM    555  CG  TYR    80     -65.346  27.181 -25.512  1.00276.40           C
ATOM    556  CD1 TYR    80     -65.030  25.896 -25.142  1.00276.40           C
ATOM    557  CD2 TYR    80     -66.480  27.400 -26.263  1.00276.40           C
ATOM    558  CE1 TYR    80     -65.828  24.841 -25.515  1.00276.40           C
ATOM    559  CE2 TYR    80     -67.282  26.349 -26.639  1.00276.40           C
ATOM    560  CZ  TYR    80     -66.956  25.067 -26.265  1.00276.40           C
ATOM    561  OH  TYR    80     -67.779  23.987 -26.651  1.00276.40           O
ATOM    562  C   TYR    80     -63.872  28.671 -27.440  1.00276.40           C
ATOM    563  O   TYR    80     -63.945  29.825 -27.860  1.00276.40           O
ATOM    564  N   GLY    81     -64.279  27.617 -28.173  1.00152.49           N
ATOM    565  CA  GLY    81     -64.850  27.854 -29.464  1.00152.49           C
ATOM    566  C   GLY    81     -65.624  26.641 -29.851  1.00152.49           C
ATOM    567  O   GLY    81     -65.311  25.527 -29.434  1.00152.49           O
ATOM    568  N   TYR    82     -66.672  26.835 -30.671  1.00313.66           N
ATOM    569  CA  TYR    82     -67.468  25.734 -31.115  1.00313.66           C
ATOM    570  CB  TYR    82     -68.921  25.785 -30.612  1.00313.66           C
ATOM    571  CG  TYR    82     -69.632  24.592 -31.153  1.00313.66           C
ATOM    572  CD1 TYR    82     -69.527  23.374 -30.524  1.00313.66           C
ATOM    573  CD2 TYR    82     -70.403  24.692 -32.289  1.00313.66           C
ATOM    574  CE1 TYR    82     -70.178  22.270 -31.017  1.00313.66           C
ATOM    575  CE2 TYR    82     -71.058  23.589 -32.788  1.00313.66           C
ATOM    576  CZ  TYR    82     -70.946  22.376 -32.151  1.00313.66           C
ATOM    577  OH  TYR    82     -71.618  21.246 -32.663  1.00313.66           O
ATOM    578  C   TYR    82     -67.512  25.794 -32.604  1.00313.66           C
ATOM    579  O   TYR    82     -67.650  26.869 -33.184  1.00313.66           O
ATOM    580  N   PHE    83     -67.368  24.632 -33.263  1.00284.02           N
ATOM    581  CA  PHE    83     -67.422  24.615 -34.695  1.00284.02           C
ATOM    582  CB  PHE    83     -66.056  24.378 -35.360  1.00284.02           C
ATOM    583  CG  PHE    83     -66.269  24.390 -36.835  1.00284.02           C
ATOM    584  CD1 PHE    83     -66.320  25.579 -37.523  1.00284.02           C
ATOM    585  CD2 PHE    83     -66.415  23.210 -37.531  1.00284.02           C
ATOM    586  CE1 PHE    83     -66.515  25.596 -38.884  1.00284.02           C
ATOM    587  CE2 PHE    83     -66.611  23.221 -38.892  1.00284.02           C
ATOM    588  CZ  PHE    83     -66.662  24.415 -39.571  1.00284.02           C
ATOM    589  C   PHE    83     -68.310  23.483 -35.084  1.00284.02           C
ATOM    590  O   PHE    83     -68.481  22.527 -34.328  1.00284.02           O
ATOM    591  N   GLY    84     -68.923  23.574 -36.279  1.00116.92           N
ATOM    592  CA  GLY    84     -69.771  22.511 -36.725  1.00116.92           C
ATOM    593  C   GLY    84     -70.679  23.069 -37.769  1.00116.92           C
ATOM    594  O   GLY    84     -70.713  24.276 -38.001  1.00116.92           O
ATOM    595  N   GLY    85     -71.448  22.183 -38.430  1.00 97.05           N
ATOM    596  CA  GLY    85     -72.363  22.627 -39.437  1.00 97.05           C
ATOM    597  C   GLY    85     -72.435  21.556 -40.473  1.00 97.05           C
ATOM    598  O   GLY    85     -71.722  20.556 -40.401  1.00 97.05           O
ATOM    599  N   GLY    86     -73.315  21.748 -41.474  1.00122.86           N
ATOM    600  CA  GLY    86     -73.442  20.784 -42.525  1.00122.86           C
ATOM    601  C   GLY    86     -74.632  21.172 -43.333  1.00122.86           C
ATOM    602  O   GLY    86     -75.474  21.947 -42.883  1.00122.86           O
ATOM    603  N   TYR    87     -74.732  20.634 -44.563  1.00308.32           N
ATOM    604  CA  TYR    87     -75.853  20.953 -45.393  1.00308.32           C
ATOM    605  CB  TYR    87     -75.472  21.716 -46.673  1.00308.32           C
ATOM    606  CG  TYR    87     -76.728  21.981 -47.430  1.00308.32           C
ATOM    607  CD1 TYR    87     -77.533  23.050 -47.104  1.00308.32           C
ATOM    608  CD2 TYR    87     -77.097  21.161 -48.469  1.00308.32           C
ATOM    609  CE1 TYR    87     -78.690  23.292 -47.804  1.00308.32           C
ATOM    610  CE2 TYR    87     -78.256  21.398 -49.173  1.00308.32           C
ATOM    611  CZ  TYR    87     -79.054  22.467 -48.840  1.00308.32           C
ATOM    612  OH  TYR    87     -80.243  22.716 -49.558  1.00308.32           O
ATOM    613  C   TYR    87     -76.474  19.667 -45.818  1.00308.32           C
ATOM    614  O   TYR    87     -75.779  18.704 -46.141  1.00308.32           O
ATOM    615  N   TYR    88     -77.820  19.612 -45.809  1.00284.81           N
ATOM    616  CA  TYR    88     -78.492  18.422 -46.228  1.00284.81           C
ATOM    617  CB  TYR    88     -79.351  17.778 -45.128  1.00284.81           C
ATOM    618  CG  TYR    88     -79.985  16.560 -45.704  1.00284.81           C
ATOM    619  CD1 TYR    88     -79.294  15.370 -45.768  1.00284.81           C
ATOM    620  CD2 TYR    88     -81.275  16.606 -46.175  1.00284.81           C
ATOM    621  CE1 TYR    88     -79.883  14.247 -46.300  1.00284.81           C
ATOM    622  CE2 TYR    88     -81.869  15.487 -46.708  1.00284.81           C
ATOM    623  CZ  TYR    88     -81.174  14.305 -46.772  1.00284.81           C
ATOM    624  OH  TYR    88     -81.778  13.152 -47.318  1.00284.81           O
ATOM    625  C   TYR    88     -79.422  18.814 -47.333  1.00284.81           C
ATOM    626  O   TYR    88     -80.132  19.815 -47.234  1.00284.81           O
ATOM    627  N   SER    89     -79.421  18.035 -48.432  1.00193.08           N
ATOM    628  CA  SER    89     -80.307  18.348 -49.512  1.00193.08           C
ATOM    629  CB  SER    89     -79.596  18.962 -50.731  1.00193.08           C
ATOM    630  OG  SER    89     -80.541  19.243 -51.753  1.00193.08           O
ATOM    631  C   SER    89     -80.924  17.068 -49.964  1.00193.08           C
ATOM    632  O   SER    89     -80.313  16.004 -49.884  1.00193.08           O
ATOM    633  N   CYS    90     -82.183  17.142 -50.437  1.00104.05           N
ATOM    634  CA  CYS    90     -82.840  15.967 -50.922  1.00104.05           C
ATOM    635  CB  CYS    90     -83.990  15.488 -50.023  1.00104.05           C
ATOM    636  SG  CYS    90     -84.803  13.993 -50.668  1.00104.05           S
ATOM    637  C   CYS    90     -83.429  16.317 -52.246  1.00104.05           C
ATOM    638  O   CYS    90     -83.827  17.458 -52.475  1.00104.05           O
ATOM    639  N   ARG    91     -83.478  15.339 -53.170  1.00325.34           N
ATOM    640  CA  ARG    91     -84.054  15.617 -54.451  1.00325.34           C
ATOM    641  CB  ARG    91     -83.020  15.668 -55.593  1.00325.34           C
ATOM    642  CG  ARG    91     -82.214  14.380 -55.787  1.00325.34           C
ATOM    643  CD  ARG    91     -82.992  13.239 -56.446  1.00325.34           C
ATOM    644  NE  ARG    91     -83.209  13.609 -57.873  1.00325.34           N
ATOM    645  CZ  ARG    91     -83.703  12.686 -58.749  1.00325.34           C
ATOM    646  NH1 ARG    91     -83.998  11.425 -58.318  1.00325.34           N
ATOM    647  NH2 ARG    91     -83.902  13.024 -60.057  1.00325.34           N
ATOM    648  C   ARG    91     -85.031  14.533 -54.756  1.00325.34           C
ATOM    649  O   ARG    91     -84.820  13.373 -54.404  1.00325.34           O
ATOM    650  N   VAL    92     -86.158  14.900 -55.394  1.00123.51           N
ATOM    651  CA  VAL    92     -87.129  13.916 -55.763  1.00123.51           C
ATOM    652  CB  VAL    92     -88.334  13.896 -54.869  1.00123.51           C
ATOM    653  CG1 VAL    92     -89.051  15.252 -54.987  1.00123.51           C
ATOM    654  CG2 VAL    92     -89.213  12.696 -55.259  1.00123.51           C
ATOM    655  C   VAL    92     -87.605  14.270 -57.132  1.00123.51           C
ATOM    656  O   VAL    92     -87.662  15.444 -57.493  1.00123.51           O
ATOM    657  N   SER    93     -87.939  13.251 -57.947  1.00207.23           N
ATOM    658  CA  SER    93     -88.426  13.543 -59.261  1.00207.23           C
ATOM    659  CB  SER    93     -87.359  13.404 -60.359  1.00207.23           C
ATOM    660  OG  SER    93     -86.328  14.360 -60.161  1.00207.23           O
ATOM    661  C   SER    93     -89.501  12.555 -59.568  1.00207.23           C
ATOM    662  O   SER    93     -89.464  11.415 -59.106  1.00207.23           O
ATOM    663  N   ARG    94     -90.510  12.985 -60.348  1.00326.05           N
ATOM    664  CA  ARG    94     -91.561  12.090 -60.726  1.00326.05           C
ATOM    665  CB  ARG    94     -92.862  12.293 -59.930  1.00326.05           C
ATOM    666  CG  ARG    94     -92.733  11.934 -58.448  1.00326.05           C
ATOM    667  CD  ARG    94     -92.876  10.437 -58.167  1.00326.05           C
ATOM    668  NE  ARG    94     -91.675   9.758 -58.731  1.00326.05           N
ATOM    669  CZ  ARG    94     -91.485   8.423 -58.521  1.00326.05           C
ATOM    670  NH1 ARG    94     -92.395   7.709 -57.796  1.00326.05           N
ATOM    671  NH2 ARG    94     -90.385   7.801 -59.037  1.00326.05           N
ATOM    672  C   ARG    94     -91.874  12.374 -62.157  1.00326.05           C
ATOM    673  O   ARG    94     -91.817  13.521 -62.597  1.00326.05           O
ATOM    674  N   SER    95     -92.192  11.322 -62.934  1.00177.45           N
ATOM    675  CA  SER    95     -92.527  11.545 -64.307  1.00177.45           C
ATOM    676  CB  SER    95     -91.359  11.292 -65.276  1.00177.45           C
ATOM    677  OG  SER    95     -90.983   9.923 -65.240  1.00177.45           O
ATOM    678  C   SER    95     -93.610  10.582 -64.665  1.00177.45           C
ATOM    679  O   SER    95     -93.693   9.489 -64.106  1.00177.45           O
ATOM    680  N   SER    96     -94.490  10.985 -65.601  1.00168.36           N
ATOM    681  CA  SER    96     -95.531  10.097 -66.027  1.00168.36           C
ATOM    682  CB  SER    96     -96.901  10.413 -65.402  1.00168.36           C
ATOM    683  OG  SER    96     -97.878   9.500 -65.883  1.00168.36           O
ATOM    684  C   SER    96     -95.667  10.273 -67.501  1.00168.36           C
ATOM    685  O   SER    96     -95.481  11.371 -68.026  1.00168.36           O
ATOM    686  N   LEU    97     -95.972   9.176 -68.220  1.00242.42           N
ATOM    687  CA  LEU    97     -96.136   9.287 -69.636  1.00242.42           C
ATOM    688  CB  LEU    97     -95.073   8.493 -70.428  1.00242.42           C
ATOM    689  CG  LEU    97     -95.030   8.719 -71.959  1.00242.42           C
ATOM    690  CD1 LEU    97     -93.925   7.862 -72.595  1.00242.42           C
ATOM    691  CD2 LEU    97     -96.384   8.498 -72.652  1.00242.42           C
ATOM    692  C   LEU    97     -97.481   8.710 -69.938  1.00242.42           C
ATOM    693  O   LEU    97     -97.836   7.642 -69.442  1.00242.42           O
ATOM    694  N   LYS    98     -98.281   9.422 -70.752  1.00213.88           N
ATOM    695  CA  LYS    98     -99.564   8.900 -71.112  1.00213.88           C
ATOM    696  CB  LYS    98    -100.742   9.749 -70.603  1.00213.88           C
ATOM    697  CG  LYS    98    -100.875   9.758 -69.079  1.00213.88           C
ATOM    698  CD  LYS    98    -101.828  10.832 -68.554  1.00213.88           C
ATOM    699  CE  LYS    98    -103.304  10.524 -68.818  1.00213.88           C
ATOM    700  NZ  LYS    98    -103.758   9.428 -67.933  1.00213.88           N
ATOM    701  C   LYS    98     -99.631   8.905 -72.602  1.00213.88           C
ATOM    702  O   LYS    98     -99.335   9.906 -73.252  1.00213.88           O
ATOM    703  N   PRO    99     -99.983   7.783 -73.159  1.00 78.55           N
ATOM    704  CA  PRO    99    -100.119   7.706 -74.585  1.00 78.55           C
ATOM    705  CD  PRO    99     -99.596   6.508 -72.581  1.00 78.55           C
ATOM    706  CB  PRO    99     -99.953   6.229 -74.954  1.00 78.55           C
ATOM    707  CG  PRO    99    -100.063   5.475 -73.617  1.00 78.55           C
ATOM    708  C   PRO    99    -101.432   8.288 -74.988  1.00 78.55           C
ATOM    709  O   PRO    99    -102.357   8.284 -74.177  1.00 78.55           O
ATOM    710  N   CYS   100    -101.532   8.810 -76.224  1.00 96.55           N
ATOM    711  CA  CYS   100    -102.785   9.342 -76.668  1.00 96.55           C
ATOM    712  CB  CYS   100    -102.844  10.877 -76.655  1.00 96.55           C
ATOM    713  SG  CYS   100    -104.448  11.518 -77.222  1.00 96.55           S
ATOM    714  C   CYS   100    -102.962   8.909 -78.086  1.00 96.55           C
ATOM    715  O   CYS   100    -102.012   8.906 -78.868  1.00 96.55           O
ATOM    716  N   ALA   101    -104.194   8.512 -78.454  1.00263.19           N
ATOM    717  CA  ALA   101    -104.431   8.123 -79.811  1.00263.19           C
ATOM    718  CB  ALA   101    -104.419   6.600 -80.027  1.00263.19           C
ATOM    719  C   ALA   101    -105.794   8.606 -80.174  1.00263.19           C
ATOM    720  O   ALA   101    -106.694   8.651 -79.336  1.00263.19           O
ATOM    721  N   GLN   102    -105.973   9.008 -81.448  1.00283.54           N
ATOM    722  CA  GLN   102    -107.268   9.449 -81.875  1.00283.54           C
ATOM    723  CB  GLN   102    -107.415  10.982 -81.911  1.00283.54           C
ATOM    724  CG  GLN   102    -107.317  11.636 -80.533  1.00283.54           C
ATOM    725  CD  GLN   102    -107.480  13.139 -80.713  1.00283.54           C
ATOM    726  OE1 GLN   102    -107.656  13.627 -81.829  1.00283.54           O
ATOM    727  NE2 GLN   102    -107.421  13.896 -79.585  1.00283.54           N
ATOM    728  C   GLN   102    -107.459   8.959 -83.270  1.00283.54           C
ATOM    729  O   GLN   102    -106.515   8.913 -84.057  1.00283.54           O
ATOM    730  N   ALA   103    -108.696   8.552 -83.605  1.00297.20           N
ATOM    731  CA  ALA   103    -108.955   8.106 -84.941  1.00297.20           C
ATOM    732  CB  ALA   103    -109.038   6.575 -85.077  1.00297.20           C
ATOM    733  C   ALA   103    -110.287   8.653 -85.330  1.00297.20           C
ATOM    734  O   ALA   103    -111.185   8.777 -84.499  1.00297.20           O
ATOM    735  N   ALA   104    -110.440   9.023 -86.615  1.00295.74           N
ATOM    736  CA  ALA   104    -111.705   9.527 -87.057  1.00295.74           C
ATOM    737  CB  ALA   104    -111.851  11.050 -86.900  1.00295.74           C
ATOM    738  C   ALA   104    -111.819   9.223 -88.512  1.00295.74           C
ATOM    739  O   ALA   104    -110.815   9.108 -89.215  1.00295.74           O
ATOM    740  N   THR   105    -113.062   9.061 -89.000  1.00311.59           N
ATOM    741  CA  THR   105    -113.256   8.809 -90.395  1.00311.59           C
ATOM    742  CB  THR   105    -113.824   7.452 -90.691  1.00311.59           C
ATOM    743  OG1 THR   105    -113.819   7.212 -92.091  1.00311.59           O
ATOM    744  CG2 THR   105    -115.260   7.389 -90.142  1.00311.59           C
ATOM    745  C   THR   105    -114.245   9.816 -90.880  1.00311.59           C
ATOM    746  O   THR   105    -115.210  10.134 -90.189  1.00311.59           O
ATOM    747  N   LEU   106    -114.013  10.368 -92.087  1.00306.69           N
ATOM    748  CA  LEU   106    -114.942  11.324 -92.602  1.00306.69           C
ATOM    749  CB  LEU   106    -114.305  12.687 -92.924  1.00306.69           C
ATOM    750  CG  LEU   106    -115.305  13.716 -93.482  1.00306.69           C
ATOM    751  CD1 LEU   106    -116.390  14.061 -92.447  1.00306.69           C
ATOM    752  CD2 LEU   106    -114.584  14.958 -94.026  1.00306.69           C
ATOM    753  C   LEU   106    -115.482  10.779 -93.882  1.00306.69           C
ATOM    754  O   LEU   106    -114.732  10.311 -94.737  1.00306.69           O
ATOM    755  N   ALA   107    -116.821  10.808 -94.030  1.00284.87           N
ATOM    756  CA  ALA   107    -117.408  10.338 -95.249  1.00284.87           C
ATOM    757  CB  ALA   107    -118.034   8.938 -95.135  1.00284.87           C
ATOM    758  C   ALA   107    -118.506  11.285 -95.590  1.00284.87           C
ATOM    759  O   ALA   107    -119.162  11.835 -94.706  1.00284.87           O
ATOM    760  N   ALA   108    -118.723  11.520 -96.898  1.00288.28           N
ATOM    761  CA  ALA   108    -119.785  12.398 -97.284  1.00288.28           C
ATOM    762  CB  ALA   108    -119.317  13.824 -97.617  1.00288.28           C
ATOM    763  C   ALA   108    -120.393  11.835 -98.526  1.00288.28           C
ATOM    764  O   ALA   108    -119.711  11.210 -99.334  1.00288.28           O
ATOM    765  N   TYR   109    -121.713  12.029 -98.692  1.00267.89           N
ATOM    766  CA  TYR   109    -122.361  11.553 -99.876  1.00267.89           C
ATOM    767  CB  TYR   109    -123.464  10.520 -99.582  1.00267.89           C
ATOM    768  CG  TYR   109    -124.070  10.082-100.871  1.00267.89           C
ATOM    769  CD1 TYR   109    -123.412   9.192-101.686  1.00267.89           C
ATOM    770  CD2 TYR   109    -125.309  10.546-101.256  1.00267.89           C
ATOM    771  CE1 TYR   109    -123.968   8.779-102.873  1.00267.89           C
ATOM    772  CE2 TYR   109    -125.872  10.136-102.443  1.00267.89           C
ATOM    773  CZ  TYR   109    -125.200   9.252-103.253  1.00267.89           C
ATOM    774  OH  TYR   109    -125.776   8.832-104.471  1.00267.89           O
ATOM    775  C   TYR   109    -122.996  12.745-100.507  1.00267.89           C
ATOM    776  O   TYR   109    -123.770  13.460 -99.877  1.00267.89           O
ATOM    777  N   PRO   110    -122.654  12.996-101.738  1.00117.21           N
ATOM    778  CA  PRO   110    -123.232  14.117-102.421  1.00117.21           C
ATOM    779  CD  PRO   110    -121.319  12.697-102.223  1.00117.21           C
ATOM    780  CB  PRO   110    -122.273  14.470-103.562  1.00117.21           C
ATOM    781  CG  PRO   110    -121.308  13.273-103.647  1.00117.21           C
ATOM    782  C   PRO   110    -124.613  13.781-102.868  1.00117.21           C
ATOM    783  O   PRO   110    -124.890  12.609-103.111  1.00117.21           O
ATOM    784  N   ALA   111    -125.500  14.789-102.972  1.00248.94           N
ATOM    785  CA  ALA   111    -126.830  14.517-103.424  1.00248.94           C
ATOM    786  CB  ALA   111    -127.859  14.414-102.287  1.00248.94           C
ATOM    787  C   ALA   111    -127.240  15.662-104.286  1.00248.94           C
ATOM    788  O   ALA   111    -126.798  16.793-104.087  1.00248.94           O
ATOM    789  N   GLU   112    -128.090  15.388-105.292  1.00296.36           N
ATOM    790  CA  GLU   112    -128.552  16.443-106.139  1.00296.36           C
ATOM    791  CB  GLU   112    -128.102  16.297-107.605  1.00296.36           C
ATOM    792  CG  GLU   112    -128.535  17.453-108.511  1.00296.36           C
ATOM    793  CD  GLU   112    -129.975  17.217-108.946  1.00296.36           C
ATOM    794  OE1 GLU   112    -130.455  16.060-108.808  1.00296.36           O
ATOM    795  OE2 GLU   112    -130.613  18.192-109.427  1.00296.36           O
ATOM    796  C   GLU   112    -130.042  16.392-106.115  1.00296.36           C
ATOM    797  O   GLU   112    -130.635  15.315-106.149  1.00296.36           O
ATOM    798  N   THR   113    -130.691  17.568-106.029  1.00231.72           N
ATOM    799  CA  THR   113    -132.121  17.577-106.023  1.00231.72           C
ATOM    800  CB  THR   113    -132.714  18.145-104.767  1.00231.72           C
ATOM    801  OG1 THR   113    -134.122  17.960-104.762  1.00231.72           O
ATOM    802  CG2 THR   113    -132.371  19.642-104.689  1.00231.72           C
ATOM    803  C   THR   113    -132.566  18.440-107.155  1.00231.72           C
ATOM    804  O   THR   113    -132.010  19.507-107.408  1.00231.72           O
ATOM    805  N   PRO   114    -133.550  17.967-107.862  1.00171.74           N
ATOM    806  CA  PRO   114    -134.069  18.752-108.944  1.00171.74           C
ATOM    807  CD  PRO   114    -133.611  16.542-108.150  1.00171.74           C
ATOM    808  CB  PRO   114    -134.824  17.781-109.847  1.00171.74           C
ATOM    809  CG  PRO   114    -134.125  16.434-109.594  1.00171.74           C
ATOM    810  C   PRO   114    -134.923  19.840-108.388  1.00171.74           C
ATOM    811  O   PRO   114    -135.426  19.689-107.275  1.00171.74           O
ATOM    812  N   THR   115    -135.090  20.949-109.131  1.00242.82           N
ATOM    813  CA  THR   115    -135.928  22.001-108.646  1.00242.82           C
ATOM    814  CB  THR   115    -135.224  23.320-108.510  1.00242.82           C
ATOM    815  OG1 THR   115    -136.070  24.265-107.871  1.00242.82           O
ATOM    816  CG2 THR   115    -134.826  23.819-109.910  1.00242.82           C
ATOM    817  C   THR   115    -137.025  22.179-109.640  1.00242.82           C
ATOM    818  O   THR   115    -136.794  22.149-110.848  1.00242.82           O
ATOM    819  N   ALA   116    -138.267  22.343-109.150  1.00254.81           N
ATOM    820  CA  ALA   116    -139.362  22.532-110.051  1.00254.81           C
ATOM    821  CB  ALA   116    -140.105  21.231-110.399  1.00254.81           C
ATOM    822  C   ALA   116    -140.342  23.428-109.374  1.00254.81           C
ATOM    823  O   ALA   116    -140.376  23.518-108.148  1.00254.81           O
ATOM    824  N   GLY   117    -141.157  24.140-110.174  1.00138.11           N
ATOM    825  CA  GLY   117    -142.150  24.998-109.604  1.00138.11           C
ATOM    826  C   GLY   117    -142.643  25.889-110.692  1.00138.11           C
ATOM    827  O   GLY   117    -141.942  26.143-111.670  1.00138.11           O
ATOM    828  N   GLU   118    -143.882  26.390-110.541  1.00276.78           N
ATOM    829  CA  GLU   118    -144.427  27.274-111.525  1.00276.78           C
ATOM    830  CB  GLU   118    -145.556  26.645-112.361  1.00276.78           C
ATOM    831  CG  GLU   118    -145.082  25.511-113.271  1.00276.78           C
ATOM    832  CD  GLU   118    -144.229  26.119-114.375  1.00276.78           C
ATOM    833  OE1 GLU   118    -144.058  27.367-114.371  1.00276.78           O
ATOM    834  OE2 GLU   118    -143.738  25.343-115.238  1.00276.78           O
ATOM    835  C   GLU   118    -145.016  28.427-110.789  1.00276.78           C
ATOM    836  O   GLU   118    -145.494  28.281-109.665  1.00276.78           O
ATOM    837  N   GLU   119    -144.974  29.624-111.402  1.00221.41           N
ATOM    838  CA  GLU   119    -145.543  30.765-110.752  1.00221.41           C
ATOM    839  CB  GLU   119    -144.606  31.984-110.715  1.00221.41           C
ATOM    840  CG  GLU   119    -143.368  31.776-109.841  1.00221.41           C
ATOM    841  CD  GLU   119    -142.534  33.048-109.896  1.00221.41           C
ATOM    842  OE1 GLU   119    -142.960  34.005-110.597  1.00221.41           O
ATOM    843  OE2 GLU   119    -141.462  33.082-109.235  1.00221.41           O
ATOM    844  C   GLU   119    -146.746  31.156-111.541  1.00221.41           C
ATOM    845  O   GLU   119    -146.693  31.257-112.765  1.00221.41           O
ATOM    846  N   TYR   120    -147.881  31.366-110.852  1.00253.17           N
ATOM    847  CA  TYR   120    -149.070  31.762-111.543  1.00253.17           C
ATOM    848  CB  TYR   120    -150.234  30.776-111.340  1.00253.17           C
ATOM    849  CG  TYR   120    -151.423  31.265-112.094  1.00253.17           C
ATOM    850  CD1 TYR   120    -151.492  31.106-113.457  1.00253.17           C
ATOM    851  CD2 TYR   120    -152.476  31.865-111.439  1.00253.17           C
ATOM    852  CE1 TYR   120    -152.585  31.547-114.163  1.00253.17           C
ATOM    853  CE2 TYR   120    -153.575  32.308-112.140  1.00253.17           C
ATOM    854  CZ  TYR   120    -153.629  32.151-113.505  1.00253.17           C
ATOM    855  OH  TYR   120    -154.755  32.606-114.223  1.00253.17           O
ATOM    856  C   TYR   120    -149.466  33.082-110.975  1.00253.17           C
ATOM    857  O   TYR   120    -149.643  33.229-109.769  1.00253.17           O
ATOM    858  N   PRO   121    -149.573  34.059-111.828  1.00100.55           N
ATOM    859  CA  PRO   121    -149.967  35.362-111.375  1.00100.55           C
ATOM    860  CD  PRO   121    -148.718  34.129-112.999  1.00100.55           C
ATOM    861  CB  PRO   121    -149.473  36.354-112.432  1.00100.55           C
ATOM    862  CG  PRO   121    -149.076  35.480-113.635  1.00100.55           C
ATOM    863  C   PRO   121    -151.440  35.394-111.151  1.00100.55           C
ATOM    864  O   PRO   121    -152.155  34.630-111.796  1.00100.55           O
ATOM    865  N   SER   122    -151.915  36.260-110.237  1.00151.18           N
ATOM    866  CA  SER   122    -153.324  36.344-110.003  1.00151.18           C
ATOM    867  CB  SER   122    -153.787  35.593-108.744  1.00151.18           C
ATOM    868  OG  SER   122    -153.218  36.184-107.585  1.00151.18           O
ATOM    869  C   SER   122    -153.647  37.786-109.799  1.00151.18           C
ATOM    870  O   SER   122    -152.787  38.576-109.413  1.00151.18           O
ATOM    871  N   ARG   123    -154.905  38.171-110.080  1.00266.16           N
ATOM    872  CA  ARG   123    -155.289  39.534-109.879  1.00266.16           C
ATOM    873  CB  ARG   123    -155.822  40.218-111.149  1.00266.16           C
ATOM    874  CG  ARG   123    -157.060  39.537-111.736  1.00266.16           C
ATOM    875  CD  ARG   123    -157.589  40.215-113.001  1.00266.16           C
ATOM    876  NE  ARG   123    -158.053  41.579-112.619  1.00266.16           N
ATOM    877  CZ  ARG   123    -158.373  42.486-113.587  1.00266.16           C
ATOM    878  NH1 ARG   123    -158.269  42.145-114.904  1.00266.16           N
ATOM    879  NH2 ARG   123    -158.797  43.735-113.236  1.00266.16           N
ATOM    880  C   ARG   123    -156.396  39.530-108.879  1.00266.16           C
ATOM    881  O   ARG   123    -157.334  38.739-108.965  1.00266.16           O
ATOM    882  N   PRO   124    -156.277  40.384-107.907  1.00105.15           N
ATOM    883  CA  PRO   124    -157.304  40.485-106.911  1.00105.15           C
ATOM    884  CD  PRO   124    -154.972  40.736-107.377  1.00105.15           C
ATOM    885  CB  PRO   124    -156.645  41.099-105.672  1.00105.15           C
ATOM    886  CG  PRO   124    -155.291  41.633-106.172  1.00105.15           C
ATOM    887  C   PRO   124    -158.445  41.282-107.447  1.00105.15           C
ATOM    888  O   PRO   124    -158.237  42.080-108.360  1.00105.15           O
ATOM    889  N   THR   125    -159.660  41.071-106.908  1.00206.41           N
ATOM    890  CA  THR   125    -160.786  41.834-107.355  1.00206.41           C
ATOM    891  CB  THR   125    -161.847  41.004-108.018  1.00206.41           C
ATOM    892  OG1 THR   125    -161.309  40.328-109.145  1.00206.41           O
ATOM    893  CG2 THR   125    -162.993  41.932-108.454  1.00206.41           C
ATOM    894  C   THR   125    -161.398  42.443-106.141  1.00206.41           C
ATOM    895  O   THR   125    -161.408  41.839-105.069  1.00206.41           O
ATOM    896  N   GLU   126    -161.911  43.682-106.272  1.00271.49           N
ATOM    897  CA  GLU   126    -162.519  44.310-105.140  1.00271.49           C
ATOM    898  CB  GLU   126    -161.788  45.578-104.670  1.00271.49           C
ATOM    899  CG  GLU   126    -161.730  46.679-105.733  1.00271.49           C
ATOM    900  CD  GLU   126    -160.981  47.864-105.140  1.00271.49           C
ATOM    901  OE1 GLU   126    -159.901  47.641-104.537  1.00271.49           O
ATOM    902  OE2 GLU   126    -161.489  49.012-105.279  1.00271.49           O
ATOM    903  C   GLU   126    -163.898  44.720-105.542  1.00271.49           C
ATOM    904  O   GLU   126    -164.119  45.180-106.660  1.00271.49           O
ATOM    905  N   PHE   127    -164.870  44.534-104.629  1.00302.14           N
ATOM    906  CA  PHE   127    -166.215  44.932-104.925  1.00302.14           C
ATOM    907  CB  PHE   127    -167.194  43.752-105.037  1.00302.14           C
ATOM    908  CG  PHE   127    -168.540  44.314-105.344  1.00302.14           C
ATOM    909  CD1 PHE   127    -168.889  44.625-106.639  1.00302.14           C
ATOM    910  CD2 PHE   127    -169.452  44.528-104.339  1.00302.14           C
ATOM    911  CE1 PHE   127    -170.132  45.142-106.924  1.00302.14           C
ATOM    912  CE2 PHE   127    -170.695  45.044-104.617  1.00302.14           C
ATOM    913  CZ  PHE   127    -171.037  45.352-105.911  1.00302.14           C
ATOM    914  C   PHE   127    -166.668  45.773-103.778  1.00302.14           C
ATOM    915  O   PHE   127    -166.281  45.542-102.634  1.00302.14           O
ATOM    916  N   ALA   128    -167.493  46.800-104.063  1.00282.52           N
ATOM    917  CA  ALA   128    -167.967  47.630-102.999  1.00282.52           C
ATOM    918  CB  ALA   128    -167.202  48.958-102.864  1.00282.52           C
ATOM    919  C   ALA   128    -169.388  47.972-103.292  1.00282.52           C
ATOM    920  O   ALA   128    -169.803  48.022-104.449  1.00282.52           O
ATOM    921  N   PHE   129    -170.184  48.195-102.230  1.00302.37           N
ATOM    922  CA  PHE   129    -171.556  48.565-102.412  1.00302.37           C
ATOM    923  CB  PHE   129    -172.552  47.497-101.931  1.00302.37           C
ATOM    924  CG  PHE   129    -173.926  48.018-102.183  1.00302.37           C
ATOM    925  CD1 PHE   129    -174.505  47.882-103.426  1.00302.37           C
ATOM    926  CD2 PHE   129    -174.634  48.637-101.182  1.00302.37           C
ATOM    927  CE1 PHE   129    -175.771  48.359-103.663  1.00302.37           C
ATOM    928  CE2 PHE   129    -175.902  49.117-101.414  1.00302.37           C
ATOM    929  CZ  PHE   129    -176.472  48.979-102.656  1.00302.37           C
ATOM    930  C   PHE   129    -171.779  49.785-101.585  1.00302.37           C
ATOM    931  O   PHE   129    -171.155  49.957-100.538  1.00302.37           O
ATOM    932  N   TYR   130    -172.668  50.687-102.044  1.00258.51           N
ATOM    933  CA  TYR   130    -172.915  51.870-101.280  1.00258.51           C
ATOM    934  CB  TYR   130    -172.633  53.162-102.070  1.00258.51           C
ATOM    935  CG  TYR   130    -172.917  54.334-101.194  1.00258.51           C
ATOM    936  CD1 TYR   130    -172.023  54.701-100.214  1.00258.51           C
ATOM    937  CD2 TYR   130    -174.063  55.075-101.361  1.00258.51           C
ATOM    938  CE1 TYR   130    -172.274  55.784 -99.406  1.00258.51           C
ATOM    939  CE2 TYR   130    -174.320  56.161-100.556  1.00258.51           C
ATOM    940  CZ  TYR   130    -173.425  56.515 -99.576  1.00258.51           C
ATOM    941  OH  TYR   130    -173.686  57.628 -98.749  1.00258.51           O
ATOM    942  C   TYR   130    -174.359  51.861-100.903  1.00258.51           C
ATOM    943  O   TYR   130    -175.246  51.832-101.756  1.00258.51           O
ATOM    944  N   PRO   131    -174.602  51.850 -99.625  1.00 93.27           N
ATOM    945  CA  PRO   131    -175.954  51.878 -99.140  1.00 93.27           C
ATOM    946  CD  PRO   131    -173.717  51.145 -98.715  1.00 93.27           C
ATOM    947  CB  PRO   131    -175.926  51.245 -97.747  1.00 93.27           C
ATOM    948  CG  PRO   131    -174.438  51.213 -97.362  1.00 93.27           C
ATOM    949  C   PRO   131    -176.463  53.281 -99.151  1.00 93.27           C
ATOM    950  O   PRO   131    -175.653  54.205 -99.171  1.00 93.27           O
ATOM    951  N   GLY   132    -177.797  53.464 -99.144  1.00118.58           N
ATOM    952  CA  GLY   132    -178.341  54.789 -99.121  1.00118.58           C
ATOM    953  C   GLY   132    -179.786  54.663 -98.771  1.00118.58           C
ATOM    954  O   GLY   132    -180.409  53.634 -99.028  1.00118.58           O
ATOM    955  N   TYR   133    -180.361  55.720 -98.166  1.00322.20           N
ATOM    956  CA  TYR   133    -181.746  55.656 -97.812  1.00322.20           C
ATOM    957  CB  TYR   133    -181.982  55.529 -96.295  1.00322.20           C
ATOM    958  CG  TYR   133    -183.402  55.131 -96.075  1.00322.20           C
ATOM    959  CD1 TYR   133    -184.405  56.069 -96.010  1.00322.20           C
ATOM    960  CD2 TYR   133    -183.729  53.802 -95.933  1.00322.20           C
ATOM    961  CE1 TYR   133    -185.711  55.690 -95.807  1.00322.20           C
ATOM    962  CE2 TYR   133    -185.033  53.415 -95.730  1.00322.20           C
ATOM    963  CZ  TYR   133    -186.027  54.361 -95.667  1.00322.20           C
ATOM    964  OH  TYR   133    -187.366  53.968 -95.459  1.00322.20           O
ATOM    965  C   TYR   133    -182.362  56.936 -98.283  1.00322.20           C
ATOM    966  O   TYR   133    -181.687  57.953 -98.427  1.00322.20           O
ATOM    967  N   PRO   134    -183.634  56.890 -98.559  1.00178.46           N
ATOM    968  CA  PRO   134    -184.305  58.069 -99.038  1.00178.46           C
ATOM    969  CD  PRO   134    -184.194  55.679 -99.138  1.00178.46           C
ATOM    970  CB  PRO   134    -185.594  57.581 -99.695  1.00178.46           C
ATOM    971  CG  PRO   134    -185.251  56.152-100.149  1.00178.46           C
ATOM    972  C   PRO   134    -184.535  59.065 -97.948  1.00178.46           C
ATOM    973  O   PRO   134    -184.478  58.698 -96.776  1.00178.46           O
ATOM    974  N   GLY   135    -184.783  60.338 -98.311  1.00123.55           N
ATOM    975  CA  GLY   135    -185.036  61.338 -97.318  1.00123.55           C
ATOM    976  C   GLY   135    -186.133  62.206 -97.841  1.00123.55           C
ATOM    977  O   GLY   135    -186.344  62.297 -99.049  1.00123.55           O
ATOM    978  N   THR   136    -186.866  62.873 -96.928  1.00222.58           N
ATOM    979  CA  THR   136    -187.940  63.720 -97.357  1.00222.58           C
ATOM    980  CB  THR   136    -189.294  63.215 -96.947  1.00222.58           C
ATOM    981  OG1 THR   136    -189.513  61.917 -97.478  1.00222.58           O
ATOM    982  CG2 THR   136    -190.366  64.187 -97.469  1.00222.58           C
ATOM    983  C   THR   136    -187.751  65.055 -96.711  1.00222.58           C
ATOM    984  O   THR   136    -187.113  65.169 -95.667  1.00222.58           O
ATOM    985  N   TYR   137    -188.297  66.110 -97.348  1.00311.23           N
ATOM    986  CA  TYR   137    -188.191  67.434 -96.811  1.00311.23           C
ATOM    987  CB  TYR   137    -187.348  68.380 -97.683  1.00311.23           C
ATOM    988  CG  TYR   137    -187.317  69.712 -97.017  1.00311.23           C
ATOM    989  CD1 TYR   137    -186.453  69.958 -95.977  1.00311.23           C
ATOM    990  CD2 TYR   137    -188.153  70.719 -97.443  1.00311.23           C
ATOM    991  CE1 TYR   137    -186.426  71.189 -95.365  1.00311.23           C
ATOM    992  CE2 TYR   137    -188.131  71.952 -96.835  1.00311.23           C
ATOM    993  CZ  TYR   137    -187.265  72.188 -95.793  1.00311.23           C
ATOM    994  OH  TYR   137    -187.237  73.451 -95.166  1.00311.23           O
ATOM    995  C   TYR   137    -189.577  67.992 -96.758  1.00311.23           C
ATOM    996  O   TYR   137    -190.413  67.675 -97.601  1.00311.23           O
ATOM    997  N   GLN   138    -189.865  68.827 -95.740  1.00271.19           N
ATOM    998  CA  GLN   138    -191.181  69.387 -95.645  1.00271.19           C
ATOM    999  CB  GLN   138    -191.732  69.348 -94.207  1.00271.19           C
ATOM   1000  CG  GLN   138    -193.257  69.429 -94.105  1.00271.19           C
ATOM   1001  CD  GLN   138    -193.718  70.801 -94.558  1.00271.19           C
ATOM   1002  OE1 GLN   138    -193.266  71.823 -94.045  1.00271.19           O
ATOM   1003  NE2 GLN   138    -194.651  70.820 -95.547  1.00271.19           N
ATOM   1004  C   GLN   138    -191.048  70.818 -96.069  1.00271.19           C
ATOM   1005  O   GLN   138    -190.441  71.641 -95.386  1.00271.19           O
ATOM   1006  N   PRO   139    -191.588  71.104 -97.220  1.00178.69           N
ATOM   1007  CA  PRO   139    -191.509  72.419 -97.800  1.00178.69           C
ATOM   1008  CD  PRO   139    -191.772  70.076 -98.228  1.00178.69           C
ATOM   1009  CB  PRO   139    -191.825  72.245 -99.289  1.00178.69           C
ATOM   1010  CG  PRO   139    -192.405  70.825 -99.408  1.00178.69           C
ATOM   1011  C   PRO   139    -192.341  73.474 -97.140  1.00178.69           C
ATOM   1012  O   PRO   139    -192.075  74.653 -97.371  1.00178.69           O
ATOM   1013  N   MET   140    -193.347  73.101 -96.331  1.00336.35           N
ATOM   1014  CA  MET   140    -194.214  74.103 -95.780  1.00336.35           C
ATOM   1015  CB  MET   140    -195.434  73.530 -95.036  1.00336.35           C
ATOM   1016  CG  MET   140    -196.423  74.599 -94.567  1.00336.35           C
ATOM   1017  SD  MET   140    -197.381  75.377 -95.902  1.00336.35           S
ATOM   1018  CE  MET   140    -195.994  76.351 -96.555  1.00336.35           C
ATOM   1019  C   MET   140    -193.456  74.948 -94.811  1.00336.35           C
ATOM   1020  O   MET   140    -192.584  74.470 -94.087  1.00336.35           O
ATOM   1021  N   ALA   141    -193.774  76.259 -94.806  1.00272.41           N
ATOM   1022  CA  ALA   141    -193.167  77.194 -93.905  1.00272.41           C
ATOM   1023  CB  ALA   141    -191.913  77.876 -94.476  1.00272.41           C
ATOM   1024  C   ALA   141    -194.182  78.266 -93.666  1.00272.41           C
ATOM   1025  O   ALA   141    -195.098  78.446 -94.467  1.00272.41           O
ATOM   1026  N   SER   142    -194.059  78.997 -92.540  1.00231.76           N
ATOM   1027  CA  SER   142    -195.009  80.038 -92.278  1.00231.76           C
ATOM   1028  CB  SER   142    -195.982  79.711 -91.132  1.00231.76           C
ATOM   1029  OG  SER   142    -196.882  80.791 -90.935  1.00231.76           O
ATOM   1030  C   SER   142    -194.245  81.257 -91.871  1.00231.76           C
ATOM   1031  O   SER   142    -193.159  81.166 -91.303  1.00231.76           O
ATOM   1032  N   TYR   143    -194.799  82.447 -92.180  1.00312.72           N
ATOM   1033  CA  TYR   143    -194.151  83.671 -91.809  1.00312.72           C
ATOM   1034  CB  TYR   143    -193.597  84.457 -93.010  1.00312.72           C
ATOM   1035  CG  TYR   143    -192.966  85.697 -92.480  1.00312.72           C
ATOM   1036  CD1 TYR   143    -191.681  85.669 -91.988  1.00312.72           C
ATOM   1037  CD2 TYR   143    -193.653  86.889 -92.480  1.00312.72           C
ATOM   1038  CE1 TYR   143    -191.090  86.809 -91.498  1.00312.72           C
ATOM   1039  CE2 TYR   143    -193.067  88.032 -91.990  1.00312.72           C
ATOM   1040  CZ  TYR   143    -191.786  87.994 -91.497  1.00312.72           C
ATOM   1041  OH  TYR   143    -191.187  89.169 -90.996  1.00312.72           O
ATOM   1042  C   TYR   143    -195.165  84.543 -91.144  1.00312.72           C
ATOM   1043  O   TYR   143    -196.330  84.567 -91.534  1.00312.72           O
ATOM   1044  N   LEU   144    -194.743  85.270 -90.091  1.00298.50           N
ATOM   1045  CA  LEU   144    -195.639  86.161 -89.417  1.00298.50           C
ATOM   1046  CB  LEU   144    -195.854  85.818 -87.933  1.00298.50           C
ATOM   1047  CG  LEU   144    -196.825  86.772 -87.215  1.00298.50           C
ATOM   1048  CD1 LEU   144    -198.235  86.692 -87.809  1.00298.50           C
ATOM   1049  CD2 LEU   144    -196.802  86.547 -85.693  1.00298.50           C
ATOM   1050  C   LEU   144    -195.036  87.527 -89.472  1.00298.50           C
ATOM   1051  O   LEU   144    -193.837  87.691 -89.258  1.00298.50           O
ATOM   1052  N   ASP   145    -195.855  88.550 -89.785  1.00195.53           N
ATOM   1053  CA  ASP   145    -195.336  89.886 -89.845  1.00195.53           C
ATOM   1054  CB  ASP   145    -195.433  90.518 -91.245  1.00195.53           C
ATOM   1055  CG  ASP   145    -194.696  91.850 -91.225  1.00195.53           C
ATOM   1056  OD1 ASP   145    -194.197  92.240 -90.136  1.00195.53           O
ATOM   1057  OD2 ASP   145    -194.623  92.498 -92.303  1.00195.53           O
ATOM   1058  C   ASP   145    -196.145  90.737 -88.919  1.00195.53           C
ATOM   1059  O   ASP   145    -197.370  90.793 -89.024  1.00195.53           O
ATOM   1060  N   VAL   146    -195.474  91.411 -87.964  1.00116.54           N
ATOM   1061  CA  VAL   146    -196.183  92.280 -87.070  1.00116.54           C
ATOM   1062  CB  VAL   146    -196.375  91.702 -85.699  1.00116.54           C
ATOM   1063  CG1 VAL   146    -197.249  90.442 -85.816  1.00116.54           C
ATOM   1064  CG2 VAL   146    -194.991  91.446 -85.078  1.00116.54           C
ATOM   1065  C   VAL   146    -195.362  93.519 -86.911  1.00116.54           C
ATOM   1066  O   VAL   146    -194.135  93.473 -86.982  1.00116.54           O
ATOM   1067  N   SER   147    -196.027  94.675 -86.712  1.00139.52           N
ATOM   1068  CA  SER   147    -195.293  95.892 -86.521  1.00139.52           C
ATOM   1069  CB  SER   147    -195.051  96.676 -87.822  1.00139.52           C
ATOM   1070  OG  SER   147    -196.288  97.112 -88.366  1.00139.52           O
ATOM   1071  C   SER   147    -196.097  96.774 -85.621  1.00139.52           C
ATOM   1072  O   SER   147    -197.324  96.690 -85.587  1.00139.52           O
ATOM   1073  N   VAL   148    -195.411  97.637 -84.844  1.00 42.58           N
ATOM   1074  CA  VAL   148    -196.107  98.547 -83.981  1.00 42.58           C
ATOM   1075  CB  VAL   148    -196.302  98.021 -82.590  1.00 42.58           C
ATOM   1076  CG1 VAL   148    -196.962  99.118 -81.738  1.00 42.58           C
ATOM   1077  CG2 VAL   148    -197.115  96.718 -82.669  1.00 42.58           C
ATOM   1078  C   VAL   148    -195.269  99.781 -83.871  1.00 42.58           C
ATOM   1079  O   VAL   148    -194.049  99.726 -84.019  1.00 42.58           O
ATOM   1080  N   VAL   149    -195.913 100.941 -83.629  1.00 54.72           N
ATOM   1081  CA  VAL   149    -195.161 102.152 -83.478  1.00 54.72           C
ATOM   1082  CB  VAL   149    -195.132 102.997 -84.718  1.00 54.72           C
ATOM   1083  CG1 VAL   149    -194.396 104.309 -84.401  1.00 54.72           C
ATOM   1084  CG2 VAL   149    -194.491 102.180 -85.852  1.00 54.72           C
ATOM   1085  C   VAL   149    -195.824 102.966 -82.413  1.00 54.72           C
ATOM   1086  O   VAL   149    -197.041 102.908 -82.243  1.00 54.72           O
ATOM   1087  N   GLN   150    -195.023 103.736 -81.648  1.00292.90           N
ATOM   1088  CA  GLN   150    -195.588 104.578 -80.634  1.00292.90           C
ATOM   1089  CB  GLN   150    -195.687 103.905 -79.255  1.00292.90           C
ATOM   1090  CG  GLN   150    -196.297 104.806 -78.180  1.00292.90           C
ATOM   1091  CD  GLN   150    -196.338 104.024 -76.875  1.00292.90           C
ATOM   1092  OE1 GLN   150    -196.784 104.530 -75.847  1.00292.90           O
ATOM   1093  NE2 GLN   150    -195.862 102.751 -76.917  1.00292.90           N
ATOM   1094  C   GLN   150    -194.688 105.762 -80.480  1.00292.90           C
ATOM   1095  O   GLN   150    -193.481 105.667 -80.702  1.00292.90           O
ATOM   1096  N   THR   151    -195.262 106.925 -80.113  1.00319.59           N
ATOM   1097  CA  THR   151    -194.449 108.089 -79.916  1.00319.59           C
ATOM   1098  CB  THR   151    -194.662 109.153 -80.952  1.00319.59           C
ATOM   1099  OG1 THR   151    -193.703 110.188 -80.799  1.00319.59           O
ATOM   1100  CG2 THR   151    -196.085 109.717 -80.795  1.00319.59           C
ATOM   1101  C   THR   151    -194.817 108.683 -78.595  1.00319.59           C
ATOM   1102  O   THR   151    -195.990 108.726 -78.229  1.00319.59           O
ATOM   1103  N   LEU   152    -193.805 109.139 -77.828  1.00246.27           N
ATOM   1104  CA  LEU   152    -194.079 109.745 -76.556  1.00246.27           C
ATOM   1105  CB  LEU   152    -193.845 108.802 -75.363  1.00246.27           C
ATOM   1106  CG  LEU   152    -194.789 107.586 -75.351  1.00246.27           C
ATOM   1107  CD1 LEU   152    -194.524 106.687 -74.135  1.00246.27           C
ATOM   1108  CD2 LEU   152    -196.260 108.022 -75.454  1.00246.27           C
ATOM   1109  C   LEU   152    -193.141 110.899 -76.394  1.00246.27           C
ATOM   1110  O   LEU   152    -192.062 110.917 -76.984  1.00246.27           O
ATOM   1111  N   GLY   153    -193.546 111.913 -75.603  1.00145.57           N
ATOM   1112  CA  GLY   153    -192.668 113.022 -75.369  1.00145.57           C
ATOM   1113  C   GLY   153    -193.413 114.052 -74.583  1.00145.57           C
ATOM   1114  O   GLY   153    -194.636 114.150 -74.669  1.00145.57           O
ATOM   1115  N   ALA   154    -192.675 114.852 -73.786  1.00256.07           N
ATOM   1116  CA  ALA   154    -193.289 115.896 -73.019  1.00256.07           C
ATOM   1117  CB  ALA   154    -193.478 115.541 -71.536  1.00256.07           C
ATOM   1118  C   ALA   154    -192.369 117.072 -73.077  1.00256.07           C
ATOM   1119  O   ALA   154    -191.149 116.924 -73.125  1.00256.07           O
ATOM   1120  N   PRO   155    -192.936 118.245 -73.109  1.00249.99           N
ATOM   1121  CA  PRO   155    -192.127 119.430 -73.145  1.00249.99           C
ATOM   1122  CD  PRO   155    -194.213 118.438 -73.778  1.00249.99           C
ATOM   1123  CB  PRO   155    -193.076 120.571 -73.499  1.00249.99           C
ATOM   1124  CG  PRO   155    -194.177 119.876 -74.322  1.00249.99           C
ATOM   1125  C   PRO   155    -191.349 119.640 -71.886  1.00249.99           C
ATOM   1126  O   PRO   155    -190.247 120.182 -71.955  1.00249.99           O
ATOM   1127  N   GLY   156    -191.903 119.239 -70.726  1.00 84.68           N
ATOM   1128  CA  GLY   156    -191.203 119.413 -69.487  1.00 84.68           C
ATOM   1129  C   GLY   156    -191.378 120.838 -69.068  1.00 84.68           C
ATOM   1130  O   GLY   156    -191.796 121.680 -69.862  1.00 84.68           O
ATOM   1131  N   GLU   157    -191.058 121.145 -67.795  1.00222.10           N
ATOM   1132  CA  GLU   157    -191.163 122.499 -67.336  1.00222.10           C
ATOM   1133  CB  GLU   157    -192.330 122.733 -66.362  1.00222.10           C
ATOM   1134  CG  GLU   157    -193.706 122.590 -67.015  1.00222.10           C
ATOM   1135  CD  GLU   157    -193.900 123.764 -67.964  1.00222.10           C
ATOM   1136  OE1 GLU   157    -192.949 124.067 -68.733  1.00222.10           O
ATOM   1137  OE2 GLU   157    -195.000 124.377 -67.929  1.00222.10           O
ATOM   1138  C   GLU   157    -189.903 122.817 -66.598  1.00222.10           C
ATOM   1139  O   GLU   157    -189.467 122.070 -65.724  1.00222.10           O
ATOM   1140  N   PRO   158    -189.306 123.922 -66.947  1.00176.26           N
ATOM   1141  CA  PRO   158    -188.071 124.329 -66.336  1.00176.26           C
ATOM   1142  CD  PRO   158    -190.045 125.051 -67.486  1.00176.26           C
ATOM   1143  CB  PRO   158    -187.798 125.729 -66.879  1.00176.26           C
ATOM   1144  CG  PRO   158    -189.214 126.289 -67.109  1.00176.26           C
ATOM   1145  C   PRO   158    -188.216 124.353 -64.848  1.00176.26           C
ATOM   1146  O   PRO   158    -187.312 123.883 -64.158  1.00176.26           O
ATOM   1147  N   ARG   159    -189.343 124.888 -64.338  1.00273.73           N
ATOM   1148  CA  ARG   159    -189.568 124.981 -62.924  1.00273.73           C
ATOM   1149  CB  ARG   159    -189.464 123.634 -62.189  1.00273.73           C
ATOM   1150  CG  ARG   159    -190.556 122.639 -62.588  1.00273.73           C
ATOM   1151  CD  ARG   159    -190.459 121.298 -61.858  1.00273.73           C
ATOM   1152  NE  ARG   159    -190.819 121.538 -60.433  1.00273.73           N
ATOM   1153  CZ  ARG   159    -191.091 120.483 -59.610  1.00273.73           C
ATOM   1154  NH1 ARG   159    -191.032 119.208 -60.093  1.00273.73           N
ATOM   1155  NH2 ARG   159    -191.421 120.705 -58.304  1.00273.73           N
ATOM   1156  C   ARG   159    -188.563 125.922 -62.336  1.00273.73           C
ATOM   1157  O   ARG   159    -187.437 126.033 -62.818  1.00273.73           O
ATOM   1158  N   HIS   160    -188.967 126.659 -61.282  1.00316.23           N
ATOM   1159  CA  HIS   160    -188.056 127.565 -60.645  1.00316.23           C
ATOM   1160  ND1 HIS   160    -186.007 130.210 -60.900  1.00316.23           N
ATOM   1161  CG  HIS   160    -187.274 129.967 -60.420  1.00316.23           C
ATOM   1162  CB  HIS   160    -188.253 129.032 -61.066  1.00316.23           C
ATOM   1163  NE2 HIS   160    -186.239 131.447 -59.067  1.00316.23           N
ATOM   1164  CD2 HIS   160    -187.400 130.730 -59.300  1.00316.23           C
ATOM   1165  CE1 HIS   160    -185.432 131.101 -60.054  1.00316.23           C
ATOM   1166  C   HIS   160    -188.305 127.492 -59.173  1.00316.23           C
ATOM   1167  O   HIS   160    -189.447 127.365 -58.733  1.00316.23           O
ATOM   1168  N   ASP   161    -187.226 127.548 -58.367  1.00279.40           N
ATOM   1169  CA  ASP   161    -187.383 127.502 -56.942  1.00279.40           C
ATOM   1170  CB  ASP   161    -186.865 126.200 -56.302  1.00279.40           C
ATOM   1171  CG  ASP   161    -185.367 126.090 -56.555  1.00279.40           C
ATOM   1172  OD1 ASP   161    -184.896 126.625 -57.594  1.00279.40           O
ATOM   1173  OD2 ASP   161    -184.673 125.467 -55.708  1.00279.40           O
ATOM   1174  C   ASP   161    -186.608 128.635 -56.349  1.00279.40           C
ATOM   1175  O   ASP   161    -185.514 128.959 -56.809  1.00279.40           O
ATOM   1176  N   SER   162    -187.175 129.292 -55.317  1.00179.89           N
ATOM   1177  CA  SER   162    -186.468 130.362 -54.676  1.00179.89           C
ATOM   1178  CB  SER   162    -187.061 131.752 -54.964  1.00179.89           C
ATOM   1179  OG  SER   162    -186.953 132.053 -56.348  1.00179.89           O
ATOM   1180  C   SER   162    -186.564 130.139 -53.201  1.00179.89           C
ATOM   1181  O   SER   162    -187.588 129.675 -52.701  1.00179.89           O
ATOM   1182  N   LEU   163    -185.477 130.447 -52.466  1.00247.41           N
ATOM   1183  CA  LEU   163    -185.495 130.280 -51.042  1.00247.41           C
ATOM   1184  CB  LEU   163    -184.649 129.072 -50.583  1.00247.41           C
ATOM   1185  CG  LEU   163    -184.745 128.663 -49.093  1.00247.41           C
ATOM   1186  CD1 LEU   163    -183.849 127.447 -48.816  1.00247.41           C
ATOM   1187  CD2 LEU   163    -184.439 129.814 -48.121  1.00247.41           C
ATOM   1188  C   LEU   163    -184.912 131.527 -50.461  1.00247.41           C
ATOM   1189  O   LEU   163    -183.903 132.030 -50.951  1.00247.41           O
ATOM   1190  N   LEU   164    -185.546 132.073 -49.403  1.00219.21           N
ATOM   1191  CA  LEU   164    -185.009 133.248 -48.782  1.00219.21           C
ATOM   1192  CB  LEU   164    -185.994 134.429 -48.744  1.00219.21           C
ATOM   1193  CG  LEU   164    -186.386 134.948 -50.140  1.00219.21           C
ATOM   1194  CD1 LEU   164    -185.177 135.542 -50.878  1.00219.21           C
ATOM   1195  CD2 LEU   164    -187.112 133.865 -50.953  1.00219.21           C
ATOM   1196  C   LEU   164    -184.683 132.900 -47.365  1.00219.21           C
ATOM   1197  O   LEU   164    -185.536 132.437 -46.610  1.00219.21           O
ATOM   1198  N   PRO   165    -183.444 133.083 -47.005  1.00 80.46           N
ATOM   1199  CA  PRO   165    -183.036 132.816 -45.651  1.00 80.46           C
ATOM   1200  CD  PRO   165    -182.364 132.857 -47.950  1.00 80.46           C
ATOM   1201  CB  PRO   165    -181.542 132.487 -45.709  1.00 80.46           C
ATOM   1202  CG  PRO   165    -181.090 132.965 -47.101  1.00 80.46           C
ATOM   1203  C   PRO   165    -183.353 133.977 -44.764  1.00 80.46           C
ATOM   1204  O   PRO   165    -183.498 135.089 -45.269  1.00 80.46           O
ATOM   1205  N   VAL   166    -183.479 133.740 -43.442  1.00100.87           N
ATOM   1206  CA  VAL   166    -183.723 134.816 -42.526  1.00100.87           C
ATOM   1207  CB  VAL   166    -185.142 134.884 -42.045  1.00100.87           C
ATOM   1208  CG1 VAL   166    -186.054 135.168 -43.251  1.00100.87           C
ATOM   1209  CG2 VAL   166    -185.473 133.574 -41.309  1.00100.87           C
ATOM   1210  C   VAL   166    -182.865 134.569 -41.326  1.00100.87           C
ATOM   1211  O   VAL   166    -182.664 133.424 -40.925  1.00100.87           O
ATOM   1212  N   ASP   167    -182.313 135.645 -40.728  1.00206.81           N
ATOM   1213  CA  ASP   167    -181.493 135.465 -39.565  1.00206.81           C
ATOM   1214  CB  ASP   167    -179.982 135.524 -39.855  1.00206.81           C
ATOM   1215  CG  ASP   167    -179.640 136.909 -40.388  1.00206.81           C
ATOM   1216  OD1 ASP   167    -180.508 137.518 -41.068  1.00206.81           O
ATOM   1217  OD2 ASP   167    -178.501 137.377 -40.119  1.00206.81           O
ATOM   1218  C   ASP   167    -181.805 136.554 -38.587  1.00206.81           C
ATOM   1219  O   ASP   167    -181.904 137.723 -38.955  1.00206.81           O
ATOM   1220  N   SER   168    -181.997 136.186 -37.304  1.00183.66           N
ATOM   1221  CA  SER   168    -182.245 137.181 -36.301  1.00183.66           C
ATOM   1222  CB  SER   168    -183.719 137.266 -35.867  1.00183.66           C
ATOM   1223  OG  SER   168    -184.526 137.680 -36.959  1.00183.66           O
ATOM   1224  C   SER   168    -181.452 136.795 -35.093  1.00183.66           C
ATOM   1225  O   SER   168    -181.296 135.611 -34.797  1.00183.66           O
ATOM   1226  N   TYR   169    -180.906 137.797 -34.371  1.00315.33           N
ATOM   1227  CA  TYR   169    -180.148 137.487 -33.193  1.00315.33           C
ATOM   1228  CB  TYR   169    -178.628 137.629 -33.379  1.00315.33           C
ATOM   1229  CG  TYR   169    -177.994 137.276 -32.078  1.00315.33           C
ATOM   1230  CD1 TYR   169    -177.776 135.960 -31.736  1.00315.33           C
ATOM   1231  CD2 TYR   169    -177.615 138.263 -31.199  1.00315.33           C
ATOM   1232  CE1 TYR   169    -177.190 135.638 -30.534  1.00315.33           C
ATOM   1233  CE2 TYR   169    -177.030 137.947 -29.996  1.00315.33           C
ATOM   1234  CZ  TYR   169    -176.817 136.632 -29.662  1.00315.33           C
ATOM   1235  OH  TYR   169    -176.217 136.300 -28.428  1.00315.33           O
ATOM   1236  C   TYR   169    -180.541 138.440 -32.109  1.00315.33           C
ATOM   1237  O   TYR   169    -180.902 139.586 -32.374  1.00315.33           O
ATOM   1238  N   GLN   170    -180.502 137.962 -30.848  1.00315.05           N
ATOM   1239  CA  GLN   170    -180.795 138.809 -29.727  1.00315.05           C
ATOM   1240  CB  GLN   170    -182.213 138.614 -29.161  1.00315.05           C
ATOM   1241  CG  GLN   170    -182.524 139.520 -27.969  1.00315.05           C
ATOM   1242  CD  GLN   170    -183.946 139.227 -27.511  1.00315.05           C
ATOM   1243  OE1 GLN   170    -184.441 139.827 -26.558  1.00315.05           O
ATOM   1244  NE2 GLN   170    -184.625 138.279 -28.211  1.00315.05           N
ATOM   1245  C   GLN   170    -179.836 138.434 -28.645  1.00315.05           C
ATOM   1246  O   GLN   170    -179.468 137.269 -28.512  1.00315.05           O
ATOM   1247  N   SER   171    -179.377 139.420 -27.848  1.00236.89           N
ATOM   1248  CA  SER   171    -178.464 139.089 -26.793  1.00236.89           C
ATOM   1249  CB  SER   171    -176.985 139.190 -27.206  1.00236.89           C
ATOM   1250  OG  SER   171    -176.150 138.839 -26.113  1.00236.89           O
ATOM   1251  C   SER   171    -178.669 140.050 -25.666  1.00236.89           C
ATOM   1252  O   SER   171    -179.125 141.174 -25.864  1.00236.89           O
ATOM   1253  N   TRP   172    -178.346 139.605 -24.435  1.00347.03           N
ATOM   1254  CA  TRP   172    -178.450 140.451 -23.282  1.00347.03           C
ATOM   1255  CB  TRP   172    -179.770 140.268 -22.511  1.00347.03           C
ATOM   1256  CG  TRP   172    -179.954 141.216 -21.350  1.00347.03           C
ATOM   1257  CD2 TRP   172    -180.599 142.495 -21.459  1.00347.03           C
ATOM   1258  CD1 TRP   172    -179.591 141.076 -20.043  1.00347.03           C
ATOM   1259  NE1 TRP   172    -179.969 142.188 -19.329  1.00347.03           N
ATOM   1260  CE2 TRP   172    -180.592 143.069 -20.188  1.00347.03           C
ATOM   1261  CE3 TRP   172    -181.155 143.135 -22.529  1.00347.03           C
ATOM   1262  CZ2 TRP   172    -181.142 144.300 -19.968  1.00347.03           C
ATOM   1263  CZ3 TRP   172    -181.707 144.377 -22.304  1.00347.03           C
ATOM   1264  CH2 TRP   172    -181.700 144.948 -21.048  1.00347.03           C
ATOM   1265  C   TRP   172    -177.334 140.042 -22.372  1.00347.03           C
ATOM   1266  O   TRP   172    -176.856 138.911 -22.447  1.00347.03           O
ATOM   1267  N   ALA   173    -176.864 140.954 -21.496  1.00290.62           N
ATOM   1268  CA  ALA   173    -175.791 140.562 -20.626  1.00290.62           C
ATOM   1269  CB  ALA   173    -174.396 140.895 -21.183  1.00290.62           C
ATOM   1270  C   ALA   173    -175.924 141.285 -19.324  1.00290.62           C
ATOM   1271  O   ALA   173    -176.476 142.382 -19.260  1.00290.62           O
ATOM   1272  N   LEU   174    -175.431 140.653 -18.237  1.00314.57           N
ATOM   1273  CA  LEU   174    -175.449 141.257 -16.936  1.00314.57           C
ATOM   1274  CB  LEU   174    -176.445 140.607 -15.961  1.00314.57           C
ATOM   1275  CG  LEU   174    -177.915 140.734 -16.401  1.00314.57           C
ATOM   1276  CD1 LEU   174    -178.172 139.966 -17.707  1.00314.57           C
ATOM   1277  CD2 LEU   174    -178.874 140.327 -15.271  1.00314.57           C
ATOM   1278  C   LEU   174    -174.085 141.063 -16.351  1.00314.57           C
ATOM   1279  O   LEU   174    -173.419 140.070 -16.639  1.00314.57           O
ATOM   1280  N   ALA   175    -173.618 142.022 -15.525  1.00268.49           N
ATOM   1281  CA  ALA   175    -172.324 141.860 -14.929  1.00268.49           C
ATOM   1282  CB  ALA   175    -171.175 142.406 -15.795  1.00268.49           C
ATOM   1283  C   ALA   175    -172.301 142.623 -13.643  1.00268.49           C
ATOM   1284  O   ALA   175    -173.110 143.525 -13.429  1.00268.49           O
ATOM   1285  N   GLY   176    -171.373 142.253 -12.735  1.00120.50           N
ATOM   1286  CA  GLY   176    -171.244 142.960 -11.493  1.00120.50           C
ATOM   1287  C   GLY   176    -170.628 142.038 -10.489  1.00120.50           C
ATOM   1288  O   GLY   176    -170.625 140.821 -10.667  1.00120.50           O
ATOM   1289  N   GLY   177    -170.086 142.612  -9.394  1.00103.42           N
ATOM   1290  CA  GLY   177    -169.507 141.817  -8.349  1.00103.42           C
ATOM   1291  C   GLY   177    -168.477 142.653  -7.655  1.00103.42           C
ATOM   1292  O   GLY   177    -167.851 143.516  -8.265  1.00103.42           O
ATOM   1293  N   TRP   178    -168.278 142.409  -6.344  1.00296.79           N
ATOM   1294  CA  TRP   178    -167.296 143.151  -5.604  1.00296.79           C
ATOM   1295  CB  TRP   178    -167.920 144.288  -4.777  1.00296.79           C
ATOM   1296  CG  TRP   178    -166.944 145.113  -3.971  1.00296.79           C
ATOM   1297  CD2 TRP   178    -166.352 146.338  -4.423  1.00296.79           C
ATOM   1298  CD1 TRP   178    -166.472 144.899  -2.708  1.00296.79           C
ATOM   1299  NE1 TRP   178    -165.620 145.914  -2.348  1.00296.79           N
ATOM   1300  CE2 TRP   178    -165.537 146.810  -3.393  1.00296.79           C
ATOM   1301  CE3 TRP   178    -166.480 147.020  -5.600  1.00296.79           C
ATOM   1302  CZ2 TRP   178    -164.834 147.973  -3.526  1.00296.79           C
ATOM   1303  CZ3 TRP   178    -165.768 148.190  -5.732  1.00296.79           C
ATOM   1304  CH2 TRP   178    -164.961 148.657  -4.715  1.00296.79           C
ATOM   1305  C   TRP   178    -166.653 142.213  -4.632  1.00296.79           C
ATOM   1306  O   TRP   178    -167.342 141.550  -3.859  1.00296.79           O
ATOM   1307  N   ASN   179    -165.306 142.112  -4.653  1.00292.99           N
ATOM   1308  CA  ASN   179    -164.660 141.277  -3.680  1.00292.99           C
ATOM   1309  CB  ASN   179    -165.081 139.800  -3.775  1.00292.99           C
ATOM   1310  CG  ASN   179    -164.636 139.082  -2.508  1.00292.99           C
ATOM   1311  OD1 ASN   179    -164.017 139.672  -1.625  1.00292.99           O
ATOM   1312  ND2 ASN   179    -164.962 137.765  -2.413  1.00292.99           N
ATOM   1313  C   ASN   179    -163.183 141.341  -3.916  1.00292.99           C
ATOM   1314  O   ASN   179    -162.739 141.431  -5.061  1.00292.99           O
ATOM   1315  N   SER   180    -162.376 141.323  -2.833  1.00210.20           N
ATOM   1316  CA  SER   180    -160.954 141.292  -3.010  1.00210.20           C
ATOM   1317  CB  SER   180    -160.370 142.618  -3.527  1.00210.20           C
ATOM   1318  OG  SER   180    -158.963 142.508  -3.679  1.00210.20           O
ATOM   1319  C   SER   180    -160.324 141.031  -1.675  1.00210.20           C
ATOM   1320  O   SER   180    -160.755 141.580  -0.662  1.00210.20           O
ATOM   1321  N   GLN   181    -159.279 140.176  -1.644  1.00330.58           N
ATOM   1322  CA  GLN   181    -158.569 139.903  -0.423  1.00330.58           C
ATOM   1323  CB  GLN   181    -159.297 138.931   0.524  1.00330.58           C
ATOM   1324  CG  GLN   181    -160.628 139.456   1.069  1.00330.58           C
ATOM   1325  CD  GLN   181    -160.341 140.646   1.975  1.00330.58           C
ATOM   1326  OE1 GLN   181    -161.257 141.311   2.456  1.00330.58           O
ATOM   1327  NE2 GLN   181    -159.032 140.926   2.216  1.00330.58           N
ATOM   1328  C   GLN   181    -157.279 139.239  -0.796  1.00330.58           C
ATOM   1329  O   GLN   181    -157.203 138.551  -1.812  1.00330.58           O
ATOM   1330  N   MET   182    -156.212 139.447   0.007  1.00319.61           N
ATOM   1331  CA  MET   182    -154.973 138.783  -0.289  1.00319.61           C
ATOM   1332  CB  MET   182    -154.184 139.438  -1.436  1.00319.61           C
ATOM   1333  CG  MET   182    -152.897 138.692  -1.794  1.00319.61           C
ATOM   1334  SD  MET   182    -152.011 139.367  -3.231  1.00319.61           S
ATOM   1335  CE  MET   182    -151.527 140.913  -2.410  1.00319.61           C
ATOM   1336  C   MET   182    -154.104 138.818   0.934  1.00319.61           C
ATOM   1337  O   MET   182    -154.212 139.728   1.756  1.00319.61           O
ATOM   1338  N   CYS   183    -153.229 137.803   1.090  1.00103.27           N
ATOM   1339  CA  CYS   183    -152.319 137.768   2.204  1.00103.27           C
ATOM   1340  CB  CYS   183    -152.937 137.195   3.491  1.00103.27           C
ATOM   1341  SG  CYS   183    -151.757 137.165   4.875  1.00103.27           S
ATOM   1342  C   CYS   183    -151.175 136.877   1.827  1.00103.27           C
ATOM   1343  O   CYS   183    -151.310 136.027   0.948  1.00103.27           O
ATOM   1344  N   CYS   184    -150.000 137.062   2.470  1.00102.56           N
ATOM   1345  CA  CYS   184    -148.880 136.217   2.160  1.00102.56           C
ATOM   1346  CB  CYS   184    -148.031 136.732   0.986  1.00102.56           C
ATOM   1347  SG  CYS   184    -147.266 138.344   1.334  1.00102.56           S
ATOM   1348  C   CYS   184    -147.979 136.151   3.357  1.00102.56           C
ATOM   1349  O   CYS   184    -147.971 137.053   4.191  1.00102.56           O
ATOM   1350  N   GLN   185    -147.205 135.049   3.479  1.00275.59           N
ATOM   1351  CA  GLN   185    -146.271 134.905   4.563  1.00275.59           C
ATOM   1352  CB  GLN   185    -146.934 134.517   5.896  1.00275.59           C
ATOM   1353  CG  GLN   185    -145.947 134.371   7.056  1.00275.59           C
ATOM   1354  CD  GLN   185    -146.739 133.999   8.302  1.00275.59           C
ATOM   1355  OE1 GLN   185    -146.179 133.838   9.384  1.00275.59           O
ATOM   1356  NE2 GLN   185    -148.083 133.853   8.146  1.00275.59           N
ATOM   1357  C   GLN   185    -145.322 133.803   4.195  1.00275.59           C
ATOM   1358  O   GLN   185    -145.577 133.050   3.256  1.00275.59           O
ATOM   1359  N   GLY   186    -144.181 133.686   4.914  1.00146.89           N
ATOM   1360  CA  GLY   186    -143.258 132.625   4.612  1.00146.89           C
ATOM   1361  C   GLY   186    -142.088 132.708   5.548  1.00146.89           C
ATOM   1362  O   GLY   186    -141.833 133.751   6.149  1.00146.89           O
ATOM   1363  N   GLU   187    -141.343 131.588   5.691  1.00290.15           N
ATOM   1364  CA  GLU   187    -140.190 131.548   6.550  1.00290.15           C
ATOM   1365  CB  GLU   187    -140.511 131.121   7.993  1.00290.15           C
ATOM   1366  CG  GLU   187    -141.375 132.135   8.749  1.00290.15           C
ATOM   1367  CD  GLU   187    -140.546 133.392   8.972  1.00290.15           C
ATOM   1368  OE1 GLU   187    -139.365 133.408   8.534  1.00290.15           O
ATOM   1369  OE2 GLU   187    -141.083 134.354   9.584  1.00290.15           O
ATOM   1370  C   GLU   187    -139.231 130.537   5.989  1.00290.15           C
ATOM   1371  O   GLU   187    -139.599 129.733   5.132  1.00290.15           O
ATOM   1372  N   GLN   188    -137.959 130.567   6.450  1.00294.43           N
ATOM   1373  CA  GLN   188    -136.976 129.636   5.960  1.00294.43           C
ATOM   1374  CB  GLN   188    -135.978 130.268   4.973  1.00294.43           C
ATOM   1375  CG  GLN   188    -134.931 129.286   4.444  1.00294.43           C
ATOM   1376  CD  GLN   188    -134.027 130.039   3.478  1.00294.43           C
ATOM   1377  OE1 GLN   188    -133.124 129.463   2.874  1.00294.43           O
ATOM   1378  NE2 GLN   188    -134.270 131.369   3.332  1.00294.43           N
ATOM   1379  C   GLN   188    -136.185 129.124   7.130  1.00294.43           C
ATOM   1380  O   GLN   188    -136.251 129.678   8.228  1.00294.43           O
ATOM   1381  N   ASN   189    -135.422 128.023   6.925  1.00207.53           N
ATOM   1382  CA  ASN   189    -134.639 127.452   7.988  1.00207.53           C
ATOM   1383  CB  ASN   189    -135.125 126.064   8.437  1.00207.53           C
ATOM   1384  CG  ASN   189    -136.456 126.250   9.152  1.00207.53           C
ATOM   1385  OD1 ASN   189    -136.594 127.112  10.018  1.00207.53           O
ATOM   1386  ND2 ASN   189    -137.468 125.423   8.776  1.00207.53           N
ATOM   1387  C   ASN   189    -133.218 127.300   7.528  1.00207.53           C
ATOM   1388  O   ASN   189    -132.921 127.228   6.336  1.00207.53           O
ATOM   1389  N   PRO   190    -132.334 127.295   8.494  1.00 90.79           N
ATOM   1390  CA  PRO   190    -130.919 127.162   8.237  1.00 90.79           C
ATOM   1391  CD  PRO   190    -132.589 128.067   9.699  1.00 90.79           C
ATOM   1392  CB  PRO   190    -130.205 127.840   9.410  1.00 90.79           C
ATOM   1393  CG  PRO   190    -131.283 127.978  10.497  1.00 90.79           C
ATOM   1394  C   PRO   190    -130.455 125.752   8.015  1.00 90.79           C
ATOM   1395  O   PRO   190    -131.153 124.804   8.372  1.00 90.79           O
ATOM   1396  N   PRO   191    -129.299 125.643   7.409  1.00156.66           N
ATOM   1397  CA  PRO   191    -128.674 124.364   7.157  1.00156.66           C
ATOM   1398  CD  PRO   191    -128.997 126.598   6.354  1.00156.66           C
ATOM   1399  CB  PRO   191    -127.702 124.586   6.001  1.00156.66           C
ATOM   1400  CG  PRO   191    -128.280 125.799   5.256  1.00156.66           C
ATOM   1401  C   PRO   191    -127.982 123.840   8.381  1.00156.66           C
ATOM   1402  O   PRO   191    -127.881 124.571   9.365  1.00156.66           O
ATOM   1403  N   GLY   192    -127.495 122.578   8.336  1.00115.40           N
ATOM   1404  CA  GLY   192    -126.826 121.990   9.466  1.00115.40           C
ATOM   1405  C   GLY   192    -125.410 121.658   9.086  1.00115.40           C
ATOM   1406  O   GLY   192    -125.053 121.552   7.915  1.00115.40           O
ATOM   1407  N   PRO   193    -124.605 121.511  10.108  1.00181.41           N
ATOM   1408  CA  PRO   193    -123.202 121.207   9.930  1.00181.41           C
ATOM   1409  CD  PRO   193    -124.822 122.363  11.267  1.00181.41           C
ATOM   1410  CB  PRO   193    -122.506 121.665  11.210  1.00181.41           C
ATOM   1411  CG  PRO   193    -123.425 122.767  11.759  1.00181.41           C
ATOM   1412  C   PRO   193    -122.923 119.766   9.613  1.00181.41           C
ATOM   1413  O   PRO   193    -123.814 118.933   9.773  1.00181.41           O
ATOM   1414  N   PHE   194    -121.683 119.464   9.159  1.00265.60           N
ATOM   1415  CA  PHE   194    -121.269 118.127   8.820  1.00265.60           C
ATOM   1416  CB  PHE   194    -121.057 117.925   7.309  1.00265.60           C
ATOM   1417  CG  PHE   194    -119.967 118.846   6.874  1.00265.60           C
ATOM   1418  CD1 PHE   194    -118.649 118.454   6.930  1.00265.60           C
ATOM   1419  CD2 PHE   194    -120.266 120.107   6.411  1.00265.60           C
ATOM   1420  CE1 PHE   194    -117.645 119.305   6.531  1.00265.60           C
ATOM   1421  CE2 PHE   194    -119.266 120.962   6.011  1.00265.60           C
ATOM   1422  CZ  PHE   194    -117.953 120.562   6.070  1.00265.60           C
ATOM   1423  C   PHE   194    -119.956 117.857   9.502  1.00265.60           C
ATOM   1424  O   PHE   194    -119.328 118.771  10.034  1.00265.60           O
ATOM   1425  N   TRP   195    -119.515 116.576   9.519  1.00276.79           N
ATOM   1426  CA  TRP   195    -118.277 116.219  10.165  1.00276.79           C
ATOM   1427  CB  TRP   195    -118.475 115.476  11.497  1.00276.79           C
ATOM   1428  CG  TRP   195    -119.052 116.336  12.596  1.00276.79           C
ATOM   1429  CD2 TRP   195    -120.458 116.547  12.805  1.00276.79           C
ATOM   1430  CD1 TRP   195    -118.407 117.053  13.561  1.00276.79           C
ATOM   1431  NE1 TRP   195    -119.322 117.696  14.360  1.00276.79           N
ATOM   1432  CE2 TRP   195    -120.589 117.393  13.906  1.00276.79           C
ATOM   1433  CE3 TRP   195    -121.549 116.074  12.134  1.00276.79           C
ATOM   1434  CZ2 TRP   195    -121.819 117.781  14.354  1.00276.79           C
ATOM   1435  CZ3 TRP   195    -122.789 116.467  12.590  1.00276.79           C
ATOM   1436  CH2 TRP   195    -122.921 117.303  13.679  1.00276.79           C
ATOM   1437  C   TRP   195    -117.489 115.312   9.260  1.00276.79           C
ATOM   1438  O   TRP   195    -118.010 114.808   8.265  1.00276.79           O
ATOM   1439  N   LYS   196    -116.189 115.103   9.582  1.00279.73           N
ATOM   1440  CA  LYS   196    -115.320 114.275   8.783  1.00279.73           C
ATOM   1441  CB  LYS   196    -114.337 115.093   7.928  1.00279.73           C
ATOM   1442  CG  LYS   196    -113.418 115.983   8.768  1.00279.73           C
ATOM   1443  CD  LYS   196    -112.247 116.582   7.986  1.00279.73           C
ATOM   1444  CE  LYS   196    -111.146 115.574   7.652  1.00279.73           C
ATOM   1445  NZ  LYS   196    -110.060 116.244   6.900  1.00279.73           N
ATOM   1446  C   LYS   196    -114.493 113.408   9.694  1.00279.73           C
ATOM   1447  O   LYS   196    -114.457 113.627  10.904  1.00279.73           O
ATOM   1448  N   ALA   197    -113.820 112.376   9.128  1.00287.47           N
ATOM   1449  CA  ALA   197    -112.993 111.492   9.912  1.00287.47           C
ATOM   1450  CB  ALA   197    -113.767 110.314  10.531  1.00287.47           C
ATOM   1451  C   ALA   197    -111.934 110.902   9.020  1.00287.47           C
ATOM   1452  O   ALA   197    -112.033 110.979   7.796  1.00287.47           O
ATOM   1453  N   ALA   198    -110.870 110.313   9.618  1.00289.43           N
ATOM   1454  CA  ALA   198    -109.818 109.723   8.829  1.00289.43           C
ATOM   1455  CB  ALA   198    -108.683 110.702   8.485  1.00289.43           C
ATOM   1456  C   ALA   198    -109.199 108.590   9.600  1.00289.43           C
ATOM   1457  O   ALA   198    -109.348 108.499  10.818  1.00289.43           O
ATOM   1458  N   PHE   199    -108.499 107.676   8.889  1.00317.59           N
ATOM   1459  CA  PHE   199    -107.852 106.557   9.525  1.00317.59           C
ATOM   1460  CB  PHE   199    -108.736 105.297   9.612  1.00317.59           C
ATOM   1461  CG  PHE   199    -109.079 104.866   8.226  1.00317.59           C
ATOM   1462  CD1 PHE   199    -108.226 104.059   7.507  1.00317.59           C
ATOM   1463  CD2 PHE   199    -110.261 105.265   7.647  1.00317.59           C
ATOM   1464  CE1 PHE   199    -108.543 103.663   6.230  1.00317.59           C
ATOM   1465  CE2 PHE   199    -110.585 104.872   6.369  1.00317.59           C
ATOM   1466  CZ  PHE   199    -109.724 104.071   5.658  1.00317.59           C
ATOM   1467  C   PHE   199    -106.626 106.205   8.731  1.00317.59           C
ATOM   1468  O   PHE   199    -106.387 106.767   7.663  1.00317.59           O
ATOM   1469  N   ALA   200    -105.800 105.268   9.256  1.00278.78           N
ATOM   1470  CA  ALA   200    -104.599 104.859   8.573  1.00278.78           C
ATOM   1471  CB  ALA   200    -103.335 105.565   9.093  1.00278.78           C
ATOM   1472  C   ALA   200    -104.396 103.385   8.791  1.00278.78           C
ATOM   1473  O   ALA   200    -104.885 102.821   9.768  1.00278.78           O
ATOM   1474  N   ASP   201    -103.673 102.720   7.857  1.00282.74           N
ATOM   1475  CA  ASP   201    -103.410 101.307   7.949  1.00282.74           C
ATOM   1476  CB  ASP   201    -104.223 100.475   6.945  1.00282.74           C
ATOM   1477  CG  ASP   201    -103.808 100.902   5.543  1.00282.74           C
ATOM   1478  OD1 ASP   201    -103.793 102.133   5.275  1.00282.74           O
ATOM   1479  OD2 ASP   201    -103.507 100.000   4.717  1.00282.74           O
ATOM   1480  C   ASP   201    -101.957 101.058   7.649  1.00282.74           C
ATOM   1481  O   ASP   201    -101.269 101.926   7.114  1.00282.74           O
ATOM   1482  N   SER   202    -101.446  99.858   8.016  1.00222.97           N
ATOM   1483  CA  SER   202    -100.078  99.500   7.734  1.00222.97           C
ATOM   1484  CB  SER   202     -99.087  99.902   8.840  1.00222.97           C
ATOM   1485  OG  SER   202     -98.979 101.317   8.910  1.00222.97           O
ATOM   1486  C   SER   202    -100.002  98.005   7.589  1.00222.97           C
ATOM   1487  O   SER   202    -100.975  97.302   7.859  1.00222.97           O
ATOM   1488  N   SER   203     -98.840  97.478   7.130  1.00165.65           N
ATOM   1489  CA  SER   203     -98.691  96.053   6.967  1.00165.65           C
ATOM   1490  CB  SER   203     -99.170  95.540   5.598  1.00165.65           C
ATOM   1491  OG  SER   203     -98.352  96.062   4.561  1.00165.65           O
ATOM   1492  C   SER   203     -97.234  95.690   7.093  1.00165.65           C
ATOM   1493  O   SER   203     -96.378  96.566   7.214  1.00165.65           O
ATOM   1494  N   GLY   204     -96.921  94.370   7.091  1.00141.82           N
ATOM   1495  CA  GLY   204     -95.550  93.930   7.184  1.00141.82           C
ATOM   1496  C   GLY   204     -95.494  92.444   6.950  1.00141.82           C
ATOM   1497  O   GLY   204     -96.506  91.754   7.065  1.00141.82           O
ATOM   1498  N   GLN   205     -94.293  91.911   6.610  1.00288.74           N
ATOM   1499  CA  GLN   205     -94.157  90.496   6.371  1.00288.74           C
ATOM   1500  CB  GLN   205     -94.497  90.092   4.929  1.00288.74           C
ATOM   1501  CG  GLN   205     -94.356  88.593   4.678  1.00288.74           C
ATOM   1502  CD  GLN   205     -94.650  88.337   3.209  1.00288.74           C
ATOM   1503  OE1 GLN   205     -95.328  89.123   2.550  1.00288.74           O
ATOM   1504  NE2 GLN   205     -94.122  87.200   2.681  1.00288.74           N
ATOM   1505  C   GLN   205     -92.725  90.089   6.591  1.00288.74           C
ATOM   1506  O   GLN   205     -91.826  90.928   6.582  1.00288.74           O
ATOM   1507  N   HIS   206     -92.484  88.774   6.819  1.00183.67           N
ATOM   1508  CA  HIS   206     -91.136  88.284   6.972  1.00183.67           C
ATOM   1509  ND1 HIS   206     -89.604  90.262   9.280  1.00183.67           N
ATOM   1510  CG  HIS   206     -90.675  89.401   9.206  1.00183.67           C
ATOM   1511  CB  HIS   206     -90.688  88.119   8.434  1.00183.67           C
ATOM   1512  NE2 HIS   206     -91.234  91.166  10.494  1.00183.67           N
ATOM   1513  CD2 HIS   206     -91.662  89.967   9.953  1.00183.67           C
ATOM   1514  CE1 HIS   206     -89.992  91.301  10.063  1.00183.67           C
ATOM   1515  C   HIS   206     -91.059  86.899   6.392  1.00183.67           C
ATOM   1516  O   HIS   206     -91.700  85.975   6.892  1.00183.67           O
ATOM   1517  N   PRO   207     -90.312  86.732   5.332  1.00 91.83           N
ATOM   1518  CA  PRO   207     -90.123  85.412   4.775  1.00 91.83           C
ATOM   1519  CD  PRO   207     -90.317  87.754   4.299  1.00 91.83           C
ATOM   1520  CB  PRO   207     -89.866  85.610   3.278  1.00 91.83           C
ATOM   1521  CG  PRO   207     -89.560  87.112   3.130  1.00 91.83           C
ATOM   1522  C   PRO   207     -89.044  84.615   5.462  1.00 91.83           C
ATOM   1523  O   PRO   207     -88.030  85.190   5.853  1.00 91.83           O
ATOM   1524  N   PRO   208     -89.264  83.334   5.634  1.00180.32           N
ATOM   1525  CA  PRO   208     -88.237  82.473   6.196  1.00180.32           C
ATOM   1526  CD  PRO   208     -90.577  82.998   6.169  1.00180.32           C
ATOM   1527  CB  PRO   208     -88.970  81.397   6.994  1.00180.32           C
ATOM   1528  CG  PRO   208     -90.325  82.032   7.334  1.00180.32           C
ATOM   1529  C   PRO   208     -87.316  81.851   5.168  1.00180.32           C
ATOM   1530  O   PRO   208     -87.630  81.902   3.980  1.00180.32           O
ATOM   1531  N   ASP   209     -86.177  81.258   5.614  1.00231.43           N
ATOM   1532  CA  ASP   209     -85.257  80.544   4.757  1.00231.43           C
ATOM   1533  CB  ASP   209     -83.903  81.258   4.550  1.00231.43           C
ATOM   1534  CG  ASP   209     -84.104  82.514   3.703  1.00231.43           C
ATOM   1535  OD1 ASP   209     -85.191  83.143   3.811  1.00231.43           O
ATOM   1536  OD2 ASP   209     -83.162  82.871   2.950  1.00231.43           O
ATOM   1537  C   ASP   209     -84.969  79.211   5.409  1.00231.43           C
ATOM   1538  O   ASP   209     -85.051  79.093   6.632  1.00231.43           O
ATOM   1539  N   ALA   210     -84.656  78.159   4.606  1.00265.16           N
ATOM   1540  CA  ALA   210     -84.366  76.848   5.149  1.00265.16           C
ATOM   1541  CB  ALA   210     -85.556  75.875   5.034  1.00265.16           C
ATOM   1542  C   ALA   210     -83.218  76.220   4.386  1.00265.16           C
ATOM   1543  O   ALA   210     -83.092  76.426   3.179  1.00265.16           O
ATOM   1544  N   CYS   211     -82.343  75.432   5.072  1.00117.25           N
ATOM   1545  CA  CYS   211     -81.255  74.782   4.368  1.00117.25           C
ATOM   1546  CB  CYS   211     -80.008  75.669   4.271  1.00117.25           C
ATOM   1547  SG  CYS   211     -80.389  77.301   3.577  1.00117.25           S
ATOM   1548  C   CYS   211     -80.815  73.534   5.121  1.00117.25           C
ATOM   1549  O   CYS   211     -80.876  73.517   6.349  1.00117.25           O
ATOM   1550  N   ALA   212     -80.370  72.456   4.399  1.00291.08           N
ATOM   1551  CA  ALA   212     -79.850  71.240   5.012  1.00291.08           C
ATOM   1552  CB  ALA   212     -80.889  70.440   5.810  1.00291.08           C
ATOM   1553  C   ALA   212     -79.301  70.290   3.964  1.00291.08           C
ATOM   1554  O   ALA   212     -79.696  70.356   2.799  1.00291.08           O
ATOM   1555  N   PHE   213     -78.369  69.366   4.361  1.00375.70           N
ATOM   1556  CA  PHE   213     -77.767  68.396   3.455  1.00375.70           C
ATOM   1557  CB  PHE   213     -76.653  68.960   2.551  1.00375.70           C
ATOM   1558  CG  PHE   213     -75.591  69.588   3.384  1.00375.70           C
ATOM   1559  CD1 PHE   213     -75.809  70.816   3.962  1.00375.70           C
ATOM   1560  CD2 PHE   213     -74.374  68.976   3.566  1.00375.70           C
ATOM   1561  CE1 PHE   213     -74.839  71.420   4.726  1.00375.70           C
ATOM   1562  CE2 PHE   213     -73.398  69.575   4.329  1.00375.70           C
ATOM   1563  CZ  PHE   213     -73.630  70.798   4.912  1.00375.70           C
ATOM   1564  C   PHE   213     -77.283  67.131   4.159  1.00375.70           C
ATOM   1565  O   PHE   213     -77.463  66.990   5.368  1.00375.70           O
ATOM   1566  N   ARG   214     -76.643  66.188   3.391  1.00297.79           N
ATOM   1567  CA  ARG   214     -76.342  64.813   3.791  1.00297.79           C
ATOM   1568  CB  ARG   214     -77.069  63.823   2.861  1.00297.79           C
ATOM   1569  CG  ARG   214     -77.287  62.408   3.396  1.00297.79           C
ATOM   1570  CD  ARG   214     -78.433  62.328   4.403  1.00297.79           C
ATOM   1571  NE  ARG   214     -78.975  60.942   4.344  1.00297.79           N
ATOM   1572  CZ  ARG   214     -79.997  60.665   3.481  1.00297.79           C
ATOM   1573  NH1 ARG   214     -80.466  61.633   2.644  1.00297.79           N
ATOM   1574  NH2 ARG   214     -80.547  59.412   3.442  1.00297.79           N
ATOM   1575  C   ARG   214     -74.851  64.446   3.763  1.00297.79           C
ATOM   1576  O   ARG   214     -73.992  65.313   3.595  1.00297.79           O
ATOM   1577  N   ARG   215     -74.529  63.119   3.963  1.00316.72           N
ATOM   1578  CA  ARG   215     -73.197  62.500   4.062  1.00316.72           C
ATOM   1579  CB  ARG   215     -72.766  62.186   5.523  1.00316.72           C
ATOM   1580  CG  ARG   215     -72.705  63.359   6.519  1.00316.72           C
ATOM   1581  CD  ARG   215     -72.679  62.940   8.007  1.00316.72           C
ATOM   1582  NE  ARG   215     -71.265  62.701   8.416  1.00316.72           N
ATOM   1583  CZ  ARG   215     -70.492  63.741   8.852  1.00316.72           C
ATOM   1584  NH1 ARG   215     -71.059  64.958   9.080  1.00316.72           N
ATOM   1585  NH2 ARG   215     -69.149  63.550   9.021  1.00316.72           N
ATOM   1586  C   ARG   215     -73.203  61.116   3.378  1.00316.72           C
ATOM   1587  O   ARG   215     -73.777  60.952   2.303  1.00316.72           O
ATOM   1588  N   GLY   216     -72.507  60.096   3.989  1.00374.24           N
ATOM   1589  CA  GLY   216     -72.534  58.688   3.608  1.00374.24           C
ATOM   1590  C   GLY   216     -71.196  57.993   3.433  1.00374.24           C
ATOM   1591  O   GLY   216     -70.324  58.051   4.299  1.00374.24           O
ATOM   1592  N   ARG   217     -71.031  57.293   2.286  1.00315.76           N
ATOM   1593  CA  ARG   217     -69.958  56.366   2.020  1.00315.76           C
ATOM   1594  CB  ARG   217     -70.270  55.424   0.842  1.00315.76           C
ATOM   1595  CG  ARG   217     -70.698  56.149  -0.440  1.00315.76           C
ATOM   1596  CD  ARG   217     -69.601  56.917  -1.184  1.00315.76           C
ATOM   1597  NE  ARG   217     -70.254  57.582  -2.356  1.00315.76           N
ATOM   1598  CZ  ARG   217     -70.132  57.133  -3.646  1.00315.76           C
ATOM   1599  NH1 ARG   217     -69.363  56.050  -3.954  1.00315.76           N
ATOM   1600  NH2 ARG   217     -70.796  57.798  -4.641  1.00315.76           N
ATOM   1601  C   ARG   217     -68.575  56.910   1.836  1.00315.76           C
ATOM   1602  O   ARG   217     -67.635  56.316   2.360  1.00315.76           O
ATOM   1603  N   LYS   218     -68.377  58.029   1.114  1.00199.13           N
ATOM   1604  CA  LYS   218     -67.012  58.359   0.797  1.00199.13           C
ATOM   1605  CB  LYS   218     -66.837  58.900  -0.635  1.00199.13           C
ATOM   1606  CG  LYS   218     -67.459  60.263  -0.924  1.00199.13           C
ATOM   1607  CD  LYS   218     -66.700  61.424  -0.282  1.00199.13           C
ATOM   1608  CE  LYS   218     -66.935  62.769  -0.971  1.00199.13           C
ATOM   1609  NZ  LYS   218     -66.442  62.714  -2.366  1.00199.13           N
ATOM   1610  C   LYS   218     -66.381  59.265   1.811  1.00199.13           C
ATOM   1611  O   LYS   218     -67.057  59.932   2.595  1.00199.13           O
ATOM   1612  N   LYS   219     -65.029  59.253   1.828  1.00160.06           N
ATOM   1613  CA  LYS   219     -64.253  59.971   2.796  1.00160.06           C
ATOM   1614  CB  LYS   219     -62.740  59.804   2.559  1.00160.06           C
ATOM   1615  CG  LYS   219     -62.262  58.351   2.510  1.00160.06           C
ATOM   1616  CD  LYS   219     -60.850  58.210   1.932  1.00160.06           C
ATOM   1617  CE  LYS   219     -60.699  58.820   0.533  1.00160.06           C
ATOM   1618  NZ  LYS   219     -59.282  58.779   0.104  1.00160.06           N
ATOM   1619  C   LYS   219     -64.530  61.444   2.702  1.00160.06           C
ATOM   1620  O   LYS   219     -65.032  62.013   3.669  1.00160.06           O
ATOM   1621  N   ARG   220     -64.220  62.075   1.537  1.00190.44           N
ATOM   1622  CA  ARG   220     -64.428  63.478   1.236  1.00190.44           C
ATOM   1623  CB  ARG   220     -65.052  64.368   2.341  1.00190.44           C
ATOM   1624  CG  ARG   220     -65.785  65.616   1.829  1.00190.44           C
ATOM   1625  CD  ARG   220     -66.304  66.536   2.950  1.00190.44           C
ATOM   1626  NE  ARG   220     -67.174  67.582   2.328  1.00190.44           N
ATOM   1627  CZ  ARG   220     -67.520  68.729   2.990  1.00190.44           C
ATOM   1628  NH1 ARG   220     -67.084  68.977   4.262  1.00190.44           N
ATOM   1629  NH2 ARG   220     -68.294  69.665   2.364  1.00190.44           N
ATOM   1630  C   ARG   220     -63.095  64.051   0.848  1.00190.44           C
ATOM   1631  O   ARG   220     -62.367  63.476   0.037  1.00190.44           O
ATOM   1632  N   ILE   221     -62.746  65.216   1.437  1.00128.35           N
ATOM   1633  CA  ILE   221     -61.521  65.871   1.089  1.00128.35           C
ATOM   1634  CB  ILE   221     -61.687  67.268   0.542  1.00128.35           C
ATOM   1635  CG1 ILE   221     -62.308  68.228   1.567  1.00128.35           C
ATOM   1636  CG2 ILE   221     -62.508  67.153  -0.756  1.00128.35           C
ATOM   1637  CD1 ILE   221     -63.733  67.856   1.972  1.00128.35           C
ATOM   1638  C   ILE   221     -60.603  65.897   2.275  1.00128.35           C
ATOM   1639  O   ILE   221     -60.985  65.676   3.423  1.00128.35           O
ATOM   1640  N   PRO   222     -59.360  66.126   1.942  1.00109.96           N
ATOM   1641  CA  PRO   222     -58.264  66.096   2.876  1.00109.96           C
ATOM   1642  CD  PRO   222     -58.916  65.864   0.583  1.00109.96           C
ATOM   1643  CB  PRO   222     -56.990  65.975   2.027  1.00109.96           C
ATOM   1644  CG  PRO   222     -57.434  66.260   0.582  1.00109.96           C
ATOM   1645  C   PRO   222     -58.217  67.195   3.897  1.00109.96           C
ATOM   1646  O   PRO   222     -58.987  68.149   3.784  1.00109.96           O
ATOM   1647  N   TYR   223     -57.364  67.002   4.940  1.00142.66           N
ATOM   1648  CA  TYR   223     -57.183  67.879   6.073  1.00142.66           C
ATOM   1649  CB  TYR   223     -56.197  67.327   7.117  1.00142.66           C
ATOM   1650  CG  TYR   223     -56.636  66.015   7.656  1.00142.66           C
ATOM   1651  CD1 TYR   223     -56.417  64.864   6.938  1.00142.66           C
ATOM   1652  CD2 TYR   223     -57.232  65.939   8.894  1.00142.66           C
ATOM   1653  CE1 TYR   223     -56.812  63.648   7.441  1.00142.66           C
ATOM   1654  CE2 TYR   223     -57.632  64.727   9.404  1.00142.66           C
ATOM   1655  CZ  TYR   223     -57.420  63.580   8.673  1.00142.66           C
ATOM   1656  OH  TYR   223     -57.825  62.331   9.188  1.00142.66           O
ATOM   1657  C   TYR   223     -56.541  69.180   5.718  1.00142.66           C
ATOM   1658  O   TYR   223     -57.129  70.241   5.919  1.00142.66           O
ATOM   1659  N   SER   224     -55.321  69.130   5.140  1.00 99.29           N
ATOM   1660  CA  SER   224     -54.635  70.366   4.921  1.00 99.29           C
ATOM   1661  CB  SER   224     -54.022  70.930   6.205  1.00 99.29           C
ATOM   1662  OG  SER   224     -53.382  72.160   5.924  1.00 99.29           O
ATOM   1663  C   SER   224     -53.528  70.155   3.935  1.00 99.29           C
ATOM   1664  O   SER   224     -53.095  69.032   3.680  1.00 99.29           O
ATOM   1665  N   LYS   225     -53.067  71.274   3.341  1.00120.73           N
ATOM   1666  CA  LYS   225     -52.034  71.284   2.349  1.00120.73           C
ATOM   1667  CB  LYS   225     -51.828  72.682   1.742  1.00120.73           C
ATOM   1668  CG  LYS   225     -51.473  73.730   2.797  1.00120.73           C
ATOM   1669  CD  LYS   225     -50.868  75.015   2.232  1.00120.73           C
ATOM   1670  CE  LYS   225     -49.370  74.913   1.947  1.00120.73           C
ATOM   1671  NZ  LYS   225     -49.143  74.205   0.673  1.00120.73           N
ATOM   1672  C   LYS   225     -50.722  70.859   2.938  1.00120.73           C
ATOM   1673  O   LYS   225     -49.995  70.076   2.330  1.00120.73           O
ATOM   1674  N   GLY   226     -50.371  71.398   4.123  1.00 43.98           N
ATOM   1675  CA  GLY   226     -49.139  71.096   4.804  1.00 43.98           C
ATOM   1676  C   GLY   226     -49.172  69.691   5.282  1.00 43.98           C
ATOM   1677  O   GLY   226     -48.140  69.036   5.426  1.00 43.98           O
ATOM   1678  N   GLN   227     -50.372  69.236   5.657  1.00131.73           N
ATOM   1679  CA  GLN   227     -50.509  67.919   6.182  1.00131.73           C
ATOM   1680  CB  GLN   227     -51.887  67.723   6.832  1.00131.73           C
ATOM   1681  CG  GLN   227     -51.962  68.226   8.279  1.00131.73           C
ATOM   1682  CD  GLN   227     -51.855  69.742   8.360  1.00131.73           C
ATOM   1683  OE1 GLN   227     -52.844  70.423   8.628  1.00131.73           O
ATOM   1684  NE2 GLN   227     -50.623  70.290   8.172  1.00131.73           N
ATOM   1685  C   GLN   227     -50.283  66.890   5.122  1.00131.73           C
ATOM   1686  O   GLN   227     -49.525  65.939   5.302  1.00131.73           O
ATOM   1687  N   LEU   228     -50.941  67.058   3.970  1.00171.82           N
ATOM   1688  CA  LEU   228     -50.814  66.108   2.913  1.00171.82           C
ATOM   1689  CB  LEU   228     -51.911  66.269   1.866  1.00171.82           C
ATOM   1690  CG  LEU   228     -51.886  65.191   0.786  1.00171.82           C
ATOM   1691  CD1 LEU   228     -51.858  63.779   1.396  1.00171.82           C
ATOM   1692  CD2 LEU   228     -53.103  65.384  -0.117  1.00171.82           C
ATOM   1693  C   LEU   228     -49.473  66.240   2.278  1.00171.82           C
ATOM   1694  O   LEU   228     -48.924  65.267   1.771  1.00171.82           O
ATOM   1695  N   ARG   229     -48.932  67.470   2.241  1.00 80.56           N
ATOM   1696  CA  ARG   229     -47.668  67.690   1.601  1.00 80.56           C
ATOM   1697  CB  ARG   229     -47.271  69.173   1.576  1.00 80.56           C
ATOM   1698  CG  ARG   229     -46.029  69.442   0.727  1.00 80.56           C
ATOM   1699  CD  ARG   229     -45.690  70.926   0.603  1.00 80.56           C
ATOM   1700  NE  ARG   229     -44.652  71.050  -0.457  1.00 80.56           N
ATOM   1701  CZ  ARG   229     -44.741  72.042  -1.391  1.00 80.56           C
ATOM   1702  NH1 ARG   229     -45.789  72.918  -1.366  1.00 80.56           N
ATOM   1703  NH2 ARG   229     -43.784  72.152  -2.357  1.00 80.56           N
ATOM   1704  C   ARG   229     -46.585  66.963   2.331  1.00 80.56           C
ATOM   1705  O   ARG   229     -45.759  66.280   1.728  1.00 80.56           O
ATOM   1706  N   GLU   230     -46.572  67.091   3.667  1.00 94.60           N
ATOM   1707  CA  GLU   230     -45.539  66.512   4.474  1.00 94.60           C
ATOM   1708  CB  GLU   230     -45.617  66.964   5.939  1.00 94.60           C
ATOM   1709  CG  GLU   230     -44.363  66.623   6.741  1.00 94.60           C
ATOM   1710  CD  GLU   230     -44.503  67.277   8.106  1.00 94.60           C
ATOM   1711  OE1 GLU   230     -45.522  67.987   8.317  1.00 94.60           O
ATOM   1712  OE2 GLU   230     -43.592  67.080   8.955  1.00 94.60           O
ATOM   1713  C   GLU   230     -45.637  65.024   4.438  1.00 94.60           C
ATOM   1714  O   GLU   230     -44.636  64.319   4.556  1.00 94.60           O
ATOM   1715  N   LEU   231     -46.866  64.498   4.346  1.00178.76           N
ATOM   1716  CA  LEU   231     -46.984  63.077   4.367  1.00178.76           C
ATOM   1717  CB  LEU   231     -48.421  62.599   4.548  1.00178.76           C
ATOM   1718  CG  LEU   231     -48.459  61.105   4.874  1.00178.76           C
ATOM   1719  CD1 LEU   231     -47.799  60.808   6.227  1.00178.76           C
ATOM   1720  CD2 LEU   231     -49.877  60.575   4.799  1.00178.76           C
ATOM   1721  C   LEU   231     -46.432  62.481   3.109  1.00178.76           C
ATOM   1722  O   LEU   231     -45.682  61.507   3.142  1.00178.76           O
ATOM   1723  N   GLU   232     -46.789  63.073   1.958  1.00128.57           N
ATOM   1724  CA  GLU   232     -46.389  62.567   0.679  1.00128.57           C
ATOM   1725  CB  GLU   232     -47.052  63.325  -0.481  1.00128.57           C
ATOM   1726  CG  GLU   232     -47.021  62.550  -1.796  1.00128.57           C
ATOM   1727  CD  GLU   232     -48.176  61.561  -1.769  1.00128.57           C
ATOM   1728  OE1 GLU   232     -48.991  61.642  -0.812  1.00128.57           O
ATOM   1729  OE2 GLU   232     -48.265  60.718  -2.702  1.00128.57           O
ATOM   1730  C   GLU   232     -44.908  62.720   0.529  1.00128.57           C
ATOM   1731  O   GLU   232     -44.254  61.893  -0.102  1.00128.57           O
ATOM   1732  N   ARG   233     -44.343  63.823   1.053  1.00129.68           N
ATOM   1733  CA  ARG   233     -42.933  64.053   0.906  1.00129.68           C
ATOM   1734  CB  ARG   233     -42.526  65.461   1.369  1.00129.68           C
ATOM   1735  CG  ARG   233     -42.689  66.521   0.276  1.00129.68           C
ATOM   1736  CD  ARG   233     -44.042  66.489  -0.439  1.00129.68           C
ATOM   1737  NE  ARG   233     -43.986  65.364  -1.416  1.00129.68           N
ATOM   1738  CZ  ARG   233     -45.033  65.122  -2.259  1.00129.68           C
ATOM   1739  NH1 ARG   233     -46.154  65.897  -2.196  1.00129.68           N
ATOM   1740  NH2 ARG   233     -44.958  64.102  -3.162  1.00129.68           N
ATOM   1741  C   ARG   233     -42.111  63.044   1.644  1.00129.68           C
ATOM   1742  O   ARG   233     -41.230  62.405   1.070  1.00129.68           O
ATOM   1743  N   GLU   234     -42.392  62.836   2.937  1.00 79.31           N
ATOM   1744  CA  GLU   234     -41.575  61.921   3.677  1.00 79.31           C
ATOM   1745  CB  GLU   234     -41.772  62.027   5.192  1.00 79.31           C
ATOM   1746  CG  GLU   234     -41.197  63.358   5.680  1.00 79.31           C
ATOM   1747  CD  GLU   234     -41.334  63.431   7.184  1.00 79.31           C
ATOM   1748  OE1 GLU   234     -42.398  62.994   7.686  1.00 79.31           O
ATOM   1749  OE2 GLU   234     -40.384  63.918   7.854  1.00 79.31           O
ATOM   1750  C   GLU   234     -41.804  60.531   3.183  1.00 79.31           C
ATOM   1751  O   GLU   234     -40.929  59.670   3.284  1.00 79.31           O
ATOM   1752  N   TYR   235     -43.027  60.261   2.698  1.00 69.97           N
ATOM   1753  CA  TYR   235     -43.345  58.969   2.166  1.00 69.97           C
ATOM   1754  CB  TYR   235     -44.856  58.793   1.941  1.00 69.97           C
ATOM   1755  CG  TYR   235     -45.124  57.338   1.769  1.00 69.97           C
ATOM   1756  CD1 TYR   235     -44.979  56.721   0.548  1.00 69.97           C
ATOM   1757  CD2 TYR   235     -45.523  56.589   2.853  1.00 69.97           C
ATOM   1758  CE1 TYR   235     -45.230  55.375   0.413  1.00 69.97           C
ATOM   1759  CE2 TYR   235     -45.777  55.244   2.725  1.00 69.97           C
ATOM   1760  CZ  TYR   235     -45.631  54.636   1.501  1.00 69.97           C
ATOM   1761  OH  TYR   235     -45.888  53.256   1.362  1.00 69.97           O
ATOM   1762  C   TYR   235     -42.643  58.786   0.853  1.00 69.97           C
ATOM   1763  O   TYR   235     -42.127  57.712   0.562  1.00 69.97           O
ATOM   1764  N   ALA   236     -42.634  59.836   0.008  1.00 41.66           N
ATOM   1765  CA  ALA   236     -42.045  59.795  -1.303  1.00 41.66           C
ATOM   1766  CB  ALA   236     -42.312  61.082  -2.103  1.00 41.66           C
ATOM   1767  C   ALA   236     -40.561  59.618  -1.222  1.00 41.66           C
ATOM   1768  O   ALA   236     -39.974  58.902  -2.033  1.00 41.66           O
ATOM   1769  N   ALA   237     -39.911  60.278  -0.246  1.00 52.27           N
ATOM   1770  CA  ALA   237     -38.478  60.270  -0.170  1.00 52.27           C
ATOM   1771  CB  ALA   237     -37.945  61.117   0.997  1.00 52.27           C
ATOM   1772  C   ALA   237     -37.957  58.879   0.019  1.00 52.27           C
ATOM   1773  O   ALA   237     -37.027  58.460  -0.668  1.00 52.27           O
ATOM   1774  N   ASN   238     -38.557  58.113   0.943  1.00186.56           N
ATOM   1775  CA  ASN   238     -38.097  56.785   1.221  1.00186.56           C
ATOM   1776  CB  ASN   238     -37.220  56.701   2.480  1.00186.56           C
ATOM   1777  CG  ASN   238     -35.924  57.440   2.175  1.00186.56           C
ATOM   1778  OD1 ASN   238     -35.332  57.264   1.111  1.00186.56           O
ATOM   1779  ND2 ASN   238     -35.475  58.301   3.126  1.00186.56           N
ATOM   1780  C   ASN   238     -39.331  55.980   1.458  1.00186.56           C
ATOM   1781  O   ASN   238     -40.264  56.016   0.664  1.00186.56           O
ATOM   1782  N   LYS   239     -39.293  55.039   2.407  1.00212.48           N
ATOM   1783  CA  LYS   239     -40.510  54.389   2.793  1.00212.48           C
ATOM   1784  CB  LYS   239     -40.288  52.913   3.145  1.00212.48           C
ATOM   1785  CG  LYS   239     -39.248  52.692   4.241  1.00212.48           C
ATOM   1786  CD  LYS   239     -39.161  51.236   4.691  1.00212.48           C
ATOM   1787  CE  LYS   239     -38.885  50.277   3.533  1.00212.48           C
ATOM   1788  NZ  LYS   239     -37.662  50.699   2.813  1.00212.48           N
ATOM   1789  C   LYS   239     -41.184  55.064   3.948  1.00212.48           C
ATOM   1790  O   LYS   239     -42.393  55.297   3.937  1.00212.48           O
ATOM   1791  N   PHE   240     -40.398  55.411   4.991  1.00145.64           N
ATOM   1792  CA  PHE   240     -41.036  55.880   6.183  1.00145.64           C
ATOM   1793  CB  PHE   240     -41.416  54.709   7.110  1.00145.64           C
ATOM   1794  CG  PHE   240     -42.630  55.055   7.905  1.00145.64           C
ATOM   1795  CD1 PHE   240     -42.568  55.787   9.068  1.00145.64           C
ATOM   1796  CD2 PHE   240     -43.858  54.614   7.468  1.00145.64           C
ATOM   1797  CE1 PHE   240     -43.713  56.077   9.773  1.00145.64           C
ATOM   1798  CE2 PHE   240     -45.006  54.899   8.167  1.00145.64           C
ATOM   1799  CZ  PHE   240     -44.935  55.635   9.324  1.00145.64           C
ATOM   1800  C   PHE   240     -40.038  56.741   6.894  1.00145.64           C
ATOM   1801  O   PHE   240     -38.890  56.872   6.474  1.00145.64           O
ATOM   1802  N   ILE   241     -40.462  57.343   8.013  1.00 92.03           N
ATOM   1803  CA  ILE   241     -39.649  58.271   8.738  1.00 92.03           C
ATOM   1804  CB  ILE   241     -40.296  59.615   8.746  1.00 92.03           C
ATOM   1805  CG1 ILE   241     -41.742  59.459   9.239  1.00 92.03           C
ATOM   1806  CG2 ILE   241     -40.166  60.233   7.346  1.00 92.03           C
ATOM   1807  CD1 ILE   241     -42.512  60.770   9.288  1.00 92.03           C
ATOM   1808  C   ILE   241     -39.447  57.772  10.131  1.00 92.03           C
ATOM   1809  O   ILE   241     -40.224  56.973  10.652  1.00 92.03           O
ATOM   1810  N   THR   242     -38.347  58.228  10.764  1.00 44.77           N
ATOM   1811  CA  THR   242     -37.993  57.779  12.079  1.00 44.77           C
ATOM   1812  CB  THR   242     -36.620  58.211  12.501  1.00 44.77           C
ATOM   1813  OG1 THR   242     -36.528  59.628  12.497  1.00 44.77           O
ATOM   1814  CG2 THR   242     -35.591  57.611  11.528  1.00 44.77           C
ATOM   1815  C   THR   242     -38.972  58.335  13.056  1.00 44.77           C
ATOM   1816  O   THR   242     -39.787  59.188  12.722  1.00 44.77           O
ATOM   1817  N   LYS   243     -38.909  57.866  14.313  1.00 97.62           N
ATOM   1818  CA  LYS   243     -39.863  58.296  15.291  1.00 97.62           C
ATOM   1819  CB  LYS   243     -39.607  57.687  16.681  1.00 97.62           C
ATOM   1820  CG  LYS   243     -39.981  56.207  16.789  1.00 97.62           C
ATOM   1821  CD  LYS   243     -39.134  55.274  15.920  1.00 97.62           C
ATOM   1822  CE  LYS   243     -39.698  55.069  14.512  1.00 97.62           C
ATOM   1823  NZ  LYS   243     -38.904  54.046  13.793  1.00 97.62           N
ATOM   1824  C   LYS   243     -39.768  59.780  15.410  1.00 97.62           C
ATOM   1825  O   LYS   243     -40.781  60.464  15.537  1.00 97.62           O
ATOM   1826  N   ASP   244     -38.540  60.324  15.377  1.00 70.69           N
ATOM   1827  CA  ASP   244     -38.377  61.743  15.481  1.00 70.69           C
ATOM   1828  CB  ASP   244     -36.902  62.174  15.511  1.00 70.69           C
ATOM   1829  CG  ASP   244     -36.360  61.806  16.879  1.00 70.69           C
ATOM   1830  OD1 ASP   244     -37.172  61.823  17.842  1.00 70.69           O
ATOM   1831  OD2 ASP   244     -35.142  61.502  16.983  1.00 70.69           O
ATOM   1832  C   ASP   244     -38.996  62.386  14.284  1.00 70.69           C
ATOM   1833  O   ASP   244     -39.637  63.429  14.394  1.00 70.69           O
ATOM   1834  N   LYS   245     -38.796  61.777  13.102  1.00 97.75           N
ATOM   1835  CA  LYS   245     -39.285  62.317  11.864  1.00 97.75           C
ATOM   1836  CB  LYS   245     -38.814  61.494  10.653  1.00 97.75           C
ATOM   1837  CG  LYS   245     -37.299  61.516  10.443  1.00 97.75           C
ATOM   1838  CD  LYS   245     -36.743  62.902  10.120  1.00 97.75           C
ATOM   1839  CE  LYS   245     -35.228  62.912   9.913  1.00 97.75           C
ATOM   1840  NZ  LYS   245     -34.769  64.285   9.608  1.00 97.75           N
ATOM   1841  C   LYS   245     -40.786  62.303  11.829  1.00 97.75           C
ATOM   1842  O   LYS   245     -41.422  63.286  11.454  1.00 97.75           O
ATOM   1843  N   ARG   246     -41.391  61.174  12.236  1.00227.13           N
ATOM   1844  CA  ARG   246     -42.814  60.977  12.210  1.00227.13           C
ATOM   1845  CB  ARG   246     -43.275  59.711  12.933  1.00227.13           C
ATOM   1846  CG  ARG   246     -42.654  58.394  12.510  1.00227.13           C
ATOM   1847  CD  ARG   246     -42.888  57.337  13.589  1.00227.13           C
ATOM   1848  NE  ARG   246     -44.245  57.566  14.163  1.00227.13           N
ATOM   1849  CZ  ARG   246     -44.642  56.865  15.265  1.00227.13           C
ATOM   1850  NH1 ARG   246     -43.790  55.972  15.848  1.00227.13           N
ATOM   1851  NH2 ARG   246     -45.888  57.056  15.787  1.00227.13           N
ATOM   1852  C   ARG   246     -43.402  62.000  13.104  1.00227.13           C
ATOM   1853  O   ARG   246     -44.497  62.507  12.867  1.00227.13           O
ATOM   1854  N   ARG   247     -42.692  62.249  14.213  1.00 97.63           N
ATOM   1855  CA  ARG   247     -43.144  63.166  15.210  1.00 97.63           C
ATOM   1856  CB  ARG   247     -42.252  63.200  16.463  1.00 97.63           C
ATOM   1857  CG  ARG   247     -42.307  61.917  17.296  1.00 97.63           C
ATOM   1858  CD  ARG   247     -41.620  62.046  18.657  1.00 97.63           C
ATOM   1859  NE  ARG   247     -41.729  60.730  19.345  1.00 97.63           N
ATOM   1860  CZ  ARG   247     -40.776  59.778  19.130  1.00 97.63           C
ATOM   1861  NH1 ARG   247     -39.724  60.049  18.303  1.00 97.63           N
ATOM   1862  NH2 ARG   247     -40.875  58.560  19.737  1.00 97.63           N
ATOM   1863  C   ARG   247     -43.165  64.540  14.632  1.00 97.63           C
ATOM   1864  O   ARG   247     -44.054  65.332  14.934  1.00 97.63           O
ATOM   1865  N   LYS   248     -42.182  64.867  13.778  1.00 40.01           N
ATOM   1866  CA  LYS   248     -42.128  66.189  13.237  1.00 40.01           C
ATOM   1867  CB  LYS   248     -40.922  66.392  12.304  1.00 40.01           C
ATOM   1868  CG  LYS   248     -39.593  66.338  13.065  1.00 40.01           C
ATOM   1869  CD  LYS   248     -38.346  66.247  12.185  1.00 40.01           C
ATOM   1870  CE  LYS   248     -37.050  66.216  12.998  1.00 40.01           C
ATOM   1871  NZ  LYS   248     -35.882  66.108  12.097  1.00 40.01           N
ATOM   1872  C   LYS   248     -43.390  66.410  12.471  1.00 40.01           C
ATOM   1873  O   LYS   248     -43.964  67.498  12.509  1.00 40.01           O
ATOM   1874  N   ILE   249     -43.862  65.372  11.752  1.00 81.29           N
ATOM   1875  CA  ILE   249     -45.065  65.551  10.998  1.00 81.29           C
ATOM   1876  CB  ILE   249     -45.524  64.315  10.273  1.00 81.29           C
ATOM   1877  CG1 ILE   249     -44.489  63.808   9.266  1.00 81.29           C
ATOM   1878  CG2 ILE   249     -46.888  64.627   9.633  1.00 81.29           C
ATOM   1879  CD1 ILE   249     -44.894  62.455   8.679  1.00 81.29           C
ATOM   1880  C   ILE   249     -46.172  65.831  11.951  1.00 81.29           C
ATOM   1881  O   ILE   249     -46.762  66.899  11.905  1.00 81.29           O
ATOM   1882  N   SER   250     -46.412  64.937  12.924  1.00 98.58           N
ATOM   1883  CA  SER   250     -47.539  65.101  13.797  1.00 98.58           C
ATOM   1884  CB  SER   250     -47.649  63.986  14.851  1.00 98.58           C
ATOM   1885  OG  SER   250     -46.533  64.033  15.727  1.00 98.58           O
ATOM   1886  C   SER   250     -47.390  66.398  14.520  1.00 98.58           C
ATOM   1887  O   SER   250     -48.369  66.965  14.995  1.00 98.58           O
ATOM   1888  N   ALA   251     -46.149  66.879  14.679  1.00 41.83           N
ATOM   1889  CA  ALA   251     -45.961  68.149  15.315  1.00 41.83           C
ATOM   1890  CB  ALA   251     -44.479  68.460  15.588  1.00 41.83           C
ATOM   1891  C   ALA   251     -46.493  69.238  14.428  1.00 41.83           C
ATOM   1892  O   ALA   251     -47.200  70.134  14.888  1.00 41.83           O
ATOM   1893  N   ALA   252     -46.127  69.199  13.129  1.00 54.08           N
ATOM   1894  CA  ALA   252     -46.535  70.196  12.171  1.00 54.08           C
ATOM   1895  CB  ALA   252     -45.776  70.074  10.839  1.00 54.08           C
ATOM   1896  C   ALA   252     -48.000  70.080  11.860  1.00 54.08           C
ATOM   1897  O   ALA   252     -48.725  71.066  11.750  1.00 54.08           O
ATOM   1898  N   THR   253     -48.439  68.832  11.662  1.00 82.96           N
ATOM   1899  CA  THR   253     -49.755  68.378  11.328  1.00 82.96           C
ATOM   1900  CB  THR   253     -49.758  66.971  10.804  1.00 82.96           C
ATOM   1901  OG1 THR   253     -49.212  66.087  11.771  1.00 82.96           O
ATOM   1902  CG2 THR   253     -48.929  66.924   9.507  1.00 82.96           C
ATOM   1903  C   THR   253     -50.641  68.452  12.531  1.00 82.96           C
ATOM   1904  O   THR   253     -51.862  68.471  12.405  1.00 82.96           O
ATOM   1905  N   SER   254     -50.037  68.498  13.733  1.00 67.98           N
ATOM   1906  CA  SER   254     -50.733  68.490  14.996  1.00 67.98           C
ATOM   1907  CB  SER   254     -51.599  69.739  15.226  1.00 67.98           C
ATOM   1908  OG  SER   254     -50.776  70.892  15.312  1.00 67.98           O
ATOM   1909  C   SER   254     -51.616  67.284  15.125  1.00 67.98           C
ATOM   1910  O   SER   254     -52.840  67.388  15.075  1.00 67.98           O
ATOM   1911  N   LEU   255     -50.985  66.097  15.283  1.00110.34           N
ATOM   1912  CA  LEU   255     -51.648  64.825  15.409  1.00110.34           C
ATOM   1913  CB  LEU   255     -51.169  63.848  14.322  1.00110.34           C
ATOM   1914  CG  LEU   255     -51.326  64.415  12.898  1.00110.34           C
ATOM   1915  CD1 LEU   255     -50.840  63.419  11.836  1.00110.34           C
ATOM   1916  CD2 LEU   255     -52.759  64.908  12.640  1.00110.34           C
ATOM   1917  C   LEU   255     -51.256  64.234  16.739  1.00110.34           C
ATOM   1918  O   LEU   255     -51.177  64.942  17.742  1.00110.34           O
ATOM   1919  N   SER   256     -51.079  62.891  16.796  1.00152.86           N
ATOM   1920  CA  SER   256     -50.652  62.279  18.027  1.00152.86           C
ATOM   1921  CB  SER   256     -51.817  61.631  18.791  1.00152.86           C
ATOM   1922  OG  SER   256     -52.423  60.633  17.986  1.00152.86           O
ATOM   1923  C   SER   256     -49.652  61.197  17.724  1.00152.86           C
ATOM   1924  O   SER   256     -49.454  60.279  18.519  1.00152.86           O
ATOM   1925  N   GLU   257     -49.023  61.293  16.541  1.00179.47           N
ATOM   1926  CA  GLU   257     -47.996  60.456  15.979  1.00179.47           C
ATOM   1927  CB  GLU   257     -46.678  60.371  16.776  1.00179.47           C
ATOM   1928  CG  GLU   257     -46.769  59.835  18.199  1.00179.47           C
ATOM   1929  CD  GLU   257     -45.342  59.806  18.726  1.00179.47           C
ATOM   1930  OE1 GLU   257     -44.526  59.033  18.156  1.00179.47           O
ATOM   1931  OE2 GLU   257     -45.044  60.560  19.690  1.00179.47           O
ATOM   1932  C   GLU   257     -48.525  59.092  15.700  1.00179.47           C
ATOM   1933  O   GLU   257     -48.155  58.478  14.703  1.00179.47           O
ATOM   1934  N   ARG   258     -49.497  58.622  16.497  1.00 90.09           N
ATOM   1935  CA  ARG   258     -50.079  57.349  16.206  1.00 90.09           C
ATOM   1936  CB  ARG   258     -51.092  56.885  17.264  1.00 90.09           C
ATOM   1937  CG  ARG   258     -50.450  56.535  18.607  1.00 90.09           C
ATOM   1938  CD  ARG   258     -51.456  56.070  19.661  1.00 90.09           C
ATOM   1939  NE  ARG   258     -50.698  55.763  20.905  1.00 90.09           N
ATOM   1940  CZ  ARG   258     -50.442  56.754  21.808  1.00 90.09           C
ATOM   1941  NH1 ARG   258     -50.870  58.027  21.563  1.00 90.09           N
ATOM   1942  NH2 ARG   258     -49.760  56.472  22.956  1.00 90.09           N
ATOM   1943  C   ARG   258     -50.817  57.601  14.948  1.00 90.09           C
ATOM   1944  O   ARG   258     -50.953  56.742  14.079  1.00 90.09           O
ATOM   1945  N   GLN   259     -51.329  58.838  14.857  1.00 41.93           N
ATOM   1946  CA  GLN   259     -52.079  59.272  13.729  1.00 41.93           C
ATOM   1947  CB  GLN   259     -52.683  60.676  13.905  1.00 41.93           C
ATOM   1948  CG  GLN   259     -53.789  60.736  14.960  1.00 41.93           C
ATOM   1949  CD  GLN   259     -54.971  59.920  14.453  1.00 41.93           C
ATOM   1950  OE1 GLN   259     -54.935  59.362  13.357  1.00 41.93           O
ATOM   1951  NE2 GLN   259     -56.053  59.848  15.274  1.00 41.93           N
ATOM   1952  C   GLN   259     -51.192  59.308  12.533  1.00 41.93           C
ATOM   1953  O   GLN   259     -51.637  58.966  11.445  1.00 41.93           O
ATOM   1954  N   ILE   260     -49.924  59.742  12.676  1.00141.37           N
ATOM   1955  CA  ILE   260     -49.090  59.816  11.507  1.00141.37           C
ATOM   1956  CB  ILE   260     -47.783  60.541  11.739  1.00141.37           C
ATOM   1957  CG1 ILE   260     -46.831  59.820  12.711  1.00141.37           C
ATOM   1958  CG2 ILE   260     -48.148  61.964  12.192  1.00141.37           C
ATOM   1959  CD1 ILE   260     -45.992  58.714  12.069  1.00141.37           C
ATOM   1960  C   ILE   260     -48.839  58.434  11.008  1.00141.37           C
ATOM   1961  O   ILE   260     -48.977  58.159   9.816  1.00141.37           O
ATOM   1962  N   THR   261     -48.528  57.506  11.929  1.00115.20           N
ATOM   1963  CA  THR   261     -48.218  56.171  11.518  1.00115.20           C
ATOM   1964  CB  THR   261     -47.867  55.266  12.662  1.00115.20           C
ATOM   1965  OG1 THR   261     -48.915  55.235  13.615  1.00115.20           O
ATOM   1966  CG2 THR   261     -46.573  55.780  13.311  1.00115.20           C
ATOM   1967  C   THR   261     -49.416  55.648  10.809  1.00115.20           C
ATOM   1968  O   THR   261     -49.306  54.967   9.792  1.00115.20           O
ATOM   1969  N   ILE   262     -50.605  55.985  11.329  1.00 87.56           N
ATOM   1970  CA  ILE   262     -51.827  55.584  10.705  1.00 87.56           C
ATOM   1971  CB  ILE   262     -53.037  56.020  11.478  1.00 87.56           C
ATOM   1972  CG1 ILE   262     -53.086  55.303  12.836  1.00 87.56           C
ATOM   1973  CG2 ILE   262     -54.279  55.784  10.602  1.00 87.56           C
ATOM   1974  CD1 ILE   262     -53.175  53.783  12.710  1.00 87.56           C
ATOM   1975  C   ILE   262     -51.902  56.243   9.370  1.00 87.56           C
ATOM   1976  O   ILE   262     -52.333  55.642   8.388  1.00 87.56           O
ATOM   1977  N   TRP   263     -51.471  57.512   9.311  1.00 91.32           N
ATOM   1978  CA  TRP   263     -51.620  58.301   8.133  1.00 91.32           C
ATOM   1979  CB  TRP   263     -51.202  59.762   8.334  1.00 91.32           C
ATOM   1980  CG  TRP   263     -51.761  60.684   7.281  1.00 91.32           C
ATOM   1981  CD2 TRP   263     -51.663  62.113   7.352  1.00 91.32           C
ATOM   1982  CD1 TRP   263     -52.472  60.400   6.152  1.00 91.32           C
ATOM   1983  NE1 TRP   263     -52.803  61.566   5.500  1.00 91.32           N
ATOM   1984  CE2 TRP   263     -52.318  62.628   6.232  1.00 91.32           C
ATOM   1985  CE3 TRP   263     -51.082  62.925   8.282  1.00 91.32           C
ATOM   1986  CZ2 TRP   263     -52.401  63.973   6.021  1.00 91.32           C
ATOM   1987  CZ3 TRP   263     -51.160  64.280   8.066  1.00 91.32           C
ATOM   1988  CH2 TRP   263     -51.806  64.788   6.958  1.00 91.32           C
ATOM   1989  C   TRP   263     -50.803  57.677   7.055  1.00 91.32           C
ATOM   1990  O   TRP   263     -51.242  57.584   5.912  1.00 91.32           O
ATOM   1991  N   PHE   264     -49.594  57.201   7.395  1.00 69.12           N
ATOM   1992  CA  PHE   264     -48.772  56.589   6.395  1.00 69.12           C
ATOM   1993  CB  PHE   264     -47.409  56.124   6.944  1.00 69.12           C
ATOM   1994  CG  PHE   264     -46.530  57.322   7.081  1.00 69.12           C
ATOM   1995  CD1 PHE   264     -46.805  58.305   8.004  1.00 69.12           C
ATOM   1996  CD2 PHE   264     -45.407  57.448   6.294  1.00 69.12           C
ATOM   1997  CE1 PHE   264     -45.984  59.402   8.123  1.00 69.12           C
ATOM   1998  CE2 PHE   264     -44.582  58.542   6.410  1.00 69.12           C
ATOM   1999  CZ  PHE   264     -44.871  59.524   7.325  1.00 69.12           C
ATOM   2000  C   PHE   264     -49.489  55.401   5.845  1.00 69.12           C
ATOM   2001  O   PHE   264     -49.533  55.200   4.633  1.00 69.12           O
ATOM   2002  N   GLN   265     -50.093  54.581   6.723  1.00 23.74           N
ATOM   2003  CA  GLN   265     -50.765  53.401   6.258  1.00 23.74           C
ATOM   2004  CB  GLN   265     -51.359  52.564   7.402  1.00 23.74           C
ATOM   2005  CG  GLN   265     -50.308  51.976   8.346  1.00 23.74           C
ATOM   2006  CD  GLN   265     -51.039  51.176   9.415  1.00 23.74           C
ATOM   2007  OE1 GLN   265     -52.266  51.099   9.421  1.00 23.74           O
ATOM   2008  NE2 GLN   265     -50.264  50.566  10.352  1.00 23.74           N
ATOM   2009  C   GLN   265     -51.898  53.815   5.376  1.00 23.74           C
ATOM   2010  O   GLN   265     -52.120  53.222   4.321  1.00 23.74           O
ATOM   2011  N   ASN   266     -52.639  54.860   5.786  1.00 52.89           N
ATOM   2012  CA  ASN   266     -53.780  55.303   5.040  1.00 52.89           C
ATOM   2013  CB  ASN   266     -54.546  56.442   5.733  1.00 52.89           C
ATOM   2014  CG  ASN   266     -55.915  56.570   5.077  1.00 52.89           C
ATOM   2015  OD1 ASN   266     -56.711  57.435   5.440  1.00 52.89           O
ATOM   2016  ND2 ASN   266     -56.205  55.680   4.090  1.00 52.89           N
ATOM   2017  C   ASN   266     -53.305  55.810   3.723  1.00 52.89           C
ATOM   2018  O   ASN   266     -53.938  55.597   2.694  1.00 52.89           O
ATOM   2019  N   ARG   267     -52.149  56.486   3.723  1.00130.36           N
ATOM   2020  CA  ARG   267     -51.624  57.050   2.523  1.00130.36           C
ATOM   2021  CB  ARG   267     -50.267  57.741   2.747  1.00130.36           C
ATOM   2022  CG  ARG   267     -49.708  58.443   1.508  1.00130.36           C
ATOM   2023  CD  ARG   267     -50.457  59.723   1.143  1.00130.36           C
ATOM   2024  NE  ARG   267     -51.813  59.340   0.666  1.00130.36           N
ATOM   2025  CZ  ARG   267     -52.073  59.215  -0.665  1.00130.36           C
ATOM   2026  NH1 ARG   267     -51.072  59.414  -1.568  1.00130.36           N
ATOM   2027  NH2 ARG   267     -53.332  58.909  -1.092  1.00130.36           N
ATOM   2028  C   ARG   267     -51.400  55.923   1.585  1.00130.36           C
ATOM   2029  O   ARG   267     -51.644  56.056   0.392  1.00130.36           O
ATOM   2030  N   ARG   268     -50.916  54.782   2.104  1.00122.33           N
ATOM   2031  CA  ARG   268     -50.654  53.653   1.266  1.00122.33           C
ATOM   2032  CB  ARG   268     -49.952  52.507   2.008  1.00122.33           C
ATOM   2033  CG  ARG   268     -49.473  51.386   1.085  1.00122.33           C
ATOM   2034  CD  ARG   268     -48.345  51.798   0.138  1.00122.33           C
ATOM   2035  NE  ARG   268     -48.945  52.614  -0.952  1.00122.33           N
ATOM   2036  CZ  ARG   268     -49.376  52.003  -2.094  1.00122.33           C
ATOM   2037  NH1 ARG   268     -49.248  50.652  -2.236  1.00122.33           N
ATOM   2038  NH2 ARG   268     -49.933  52.745  -3.095  1.00122.33           N
ATOM   2039  C   ARG   268     -51.948  53.142   0.738  1.00122.33           C
ATOM   2040  O   ARG   268     -52.035  52.712  -0.409  1.00122.33           O
ATOM   2041  N   VAL   269     -52.984  53.152   1.592  1.00 55.73           N
ATOM   2042  CA  VAL   269     -54.281  52.670   1.229  1.00 55.73           C
ATOM   2043  CB  VAL   269     -55.226  52.674   2.391  1.00 55.73           C
ATOM   2044  CG1 VAL   269     -56.643  52.382   1.878  1.00 55.73           C
ATOM   2045  CG2 VAL   269     -54.721  51.653   3.424  1.00 55.73           C
ATOM   2046  C   VAL   269     -54.877  53.534   0.168  1.00 55.73           C
ATOM   2047  O   VAL   269     -55.461  53.033  -0.788  1.00 55.73           O
ATOM   2048  N   LYS   270     -54.772  54.861   0.341  1.00114.68           N
ATOM   2049  CA  LYS   270     -55.348  55.829  -0.541  1.00114.68           C
ATOM   2050  CB  LYS   270     -55.370  57.247   0.052  1.00114.68           C
ATOM   2051  CG  LYS   270     -56.388  57.397   1.183  1.00114.68           C
ATOM   2052  CD  LYS   270     -56.260  58.703   1.969  1.00114.68           C
ATOM   2053  CE  LYS   270     -55.216  58.660   3.085  1.00114.68           C
ATOM   2054  NZ  LYS   270     -53.876  58.918   2.533  1.00114.68           N
ATOM   2055  C   LYS   270     -54.667  55.897  -1.869  1.00114.68           C
ATOM   2056  O   LYS   270     -55.328  56.061  -2.890  1.00114.68           O
ATOM   2057  N   GLU   271     -53.329  55.776  -1.892  1.00147.39           N
ATOM   2058  CA  GLU   271     -52.567  55.960  -3.098  1.00147.39           C
ATOM   2059  CB  GLU   271     -51.076  55.678  -2.899  1.00147.39           C
ATOM   2060  CG  GLU   271     -50.376  56.636  -1.954  1.00147.39           C
ATOM   2061  CD  GLU   271     -49.117  55.926  -1.490  1.00147.39           C
ATOM   2062  OE1 GLU   271     -48.152  55.844  -2.294  1.00147.39           O
ATOM   2063  OE2 GLU   271     -49.108  55.439  -0.328  1.00147.39           O
ATOM   2064  C   GLU   271     -52.957  54.967  -4.130  1.00147.39           C
ATOM   2065  O   GLU   271     -53.210  55.312  -5.282  1.00147.39           O
ATOM   2066  N   LYS   272     -53.070  53.704  -3.710  1.00101.78           N
ATOM   2067  CA  LYS   272     -53.258  52.612  -4.608  1.00101.78           C
ATOM   2068  CB  LYS   272     -53.476  51.292  -3.848  1.00101.78           C
ATOM   2069  CG  LYS   272     -54.643  51.362  -2.858  1.00101.78           C
ATOM   2070  CD  LYS   272     -55.014  50.016  -2.230  1.00101.78           C
ATOM   2071  CE  LYS   272     -56.182  50.103  -1.244  1.00101.78           C
ATOM   2072  NZ  LYS   272     -56.474  48.765  -0.683  1.00101.78           N
ATOM   2073  C   LYS   272     -54.460  52.862  -5.448  1.00101.78           C
ATOM   2074  O   LYS   272     -54.487  52.515  -6.626  1.00101.78           O
ATOM   2075  N   LYS   273     -55.483  53.501  -4.874  1.00 90.74           N
ATOM   2076  CA  LYS   273     -56.726  53.641  -5.561  1.00 90.74           C
ATOM   2077  CB  LYS   273     -57.774  54.402  -4.731  1.00 90.74           C
ATOM   2078  CG  LYS   273     -58.240  53.640  -3.489  1.00 90.74           C
ATOM   2079  CD  LYS   273     -59.041  54.496  -2.507  1.00 90.74           C
ATOM   2080  CE  LYS   273     -59.512  53.730  -1.268  1.00 90.74           C
ATOM   2081  NZ  LYS   273     -60.267  54.635  -0.372  1.00 90.74           N
ATOM   2082  C   LYS   273     -56.572  54.378  -6.857  1.00 90.74           C
ATOM   2083  O   LYS   273     -57.097  53.940  -7.879  1.00 90.74           O
ATOM   2084  N   VAL   274     -55.812  55.487  -6.882  1.00144.15           N
ATOM   2085  CA  VAL   274     -55.890  56.319  -8.046  1.00144.15           C
ATOM   2086  CB  VAL   274     -56.088  57.766  -7.716  1.00144.15           C
ATOM   2087  CG1 VAL   274     -57.463  57.940  -7.056  1.00144.15           C
ATOM   2088  CG2 VAL   274     -54.916  58.218  -6.829  1.00144.15           C
ATOM   2089  C   VAL   274     -54.691  56.261  -8.927  1.00144.15           C
ATOM   2090  O   VAL   274     -53.595  55.865  -8.540  1.00144.15           O
ATOM   2091  N   LEU   275     -54.929  56.628 -10.200  1.00139.86           N
ATOM   2092  CA  LEU   275     -53.909  56.798 -11.188  1.00139.86           C
ATOM   2093  CB  LEU   275     -52.798  57.732 -10.637  1.00139.86           C
ATOM   2094  CG  LEU   275     -51.691  58.236 -11.594  1.00139.86           C
ATOM   2095  CD1 LEU   275     -50.908  59.379 -10.928  1.00139.86           C
ATOM   2096  CD2 LEU   275     -50.714  57.136 -12.033  1.00139.86           C
ATOM   2097  C   LEU   275     -53.387  55.448 -11.575  1.00139.86           C
ATOM   2098  O   LEU   275     -52.659  55.304 -12.551  1.00139.86           O
ATOM   2099  N   ALA   276     -53.810  54.402 -10.849  1.00 51.87           N
ATOM   2100  CA  ALA   276     -53.375  53.058 -11.084  1.00 51.87           C
ATOM   2101  CB  ALA   276     -53.857  52.086  -9.994  1.00 51.87           C
ATOM   2102  C   ALA   276     -53.897  52.560 -12.384  1.00 51.87           C
ATOM   2103  O   ALA   276     -53.202  51.857 -13.114  1.00 51.87           O
ATOM   2104  N   LYS   277     -55.144  52.931 -12.712  1.00159.52           N
ATOM   2105  CA  LYS   277     -55.781  52.355 -13.853  1.00159.52           C
ATOM   2106  CB  LYS   277     -57.185  52.930 -14.096  1.00159.52           C
ATOM   2107  CG  LYS   277     -58.189  52.587 -12.994  1.00159.52           C
ATOM   2108  CD  LYS   277     -58.429  51.085 -12.830  1.00159.52           C
ATOM   2109  CE  LYS   277     -59.433  50.741 -11.728  1.00159.52           C
ATOM   2110  NZ  LYS   277     -58.859  51.055 -10.402  1.00159.52           N
ATOM   2111  C   LYS   277     -54.981  52.605 -15.091  1.00159.52           C
ATOM   2112  O   LYS   277     -54.703  51.673 -15.842  1.00159.52           O
ATOM   2113  N   VAL   278     -54.539  53.852 -15.322  1.00 98.20           N
ATOM   2114  CA  VAL   278     -53.878  54.140 -16.563  1.00 98.20           C
ATOM   2115  CB  VAL   278     -53.474  55.583 -16.687  1.00 98.20           C
ATOM   2116  CG1 VAL   278     -52.515  55.943 -15.540  1.00 98.20           C
ATOM   2117  CG2 VAL   278     -52.875  55.797 -18.087  1.00 98.20           C
ATOM   2118  C   VAL   278     -52.656  53.290 -16.707  1.00 98.20           C
ATOM   2119  O   VAL   278     -52.430  52.683 -17.753  1.00 98.20           O
ATOM   2120  N   LYS   279     -51.839  53.205 -15.648  1.00113.08           N
ATOM   2121  CA  LYS   279     -50.626  52.450 -15.701  1.00113.08           C
ATOM   2122  CB  LYS   279     -49.859  52.545 -14.375  1.00113.08           C
ATOM   2123  CG  LYS   279     -49.454  53.970 -13.987  1.00113.08           C
ATOM   2124  CD  LYS   279     -48.511  54.650 -14.981  1.00113.08           C
ATOM   2125  CE  LYS   279     -48.123  56.071 -14.565  1.00113.08           C
ATOM   2126  NZ  LYS   279     -47.208  56.663 -15.564  1.00113.08           N
ATOM   2127  C   LYS   279     -50.993  51.018 -15.929  1.00113.08           C
ATOM   2128  O   LYS   279     -50.361  50.321 -16.723  1.00113.08           O
ATOM   2129  N   ASN   280     -52.048  50.550 -15.233  1.00217.04           N
ATOM   2130  CA  ASN   280     -52.524  49.197 -15.328  1.00217.04           C
ATOM   2131  CB  ASN   280     -52.706  48.730 -16.783  1.00217.04           C
ATOM   2132  CG  ASN   280     -53.480  47.419 -16.779  1.00217.04           C
ATOM   2133  OD1 ASN   280     -53.965  46.971 -15.741  1.00217.04           O
ATOM   2134  ND2 ASN   280     -53.598  46.783 -17.975  1.00217.04           N
ATOM   2135  C   ASN   280     -51.518  48.301 -14.677  1.00217.04           C
ATOM   2136  O   ASN   280     -51.689  47.084 -14.622  1.00217.04           O
ATOM   2137  N   SER   281     -50.450  48.909 -14.139  1.00190.17           N
ATOM   2138  CA  SER   281     -49.417  48.239 -13.412  1.00190.17           C
ATOM   2139  CB  SER   281     -48.522  47.329 -14.271  1.00190.17           C
ATOM   2140  OG  SER   281     -49.263  46.216 -14.750  1.00190.17           O
ATOM   2141  C   SER   281     -48.567  49.359 -12.939  1.00190.17           C
ATOM   2142  O   SER   281     -48.413  50.346 -13.653  1.00190.17           O
ATOM   2143  N   ALA   282     -47.981  49.259 -11.735  1.00114.24           N
ATOM   2144  CA  ALA   282     -47.225  50.397 -11.313  1.00114.24           C
ATOM   2145  CB  ALA   282     -46.662  50.269  -9.887  1.00114.24           C
ATOM   2146  C   ALA   282     -46.076  50.560 -12.247  1.00114.24           C
ATOM   2147  O   ALA   282     -45.227  49.678 -12.371  1.00114.24           O
ATOM   2148  N   THR   283     -46.040  51.705 -12.952  1.00128.98           N
ATOM   2149  CA  THR   283     -44.937  51.977 -13.821  1.00128.98           C
ATOM   2150  CB  THR   283     -45.130  53.188 -14.698  1.00128.98           C
ATOM   2151  OG1 THR   283     -44.082  53.260 -15.654  1.00128.98           O
ATOM   2152  CG2 THR   283     -45.160  54.468 -13.848  1.00128.98           C
ATOM   2153  C   THR   283     -43.660  52.130 -13.037  1.00128.98           C
ATOM   2154  O   THR   283     -42.697  51.471 -13.423  1.00128.98           O
ATOM   2155  N   PRO   284     -43.533  52.916 -11.972  1.00 62.94           N
ATOM   2156  CA  PRO   284     -42.264  53.027 -11.304  1.00 62.94           C
ATOM   2157  CD  PRO   284     -44.616  53.351 -11.093  1.00 62.94           C
ATOM   2158  CB  PRO   284     -42.495  53.954 -10.114  1.00 62.94           C
ATOM   2159  CG  PRO   284     -43.959  53.679  -9.744  1.00 62.94           C
ATOM   2160  C   PRO   284     -41.845  51.672 -10.836  1.00 62.94           C
ATOM   2161  O   PRO   284     -41.040  51.018 -11.552  1.00 62.94           O
ATOM   2162  OXT PRO   284     -42.331  51.246  -9.755  1.00 62.94           O
TER    2163      PRO   284
END
