# Supplementary material for: Computational Modeling of complete HOXB13 protein for predicting the functional effect of SNPs and the associated role in hereditary prostate cancer
Source: Sci Rep. 2017 Mar 8;7:43830. doi: 10.1038/srep43830 (PMC5363706; doi:10.1038/srep43830)
Supplement: Supplementary Dataset [file srep43830-s1.zip › SR Supplementary Data Files Complete/HOXB13 Modeller/HOXB13 Modeller/hoxb13.B99990024.pdb]

EXPDTA    THEORETICAL MODEL, MODELLER 9.17 2016/07/18 10:46:43
REMARK   6 MODELLER OBJECTIVE FUNCTION:      1994.1798
REMARK   6 MODELLER BEST TEMPLATE % SEQ ID:  80.822
REMARK   6 SEQUENCE: hoxb13
REMARK   6 DOPE score: -10181.44141
REMARK   6 GA341 score: 1.00000
REMARK   6 TEMPLATE: 2l7z 1:A - 73:A MODELS 1: - 284: AT 80.8%
ATOM      1  N   MET     1     -57.421  22.421  -3.402  1.00158.27           N
ATOM      2  CA  MET     1     -57.556  21.738  -2.095  1.00158.27           C
ATOM      3  CB  MET     1     -58.471  20.505  -2.231  1.00158.27           C
ATOM      4  CG  MET     1     -59.132  20.024  -0.929  1.00158.27           C
ATOM      5  SD  MET     1     -58.038  19.381   0.376  1.00158.27           S
ATOM      6  CE  MET     1     -57.497  21.008   0.972  1.00158.27           C
ATOM      7  C   MET     1     -56.199  21.275  -1.663  1.00158.27           C
ATOM      8  O   MET     1     -55.342  22.097  -1.342  1.00158.27           O
ATOM      9  N   GLU     2     -55.979  19.939  -1.649  1.00272.35           N
ATOM     10  CA  GLU     2     -54.727  19.378  -1.218  1.00272.35           C
ATOM     11  CB  GLU     2     -54.737  18.991   0.275  1.00272.35           C
ATOM     12  CG  GLU     2     -53.356  18.722   0.880  1.00272.35           C
ATOM     13  CD  GLU     2     -53.086  17.227   0.830  1.00272.35           C
ATOM     14  OE1 GLU     2     -53.982  16.451   1.258  1.00272.35           O
ATOM     15  OE2 GLU     2     -51.983  16.837   0.361  1.00272.35           O
ATOM     16  C   GLU     2     -54.466  18.144  -2.038  1.00272.35           C
ATOM     17  O   GLU     2     -55.360  17.619  -2.699  1.00272.35           O
ATOM     18  N   PRO     3     -53.236  17.694  -2.032  1.00106.41           N
ATOM     19  CA  PRO     3     -52.858  16.528  -2.795  1.00106.41           C
ATOM     20  CD  PRO     3     -52.125  18.620  -1.889  1.00106.41           C
ATOM     21  CB  PRO     3     -51.350  16.642  -3.038  1.00106.41           C
ATOM     22  CG  PRO     3     -50.878  17.746  -2.077  1.00106.41           C
ATOM     23  C   PRO     3     -53.260  15.232  -2.156  1.00106.41           C
ATOM     24  O   PRO     3     -53.570  15.215  -0.967  1.00106.41           O
ATOM     25  N   GLY     4     -53.270  14.134  -2.941  1.00146.92           N
ATOM     26  CA  GLY     4     -53.651  12.843  -2.439  1.00146.92           C
ATOM     27  C   GLY     4     -52.422  12.103  -2.007  1.00146.92           C
ATOM     28  O   GLY     4     -51.346  12.683  -1.865  1.00146.92           O
ATOM     29  N   ASN     5     -52.572  10.779  -1.786  1.00257.86           N
ATOM     30  CA  ASN     5     -51.486   9.947  -1.350  1.00257.86           C
ATOM     31  CB  ASN     5     -51.723   9.306   0.030  1.00257.86           C
ATOM     32  CG  ASN     5     -50.445   8.602   0.469  1.00257.86           C
ATOM     33  OD1 ASN     5     -50.489   7.576   1.146  1.00257.86           O
ATOM     34  ND2 ASN     5     -49.273   9.170   0.080  1.00257.86           N
ATOM     35  C   ASN     5     -51.345   8.829  -2.336  1.00257.86           C
ATOM     36  O   ASN     5     -52.242   8.580  -3.140  1.00257.86           O
ATOM     37  N   TYR     6     -50.187   8.137  -2.307  1.00327.96           N
ATOM     38  CA  TYR     6     -49.944   7.054  -3.216  1.00327.96           C
ATOM     39  CB  TYR     6     -48.767   7.316  -4.172  1.00327.96           C
ATOM     40  CG  TYR     6     -48.502   6.061  -4.930  1.00327.96           C
ATOM     41  CD1 TYR     6     -49.260   5.723  -6.027  1.00327.96           C
ATOM     42  CD2 TYR     6     -47.483   5.221  -4.541  1.00327.96           C
ATOM     43  CE1 TYR     6     -49.009   4.563  -6.721  1.00327.96           C
ATOM     44  CE2 TYR     6     -47.227   4.060  -5.231  1.00327.96           C
ATOM     45  CZ  TYR     6     -47.990   3.730  -6.324  1.00327.96           C
ATOM     46  OH  TYR     6     -47.730   2.539  -7.035  1.00327.96           O
ATOM     47  C   TYR     6     -49.597   5.834  -2.422  1.00327.96           C
ATOM     48  O   TYR     6     -48.954   5.919  -1.377  1.00327.96           O
ATOM     49  N   ALA     7     -50.046   4.657  -2.904  1.00276.76           N
ATOM     50  CA  ALA     7     -49.747   3.419  -2.245  1.00276.76           C
ATOM     51  CB  ALA     7     -50.927   2.840  -1.446  1.00276.76           C
ATOM     52  C   ALA     7     -49.414   2.429  -3.315  1.00276.76           C
ATOM     53  O   ALA     7     -49.837   2.576  -4.460  1.00276.76           O
ATOM     54  N   THR     8     -48.620   1.396  -2.971  1.00307.08           N
ATOM     55  CA  THR     8     -48.269   0.415  -3.955  1.00307.08           C
ATOM     56  CB  THR     8     -46.794   0.318  -4.209  1.00307.08           C
ATOM     57  OG1 THR     8     -46.541  -0.536  -5.315  1.00307.08           O
ATOM     58  CG2 THR     8     -46.111  -0.230  -2.945  1.00307.08           C
ATOM     59  C   THR     8     -48.714  -0.921  -3.458  1.00307.08           C
ATOM     60  O   THR     8     -48.677  -1.195  -2.259  1.00307.08           O
ATOM     61  N   LEU     9     -49.173  -1.784  -4.384  1.00271.44           N
ATOM     62  CA  LEU     9     -49.602  -3.100  -4.014  1.00271.44           C
ATOM     63  CB  LEU     9     -51.085  -3.377  -4.311  1.00271.44           C
ATOM     64  CG  LEU     9     -52.045  -2.519  -3.469  1.00271.44           C
ATOM     65  CD1 LEU     9     -51.930  -2.860  -1.974  1.00271.44           C
ATOM     66  CD2 LEU     9     -51.858  -1.021  -3.757  1.00271.44           C
ATOM     67  C   LEU     9     -48.799  -4.071  -4.813  1.00271.44           C
ATOM     68  O   LEU     9     -48.298  -3.744  -5.888  1.00271.44           O
ATOM     69  N   ASP    10     -48.637  -5.300  -4.286  1.00196.86           N
ATOM     70  CA  ASP    10     -47.887  -6.289  -5.000  1.00196.86           C
ATOM     71  CB  ASP    10     -47.144  -7.278  -4.083  1.00196.86           C
ATOM     72  CG  ASP    10     -46.264  -8.181  -4.940  1.00196.86           C
ATOM     73  OD1 ASP    10     -46.327  -8.066  -6.194  1.00196.86           O
ATOM     74  OD2 ASP    10     -45.510  -8.998  -4.347  1.00196.86           O
ATOM     75  C   ASP    10     -48.857  -7.077  -5.815  1.00196.86           C
ATOM     76  O   ASP    10     -49.707  -7.787  -5.278  1.00196.86           O
ATOM     77  N   GLY    11     -48.760  -6.950  -7.150  1.00102.49           N
ATOM     78  CA  GLY    11     -49.624  -7.691  -8.018  1.00102.49           C
ATOM     79  C   GLY    11     -50.885  -6.911  -8.168  1.00102.49           C
ATOM     80  O   GLY    11     -51.162  -5.998  -7.393  1.00102.49           O
ATOM     81  N   ALA    12     -51.688  -7.264  -9.188  1.00249.01           N
ATOM     82  CA  ALA    12     -52.931  -6.587  -9.394  1.00249.01           C
ATOM     83  CB  ALA    12     -52.870  -5.502 -10.482  1.00249.01           C
ATOM     84  C   ALA    12     -53.908  -7.614  -9.856  1.00249.01           C
ATOM     85  O   ALA    12     -53.528  -8.632 -10.433  1.00249.01           O
ATOM     86  N   LYS    13     -55.207  -7.380  -9.590  1.00240.78           N
ATOM     87  CA  LYS    13     -56.191  -8.319 -10.035  1.00240.78           C
ATOM     88  CB  LYS    13     -57.249  -8.660  -8.973  1.00240.78           C
ATOM     89  CG  LYS    13     -58.294  -9.667  -9.458  1.00240.78           C
ATOM     90  CD  LYS    13     -59.159 -10.245  -8.335  1.00240.78           C
ATOM     91  CE  LYS    13     -60.203 -11.251  -8.825  1.00240.78           C
ATOM     92  NZ  LYS    13     -60.991 -11.760  -7.680  1.00240.78           N
ATOM     93  C   LYS    13     -56.904  -7.681 -11.178  1.00240.78           C
ATOM     94  O   LYS    13     -57.437  -6.579 -11.055  1.00240.78           O
ATOM     95  N   ASP    14     -56.912  -8.361 -12.339  1.00191.51           N
ATOM     96  CA  ASP    14     -57.586  -7.817 -13.477  1.00191.51           C
ATOM     97  CB  ASP    14     -56.678  -7.648 -14.707  1.00191.51           C
ATOM     98  CG  ASP    14     -57.461  -6.912 -15.785  1.00191.51           C
ATOM     99  OD1 ASP    14     -58.651  -6.581 -15.534  1.00191.51           O
ATOM    100  OD2 ASP    14     -56.877  -6.666 -16.875  1.00191.51           O
ATOM    101  C   ASP    14     -58.663  -8.778 -13.851  1.00191.51           C
ATOM    102  O   ASP    14     -58.413  -9.972 -14.008  1.00191.51           O
ATOM    103  N   ILE    15     -59.906  -8.282 -13.983  1.00119.71           N
ATOM    104  CA  ILE    15     -60.966  -9.156 -14.378  1.00119.71           C
ATOM    105  CB  ILE    15     -62.165  -9.105 -13.468  1.00119.71           C
ATOM    106  CG1 ILE    15     -63.186 -10.183 -13.868  1.00119.71           C
ATOM    107  CG2 ILE    15     -62.725  -7.672 -13.452  1.00119.71           C
ATOM    108  CD1 ILE    15     -64.283 -10.399 -12.827  1.00119.71           C
ATOM    109  C   ILE    15     -61.385  -8.743 -15.750  1.00119.71           C
ATOM    110  O   ILE    15     -61.712  -7.583 -15.996  1.00119.71           O
ATOM    111  N   GLU    16     -61.344  -9.692 -16.701  1.00223.70           N
ATOM    112  CA  GLU    16     -61.726  -9.365 -18.040  1.00223.70           C
ATOM    113  CB  GLU    16     -60.529  -9.099 -18.969  1.00223.70           C
ATOM    114  CG  GLU    16     -59.742  -7.840 -18.600  1.00223.70           C
ATOM    115  CD  GLU    16     -58.595  -7.694 -19.590  1.00223.70           C
ATOM    116  OE1 GLU    16     -58.474  -8.568 -20.490  1.00223.70           O
ATOM    117  OE2 GLU    16     -57.822  -6.707 -19.459  1.00223.70           O
ATOM    118  C   GLU    16     -62.459 -10.538 -18.595  1.00223.70           C
ATOM    119  O   GLU    16     -62.292 -11.667 -18.135  1.00223.70           O
ATOM    120  N   GLY    17     -63.319 -10.286 -19.598  1.00133.35           N
ATOM    121  CA  GLY    17     -64.040 -11.351 -20.221  1.00133.35           C
ATOM    122  C   GLY    17     -64.649 -10.784 -21.458  1.00133.35           C
ATOM    123  O   GLY    17     -64.992  -9.603 -21.507  1.00133.35           O
ATOM    124  N   LEU    18     -64.801 -11.621 -22.500  1.00277.48           N
ATOM    125  CA  LEU    18     -65.389 -11.122 -23.706  1.00277.48           C
ATOM    126  CB  LEU    18     -64.594 -11.476 -24.974  1.00277.48           C
ATOM    127  CG  LEU    18     -65.231 -10.937 -26.267  1.00277.48           C
ATOM    128  CD1 LEU    18     -65.259  -9.398 -26.274  1.00277.48           C
ATOM    129  CD2 LEU    18     -64.553 -11.523 -27.513  1.00277.48           C
ATOM    130  C   LEU    18     -66.732 -11.751 -23.835  1.00277.48           C
ATOM    131  O   LEU    18     -66.864 -12.975 -23.821  1.00277.48           O
ATOM    132  N   LEU    19     -67.778 -10.912 -23.940  1.00232.65           N
ATOM    133  CA  LEU    19     -69.100 -11.431 -24.097  1.00232.65           C
ATOM    134  CB  LEU    19     -70.034 -11.109 -22.920  1.00232.65           C
ATOM    135  CG  LEU    19     -69.577 -11.738 -21.591  1.00232.65           C
ATOM    136  CD1 LEU    19     -70.551 -11.406 -20.450  1.00232.65           C
ATOM    137  CD2 LEU    19     -69.324 -13.246 -21.745  1.00232.65           C
ATOM    138  C   LEU    19     -69.670 -10.778 -25.308  1.00232.65           C
ATOM    139  O   LEU    19     -69.311  -9.649 -25.640  1.00232.65           O
ATOM    140  N   GLY    20     -70.565 -11.484 -26.022  1.00163.65           N
ATOM    141  CA  GLY    20     -71.148 -10.871 -27.175  1.00163.65           C
ATOM    142  C   GLY    20     -72.585 -10.644 -26.855  1.00163.65           C
ATOM    143  O   GLY    20     -73.335 -11.585 -26.599  1.00163.65           O
ATOM    144  N   ALA    21     -73.002  -9.365 -26.863  1.00253.89           N
ATOM    145  CA  ALA    21     -74.367  -9.049 -26.578  1.00253.89           C
ATOM    146  CB  ALA    21     -74.731  -9.168 -25.089  1.00253.89           C
ATOM    147  C   ALA    21     -74.569  -7.625 -26.969  1.00253.89           C
ATOM    148  O   ALA    21     -73.609  -6.884 -27.175  1.00253.89           O
ATOM    149  N   GLY    22     -75.841  -7.210 -27.102  1.00 91.11           N
ATOM    150  CA  GLY    22     -76.118  -5.852 -27.454  1.00 91.11           C
ATOM    151  C   GLY    22     -76.152  -5.075 -26.182  1.00 91.11           C
ATOM    152  O   GLY    22     -75.886  -5.610 -25.107  1.00 91.11           O
ATOM    153  N   GLY    23     -76.486  -3.775 -26.279  1.00 76.21           N
ATOM    154  CA  GLY    23     -76.560  -2.959 -25.106  1.00 76.21           C
ATOM    155  C   GLY    23     -75.198  -2.409 -24.848  1.00 76.21           C
ATOM    156  O   GLY    23     -74.254  -2.673 -25.591  1.00 76.21           O
ATOM    157  N   GLY    24     -75.071  -1.617 -23.766  1.00127.80           N
ATOM    158  CA  GLY    24     -73.809  -1.031 -23.431  1.00127.80           C
ATOM    159  C   GLY    24     -73.892  -0.609 -22.002  1.00127.80           C
ATOM    160  O   GLY    24     -74.933  -0.748 -21.362  1.00127.80           O
ATOM    161  N   ARG    25     -72.779  -0.078 -21.462  1.00241.07           N
ATOM    162  CA  ARG    25     -72.775   0.343 -20.094  1.00241.07           C
ATOM    163  CB  ARG    25     -71.650  -0.294 -19.259  1.00241.07           C
ATOM    164  CG  ARG    25     -71.842  -1.799 -19.052  1.00241.07           C
ATOM    165  CD  ARG    25     -70.738  -2.461 -18.225  1.00241.07           C
ATOM    166  NE  ARG    25     -71.073  -3.910 -18.114  1.00241.07           N
ATOM    167  CZ  ARG    25     -70.087  -4.824 -17.878  1.00241.07           C
ATOM    168  NH1 ARG    25     -68.792  -4.411 -17.750  1.00241.07           N
ATOM    169  NH2 ARG    25     -70.395  -6.149 -17.772  1.00241.07           N
ATOM    170  C   ARG    25     -72.592   1.824 -20.075  1.00241.07           C
ATOM    171  O   ARG    25     -72.007   2.405 -20.988  1.00241.07           O
ATOM    172  N   ASN    26     -73.126   2.475 -19.023  1.00234.56           N
ATOM    173  CA  ASN    26     -73.059   3.901 -18.899  1.00234.56           C
ATOM    174  CB  ASN    26     -74.119   4.484 -17.947  1.00234.56           C
ATOM    175  CG  ASN    26     -73.877   3.912 -16.558  1.00234.56           C
ATOM    176  OD1 ASN    26     -73.700   2.706 -16.392  1.00234.56           O
ATOM    177  ND2 ASN    26     -73.866   4.801 -15.529  1.00234.56           N
ATOM    178  C   ASN    26     -71.711   4.291 -18.386  1.00234.56           C
ATOM    179  O   ASN    26     -70.967   3.468 -17.855  1.00234.56           O
ATOM    180  N   LEU    27     -71.365   5.580 -18.570  1.00274.12           N
ATOM    181  CA  LEU    27     -70.105   6.112 -18.145  1.00274.12           C
ATOM    182  CB  LEU    27     -69.392   6.931 -19.237  1.00274.12           C
ATOM    183  CG  LEU    27     -68.031   7.507 -18.803  1.00274.12           C
ATOM    184  CD1 LEU    27     -67.019   6.391 -18.512  1.00274.12           C
ATOM    185  CD2 LEU    27     -67.512   8.534 -19.824  1.00274.12           C
ATOM    186  C   LEU    27     -70.371   7.029 -16.993  1.00274.12           C
ATOM    187  O   LEU    27     -71.518   7.370 -16.711  1.00274.12           O
ATOM    188  N   VAL    28     -69.301   7.437 -16.279  1.00131.87           N
ATOM    189  CA  VAL    28     -69.445   8.302 -15.143  1.00131.87           C
ATOM    190  CB  VAL    28     -68.644   7.863 -13.953  1.00131.87           C
ATOM    191  CG1 VAL    28     -67.152   7.907 -14.325  1.00131.87           C
ATOM    192  CG2 VAL    28     -69.010   8.761 -12.759  1.00131.87           C
ATOM    193  C   VAL    28     -68.963   9.664 -15.529  1.00131.87           C
ATOM    194  O   VAL    28     -68.185   9.816 -16.469  1.00131.87           O
ATOM    195  N   ALA    29     -69.444  10.699 -14.810  1.00223.17           N
ATOM    196  CA  ALA    29     -69.078  12.054 -15.112  1.00223.17           C
ATOM    197  CB  ALA    29     -70.259  12.917 -15.589  1.00223.17           C
ATOM    198  C   ALA    29     -68.546  12.685 -13.863  1.00223.17           C
ATOM    199  O   ALA    29     -68.741  12.173 -12.762  1.00223.17           O
ATOM    200  N   HIS    30     -67.829  13.818 -14.020  1.00226.95           N
ATOM    201  CA  HIS    30     -67.241  14.506 -12.905  1.00226.95           C
ATOM    202  ND1 HIS    30     -64.653  13.140 -14.570  1.00226.95           N
ATOM    203  CG  HIS    30     -64.867  13.749 -13.353  1.00226.95           C
ATOM    204  CB  HIS    30     -65.780  14.922 -13.149  1.00226.95           C
ATOM    205  NE2 HIS    30     -63.414  12.042 -13.086  1.00226.95           N
ATOM    206  CD2 HIS    30     -64.103  13.065 -12.458  1.00226.95           C
ATOM    207  CE1 HIS    30     -63.777  12.126 -14.353  1.00226.95           C
ATOM    208  C   HIS    30     -68.032  15.753 -12.660  1.00226.95           C
ATOM    209  O   HIS    30     -68.936  16.085 -13.426  1.00226.95           O
ATOM    210  N   SER    31     -67.718  16.472 -11.560  1.00185.83           N
ATOM    211  CA  SER    31     -68.467  17.651 -11.222  1.00185.83           C
ATOM    212  CB  SER    31     -69.142  17.568  -9.842  1.00185.83           C
ATOM    213  OG  SER    31     -70.098  16.518  -9.828  1.00185.83           O
ATOM    214  C   SER    31     -67.551  18.837 -11.191  1.00185.83           C
ATOM    215  O   SER    31     -66.338  18.733 -11.019  1.00185.83           O
ATOM    216  N   PRO    32     -68.167  19.971 -11.405  1.00176.56           N
ATOM    217  CA  PRO    32     -67.462  21.231 -11.404  1.00176.56           C
ATOM    218  CD  PRO    32     -69.268  19.977 -12.357  1.00176.56           C
ATOM    219  CB  PRO    32     -68.330  22.202 -12.201  1.00176.56           C
ATOM    220  CG  PRO    32     -69.139  21.292 -13.138  1.00176.56           C
ATOM    221  C   PRO    32     -67.169  21.732 -10.021  1.00176.56           C
ATOM    222  O   PRO    32     -67.723  21.201  -9.060  1.00176.56           O
ATOM    223  N   LEU    33     -66.292  22.755  -9.911  1.00189.50           N
ATOM    224  CA  LEU    33     -65.913  23.335  -8.651  1.00189.50           C
ATOM    225  CB  LEU    33     -64.392  23.506  -8.488  1.00189.50           C
ATOM    226  CG  LEU    33     -63.624  22.171  -8.491  1.00189.50           C
ATOM    227  CD1 LEU    33     -62.113  22.394  -8.321  1.00189.50           C
ATOM    228  CD2 LEU    33     -64.204  21.189  -7.460  1.00189.50           C
ATOM    229  C   LEU    33     -66.536  24.698  -8.545  1.00189.50           C
ATOM    230  O   LEU    33     -67.195  25.163  -9.473  1.00189.50           O
ATOM    231  N   THR    34     -66.354  25.363  -7.380  1.00194.60           N
ATOM    232  CA  THR    34     -66.937  26.655  -7.125  1.00194.60           C
ATOM    233  CB  THR    34     -67.839  26.633  -5.920  1.00194.60           C
ATOM    234  OG1 THR    34     -68.834  25.633  -6.089  1.00194.60           O
ATOM    235  CG2 THR    34     -68.523  28.001  -5.753  1.00194.60           C
ATOM    236  C   THR    34     -65.809  27.618  -6.865  1.00194.60           C
ATOM    237  O   THR    34     -64.661  27.202  -6.715  1.00194.60           O
ATOM    238  N   SER    35     -66.099  28.941  -6.828  1.00190.38           N
ATOM    239  CA  SER    35     -65.059  29.914  -6.639  1.00190.38           C
ATOM    240  CB  SER    35     -65.350  31.248  -7.345  1.00190.38           C
ATOM    241  OG  SER    35     -66.537  31.829  -6.826  1.00190.38           O
ATOM    242  C   SER    35     -64.897  30.190  -5.180  1.00190.38           C
ATOM    243  O   SER    35     -65.241  31.258  -4.669  1.00190.38           O
ATOM    244  N   HIS    36     -64.334  29.187  -4.490  1.00222.08           N
ATOM    245  CA  HIS    36     -63.969  29.208  -3.109  1.00222.08           C
ATOM    246  ND1 HIS    36     -67.191  30.267  -3.133  1.00222.08           N
ATOM    247  CG  HIS    36     -66.141  30.223  -2.244  1.00222.08           C
ATOM    248  CB  HIS    36     -65.167  29.087  -2.152  1.00222.08           C
ATOM    249  NE2 HIS    36     -67.290  32.141  -1.941  1.00222.08           N
ATOM    250  CD2 HIS    36     -66.215  31.376  -1.524  1.00222.08           C
ATOM    251  CE1 HIS    36     -67.846  31.435  -2.909  1.00222.08           C
ATOM    252  C   HIS    36     -63.221  27.924  -2.990  1.00222.08           C
ATOM    253  O   HIS    36     -63.588  27.044  -2.215  1.00222.08           O
ATOM    254  N   PRO    37     -62.148  27.842  -3.728  1.00101.71           N
ATOM    255  CA  PRO    37     -61.414  26.616  -3.899  1.00101.71           C
ATOM    256  CD  PRO    37     -61.322  29.011  -3.980  1.00101.71           C
ATOM    257  CB  PRO    37     -60.146  27.004  -4.654  1.00101.71           C
ATOM    258  CG  PRO    37     -59.906  28.458  -4.209  1.00101.71           C
ATOM    259  C   PRO    37     -61.095  25.966  -2.599  1.00101.71           C
ATOM    260  O   PRO    37     -60.862  26.667  -1.617  1.00101.71           O
ATOM    261  N   ALA    38     -61.089  24.618  -2.573  1.00227.30           N
ATOM    262  CA  ALA    38     -60.808  23.947  -1.345  1.00227.30           C
ATOM    263  CB  ALA    38     -60.768  22.416  -1.472  1.00227.30           C
ATOM    264  C   ALA    38     -59.467  24.413  -0.904  1.00227.30           C
ATOM    265  O   ALA    38     -58.479  24.298  -1.628  1.00227.30           O
ATOM    266  N   ALA    39     -59.441  24.964   0.321  1.00327.12           N
ATOM    267  CA  ALA    39     -58.300  25.541   0.962  1.00327.12           C
ATOM    268  CB  ALA    39     -57.272  26.148  -0.013  1.00327.12           C
ATOM    269  C   ALA    39     -58.923  26.663   1.716  1.00327.12           C
ATOM    270  O   ALA    39     -60.093  26.941   1.455  1.00327.12           O
ATOM    271  N   PRO    40     -58.262  27.292   2.656  1.00142.22           N
ATOM    272  CA  PRO    40     -58.867  28.406   3.332  1.00142.22           C
ATOM    273  CD  PRO    40     -56.810  27.331   2.731  1.00142.22           C
ATOM    274  CB  PRO    40     -57.776  28.974   4.235  1.00142.22           C
ATOM    275  CG  PRO    40     -56.486  28.649   3.457  1.00142.22           C
ATOM    276  C   PRO    40     -59.272  29.395   2.285  1.00142.22           C
ATOM    277  O   PRO    40     -58.395  30.004   1.674  1.00142.22           O
ATOM    278  N   THR    41     -60.590  29.568   2.062  1.00309.22           N
ATOM    279  CA  THR    41     -61.024  30.503   1.069  1.00309.22           C
ATOM    280  CB  THR    41     -60.954  29.966  -0.327  1.00309.22           C
ATOM    281  OG1 THR    41     -61.201  30.999  -1.270  1.00309.22           O
ATOM    282  CG2 THR    41     -62.020  28.868  -0.464  1.00309.22           C
ATOM    283  C   THR    41     -62.463  30.795   1.320  1.00309.22           C
ATOM    284  O   THR    41     -63.196  29.948   1.827  1.00309.22           O
ATOM    285  N   LEU    42     -62.890  32.023   0.974  1.00251.71           N
ATOM    286  CA  LEU    42     -64.259  32.430   1.081  1.00251.71           C
ATOM    287  CB  LEU    42     -64.739  32.720   2.512  1.00251.71           C
ATOM    288  CG  LEU    42     -64.844  31.469   3.407  1.00251.71           C
ATOM    289  CD1 LEU    42     -65.323  31.836   4.820  1.00251.71           C
ATOM    290  CD2 LEU    42     -65.736  30.399   2.755  1.00251.71           C
ATOM    291  C   LEU    42     -64.364  33.702   0.310  1.00251.71           C
ATOM    292  O   LEU    42     -63.422  34.093  -0.375  1.00251.71           O
ATOM    293  N   MET    43     -65.535  34.363   0.369  1.00182.78           N
ATOM    294  CA  MET    43     -65.672  35.630  -0.287  1.00182.78           C
ATOM    295  CB  MET    43     -66.902  35.741  -1.209  1.00182.78           C
ATOM    296  CG  MET    43     -66.811  34.876  -2.468  1.00182.78           C
ATOM    297  SD  MET    43     -68.238  35.020  -3.585  1.00182.78           S
ATOM    298  CE  MET    43     -69.384  34.110  -2.510  1.00182.78           C
ATOM    299  C   MET    43     -65.796  36.658   0.793  1.00182.78           C
ATOM    300  O   MET    43     -65.137  37.695   0.736  1.00182.78           O
ATOM    301  N   PRO    44     -66.629  36.441   1.776  1.00162.52           N
ATOM    302  CA  PRO    44     -66.702  37.355   2.878  1.00162.52           C
ATOM    303  CD  PRO    44     -67.816  35.611   1.669  1.00162.52           C
ATOM    304  CB  PRO    44     -67.976  36.993   3.648  1.00162.52           C
ATOM    305  CG  PRO    44     -68.393  35.618   3.091  1.00162.52           C
ATOM    306  C   PRO    44     -65.447  37.215   3.672  1.00162.52           C
ATOM    307  O   PRO    44     -65.083  38.139   4.398  1.00162.52           O
ATOM    308  N   ALA    45     -64.789  36.049   3.554  1.00165.68           N
ATOM    309  CA  ALA    45     -63.590  35.752   4.276  1.00165.68           C
ATOM    310  CB  ALA    45     -63.406  34.267   4.628  1.00165.68           C
ATOM    311  C   ALA    45     -62.412  36.171   3.464  1.00165.68           C
ATOM    312  O   ALA    45     -62.520  36.934   2.507  1.00165.68           O
ATOM    313  N   VAL    46     -61.238  35.669   3.884  1.00144.02           N
ATOM    314  CA  VAL    46     -59.954  35.937   3.312  1.00144.02           C
ATOM    315  CB  VAL    46     -58.974  34.867   3.702  1.00144.02           C
ATOM    316  CG1 VAL    46     -58.732  34.964   5.218  1.00144.02           C
ATOM    317  CG2 VAL    46     -59.546  33.504   3.276  1.00144.02           C
ATOM    318  C   VAL    46     -60.051  35.950   1.818  1.00144.02           C
ATOM    319  O   VAL    46     -60.743  35.122   1.228  1.00144.02           O
ATOM    320  N   ASN    47     -59.375  36.935   1.173  1.00204.79           N
ATOM    321  CA  ASN    47     -59.370  37.038  -0.262  1.00204.79           C
ATOM    322  CB  ASN    47     -60.676  37.640  -0.796  1.00204.79           C
ATOM    323  CG  ASN    47     -61.730  36.542  -0.900  1.00204.79           C
ATOM    324  OD1 ASN    47     -61.582  35.587  -1.659  1.00204.79           O
ATOM    325  ND2 ASN    47     -62.836  36.672  -0.124  1.00204.79           N
ATOM    326  C   ASN    47     -58.228  37.912  -0.757  1.00204.79           C
ATOM    327  O   ASN    47     -58.132  39.074  -0.381  1.00204.79           O
ATOM    328  N   TYR    48     -57.341  37.413  -1.659  1.00335.24           N
ATOM    329  CA  TYR    48     -56.178  38.155  -2.086  1.00335.24           C
ATOM    330  CB  TYR    48     -54.996  37.367  -2.707  1.00335.24           C
ATOM    331  CG  TYR    48     -55.298  36.846  -4.073  1.00335.24           C
ATOM    332  CD1 TYR    48     -55.246  37.673  -5.173  1.00335.24           C
ATOM    333  CD2 TYR    48     -55.589  35.516  -4.263  1.00335.24           C
ATOM    334  CE1 TYR    48     -55.514  37.192  -6.432  1.00335.24           C
ATOM    335  CE2 TYR    48     -55.858  35.026  -5.520  1.00335.24           C
ATOM    336  CZ  TYR    48     -55.824  35.865  -6.607  1.00335.24           C
ATOM    337  OH  TYR    48     -56.099  35.367  -7.898  1.00335.24           O
ATOM    338  C   TYR    48     -56.614  39.180  -3.050  1.00335.24           C
ATOM    339  O   TYR    48     -57.523  38.932  -3.838  1.00335.24           O
ATOM    340  N   ALA    49     -55.962  40.358  -2.967  1.00265.56           N
ATOM    341  CA  ALA    49     -56.340  41.547  -3.664  1.00265.56           C
ATOM    342  CB  ALA    49     -57.159  41.362  -4.964  1.00265.56           C
ATOM    343  C   ALA    49     -57.121  42.177  -2.571  1.00265.56           C
ATOM    344  O   ALA    49     -56.657  42.082  -1.436  1.00265.56           O
ATOM    345  N   PRO    50     -58.229  42.823  -2.749  1.00199.30           N
ATOM    346  CA  PRO    50     -58.847  43.230  -1.529  1.00199.30           C
ATOM    347  CD  PRO    50     -58.381  43.840  -3.783  1.00199.30           C
ATOM    348  CB  PRO    50     -59.878  44.278  -1.927  1.00199.30           C
ATOM    349  CG  PRO    50     -59.245  44.945  -3.159  1.00199.30           C
ATOM    350  C   PRO    50     -59.292  42.042  -0.704  1.00199.30           C
ATOM    351  O   PRO    50     -59.667  41.018  -1.272  1.00199.30           O
ATOM    352  N   LEU    51     -59.205  42.151   0.641  1.00321.55           N
ATOM    353  CA  LEU    51     -59.475  41.077   1.564  1.00321.55           C
ATOM    354  CB  LEU    51     -60.471  39.982   1.140  1.00321.55           C
ATOM    355  CG  LEU    51     -61.922  40.341   1.509  1.00321.55           C
ATOM    356  CD1 LEU    51     -62.914  39.256   1.093  1.00321.55           C
ATOM    357  CD2 LEU    51     -62.037  40.710   2.996  1.00321.55           C
ATOM    358  C   LEU    51     -58.183  40.446   1.966  1.00321.55           C
ATOM    359  O   LEU    51     -57.163  41.124   2.052  1.00321.55           O
ATOM    360  N   ASP    52     -58.216  39.120   2.238  1.00138.58           N
ATOM    361  CA  ASP    52     -57.074  38.371   2.693  1.00138.58           C
ATOM    362  CB  ASP    52     -57.403  37.338   3.775  1.00138.58           C
ATOM    363  CG  ASP    52     -58.054  38.016   4.971  1.00138.58           C
ATOM    364  OD1 ASP    52     -58.892  38.932   4.759  1.00138.58           O
ATOM    365  OD2 ASP    52     -57.748  37.596   6.118  1.00138.58           O
ATOM    366  C   ASP    52     -56.451  37.593   1.558  1.00138.58           C
ATOM    367  O   ASP    52     -55.899  38.181   0.632  1.00138.58           O
ATOM    368  N   LEU    53     -56.417  36.239   1.692  1.00146.34           N
ATOM    369  CA  LEU    53     -55.819  35.291   0.767  1.00146.34           C
ATOM    370  CB  LEU    53     -55.473  33.960   1.486  1.00146.34           C
ATOM    371  CG  LEU    53     -54.667  32.893   0.698  1.00146.34           C
ATOM    372  CD1 LEU    53     -54.219  31.769   1.645  1.00146.34           C
ATOM    373  CD2 LEU    53     -55.429  32.299  -0.500  1.00146.34           C
ATOM    374  C   LEU    53     -56.568  34.996  -0.529  1.00146.34           C
ATOM    375  O   LEU    53     -55.939  35.060  -1.581  1.00146.34           O
ATOM    376  N   PRO    54     -57.843  34.657  -0.566  1.00232.53           N
ATOM    377  CA  PRO    54     -58.472  34.276  -1.833  1.00232.53           C
ATOM    378  CD  PRO    54     -58.338  33.825   0.518  1.00232.53           C
ATOM    379  CB  PRO    54     -59.716  33.479  -1.453  1.00232.53           C
ATOM    380  CG  PRO    54     -59.334  32.839  -0.109  1.00232.53           C
ATOM    381  C   PRO    54     -58.694  35.163  -3.051  1.00232.53           C
ATOM    382  O   PRO    54     -58.223  34.789  -4.124  1.00232.53           O
ATOM    383  N   GLY    55     -59.415  36.303  -2.942  1.00105.28           N
ATOM    384  CA  GLY    55     -59.665  37.244  -4.006  1.00105.28           C
ATOM    385  C   GLY    55     -60.951  37.962  -3.694  1.00105.28           C
ATOM    386  O   GLY    55     -62.014  37.345  -3.695  1.00105.28           O
ATOM    387  N   SER    56     -60.904  39.292  -3.417  1.00226.49           N
ATOM    388  CA  SER    56     -62.142  39.955  -3.087  1.00226.49           C
ATOM    389  CB  SER    56     -62.837  39.340  -1.854  1.00226.49           C
ATOM    390  OG  SER    56     -64.175  39.802  -1.734  1.00226.49           O
ATOM    391  C   SER    56     -61.902  41.426  -2.824  1.00226.49           C
ATOM    392  O   SER    56     -60.900  41.996  -3.253  1.00226.49           O
ATOM    393  N   ALA    57     -62.887  42.079  -2.157  1.00212.00           N
ATOM    394  CA  ALA    57     -62.926  43.471  -1.775  1.00212.00           C
ATOM    395  CB  ALA    57     -64.346  44.061  -1.767  1.00212.00           C
ATOM    396  C   ALA    57     -62.373  43.631  -0.387  1.00212.00           C
ATOM    397  O   ALA    57     -61.807  42.699   0.170  1.00212.00           O
ATOM    398  N   GLU    58     -62.468  44.855   0.181  1.00347.61           N
ATOM    399  CA  GLU    58     -62.004  45.165   1.514  1.00347.61           C
ATOM    400  CB  GLU    58     -62.915  44.600   2.622  1.00347.61           C
ATOM    401  CG  GLU    58     -62.782  45.295   3.984  1.00347.61           C
ATOM    402  CD  GLU    58     -61.470  44.897   4.647  1.00347.61           C
ATOM    403  OE1 GLU    58     -60.420  45.501   4.300  1.00347.61           O
ATOM    404  OE2 GLU    58     -61.503  43.986   5.517  1.00347.61           O
ATOM    405  C   GLU    58     -60.614  44.630   1.706  1.00347.61           C
ATOM    406  O   GLU    58     -60.388  43.675   2.443  1.00347.61           O
ATOM    407  N   PRO    59     -59.693  45.273   1.040  1.00179.51           N
ATOM    408  CA  PRO    59     -58.305  44.888   0.915  1.00179.51           C
ATOM    409  CD  PRO    59     -59.930  46.634   0.586  1.00179.51           C
ATOM    410  CB  PRO    59     -57.668  45.973   0.043  1.00179.51           C
ATOM    411  CG  PRO    59     -58.536  47.216   0.307  1.00179.51           C
ATOM    412  C   PRO    59     -57.419  44.569   2.087  1.00179.51           C
ATOM    413  O   PRO    59     -56.668  43.609   1.926  1.00179.51           O
ATOM    414  N   PRO    60     -57.377  45.234   3.204  1.00189.93           N
ATOM    415  CA  PRO    60     -56.356  44.818   4.134  1.00189.93           C
ATOM    416  CD  PRO    60     -57.534  46.680   3.200  1.00189.93           C
ATOM    417  CB  PRO    60     -56.092  46.020   5.038  1.00189.93           C
ATOM    418  CG  PRO    60     -56.456  47.223   4.152  1.00189.93           C
ATOM    419  C   PRO    60     -56.633  43.558   4.891  1.00189.93           C
ATOM    420  O   PRO    60     -57.781  43.335   5.271  1.00189.93           O
ATOM    421  N   LYS    61     -55.599  42.713   5.118  1.00317.26           N
ATOM    422  CA  LYS    61     -55.807  41.586   5.979  1.00317.26           C
ATOM    423  CB  LYS    61     -57.039  40.723   5.689  1.00317.26           C
ATOM    424  CG  LYS    61     -57.640  40.212   7.005  1.00317.26           C
ATOM    425  CD  LYS    61     -56.594  39.776   8.038  1.00317.26           C
ATOM    426  CE  LYS    61     -56.740  38.345   8.553  1.00317.26           C
ATOM    427  NZ  LYS    61     -55.643  38.043   9.500  1.00317.26           N
ATOM    428  C   LYS    61     -54.615  40.671   5.908  1.00317.26           C
ATOM    429  O   LYS    61     -53.467  41.111   5.928  1.00317.26           O
ATOM    430  N   GLN    62     -54.894  39.350   5.826  1.00250.17           N
ATOM    431  CA  GLN    62     -53.924  38.286   5.860  1.00250.17           C
ATOM    432  CB  GLN    62     -54.539  36.882   5.676  1.00250.17           C
ATOM    433  CG  GLN    62     -55.394  36.365   6.834  1.00250.17           C
ATOM    434  CD  GLN    62     -54.478  35.643   7.813  1.00250.17           C
ATOM    435  OE1 GLN    62     -53.265  35.579   7.619  1.00250.17           O
ATOM    436  NE2 GLN    62     -55.073  35.076   8.897  1.00250.17           N
ATOM    437  C   GLN    62     -52.940  38.413   4.746  1.00250.17           C
ATOM    438  O   GLN    62     -53.283  38.770   3.620  1.00250.17           O
ATOM    439  N   CYS    63     -51.664  38.125   5.079  1.00 62.78           N
ATOM    440  CA  CYS    63     -50.578  38.057   4.147  1.00 62.78           C
ATOM    441  CB  CYS    63     -49.963  39.420   3.789  1.00 62.78           C
ATOM    442  SG  CYS    63     -51.093  40.410   2.762  1.00 62.78           S
ATOM    443  C   CYS    63     -49.538  37.208   4.808  1.00 62.78           C
ATOM    444  O   CYS    63     -49.547  37.058   6.028  1.00 62.78           O
ATOM    445  N   HIS    64     -48.616  36.610   4.027  1.00 34.86           N
ATOM    446  CA  HIS    64     -47.664  35.735   4.650  1.00 34.86           C
ATOM    447  ND1 HIS    64     -47.976  32.824   3.219  1.00 34.86           N
ATOM    448  CG  HIS    64     -47.459  34.022   2.780  1.00 34.86           C
ATOM    449  CB  HIS    64     -46.738  34.995   3.663  1.00 34.86           C
ATOM    450  NE2 HIS    64     -48.414  32.945   1.042  1.00 34.86           N
ATOM    451  CD2 HIS    64     -47.736  34.081   1.449  1.00 34.86           C
ATOM    452  CE1 HIS    64     -48.535  32.220   2.140  1.00 34.86           C
ATOM    453  C   HIS    64     -46.821  36.516   5.610  1.00 34.86           C
ATOM    454  O   HIS    64     -46.638  36.085   6.747  1.00 34.86           O
ATOM    455  N   PRO    65     -46.303  37.654   5.231  1.00141.29           N
ATOM    456  CA  PRO    65     -45.530  38.386   6.193  1.00141.29           C
ATOM    457  CD  PRO    65     -45.796  37.850   3.880  1.00141.29           C
ATOM    458  CB  PRO    65     -44.671  39.365   5.397  1.00141.29           C
ATOM    459  CG  PRO    65     -44.513  38.682   4.030  1.00141.29           C
ATOM    460  C   PRO    65     -46.482  39.058   7.116  1.00141.29           C
ATOM    461  O   PRO    65     -47.662  39.146   6.779  1.00141.29           O
ATOM    462  N   CYS    66     -46.022  39.517   8.294  1.00112.98           N
ATOM    463  CA  CYS    66     -46.961  40.228   9.100  1.00112.98           C
ATOM    464  CB  CYS    66     -46.519  40.519  10.560  1.00112.98           C
ATOM    465  SG  CYS    66     -44.765  40.917  10.844  1.00112.98           S
ATOM    466  C   CYS    66     -47.357  41.454   8.334  1.00112.98           C
ATOM    467  O   CYS    66     -48.516  41.861   8.397  1.00112.98           O
ATOM    468  N   PRO    67     -46.464  42.066   7.596  1.00161.42           N
ATOM    469  CA  PRO    67     -46.894  43.136   6.744  1.00161.42           C
ATOM    470  CD  PRO    67     -45.093  42.259   8.036  1.00161.42           C
ATOM    471  CB  PRO    67     -45.641  43.919   6.364  1.00161.42           C
ATOM    472  CG  PRO    67     -44.679  43.648   7.530  1.00161.42           C
ATOM    473  C   PRO    67     -47.538  42.447   5.591  1.00161.42           C
ATOM    474  O   PRO    67     -47.298  41.254   5.418  1.00161.42           O
ATOM    475  N   GLY    68     -48.356  43.145   4.788  1.00110.15           N
ATOM    476  CA  GLY    68     -48.986  42.414   3.734  1.00110.15           C
ATOM    477  C   GLY    68     -48.532  42.951   2.420  1.00110.15           C
ATOM    478  O   GLY    68     -48.251  44.140   2.276  1.00110.15           O
ATOM    479  N   VAL    69     -48.449  42.055   1.418  1.00 93.43           N
ATOM    480  CA  VAL    69     -48.086  42.448   0.090  1.00 93.43           C
ATOM    481  CB  VAL    69     -46.785  41.875  -0.390  1.00 93.43           C
ATOM    482  CG1 VAL    69     -46.922  40.346  -0.478  1.00 93.43           C
ATOM    483  CG2 VAL    69     -46.427  42.541  -1.730  1.00 93.43           C
ATOM    484  C   VAL    69     -49.158  41.921  -0.803  1.00 93.43           C
ATOM    485  O   VAL    69     -49.831  40.942  -0.483  1.00 93.43           O
ATOM    486  N   PRO    70     -49.354  42.579  -1.906  1.00 87.84           N
ATOM    487  CA  PRO    70     -50.373  42.156  -2.823  1.00 87.84           C
ATOM    488  CD  PRO    70     -49.114  44.008  -1.979  1.00 87.84           C
ATOM    489  CB  PRO    70     -50.703  43.376  -3.687  1.00 87.84           C
ATOM    490  CG  PRO    70     -49.576  44.384  -3.394  1.00 87.84           C
ATOM    491  C   PRO    70     -49.951  40.956  -3.604  1.00 87.84           C
ATOM    492  O   PRO    70     -48.754  40.758  -3.804  1.00 87.84           O
ATOM    493  N   GLN    71     -50.927  40.137  -4.037  1.00254.87           N
ATOM    494  CA  GLN    71     -50.649  38.987  -4.843  1.00254.87           C
ATOM    495  CB  GLN    71     -50.795  37.642  -4.108  1.00254.87           C
ATOM    496  CG  GLN    71     -49.836  37.464  -2.929  1.00254.87           C
ATOM    497  CD  GLN    71     -50.454  38.143  -1.715  1.00254.87           C
ATOM    498  OE1 GLN    71     -49.844  38.217  -0.650  1.00254.87           O
ATOM    499  NE2 GLN    71     -51.707  38.648  -1.874  1.00254.87           N
ATOM    500  C   GLN    71     -51.686  38.996  -5.916  1.00254.87           C
ATOM    501  O   GLN    71     -52.708  39.668  -5.788  1.00254.87           O
ATOM    502  N   GLY    72     -51.446  38.269  -7.023  1.00141.07           N
ATOM    503  CA  GLY    72     -52.453  38.260  -8.040  1.00141.07           C
ATOM    504  C   GLY    72     -51.988  37.408  -9.173  1.00141.07           C
ATOM    505  O   GLY    72     -50.804  37.098  -9.299  1.00141.07           O
ATOM    506  N   THR    73     -52.946  37.009 -10.030  1.00256.34           N
ATOM    507  CA  THR    73     -52.666  36.211 -11.185  1.00256.34           C
ATOM    508  CB  THR    73     -52.957  34.753 -10.992  1.00256.34           C
ATOM    509  OG1 THR    73     -54.341  34.557 -10.742  1.00256.34           O
ATOM    510  CG2 THR    73     -52.125  34.239  -9.805  1.00256.34           C
ATOM    511  C   THR    73     -53.591  36.704 -12.246  1.00256.34           C
ATOM    512  O   THR    73     -54.252  37.726 -12.071  1.00256.34           O
ATOM    513  N   SER    74     -53.646  36.003 -13.394  1.00158.71           N
ATOM    514  CA  SER    74     -54.559  36.433 -14.410  1.00158.71           C
ATOM    515  CB  SER    74     -54.045  36.206 -15.841  1.00158.71           C
ATOM    516  OG  SER    74     -52.892  37.000 -16.078  1.00158.71           O
ATOM    517  C   SER    74     -55.793  35.612 -14.237  1.00158.71           C
ATOM    518  O   SER    74     -55.773  34.385 -14.316  1.00158.71           O
ATOM    519  N   PRO    75     -56.863  36.296 -13.955  1.00165.14           N
ATOM    520  CA  PRO    75     -58.137  35.666 -13.758  1.00165.14           C
ATOM    521  CD  PRO    75     -56.788  37.594 -13.311  1.00165.14           C
ATOM    522  CB  PRO    75     -59.015  36.698 -13.043  1.00165.14           C
ATOM    523  CG  PRO    75     -58.254  38.029 -13.185  1.00165.14           C
ATOM    524  C   PRO    75     -58.724  35.163 -15.033  1.00165.14           C
ATOM    525  O   PRO    75     -59.628  34.330 -14.977  1.00165.14           O
ATOM    526  N   ALA    76     -58.245  35.647 -16.193  1.00205.49           N
ATOM    527  CA  ALA    76     -58.866  35.237 -17.415  1.00205.49           C
ATOM    528  CB  ALA    76     -58.272  35.907 -18.666  1.00205.49           C
ATOM    529  C   ALA    76     -58.701  33.764 -17.569  1.00205.49           C
ATOM    530  O   ALA    76     -57.628  33.195 -17.373  1.00205.49           O
ATOM    531  N   PRO    77     -59.803  33.148 -17.888  1.00 86.45           N
ATOM    532  CA  PRO    77     -59.814  31.739 -18.159  1.00 86.45           C
ATOM    533  CD  PRO    77     -61.075  33.607 -17.355  1.00 86.45           C
ATOM    534  CB  PRO    77     -61.229  31.249 -17.843  1.00 86.45           C
ATOM    535  CG  PRO    77     -62.079  32.529 -17.785  1.00 86.45           C
ATOM    536  C   PRO    77     -59.430  31.558 -19.588  1.00 86.45           C
ATOM    537  O   PRO    77     -59.439  32.538 -20.331  1.00 86.45           O
ATOM    538  N   VAL    78     -59.080  30.326 -19.999  1.00 29.70           N
ATOM    539  CA  VAL    78     -58.748  30.125 -21.376  1.00 29.70           C
ATOM    540  CB  VAL    78     -58.047  28.828 -21.647  1.00 29.70           C
ATOM    541  CG1 VAL    78     -57.846  28.689 -23.166  1.00 29.70           C
ATOM    542  CG2 VAL    78     -56.737  28.802 -20.840  1.00 29.70           C
ATOM    543  C   VAL    78     -60.038  30.110 -22.124  1.00 29.70           C
ATOM    544  O   VAL    78     -61.045  29.584 -21.654  1.00 29.70           O
ATOM    545  N   PRO    79     -60.031  30.718 -23.274  1.00 89.70           N
ATOM    546  CA  PRO    79     -61.220  30.760 -24.075  1.00 89.70           C
ATOM    547  CD  PRO    79     -59.180  31.870 -23.510  1.00 89.70           C
ATOM    548  CB  PRO    79     -61.041  31.924 -25.053  1.00 89.70           C
ATOM    549  CG  PRO    79     -59.556  32.316 -24.930  1.00 89.70           C
ATOM    550  C   PRO    79     -61.461  29.441 -24.730  1.00 89.70           C
ATOM    551  O   PRO    79     -60.501  28.714 -24.981  1.00 89.70           O
ATOM    552  N   TYR    80     -62.738  29.112 -24.999  1.00276.37           N
ATOM    553  CA  TYR    80     -63.056  27.874 -25.644  1.00276.37           C
ATOM    554  CB  TYR    80     -63.726  26.848 -24.715  1.00276.37           C
ATOM    555  CG  TYR    80     -63.999  25.625 -25.521  1.00276.37           C
ATOM    556  CD1 TYR    80     -63.005  24.696 -25.735  1.00276.37           C
ATOM    557  CD2 TYR    80     -65.245  25.404 -26.058  1.00276.37           C
ATOM    558  CE1 TYR    80     -63.252  23.566 -26.479  1.00276.37           C
ATOM    559  CE2 TYR    80     -65.498  24.275 -26.803  1.00276.37           C
ATOM    560  CZ  TYR    80     -64.501  23.353 -27.010  1.00276.37           C
ATOM    561  OH  TYR    80     -64.756  22.193 -27.773  1.00276.37           O
ATOM    562  C   TYR    80     -64.035  28.196 -26.723  1.00276.37           C
ATOM    563  O   TYR    80     -64.754  29.191 -26.646  1.00276.37           O
ATOM    564  N   GLY    81     -64.073  27.364 -27.782  1.00155.22           N
ATOM    565  CA  GLY    81     -65.007  27.618 -28.836  1.00155.22           C
ATOM    566  C   GLY    81     -65.375  26.301 -29.431  1.00155.22           C
ATOM    567  O   GLY    81     -64.600  25.347 -29.386  1.00155.22           O
ATOM    568  N   TYR    82     -66.586  26.222 -30.010  1.00310.99           N
ATOM    569  CA  TYR    82     -67.012  24.997 -30.616  1.00310.99           C
ATOM    570  CB  TYR    82     -68.242  24.370 -29.940  1.00310.99           C
ATOM    571  CG  TYR    82     -68.563  23.111 -30.670  1.00310.99           C
ATOM    572  CD1 TYR    82     -67.885  21.949 -30.379  1.00310.99           C
ATOM    573  CD2 TYR    82     -69.536  23.090 -31.641  1.00310.99           C
ATOM    574  CE1 TYR    82     -68.175  20.782 -31.046  1.00310.99           C
ATOM    575  CE2 TYR    82     -69.831  21.925 -32.312  1.00310.99           C
ATOM    576  CZ  TYR    82     -69.146  20.771 -32.017  1.00310.99           C
ATOM    577  OH  TYR    82     -69.445  19.575 -32.704  1.00310.99           O
ATOM    578  C   TYR    82     -67.393  25.320 -32.020  1.00310.99           C
ATOM    579  O   TYR    82     -68.003  26.354 -32.287  1.00310.99           O
ATOM    580  N   PHE    83     -67.018  24.442 -32.969  1.00279.11           N
ATOM    581  CA  PHE    83     -67.350  24.679 -34.339  1.00279.11           C
ATOM    582  CB  PHE    83     -66.122  24.900 -35.239  1.00279.11           C
ATOM    583  CG  PHE    83     -66.613  25.143 -36.625  1.00279.11           C
ATOM    584  CD1 PHE    83     -67.016  26.396 -37.019  1.00279.11           C
ATOM    585  CD2 PHE    83     -66.666  24.109 -37.534  1.00279.11           C
ATOM    586  CE1 PHE    83     -67.470  26.618 -38.298  1.00279.11           C
ATOM    587  CE2 PHE    83     -67.118  24.325 -38.814  1.00279.11           C
ATOM    588  CZ  PHE    83     -67.519  25.581 -39.199  1.00279.11           C
ATOM    589  C   PHE    83     -68.054  23.465 -34.841  1.00279.11           C
ATOM    590  O   PHE    83     -67.864  22.367 -34.323  1.00279.11           O
ATOM    591  N   GLY    84     -68.914  23.643 -35.862  1.00120.36           N
ATOM    592  CA  GLY    84     -69.612  22.518 -36.406  1.00120.36           C
ATOM    593  C   GLY    84     -70.643  23.045 -37.347  1.00120.36           C
ATOM    594  O   GLY    84     -70.872  24.250 -37.428  1.00120.36           O
ATOM    595  N   GLY    85     -71.298  22.133 -38.090  1.00 99.85           N
ATOM    596  CA  GLY    85     -72.315  22.541 -39.011  1.00 99.85           C
ATOM    597  C   GLY    85     -72.357  21.524 -40.101  1.00 99.85           C
ATOM    598  O   GLY    85     -71.547  20.600 -40.135  1.00 99.85           O
ATOM    599  N   GLY    86     -73.317  21.677 -41.032  1.00125.02           N
ATOM    600  CA  GLY    86     -73.415  20.755 -42.123  1.00125.02           C
ATOM    601  C   GLY    86     -74.616  21.142 -42.920  1.00125.02           C
ATOM    602  O   GLY    86     -75.487  21.866 -42.442  1.00125.02           O
ATOM    603  N   TYR    87     -74.689  20.661 -44.175  1.00308.63           N
ATOM    604  CA  TYR    87     -75.811  20.978 -45.004  1.00308.63           C
ATOM    605  CB  TYR    87     -75.446  21.833 -46.228  1.00308.63           C
ATOM    606  CG  TYR    87     -76.699  22.080 -46.995  1.00308.63           C
ATOM    607  CD1 TYR    87     -77.554  23.094 -46.626  1.00308.63           C
ATOM    608  CD2 TYR    87     -77.021  21.300 -48.081  1.00308.63           C
ATOM    609  CE1 TYR    87     -78.711  23.326 -47.329  1.00308.63           C
ATOM    610  CE2 TYR    87     -78.178  21.527 -48.790  1.00308.63           C
ATOM    611  CZ  TYR    87     -79.025  22.541 -48.412  1.00308.63           C
ATOM    612  OH  TYR    87     -80.213  22.775 -49.138  1.00308.63           O
ATOM    613  C   TYR    87     -76.370  19.693 -45.512  1.00308.63           C
ATOM    614  O   TYR    87     -75.630  18.774 -45.850  1.00308.63           O
ATOM    615  N   TYR    88     -77.712  19.593 -45.555  1.00286.76           N
ATOM    616  CA  TYR    88     -78.329  18.401 -46.055  1.00286.76           C
ATOM    617  CB  TYR    88     -79.165  17.653 -45.001  1.00286.76           C
ATOM    618  CG  TYR    88     -79.739  16.447 -45.661  1.00286.76           C
ATOM    619  CD1 TYR    88     -78.997  15.297 -45.787  1.00286.76           C
ATOM    620  CD2 TYR    88     -81.027  16.468 -46.152  1.00286.76           C
ATOM    621  CE1 TYR    88     -79.527  14.183 -46.395  1.00286.76           C
ATOM    622  CE2 TYR    88     -81.561  15.358 -46.761  1.00286.76           C
ATOM    623  CZ  TYR    88     -80.811  14.213 -46.883  1.00286.76           C
ATOM    624  OH  TYR    88     -81.357  13.072 -47.506  1.00286.76           O
ATOM    625  C   TYR    88     -79.259  18.812 -47.146  1.00286.76           C
ATOM    626  O   TYR    88     -79.980  19.799 -47.018  1.00286.76           O
ATOM    627  N   SER    89     -79.249  18.069 -48.268  1.00194.45           N
ATOM    628  CA  SER    89     -80.135  18.401 -49.343  1.00194.45           C
ATOM    629  CB  SER    89     -79.439  19.097 -50.524  1.00194.45           C
ATOM    630  OG  SER    89     -80.382  19.393 -51.543  1.00194.45           O
ATOM    631  C   SER    89     -80.707  17.123 -49.862  1.00194.45           C
ATOM    632  O   SER    89     -80.071  16.072 -49.793  1.00194.45           O
ATOM    633  N   CYS    90     -81.950  17.183 -50.379  1.00109.39           N
ATOM    634  CA  CYS    90     -82.560  16.009 -50.927  1.00109.39           C
ATOM    635  CB  CYS    90     -83.691  15.437 -50.053  1.00109.39           C
ATOM    636  SG  CYS    90     -85.083  16.592 -49.873  1.00109.39           S
ATOM    637  C   CYS    90     -83.167  16.399 -52.232  1.00109.39           C
ATOM    638  O   CYS    90     -83.578  17.543 -52.419  1.00109.39           O
ATOM    639  N   ARG    91     -83.219  15.453 -53.189  1.00297.49           N
ATOM    640  CA  ARG    91     -83.810  15.760 -54.456  1.00297.49           C
ATOM    641  CB  ARG    91     -82.793  15.836 -55.607  1.00297.49           C
ATOM    642  CG  ARG    91     -82.026  14.531 -55.825  1.00297.49           C
ATOM    643  CD  ARG    91     -81.012  14.596 -56.969  1.00297.49           C
ATOM    644  NE  ARG    91     -81.776  14.772 -58.236  1.00297.49           N
ATOM    645  CZ  ARG    91     -81.113  14.865 -59.425  1.00297.49           C
ATOM    646  NH1 ARG    91     -79.750  14.797 -59.454  1.00297.49           N
ATOM    647  NH2 ARG    91     -81.813  15.026 -60.586  1.00297.49           N
ATOM    648  C   ARG    91     -84.760  14.657 -54.788  1.00297.49           C
ATOM    649  O   ARG    91     -84.482  13.487 -54.532  1.00297.49           O
ATOM    650  N   VAL    92     -85.929  15.014 -55.352  1.00 69.76           N
ATOM    651  CA  VAL    92     -86.875  14.010 -55.738  1.00 69.76           C
ATOM    652  CB  VAL    92     -88.026  13.871 -54.786  1.00 69.76           C
ATOM    653  CG1 VAL    92     -89.020  12.850 -55.365  1.00 69.76           C
ATOM    654  CG2 VAL    92     -87.474  13.491 -53.402  1.00 69.76           C
ATOM    655  C   VAL    92     -87.443  14.430 -57.052  1.00 69.76           C
ATOM    656  O   VAL    92     -87.574  15.622 -57.327  1.00 69.76           O
ATOM    657  N   SER    93     -87.777  13.452 -57.915  1.00209.13           N
ATOM    658  CA  SER    93     -88.356  13.799 -59.178  1.00209.13           C
ATOM    659  CB  SER    93     -87.338  13.853 -60.330  1.00209.13           C
ATOM    660  OG  SER    93     -86.393  14.886 -60.097  1.00209.13           O
ATOM    661  C   SER    93     -89.349  12.739 -59.521  1.00209.13           C
ATOM    662  O   SER    93     -89.195  11.580 -59.136  1.00209.13           O
ATOM    663  N   ARG    94     -90.419  13.122 -60.242  1.00278.47           N
ATOM    664  CA  ARG    94     -91.397  12.159 -60.648  1.00278.47           C
ATOM    665  CB  ARG    94     -92.656  12.148 -59.766  1.00278.47           C
ATOM    666  CG  ARG    94     -93.698  11.116 -60.201  1.00278.47           C
ATOM    667  CD  ARG    94     -94.952  11.103 -59.324  1.00278.47           C
ATOM    668  NE  ARG    94     -95.868  10.059 -59.866  1.00278.47           N
ATOM    669  CZ  ARG    94     -96.777  10.382 -60.830  1.00278.47           C
ATOM    670  NH1 ARG    94     -96.849  11.663 -61.300  1.00278.47           N
ATOM    671  NH2 ARG    94     -97.617   9.426 -61.325  1.00278.47           N
ATOM    672  C   ARG    94     -91.831  12.532 -62.026  1.00278.47           C
ATOM    673  O   ARG    94     -91.889  13.713 -62.369  1.00278.47           O
ATOM    674  N   SER    95     -92.127  11.524 -62.868  1.00223.38           N
ATOM    675  CA  SER    95     -92.578  11.827 -64.193  1.00223.38           C
ATOM    676  CB  SER    95     -91.457  11.804 -65.247  1.00223.38           C
ATOM    677  OG  SER    95     -91.985  12.114 -66.528  1.00223.38           O
ATOM    678  C   SER    95     -93.565  10.778 -64.582  1.00223.38           C
ATOM    679  O   SER    95     -93.506   9.646 -64.102  1.00223.38           O
ATOM    680  N   SER    96     -94.524  11.143 -65.454  1.00218.12           N
ATOM    681  CA  SER    96     -95.482  10.182 -65.910  1.00218.12           C
ATOM    682  CB  SER    96     -96.836  10.272 -65.186  1.00218.12           C
ATOM    683  OG  SER    96     -96.678   9.959 -63.810  1.00218.12           O
ATOM    684  C   SER    96     -95.734  10.472 -67.351  1.00218.12           C
ATOM    685  O   SER    96     -95.681  11.623 -67.782  1.00218.12           O
ATOM    686  N   LEU    97     -95.996   9.417 -68.146  1.00203.85           N
ATOM    687  CA  LEU    97     -96.271   9.627 -69.535  1.00203.85           C
ATOM    688  CB  LEU    97     -95.220   9.007 -70.471  1.00203.85           C
ATOM    689  CG  LEU    97     -93.820   9.628 -70.323  1.00203.85           C
ATOM    690  CD1 LEU    97     -92.815   8.976 -71.283  1.00203.85           C
ATOM    691  CD2 LEU    97     -93.868  11.157 -70.459  1.00203.85           C
ATOM    692  C   LEU    97     -97.573   8.963 -69.834  1.00203.85           C
ATOM    693  O   LEU    97     -97.823   7.844 -69.392  1.00203.85           O
ATOM    694  N   LYS    98     -98.454   9.655 -70.583  1.00242.98           N
ATOM    695  CA  LYS    98     -99.703   9.048 -70.931  1.00242.98           C
ATOM    696  CB  LYS    98    -100.927   9.788 -70.368  1.00242.98           C
ATOM    697  CG  LYS    98    -102.259   9.132 -70.737  1.00242.98           C
ATOM    698  CD  LYS    98    -103.447   9.658 -69.929  1.00242.98           C
ATOM    699  CE  LYS    98    -104.779   9.001 -70.296  1.00242.98           C
ATOM    700  NZ  LYS    98    -105.159   9.366 -71.679  1.00242.98           N
ATOM    701  C   LYS    98     -99.807   9.087 -72.419  1.00242.98           C
ATOM    702  O   LYS    98     -99.625  10.129 -73.046  1.00242.98           O
ATOM    703  N   PRO    99    -100.070   7.951 -72.998  1.00152.96           N
ATOM    704  CA  PRO    99    -100.220   7.921 -74.425  1.00152.96           C
ATOM    705  CD  PRO    99     -99.465   6.729 -72.493  1.00152.96           C
ATOM    706  CB  PRO    99    -100.017   6.467 -74.842  1.00152.96           C
ATOM    707  CG  PRO    99     -99.110   5.898 -73.738  1.00152.96           C
ATOM    708  C   PRO    99    -101.556   8.470 -74.799  1.00152.96           C
ATOM    709  O   PRO    99    -102.478   8.390 -73.989  1.00152.96           O
ATOM    710  N   CYS   100    -101.682   9.046 -76.009  1.00100.03           N
ATOM    711  CA  CYS   100    -102.956   9.550 -76.425  1.00100.03           C
ATOM    712  CB  CYS   100    -103.060  11.084 -76.373  1.00100.03           C
ATOM    713  SG  CYS   100    -101.896  11.899 -77.506  1.00100.03           S
ATOM    714  C   CYS   100    -103.145   9.145 -77.848  1.00100.03           C
ATOM    715  O   CYS   100    -102.207   9.181 -78.643  1.00100.03           O
ATOM    716  N   ALA   101    -104.372   8.722 -78.203  1.00262.61           N
ATOM    717  CA  ALA   101    -104.623   8.356 -79.564  1.00262.61           C
ATOM    718  CB  ALA   101    -104.595   6.838 -79.811  1.00262.61           C
ATOM    719  C   ALA   101    -105.997   8.830 -79.900  1.00262.61           C
ATOM    720  O   ALA   101    -106.886   8.841 -79.051  1.00262.61           O
ATOM    721  N   GLN   102    -106.199   9.261 -81.160  1.00330.18           N
ATOM    722  CA  GLN   102    -107.502   9.696 -81.561  1.00330.18           C
ATOM    723  CB  GLN   102    -107.666  11.225 -81.574  1.00330.18           C
ATOM    724  CG  GLN   102    -107.560  11.862 -80.187  1.00330.18           C
ATOM    725  CD  GLN   102    -108.791  11.461 -79.387  1.00330.18           C
ATOM    726  OE1 GLN   102    -108.929  11.815 -78.217  1.00330.18           O
ATOM    727  NE2 GLN   102    -109.714  10.699 -80.033  1.00330.18           N
ATOM    728  C   GLN   102    -107.711   9.220 -82.959  1.00330.18           C
ATOM    729  O   GLN   102    -106.777   9.182 -83.759  1.00330.18           O
ATOM    730  N   ALA   103    -108.954   8.817 -83.284  1.00295.34           N
ATOM    731  CA  ALA   103    -109.230   8.383 -84.619  1.00295.34           C
ATOM    732  CB  ALA   103    -109.338   6.855 -84.762  1.00295.34           C
ATOM    733  C   ALA   103    -110.555   8.954 -84.996  1.00295.34           C
ATOM    734  O   ALA   103    -111.441   9.097 -84.156  1.00295.34           O
ATOM    735  N   ALA   104    -110.716   9.322 -86.281  1.00294.62           N
ATOM    736  CA  ALA   104    -111.976   9.849 -86.708  1.00294.62           C
ATOM    737  CB  ALA   104    -112.084  11.377 -86.568  1.00294.62           C
ATOM    738  C   ALA   104    -112.122   9.531 -88.158  1.00294.62           C
ATOM    739  O   ALA   104    -111.135   9.378 -88.875  1.00294.62           O
ATOM    740  N   THR   105    -113.379   9.397 -88.621  1.00310.85           N
ATOM    741  CA  THR   105    -113.607   9.137 -90.010  1.00310.85           C
ATOM    742  CB  THR   105    -114.225   7.797 -90.279  1.00310.85           C
ATOM    743  OG1 THR   105    -114.256   7.541 -91.675  1.00310.85           O
ATOM    744  CG2 THR   105    -115.651   7.786 -89.702  1.00310.85           C
ATOM    745  C   THR   105    -114.569  10.171 -90.488  1.00310.85           C
ATOM    746  O   THR   105    -115.511  10.528 -89.782  1.00310.85           O
ATOM    747  N   LEU   106    -114.342  10.702 -91.704  1.00270.28           N
ATOM    748  CA  LEU   106    -115.246  11.688 -92.212  1.00270.28           C
ATOM    749  CB  LEU   106    -114.546  13.023 -92.552  1.00270.28           C
ATOM    750  CG  LEU   106    -115.468  14.221 -92.897  1.00270.28           C
ATOM    751  CD1 LEU   106    -114.625  15.468 -93.209  1.00270.28           C
ATOM    752  CD2 LEU   106    -116.469  13.920 -94.023  1.00270.28           C
ATOM    753  C   LEU   106    -115.815  11.115 -93.467  1.00270.28           C
ATOM    754  O   LEU   106    -115.085  10.608 -94.319  1.00270.28           O
ATOM    755  N   ALA   107    -117.153  11.161 -93.602  1.00284.30           N
ATOM    756  CA  ALA   107    -117.763  10.664 -94.797  1.00284.30           C
ATOM    757  CB  ALA   107    -118.430   9.289 -94.625  1.00284.30           C
ATOM    758  C   ALA   107    -118.837  11.631 -95.166  1.00284.30           C
ATOM    759  O   ALA   107    -119.473  12.229 -94.300  1.00284.30           O
ATOM    760  N   ALA   108    -119.054  11.827 -96.481  1.00288.01           N
ATOM    761  CA  ALA   108    -120.090  12.721 -96.896  1.00288.01           C
ATOM    762  CB  ALA   108    -119.584  14.126 -97.260  1.00288.01           C
ATOM    763  C   ALA   108    -120.704  12.144 -98.127  1.00288.01           C
ATOM    764  O   ALA   108    -120.037  11.470 -98.909  1.00288.01           O
ATOM    765  N   TYR   109    -122.016  12.379 -98.314  1.00265.51           N
ATOM    766  CA  TYR   109    -122.666  11.891 -99.491  1.00265.51           C
ATOM    767  CB  TYR   109    -123.814  10.912 -99.182  1.00265.51           C
ATOM    768  CG  TYR   109    -124.421  10.460-100.466  1.00265.51           C
ATOM    769  CD1 TYR   109    -123.790   9.512-101.239  1.00265.51           C
ATOM    770  CD2 TYR   109    -125.627  10.969-100.889  1.00265.51           C
ATOM    771  CE1 TYR   109    -124.348   9.086-102.421  1.00265.51           C
ATOM    772  CE2 TYR   109    -126.190  10.546-102.071  1.00265.51           C
ATOM    773  CZ  TYR   109    -125.549   9.605-102.840  1.00265.51           C
ATOM    774  OH  TYR   109    -126.123   9.170-104.053  1.00265.51           O
ATOM    775  C   TYR   109    -123.246  13.086-100.169  1.00265.51           C
ATOM    776  O   TYR   109    -124.018  13.841 -99.579  1.00265.51           O
ATOM    777  N   PRO   110    -122.865  13.293-101.396  1.00191.60           N
ATOM    778  CA  PRO   110    -123.397  14.424-102.101  1.00191.60           C
ATOM    779  CD  PRO   110    -121.492  13.011-101.785  1.00191.60           C
ATOM    780  CB  PRO   110    -122.446  14.680-103.268  1.00191.60           C
ATOM    781  CG  PRO   110    -121.100  14.132-102.762  1.00191.60           C
ATOM    782  C   PRO   110    -124.802  14.154-102.518  1.00191.60           C
ATOM    783  O   PRO   110    -125.144  12.994-102.736  1.00191.60           O
ATOM    784  N   ALA   111    -125.637  15.205-102.623  1.00257.70           N
ATOM    785  CA  ALA   111    -126.985  14.993-103.053  1.00257.70           C
ATOM    786  CB  ALA   111    -128.010  15.020-101.906  1.00257.70           C
ATOM    787  C   ALA   111    -127.329  16.114-103.974  1.00257.70           C
ATOM    788  O   ALA   111    -126.861  17.239-103.804  1.00257.70           O
ATOM    789  N   GLU   112    -128.147  15.822-105.002  1.00311.35           N
ATOM    790  CA  GLU   112    -128.549  16.855-105.907  1.00311.35           C
ATOM    791  CB  GLU   112    -127.918  16.733-107.304  1.00311.35           C
ATOM    792  CG  GLU   112    -128.344  17.846-108.264  1.00311.35           C
ATOM    793  CD  GLU   112    -127.652  17.610-109.599  1.00311.35           C
ATOM    794  OE1 GLU   112    -126.887  16.614-109.701  1.00311.35           O
ATOM    795  OE2 GLU   112    -127.877  18.424-110.534  1.00311.35           O
ATOM    796  C   GLU   112    -130.024  16.730-106.082  1.00311.35           C
ATOM    797  O   GLU   112    -130.558  15.624-106.146  1.00311.35           O
ATOM    798  N   THR   113    -130.729  17.874-106.143  1.00251.41           N
ATOM    799  CA  THR   113    -132.144  17.811-106.343  1.00251.41           C
ATOM    800  CB  THR   113    -132.939  18.426-105.224  1.00251.41           C
ATOM    801  OG1 THR   113    -134.326  18.201-105.426  1.00251.41           O
ATOM    802  CG2 THR   113    -132.642  19.934-105.159  1.00251.41           C
ATOM    803  C   THR   113    -132.447  18.564-107.595  1.00251.41           C
ATOM    804  O   THR   113    -131.973  19.680-107.807  1.00251.41           O
ATOM    805  N   PRO   114    -133.223  17.949-108.440  1.00175.20           N
ATOM    806  CA  PRO   114    -133.587  18.550-109.690  1.00175.20           C
ATOM    807  CD  PRO   114    -134.192  16.956-108.008  1.00175.20           C
ATOM    808  CB  PRO   114    -134.611  17.604-110.307  1.00175.20           C
ATOM    809  CG  PRO   114    -135.303  16.997-109.072  1.00175.20           C
ATOM    810  C   PRO   114    -134.201  19.878-109.395  1.00175.20           C
ATOM    811  O   PRO   114    -134.029  20.805-110.184  1.00175.20           O
ATOM    812  N   THR   115    -134.932  19.981-108.269  1.00212.01           N
ATOM    813  CA  THR   115    -135.575  21.207-107.908  1.00212.01           C
ATOM    814  CB  THR   115    -134.658  22.395-107.916  1.00212.01           C
ATOM    815  OG1 THR   115    -133.582  22.189-107.013  1.00212.01           O
ATOM    816  CG2 THR   115    -135.463  23.640-107.505  1.00212.01           C
ATOM    817  C   THR   115    -136.671  21.451-108.890  1.00212.01           C
ATOM    818  O   THR   115    -136.545  21.138-110.073  1.00212.01           O
ATOM    819  N   ALA   116    -137.801  22.001-108.409  1.00263.77           N
ATOM    820  CA  ALA   116    -138.887  22.278-109.299  1.00263.77           C
ATOM    821  CB  ALA   116    -139.768  21.053-109.598  1.00263.77           C
ATOM    822  C   ALA   116    -139.756  23.291-108.635  1.00263.77           C
ATOM    823  O   ALA   116    -139.696  23.478-107.420  1.00263.77           O
ATOM    824  N   GLY   117    -140.579  23.994-109.434  1.00138.97           N
ATOM    825  CA  GLY   117    -141.475  24.957-108.871  1.00138.97           C
ATOM    826  C   GLY   117    -141.985  25.797-109.993  1.00138.97           C
ATOM    827  O   GLY   117    -141.312  25.977-111.006  1.00138.97           O
ATOM    828  N   GLU   118    -143.207  26.336-109.831  1.00285.77           N
ATOM    829  CA  GLU   118    -143.763  27.176-110.847  1.00285.77           C
ATOM    830  CB  GLU   118    -144.840  26.484-111.699  1.00285.77           C
ATOM    831  CG  GLU   118    -145.424  27.381-112.792  1.00285.77           C
ATOM    832  CD  GLU   118    -146.469  26.576-113.552  1.00285.77           C
ATOM    833  OE1 GLU   118    -146.678  25.388-113.189  1.00285.77           O
ATOM    834  OE2 GLU   118    -147.074  27.140-114.502  1.00285.77           O
ATOM    835  C   GLU   118    -144.415  28.322-110.151  1.00285.77           C
ATOM    836  O   GLU   118    -144.911  28.183-109.034  1.00285.77           O
ATOM    837  N   GLU   119    -144.409  29.505-110.793  1.00260.58           N
ATOM    838  CA  GLU   119    -145.040  30.636-110.184  1.00260.58           C
ATOM    839  CB  GLU   119    -144.128  31.872-110.085  1.00260.58           C
ATOM    840  CG  GLU   119    -143.651  32.387-111.444  1.00260.58           C
ATOM    841  CD  GLU   119    -142.765  33.600-111.204  1.00260.58           C
ATOM    842  OE1 GLU   119    -143.176  34.483-110.404  1.00260.58           O
ATOM    843  OE2 GLU   119    -141.665  33.660-111.814  1.00260.58           O
ATOM    844  C   GLU   119    -146.198  31.008-111.046  1.00260.58           C
ATOM    845  O   GLU   119    -146.073  31.102-112.264  1.00260.58           O
ATOM    846  N   TYR   120    -147.375  31.206-110.425  1.00255.09           N
ATOM    847  CA  TYR   120    -148.525  31.584-111.187  1.00255.09           C
ATOM    848  CB  TYR   120    -149.679  30.572-111.069  1.00255.09           C
ATOM    849  CG  TYR   120    -150.829  31.040-111.894  1.00255.09           C
ATOM    850  CD1 TYR   120    -150.801  30.903-113.265  1.00255.09           C
ATOM    851  CD2 TYR   120    -151.938  31.594-111.304  1.00255.09           C
ATOM    852  CE1 TYR   120    -151.859  31.326-114.032  1.00255.09           C
ATOM    853  CE2 TYR   120    -153.002  32.019-112.068  1.00255.09           C
ATOM    854  CZ  TYR   120    -152.960  31.887-113.435  1.00255.09           C
ATOM    855  OH  TYR   120    -154.049  32.323-114.220  1.00255.09           O
ATOM    856  C   TYR   120    -148.988  32.888-110.628  1.00255.09           C
ATOM    857  O   TYR   120    -149.225  33.019-109.429  1.00255.09           O
ATOM    858  N   PRO   121    -149.088  33.871-111.477  1.00100.87           N
ATOM    859  CA  PRO   121    -149.540  35.157-111.029  1.00100.87           C
ATOM    860  CD  PRO   121    -148.185  33.978-112.609  1.00100.87           C
ATOM    861  CB  PRO   121    -149.031  36.174-112.054  1.00100.87           C
ATOM    862  CG  PRO   121    -148.555  35.325-113.247  1.00100.87           C
ATOM    863  C   PRO   121    -151.022  35.149-110.867  1.00100.87           C
ATOM    864  O   PRO   121    -151.689  34.373-111.549  1.00100.87           O
ATOM    865  N   SER   122    -151.557  35.991-109.964  1.00188.85           N
ATOM    866  CA  SER   122    -152.977  36.038-109.788  1.00188.85           C
ATOM    867  CB  SER   122    -153.476  35.239-108.572  1.00188.85           C
ATOM    868  OG  SER   122    -154.887  35.341-108.468  1.00188.85           O
ATOM    869  C   SER   122    -153.336  37.467-109.553  1.00188.85           C
ATOM    870  O   SER   122    -152.503  38.265-109.125  1.00188.85           O
ATOM    871  N   ARG   123    -154.595  37.833-109.853  1.00225.15           N
ATOM    872  CA  ARG   123    -155.009  39.184-109.627  1.00225.15           C
ATOM    873  CB  ARG   123    -155.539  39.885-110.891  1.00225.15           C
ATOM    874  CG  ARG   123    -154.470  40.089-111.966  1.00225.15           C
ATOM    875  CD  ARG   123    -154.992  40.785-113.225  1.00225.15           C
ATOM    876  NE  ARG   123    -155.265  42.206-112.870  1.00225.15           N
ATOM    877  CZ  ARG   123    -155.529  43.116-113.854  1.00225.15           C
ATOM    878  NH1 ARG   123    -155.541  42.723-115.161  1.00225.15           N
ATOM    879  NH2 ARG   123    -155.780  44.418-113.530  1.00225.15           N
ATOM    880  C   ARG   123    -156.132  39.134-108.646  1.00225.15           C
ATOM    881  O   ARG   123    -157.062  38.339-108.774  1.00225.15           O
ATOM    882  N   PRO   124    -156.036  39.955-107.641  1.00105.30           N
ATOM    883  CA  PRO   124    -157.080  40.012-106.659  1.00105.30           C
ATOM    884  CD  PRO   124    -154.741  40.294-107.076  1.00105.30           C
ATOM    885  CB  PRO   124    -156.445  40.581-105.387  1.00105.30           C
ATOM    886  CG  PRO   124    -155.086  41.142-105.844  1.00105.30           C
ATOM    887  C   PRO   124    -158.214  40.826-107.185  1.00105.30           C
ATOM    888  O   PRO   124    -157.993  41.660-108.061  1.00105.30           O
ATOM    889  N   THR   125    -159.438  40.589-106.678  1.00273.05           N
ATOM    890  CA  THR   125    -160.558  41.365-107.117  1.00273.05           C
ATOM    891  CB  THR   125    -161.594  40.565-107.850  1.00273.05           C
ATOM    892  OG1 THR   125    -162.578  41.425-108.405  1.00273.05           O
ATOM    893  CG2 THR   125    -162.242  39.576-106.867  1.00273.05           C
ATOM    894  C   THR   125    -161.210  41.914-105.894  1.00273.05           C
ATOM    895  O   THR   125    -161.254  41.258-104.855  1.00273.05           O
ATOM    896  N   GLU   126    -161.718  43.158-105.979  1.00276.56           N
ATOM    897  CA  GLU   126    -162.368  43.731-104.840  1.00276.56           C
ATOM    898  CB  GLU   126    -161.626  44.944-104.255  1.00276.56           C
ATOM    899  CG  GLU   126    -161.481  46.105-105.241  1.00276.56           C
ATOM    900  CD  GLU   126    -160.736  47.230-104.537  1.00276.56           C
ATOM    901  OE1 GLU   126    -160.377  47.046-103.344  1.00276.56           O
ATOM    902  OE2 GLU   126    -160.514  48.288-105.184  1.00276.56           O
ATOM    903  C   GLU   126    -163.712  44.202-105.281  1.00276.56           C
ATOM    904  O   GLU   126    -163.865  44.744-106.374  1.00276.56           O
ATOM    905  N   PHE   127    -164.737  43.981-104.438  1.00302.90           N
ATOM    906  CA  PHE   127    -166.054  44.431-104.770  1.00302.90           C
ATOM    907  CB  PHE   127    -167.039  43.289-105.069  1.00302.90           C
ATOM    908  CG  PHE   127    -168.353  43.905-105.404  1.00302.90           C
ATOM    909  CD1 PHE   127    -168.614  44.351-106.678  1.00302.90           C
ATOM    910  CD2 PHE   127    -169.328  44.036-104.440  1.00302.90           C
ATOM    911  CE1 PHE   127    -169.826  44.921-106.987  1.00302.90           C
ATOM    912  CE2 PHE   127    -170.542  44.605-104.743  1.00302.90           C
ATOM    913  CZ  PHE   127    -170.794  45.047-106.020  1.00302.90           C
ATOM    914  C   PHE   127    -166.575  45.164-103.582  1.00302.90           C
ATOM    915  O   PHE   127    -166.245  44.830-102.445  1.00302.90           O
ATOM    916  N   ALA   128    -167.393  46.206-103.817  1.00283.62           N
ATOM    917  CA  ALA   128    -167.937  46.934-102.709  1.00283.62           C
ATOM    918  CB  ALA   128    -167.186  48.241-102.403  1.00283.62           C
ATOM    919  C   ALA   128    -169.338  47.304-103.059  1.00283.62           C
ATOM    920  O   ALA   128    -169.677  47.468-104.230  1.00283.62           O
ATOM    921  N   PHE   129    -170.204  47.423-102.035  1.00304.13           N
ATOM    922  CA  PHE   129    -171.561  47.810-102.269  1.00304.13           C
ATOM    923  CB  PHE   129    -172.581  46.702-101.958  1.00304.13           C
ATOM    924  CG  PHE   129    -173.938  47.242-102.254  1.00304.13           C
ATOM    925  CD1 PHE   129    -174.432  47.240-103.537  1.00304.13           C
ATOM    926  CD2 PHE   129    -174.718  47.752-101.240  1.00304.13           C
ATOM    927  CE1 PHE   129    -175.684  47.738-103.807  1.00304.13           C
ATOM    928  CE2 PHE   129    -175.972  48.252-101.505  1.00304.13           C
ATOM    929  CZ  PHE   129    -176.456  48.247-102.791  1.00304.13           C
ATOM    930  C   PHE   129    -171.850  48.947-101.348  1.00304.13           C
ATOM    931  O   PHE   129    -171.326  49.002-100.235  1.00304.13           O
ATOM    932  N   TYR   130    -172.678  49.906-101.797  1.00260.86           N
ATOM    933  CA  TYR   130    -172.992  51.015-100.946  1.00260.86           C
ATOM    934  CB  TYR   130    -172.581  52.369-101.554  1.00260.86           C
ATOM    935  CG  TYR   130    -172.941  53.453-100.598  1.00260.86           C
ATOM    936  CD1 TYR   130    -172.186  53.664 -99.466  1.00260.86           C
ATOM    937  CD2 TYR   130    -174.018  54.274-100.842  1.00260.86           C
ATOM    938  CE1 TYR   130    -172.511  54.666 -98.583  1.00260.86           C
ATOM    939  CE2 TYR   130    -174.347  55.279 -99.962  1.00260.86           C
ATOM    940  CZ  TYR   130    -173.592  55.476 -98.831  1.00260.86           C
ATOM    941  OH  TYR   130    -173.927  56.505 -97.925  1.00260.86           O
ATOM    942  C   TYR   130    -174.471  51.020-100.749  1.00260.86           C
ATOM    943  O   TYR   130    -175.247  51.083-101.702  1.00260.86           O
ATOM    944  N   PRO   131    -174.870  50.918 -99.513  1.00 93.49           N
ATOM    945  CA  PRO   131    -176.271  50.946 -99.194  1.00 93.49           C
ATOM    946  CD  PRO   131    -174.113  50.126 -98.559  1.00 93.49           C
ATOM    947  CB  PRO   131    -176.423  50.210 -97.859  1.00 93.49           C
ATOM    948  CG  PRO   131    -174.992  50.112 -97.301  1.00 93.49           C
ATOM    949  C   PRO   131    -176.751  52.358 -99.155  1.00 93.49           C
ATOM    950  O   PRO   131    -175.929  53.259 -98.997  1.00 93.49           O
ATOM    951  N   GLY   132    -178.072  52.579 -99.301  1.00114.14           N
ATOM    952  CA  GLY   132    -178.582  53.916 -99.239  1.00114.14           C
ATOM    953  C   GLY   132    -180.051  53.822 -98.989  1.00114.14           C
ATOM    954  O   GLY   132    -180.699  52.858 -99.392  1.00114.14           O
ATOM    955  N   TYR   133    -180.615  54.838 -98.306  1.00253.94           N
ATOM    956  CA  TYR   133    -182.021  54.826 -98.035  1.00253.94           C
ATOM    957  CB  TYR   133    -182.333  54.708 -96.531  1.00253.94           C
ATOM    958  CG  TYR   133    -183.810  54.659 -96.344  1.00253.94           C
ATOM    959  CD1 TYR   133    -184.513  53.520 -96.664  1.00253.94           C
ATOM    960  CD2 TYR   133    -184.488  55.736 -95.824  1.00253.94           C
ATOM    961  CE1 TYR   133    -185.875  53.464 -96.491  1.00253.94           C
ATOM    962  CE2 TYR   133    -185.851  55.686 -95.648  1.00253.94           C
ATOM    963  CZ  TYR   133    -186.547  54.549 -95.982  1.00253.94           C
ATOM    964  OH  TYR   133    -187.945  54.495 -95.801  1.00253.94           O
ATOM    965  C   TYR   133    -182.566  56.125 -98.539  1.00253.94           C
ATOM    966  O   TYR   133    -182.009  57.192 -98.288  1.00253.94           O
ATOM    967  N   PRO   134    -183.633  56.045 -99.283  1.00 95.83           N
ATOM    968  CA  PRO   134    -184.238  57.234 -99.824  1.00 95.83           C
ATOM    969  CD  PRO   134    -183.853  54.891-100.138  1.00 95.83           C
ATOM    970  CB  PRO   134    -185.029  56.790-101.058  1.00 95.83           C
ATOM    971  CG  PRO   134    -185.106  55.257-100.945  1.00 95.83           C
ATOM    972  C   PRO   134    -185.070  57.936 -98.802  1.00 95.83           C
ATOM    973  O   PRO   134    -185.494  57.302 -97.839  1.00 95.83           O
ATOM    974  N   GLY   135    -185.315  59.248 -98.990  1.00115.46           N
ATOM    975  CA  GLY   135    -186.127  59.972 -98.056  1.00115.46           C
ATOM    976  C   GLY   135    -186.497  61.270 -98.697  1.00115.46           C
ATOM    977  O   GLY   135    -185.829  61.729 -99.623  1.00115.46           O
ATOM    978  N   THR   136    -187.585  61.900 -98.210  1.00289.32           N
ATOM    979  CA  THR   136    -188.004  63.153 -98.767  1.00289.32           C
ATOM    980  CB  THR   136    -189.288  63.067 -99.538  1.00289.32           C
ATOM    981  OG1 THR   136    -189.543  64.294-100.205  1.00289.32           O
ATOM    982  CG2 THR   136    -190.431  62.742 -98.561  1.00289.32           C
ATOM    983  C   THR   136    -188.231  64.101 -97.635  1.00289.32           C
ATOM    984  O   THR   136    -188.504  63.689 -96.510  1.00289.32           O
ATOM    985  N   TYR   137    -188.098  65.413 -97.910  1.00318.02           N
ATOM    986  CA  TYR   137    -188.307  66.400 -96.891  1.00318.02           C
ATOM    987  CB  TYR   137    -187.013  67.115 -96.469  1.00318.02           C
ATOM    988  CG  TYR   137    -187.352  68.111 -95.414  1.00318.02           C
ATOM    989  CD1 TYR   137    -187.506  67.713 -94.106  1.00318.02           C
ATOM    990  CD2 TYR   137    -187.507  69.442 -95.728  1.00318.02           C
ATOM    991  CE1 TYR   137    -187.818  68.626 -93.127  1.00318.02           C
ATOM    992  CE2 TYR   137    -187.818  70.360 -94.753  1.00318.02           C
ATOM    993  CZ  TYR   137    -187.972  69.953 -93.450  1.00318.02           C
ATOM    994  OH  TYR   137    -188.291  70.894 -92.448  1.00318.02           O
ATOM    995  C   TYR   137    -189.229  67.431 -97.454  1.00318.02           C
ATOM    996  O   TYR   137    -189.204  67.709 -98.652  1.00318.02           O
ATOM    997  N   GLN   138    -190.095  68.014 -96.599  1.00282.62           N
ATOM    998  CA  GLN   138    -190.991  69.025 -97.076  1.00282.62           C
ATOM    999  CB  GLN   138    -192.474  68.710 -96.809  1.00282.62           C
ATOM   1000  CG  GLN   138    -193.430  69.789 -97.322  1.00282.62           C
ATOM   1001  CD  GLN   138    -193.448  69.723 -98.842  1.00282.62           C
ATOM   1002  OE1 GLN   138    -194.132  70.504 -99.502  1.00282.62           O
ATOM   1003  NE2 GLN   138    -192.675  68.763 -99.416  1.00282.62           N
ATOM   1004  C   GLN   138    -190.671  70.290 -96.350  1.00282.62           C
ATOM   1005  O   GLN   138    -190.538  70.313 -95.127  1.00282.62           O
ATOM   1006  N   PRO   139    -190.520  71.343 -97.101  1.00190.26           N
ATOM   1007  CA  PRO   139    -190.224  72.612 -96.493  1.00190.26           C
ATOM   1008  CD  PRO   139    -189.866  71.202 -98.394  1.00190.26           C
ATOM   1009  CB  PRO   139    -189.605  73.474 -97.590  1.00190.26           C
ATOM   1010  CG  PRO   139    -188.981  72.448 -98.551  1.00190.26           C
ATOM   1011  C   PRO   139    -191.450  73.219 -95.891  1.00190.26           C
ATOM   1012  O   PRO   139    -192.554  72.874 -96.310  1.00190.26           O
ATOM   1013  N   MET   140    -191.277  74.114 -94.897  1.00365.25           N
ATOM   1014  CA  MET   140    -192.396  74.780 -94.296  1.00365.25           C
ATOM   1015  CB  MET   140    -192.781  74.218 -92.916  1.00365.25           C
ATOM   1016  CG  MET   140    -191.695  74.404 -91.855  1.00365.25           C
ATOM   1017  SD  MET   140    -190.181  73.442 -92.150  1.00365.25           S
ATOM   1018  CE  MET   140    -189.323  74.034 -90.663  1.00365.25           C
ATOM   1019  C   MET   140    -191.999  76.209 -94.103  1.00365.25           C
ATOM   1020  O   MET   140    -190.820  76.513 -93.932  1.00365.25           O
ATOM   1021  N   ALA   141    -192.979  77.134 -94.147  1.00278.06           N
ATOM   1022  CA  ALA   141    -192.648  78.517 -93.961  1.00278.06           C
ATOM   1023  CB  ALA   141    -192.401  79.274 -95.276  1.00278.06           C
ATOM   1024  C   ALA   141    -193.800  79.185 -93.282  1.00278.06           C
ATOM   1025  O   ALA   141    -194.935  78.716 -93.354  1.00278.06           O
ATOM   1026  N   SER   142    -193.521  80.299 -92.575  1.00235.31           N
ATOM   1027  CA  SER   142    -194.560  81.033 -91.914  1.00235.31           C
ATOM   1028  CB  SER   142    -194.650  80.751 -90.405  1.00235.31           C
ATOM   1029  OG  SER   142    -195.697  81.516 -89.826  1.00235.31           O
ATOM   1030  C   SER   142    -194.247  82.485 -92.073  1.00235.31           C
ATOM   1031  O   SER   142    -193.093  82.859 -92.277  1.00235.31           O
ATOM   1032  N   TYR   143    -195.283  83.346 -92.008  1.00316.80           N
ATOM   1033  CA  TYR   143    -195.055  84.756 -92.143  1.00316.80           C
ATOM   1034  CB  TYR   143    -195.659  85.355 -93.424  1.00316.80           C
ATOM   1035  CG  TYR   143    -195.349  86.812 -93.431  1.00316.80           C
ATOM   1036  CD1 TYR   143    -194.122  87.266 -93.854  1.00316.80           C
ATOM   1037  CD2 TYR   143    -196.292  87.725 -93.016  1.00316.80           C
ATOM   1038  CE1 TYR   143    -193.838  88.612 -93.861  1.00316.80           C
ATOM   1039  CE2 TYR   143    -196.014  89.070 -93.021  1.00316.80           C
ATOM   1040  CZ  TYR   143    -194.786  89.516 -93.443  1.00316.80           C
ATOM   1041  OH  TYR   143    -194.497  90.898 -93.448  1.00316.80           O
ATOM   1042  C   TYR   143    -195.708  85.444 -90.987  1.00316.80           C
ATOM   1043  O   TYR   143    -196.826  85.107 -90.601  1.00316.80           O
ATOM   1044  N   LEU   144    -195.005  86.425 -90.386  1.00301.12           N
ATOM   1045  CA  LEU   144    -195.574  87.162 -89.295  1.00301.12           C
ATOM   1046  CB  LEU   144    -194.875  86.881 -87.947  1.00301.12           C
ATOM   1047  CG  LEU   144    -195.459  87.621 -86.722  1.00301.12           C
ATOM   1048  CD1 LEU   144    -195.157  89.128 -86.739  1.00301.12           C
ATOM   1049  CD2 LEU   144    -196.956  87.314 -86.559  1.00301.12           C
ATOM   1050  C   LEU   144    -195.406  88.612 -89.622  1.00301.12           C
ATOM   1051  O   LEU   144    -194.352  89.030 -90.101  1.00301.12           O
ATOM   1052  N   ASP   145    -196.460  89.421 -89.392  1.00197.88           N
ATOM   1053  CA  ASP   145    -196.357  90.825 -89.666  1.00197.88           C
ATOM   1054  CB  ASP   145    -197.227  91.285 -90.849  1.00197.88           C
ATOM   1055  CG  ASP   145    -196.905  92.743 -91.148  1.00197.88           C
ATOM   1056  OD1 ASP   145    -196.066  93.331 -90.414  1.00197.88           O
ATOM   1057  OD2 ASP   145    -197.491  93.288 -92.121  1.00197.88           O
ATOM   1058  C   ASP   145    -196.830  91.566 -88.456  1.00197.88           C
ATOM   1059  O   ASP   145    -197.942  91.343 -87.979  1.00197.88           O
ATOM   1060  N   VAL   146    -195.982  92.461 -87.909  1.00117.43           N
ATOM   1061  CA  VAL   146    -196.395  93.230 -86.771  1.00117.43           C
ATOM   1062  CB  VAL   146    -195.877  92.700 -85.467  1.00117.43           C
ATOM   1063  CG1 VAL   146    -196.471  91.301 -85.236  1.00117.43           C
ATOM   1064  CG2 VAL   146    -194.339  92.727 -85.505  1.00117.43           C
ATOM   1065  C   VAL   146    -195.846  94.612 -86.930  1.00117.43           C
ATOM   1066  O   VAL   146    -194.815  94.810 -87.571  1.00117.43           O
ATOM   1067  N   SER   147    -196.545  95.615 -86.361  1.00179.73           N
ATOM   1068  CA  SER   147    -196.065  96.965 -86.434  1.00179.73           C
ATOM   1069  CB  SER   147    -196.659  97.768 -87.604  1.00179.73           C
ATOM   1070  OG  SER   147    -196.257  97.199 -88.841  1.00179.73           O
ATOM   1071  C   SER   147    -196.483  97.654 -85.174  1.00179.73           C
ATOM   1072  O   SER   147    -197.487  97.290 -84.563  1.00179.73           O
ATOM   1073  N   VAL   148    -195.703  98.664 -84.737  1.00100.84           N
ATOM   1074  CA  VAL   148    -196.066  99.379 -83.549  1.00100.84           C
ATOM   1075  CB  VAL   148    -195.460  98.811 -82.300  1.00100.84           C
ATOM   1076  CG1 VAL   148    -196.000  97.385 -82.100  1.00100.84           C
ATOM   1077  CG2 VAL   148    -193.929  98.888 -82.422  1.00100.84           C
ATOM   1078  C   VAL   148    -195.557 100.779 -83.680  1.00100.84           C
ATOM   1079  O   VAL   148    -194.607 101.039 -84.416  1.00100.84           O
ATOM   1080  N   VAL   149    -196.206 101.729 -82.975  1.00 53.97           N
ATOM   1081  CA  VAL   149    -195.759 103.092 -83.003  1.00 53.97           C
ATOM   1082  CB  VAL   149    -196.548 103.963 -83.935  1.00 53.97           C
ATOM   1083  CG1 VAL   149    -196.051 105.412 -83.790  1.00 53.97           C
ATOM   1084  CG2 VAL   149    -196.420 103.399 -85.360  1.00 53.97           C
ATOM   1085  C   VAL   149    -195.947 103.645 -81.626  1.00 53.97           C
ATOM   1086  O   VAL   149    -196.851 103.230 -80.903  1.00 53.97           O
ATOM   1087  N   GLN   150    -195.076 104.588 -81.215  1.00238.61           N
ATOM   1088  CA  GLN   150    -195.226 105.168 -79.912  1.00238.61           C
ATOM   1089  CB  GLN   150    -194.459 104.416 -78.812  1.00238.61           C
ATOM   1090  CG  GLN   150    -194.977 102.997 -78.572  1.00238.61           C
ATOM   1091  CD  GLN   150    -194.139 102.369 -77.468  1.00238.61           C
ATOM   1092  OE1 GLN   150    -193.224 102.995 -76.933  1.00238.61           O
ATOM   1093  NE2 GLN   150    -194.457 101.095 -77.115  1.00238.61           N
ATOM   1094  C   GLN   150    -194.682 106.559 -79.958  1.00238.61           C
ATOM   1095  O   GLN   150    -193.837 106.881 -80.792  1.00238.61           O
ATOM   1096  N   THR   151    -195.182 107.435 -79.062  1.00247.08           N
ATOM   1097  CA  THR   151    -194.694 108.783 -79.002  1.00247.08           C
ATOM   1098  CB  THR   151    -195.711 109.808 -79.409  1.00247.08           C
ATOM   1099  OG1 THR   151    -196.145 109.567 -80.739  1.00247.08           O
ATOM   1100  CG2 THR   151    -195.071 111.203 -79.306  1.00247.08           C
ATOM   1101  C   THR   151    -194.342 109.058 -77.575  1.00247.08           C
ATOM   1102  O   THR   151    -194.996 108.562 -76.660  1.00247.08           O
ATOM   1103  N   LEU   152    -193.272 109.845 -77.347  1.00328.83           N
ATOM   1104  CA  LEU   152    -192.879 110.146 -76.000  1.00328.83           C
ATOM   1105  CB  LEU   152    -191.599 109.397 -75.572  1.00328.83           C
ATOM   1106  CG  LEU   152    -191.112 109.665 -74.130  1.00328.83           C
ATOM   1107  CD1 LEU   152    -190.488 111.062 -73.967  1.00328.83           C
ATOM   1108  CD2 LEU   152    -192.229 109.388 -73.114  1.00328.83           C
ATOM   1109  C   LEU   152    -192.626 111.617 -75.914  1.00328.83           C
ATOM   1110  O   LEU   152    -192.170 112.236 -76.875  1.00328.83           O
ATOM   1111  N   GLY   153    -192.943 112.220 -74.750  1.00147.39           N
ATOM   1112  CA  GLY   153    -192.681 113.617 -74.555  1.00147.39           C
ATOM   1113  C   GLY   153    -193.121 113.963 -73.169  1.00147.39           C
ATOM   1114  O   GLY   153    -194.087 113.400 -72.658  1.00147.39           O
ATOM   1115  N   ALA   154    -192.414 114.910 -72.517  1.00252.82           N
ATOM   1116  CA  ALA   154    -192.808 115.291 -71.192  1.00252.82           C
ATOM   1117  CB  ALA   154    -192.079 114.510 -70.085  1.00252.82           C
ATOM   1118  C   ALA   154    -192.474 116.736 -71.000  1.00252.82           C
ATOM   1119  O   ALA   154    -191.506 117.258 -71.551  1.00252.82           O
ATOM   1120  N   PRO   155    -193.307 117.390 -70.240  1.00106.87           N
ATOM   1121  CA  PRO   155    -193.086 118.774 -69.916  1.00106.87           C
ATOM   1122  CD  PRO   155    -194.723 117.064 -70.272  1.00106.87           C
ATOM   1123  CB  PRO   155    -194.465 119.380 -69.647  1.00106.87           C
ATOM   1124  CG  PRO   155    -195.389 118.168 -69.441  1.00106.87           C
ATOM   1125  C   PRO   155    -192.159 118.882 -68.747  1.00106.87           C
ATOM   1126  O   PRO   155    -191.939 117.880 -68.069  1.00106.87           O
ATOM   1127  N   GLY   156    -191.600 120.084 -68.500  1.00111.19           N
ATOM   1128  CA  GLY   156    -190.739 120.271 -67.368  1.00111.19           C
ATOM   1129  C   GLY   156    -190.771 121.726 -67.028  1.00111.19           C
ATOM   1130  O   GLY   156    -190.935 122.573 -67.906  1.00111.19           O
ATOM   1131  N   GLU   157    -190.615 122.059 -65.730  1.00238.85           N
ATOM   1132  CA  GLU   157    -190.638 123.442 -65.351  1.00238.85           C
ATOM   1133  CB  GLU   157    -191.790 123.791 -64.394  1.00238.85           C
ATOM   1134  CG  GLU   157    -191.743 123.024 -63.071  1.00238.85           C
ATOM   1135  CD  GLU   157    -192.936 123.469 -62.238  1.00238.85           C
ATOM   1136  OE1 GLU   157    -193.809 124.186 -62.795  1.00238.85           O
ATOM   1137  OE2 GLU   157    -192.994 123.093 -61.036  1.00238.85           O
ATOM   1138  C   GLU   157    -189.354 123.759 -64.655  1.00238.85           C
ATOM   1139  O   GLU   157    -188.968 123.129 -63.672  1.00238.85           O
ATOM   1140  N   PRO   158    -188.674 124.723 -65.206  1.00170.76           N
ATOM   1141  CA  PRO   158    -187.427 125.195 -64.664  1.00170.76           C
ATOM   1142  CD  PRO   158    -188.774 124.970 -66.633  1.00170.76           C
ATOM   1143  CB  PRO   158    -186.712 125.917 -65.810  1.00170.76           C
ATOM   1144  CG  PRO   158    -187.794 126.124 -66.883  1.00170.76           C
ATOM   1145  C   PRO   158    -187.589 126.045 -63.443  1.00170.76           C
ATOM   1146  O   PRO   158    -186.587 126.317 -62.783  1.00170.76           O
ATOM   1147  N   ARG   159    -188.820 126.479 -63.114  1.00286.87           N
ATOM   1148  CA  ARG   159    -188.976 127.404 -62.028  1.00286.87           C
ATOM   1149  CB  ARG   159    -190.430 127.849 -61.786  1.00286.87           C
ATOM   1150  CG  ARG   159    -191.369 126.702 -61.405  1.00286.87           C
ATOM   1151  CD  ARG   159    -192.811 127.153 -61.161  1.00286.87           C
ATOM   1152  NE  ARG   159    -193.605 125.945 -60.804  1.00286.87           N
ATOM   1153  CZ  ARG   159    -193.655 125.519 -59.507  1.00286.87           C
ATOM   1154  NH1 ARG   159    -192.978 126.203 -58.539  1.00286.87           N
ATOM   1155  NH2 ARG   159    -194.381 124.411 -59.180  1.00286.87           N
ATOM   1156  C   ARG   159    -188.485 126.789 -60.759  1.00286.87           C
ATOM   1157  O   ARG   159    -188.664 125.597 -60.511  1.00286.87           O
ATOM   1158  N   HIS   160    -187.816 127.616 -59.929  1.00308.34           N
ATOM   1159  CA  HIS   160    -187.315 127.188 -58.656  1.00308.34           C
ATOM   1160  ND1 HIS   160    -184.676 129.178 -58.082  1.00308.34           N
ATOM   1161  CG  HIS   160    -185.015 128.197 -58.987  1.00308.34           C
ATOM   1162  CB  HIS   160    -185.793 126.962 -58.639  1.00308.34           C
ATOM   1163  NE2 HIS   160    -183.856 129.817 -60.047  1.00308.34           N
ATOM   1164  CD2 HIS   160    -184.507 128.604 -60.183  1.00308.34           C
ATOM   1165  CE1 HIS   160    -183.985 130.122 -58.769  1.00308.34           C
ATOM   1166  C   HIS   160    -187.609 128.289 -57.686  1.00308.34           C
ATOM   1167  O   HIS   160    -187.695 129.455 -58.067  1.00308.34           O
ATOM   1168  N   ASP   161    -187.796 127.938 -56.398  1.00259.55           N
ATOM   1169  CA  ASP   161    -188.089 128.938 -55.412  1.00259.55           C
ATOM   1170  CB  ASP   161    -189.392 128.667 -54.638  1.00259.55           C
ATOM   1171  CG  ASP   161    -189.762 129.914 -53.845  1.00259.55           C
ATOM   1172  OD1 ASP   161    -189.086 130.962 -54.028  1.00259.55           O
ATOM   1173  OD2 ASP   161    -190.736 129.836 -53.049  1.00259.55           O
ATOM   1174  C   ASP   161    -186.973 128.941 -54.416  1.00259.55           C
ATOM   1175  O   ASP   161    -186.414 127.893 -54.095  1.00259.55           O
ATOM   1176  N   SER   162    -186.602 130.137 -53.916  1.00175.82           N
ATOM   1177  CA  SER   162    -185.563 130.223 -52.931  1.00175.82           C
ATOM   1178  CB  SER   162    -184.325 131.003 -53.407  1.00175.82           C
ATOM   1179  OG  SER   162    -184.667 132.358 -53.656  1.00175.82           O
ATOM   1180  C   SER   162    -186.125 130.959 -51.757  1.00175.82           C
ATOM   1181  O   SER   162    -186.998 131.813 -51.907  1.00175.82           O
ATOM   1182  N   LEU   163    -185.645 130.624 -50.542  1.00267.91           N
ATOM   1183  CA  LEU   163    -186.131 131.280 -49.363  1.00267.91           C
ATOM   1184  CB  LEU   163    -186.805 130.327 -48.360  1.00267.91           C
ATOM   1185  CG  LEU   163    -188.083 129.664 -48.906  1.00267.91           C
ATOM   1186  CD1 LEU   163    -187.773 128.759 -50.109  1.00267.91           C
ATOM   1187  CD2 LEU   163    -188.852 128.934 -47.794  1.00267.91           C
ATOM   1188  C   LEU   163    -184.963 131.897 -48.665  1.00267.91           C
ATOM   1189  O   LEU   163    -183.837 131.413 -48.768  1.00267.91           O
ATOM   1190  N   LEU   164    -185.206 133.012 -47.947  1.00276.02           N
ATOM   1191  CA  LEU   164    -184.147 133.659 -47.229  1.00276.02           C
ATOM   1192  CB  LEU   164    -184.143 135.185 -47.453  1.00276.02           C
ATOM   1193  CG  LEU   164    -182.966 135.944 -46.812  1.00276.02           C
ATOM   1194  CD1 LEU   164    -183.062 135.958 -45.282  1.00276.02           C
ATOM   1195  CD2 LEU   164    -181.618 135.413 -47.324  1.00276.02           C
ATOM   1196  C   LEU   164    -184.386 133.363 -45.778  1.00276.02           C
ATOM   1197  O   LEU   164    -185.363 133.809 -45.179  1.00276.02           O
ATOM   1198  N   PRO   165    -183.486 132.605 -45.214  1.00161.11           N
ATOM   1199  CA  PRO   165    -183.606 132.122 -43.863  1.00161.11           C
ATOM   1200  CD  PRO   165    -182.106 132.607 -45.671  1.00161.11           C
ATOM   1201  CB  PRO   165    -182.290 131.406 -43.574  1.00161.11           C
ATOM   1202  CG  PRO   165    -181.280 132.170 -44.449  1.00161.11           C
ATOM   1203  C   PRO   165    -183.854 133.204 -42.859  1.00161.11           C
ATOM   1204  O   PRO   165    -184.675 133.000 -41.966  1.00161.11           O
ATOM   1205  N   VAL   166    -183.158 134.348 -42.970  1.00 96.29           N
ATOM   1206  CA  VAL   166    -183.317 135.409 -42.018  1.00 96.29           C
ATOM   1207  CB  VAL   166    -184.747 135.800 -41.784  1.00 96.29           C
ATOM   1208  CG1 VAL   166    -184.788 136.869 -40.678  1.00 96.29           C
ATOM   1209  CG2 VAL   166    -185.354 136.259 -43.121  1.00 96.29           C
ATOM   1210  C   VAL   166    -182.741 134.941 -40.721  1.00 96.29           C
ATOM   1211  O   VAL   166    -182.861 133.770 -40.362  1.00 96.29           O
ATOM   1212  N   ASP   167    -182.070 135.851 -39.987  1.00200.16           N
ATOM   1213  CA  ASP   167    -181.478 135.468 -38.739  1.00200.16           C
ATOM   1214  CB  ASP   167    -179.945 135.349 -38.807  1.00200.16           C
ATOM   1215  CG  ASP   167    -179.442 134.671 -37.539  1.00200.16           C
ATOM   1216  OD1 ASP   167    -180.290 134.267 -36.700  1.00200.16           O
ATOM   1217  OD2 ASP   167    -178.197 134.541 -37.398  1.00200.16           O
ATOM   1218  C   ASP   167    -181.795 136.525 -37.731  1.00200.16           C
ATOM   1219  O   ASP   167    -181.759 137.718 -38.036  1.00200.16           O
ATOM   1220  N   SER   168    -182.141 136.110 -36.497  1.00175.73           N
ATOM   1221  CA  SER   168    -182.394 137.059 -35.454  1.00175.73           C
ATOM   1222  CB  SER   168    -183.797 136.938 -34.834  1.00175.73           C
ATOM   1223  OG  SER   168    -183.965 137.909 -33.812  1.00175.73           O
ATOM   1224  C   SER   168    -181.405 136.764 -34.373  1.00175.73           C
ATOM   1225  O   SER   168    -181.142 135.601 -34.065  1.00175.73           O
ATOM   1226  N   TYR   169    -180.809 137.814 -33.777  1.00319.18           N
ATOM   1227  CA  TYR   169    -179.837 137.575 -32.751  1.00319.18           C
ATOM   1228  CB  TYR   169    -178.406 137.924 -33.199  1.00319.18           C
ATOM   1229  CG  TYR   169    -177.456 137.555 -32.113  1.00319.18           C
ATOM   1230  CD1 TYR   169    -177.018 136.257 -31.993  1.00319.18           C
ATOM   1231  CD2 TYR   169    -176.998 138.500 -31.224  1.00319.18           C
ATOM   1232  CE1 TYR   169    -176.136 135.903 -31.000  1.00319.18           C
ATOM   1233  CE2 TYR   169    -176.116 138.151 -30.228  1.00319.18           C
ATOM   1234  CZ  TYR   169    -175.685 136.851 -30.114  1.00319.18           C
ATOM   1235  OH  TYR   169    -174.779 136.488 -29.095  1.00319.18           O
ATOM   1236  C   TYR   169    -180.172 138.454 -31.589  1.00319.18           C
ATOM   1237  O   TYR   169    -180.562 139.606 -31.766  1.00319.18           O
ATOM   1238  N   GLN   170    -180.050 137.915 -30.357  1.00304.84           N
ATOM   1239  CA  GLN   170    -180.317 138.716 -29.197  1.00304.84           C
ATOM   1240  CB  GLN   170    -181.765 138.603 -28.692  1.00304.84           C
ATOM   1241  CG  GLN   170    -182.054 139.462 -27.459  1.00304.84           C
ATOM   1242  CD  GLN   170    -183.512 139.253 -27.076  1.00304.84           C
ATOM   1243  OE1 GLN   170    -184.234 138.496 -27.722  1.00304.84           O
ATOM   1244  NE2 GLN   170    -183.959 139.943 -25.993  1.00304.84           N
ATOM   1245  C   GLN   170    -179.418 138.225 -28.105  1.00304.84           C
ATOM   1246  O   GLN   170    -179.050 137.052 -28.076  1.00304.84           O
ATOM   1247  N   SER   171    -179.019 139.124 -27.182  1.00238.17           N
ATOM   1248  CA  SER   171    -178.168 138.697 -26.110  1.00238.17           C
ATOM   1249  CB  SER   171    -176.672 138.719 -26.464  1.00238.17           C
ATOM   1250  OG  SER   171    -176.403 137.768 -27.483  1.00238.17           O
ATOM   1251  C   SER   171    -178.354 139.625 -24.953  1.00238.17           C
ATOM   1252  O   SER   171    -178.941 140.698 -25.086  1.00238.17           O
ATOM   1253  N   TRP   172    -177.866 139.205 -23.769  1.00336.42           N
ATOM   1254  CA  TRP   172    -177.950 140.014 -22.588  1.00336.42           C
ATOM   1255  CB  TRP   172    -178.944 139.469 -21.547  1.00336.42           C
ATOM   1256  CG  TRP   172    -179.057 140.302 -20.293  1.00336.42           C
ATOM   1257  CD2 TRP   172    -180.028 141.344 -20.113  1.00336.42           C
ATOM   1258  CD1 TRP   172    -178.335 140.243 -19.138  1.00336.42           C
ATOM   1259  NE1 TRP   172    -178.793 141.186 -18.249  1.00336.42           N
ATOM   1260  CE2 TRP   172    -179.836 141.872 -18.837  1.00336.42           C
ATOM   1261  CE3 TRP   172    -181.001 141.822 -20.944  1.00336.42           C
ATOM   1262  CZ2 TRP   172    -180.618 142.888 -18.369  1.00336.42           C
ATOM   1263  CZ3 TRP   172    -181.787 142.849 -20.471  1.00336.42           C
ATOM   1264  CH2 TRP   172    -181.599 143.372 -19.208  1.00336.42           C
ATOM   1265  C   TRP   172    -176.592 139.973 -21.963  1.00336.42           C
ATOM   1266  O   TRP   172    -175.830 139.035 -22.192  1.00336.42           O
ATOM   1267  N   ALA   173    -176.232 141.002 -21.170  1.00283.02           N
ATOM   1268  CA  ALA   173    -174.928 140.982 -20.571  1.00283.02           C
ATOM   1269  CB  ALA   173    -173.926 141.934 -21.248  1.00283.02           C
ATOM   1270  C   ALA   173    -175.046 141.415 -19.143  1.00283.02           C
ATOM   1271  O   ALA   173    -175.907 142.221 -18.790  1.00283.02           O
ATOM   1272  N   LEU   174    -174.174 140.854 -18.279  1.00359.00           N
ATOM   1273  CA  LEU   174    -174.148 141.206 -16.887  1.00359.00           C
ATOM   1274  CB  LEU   174    -174.690 140.082 -15.979  1.00359.00           C
ATOM   1275  CG  LEU   174    -174.699 140.385 -14.465  1.00359.00           C
ATOM   1276  CD1 LEU   174    -173.287 140.382 -13.859  1.00359.00           C
ATOM   1277  CD2 LEU   174    -175.475 141.678 -14.167  1.00359.00           C
ATOM   1278  C   LEU   174    -172.711 141.450 -16.544  1.00359.00           C
ATOM   1279  O   LEU   174    -171.820 140.806 -17.097  1.00359.00           O
ATOM   1280  N   ALA   175    -172.441 142.409 -15.634  1.00260.14           N
ATOM   1281  CA  ALA   175    -171.076 142.668 -15.276  1.00260.14           C
ATOM   1282  CB  ALA   175    -170.508 143.952 -15.905  1.00260.14           C
ATOM   1283  C   ALA   175    -170.998 142.836 -13.792  1.00260.14           C
ATOM   1284  O   ALA   175    -171.975 143.213 -13.146  1.00260.14           O
ATOM   1285  N   GLY   176    -169.818 142.533 -13.212  1.00122.33           N
ATOM   1286  CA  GLY   176    -169.624 142.693 -11.799  1.00122.33           C
ATOM   1287  C   GLY   176    -168.457 141.846 -11.402  1.00122.33           C
ATOM   1288  O   GLY   176    -168.019 140.982 -12.161  1.00122.33           O
ATOM   1289  N   GLY   177    -167.920 142.075 -10.186  1.00115.42           N
ATOM   1290  CA  GLY   177    -166.815 141.287  -9.720  1.00115.42           C
ATOM   1291  C   GLY   177    -166.133 142.049  -8.629  1.00115.42           C
ATOM   1292  O   GLY   177    -166.370 143.242  -8.449  1.00115.42           O
ATOM   1293  N   TRP   178    -165.257 141.364  -7.864  1.00288.24           N
ATOM   1294  CA  TRP   178    -164.546 142.020  -6.805  1.00288.24           C
ATOM   1295  CB  TRP   178    -165.183 141.797  -5.420  1.00288.24           C
ATOM   1296  CG  TRP   178    -164.687 142.716  -4.326  1.00288.24           C
ATOM   1297  CD2 TRP   178    -165.182 142.687  -2.978  1.00288.24           C
ATOM   1298  CD1 TRP   178    -163.759 143.716  -4.372  1.00288.24           C
ATOM   1299  NE1 TRP   178    -163.643 144.309  -3.138  1.00288.24           N
ATOM   1300  CE2 TRP   178    -164.515 143.687  -2.271  1.00288.24           C
ATOM   1301  CE3 TRP   178    -166.121 141.896  -2.382  1.00288.24           C
ATOM   1302  CZ2 TRP   178    -164.777 143.909  -0.949  1.00288.24           C
ATOM   1303  CZ3 TRP   178    -166.380 142.120  -1.048  1.00288.24           C
ATOM   1304  CH2 TRP   178    -165.721 143.108  -0.345  1.00288.24           C
ATOM   1305  C   TRP   178    -163.166 141.432  -6.806  1.00288.24           C
ATOM   1306  O   TRP   178    -162.906 140.458  -7.511  1.00288.24           O
ATOM   1307  N   ASN   179    -162.232 142.018  -6.030  1.00250.15           N
ATOM   1308  CA  ASN   179    -160.877 141.543  -6.039  1.00250.15           C
ATOM   1309  CB  ASN   179    -159.861 142.645  -6.391  1.00250.15           C
ATOM   1310  CG  ASN   179    -158.521 142.005  -6.723  1.00250.15           C
ATOM   1311  OD1 ASN   179    -158.405 140.784  -6.819  1.00250.15           O
ATOM   1312  ND2 ASN   179    -157.476 142.855  -6.909  1.00250.15           N
ATOM   1313  C   ASN   179    -160.530 141.047  -4.667  1.00250.15           C
ATOM   1314  O   ASN   179    -161.095 141.494  -3.670  1.00250.15           O
ATOM   1315  N   SER   180    -159.593 140.073  -4.598  1.00221.38           N
ATOM   1316  CA  SER   180    -159.152 139.537  -3.340  1.00221.38           C
ATOM   1317  CB  SER   180    -159.809 138.194  -2.978  1.00221.38           C
ATOM   1318  OG  SER   180    -159.322 137.733  -1.727  1.00221.38           O
ATOM   1319  C   SER   180    -157.677 139.290  -3.457  1.00221.38           C
ATOM   1320  O   SER   180    -157.136 139.241  -4.560  1.00221.38           O
ATOM   1321  N   GLN   181    -156.980 139.152  -2.307  1.00337.29           N
ATOM   1322  CA  GLN   181    -155.562 138.922  -2.339  1.00337.29           C
ATOM   1323  CB  GLN   181    -154.736 140.186  -2.045  1.00337.29           C
ATOM   1324  CG  GLN   181    -154.982 140.761  -0.648  1.00337.29           C
ATOM   1325  CD  GLN   181    -156.383 141.356  -0.631  1.00337.29           C
ATOM   1326  OE1 GLN   181    -156.787 142.052  -1.562  1.00337.29           O
ATOM   1327  NE2 GLN   181    -157.152 141.069   0.453  1.00337.29           N
ATOM   1328  C   GLN   181    -155.211 137.904  -1.295  1.00337.29           C
ATOM   1329  O   GLN   181    -155.954 137.702  -0.336  1.00337.29           O
ATOM   1330  N   MET   182    -154.062 137.215  -1.479  1.00360.30           N
ATOM   1331  CA  MET   182    -153.620 136.227  -0.533  1.00360.30           C
ATOM   1332  CB  MET   182    -154.135 134.811  -0.842  1.00360.30           C
ATOM   1333  CG  MET   182    -153.708 134.286  -2.214  1.00360.30           C
ATOM   1334  SD  MET   182    -154.454 135.170  -3.617  1.00360.30           S
ATOM   1335  CE  MET   182    -153.829 134.027  -4.882  1.00360.30           C
ATOM   1336  C   MET   182    -152.121 136.183  -0.557  1.00360.30           C
ATOM   1337  O   MET   182    -151.491 136.707  -1.474  1.00360.30           O
ATOM   1338  N   CYS   183    -151.505 135.569   0.480  1.00 56.95           N
ATOM   1339  CA  CYS   183    -150.070 135.475   0.541  1.00 56.95           C
ATOM   1340  CB  CYS   183    -149.432 136.483   1.514  1.00 56.95           C
ATOM   1341  SG  CYS   183    -149.690 138.206   0.996  1.00 56.95           S
ATOM   1342  C   CYS   183    -149.700 134.102   1.024  1.00 56.95           C
ATOM   1343  O   CYS   183    -150.553 133.351   1.497  1.00 56.95           O
ATOM   1344  N   CYS   184    -148.404 133.734   0.892  1.00 92.42           N
ATOM   1345  CA  CYS   184    -147.944 132.441   1.330  1.00 92.42           C
ATOM   1346  CB  CYS   184    -147.904 131.404   0.193  1.00 92.42           C
ATOM   1347  SG  CYS   184    -147.333 129.763   0.731  1.00 92.42           S
ATOM   1348  C   CYS   184    -146.542 132.602   1.849  1.00 92.42           C
ATOM   1349  O   CYS   184    -145.889 133.610   1.583  1.00 92.42           O
ATOM   1350  N   GLN   185    -146.048 131.612   2.631  1.00247.92           N
ATOM   1351  CA  GLN   185    -144.713 131.685   3.164  1.00247.92           C
ATOM   1352  CB  GLN   185    -144.656 132.267   4.587  1.00247.92           C
ATOM   1353  CG  GLN   185    -145.151 133.712   4.672  1.00247.92           C
ATOM   1354  CD  GLN   185    -144.156 134.600   3.939  1.00247.92           C
ATOM   1355  OE1 GLN   185    -143.042 134.183   3.628  1.00247.92           O
ATOM   1356  NE2 GLN   185    -144.569 135.865   3.655  1.00247.92           N
ATOM   1357  C   GLN   185    -144.149 130.295   3.236  1.00247.92           C
ATOM   1358  O   GLN   185    -144.860 129.316   3.013  1.00247.92           O
ATOM   1359  N   GLY   186    -142.834 130.178   3.533  1.00148.48           N
ATOM   1360  CA  GLY   186    -142.207 128.886   3.649  1.00148.48           C
ATOM   1361  C   GLY   186    -140.864 129.068   4.296  1.00148.48           C
ATOM   1362  O   GLY   186    -140.303 130.163   4.279  1.00148.48           O
ATOM   1363  N   GLU   187    -140.311 127.984   4.889  1.00291.60           N
ATOM   1364  CA  GLU   187    -139.028 128.061   5.539  1.00291.60           C
ATOM   1365  CB  GLU   187    -139.122 128.348   7.047  1.00291.60           C
ATOM   1366  CG  GLU   187    -139.616 129.759   7.374  1.00291.60           C
ATOM   1367  CD  GLU   187    -138.466 130.726   7.132  1.00291.60           C
ATOM   1368  OE1 GLU   187    -137.368 130.254   6.733  1.00291.60           O
ATOM   1369  OE2 GLU   187    -138.669 131.951   7.345  1.00291.60           O
ATOM   1370  C   GLU   187    -138.336 126.736   5.395  1.00291.60           C
ATOM   1371  O   GLU   187    -138.975 125.719   5.131  1.00291.60           O
ATOM   1372  N   GLN   188    -136.992 126.726   5.550  1.00250.00           N
ATOM   1373  CA  GLN   188    -136.225 125.512   5.453  1.00250.00           C
ATOM   1374  CB  GLN   188    -135.525 125.325   4.097  1.00250.00           C
ATOM   1375  CG  GLN   188    -136.488 125.121   2.926  1.00250.00           C
ATOM   1376  CD  GLN   188    -135.655 124.953   1.664  1.00250.00           C
ATOM   1377  OE1 GLN   188    -134.426 124.965   1.710  1.00250.00           O
ATOM   1378  NE2 GLN   188    -136.341 124.789   0.501  1.00250.00           N
ATOM   1379  C   GLN   188    -135.143 125.553   6.493  1.00250.00           C
ATOM   1380  O   GLN   188    -134.876 126.601   7.082  1.00250.00           O
ATOM   1381  N   ASN   189    -134.500 124.393   6.762  1.00249.13           N
ATOM   1382  CA  ASN   189    -133.445 124.353   7.740  1.00249.13           C
ATOM   1383  CB  ASN   189    -133.834 123.618   9.034  1.00249.13           C
ATOM   1384  CG  ASN   189    -132.777 123.931  10.083  1.00249.13           C
ATOM   1385  OD1 ASN   189    -131.753 123.255  10.175  1.00249.13           O
ATOM   1386  ND2 ASN   189    -133.023 124.998  10.890  1.00249.13           N
ATOM   1387  C   ASN   189    -132.260 123.646   7.144  1.00249.13           C
ATOM   1388  O   ASN   189    -132.392 122.799   6.263  1.00249.13           O
ATOM   1389  N   PRO   190    -131.093 124.027   7.603  1.00 95.11           N
ATOM   1390  CA  PRO   190    -129.858 123.453   7.113  1.00 95.11           C
ATOM   1391  CD  PRO   190    -130.911 125.407   8.021  1.00 95.11           C
ATOM   1392  CB  PRO   190    -128.778 124.519   7.323  1.00 95.11           C
ATOM   1393  CG  PRO   190    -129.406 125.532   8.295  1.00 95.11           C
ATOM   1394  C   PRO   190    -129.486 122.119   7.700  1.00 95.11           C
ATOM   1395  O   PRO   190    -129.966 121.759   8.774  1.00 95.11           O
ATOM   1396  N   PRO   191    -128.665 121.403   6.967  1.00 78.97           N
ATOM   1397  CA  PRO   191    -128.146 120.109   7.368  1.00 78.97           C
ATOM   1398  CD  PRO   191    -128.767 121.510   5.521  1.00 78.97           C
ATOM   1399  CB  PRO   191    -127.893 119.333   6.074  1.00 78.97           C
ATOM   1400  CG  PRO   191    -127.851 120.407   4.977  1.00 78.97           C
ATOM   1401  C   PRO   191    -126.906 120.220   8.214  1.00 78.97           C
ATOM   1402  O   PRO   191    -126.407 121.331   8.390  1.00 78.97           O
ATOM   1403  N   GLY   192    -126.388 119.080   8.742  1.00110.34           N
ATOM   1404  CA  GLY   192    -125.200 119.098   9.561  1.00110.34           C
ATOM   1405  C   GLY   192    -124.255 118.006   9.121  1.00110.34           C
ATOM   1406  O   GLY   192    -124.657 116.962   8.610  1.00110.34           O
ATOM   1407  N   PRO   193    -122.984 118.275   9.318  1.00109.31           N
ATOM   1408  CA  PRO   193    -121.915 117.365   8.947  1.00109.31           C
ATOM   1409  CD  PRO   193    -122.555 119.661   9.226  1.00109.31           C
ATOM   1410  CB  PRO   193    -120.719 118.243   8.575  1.00109.31           C
ATOM   1411  CG  PRO   193    -121.023 119.605   9.216  1.00109.31           C
ATOM   1412  C   PRO   193    -121.544 116.324   9.971  1.00109.31           C
ATOM   1413  O   PRO   193    -122.039 116.380  11.096  1.00109.31           O
ATOM   1414  N   PHE   194    -120.661 115.369   9.577  1.00273.98           N
ATOM   1415  CA  PHE   194    -120.154 114.308  10.415  1.00273.98           C
ATOM   1416  CB  PHE   194    -120.835 112.953  10.156  1.00273.98           C
ATOM   1417  CG  PHE   194    -120.578 112.595   8.733  1.00273.98           C
ATOM   1418  CD1 PHE   194    -119.451 111.892   8.375  1.00273.98           C
ATOM   1419  CD2 PHE   194    -121.468 112.970   7.752  1.00273.98           C
ATOM   1420  CE1 PHE   194    -119.218 111.566   7.060  1.00273.98           C
ATOM   1421  CE2 PHE   194    -121.240 112.648   6.436  1.00273.98           C
ATOM   1422  CZ  PHE   194    -120.113 111.943   6.088  1.00273.98           C
ATOM   1423  C   PHE   194    -118.683 114.141  10.118  1.00273.98           C
ATOM   1424  O   PHE   194    -118.162 114.773   9.200  1.00273.98           O
ATOM   1425  N   TRP   195    -117.963 113.299  10.905  1.00257.88           N
ATOM   1426  CA  TRP   195    -116.544 113.119  10.693  1.00257.88           C
ATOM   1427  CB  TRP   195    -115.679 113.981  11.627  1.00257.88           C
ATOM   1428  CG  TRP   195    -115.710 115.450  11.295  1.00257.88           C
ATOM   1429  CD2 TRP   195    -114.873 116.043  10.294  1.00257.88           C
ATOM   1430  CD1 TRP   195    -116.474 116.456  11.811  1.00257.88           C
ATOM   1431  NE1 TRP   195    -116.162 117.643  11.191  1.00257.88           N
ATOM   1432  CE2 TRP   195    -115.178 117.402  10.254  1.00257.88           C
ATOM   1433  CE3 TRP   195    -113.930 115.496   9.473  1.00257.88           C
ATOM   1434  CZ2 TRP   195    -114.537 118.241   9.387  1.00257.88           C
ATOM   1435  CZ3 TRP   195    -113.284 116.343   8.601  1.00257.88           C
ATOM   1436  CH2 TRP   195    -113.583 117.689   8.559  1.00257.88           C
ATOM   1437  C   TRP   195    -116.140 111.687  10.938  1.00257.88           C
ATOM   1438  O   TRP   195    -116.890 110.912  11.529  1.00257.88           O
ATOM   1439  N   LYS   196    -114.930 111.301  10.455  1.00362.58           N
ATOM   1440  CA  LYS   196    -114.404 109.969  10.647  1.00362.58           C
ATOM   1441  CB  LYS   196    -115.030 108.917   9.708  1.00362.58           C
ATOM   1442  CG  LYS   196    -114.870 109.213   8.210  1.00362.58           C
ATOM   1443  CD  LYS   196    -113.454 109.012   7.658  1.00362.58           C
ATOM   1444  CE  LYS   196    -113.311 109.353   6.172  1.00362.58           C
ATOM   1445  NZ  LYS   196    -111.895 109.233   5.752  1.00362.58           N
ATOM   1446  C   LYS   196    -112.920 109.977  10.388  1.00362.58           C
ATOM   1447  O   LYS   196    -112.384 110.934   9.831  1.00362.58           O
ATOM   1448  N   ALA   197    -112.209 108.906  10.820  1.00316.88           N
ATOM   1449  CA  ALA   197    -110.796 108.784  10.555  1.00316.88           C
ATOM   1450  CB  ALA   197    -109.920 109.758  11.362  1.00316.88           C
ATOM   1451  C   ALA   197    -110.359 107.396  10.931  1.00316.88           C
ATOM   1452  O   ALA   197    -111.036 106.719  11.704  1.00316.88           O
ATOM   1453  N   ALA   198    -109.220 106.926  10.366  1.00319.72           N
ATOM   1454  CA  ALA   198    -108.699 105.630  10.718  1.00319.72           C
ATOM   1455  CB  ALA   198    -109.530 104.460  10.167  1.00319.72           C
ATOM   1456  C   ALA   198    -107.315 105.492  10.145  1.00319.72           C
ATOM   1457  O   ALA   198    -106.977 106.150   9.162  1.00319.72           O
ATOM   1458  N   PHE   199    -106.470 104.634  10.765  1.00354.51           N
ATOM   1459  CA  PHE   199    -105.132 104.397  10.281  1.00354.51           C
ATOM   1460  CB  PHE   199    -104.122 105.443  10.787  1.00354.51           C
ATOM   1461  CG  PHE   199    -104.588 106.791  10.346  1.00354.51           C
ATOM   1462  CD1 PHE   199    -104.255 107.298   9.112  1.00354.51           C
ATOM   1463  CD2 PHE   199    -105.372 107.553  11.181  1.00354.51           C
ATOM   1464  CE1 PHE   199    -104.694 108.543   8.722  1.00354.51           C
ATOM   1465  CE2 PHE   199    -105.814 108.797  10.797  1.00354.51           C
ATOM   1466  CZ  PHE   199    -105.477 109.297   9.563  1.00354.51           C
ATOM   1467  C   PHE   199    -104.691 103.068  10.837  1.00354.51           C
ATOM   1468  O   PHE   199    -105.246 102.610  11.834  1.00354.51           O
ATOM   1469  N   ALA   200    -103.699 102.393  10.201  1.00319.17           N
ATOM   1470  CA  ALA   200    -103.214 101.147  10.744  1.00319.17           C
ATOM   1471  CB  ALA   200    -104.304 100.071  10.888  1.00319.17           C
ATOM   1472  C   ALA   200    -102.151 100.585   9.836  1.00319.17           C
ATOM   1473  O   ALA   200    -102.008 101.022   8.694  1.00319.17           O
ATOM   1474  N   ASP   201    -101.343  99.617  10.340  1.00333.50           N
ATOM   1475  CA  ASP   201    -100.348  98.978   9.508  1.00333.50           C
ATOM   1476  CB  ASP   201     -99.137  99.878   9.183  1.00333.50           C
ATOM   1477  CG  ASP   201     -98.430 100.322  10.459  1.00333.50           C
ATOM   1478  OD1 ASP   201     -98.220  99.493  11.386  1.00333.50           O
ATOM   1479  OD2 ASP   201     -98.072 101.528  10.506  1.00333.50           O
ATOM   1480  C   ASP   201     -99.874  97.699  10.152  1.00333.50           C
ATOM   1481  O   ASP   201     -99.914  97.577  11.376  1.00333.50           O
ATOM   1482  N   SER   202     -99.421  96.700   9.347  1.00201.48           N
ATOM   1483  CA  SER   202     -98.962  95.451   9.914  1.00201.48           C
ATOM   1484  CB  SER   202    -100.106  94.465  10.204  1.00201.48           C
ATOM   1485  OG  SER   202    -100.805  94.184   9.000  1.00201.48           O
ATOM   1486  C   SER   202     -98.036  94.749   8.951  1.00201.48           C
ATOM   1487  O   SER   202     -98.002  95.069   7.764  1.00201.48           O
ATOM   1488  N   SER   203     -97.241  93.769   9.458  1.00188.01           N
ATOM   1489  CA  SER   203     -96.368  92.995   8.606  1.00188.01           C
ATOM   1490  CB  SER   203     -95.356  93.849   7.831  1.00188.01           C
ATOM   1491  OG  SER   203     -94.441  94.457   8.730  1.00188.01           O
ATOM   1492  C   SER   203     -95.578  92.009   9.433  1.00188.01           C
ATOM   1493  O   SER   203     -95.734  91.942  10.652  1.00188.01           O
ATOM   1494  N   GLY   204     -94.717  91.194   8.766  1.00137.54           N
ATOM   1495  CA  GLY   204     -93.870  90.237   9.443  1.00137.54           C
ATOM   1496  C   GLY   204     -93.418  89.191   8.452  1.00137.54           C
ATOM   1497  O   GLY   204     -94.064  89.001   7.424  1.00137.54           O
ATOM   1498  N   GLN   205     -92.295  88.479   8.744  1.00304.18           N
ATOM   1499  CA  GLN   205     -91.774  87.453   7.865  1.00304.18           C
ATOM   1500  CB  GLN   205     -91.133  88.032   6.593  1.00304.18           C
ATOM   1501  CG  GLN   205     -90.573  86.971   5.650  1.00304.18           C
ATOM   1502  CD  GLN   205     -90.069  87.683   4.402  1.00304.18           C
ATOM   1503  OE1 GLN   205     -88.870  87.709   4.132  1.00304.18           O
ATOM   1504  NE2 GLN   205     -91.004  88.275   3.612  1.00304.18           N
ATOM   1505  C   GLN   205     -90.708  86.665   8.600  1.00304.18           C
ATOM   1506  O   GLN   205     -90.284  87.071   9.680  1.00304.18           O
ATOM   1507  N   HIS   206     -90.261  85.495   8.060  1.00271.86           N
ATOM   1508  CA  HIS   206     -89.215  84.748   8.733  1.00271.86           C
ATOM   1509  ND1 HIS   206     -90.846  81.861  10.456  1.00271.86           N
ATOM   1510  CG  HIS   206     -90.739  83.052   9.777  1.00271.86           C
ATOM   1511  CB  HIS   206     -89.683  84.087  10.037  1.00271.86           C
ATOM   1512  NE2 HIS   206     -92.498  81.888   8.967  1.00271.86           N
ATOM   1513  CD2 HIS   206     -91.755  83.052   8.870  1.00271.86           C
ATOM   1514  CE1 HIS   206     -91.913  81.204   9.932  1.00271.86           C
ATOM   1515  C   HIS   206     -88.716  83.617   7.860  1.00271.86           C
ATOM   1516  O   HIS   206     -89.498  82.920   7.214  1.00271.86           O
ATOM   1517  N   PRO   207     -87.415  83.425   7.819  1.00180.61           N
ATOM   1518  CA  PRO   207     -86.871  82.330   7.041  1.00180.61           C
ATOM   1519  CD  PRO   207     -86.554  84.598   7.739  1.00180.61           C
ATOM   1520  CB  PRO   207     -85.434  82.715   6.701  1.00180.61           C
ATOM   1521  CG  PRO   207     -85.445  84.251   6.732  1.00180.61           C
ATOM   1522  C   PRO   207     -86.943  80.981   7.702  1.00180.61           C
ATOM   1523  O   PRO   207     -86.891  80.885   8.929  1.00180.61           O
ATOM   1524  N   PRO   208     -87.106  79.966   6.885  1.00155.44           N
ATOM   1525  CA  PRO   208     -87.119  78.582   7.304  1.00155.44           C
ATOM   1526  CD  PRO   208     -87.806  80.148   5.624  1.00155.44           C
ATOM   1527  CB  PRO   208     -87.948  77.825   6.271  1.00155.44           C
ATOM   1528  CG  PRO   208     -87.909  78.731   5.035  1.00155.44           C
ATOM   1529  C   PRO   208     -85.771  77.932   7.488  1.00155.44           C
ATOM   1530  O   PRO   208     -85.740  76.822   8.012  1.00155.44           O
ATOM   1531  N   ASP   209     -84.656  78.569   7.074  1.00267.38           N
ATOM   1532  CA  ASP   209     -83.348  77.962   7.072  1.00267.38           C
ATOM   1533  CB  ASP   209     -82.601  77.838   8.429  1.00267.38           C
ATOM   1534  CG  ASP   209     -83.309  76.956   9.437  1.00267.38           C
ATOM   1535  OD1 ASP   209     -84.319  77.416  10.029  1.00267.38           O
ATOM   1536  OD2 ASP   209     -82.808  75.820   9.661  1.00267.38           O
ATOM   1537  C   ASP   209     -83.381  76.688   6.275  1.00267.38           C
ATOM   1538  O   ASP   209     -84.300  76.491   5.480  1.00267.38           O
ATOM   1539  N   ALA   210     -82.375  75.793   6.426  1.00227.65           N
ATOM   1540  CA  ALA   210     -82.296  74.713   5.469  1.00227.65           C
ATOM   1541  CB  ALA   210     -81.179  74.915   4.428  1.00227.65           C
ATOM   1542  C   ALA   210     -82.103  73.340   6.081  1.00227.65           C
ATOM   1543  O   ALA   210     -82.125  73.158   7.299  1.00227.65           O
ATOM   1544  N   CYS   211     -81.936  72.335   5.175  1.00146.71           N
ATOM   1545  CA  CYS   211     -81.844  70.900   5.371  1.00146.71           C
ATOM   1546  CB  CYS   211     -82.134  70.132   4.069  1.00146.71           C
ATOM   1547  SG  CYS   211     -80.830  70.408   2.828  1.00146.71           S
ATOM   1548  C   CYS   211     -80.477  70.427   5.806  1.00146.71           C
ATOM   1549  O   CYS   211     -79.539  71.207   5.978  1.00146.71           O
ATOM   1550  N   ALA   212     -80.384  69.091   6.057  1.00204.50           N
ATOM   1551  CA  ALA   212     -79.139  68.437   6.374  1.00204.50           C
ATOM   1552  CB  ALA   212     -79.091  67.869   7.808  1.00204.50           C
ATOM   1553  C   ALA   212     -78.997  67.265   5.440  1.00204.50           C
ATOM   1554  O   ALA   212     -79.779  66.312   5.494  1.00204.50           O
ATOM   1555  N   PHE   213     -77.951  67.278   4.587  1.00329.33           N
ATOM   1556  CA  PHE   213     -77.802  66.217   3.628  1.00329.33           C
ATOM   1557  CB  PHE   213     -77.725  66.729   2.169  1.00329.33           C
ATOM   1558  CG  PHE   213     -76.589  67.689   1.950  1.00329.33           C
ATOM   1559  CD1 PHE   213     -76.745  69.023   2.269  1.00329.33           C
ATOM   1560  CD2 PHE   213     -75.400  67.275   1.386  1.00329.33           C
ATOM   1561  CE1 PHE   213     -75.742  69.936   2.067  1.00329.33           C
ATOM   1562  CE2 PHE   213     -74.388  68.182   1.181  1.00329.33           C
ATOM   1563  CZ  PHE   213     -74.560  69.501   1.527  1.00329.33           C
ATOM   1564  C   PHE   213     -76.571  65.404   3.915  1.00329.33           C
ATOM   1565  O   PHE   213     -75.477  65.943   4.084  1.00329.33           O
ATOM   1566  N   ARG   214     -76.752  64.064   3.956  1.00322.97           N
ATOM   1567  CA  ARG   214     -75.732  63.090   4.243  1.00322.97           C
ATOM   1568  CB  ARG   214     -75.746  62.720   5.750  1.00322.97           C
ATOM   1569  CG  ARG   214     -76.003  63.929   6.677  1.00322.97           C
ATOM   1570  CD  ARG   214     -75.797  63.671   8.172  1.00322.97           C
ATOM   1571  NE  ARG   214     -76.732  62.599   8.605  1.00322.97           N
ATOM   1572  CZ  ARG   214     -77.282  62.706   9.847  1.00322.97           C
ATOM   1573  NH1 ARG   214     -76.907  63.752  10.644  1.00322.97           N
ATOM   1574  NH2 ARG   214     -78.254  61.845  10.256  1.00322.97           N
ATOM   1575  C   ARG   214     -76.154  61.869   3.439  1.00322.97           C
ATOM   1576  O   ARG   214     -77.094  61.987   2.655  1.00322.97           O
ATOM   1577  N   ARG   215     -75.449  60.703   3.554  1.00387.01           N
ATOM   1578  CA  ARG   215     -75.815  59.421   2.945  1.00387.01           C
ATOM   1579  CB  ARG   215     -77.255  59.293   2.370  1.00387.01           C
ATOM   1580  CG  ARG   215     -77.545  57.932   1.728  1.00387.01           C
ATOM   1581  CD  ARG   215     -78.347  58.048   0.434  1.00387.01           C
ATOM   1582  NE  ARG   215     -77.639  59.070  -0.386  1.00387.01           N
ATOM   1583  CZ  ARG   215     -78.224  59.666  -1.465  1.00387.01           C
ATOM   1584  NH1 ARG   215     -79.477  59.300  -1.869  1.00387.01           N
ATOM   1585  NH2 ARG   215     -77.527  60.629  -2.136  1.00387.01           N
ATOM   1586  C   ARG   215     -74.875  59.024   1.824  1.00387.01           C
ATOM   1587  O   ARG   215     -74.290  59.882   1.161  1.00387.01           O
ATOM   1588  N   GLY   216     -74.727  57.681   1.596  1.00333.32           N
ATOM   1589  CA  GLY   216     -73.996  57.081   0.493  1.00333.32           C
ATOM   1590  C   GLY   216     -72.650  56.557   0.889  1.00333.32           C
ATOM   1591  O   GLY   216     -72.060  55.760   0.152  1.00333.32           O
ATOM   1592  N   ARG   217     -72.135  56.998   2.050  1.00283.25           N
ATOM   1593  CA  ARG   217     -70.848  56.603   2.538  1.00283.25           C
ATOM   1594  CB  ARG   217     -70.537  55.119   2.329  1.00283.25           C
ATOM   1595  CG  ARG   217     -69.284  54.676   3.068  1.00283.25           C
ATOM   1596  CD  ARG   217     -69.504  54.670   4.578  1.00283.25           C
ATOM   1597  NE  ARG   217     -70.844  54.065   4.785  1.00283.25           N
ATOM   1598  CZ  ARG   217     -70.996  52.710   4.847  1.00283.25           C
ATOM   1599  NH1 ARG   217     -69.896  51.901   4.894  1.00283.25           N
ATOM   1600  NH2 ARG   217     -72.253  52.175   4.852  1.00283.25           N
ATOM   1601  C   ARG   217     -69.836  57.410   1.799  1.00283.25           C
ATOM   1602  O   ARG   217     -69.968  57.617   0.594  1.00283.25           O
ATOM   1603  N   LYS   218     -68.806  57.914   2.509  1.00152.48           N
ATOM   1604  CA  LYS   218     -67.841  58.691   1.796  1.00152.48           C
ATOM   1605  CB  LYS   218     -67.853  60.175   2.186  1.00152.48           C
ATOM   1606  CG  LYS   218     -67.134  61.026   1.152  1.00152.48           C
ATOM   1607  CD  LYS   218     -67.861  60.979  -0.189  1.00152.48           C
ATOM   1608  CE  LYS   218     -66.979  61.381  -1.367  1.00152.48           C
ATOM   1609  NZ  LYS   218     -67.677  61.068  -2.632  1.00152.48           N
ATOM   1610  C   LYS   218     -66.480  58.177   2.105  1.00152.48           C
ATOM   1611  O   LYS   218     -65.888  58.553   3.116  1.00152.48           O
ATOM   1612  N   LYS   219     -65.992  57.243   1.268  1.00196.85           N
ATOM   1613  CA  LYS   219     -64.659  56.743   1.397  1.00196.85           C
ATOM   1614  CB  LYS   219     -64.450  55.411   0.661  1.00196.85           C
ATOM   1615  CG  LYS   219     -65.277  54.274   1.253  1.00196.85           C
ATOM   1616  CD  LYS   219     -64.907  53.951   2.699  1.00196.85           C
ATOM   1617  CE  LYS   219     -63.643  53.104   2.825  1.00196.85           C
ATOM   1618  NZ  LYS   219     -63.427  52.783   4.247  1.00196.85           N
ATOM   1619  C   LYS   219     -63.635  57.701   0.859  1.00196.85           C
ATOM   1620  O   LYS   219     -62.682  58.050   1.553  1.00196.85           O
ATOM   1621  N   ARG   220     -63.834  58.216  -0.372  1.00166.09           N
ATOM   1622  CA  ARG   220     -62.713  58.864  -0.993  1.00166.09           C
ATOM   1623  CB  ARG   220     -62.430  58.312  -2.397  1.00166.09           C
ATOM   1624  CG  ARG   220     -63.648  58.414  -3.311  1.00166.09           C
ATOM   1625  CD  ARG   220     -63.438  57.847  -4.719  1.00166.09           C
ATOM   1626  NE  ARG   220     -63.761  56.389  -4.717  1.00166.09           N
ATOM   1627  CZ  ARG   220     -62.776  55.468  -4.497  1.00166.09           C
ATOM   1628  NH1 ARG   220     -61.533  55.880  -4.117  1.00166.09           N
ATOM   1629  NH2 ARG   220     -63.022  54.136  -4.663  1.00166.09           N
ATOM   1630  C   ARG   220     -62.819  60.348  -1.096  1.00166.09           C
ATOM   1631  O   ARG   220     -63.863  60.920  -1.401  1.00166.09           O
ATOM   1632  N   ILE   221     -61.686  61.003  -0.791  1.00221.57           N
ATOM   1633  CA  ILE   221     -61.502  62.412  -0.939  1.00221.57           C
ATOM   1634  CB  ILE   221     -62.595  63.270  -0.357  1.00221.57           C
ATOM   1635  CG1 ILE   221     -62.495  64.666  -0.979  1.00221.57           C
ATOM   1636  CG2 ILE   221     -62.548  63.244   1.184  1.00221.57           C
ATOM   1637  CD1 ILE   221     -62.746  64.633  -2.484  1.00221.57           C
ATOM   1638  C   ILE   221     -60.211  62.672  -0.244  1.00221.57           C
ATOM   1639  O   ILE   221     -60.024  62.229   0.891  1.00221.57           O
ATOM   1640  N   PRO   222     -59.273  63.304  -0.893  1.00152.22           N
ATOM   1641  CA  PRO   222     -58.031  63.513  -0.216  1.00152.22           C
ATOM   1642  CD  PRO   222     -59.049  63.029  -2.303  1.00152.22           C
ATOM   1643  CB  PRO   222     -56.970  63.706  -1.292  1.00152.22           C
ATOM   1644  CG  PRO   222     -57.530  62.907  -2.480  1.00152.22           C
ATOM   1645  C   PRO   222     -58.117  64.607   0.784  1.00152.22           C
ATOM   1646  O   PRO   222     -59.057  65.403   0.732  1.00152.22           O
ATOM   1647  N   TYR   223     -57.183  64.590   1.757  1.00172.78           N
ATOM   1648  CA  TYR   223     -57.188  65.538   2.828  1.00172.78           C
ATOM   1649  CB  TYR   223     -56.154  65.172   3.904  1.00172.78           C
ATOM   1650  CG  TYR   223     -55.454  63.945   3.429  1.00172.78           C
ATOM   1651  CD1 TYR   223     -54.459  64.095   2.492  1.00172.78           C
ATOM   1652  CD2 TYR   223     -55.756  62.696   3.902  1.00172.78           C
ATOM   1653  CE1 TYR   223     -53.766  63.024   1.988  1.00172.78           C
ATOM   1654  CE2 TYR   223     -55.068  61.620   3.402  1.00172.78           C
ATOM   1655  CZ  TYR   223     -54.084  61.772   2.455  1.00172.78           C
ATOM   1656  OH  TYR   223     -53.420  60.624   1.980  1.00172.78           O
ATOM   1657  C   TYR   223     -56.750  66.883   2.348  1.00172.78           C
ATOM   1658  O   TYR   223     -57.511  67.849   2.379  1.00172.78           O
ATOM   1659  N   SER   224     -55.510  66.953   1.819  1.00105.17           N
ATOM   1660  CA  SER   224     -54.985  68.243   1.506  1.00105.17           C
ATOM   1661  CB  SER   224     -54.510  68.993   2.753  1.00105.17           C
ATOM   1662  OG  SER   224     -54.179  70.337   2.442  1.00105.17           O
ATOM   1663  C   SER   224     -53.809  68.092   0.596  1.00105.17           C
ATOM   1664  O   SER   224     -53.233  67.016   0.448  1.00105.17           O
ATOM   1665  N   LYS   225     -53.447  69.212  -0.051  1.00160.69           N
ATOM   1666  CA  LYS   225     -52.383  69.297  -1.004  1.00160.69           C
ATOM   1667  CB  LYS   225     -52.425  70.668  -1.719  1.00160.69           C
ATOM   1668  CG  LYS   225     -51.095  71.239  -2.205  1.00160.69           C
ATOM   1669  CD  LYS   225     -50.361  71.993  -1.095  1.00160.69           C
ATOM   1670  CE  LYS   225     -51.174  73.183  -0.562  1.00160.69           C
ATOM   1671  NZ  LYS   225     -51.494  74.147  -1.646  1.00160.69           N
ATOM   1672  C   LYS   225     -51.059  69.036  -0.367  1.00160.69           C
ATOM   1673  O   LYS   225     -50.248  68.280  -0.901  1.00160.69           O
ATOM   1674  N   GLY   226     -50.812  69.654   0.796  1.00 47.08           N
ATOM   1675  CA  GLY   226     -49.584  69.514   1.518  1.00 47.08           C
ATOM   1676  C   GLY   226     -49.469  68.137   2.082  1.00 47.08           C
ATOM   1677  O   GLY   226     -48.369  67.605   2.228  1.00 47.08           O
ATOM   1678  N   GLN   227     -50.608  67.559   2.504  1.00132.18           N
ATOM   1679  CA  GLN   227     -50.577  66.274   3.142  1.00132.18           C
ATOM   1680  CB  GLN   227     -51.896  65.917   3.858  1.00132.18           C
ATOM   1681  CG  GLN   227     -52.054  66.602   5.222  1.00132.18           C
ATOM   1682  CD  GLN   227     -52.433  68.069   5.061  1.00132.18           C
ATOM   1683  OE1 GLN   227     -53.583  68.452   5.274  1.00132.18           O
ATOM   1684  NE2 GLN   227     -51.433  68.925   4.726  1.00132.18           N
ATOM   1685  C   GLN   227     -50.234  65.171   2.192  1.00132.18           C
ATOM   1686  O   GLN   227     -49.378  64.333   2.463  1.00132.18           O
ATOM   1687  N   LEU   228     -50.903  65.132   1.039  1.00170.90           N
ATOM   1688  CA  LEU   228     -50.683  64.074   0.106  1.00170.90           C
ATOM   1689  CB  LEU   228     -51.797  64.019  -0.932  1.00170.90           C
ATOM   1690  CG  LEU   228     -51.742  62.776  -1.811  1.00170.90           C
ATOM   1691  CD1 LEU   228     -51.641  61.491  -0.974  1.00170.90           C
ATOM   1692  CD2 LEU   228     -52.987  62.765  -2.691  1.00170.90           C
ATOM   1693  C   LEU   228     -49.357  64.255  -0.548  1.00170.90           C
ATOM   1694  O   LEU   228     -48.709  63.282  -0.928  1.00170.90           O
ATOM   1695  N   ARG   229     -48.946  65.519  -0.745  1.00 94.74           N
ATOM   1696  CA  ARG   229     -47.694  65.765  -1.390  1.00 94.74           C
ATOM   1697  CB  ARG   229     -47.436  67.247  -1.682  1.00 94.74           C
ATOM   1698  CG  ARG   229     -46.090  67.467  -2.372  1.00 94.74           C
ATOM   1699  CD  ARG   229     -45.841  68.906  -2.818  1.00 94.74           C
ATOM   1700  NE  ARG   229     -46.761  69.179  -3.958  1.00 94.74           N
ATOM   1701  CZ  ARG   229     -46.587  70.299  -4.716  1.00 94.74           C
ATOM   1702  NH1 ARG   229     -45.564  71.157  -4.436  1.00 94.74           N
ATOM   1703  NH2 ARG   229     -47.438  70.558  -5.752  1.00 94.74           N
ATOM   1704  C   ARG   229     -46.562  65.285  -0.539  1.00 94.74           C
ATOM   1705  O   ARG   229     -45.643  64.633  -1.028  1.00 94.74           O
ATOM   1706  N   GLU   230     -46.592  65.596   0.769  1.00 61.83           N
ATOM   1707  CA  GLU   230     -45.510  65.236   1.644  1.00 61.83           C
ATOM   1708  CB  GLU   230     -45.650  65.808   3.063  1.00 61.83           C
ATOM   1709  CG  GLU   230     -45.524  67.328   3.140  1.00 61.83           C
ATOM   1710  CD  GLU   230     -45.568  67.700   4.616  1.00 61.83           C
ATOM   1711  OE1 GLU   230     -44.615  67.323   5.348  1.00 61.83           O
ATOM   1712  OE2 GLU   230     -46.559  68.355   5.034  1.00 61.83           O
ATOM   1713  C   GLU   230     -45.452  63.753   1.804  1.00 61.83           C
ATOM   1714  O   GLU   230     -44.389  63.180   2.039  1.00 61.83           O
ATOM   1715  N   LEU   231     -46.619  63.094   1.771  1.00160.13           N
ATOM   1716  CA  LEU   231     -46.621  61.688   2.022  1.00160.13           C
ATOM   1717  CB  LEU   231     -48.043  61.131   2.186  1.00160.13           C
ATOM   1718  CG  LEU   231     -48.071  59.798   2.953  1.00160.13           C
ATOM   1719  CD1 LEU   231     -47.311  58.678   2.230  1.00160.13           C
ATOM   1720  CD2 LEU   231     -47.571  60.020   4.390  1.00160.13           C
ATOM   1721  C   LEU   231     -45.955  60.974   0.885  1.00160.13           C
ATOM   1722  O   LEU   231     -45.078  60.134   1.080  1.00160.13           O
ATOM   1723  N   GLU   232     -46.347  61.333  -0.349  1.00129.08           N
ATOM   1724  CA  GLU   232     -45.873  60.691  -1.537  1.00129.08           C
ATOM   1725  CB  GLU   232     -46.601  61.207  -2.786  1.00129.08           C
ATOM   1726  CG  GLU   232     -46.677  60.183  -3.914  1.00129.08           C
ATOM   1727  CD  GLU   232     -47.872  59.295  -3.608  1.00129.08           C
ATOM   1728  OE1 GLU   232     -48.540  59.552  -2.570  1.00129.08           O
ATOM   1729  OE2 GLU   232     -48.138  58.357  -4.405  1.00129.08           O
ATOM   1730  C   GLU   232     -44.416  60.990  -1.707  1.00129.08           C
ATOM   1731  O   GLU   232     -43.653  60.162  -2.200  1.00129.08           O
ATOM   1732  N   ARG   233     -43.996  62.218  -1.359  1.00115.95           N
ATOM   1733  CA  ARG   233     -42.620  62.566  -1.565  1.00115.95           C
ATOM   1734  CB  ARG   233     -42.353  64.073  -1.454  1.00115.95           C
ATOM   1735  CG  ARG   233     -42.564  64.816  -2.779  1.00115.95           C
ATOM   1736  CD  ARG   233     -43.987  64.783  -3.350  1.00115.95           C
ATOM   1737  NE  ARG   233     -44.298  63.395  -3.803  1.00115.95           N
ATOM   1738  CZ  ARG   233     -43.813  62.900  -4.979  1.00115.95           C
ATOM   1739  NH1 ARG   233     -42.960  63.644  -5.739  1.00115.95           N
ATOM   1740  NH2 ARG   233     -44.180  61.651  -5.392  1.00115.95           N
ATOM   1741  C   ARG   233     -41.689  61.825  -0.657  1.00115.95           C
ATOM   1742  O   ARG   233     -40.705  61.237  -1.105  1.00115.95           O
ATOM   1743  N   GLU   234     -41.986  61.795   0.649  1.00 71.07           N
ATOM   1744  CA  GLU   234     -41.086  61.144   1.554  1.00 71.07           C
ATOM   1745  CB  GLU   234     -41.441  61.390   3.024  1.00 71.07           C
ATOM   1746  CG  GLU   234     -41.271  62.869   3.372  1.00 71.07           C
ATOM   1747  CD  GLU   234     -41.373  63.036   4.874  1.00 71.07           C
ATOM   1748  OE1 GLU   234     -41.525  62.000   5.572  1.00 71.07           O
ATOM   1749  OE2 GLU   234     -41.297  64.202   5.345  1.00 71.07           O
ATOM   1750  C   GLU   234     -41.086  59.680   1.258  1.00 71.07           C
ATOM   1751  O   GLU   234     -40.098  58.985   1.500  1.00 71.07           O
ATOM   1752  N   TYR   235     -42.238  59.163   0.796  1.00 72.73           N
ATOM   1753  CA  TYR   235     -42.332  57.774   0.460  1.00 72.73           C
ATOM   1754  CB  TYR   235     -43.781  57.308   0.248  1.00 72.73           C
ATOM   1755  CG  TYR   235     -43.773  55.827   0.408  1.00 72.73           C
ATOM   1756  CD1 TYR   235     -43.417  54.982  -0.618  1.00 72.73           C
ATOM   1757  CD2 TYR   235     -44.130  55.288   1.623  1.00 72.73           C
ATOM   1758  CE1 TYR   235     -43.414  53.619  -0.426  1.00 72.73           C
ATOM   1759  CE2 TYR   235     -44.129  53.930   1.821  1.00 72.73           C
ATOM   1760  CZ  TYR   235     -43.775  53.093   0.792  1.00 72.73           C
ATOM   1761  OH  TYR   235     -43.775  51.697   0.995  1.00 72.73           O
ATOM   1762  C   TYR   235     -41.577  57.511  -0.810  1.00 72.73           C
ATOM   1763  O   TYR   235     -40.902  56.495  -0.938  1.00 72.73           O
ATOM   1764  N   ALA   236     -41.704  58.413  -1.803  1.00 39.67           N
ATOM   1765  CA  ALA   236     -41.079  58.250  -3.088  1.00 39.67           C
ATOM   1766  CB  ALA   236     -41.494  59.341  -4.090  1.00 39.67           C
ATOM   1767  C   ALA   236     -39.587  58.301  -2.971  1.00 39.67           C
ATOM   1768  O   ALA   236     -38.882  57.564  -3.659  1.00 39.67           O
ATOM   1769  N   ALA   237     -39.071  59.188  -2.099  1.00 55.89           N
ATOM   1770  CA  ALA   237     -37.658  59.417  -1.986  1.00 55.89           C
ATOM   1771  CB  ALA   237     -37.321  60.506  -0.953  1.00 55.89           C
ATOM   1772  C   ALA   237     -36.938  58.172  -1.569  1.00 55.89           C
ATOM   1773  O   ALA   237     -35.890  57.840  -2.119  1.00 55.89           O
ATOM   1774  N   ASN   238     -37.485  57.444  -0.586  1.00252.69           N
ATOM   1775  CA  ASN   238     -36.863  56.261  -0.072  1.00252.69           C
ATOM   1776  CB  ASN   238     -35.977  56.553   1.157  1.00252.69           C
ATOM   1777  CG  ASN   238     -36.708  57.469   2.138  1.00252.69           C
ATOM   1778  OD1 ASN   238     -36.102  58.383   2.694  1.00252.69           O
ATOM   1779  ND2 ASN   238     -38.032  57.251   2.359  1.00252.69           N
ATOM   1780  C   ASN   238     -37.963  55.307   0.272  1.00252.69           C
ATOM   1781  O   ASN   238     -38.861  55.077  -0.531  1.00252.69           O
ATOM   1782  N   LYS   239     -37.807  54.529   1.350  1.00183.52           N
ATOM   1783  CA  LYS   239     -38.918  53.759   1.832  1.00183.52           C
ATOM   1784  CB  LYS   239     -38.478  52.443   2.488  1.00183.52           C
ATOM   1785  CG  LYS   239     -37.893  51.443   1.491  1.00183.52           C
ATOM   1786  CD  LYS   239     -36.575  51.904   0.866  1.00183.52           C
ATOM   1787  CE  LYS   239     -35.985  50.905  -0.130  1.00183.52           C
ATOM   1788  NZ  LYS   239     -34.812  51.506  -0.802  1.00183.52           N
ATOM   1789  C   LYS   239     -39.719  54.509   2.847  1.00183.52           C
ATOM   1790  O   LYS   239     -40.946  54.579   2.781  1.00183.52           O
ATOM   1791  N   PHE   240     -39.012  55.112   3.827  1.00142.39           N
ATOM   1792  CA  PHE   240     -39.722  55.670   4.936  1.00142.39           C
ATOM   1793  CB  PHE   240     -39.953  54.613   6.034  1.00142.39           C
ATOM   1794  CG  PHE   240     -41.206  54.917   6.783  1.00142.39           C
ATOM   1795  CD1 PHE   240     -41.251  55.830   7.809  1.00142.39           C
ATOM   1796  CD2 PHE   240     -42.358  54.247   6.442  1.00142.39           C
ATOM   1797  CE1 PHE   240     -42.431  56.074   8.475  1.00142.39           C
ATOM   1798  CE2 PHE   240     -43.539  54.484   7.102  1.00142.39           C
ATOM   1799  CZ  PHE   240     -43.577  55.403   8.122  1.00142.39           C
ATOM   1800  C   PHE   240     -38.851  56.747   5.505  1.00142.39           C
ATOM   1801  O   PHE   240     -37.704  56.926   5.100  1.00142.39           O
ATOM   1802  N   ILE   241     -39.386  57.488   6.487  1.00140.37           N
ATOM   1803  CA  ILE   241     -38.704  58.598   7.078  1.00140.37           C
ATOM   1804  CB  ILE   241     -39.425  59.888   6.821  1.00140.37           C
ATOM   1805  CG1 ILE   241     -40.939  59.658   6.964  1.00140.37           C
ATOM   1806  CG2 ILE   241     -39.000  60.418   5.441  1.00140.37           C
ATOM   1807  CD1 ILE   241     -41.354  58.999   8.270  1.00140.37           C
ATOM   1808  C   ILE   241     -38.482  58.373   8.544  1.00140.37           C
ATOM   1809  O   ILE   241     -39.135  57.548   9.181  1.00140.37           O
ATOM   1810  N   THR   242     -37.497  59.111   9.098  1.00111.82           N
ATOM   1811  CA  THR   242     -37.047  58.987  10.459  1.00111.82           C
ATOM   1812  CB  THR   242     -35.906  59.921  10.756  1.00111.82           C
ATOM   1813  OG1 THR   242     -34.876  59.742   9.800  1.00111.82           O
ATOM   1814  CG2 THR   242     -35.345  59.627  12.157  1.00111.82           C
ATOM   1815  C   THR   242     -38.169  59.392  11.357  1.00111.82           C
ATOM   1816  O   THR   242     -39.147  59.980  10.915  1.00111.82           O
ATOM   1817  N   LYS   243     -38.061  59.087  12.662  1.00118.21           N
ATOM   1818  CA  LYS   243     -39.102  59.453  13.573  1.00118.21           C
ATOM   1819  CB  LYS   243     -38.775  59.079  15.028  1.00118.21           C
ATOM   1820  CG  LYS   243     -38.791  57.572  15.296  1.00118.21           C
ATOM   1821  CD  LYS   243     -37.707  56.794  14.548  1.00118.21           C
ATOM   1822  CE  LYS   243     -38.148  56.309  13.165  1.00118.21           C
ATOM   1823  NZ  LYS   243     -39.236  55.315  13.302  1.00118.21           N
ATOM   1824  C   LYS   243     -39.220  60.936  13.499  1.00118.21           C
ATOM   1825  O   LYS   243     -40.321  61.481  13.529  1.00118.21           O
ATOM   1826  N   ASP   244     -38.073  61.632  13.404  1.00 76.52           N
ATOM   1827  CA  ASP   244     -38.101  63.061  13.310  1.00 76.52           C
ATOM   1828  CB  ASP   244     -36.701  63.692  13.270  1.00 76.52           C
ATOM   1829  CG  ASP   244     -36.158  63.680  14.686  1.00 76.52           C
ATOM   1830  OD1 ASP   244     -36.986  63.841  15.621  1.00 76.52           O
ATOM   1831  OD2 ASP   244     -34.921  63.510  14.854  1.00 76.52           O
ATOM   1832  C   ASP   244     -38.778  63.446  12.039  1.00 76.52           C
ATOM   1833  O   ASP   244     -39.595  64.362  12.028  1.00 76.52           O
ATOM   1834  N   LYS   245     -38.448  62.753  10.934  1.00121.99           N
ATOM   1835  CA  LYS   245     -38.972  63.082   9.637  1.00121.99           C
ATOM   1836  CB  LYS   245     -38.323  62.251   8.518  1.00121.99           C
ATOM   1837  CG  LYS   245     -36.850  62.594   8.300  1.00121.99           C
ATOM   1838  CD  LYS   245     -36.633  64.050   7.885  1.00121.99           C
ATOM   1839  CE  LYS   245     -35.164  64.417   7.671  1.00121.99           C
ATOM   1840  NZ  LYS   245     -34.438  64.365   8.959  1.00121.99           N
ATOM   1841  C   LYS   245     -40.450  62.844   9.571  1.00121.99           C
ATOM   1842  O   LYS   245     -41.202  63.669   9.056  1.00121.99           O
ATOM   1843  N   ARG   246     -40.910  61.703  10.104  1.00101.45           N
ATOM   1844  CA  ARG   246     -42.295  61.347  10.048  1.00101.45           C
ATOM   1845  CB  ARG   246     -42.633  60.008  10.715  1.00101.45           C
ATOM   1846  CG  ARG   246     -42.449  59.964  12.230  1.00101.45           C
ATOM   1847  CD  ARG   246     -43.086  58.707  12.821  1.00101.45           C
ATOM   1848  NE  ARG   246     -43.101  58.824  14.305  1.00101.45           N
ATOM   1849  CZ  ARG   246     -43.613  57.795  15.042  1.00101.45           C
ATOM   1850  NH1 ARG   246     -44.053  56.664  14.417  1.00101.45           N
ATOM   1851  NH2 ARG   246     -43.686  57.886  16.402  1.00101.45           N
ATOM   1852  C   ARG   246     -43.033  62.364  10.841  1.00101.45           C
ATOM   1853  O   ARG   246     -44.198  62.655  10.575  1.00101.45           O
ATOM   1854  N   ARG   247     -42.371  62.871  11.895  1.00 75.31           N
ATOM   1855  CA  ARG   247     -42.950  63.862  12.751  1.00 75.31           C
ATOM   1856  CB  ARG   247     -42.070  64.220  13.959  1.00 75.31           C
ATOM   1857  CG  ARG   247     -41.965  63.109  15.000  1.00 75.31           C
ATOM   1858  CD  ARG   247     -41.086  63.490  16.190  1.00 75.31           C
ATOM   1859  NE  ARG   247     -41.051  62.325  17.115  1.00 75.31           N
ATOM   1860  CZ  ARG   247     -39.937  62.107  17.870  1.00 75.31           C
ATOM   1861  NH1 ARG   247     -38.884  62.971  17.789  1.00 75.31           N
ATOM   1862  NH2 ARG   247     -39.873  61.023  18.697  1.00 75.31           N
ATOM   1863  C   ARG   247     -43.148  65.125  11.982  1.00 75.31           C
ATOM   1864  O   ARG   247     -44.154  65.805  12.165  1.00 75.31           O
ATOM   1865  N   LYS   248     -42.195  65.481  11.097  1.00 80.23           N
ATOM   1866  CA  LYS   248     -42.341  66.712  10.379  1.00 80.23           C
ATOM   1867  CB  LYS   248     -41.215  67.007   9.365  1.00 80.23           C
ATOM   1868  CG  LYS   248     -39.953  67.658   9.947  1.00 80.23           C
ATOM   1869  CD  LYS   248     -39.059  66.731  10.767  1.00 80.23           C
ATOM   1870  CE  LYS   248     -37.747  67.384  11.208  1.00 80.23           C
ATOM   1871  NZ  LYS   248     -36.932  66.415  11.975  1.00 80.23           N
ATOM   1872  C   LYS   248     -43.605  66.621   9.603  1.00 80.23           C
ATOM   1873  O   LYS   248     -44.346  67.598   9.493  1.00 80.23           O
ATOM   1874  N   ILE   249     -43.886  65.432   9.045  1.00 71.14           N
ATOM   1875  CA  ILE   249     -45.070  65.309   8.262  1.00 71.14           C
ATOM   1876  CB  ILE   249     -45.267  63.916   7.742  1.00 71.14           C
ATOM   1877  CG1 ILE   249     -44.055  63.458   6.916  1.00 71.14           C
ATOM   1878  CG2 ILE   249     -46.585  63.898   6.953  1.00 71.14           C
ATOM   1879  CD1 ILE   249     -44.066  61.961   6.604  1.00 71.14           C
ATOM   1880  C   ILE   249     -46.237  65.565   9.149  1.00 71.14           C
ATOM   1881  O   ILE   249     -46.958  66.530   8.953  1.00 71.14           O
ATOM   1882  N   SER   250     -46.382  64.790  10.234  1.00 56.14           N
ATOM   1883  CA  SER   250     -47.536  64.911  11.076  1.00 56.14           C
ATOM   1884  CB  SER   250     -47.489  63.967  12.287  1.00 56.14           C
ATOM   1885  OG  SER   250     -48.653  64.143  13.079  1.00 56.14           O
ATOM   1886  C   SER   250     -47.598  66.305  11.606  1.00 56.14           C
ATOM   1887  O   SER   250     -48.665  66.787  11.971  1.00 56.14           O
ATOM   1888  N   ALA   251     -46.446  66.980  11.730  1.00 43.29           N
ATOM   1889  CA  ALA   251     -46.478  68.333  12.195  1.00 43.29           C
ATOM   1890  CB  ALA   251     -45.077  68.904  12.467  1.00 43.29           C
ATOM   1891  C   ALA   251     -47.119  69.202  11.154  1.00 43.29           C
ATOM   1892  O   ALA   251     -47.967  70.035  11.467  1.00 43.29           O
ATOM   1893  N   ALA   252     -46.695  69.042   9.882  1.00 52.06           N
ATOM   1894  CA  ALA   252     -47.197  69.842   8.795  1.00 52.06           C
ATOM   1895  CB  ALA   252     -46.392  69.643   7.500  1.00 52.06           C
ATOM   1896  C   ALA   252     -48.622  69.487   8.492  1.00 52.06           C
ATOM   1897  O   ALA   252     -49.471  70.343   8.251  1.00 52.06           O
ATOM   1898  N   THR   253     -48.881  68.175   8.466  1.00 85.78           N
ATOM   1899  CA  THR   253     -50.114  67.510   8.180  1.00 85.78           C
ATOM   1900  CB  THR   253     -49.908  66.063   7.854  1.00 85.78           C
ATOM   1901  OG1 THR   253     -49.281  65.396   8.939  1.00 85.78           O
ATOM   1902  CG2 THR   253     -49.009  65.983   6.607  1.00 85.78           C
ATOM   1903  C   THR   253     -51.042  67.633   9.345  1.00 85.78           C
ATOM   1904  O   THR   253     -52.249  67.455   9.202  1.00 85.78           O
ATOM   1905  N   SER   254     -50.495  67.938  10.535  1.00103.83           N
ATOM   1906  CA  SER   254     -51.255  68.017  11.754  1.00103.83           C
ATOM   1907  CB  SER   254     -52.296  69.151  11.742  1.00103.83           C
ATOM   1908  OG  SER   254     -53.013  69.174  12.967  1.00103.83           O
ATOM   1909  C   SER   254     -51.973  66.726  12.017  1.00103.83           C
ATOM   1910  O   SER   254     -53.195  66.645  11.909  1.00103.83           O
ATOM   1911  N   LEU   255     -51.196  65.672  12.355  1.00102.26           N
ATOM   1912  CA  LEU   255     -51.696  64.353  12.631  1.00102.26           C
ATOM   1913  CB  LEU   255     -51.105  63.317  11.662  1.00102.26           C
ATOM   1914  CG  LEU   255     -51.357  63.679  10.184  1.00102.26           C
ATOM   1915  CD1 LEU   255     -50.761  62.630   9.235  1.00102.26           C
ATOM   1916  CD2 LEU   255     -52.846  63.935   9.914  1.00102.26           C
ATOM   1917  C   LEU   255     -51.277  63.973  14.027  1.00102.26           C
ATOM   1918  O   LEU   255     -51.295  64.803  14.937  1.00102.26           O
ATOM   1919  N   SER   256     -50.952  62.677  14.250  1.00107.30           N
ATOM   1920  CA  SER   256     -50.528  62.273  15.565  1.00107.30           C
ATOM   1921  CB  SER   256     -51.616  61.480  16.307  1.00107.30           C
ATOM   1922  OG  SER   256     -52.785  62.275  16.445  1.00107.30           O
ATOM   1923  C   SER   256     -49.328  61.368  15.463  1.00107.30           C
ATOM   1924  O   SER   256     -49.001  60.653  16.408  1.00107.30           O
ATOM   1925  N   GLU   257     -48.645  61.388  14.307  1.00106.10           N
ATOM   1926  CA  GLU   257     -47.443  60.650  14.022  1.00106.10           C
ATOM   1927  CB  GLU   257     -46.405  60.774  15.147  1.00106.10           C
ATOM   1928  CG  GLU   257     -45.910  62.209  15.331  1.00106.10           C
ATOM   1929  CD  GLU   257     -44.932  62.235  16.496  1.00106.10           C
ATOM   1930  OE1 GLU   257     -44.663  61.146  17.069  1.00106.10           O
ATOM   1931  OE2 GLU   257     -44.439  63.346  16.829  1.00106.10           O
ATOM   1932  C   GLU   257     -47.782  59.206  13.863  1.00106.10           C
ATOM   1933  O   GLU   257     -47.323  58.555  12.927  1.00106.10           O
ATOM   1934  N   ARG   258     -48.692  58.693  14.705  1.00 74.50           N
ATOM   1935  CA  ARG   258     -49.091  57.328  14.575  1.00 74.50           C
ATOM   1936  CB  ARG   258     -50.021  56.856  15.707  1.00 74.50           C
ATOM   1937  CG  ARG   258     -49.293  56.715  17.046  1.00 74.50           C
ATOM   1938  CD  ARG   258     -50.154  56.157  18.181  1.00 74.50           C
ATOM   1939  NE  ARG   258     -49.278  56.040  19.383  1.00 74.50           N
ATOM   1940  CZ  ARG   258     -49.822  55.860  20.622  1.00 74.50           C
ATOM   1941  NH1 ARG   258     -51.176  55.793  20.772  1.00 74.50           N
ATOM   1942  NH2 ARG   258     -49.010  55.749  21.714  1.00 74.50           N
ATOM   1943  C   ARG   258     -49.840  57.304  13.300  1.00 74.50           C
ATOM   1944  O   ARG   258     -49.851  56.320  12.563  1.00 74.50           O
ATOM   1945  N   GLN   259     -50.509  58.433  13.032  1.00 44.46           N
ATOM   1946  CA  GLN   259     -51.289  58.584  11.850  1.00 44.46           C
ATOM   1947  CB  GLN   259     -52.108  59.884  11.831  1.00 44.46           C
ATOM   1948  CG  GLN   259     -53.205  59.900  12.897  1.00 44.46           C
ATOM   1949  CD  GLN   259     -54.128  58.720  12.624  1.00 44.46           C
ATOM   1950  OE1 GLN   259     -54.170  58.189  11.515  1.00 44.46           O
ATOM   1951  NE2 GLN   259     -54.888  58.292  13.668  1.00 44.46           N
ATOM   1952  C   GLN   259     -50.398  58.574  10.656  1.00 44.46           C
ATOM   1953  O   GLN   259     -50.775  58.015   9.633  1.00 44.46           O
ATOM   1954  N   ILE   260     -49.207  59.200  10.725  1.00138.84           N
ATOM   1955  CA  ILE   260     -48.372  59.224   9.554  1.00138.84           C
ATOM   1956  CB  ILE   260     -47.174  60.137   9.679  1.00138.84           C
ATOM   1957  CG1 ILE   260     -46.138  59.659  10.711  1.00138.84           C
ATOM   1958  CG2 ILE   260     -47.719  61.544   9.971  1.00138.84           C
ATOM   1959  CD1 ILE   260     -45.163  58.612  10.168  1.00138.84           C
ATOM   1960  C   ILE   260     -47.921  57.832   9.268  1.00138.84           C
ATOM   1961  O   ILE   260     -47.973  57.368   8.130  1.00138.84           O
ATOM   1962  N   THR   261     -47.521  57.104  10.324  1.00116.73           N
ATOM   1963  CA  THR   261     -47.000  55.789  10.129  1.00116.73           C
ATOM   1964  CB  THR   261     -46.546  55.150  11.409  1.00116.73           C
ATOM   1965  OG1 THR   261     -47.601  55.088  12.354  1.00116.73           O
ATOM   1966  CG2 THR   261     -45.396  55.998  11.972  1.00116.73           C
ATOM   1967  C   THR   261     -48.079  54.992   9.488  1.00116.73           C
ATOM   1968  O   THR   261     -47.829  54.189   8.592  1.00116.73           O
ATOM   1969  N   ILE   262     -49.323  55.221   9.933  1.00 91.10           N
ATOM   1970  CA  ILE   262     -50.459  54.567   9.358  1.00 91.10           C
ATOM   1971  CB  ILE   262     -51.733  54.889  10.075  1.00 91.10           C
ATOM   1972  CG1 ILE   262     -51.668  54.349  11.511  1.00 91.10           C
ATOM   1973  CG2 ILE   262     -52.904  54.339   9.244  1.00 91.10           C
ATOM   1974  CD1 ILE   262     -51.434  52.841  11.572  1.00 91.10           C
ATOM   1975  C   ILE   262     -50.605  55.029   7.945  1.00 91.10           C
ATOM   1976  O   ILE   262     -50.942  54.253   7.055  1.00 91.10           O
ATOM   1977  N   TRP   263     -50.342  56.325   7.718  1.00 92.32           N
ATOM   1978  CA  TRP   263     -50.527  56.982   6.461  1.00 92.32           C
ATOM   1979  CB  TRP   263     -50.110  58.457   6.564  1.00 92.32           C
ATOM   1980  CG  TRP   263     -50.547  59.375   5.453  1.00 92.32           C
ATOM   1981  CD2 TRP   263     -50.352  60.792   5.521  1.00 92.32           C
ATOM   1982  CD1 TRP   263     -51.194  59.127   4.278  1.00 92.32           C
ATOM   1983  NE1 TRP   263     -51.408  60.311   3.612  1.00 92.32           N
ATOM   1984  CE2 TRP   263     -50.899  61.345   4.366  1.00 92.32           C
ATOM   1985  CE3 TRP   263     -49.768  61.571   6.478  1.00 92.32           C
ATOM   1986  CZ2 TRP   263     -50.875  62.691   4.144  1.00 92.32           C
ATOM   1987  CZ3 TRP   263     -49.736  62.927   6.250  1.00 92.32           C
ATOM   1988  CH2 TRP   263     -50.279  63.477   5.105  1.00 92.32           C
ATOM   1989  C   TRP   263     -49.647  56.286   5.478  1.00 92.32           C
ATOM   1990  O   TRP   263     -50.069  55.979   4.366  1.00 92.32           O
ATOM   1991  N   PHE   264     -48.400  55.987   5.881  1.00 67.33           N
ATOM   1992  CA  PHE   264     -47.491  55.324   4.993  1.00 67.33           C
ATOM   1993  CB  PHE   264     -46.101  55.105   5.622  1.00 67.33           C
ATOM   1994  CG  PHE   264     -45.379  56.409   5.583  1.00 67.33           C
ATOM   1995  CD1 PHE   264     -45.793  57.474   6.349  1.00 67.33           C
ATOM   1996  CD2 PHE   264     -44.264  56.557   4.790  1.00 67.33           C
ATOM   1997  CE1 PHE   264     -45.115  58.670   6.305  1.00 67.33           C
ATOM   1998  CE2 PHE   264     -43.582  57.750   4.742  1.00 67.33           C
ATOM   1999  CZ  PHE   264     -44.010  58.812   5.500  1.00 67.33           C
ATOM   2000  C   PHE   264     -48.049  53.986   4.618  1.00 67.33           C
ATOM   2001  O   PHE   264     -48.050  53.616   3.445  1.00 67.33           O
ATOM   2002  N   GLN   265     -48.556  53.221   5.602  1.00 26.78           N
ATOM   2003  CA  GLN   265     -49.067  51.917   5.293  1.00 26.78           C
ATOM   2004  CB  GLN   265     -49.556  51.144   6.528  1.00 26.78           C
ATOM   2005  CG  GLN   265     -48.431  50.702   7.465  1.00 26.78           C
ATOM   2006  CD  GLN   265     -49.067  49.983   8.646  1.00 26.78           C
ATOM   2007  OE1 GLN   265     -50.285  49.815   8.702  1.00 26.78           O
ATOM   2008  NE2 GLN   265     -48.225  49.559   9.626  1.00 26.78           N
ATOM   2009  C   GLN   265     -50.233  52.065   4.370  1.00 26.78           C
ATOM   2010  O   GLN   265     -50.360  51.315   3.404  1.00 26.78           O
ATOM   2011  N   ASN   266     -51.115  53.047   4.638  1.00 85.26           N
ATOM   2012  CA  ASN   266     -52.268  53.242   3.805  1.00 85.26           C
ATOM   2013  CB  ASN   266     -53.232  54.328   4.304  1.00 85.26           C
ATOM   2014  CG  ASN   266     -54.220  53.654   5.234  1.00 85.26           C
ATOM   2015  OD1 ASN   266     -54.180  53.831   6.451  1.00 85.26           O
ATOM   2016  ND2 ASN   266     -55.140  52.854   4.631  1.00 85.26           N
ATOM   2017  C   ASN   266     -51.835  53.637   2.445  1.00 85.26           C
ATOM   2018  O   ASN   266     -52.411  53.209   1.450  1.00 85.26           O
ATOM   2019  N   ARG   267     -50.791  54.462   2.362  1.00148.91           N
ATOM   2020  CA  ARG   267     -50.347  54.927   1.091  1.00148.91           C
ATOM   2021  CB  ARG   267     -49.118  55.841   1.223  1.00148.91           C
ATOM   2022  CG  ARG   267     -48.610  56.441  -0.088  1.00148.91           C
ATOM   2023  CD  ARG   267     -49.609  57.384  -0.759  1.00148.91           C
ATOM   2024  NE  ARG   267     -50.541  56.559  -1.575  1.00148.91           N
ATOM   2025  CZ  ARG   267     -51.803  57.009  -1.831  1.00148.91           C
ATOM   2026  NH1 ARG   267     -52.274  58.122  -1.196  1.00148.91           N
ATOM   2027  NH2 ARG   267     -52.591  56.351  -2.730  1.00148.91           N
ATOM   2028  C   ARG   267     -49.956  53.727   0.307  1.00148.91           C
ATOM   2029  O   ARG   267     -50.219  53.660  -0.889  1.00148.91           O
ATOM   2030  N   ARG   268     -49.306  52.748   0.963  1.00120.52           N
ATOM   2031  CA  ARG   268     -48.863  51.570   0.278  1.00120.52           C
ATOM   2032  CB  ARG   268     -47.958  50.673   1.132  1.00120.52           C
ATOM   2033  CG  ARG   268     -47.230  49.626   0.290  1.00120.52           C
ATOM   2034  CD  ARG   268     -46.296  50.253  -0.744  1.00120.52           C
ATOM   2035  NE  ARG   268     -45.610  49.154  -1.479  1.00120.52           N
ATOM   2036  CZ  ARG   268     -44.813  49.451  -2.547  1.00120.52           C
ATOM   2037  NH1 ARG   268     -44.669  50.747  -2.951  1.00120.52           N
ATOM   2038  NH2 ARG   268     -44.158  48.454  -3.209  1.00120.52           N
ATOM   2039  C   ARG   268     -50.040  50.767  -0.147  1.00120.52           C
ATOM   2040  O   ARG   268     -50.036  50.162  -1.216  1.00120.52           O
ATOM   2041  N   VAL   269     -51.066  50.718   0.715  1.00 60.04           N
ATOM   2042  CA  VAL   269     -52.257  49.968   0.457  1.00 60.04           C
ATOM   2043  CB  VAL   269     -53.184  49.993   1.636  1.00 60.04           C
ATOM   2044  CG1 VAL   269     -54.522  49.359   1.233  1.00 60.04           C
ATOM   2045  CG2 VAL   269     -52.487  49.289   2.812  1.00 60.04           C
ATOM   2046  C   VAL   269     -52.988  50.569  -0.695  1.00 60.04           C
ATOM   2047  O   VAL   269     -53.516  49.863  -1.550  1.00 60.04           O
ATOM   2048  N   LYS   270     -53.062  51.904  -0.701  1.00128.45           N
ATOM   2049  CA  LYS   270     -53.790  52.696  -1.638  1.00128.45           C
ATOM   2050  CB  LYS   270     -53.911  54.138  -1.126  1.00128.45           C
ATOM   2051  CG  LYS   270     -55.159  54.866  -1.612  1.00128.45           C
ATOM   2052  CD  LYS   270     -55.468  56.112  -0.779  1.00128.45           C
ATOM   2053  CE  LYS   270     -56.818  56.759  -1.097  1.00128.45           C
ATOM   2054  NZ  LYS   270     -57.890  56.103  -0.315  1.00128.45           N
ATOM   2055  C   LYS   270     -53.163  52.691  -2.999  1.00128.45           C
ATOM   2056  O   LYS   270     -53.864  52.623  -4.006  1.00128.45           O
ATOM   2057  N   GLU   271     -51.820  52.751  -3.059  1.00142.75           N
ATOM   2058  CA  GLU   271     -51.088  52.876  -4.292  1.00142.75           C
ATOM   2059  CB  GLU   271     -49.571  52.799  -4.089  1.00142.75           C
ATOM   2060  CG  GLU   271     -48.955  53.934  -3.293  1.00142.75           C
ATOM   2061  CD  GLU   271     -47.605  53.433  -2.800  1.00142.75           C
ATOM   2062  OE1 GLU   271     -47.238  52.279  -3.151  1.00142.75           O
ATOM   2063  OE2 GLU   271     -46.927  54.192  -2.060  1.00142.75           O
ATOM   2064  C   GLU   271     -51.336  51.707  -5.173  1.00142.75           C
ATOM   2065  O   GLU   271     -51.636  51.849  -6.355  1.00142.75           O
ATOM   2066  N   LYS   272     -51.266  50.514  -4.577  1.00162.90           N
ATOM   2067  CA  LYS   272     -51.259  49.274  -5.284  1.00162.90           C
ATOM   2068  CB  LYS   272     -51.301  48.080  -4.324  1.00162.90           C
ATOM   2069  CG  LYS   272     -50.166  48.121  -3.306  1.00162.90           C
ATOM   2070  CD  LYS   272     -50.350  47.153  -2.136  1.00162.90           C
ATOM   2071  CE  LYS   272     -51.488  47.537  -1.190  1.00162.90           C
ATOM   2072  NZ  LYS   272     -52.773  47.009  -1.700  1.00162.90           N
ATOM   2073  C   LYS   272     -52.474  49.187  -6.129  1.00162.90           C
ATOM   2074  O   LYS   272     -52.449  48.625  -7.220  1.00162.90           O
ATOM   2075  N   LYS   273     -53.576  49.762  -5.650  1.00100.05           N
ATOM   2076  CA  LYS   273     -54.816  49.589  -6.322  1.00100.05           C
ATOM   2077  CB  LYS   273     -55.971  50.330  -5.628  1.00100.05           C
ATOM   2078  CG  LYS   273     -56.304  49.776  -4.241  1.00100.05           C
ATOM   2079  CD  LYS   273     -57.257  50.660  -3.432  1.00100.05           C
ATOM   2080  CE  LYS   273     -57.607  50.082  -2.058  1.00100.05           C
ATOM   2081  NZ  LYS   273     -58.519  50.996  -1.331  1.00100.05           N
ATOM   2082  C   LYS   273     -54.744  50.094  -7.727  1.00100.05           C
ATOM   2083  O   LYS   273     -55.247  49.444  -8.642  1.00100.05           O
ATOM   2084  N   VAL   274     -54.075  51.233  -7.973  1.00145.00           N
ATOM   2085  CA  VAL   274     -54.309  51.784  -9.269  1.00145.00           C
ATOM   2086  CB  VAL   274     -54.881  53.167  -9.194  1.00145.00           C
ATOM   2087  CG1 VAL   274     -53.770  54.133  -8.750  1.00145.00           C
ATOM   2088  CG2 VAL   274     -55.525  53.511 -10.541  1.00145.00           C
ATOM   2089  C   VAL   274     -53.092  51.876 -10.128  1.00145.00           C
ATOM   2090  O   VAL   274     -51.950  51.841  -9.678  1.00145.00           O
ATOM   2091  N   LEU   275     -53.354  51.945 -11.446  1.00139.82           N
ATOM   2092  CA  LEU   275     -52.364  52.211 -12.439  1.00139.82           C
ATOM   2093  CB  LEU   275     -51.482  53.404 -11.995  1.00139.82           C
ATOM   2094  CG  LEU   275     -50.339  53.854 -12.929  1.00139.82           C
ATOM   2095  CD1 LEU   275     -49.758  55.193 -12.451  1.00139.82           C
ATOM   2096  CD2 LEU   275     -49.225  52.806 -13.042  1.00139.82           C
ATOM   2097  C   LEU   275     -51.538  50.992 -12.665  1.00139.82           C
ATOM   2098  O   LEU   275     -50.961  50.819 -13.734  1.00139.82           O
ATOM   2099  N   ALA   276     -51.508  50.077 -11.688  1.00 58.54           N
ATOM   2100  CA  ALA   276     -50.682  48.914 -11.812  1.00 58.54           C
ATOM   2101  CB  ALA   276     -50.598  48.120 -10.498  1.00 58.54           C
ATOM   2102  C   ALA   276     -51.174  47.978 -12.867  1.00 58.54           C
ATOM   2103  O   ALA   276     -50.393  47.477 -13.673  1.00 58.54           O
ATOM   2104  N   LYS   277     -52.493  47.725 -12.894  1.00170.30           N
ATOM   2105  CA  LYS   277     -53.004  46.687 -13.738  1.00170.30           C
ATOM   2106  CB  LYS   277     -54.500  46.425 -13.496  1.00170.30           C
ATOM   2107  CG  LYS   277     -54.784  45.882 -12.095  1.00170.30           C
ATOM   2108  CD  LYS   277     -54.080  44.554 -11.808  1.00170.30           C
ATOM   2109  CE  LYS   277     -54.206  44.094 -10.355  1.00170.30           C
ATOM   2110  NZ  LYS   277     -53.457  45.014  -9.470  1.00170.30           N
ATOM   2111  C   LYS   277     -52.823  46.954 -15.199  1.00170.30           C
ATOM   2112  O   LYS   277     -52.244  46.132 -15.906  1.00170.30           O
ATOM   2113  N   VAL   278     -53.270  48.124 -15.692  1.00112.07           N
ATOM   2114  CA  VAL   278     -53.299  48.324 -17.114  1.00112.07           C
ATOM   2115  CB  VAL   278     -53.963  49.614 -17.512  1.00112.07           C
ATOM   2116  CG1 VAL   278     -53.190  50.799 -16.910  1.00112.07           C
ATOM   2117  CG2 VAL   278     -54.060  49.648 -19.046  1.00112.07           C
ATOM   2118  C   VAL   278     -51.937  48.286 -17.729  1.00112.07           C
ATOM   2119  O   VAL   278     -51.700  47.538 -18.676  1.00112.07           O
ATOM   2120  N   LYS   279     -50.985  49.062 -17.191  1.00162.06           N
ATOM   2121  CA  LYS   279     -49.700  49.122 -17.813  1.00162.06           C
ATOM   2122  CB  LYS   279     -48.737  50.091 -17.105  1.00162.06           C
ATOM   2123  CG  LYS   279     -47.464  50.383 -17.903  1.00162.06           C
ATOM   2124  CD  LYS   279     -47.720  51.206 -19.168  1.00162.06           C
ATOM   2125  CE  LYS   279     -46.455  51.509 -19.975  1.00162.06           C
ATOM   2126  NZ  LYS   279     -46.027  50.304 -20.719  1.00162.06           N
ATOM   2127  C   LYS   279     -49.107  47.764 -17.743  1.00162.06           C
ATOM   2128  O   LYS   279     -48.448  47.309 -18.677  1.00162.06           O
ATOM   2129  N   ASN   280     -49.337  47.068 -16.615  1.00210.16           N
ATOM   2130  CA  ASN   280     -48.689  45.810 -16.413  1.00210.16           C
ATOM   2131  CB  ASN   280     -48.895  44.830 -17.580  1.00210.16           C
ATOM   2132  CG  ASN   280     -48.378  43.466 -17.148  1.00210.16           C
ATOM   2133  OD1 ASN   280     -47.854  43.306 -16.047  1.00210.16           O
ATOM   2134  ND2 ASN   280     -48.523  42.452 -18.043  1.00210.16           N
ATOM   2135  C   ASN   280     -47.240  46.147 -16.323  1.00210.16           C
ATOM   2136  O   ASN   280     -46.362  45.316 -16.552  1.00210.16           O
ATOM   2137  N   SER   281     -46.983  47.417 -15.957  1.00102.69           N
ATOM   2138  CA  SER   281     -45.688  47.985 -15.789  1.00102.69           C
ATOM   2139  CB  SER   281     -45.724  49.516 -15.641  1.00102.69           C
ATOM   2140  OG  SER   281     -44.408  50.024 -15.483  1.00102.69           O
ATOM   2141  C   SER   281     -45.157  47.426 -14.525  1.00102.69           C
ATOM   2142  O   SER   281     -44.015  47.705 -14.159  1.00102.69           O
ATOM   2143  N   ALA   282     -46.005  46.632 -13.832  1.00115.69           N
ATOM   2144  CA  ALA   282     -45.632  46.068 -12.573  1.00115.69           C
ATOM   2145  CB  ALA   282     -46.632  45.027 -12.044  1.00115.69           C
ATOM   2146  C   ALA   282     -44.326  45.389 -12.766  1.00115.69           C
ATOM   2147  O   ALA   282     -44.199  44.406 -13.493  1.00115.69           O
ATOM   2148  N   THR   283     -43.315  45.961 -12.099  1.00239.54           N
ATOM   2149  CA  THR   283     -41.973  45.491 -12.155  1.00239.54           C
ATOM   2150  CB  THR   283     -41.187  45.975 -13.357  1.00239.54           C
ATOM   2151  OG1 THR   283     -39.869  45.450 -13.308  1.00239.54           O
ATOM   2152  CG2 THR   283     -41.159  47.508 -13.454  1.00239.54           C
ATOM   2153  C   THR   283     -41.288  45.861 -10.872  1.00239.54           C
ATOM   2154  O   THR   283     -41.193  45.010  -9.988  1.00239.54           O
ATOM   2155  N   PRO   284     -40.864  47.102 -10.713  1.00133.84           N
ATOM   2156  CA  PRO   284     -40.060  47.375  -9.555  1.00133.84           C
ATOM   2157  CD  PRO   284     -41.975  48.035 -10.602  1.00133.84           C
ATOM   2158  CB  PRO   284     -41.039  47.579  -8.400  1.00133.84           C
ATOM   2159  CG  PRO   284     -42.349  47.992  -9.108  1.00133.84           C
ATOM   2160  C   PRO   284     -38.955  46.400  -9.312  1.00133.84           C
ATOM   2161  O   PRO   284     -38.624  45.635 -10.257  1.00133.84           O
ATOM   2162  OXT PRO   284     -38.400  46.403  -8.182  1.00133.84           O
TER    2163      PRO   284
END
