# Supplementary material for: Computational Modeling of complete HOXB13 protein for predicting the functional effect of SNPs and the associated role in hereditary prostate cancer
Source: Sci Rep. 2017 Mar 8;7:43830. doi: 10.1038/srep43830 (PMC5363706; doi:10.1038/srep43830)
Supplement: Supplementary Dataset [file srep43830-s1.zip › SR Supplementary Data Files Complete/HOXB13 Modeller/HOXB13 Modeller/hoxb13.B99990025.pdb]

EXPDTA    THEORETICAL MODEL, MODELLER 9.17 2016/07/18 10:46:56
REMARK   6 MODELLER OBJECTIVE FUNCTION:      1855.4625
REMARK   6 MODELLER BEST TEMPLATE % SEQ ID:  80.822
REMARK   6 SEQUENCE: hoxb13
REMARK   6 DOPE score: -10159.99902
REMARK   6 GA341 score: 1.00000
REMARK   6 TEMPLATE: 2l7z 1:A - 73:A MODELS 1: - 284: AT 80.8%
ATOM      1  N   MET     1     -58.214  23.406  -2.589  1.00212.18           N
ATOM      2  CA  MET     1     -58.587  21.972  -2.571  1.00212.18           C
ATOM      3  CB  MET     1     -58.428  21.352  -3.970  1.00212.18           C
ATOM      4  CG  MET     1     -56.970  21.211  -4.412  1.00212.18           C
ATOM      5  SD  MET     1     -56.098  22.785  -4.674  1.00212.18           S
ATOM      6  CE  MET     1     -56.871  23.131  -6.280  1.00212.18           C
ATOM      7  C   MET     1     -57.718  21.206  -1.621  1.00212.18           C
ATOM      8  O   MET     1     -57.267  21.762  -0.619  1.00212.18           O
ATOM      9  N   GLU     2     -57.482  19.900  -1.906  1.00256.65           N
ATOM     10  CA  GLU     2     -56.663  19.077  -1.052  1.00256.65           C
ATOM     11  CB  GLU     2     -57.464  18.277  -0.012  1.00256.65           C
ATOM     12  CG  GLU     2     -58.104  19.151   1.069  1.00256.65           C
ATOM     13  CD  GLU     2     -56.989  19.695   1.951  1.00256.65           C
ATOM     14  OE1 GLU     2     -55.802  19.379   1.668  1.00256.65           O
ATOM     15  OE2 GLU     2     -57.308  20.436   2.919  1.00256.65           O
ATOM     16  C   GLU     2     -55.916  18.076  -1.891  1.00256.65           C
ATOM     17  O   GLU     2     -56.289  17.771  -3.022  1.00256.65           O
ATOM     18  N   PRO     3     -54.830  17.593  -1.337  1.00 95.06           N
ATOM     19  CA  PRO     3     -54.002  16.606  -1.994  1.00 95.06           C
ATOM     20  CD  PRO     3     -54.053  18.427  -0.435  1.00 95.06           C
ATOM     21  CB  PRO     3     -52.592  16.780  -1.424  1.00 95.06           C
ATOM     22  CG  PRO     3     -52.788  17.608  -0.144  1.00 95.06           C
ATOM     23  C   PRO     3     -54.518  15.205  -1.841  1.00 95.06           C
ATOM     24  O   PRO     3     -55.349  14.964  -0.967  1.00 95.06           O
ATOM     25  N   GLY     4     -54.034  14.270  -2.692  1.00 81.76           N
ATOM     26  CA  GLY     4     -54.434  12.889  -2.645  1.00 81.76           C
ATOM     27  C   GLY     4     -53.395  12.104  -1.899  1.00 81.76           C
ATOM     28  O   GLY     4     -52.561  12.669  -1.193  1.00 81.76           O
ATOM     29  N   ASN     5     -53.429  10.759  -2.046  1.00262.66           N
ATOM     30  CA  ASN     5     -52.492   9.905  -1.367  1.00262.66           C
ATOM     31  CB  ASN     5     -53.099   9.133  -0.182  1.00262.66           C
ATOM     32  CG  ASN     5     -54.149   8.177  -0.729  1.00262.66           C
ATOM     33  OD1 ASN     5     -54.051   6.963  -0.555  1.00262.66           O
ATOM     34  ND2 ASN     5     -55.185   8.736  -1.409  1.00262.66           N
ATOM     35  C   ASN     5     -51.992   8.878  -2.339  1.00262.66           C
ATOM     36  O   ASN     5     -52.486   8.774  -3.461  1.00262.66           O
ATOM     37  N   TYR     6     -50.967   8.102  -1.924  1.00331.60           N
ATOM     38  CA  TYR     6     -50.393   7.086  -2.764  1.00331.60           C
ATOM     39  CB  TYR     6     -48.926   7.364  -3.136  1.00331.60           C
ATOM     40  CG  TYR     6     -48.384   6.151  -3.813  1.00331.60           C
ATOM     41  CD1 TYR     6     -48.605   5.928  -5.152  1.00331.60           C
ATOM     42  CD2 TYR     6     -47.648   5.233  -3.098  1.00331.60           C
ATOM     43  CE1 TYR     6     -48.100   4.807  -5.768  1.00331.60           C
ATOM     44  CE2 TYR     6     -47.141   4.109  -3.708  1.00331.60           C
ATOM     45  CZ  TYR     6     -47.367   3.895  -5.046  1.00331.60           C
ATOM     46  OH  TYR     6     -46.849   2.744  -5.675  1.00331.60           O
ATOM     47  C   TYR     6     -50.409   5.784  -2.025  1.00331.60           C
ATOM     48  O   TYR     6     -50.235   5.745  -0.808  1.00331.60           O
ATOM     49  N   ALA     7     -50.646   4.676  -2.758  1.00287.15           N
ATOM     50  CA  ALA     7     -50.644   3.373  -2.155  1.00287.15           C
ATOM     51  CB  ALA     7     -52.027   2.917  -1.662  1.00287.15           C
ATOM     52  C   ALA     7     -50.209   2.398  -3.204  1.00287.15           C
ATOM     53  O   ALA     7     -50.320   2.670  -4.399  1.00287.15           O
ATOM     54  N   THR     8     -49.675   1.234  -2.780  1.00316.23           N
ATOM     55  CA  THR     8     -49.258   0.248  -3.735  1.00316.23           C
ATOM     56  CB  THR     8     -47.776   0.008  -3.744  1.00316.23           C
ATOM     57  OG1 THR     8     -47.422  -0.835  -4.831  1.00316.23           O
ATOM     58  CG2 THR     8     -47.374  -0.644  -2.411  1.00316.23           C
ATOM     59  C   THR     8     -49.906  -1.048  -3.372  1.00316.23           C
ATOM     60  O   THR     8     -50.062  -1.368  -2.194  1.00316.23           O
ATOM     61  N   LEU     9     -50.323  -1.826  -4.391  1.00332.65           N
ATOM     62  CA  LEU     9     -50.933  -3.096  -4.131  1.00332.65           C
ATOM     63  CB  LEU     9     -52.433  -3.123  -4.488  1.00332.65           C
ATOM     64  CG  LEU     9     -53.169  -4.438  -4.157  1.00332.65           C
ATOM     65  CD1 LEU     9     -52.754  -5.586  -5.087  1.00332.65           C
ATOM     66  CD2 LEU     9     -53.018  -4.795  -2.670  1.00332.65           C
ATOM     67  C   LEU     9     -50.211  -4.098  -4.976  1.00332.65           C
ATOM     68  O   LEU     9     -49.802  -3.795  -6.096  1.00332.65           O
ATOM     69  N   ASP    10     -50.014  -5.323  -4.449  1.00204.53           N
ATOM     70  CA  ASP    10     -49.317  -6.321  -5.206  1.00204.53           C
ATOM     71  CB  ASP    10     -48.430  -7.241  -4.346  1.00204.53           C
ATOM     72  CG  ASP    10     -47.627  -8.147  -5.271  1.00204.53           C
ATOM     73  OD1 ASP    10     -47.801  -8.038  -6.514  1.00204.53           O
ATOM     74  OD2 ASP    10     -46.827  -8.965  -4.744  1.00204.53           O
ATOM     75  C   ASP    10     -50.332  -7.186  -5.879  1.00204.53           C
ATOM     76  O   ASP    10     -51.163  -7.816  -5.227  1.00204.53           O
ATOM     77  N   GLY    11     -50.281  -7.233  -7.224  1.00105.01           N
ATOM     78  CA  GLY    11     -51.194  -8.046  -7.971  1.00105.01           C
ATOM     79  C   GLY    11     -52.339  -7.181  -8.377  1.00105.01           C
ATOM     80  O   GLY    11     -52.596  -6.144  -7.769  1.00105.01           O
ATOM     81  N   ALA    12     -53.061  -7.591  -9.437  1.00256.02           N
ATOM     82  CA  ALA    12     -54.182  -6.815  -9.871  1.00256.02           C
ATOM     83  CB  ALA    12     -53.842  -5.812 -10.987  1.00256.02           C
ATOM     84  C   ALA    12     -55.191  -7.763 -10.427  1.00256.02           C
ATOM     85  O   ALA    12     -54.855  -8.866 -10.856  1.00256.02           O
ATOM     86  N   LYS    13     -56.474  -7.354 -10.410  1.00254.25           N
ATOM     87  CA  LYS    13     -57.502  -8.190 -10.951  1.00254.25           C
ATOM     88  CB  LYS    13     -58.838  -8.096 -10.193  1.00254.25           C
ATOM     89  CG  LYS    13     -59.933  -8.997 -10.769  1.00254.25           C
ATOM     90  CD  LYS    13     -61.145  -9.148  -9.847  1.00254.25           C
ATOM     91  CE  LYS    13     -60.869  -9.996  -8.604  1.00254.25           C
ATOM     92  NZ  LYS    13     -62.090 -10.091  -7.772  1.00254.25           N
ATOM     93  C   LYS    13     -57.740  -7.716 -12.345  1.00254.25           C
ATOM     94  O   LYS    13     -57.689  -6.519 -12.621  1.00254.25           O
ATOM     95  N   ASP    14     -57.986  -8.658 -13.274  1.00210.96           N
ATOM     96  CA  ASP    14     -58.212  -8.266 -14.631  1.00210.96           C
ATOM     97  CB  ASP    14     -57.487  -9.149 -15.663  1.00210.96           C
ATOM     98  CG  ASP    14     -58.035 -10.566 -15.554  1.00210.96           C
ATOM     99  OD1 ASP    14     -58.363 -10.990 -14.414  1.00210.96           O
ATOM    100  OD2 ASP    14     -58.129 -11.244 -16.612  1.00210.96           O
ATOM    101  C   ASP    14     -59.676  -8.364 -14.903  1.00210.96           C
ATOM    102  O   ASP    14     -60.314  -9.371 -14.595  1.00210.96           O
ATOM    103  N   ILE    15     -60.254  -7.288 -15.470  1.00103.03           N
ATOM    104  CA  ILE    15     -61.644  -7.307 -15.810  1.00103.03           C
ATOM    105  CB  ILE    15     -62.439  -6.206 -15.170  1.00103.03           C
ATOM    106  CG1 ILE    15     -62.415  -6.344 -13.638  1.00103.03           C
ATOM    107  CG2 ILE    15     -63.855  -6.242 -15.767  1.00103.03           C
ATOM    108  CD1 ILE    15     -61.037  -6.107 -13.022  1.00103.03           C
ATOM    109  C   ILE    15     -61.713  -7.100 -17.285  1.00103.03           C
ATOM    110  O   ILE    15     -61.053  -6.216 -17.828  1.00103.03           O
ATOM    111  N   GLU    16     -62.506  -7.934 -17.980  1.00213.13           N
ATOM    112  CA  GLU    16     -62.595  -7.794 -19.401  1.00213.13           C
ATOM    113  CB  GLU    16     -62.179  -9.055 -20.175  1.00213.13           C
ATOM    114  CG  GLU    16     -60.689  -9.380 -20.053  1.00213.13           C
ATOM    115  CD  GLU    16     -60.414 -10.639 -20.863  1.00213.13           C
ATOM    116  OE1 GLU    16     -61.384 -11.184 -21.455  1.00213.13           O
ATOM    117  OE2 GLU    16     -59.232 -11.074 -20.898  1.00213.13           O
ATOM    118  C   GLU    16     -64.018  -7.513 -19.744  1.00213.13           C
ATOM    119  O   GLU    16     -64.936  -7.897 -19.021  1.00213.13           O
ATOM    120  N   GLY    17     -64.228  -6.801 -20.867  1.00140.59           N
ATOM    121  CA  GLY    17     -65.553  -6.494 -21.311  1.00140.59           C
ATOM    122  C   GLY    17     -65.467  -6.312 -22.787  1.00140.59           C
ATOM    123  O   GLY    17     -64.390  -6.066 -23.329  1.00140.59           O
ATOM    124  N   LEU    18     -66.610  -6.430 -23.485  1.00193.07           N
ATOM    125  CA  LEU    18     -66.574  -6.273 -24.908  1.00193.07           C
ATOM    126  CB  LEU    18     -67.394  -7.330 -25.666  1.00193.07           C
ATOM    127  CG  LEU    18     -66.861  -8.764 -25.491  1.00193.07           C
ATOM    128  CD1 LEU    18     -67.711  -9.776 -26.275  1.00193.07           C
ATOM    129  CD2 LEU    18     -65.366  -8.850 -25.837  1.00193.07           C
ATOM    130  C   LEU    18     -67.160  -4.943 -25.232  1.00193.07           C
ATOM    131  O   LEU    18     -68.261  -4.612 -24.795  1.00193.07           O
ATOM    132  N   LEU    19     -66.413  -4.131 -26.002  1.00230.65           N
ATOM    133  CA  LEU    19     -66.913  -2.850 -26.397  1.00230.65           C
ATOM    134  CB  LEU    19     -65.813  -1.849 -26.791  1.00230.65           C
ATOM    135  CG  LEU    19     -64.887  -1.465 -25.622  1.00230.65           C
ATOM    136  CD1 LEU    19     -65.657  -0.713 -24.525  1.00230.65           C
ATOM    137  CD2 LEU    19     -64.124  -2.687 -25.088  1.00230.65           C
ATOM    138  C   LEU    19     -67.773  -3.077 -27.593  1.00230.65           C
ATOM    139  O   LEU    19     -67.577  -4.035 -28.339  1.00230.65           O
ATOM    140  N   GLY    20     -68.775  -2.203 -27.792  1.00 94.01           N
ATOM    141  CA  GLY    20     -69.636  -2.366 -28.923  1.00 94.01           C
ATOM    142  C   GLY    20     -71.021  -2.495 -28.392  1.00 94.01           C
ATOM    143  O   GLY    20     -71.299  -2.116 -27.256  1.00 94.01           O
ATOM    144  N   ALA    21     -71.936  -3.039 -29.213  1.00194.82           N
ATOM    145  CA  ALA    21     -73.276  -3.198 -28.743  1.00194.82           C
ATOM    146  CB  ALA    21     -74.242  -3.762 -29.800  1.00194.82           C
ATOM    147  C   ALA    21     -73.210  -4.172 -27.619  1.00194.82           C
ATOM    148  O   ALA    21     -72.406  -5.104 -27.638  1.00194.82           O
ATOM    149  N   GLY    22     -74.049  -3.966 -26.589  1.00 83.12           N
ATOM    150  CA  GLY    22     -74.013  -4.857 -25.472  1.00 83.12           C
ATOM    151  C   GLY    22     -74.242  -4.040 -24.247  1.00 83.12           C
ATOM    152  O   GLY    22     -74.837  -2.965 -24.302  1.00 83.12           O
ATOM    153  N   GLY    23     -73.765  -4.548 -23.096  1.00126.74           N
ATOM    154  CA  GLY    23     -73.939  -3.860 -21.854  1.00126.74           C
ATOM    155  C   GLY    23     -72.722  -3.029 -21.619  1.00126.74           C
ATOM    156  O   GLY    23     -72.072  -2.574 -22.558  1.00126.74           O
ATOM    157  N   GLY    24     -72.390  -2.814 -20.333  1.00 99.84           N
ATOM    158  CA  GLY    24     -71.258  -2.015 -19.971  1.00 99.84           C
ATOM    159  C   GLY    24     -71.790  -0.751 -19.385  1.00 99.84           C
ATOM    160  O   GLY    24     -72.803  -0.220 -19.835  1.00 99.84           O
ATOM    161  N   ARG    25     -71.102  -0.237 -18.347  1.00330.76           N
ATOM    162  CA  ARG    25     -71.559   0.952 -17.691  1.00330.76           C
ATOM    163  CB  ARG    25     -72.135   0.669 -16.294  1.00330.76           C
ATOM    164  CG  ARG    25     -72.636   1.908 -15.552  1.00330.76           C
ATOM    165  CD  ARG    25     -73.142   1.593 -14.143  1.00330.76           C
ATOM    166  NE  ARG    25     -74.271   0.629 -14.277  1.00330.76           N
ATOM    167  CZ  ARG    25     -74.521  -0.273 -13.283  1.00330.76           C
ATOM    168  NH1 ARG    25     -73.736  -0.295 -12.167  1.00330.76           N
ATOM    169  NH2 ARG    25     -75.554  -1.156 -13.408  1.00330.76           N
ATOM    170  C   ARG    25     -70.380   1.851 -17.514  1.00330.76           C
ATOM    171  O   ARG    25     -69.244   1.391 -17.415  1.00330.76           O
ATOM    172  N   ASN    26     -70.626   3.177 -17.494  1.00251.04           N
ATOM    173  CA  ASN    26     -69.556   4.109 -17.299  1.00251.04           C
ATOM    174  CB  ASN    26     -69.301   5.015 -18.515  1.00251.04           C
ATOM    175  CG  ASN    26     -68.773   4.144 -19.646  1.00251.04           C
ATOM    176  OD1 ASN    26     -69.323   4.132 -20.746  1.00251.04           O
ATOM    177  ND2 ASN    26     -67.675   3.390 -19.370  1.00251.04           N
ATOM    178  C   ASN    26     -69.949   4.995 -16.161  1.00251.04           C
ATOM    179  O   ASN    26     -71.124   5.320 -15.994  1.00251.04           O
ATOM    180  N   LEU    27     -68.967   5.391 -15.328  1.00227.27           N
ATOM    181  CA  LEU    27     -69.273   6.240 -14.214  1.00227.27           C
ATOM    182  CB  LEU    27     -69.023   5.575 -12.849  1.00227.27           C
ATOM    183  CG  LEU    27     -69.905   4.337 -12.601  1.00227.27           C
ATOM    184  CD1 LEU    27     -69.619   3.713 -11.225  1.00227.27           C
ATOM    185  CD2 LEU    27     -71.394   4.658 -12.815  1.00227.27           C
ATOM    186  C   LEU    27     -68.383   7.439 -14.287  1.00227.27           C
ATOM    187  O   LEU    27     -67.242   7.350 -14.736  1.00227.27           O
ATOM    188  N   VAL    28     -68.902   8.611 -13.865  1.00106.27           N
ATOM    189  CA  VAL    28     -68.104   9.803 -13.863  1.00106.27           C
ATOM    190  CB  VAL    28     -68.685  10.913 -14.689  1.00106.27           C
ATOM    191  CG1 VAL    28     -68.727  10.456 -16.158  1.00106.27           C
ATOM    192  CG2 VAL    28     -70.062  11.285 -14.114  1.00106.27           C
ATOM    193  C   VAL    28     -68.044  10.284 -12.448  1.00106.27           C
ATOM    194  O   VAL    28     -69.057  10.314 -11.750  1.00106.27           O
ATOM    195  N   ALA    29     -66.836  10.651 -11.977  1.00 47.52           N
ATOM    196  CA  ALA    29     -66.694  11.095 -10.620  1.00 47.52           C
ATOM    197  CB  ALA    29     -65.230  11.360 -10.231  1.00 47.52           C
ATOM    198  C   ALA    29     -67.447  12.374 -10.425  1.00 47.52           C
ATOM    199  O   ALA    29     -68.230  12.500  -9.485  1.00 47.52           O
ATOM    200  N   HIS    30     -67.258  13.345 -11.342  1.00217.03           N
ATOM    201  CA  HIS    30     -67.901  14.626 -11.232  1.00217.03           C
ATOM    202  ND1 HIS    30     -70.273  16.648 -10.011  1.00217.03           N
ATOM    203  CG  HIS    30     -70.101  15.877 -11.138  1.00217.03           C
ATOM    204  CB  HIS    30     -69.434  14.535 -11.144  1.00217.03           C
ATOM    205  NE2 HIS    30     -71.159  17.789 -11.701  1.00217.03           N
ATOM    206  CD2 HIS    30     -70.648  16.589 -12.162  1.00217.03           C
ATOM    207  CE1 HIS    30     -70.910  17.780 -10.404  1.00217.03           C
ATOM    208  C   HIS    30     -67.386  15.327 -10.008  1.00217.03           C
ATOM    209  O   HIS    30     -67.046  14.692  -9.011  1.00217.03           O
ATOM    210  N   SER    31     -67.286  16.674 -10.058  1.00158.51           N
ATOM    211  CA  SER    31     -66.803  17.382  -8.904  1.00158.51           C
ATOM    212  CB  SER    31     -65.319  17.774  -9.008  1.00158.51           C
ATOM    213  OG  SER    31     -64.512  16.609  -9.094  1.00158.51           O
ATOM    214  C   SER    31     -67.582  18.655  -8.753  1.00158.51           C
ATOM    215  O   SER    31     -67.884  19.347  -9.724  1.00158.51           O
ATOM    216  N   PRO    32     -67.931  18.946  -7.528  1.00179.51           N
ATOM    217  CA  PRO    32     -68.650  20.166  -7.247  1.00179.51           C
ATOM    218  CD  PRO    32     -68.376  17.858  -6.670  1.00179.51           C
ATOM    219  CB  PRO    32     -69.420  19.920  -5.952  1.00179.51           C
ATOM    220  CG  PRO    32     -69.600  18.395  -5.913  1.00179.51           C
ATOM    221  C   PRO    32     -67.736  21.352  -7.149  1.00179.51           C
ATOM    222  O   PRO    32     -66.535  21.164  -6.959  1.00179.51           O
ATOM    223  N   LEU    33     -68.287  22.579  -7.288  1.00273.32           N
ATOM    224  CA  LEU    33     -67.514  23.784  -7.154  1.00273.32           C
ATOM    225  CB  LEU    33     -67.266  24.507  -8.489  1.00273.32           C
ATOM    226  CG  LEU    33     -66.421  23.685  -9.481  1.00273.32           C
ATOM    227  CD1 LEU    33     -67.145  22.395  -9.898  1.00273.32           C
ATOM    228  CD2 LEU    33     -65.983  24.538 -10.683  1.00273.32           C
ATOM    229  C   LEU    33     -68.292  24.722  -6.276  1.00273.32           C
ATOM    230  O   LEU    33     -69.522  24.688  -6.266  1.00273.32           O
ATOM    231  N   THR    34     -67.594  25.577  -5.495  1.00282.95           N
ATOM    232  CA  THR    34     -68.287  26.496  -4.632  1.00282.95           C
ATOM    233  CB  THR    34     -68.289  26.070  -3.193  1.00282.95           C
ATOM    234  OG1 THR    34     -69.126  26.923  -2.427  1.00282.95           O
ATOM    235  CG2 THR    34     -66.845  26.118  -2.664  1.00282.95           C
ATOM    236  C   THR    34     -67.607  27.834  -4.688  1.00282.95           C
ATOM    237  O   THR    34     -66.438  27.929  -5.062  1.00282.95           O
ATOM    238  N   SER    35     -68.343  28.915  -4.336  1.00146.36           N
ATOM    239  CA  SER    35     -67.766  30.233  -4.316  1.00146.36           C
ATOM    240  CB  SER    35     -68.440  31.199  -5.305  1.00146.36           C
ATOM    241  OG  SER    35     -67.832  32.479  -5.238  1.00146.36           O
ATOM    242  C   SER    35     -67.971  30.793  -2.943  1.00146.36           C
ATOM    243  O   SER    35     -68.974  31.451  -2.663  1.00146.36           O
ATOM    244  N   HIS    36     -66.977  30.578  -2.062  1.00254.33           N
ATOM    245  CA  HIS    36     -67.048  30.996  -0.693  1.00254.33           C
ATOM    246  ND1 HIS    36     -70.289  31.039   0.141  1.00254.33           N
ATOM    247  CG  HIS    36     -69.384  30.087  -0.271  1.00254.33           C
ATOM    248  CB  HIS    36     -67.943  30.062   0.145  1.00254.33           C
ATOM    249  NE2 HIS    36     -71.394  29.649  -1.197  1.00254.33           N
ATOM    250  CD2 HIS    36     -70.075  29.245  -1.087  1.00254.33           C
ATOM    251  CE1 HIS    36     -71.474  30.729  -0.442  1.00254.33           C
ATOM    252  C   HIS    36     -65.642  30.853  -0.211  1.00254.33           C
ATOM    253  O   HIS    36     -64.728  30.998  -1.020  1.00254.33           O
ATOM    254  N   PRO    37     -65.387  30.617   1.052  1.00202.15           N
ATOM    255  CA  PRO    37     -64.022  30.348   1.394  1.00202.15           C
ATOM    256  CD  PRO    37     -66.063  31.342   2.121  1.00202.15           C
ATOM    257  CB  PRO    37     -63.935  30.459   2.912  1.00202.15           C
ATOM    258  CG  PRO    37     -65.020  31.499   3.243  1.00202.15           C
ATOM    259  C   PRO    37     -63.670  29.014   0.822  1.00202.15           C
ATOM    260  O   PRO    37     -64.512  28.118   0.845  1.00202.15           O
ATOM    261  N   ALA    38     -62.435  28.875   0.304  1.00279.12           N
ATOM    262  CA  ALA    38     -61.992  27.687  -0.365  1.00279.12           C
ATOM    263  CB  ALA    38     -63.079  26.980  -1.194  1.00279.12           C
ATOM    264  C   ALA    38     -60.979  28.191  -1.330  1.00279.12           C
ATOM    265  O   ALA    38     -60.321  29.196  -1.060  1.00279.12           O
ATOM    266  N   ALA    39     -60.793  27.481  -2.461  1.00234.09           N
ATOM    267  CA  ALA    39     -59.933  28.032  -3.463  1.00234.09           C
ATOM    268  CB  ALA    39     -59.871  27.205  -4.759  1.00234.09           C
ATOM    269  C   ALA    39     -60.581  29.337  -3.776  1.00234.09           C
ATOM    270  O   ALA    39     -61.804  29.446  -3.713  1.00234.09           O
ATOM    271  N   PRO    40     -59.824  30.348  -4.074  1.00205.01           N
ATOM    272  CA  PRO    40     -60.464  31.618  -4.214  1.00205.01           C
ATOM    273  CD  PRO    40     -58.469  30.475  -3.564  1.00205.01           C
ATOM    274  CB  PRO    40     -59.338  32.647  -4.264  1.00205.01           C
ATOM    275  CG  PRO    40     -58.234  31.990  -3.409  1.00205.01           C
ATOM    276  C   PRO    40     -61.477  31.715  -5.300  1.00205.01           C
ATOM    277  O   PRO    40     -61.114  31.706  -6.475  1.00205.01           O
ATOM    278  N   THR    41     -62.759  31.816  -4.901  1.00254.06           N
ATOM    279  CA  THR    41     -63.860  32.064  -5.780  1.00254.06           C
ATOM    280  CB  THR    41     -64.377  30.832  -6.476  1.00254.06           C
ATOM    281  OG1 THR    41     -64.776  29.845  -5.536  1.00254.06           O
ATOM    282  CG2 THR    41     -63.270  30.276  -7.387  1.00254.06           C
ATOM    283  C   THR    41     -64.939  32.612  -4.902  1.00254.06           C
ATOM    284  O   THR    41     -65.570  31.865  -4.158  1.00254.06           O
ATOM    285  N   LEU    42     -65.160  33.942  -4.950  1.00358.55           N
ATOM    286  CA  LEU    42     -66.158  34.568  -4.126  1.00358.55           C
ATOM    287  CB  LEU    42     -66.087  34.086  -2.654  1.00358.55           C
ATOM    288  CG  LEU    42     -67.089  34.685  -1.647  1.00358.55           C
ATOM    289  CD1 LEU    42     -67.038  33.920  -0.315  1.00358.55           C
ATOM    290  CD2 LEU    42     -66.823  36.177  -1.398  1.00358.55           C
ATOM    291  C   LEU    42     -65.838  36.022  -4.160  1.00358.55           C
ATOM    292  O   LEU    42     -64.660  36.372  -4.164  1.00358.55           O
ATOM    293  N   MET    43     -66.853  36.915  -4.242  1.00285.59           N
ATOM    294  CA  MET    43     -66.471  38.292  -4.143  1.00285.59           C
ATOM    295  CB  MET    43     -65.505  38.736  -5.262  1.00285.59           C
ATOM    296  CG  MET    43     -66.036  38.511  -6.680  1.00285.59           C
ATOM    297  SD  MET    43     -64.899  39.034  -7.998  1.00285.59           S
ATOM    298  CE  MET    43     -63.681  37.725  -7.678  1.00285.59           C
ATOM    299  C   MET    43     -67.638  39.234  -4.162  1.00285.59           C
ATOM    300  O   MET    43     -67.931  39.823  -5.200  1.00285.59           O
ATOM    301  N   PRO    44     -68.338  39.432  -3.078  1.00203.09           N
ATOM    302  CA  PRO    44     -69.252  40.535  -3.054  1.00203.09           C
ATOM    303  CD  PRO    44     -68.746  38.374  -2.175  1.00203.09           C
ATOM    304  CB  PRO    44     -70.152  40.318  -1.833  1.00203.09           C
ATOM    305  CG  PRO    44     -69.519  39.128  -1.082  1.00203.09           C
ATOM    306  C   PRO    44     -68.289  41.667  -2.960  1.00203.09           C
ATOM    307  O   PRO    44     -68.578  42.782  -3.389  1.00203.09           O
ATOM    308  N   ALA    45     -67.135  41.338  -2.353  1.00292.37           N
ATOM    309  CA  ALA    45     -65.951  42.116  -2.180  1.00292.37           C
ATOM    310  CB  ALA    45     -66.099  43.243  -1.143  1.00292.37           C
ATOM    311  C   ALA    45     -65.021  41.098  -1.611  1.00292.37           C
ATOM    312  O   ALA    45     -65.457  40.278  -0.807  1.00292.37           O
ATOM    313  N   VAL    46     -63.730  41.094  -1.997  1.00165.19           N
ATOM    314  CA  VAL    46     -62.903  40.053  -1.462  1.00165.19           C
ATOM    315  CB  VAL    46     -62.951  38.807  -2.289  1.00165.19           C
ATOM    316  CG1 VAL    46     -64.331  38.165  -2.128  1.00165.19           C
ATOM    317  CG2 VAL    46     -62.623  39.177  -3.744  1.00165.19           C
ATOM    318  C   VAL    46     -61.471  40.477  -1.392  1.00165.19           C
ATOM    319  O   VAL    46     -61.072  41.513  -1.914  1.00165.19           O
ATOM    320  N   ASN    47     -60.676  39.685  -0.646  1.00271.21           N
ATOM    321  CA  ASN    47     -59.252  39.818  -0.561  1.00271.21           C
ATOM    322  CB  ASN    47     -58.735  41.237  -0.296  1.00271.21           C
ATOM    323  CG  ASN    47     -57.270  41.250  -0.728  1.00271.21           C
ATOM    324  OD1 ASN    47     -56.733  40.234  -1.166  1.00271.21           O
ATOM    325  ND2 ASN    47     -56.600  42.428  -0.615  1.00271.21           N
ATOM    326  C   ASN    47     -58.835  38.911   0.553  1.00271.21           C
ATOM    327  O   ASN    47     -59.668  38.189   1.095  1.00271.21           O
ATOM    328  N   TYR    48     -57.542  38.888   0.930  1.00282.81           N
ATOM    329  CA  TYR    48     -57.190  37.961   1.967  1.00282.81           C
ATOM    330  CB  TYR    48     -55.873  37.211   1.704  1.00282.81           C
ATOM    331  CG  TYR    48     -55.658  36.264   2.835  1.00282.81           C
ATOM    332  CD1 TYR    48     -56.304  35.049   2.852  1.00282.81           C
ATOM    333  CD2 TYR    48     -54.812  36.583   3.873  1.00282.81           C
ATOM    334  CE1 TYR    48     -56.114  34.166   3.888  1.00282.81           C
ATOM    335  CE2 TYR    48     -54.618  35.704   4.913  1.00282.81           C
ATOM    336  CZ  TYR    48     -55.269  34.493   4.921  1.00282.81           C
ATOM    337  OH  TYR    48     -55.071  33.590   5.987  1.00282.81           O
ATOM    338  C   TYR    48     -57.024  38.738   3.231  1.00282.81           C
ATOM    339  O   TYR    48     -56.050  39.463   3.416  1.00282.81           O
ATOM    340  N   ALA    49     -58.005  38.592   4.139  1.00279.35           N
ATOM    341  CA  ALA    49     -58.009  39.293   5.387  1.00279.35           C
ATOM    342  CB  ALA    49     -57.593  40.769   5.273  1.00279.35           C
ATOM    343  C   ALA    49     -59.432  39.266   5.816  1.00279.35           C
ATOM    344  O   ALA    49     -60.237  38.560   5.212  1.00279.35           O
ATOM    345  N   PRO    50     -59.789  39.971   6.851  1.00198.56           N
ATOM    346  CA  PRO    50     -61.179  40.009   7.173  1.00198.56           C
ATOM    347  CD  PRO    50     -58.944  40.169   8.016  1.00198.56           C
ATOM    348  CB  PRO    50     -61.270  40.739   8.509  1.00198.56           C
ATOM    349  CG  PRO    50     -59.925  40.393   9.184  1.00198.56           C
ATOM    350  C   PRO    50     -61.809  40.668   5.997  1.00198.56           C
ATOM    351  O   PRO    50     -61.445  41.799   5.679  1.00198.56           O
ATOM    352  N   LEU    51     -62.755  39.979   5.337  1.00248.88           N
ATOM    353  CA  LEU    51     -63.295  40.503   4.124  1.00248.88           C
ATOM    354  CB  LEU    51     -62.169  40.941   3.173  1.00248.88           C
ATOM    355  CG  LEU    51     -62.613  41.754   1.948  1.00248.88           C
ATOM    356  CD1 LEU    51     -61.403  42.104   1.068  1.00248.88           C
ATOM    357  CD2 LEU    51     -63.746  41.064   1.181  1.00248.88           C
ATOM    358  C   LEU    51     -63.987  39.313   3.550  1.00248.88           C
ATOM    359  O   LEU    51     -65.117  39.005   3.923  1.00248.88           O
ATOM    360  N   ASP    52     -63.312  38.653   2.588  1.00198.41           N
ATOM    361  CA  ASP    52     -63.717  37.402   2.012  1.00198.41           C
ATOM    362  CB  ASP    52     -64.562  37.524   0.735  1.00198.41           C
ATOM    363  CG  ASP    52     -65.999  37.837   1.134  1.00198.41           C
ATOM    364  OD1 ASP    52     -66.372  37.518   2.295  1.00198.41           O
ATOM    365  OD2 ASP    52     -66.748  38.383   0.282  1.00198.41           O
ATOM    366  C   ASP    52     -62.446  36.688   1.668  1.00198.41           C
ATOM    367  O   ASP    52     -61.432  36.865   2.340  1.00198.41           O
ATOM    368  N   LEU    53     -62.478  35.823   0.634  1.00200.20           N
ATOM    369  CA  LEU    53     -61.287  35.162   0.173  1.00200.20           C
ATOM    370  CB  LEU    53     -61.557  33.918  -0.692  1.00200.20           C
ATOM    371  CG  LEU    53     -62.098  32.709   0.086  1.00200.20           C
ATOM    372  CD1 LEU    53     -62.038  31.449  -0.788  1.00200.20           C
ATOM    373  CD2 LEU    53     -61.382  32.534   1.435  1.00200.20           C
ATOM    374  C   LEU    53     -60.554  36.163  -0.664  1.00200.20           C
ATOM    375  O   LEU    53     -61.167  37.151  -1.053  1.00200.20           O
ATOM    376  N   PRO    54     -59.283  35.985  -0.959  1.00 86.09           N
ATOM    377  CA  PRO    54     -58.527  36.971  -1.692  1.00 86.09           C
ATOM    378  CD  PRO    54     -58.662  34.670  -1.034  1.00 86.09           C
ATOM    379  CB  PRO    54     -57.177  36.323  -1.989  1.00 86.09           C
ATOM    380  CG  PRO    54     -57.509  34.822  -2.039  1.00 86.09           C
ATOM    381  C   PRO    54     -59.216  37.405  -2.947  1.00 86.09           C
ATOM    382  O   PRO    54     -59.838  36.579  -3.614  1.00 86.09           O
ATOM    383  N   GLY    55     -59.122  38.714  -3.264  1.00 50.30           N
ATOM    384  CA  GLY    55     -59.757  39.282  -4.417  1.00 50.30           C
ATOM    385  C   GLY    55     -59.772  40.762  -4.202  1.00 50.30           C
ATOM    386  O   GLY    55     -58.922  41.296  -3.490  1.00 50.30           O
ATOM    387  N   SER    56     -60.743  41.474  -4.811  1.00162.92           N
ATOM    388  CA  SER    56     -60.804  42.897  -4.626  1.00162.92           C
ATOM    389  CB  SER    56     -60.901  43.684  -5.944  1.00162.92           C
ATOM    390  OG  SER    56     -59.727  43.484  -6.718  1.00162.92           O
ATOM    391  C   SER    56     -62.033  43.208  -3.830  1.00162.92           C
ATOM    392  O   SER    56     -63.101  42.645  -4.069  1.00162.92           O
ATOM    393  N   ALA    57     -61.897  44.108  -2.833  1.00235.69           N
ATOM    394  CA  ALA    57     -63.004  44.465  -1.991  1.00235.69           C
ATOM    395  CB  ALA    57     -63.191  43.560  -0.767  1.00235.69           C
ATOM    396  C   ALA    57     -62.709  45.797  -1.404  1.00235.69           C
ATOM    397  O   ALA    57     -61.628  46.349  -1.601  1.00235.69           O
ATOM    398  N   GLU    58     -63.703  46.377  -0.706  1.00222.16           N
ATOM    399  CA  GLU    58     -63.440  47.611  -0.029  1.00222.16           C
ATOM    400  CB  GLU    58     -64.693  48.442   0.364  1.00222.16           C
ATOM    401  CG  GLU    58     -65.695  47.846   1.354  1.00222.16           C
ATOM    402  CD  GLU    58     -65.219  48.188   2.760  1.00222.16           C
ATOM    403  OE1 GLU    58     -64.143  48.833   2.877  1.00222.16           O
ATOM    404  OE2 GLU    58     -65.925  47.811   3.733  1.00222.16           O
ATOM    405  C   GLU    58     -62.510  47.363   1.135  1.00222.16           C
ATOM    406  O   GLU    58     -61.695  48.234   1.425  1.00222.16           O
ATOM    407  N   PRO    59     -62.580  46.247   1.842  1.00154.52           N
ATOM    408  CA  PRO    59     -61.638  45.914   2.898  1.00154.52           C
ATOM    409  CD  PRO    59     -63.853  45.575   2.067  1.00154.52           C
ATOM    410  CB  PRO    59     -62.418  45.104   3.934  1.00154.52           C
ATOM    411  CG  PRO    59     -63.592  44.517   3.144  1.00154.52           C
ATOM    412  C   PRO    59     -60.409  45.155   2.450  1.00154.52           C
ATOM    413  O   PRO    59     -59.790  44.576   3.342  1.00154.52           O
ATOM    414  N   PRO    60     -60.004  45.118   1.205  1.00194.81           N
ATOM    415  CA  PRO    60     -59.074  44.114   0.747  1.00194.81           C
ATOM    416  CD  PRO    60     -59.754  46.371   0.506  1.00194.81           C
ATOM    417  CB  PRO    60     -58.624  44.573  -0.634  1.00194.81           C
ATOM    418  CG  PRO    60     -58.610  46.098  -0.482  1.00194.81           C
ATOM    419  C   PRO    60     -57.868  43.775   1.571  1.00194.81           C
ATOM    420  O   PRO    60     -57.743  42.586   1.861  1.00194.81           O
ATOM    421  N   LYS    61     -57.044  44.774   1.983  1.00306.62           N
ATOM    422  CA  LYS    61     -55.738  44.661   2.611  1.00306.62           C
ATOM    423  CB  LYS    61     -55.563  45.532   3.866  1.00306.62           C
ATOM    424  CG  LYS    61     -54.172  45.391   4.488  1.00306.62           C
ATOM    425  CD  LYS    61     -53.874  46.404   5.593  1.00306.62           C
ATOM    426  CE  LYS    61     -54.242  45.901   6.991  1.00306.62           C
ATOM    427  NZ  LYS    61     -53.322  44.814   7.394  1.00306.62           N
ATOM    428  C   LYS    61     -55.409  43.255   3.005  1.00306.62           C
ATOM    429  O   LYS    61     -55.996  42.705   3.935  1.00306.62           O
ATOM    430  N   GLN    62     -54.460  42.630   2.276  1.00272.49           N
ATOM    431  CA  GLN    62     -54.134  41.259   2.541  1.00272.49           C
ATOM    432  CB  GLN    62     -54.441  40.310   1.367  1.00272.49           C
ATOM    433  CG  GLN    62     -53.591  40.570   0.120  1.00272.49           C
ATOM    434  CD  GLN    62     -53.978  39.540  -0.933  1.00272.49           C
ATOM    435  OE1 GLN    62     -54.298  39.884  -2.069  1.00272.49           O
ATOM    436  NE2 GLN    62     -53.941  38.236  -0.548  1.00272.49           N
ATOM    437  C   GLN    62     -52.667  41.151   2.779  1.00272.49           C
ATOM    438  O   GLN    62     -51.881  41.969   2.305  1.00272.49           O
ATOM    439  N   CYS    63     -52.270  40.124   3.557  1.00105.37           N
ATOM    440  CA  CYS    63     -50.882  39.885   3.815  1.00105.37           C
ATOM    441  CB  CYS    63     -50.470  40.140   5.273  1.00105.37           C
ATOM    442  SG  CYS    63     -48.702  39.824   5.560  1.00105.37           S
ATOM    443  C   CYS    63     -50.638  38.437   3.536  1.00105.37           C
ATOM    444  O   CYS    63     -51.518  37.600   3.729  1.00105.37           O
ATOM    445  N   HIS    64     -49.426  38.108   3.051  1.00210.58           N
ATOM    446  CA  HIS    64     -49.104  36.739   2.783  1.00210.58           C
ATOM    447  ND1 HIS    64     -48.506  34.445   0.500  1.00210.58           N
ATOM    448  CG  HIS    64     -47.713  35.123   1.399  1.00210.58           C
ATOM    449  CB  HIS    64     -47.931  36.553   1.801  1.00210.58           C
ATOM    450  NE2 HIS    64     -46.934  33.018   1.159  1.00210.58           N
ATOM    451  CD2 HIS    64     -46.757  34.236   1.791  1.00210.58           C
ATOM    452  CE1 HIS    64     -47.996  33.192   0.394  1.00210.58           C
ATOM    453  C   HIS    64     -48.721  36.123   4.086  1.00210.58           C
ATOM    454  O   HIS    64     -48.352  36.817   5.032  1.00210.58           O
ATOM    455  N   PRO    65     -48.834  34.830   4.169  1.00156.78           N
ATOM    456  CA  PRO    65     -48.467  34.175   5.390  1.00156.78           C
ATOM    457  CD  PRO    65     -49.910  34.132   3.480  1.00156.78           C
ATOM    458  CB  PRO    65     -49.053  32.769   5.303  1.00156.78           C
ATOM    459  CG  PRO    65     -50.281  32.950   4.392  1.00156.78           C
ATOM    460  C   PRO    65     -46.985  34.217   5.541  1.00156.78           C
ATOM    461  O   PRO    65     -46.283  34.290   4.534  1.00156.78           O
ATOM    462  N   CYS    66     -46.481  34.189   6.787  1.00 94.36           N
ATOM    463  CA  CYS    66     -45.065  34.249   6.987  1.00 94.36           C
ATOM    464  CB  CYS    66     -44.280  33.233   6.136  1.00 94.36           C
ATOM    465  SG  CYS    66     -42.484  33.325   6.405  1.00 94.36           S
ATOM    466  C   CYS    66     -44.622  35.626   6.618  1.00 94.36           C
ATOM    467  O   CYS    66     -45.312  36.357   5.908  1.00 94.36           O
ATOM    468  N   PRO    67     -43.488  36.013   7.121  1.00144.60           N
ATOM    469  CA  PRO    67     -43.000  37.319   6.787  1.00144.60           C
ATOM    470  CD  PRO    67     -43.112  35.625   8.471  1.00144.60           C
ATOM    471  CB  PRO    67     -41.921  37.639   7.815  1.00144.60           C
ATOM    472  CG  PRO    67     -42.356  36.832   9.052  1.00144.60           C
ATOM    473  C   PRO    67     -42.525  37.326   5.374  1.00144.60           C
ATOM    474  O   PRO    67     -42.131  36.275   4.872  1.00144.60           O
ATOM    475  N   GLY    68     -42.570  38.495   4.710  1.00 73.88           N
ATOM    476  CA  GLY    68     -42.117  38.565   3.356  1.00 73.88           C
ATOM    477  C   GLY    68     -43.059  39.456   2.619  1.00 73.88           C
ATOM    478  O   GLY    68     -44.015  39.978   3.189  1.00 73.88           O
ATOM    479  N   VAL    69     -42.800  39.648   1.313  1.00 90.72           N
ATOM    480  CA  VAL    69     -43.648  40.478   0.514  1.00 90.72           C
ATOM    481  CB  VAL    69     -42.989  40.981  -0.737  1.00 90.72           C
ATOM    482  CG1 VAL    69     -42.646  39.774  -1.625  1.00 90.72           C
ATOM    483  CG2 VAL    69     -43.927  41.998  -1.409  1.00 90.72           C
ATOM    484  C   VAL    69     -44.815  39.648   0.102  1.00 90.72           C
ATOM    485  O   VAL    69     -44.716  38.430  -0.038  1.00 90.72           O
ATOM    486  N   PRO    70     -45.935  40.288  -0.061  1.00159.58           N
ATOM    487  CA  PRO    70     -47.098  39.565  -0.485  1.00159.58           C
ATOM    488  CD  PRO    70     -46.275  41.414   0.794  1.00159.58           C
ATOM    489  CB  PRO    70     -48.283  40.490  -0.221  1.00159.58           C
ATOM    490  CG  PRO    70     -47.803  41.356   0.960  1.00159.58           C
ATOM    491  C   PRO    70     -46.924  39.169  -1.911  1.00159.58           C
ATOM    492  O   PRO    70     -46.219  39.866  -2.640  1.00159.58           O
ATOM    493  N   GLN    71     -47.540  38.047  -2.329  1.00249.14           N
ATOM    494  CA  GLN    71     -47.383  37.613  -3.683  1.00249.14           C
ATOM    495  CB  GLN    71     -46.587  36.302  -3.812  1.00249.14           C
ATOM    496  CG  GLN    71     -47.280  35.103  -3.160  1.00249.14           C
ATOM    497  CD  GLN    71     -46.393  33.883  -3.358  1.00249.14           C
ATOM    498  OE1 GLN    71     -45.312  33.973  -3.940  1.00249.14           O
ATOM    499  NE2 GLN    71     -46.857  32.707  -2.857  1.00249.14           N
ATOM    500  C   GLN    71     -48.742  37.367  -4.248  1.00249.14           C
ATOM    501  O   GLN    71     -49.700  37.131  -3.515  1.00249.14           O
ATOM    502  N   GLY    72     -48.854  37.442  -5.586  1.00143.36           N
ATOM    503  CA  GLY    72     -50.111  37.196  -6.225  1.00143.36           C
ATOM    504  C   GLY    72     -49.814  36.775  -7.625  1.00143.36           C
ATOM    505  O   GLY    72     -48.791  37.152  -8.194  1.00143.36           O
ATOM    506  N   THR    73     -50.717  35.974  -8.219  1.00259.20           N
ATOM    507  CA  THR    73     -50.508  35.523  -9.563  1.00259.20           C
ATOM    508  CB  THR    73     -50.184  34.062  -9.661  1.00259.20           C
ATOM    509  OG1 THR    73     -49.815  33.729 -10.991  1.00259.20           O
ATOM    510  CG2 THR    73     -51.417  33.252  -9.231  1.00259.20           C
ATOM    511  C   THR    73     -51.784  35.740 -10.305  1.00259.20           C
ATOM    512  O   THR    73     -52.828  35.987  -9.707  1.00259.20           O
ATOM    513  N   SER    74     -51.721  35.673 -11.648  1.00149.05           N
ATOM    514  CA  SER    74     -52.908  35.857 -12.425  1.00149.05           C
ATOM    515  CB  SER    74     -52.770  36.934 -13.516  1.00149.05           C
ATOM    516  OG  SER    74     -53.988  37.060 -14.236  1.00149.05           O
ATOM    517  C   SER    74     -53.195  34.566 -13.113  1.00149.05           C
ATOM    518  O   SER    74     -52.297  33.867 -13.578  1.00149.05           O
ATOM    519  N   PRO    75     -54.451  34.229 -13.145  1.00 94.14           N
ATOM    520  CA  PRO    75     -54.869  33.027 -13.809  1.00 94.14           C
ATOM    521  CD  PRO    75     -55.341  34.580 -12.052  1.00 94.14           C
ATOM    522  CB  PRO    75     -56.213  32.636 -13.188  1.00 94.14           C
ATOM    523  CG  PRO    75     -56.662  33.884 -12.407  1.00 94.14           C
ATOM    524  C   PRO    75     -54.934  33.272 -15.279  1.00 94.14           C
ATOM    525  O   PRO    75     -54.990  34.431 -15.687  1.00 94.14           O
ATOM    526  N   ALA    76     -54.915  32.199 -16.093  1.00188.66           N
ATOM    527  CA  ALA    76     -54.998  32.381 -17.510  1.00188.66           C
ATOM    528  CB  ALA    76     -53.960  31.564 -18.299  1.00188.66           C
ATOM    529  C   ALA    76     -56.349  31.908 -17.931  1.00188.66           C
ATOM    530  O   ALA    76     -56.854  30.890 -17.459  1.00188.66           O
ATOM    531  N   PRO    77     -56.957  32.671 -18.793  1.00 84.43           N
ATOM    532  CA  PRO    77     -58.256  32.317 -19.291  1.00 84.43           C
ATOM    533  CD  PRO    77     -56.754  34.108 -18.782  1.00 84.43           C
ATOM    534  CB  PRO    77     -58.905  33.621 -19.765  1.00 84.43           C
ATOM    535  CG  PRO    77     -57.749  34.634 -19.826  1.00 84.43           C
ATOM    536  C   PRO    77     -58.139  31.285 -20.362  1.00 84.43           C
ATOM    537  O   PRO    77     -57.062  31.138 -20.937  1.00 84.43           O
ATOM    538  N   VAL    78     -59.235  30.551 -20.635  1.00 39.98           N
ATOM    539  CA  VAL    78     -59.222  29.569 -21.677  1.00 39.98           C
ATOM    540  CB  VAL    78     -59.896  28.287 -21.279  1.00 39.98           C
ATOM    541  CG1 VAL    78     -59.943  27.341 -22.490  1.00 39.98           C
ATOM    542  CG2 VAL    78     -59.152  27.707 -20.064  1.00 39.98           C
ATOM    543  C   VAL    78     -60.001  30.162 -22.804  1.00 39.98           C
ATOM    544  O   VAL    78     -61.133  30.609 -22.622  1.00 39.98           O
ATOM    545  N   PRO    79     -59.404  30.185 -23.965  1.00172.08           N
ATOM    546  CA  PRO    79     -60.020  30.782 -25.118  1.00172.08           C
ATOM    547  CD  PRO    79     -58.408  29.191 -24.334  1.00172.08           C
ATOM    548  CB  PRO    79     -59.112  30.431 -26.294  1.00172.08           C
ATOM    549  CG  PRO    79     -58.498  29.085 -25.866  1.00172.08           C
ATOM    550  C   PRO    79     -61.401  30.249 -25.323  1.00172.08           C
ATOM    551  O   PRO    79     -62.310  31.051 -25.531  1.00172.08           O
ATOM    552  N   TYR    80     -61.581  28.917 -25.232  1.00352.78           N
ATOM    553  CA  TYR    80     -62.863  28.304 -25.438  1.00352.78           C
ATOM    554  CB  TYR    80     -63.966  28.851 -24.515  1.00352.78           C
ATOM    555  CG  TYR    80     -65.224  28.126 -24.848  1.00352.78           C
ATOM    556  CD1 TYR    80     -65.470  26.876 -24.328  1.00352.78           C
ATOM    557  CD2 TYR    80     -66.159  28.698 -25.680  1.00352.78           C
ATOM    558  CE1 TYR    80     -66.632  26.206 -24.636  1.00352.78           C
ATOM    559  CE2 TYR    80     -67.320  28.034 -25.991  1.00352.78           C
ATOM    560  CZ  TYR    80     -67.559  26.785 -25.469  1.00352.78           C
ATOM    561  OH  TYR    80     -68.750  26.098 -25.786  1.00352.78           O
ATOM    562  C   TYR    80     -63.292  28.513 -26.858  1.00352.78           C
ATOM    563  O   TYR    80     -63.184  29.605 -27.410  1.00352.78           O
ATOM    564  N   GLY    81     -63.777  27.438 -27.509  1.00160.89           N
ATOM    565  CA  GLY    81     -64.223  27.595 -28.861  1.00160.89           C
ATOM    566  C   GLY    81     -65.122  26.449 -29.182  1.00160.89           C
ATOM    567  O   GLY    81     -64.949  25.342 -28.673  1.00160.89           O
ATOM    568  N   TYR    82     -66.122  26.699 -30.051  1.00313.85           N
ATOM    569  CA  TYR    82     -67.025  25.658 -30.442  1.00313.85           C
ATOM    570  CB  TYR    82     -68.468  25.884 -29.956  1.00313.85           C
ATOM    571  CG  TYR    82     -69.290  24.739 -30.440  1.00313.85           C
ATOM    572  CD1 TYR    82     -69.303  23.547 -29.745  1.00313.85           C
ATOM    573  CD2 TYR    82     -70.048  24.853 -31.578  1.00313.85           C
ATOM    574  CE1 TYR    82     -70.061  22.490 -30.188  1.00313.85           C
ATOM    575  CE2 TYR    82     -70.809  23.799 -32.026  1.00313.85           C
ATOM    576  CZ  TYR    82     -70.815  22.614 -31.330  1.00313.85           C
ATOM    577  OH  TYR    82     -71.595  21.530 -31.786  1.00313.85           O
ATOM    578  C   TYR    82     -67.060  25.648 -31.934  1.00313.85           C
ATOM    579  O   TYR    82     -67.057  26.700 -32.572  1.00313.85           O
ATOM    580  N   PHE    83     -67.071  24.445 -32.535  1.00286.42           N
ATOM    581  CA  PHE    83     -67.124  24.364 -33.963  1.00286.42           C
ATOM    582  CB  PHE    83     -65.778  23.992 -34.608  1.00286.42           C
ATOM    583  CG  PHE    83     -65.975  23.948 -36.084  1.00286.42           C
ATOM    584  CD1 PHE    83     -65.935  25.104 -36.829  1.00286.42           C
ATOM    585  CD2 PHE    83     -66.198  22.751 -36.724  1.00286.42           C
ATOM    586  CE1 PHE    83     -66.118  25.068 -38.191  1.00286.42           C
ATOM    587  CE2 PHE    83     -66.381  22.708 -38.087  1.00286.42           C
ATOM    588  CZ  PHE    83     -66.340  23.868 -38.823  1.00286.42           C
ATOM    589  C   PHE    83     -68.096  23.286 -34.309  1.00286.42           C
ATOM    590  O   PHE    83     -68.356  22.391 -33.506  1.00286.42           O
ATOM    591  N   GLY    84     -68.683  23.361 -35.520  1.00117.28           N
ATOM    592  CA  GLY    84     -69.606  22.345 -35.929  1.00117.28           C
ATOM    593  C   GLY    84     -70.439  22.912 -37.030  1.00117.28           C
ATOM    594  O   GLY    84     -70.379  24.106 -37.319  1.00117.28           O
ATOM    595  N   GLY    85     -71.247  22.050 -37.676  1.00 96.74           N
ATOM    596  CA  GLY    85     -72.098  22.509 -38.732  1.00 96.74           C
ATOM    597  C   GLY    85     -72.203  21.408 -39.734  1.00 96.74           C
ATOM    598  O   GLY    85     -71.542  20.377 -39.614  1.00 96.74           O
ATOM    599  N   GLY    86     -73.050  21.608 -40.761  1.00121.60           N
ATOM    600  CA  GLY    86     -73.204  20.619 -41.784  1.00121.60           C
ATOM    601  C   GLY    86     -74.370  21.032 -42.619  1.00121.60           C
ATOM    602  O   GLY    86     -75.200  21.832 -42.193  1.00121.60           O
ATOM    603  N   TYR    87     -74.461  20.486 -43.847  1.00309.46           N
ATOM    604  CA  TYR    87     -75.557  20.832 -44.700  1.00309.46           C
ATOM    605  CB  TYR    87     -75.140  21.673 -45.919  1.00309.46           C
ATOM    606  CG  TYR    87     -76.364  21.967 -46.714  1.00309.46           C
ATOM    607  CD1 TYR    87     -77.200  22.994 -46.342  1.00309.46           C
ATOM    608  CD2 TYR    87     -76.675  21.225 -47.830  1.00309.46           C
ATOM    609  CE1 TYR    87     -78.332  23.279 -47.070  1.00309.46           C
ATOM    610  CE2 TYR    87     -77.806  21.505 -48.561  1.00309.46           C
ATOM    611  CZ  TYR    87     -78.637  22.531 -48.181  1.00309.46           C
ATOM    612  OH  TYR    87     -79.797  22.818 -48.930  1.00309.46           O
ATOM    613  C   TYR    87     -76.132  19.550 -45.207  1.00309.46           C
ATOM    614  O   TYR    87     -75.414  18.571 -45.399  1.00309.46           O
ATOM    615  N   TYR    88     -77.462  19.519 -45.419  1.00316.92           N
ATOM    616  CA  TYR    88     -78.079  18.323 -45.907  1.00316.92           C
ATOM    617  CB  TYR    88     -79.094  17.714 -44.922  1.00316.92           C
ATOM    618  CG  TYR    88     -79.655  16.485 -45.550  1.00316.92           C
ATOM    619  CD1 TYR    88     -78.973  15.293 -45.488  1.00316.92           C
ATOM    620  CD2 TYR    88     -80.870  16.526 -46.197  1.00316.92           C
ATOM    621  CE1 TYR    88     -79.491  14.157 -46.067  1.00316.92           C
ATOM    622  CE2 TYR    88     -81.392  15.395 -46.776  1.00316.92           C
ATOM    623  CZ  TYR    88     -80.703  14.208 -46.712  1.00316.92           C
ATOM    624  OH  TYR    88     -81.238  13.046 -47.307  1.00316.92           O
ATOM    625  C   TYR    88     -78.829  18.677 -47.148  1.00316.92           C
ATOM    626  O   TYR    88     -79.440  19.741 -47.234  1.00316.92           O
ATOM    627  N   SER    89     -78.781  17.789 -48.161  1.00199.82           N
ATOM    628  CA  SER    89     -79.488  18.059 -49.379  1.00199.82           C
ATOM    629  CB  SER    89     -78.568  18.269 -50.594  1.00199.82           C
ATOM    630  OG  SER    89     -77.756  19.418 -50.404  1.00199.82           O
ATOM    631  C   SER    89     -80.324  16.861 -49.683  1.00199.82           C
ATOM    632  O   SER    89     -79.946  15.730 -49.379  1.00199.82           O
ATOM    633  N   CYS    90     -81.511  17.090 -50.280  1.00 96.94           N
ATOM    634  CA  CYS    90     -82.355  15.996 -50.650  1.00 96.94           C
ATOM    635  CB  CYS    90     -83.613  15.862 -49.772  1.00 96.94           C
ATOM    636  SG  CYS    90     -84.662  14.464 -50.268  1.00 96.94           S
ATOM    637  C   CYS    90     -82.819  16.263 -52.044  1.00 96.94           C
ATOM    638  O   CYS    90     -83.048  17.412 -52.419  1.00 96.94           O
ATOM    639  N   ARG    91     -82.949  15.202 -52.861  1.00216.47           N
ATOM    640  CA  ARG    91     -83.406  15.407 -54.204  1.00216.47           C
ATOM    641  CB  ARG    91     -82.309  15.211 -55.262  1.00216.47           C
ATOM    642  CG  ARG    91     -82.794  15.431 -56.695  1.00216.47           C
ATOM    643  CD  ARG    91     -83.161  16.883 -57.004  1.00216.47           C
ATOM    644  NE  ARG    91     -83.611  16.938 -58.425  1.00216.47           N
ATOM    645  CZ  ARG    91     -82.701  17.145 -59.421  1.00216.47           C
ATOM    646  NH1 ARG    91     -81.377  17.298 -59.115  1.00216.47           N
ATOM    647  NH2 ARG    91     -83.114  17.194 -60.722  1.00216.47           N
ATOM    648  C   ARG    91     -84.468  14.397 -54.482  1.00216.47           C
ATOM    649  O   ARG    91     -84.348  13.234 -54.100  1.00216.47           O
ATOM    650  N   VAL    92     -85.557  14.831 -55.142  1.00121.03           N
ATOM    651  CA  VAL    92     -86.599  13.914 -55.493  1.00121.03           C
ATOM    652  CB  VAL    92     -87.777  13.960 -54.563  1.00121.03           C
ATOM    653  CG1 VAL    92     -87.313  13.528 -53.162  1.00121.03           C
ATOM    654  CG2 VAL    92     -88.384  15.371 -54.613  1.00121.03           C
ATOM    655  C   VAL    92     -87.094  14.311 -56.844  1.00121.03           C
ATOM    656  O   VAL    92     -87.092  15.493 -57.188  1.00121.03           O
ATOM    657  N   SER    93     -87.511  13.323 -57.658  1.00207.66           N
ATOM    658  CA  SER    93     -88.027  13.659 -58.951  1.00207.66           C
ATOM    659  CB  SER    93     -86.971  13.605 -60.070  1.00207.66           C
ATOM    660  OG  SER    93     -87.560  13.948 -61.314  1.00207.66           O
ATOM    661  C   SER    93     -89.073  12.651 -59.291  1.00207.66           C
ATOM    662  O   SER    93     -89.000  11.496 -58.871  1.00207.66           O
ATOM    663  N   ARG    94     -90.099  13.077 -60.054  1.00339.64           N
ATOM    664  CA  ARG    94     -91.120  12.160 -60.461  1.00339.64           C
ATOM    665  CB  ARG    94     -92.380  12.201 -59.578  1.00339.64           C
ATOM    666  CG  ARG    94     -93.464  11.217 -60.024  1.00339.64           C
ATOM    667  CD  ARG    94     -94.721  11.252 -59.150  1.00339.64           C
ATOM    668  NE  ARG    94     -94.336  10.778 -57.792  1.00339.64           N
ATOM    669  CZ  ARG    94     -95.253  10.782 -56.781  1.00339.64           C
ATOM    670  NH1 ARG    94     -96.525  11.220 -57.016  1.00339.64           N
ATOM    671  NH2 ARG    94     -94.900  10.349 -55.535  1.00339.64           N
ATOM    672  C   ARG    94     -91.537  12.557 -61.838  1.00339.64           C
ATOM    673  O   ARG    94     -91.536  13.740 -62.179  1.00339.64           O
ATOM    674  N   SER    95     -91.883  11.567 -62.681  1.00225.23           N
ATOM    675  CA  SER    95     -92.322  11.892 -64.006  1.00225.23           C
ATOM    676  CB  SER    95     -91.200  11.852 -65.054  1.00225.23           C
ATOM    677  OG  SER    95     -91.716  12.185 -66.335  1.00225.23           O
ATOM    678  C   SER    95     -93.334  10.869 -64.403  1.00225.23           C
ATOM    679  O   SER    95     -93.299   9.734 -63.936  1.00225.23           O
ATOM    680  N   SER    96     -94.286  11.265 -65.272  1.00214.74           N
ATOM    681  CA  SER    96     -95.263  10.327 -65.734  1.00214.74           C
ATOM    682  CB  SER    96     -96.611  10.431 -65.000  1.00214.74           C
ATOM    683  OG  SER    96     -97.523   9.471 -65.515  1.00214.74           O
ATOM    684  C   SER    96     -95.520  10.638 -67.170  1.00214.74           C
ATOM    685  O   SER    96     -95.469  11.793 -67.584  1.00214.74           O
ATOM    686  N   LEU    97     -95.782   9.593 -67.978  1.00205.21           N
ATOM    687  CA  LEU    97     -96.061   9.824 -69.364  1.00205.21           C
ATOM    688  CB  LEU    97     -94.989   9.264 -70.316  1.00205.21           C
ATOM    689  CG  LEU    97     -93.614   9.936 -70.153  1.00205.21           C
ATOM    690  CD1 LEU    97     -92.586   9.343 -71.128  1.00205.21           C
ATOM    691  CD2 LEU    97     -93.724  11.465 -70.259  1.00205.21           C
ATOM    692  C   LEU    97     -97.339   9.121 -69.683  1.00205.21           C
ATOM    693  O   LEU    97     -97.550   7.984 -69.265  1.00205.21           O
ATOM    694  N   LYS    98     -98.244   9.797 -70.416  1.00246.18           N
ATOM    695  CA  LYS    98     -99.469   9.157 -70.789  1.00246.18           C
ATOM    696  CB  LYS    98    -100.719   9.823 -70.193  1.00246.18           C
ATOM    697  CG  LYS    98    -102.024   9.130 -70.589  1.00246.18           C
ATOM    698  CD  LYS    98    -103.232   9.573 -69.761  1.00246.18           C
ATOM    699  CE  LYS    98    -104.538   8.882 -70.163  1.00246.18           C
ATOM    700  NZ  LYS    98    -104.929   9.300 -71.528  1.00246.18           N
ATOM    701  C   LYS    98     -99.580   9.260 -72.274  1.00246.18           C
ATOM    702  O   LYS    98     -99.410  10.332 -72.855  1.00246.18           O
ATOM    703  N   PRO    99     -99.830   8.149 -72.903  1.00 78.60           N
ATOM    704  CA  PRO    99    -100.000   8.157 -74.327  1.00 78.60           C
ATOM    705  CD  PRO    99     -99.295   6.885 -72.427  1.00 78.60           C
ATOM    706  CB  PRO    99     -99.689   6.736 -74.806  1.00 78.60           C
ATOM    707  CG  PRO    99     -99.679   5.884 -73.524  1.00 78.60           C
ATOM    708  C   PRO    99    -101.377   8.622 -74.663  1.00 78.60           C
ATOM    709  O   PRO    99    -102.273   8.476 -73.834  1.00 78.60           O
ATOM    710  N   CYS   100    -101.566   9.200 -75.864  1.00 94.97           N
ATOM    711  CA  CYS   100    -102.877   9.625 -76.253  1.00 94.97           C
ATOM    712  CB  CYS   100    -103.080  11.146 -76.173  1.00 94.97           C
ATOM    713  SG  CYS   100    -104.755  11.653 -76.666  1.00 94.97           S
ATOM    714  C   CYS   100    -103.057   9.232 -77.681  1.00 94.97           C
ATOM    715  O   CYS   100    -102.125   9.311 -78.479  1.00 94.97           O
ATOM    716  N   ALA   101    -104.271   8.774 -78.038  1.00261.17           N
ATOM    717  CA  ALA   101    -104.512   8.415 -79.403  1.00261.17           C
ATOM    718  CB  ALA   101    -104.481   6.898 -79.656  1.00261.17           C
ATOM    719  C   ALA   101    -105.884   8.888 -79.747  1.00261.17           C
ATOM    720  O   ALA   101    -106.782   8.889 -78.906  1.00261.17           O
ATOM    721  N   GLN   102    -106.075   9.330 -81.004  1.00371.56           N
ATOM    722  CA  GLN   102    -107.375   9.767 -81.412  1.00371.56           C
ATOM    723  CB  GLN   102    -107.539  11.297 -81.431  1.00371.56           C
ATOM    724  CG  GLN   102    -106.655  12.003 -82.463  1.00371.56           C
ATOM    725  CD  GLN   102    -105.207  11.905 -82.004  1.00371.56           C
ATOM    726  OE1 GLN   102    -104.501  10.953 -82.332  1.00371.56           O
ATOM    727  NE2 GLN   102    -104.750  12.918 -81.220  1.00371.56           N
ATOM    728  C   GLN   102    -107.583   9.289 -82.810  1.00371.56           C
ATOM    729  O   GLN   102    -106.650   9.257 -83.611  1.00371.56           O
ATOM    730  N   ALA   103    -108.824   8.877 -83.132  1.00295.90           N
ATOM    731  CA  ALA   103    -109.099   8.442 -84.468  1.00295.90           C
ATOM    732  CB  ALA   103    -109.180   6.913 -84.616  1.00295.90           C
ATOM    733  C   ALA   103    -110.435   8.990 -84.836  1.00295.90           C
ATOM    734  O   ALA   103    -111.321   9.113 -83.992  1.00295.90           O
ATOM    735  N   ALA   104    -110.608   9.360 -86.119  1.00294.09           N
ATOM    736  CA  ALA   104    -111.879   9.865 -86.542  1.00294.09           C
ATOM    737  CB  ALA   104    -112.003  11.394 -86.433  1.00294.09           C
ATOM    738  C   ALA   104    -112.036   9.514 -87.983  1.00294.09           C
ATOM    739  O   ALA   104    -111.054   9.375 -88.710  1.00294.09           O
ATOM    740  N   THR   105    -113.294   9.337 -88.428  1.00314.93           N
ATOM    741  CA  THR   105    -113.527   9.038 -89.808  1.00314.93           C
ATOM    742  CB  THR   105    -114.125   7.681 -90.038  1.00314.93           C
ATOM    743  OG1 THR   105    -115.399   7.595 -89.417  1.00314.93           O
ATOM    744  CG2 THR   105    -113.176   6.622 -89.454  1.00314.93           C
ATOM    745  C   THR   105    -114.514  10.042 -90.301  1.00314.93           C
ATOM    746  O   THR   105    -115.461  10.392 -89.600  1.00314.93           O
ATOM    747  N   LEU   106    -114.300  10.554 -91.527  1.00270.59           N
ATOM    748  CA  LEU   106    -115.227  11.509 -92.054  1.00270.59           C
ATOM    749  CB  LEU   106    -114.557  12.849 -92.428  1.00270.59           C
ATOM    750  CG  LEU   106    -115.501  14.021 -92.800  1.00270.59           C
ATOM    751  CD1 LEU   106    -114.684  15.282 -93.135  1.00270.59           C
ATOM    752  CD2 LEU   106    -116.496  13.675 -93.918  1.00270.59           C
ATOM    753  C   LEU   106    -115.783  10.898 -93.297  1.00270.59           C
ATOM    754  O   LEU   106    -115.046  10.388 -94.138  1.00270.59           O
ATOM    755  N   ALA   107    -117.122  10.916 -93.432  1.00284.85           N
ATOM    756  CA  ALA   107    -117.725  10.386 -94.617  1.00284.85           C
ATOM    757  CB  ALA   107    -118.379   9.009 -94.414  1.00284.85           C
ATOM    758  C   ALA   107    -118.806  11.334 -95.009  1.00284.85           C
ATOM    759  O   ALA   107    -119.458  11.935 -94.156  1.00284.85           O
ATOM    760  N   ALA   108    -119.011  11.511 -96.328  1.00289.26           N
ATOM    761  CA  ALA   108    -120.055  12.388 -96.761  1.00289.26           C
ATOM    762  CB  ALA   108    -119.566  13.801 -97.122  1.00289.26           C
ATOM    763  C   ALA   108    -120.642  11.797 -98.000  1.00289.26           C
ATOM    764  O   ALA   108    -119.949  11.134 -98.771  1.00289.26           O
ATOM    765  N   TYR   109    -121.953  12.007 -98.206  1.00269.44           N
ATOM    766  CA  TYR   109    -122.577  11.504 -99.392  1.00269.44           C
ATOM    767  CB  TYR   109    -123.702  10.495 -99.095  1.00269.44           C
ATOM    768  CG  TYR   109    -124.283  10.025-100.385  1.00269.44           C
ATOM    769  CD1 TYR   109    -123.615   9.105-101.156  1.00269.44           C
ATOM    770  CD2 TYR   109    -125.507  10.490-100.812  1.00269.44           C
ATOM    771  CE1 TYR   109    -124.149   8.662-102.344  1.00269.44           C
ATOM    772  CE2 TYR   109    -126.046  10.051-101.998  1.00269.44           C
ATOM    773  CZ  TYR   109    -125.365   9.139-102.768  1.00269.44           C
ATOM    774  OH  TYR   109    -125.915   8.686-103.987  1.00269.44           O
ATOM    775  C   TYR   109    -123.181  12.687-100.069  1.00269.44           C
ATOM    776  O   TYR   109    -123.948  13.442 -99.471  1.00269.44           O
ATOM    777  N   PRO   110    -122.824  12.890-101.305  1.00117.28           N
ATOM    778  CA  PRO   110    -123.369  14.002-102.028  1.00117.28           C
ATOM    779  CD  PRO   110    -121.492  12.544-101.768  1.00117.28           C
ATOM    780  CB  PRO   110    -122.393  14.293-103.173  1.00117.28           C
ATOM    781  CG  PRO   110    -121.456  13.072-103.208  1.00117.28           C
ATOM    782  C   PRO   110    -124.756  13.693-102.473  1.00117.28           C
ATOM    783  O   PRO   110    -125.067  12.522-102.681  1.00117.28           O
ATOM    784  N   ALA   111    -125.610  14.724-102.618  1.00248.68           N
ATOM    785  CA  ALA   111    -126.945  14.483-103.072  1.00248.68           C
ATOM    786  CB  ALA   111    -127.988  14.461-101.942  1.00248.68           C
ATOM    787  C   ALA   111    -127.305  15.611-103.979  1.00248.68           C
ATOM    788  O   ALA   111    -126.821  16.729-103.816  1.00248.68           O
ATOM    789  N   GLU   112    -128.155  15.332-104.983  1.00300.95           N
ATOM    790  CA  GLU   112    -128.566  16.374-105.875  1.00300.95           C
ATOM    791  CB  GLU   112    -128.127  16.148-107.332  1.00300.95           C
ATOM    792  CG  GLU   112    -128.565  17.266-108.281  1.00300.95           C
ATOM    793  CD  GLU   112    -127.695  18.484-108.004  1.00300.95           C
ATOM    794  OE1 GLU   112    -126.817  18.395-107.105  1.00300.95           O
ATOM    795  OE2 GLU   112    -127.898  19.523-108.688  1.00300.95           O
ATOM    796  C   GLU   112    -130.056  16.395-105.861  1.00300.95           C
ATOM    797  O   GLU   112    -130.701  15.348-105.871  1.00300.95           O
ATOM    798  N   THR   113    -130.647  17.602-105.812  1.00167.99           N
ATOM    799  CA  THR   113    -132.075  17.684-105.820  1.00167.99           C
ATOM    800  CB  THR   113    -132.650  18.289-104.573  1.00167.99           C
ATOM    801  OG1 THR   113    -132.269  17.526-103.438  1.00167.99           O
ATOM    802  CG2 THR   113    -134.183  18.316-104.703  1.00167.99           C
ATOM    803  C   THR   113    -132.460  18.570-106.955  1.00167.99           C
ATOM    804  O   THR   113    -131.827  19.592-107.217  1.00167.99           O
ATOM    805  N   PRO   114    -133.476  18.166-107.659  1.00104.11           N
ATOM    806  CA  PRO   114    -133.965  18.966-108.744  1.00104.11           C
ATOM    807  CD  PRO   114    -133.719  16.751-107.877  1.00104.11           C
ATOM    808  CB  PRO   114    -134.721  18.015-109.676  1.00104.11           C
ATOM    809  CG  PRO   114    -134.901  16.725-108.856  1.00104.11           C
ATOM    810  C   PRO   114    -134.806  20.066-108.188  1.00104.11           C
ATOM    811  O   PRO   114    -135.309  19.923-107.075  1.00104.11           O
ATOM    812  N   THR   115    -134.960  21.176-108.933  1.00286.10           N
ATOM    813  CA  THR   115    -135.782  22.242-108.448  1.00286.10           C
ATOM    814  CB  THR   115    -135.051  23.544-108.295  1.00286.10           C
ATOM    815  OG1 THR   115    -135.881  24.499-107.651  1.00286.10           O
ATOM    816  CG2 THR   115    -134.638  24.047-109.688  1.00286.10           C
ATOM    817  C   THR   115    -136.861  22.453-109.454  1.00286.10           C
ATOM    818  O   THR   115    -136.619  22.411-110.659  1.00286.10           O
ATOM    819  N   ALA   116    -138.102  22.663-108.976  1.00262.78           N
ATOM    820  CA  ALA   116    -139.182  22.888-109.887  1.00262.78           C
ATOM    821  CB  ALA   116    -139.941  21.607-110.272  1.00262.78           C
ATOM    822  C   ALA   116    -140.156  23.787-109.205  1.00262.78           C
ATOM    823  O   ALA   116    -140.192  23.866-107.978  1.00262.78           O
ATOM    824  N   GLY   117    -140.963  24.514-109.999  1.00139.42           N
ATOM    825  CA  GLY   117    -141.951  25.373-109.422  1.00139.42           C
ATOM    826  C   GLY   117    -142.501  26.217-110.521  1.00139.42           C
ATOM    827  O   GLY   117    -141.832  26.470-111.521  1.00139.42           O
ATOM    828  N   GLU   118    -143.755  26.679-110.353  1.00317.84           N
ATOM    829  CA  GLU   118    -144.354  27.515-111.347  1.00317.84           C
ATOM    830  CB  GLU   118    -145.422  26.797-112.194  1.00317.84           C
ATOM    831  CG  GLU   118    -146.606  26.256-111.385  1.00317.84           C
ATOM    832  CD  GLU   118    -147.620  27.376-111.194  1.00317.84           C
ATOM    833  OE1 GLU   118    -147.463  28.437-111.855  1.00317.84           O
ATOM    834  OE2 GLU   118    -148.567  27.183-110.386  1.00317.84           O
ATOM    835  C   GLU   118    -145.016  28.639-110.627  1.00317.84           C
ATOM    836  O   GLU   118    -145.467  28.482-109.493  1.00317.84           O
ATOM    837  N   GLU   119    -145.070  29.821-111.267  1.00289.91           N
ATOM    838  CA  GLU   119    -145.714  30.934-110.637  1.00289.91           C
ATOM    839  CB  GLU   119    -144.843  32.204-110.595  1.00289.91           C
ATOM    840  CG  GLU   119    -145.523  33.398-109.918  1.00289.91           C
ATOM    841  CD  GLU   119    -146.393  34.104-110.950  1.00289.91           C
ATOM    842  OE1 GLU   119    -146.242  33.800-112.163  1.00289.91           O
ATOM    843  OE2 GLU   119    -147.217  34.963-110.537  1.00289.91           O
ATOM    844  C   GLU   119    -146.934  31.244-111.441  1.00289.91           C
ATOM    845  O   GLU   119    -146.881  31.301-112.668  1.00289.91           O
ATOM    846  N   TYR   120    -148.075  31.430-110.758  1.00253.44           N
ATOM    847  CA  TYR   120    -149.278  31.750-111.464  1.00253.44           C
ATOM    848  CB  TYR   120    -150.401  30.725-111.220  1.00253.44           C
ATOM    849  CG  TYR   120    -151.608  31.131-111.994  1.00253.44           C
ATOM    850  CD1 TYR   120    -151.669  30.920-113.351  1.00253.44           C
ATOM    851  CD2 TYR   120    -152.689  31.702-111.360  1.00253.44           C
ATOM    852  CE1 TYR   120    -152.780  31.287-114.071  1.00253.44           C
ATOM    853  CE2 TYR   120    -153.805  32.071-112.076  1.00253.44           C
ATOM    854  CZ  TYR   120    -153.851  31.865-113.434  1.00253.44           C
ATOM    855  OH  TYR   120    -154.994  32.242-114.170  1.00253.44           O
ATOM    856  C   TYR   120    -149.734  33.071-110.944  1.00253.44           C
ATOM    857  O   TYR   120    -149.921  33.256-109.742  1.00253.44           O
ATOM    858  N   PRO   121    -149.884  34.011-111.834  1.00100.27           N
ATOM    859  CA  PRO   121    -150.336  35.312-111.432  1.00100.27           C
ATOM    860  CD  PRO   121    -149.028  34.073-113.005  1.00100.27           C
ATOM    861  CB  PRO   121    -149.876  36.283-112.522  1.00100.27           C
ATOM    862  CG  PRO   121    -149.438  35.383-113.691  1.00100.27           C
ATOM    863  C   PRO   121    -151.810  35.291-111.218  1.00100.27           C
ATOM    864  O   PRO   121    -152.487  34.464-111.824  1.00100.27           O
ATOM    865  N   SER   122    -152.330  36.185-110.355  1.00149.97           N
ATOM    866  CA  SER   122    -153.742  36.226-110.132  1.00149.97           C
ATOM    867  CB  SER   122    -154.180  35.550-108.821  1.00149.97           C
ATOM    868  OG  SER   122    -153.643  36.250-107.709  1.00149.97           O
ATOM    869  C   SER   122    -154.125  37.663-110.035  1.00149.97           C
ATOM    870  O   SER   122    -153.298  38.516-109.717  1.00149.97           O
ATOM    871  N   ARG   123    -155.399  37.974-110.336  1.00273.62           N
ATOM    872  CA  ARG   123    -155.836  39.334-110.239  1.00273.62           C
ATOM    873  CB  ARG   123    -156.433  39.883-111.548  1.00273.62           C
ATOM    874  CG  ARG   123    -156.894  41.338-111.445  1.00273.62           C
ATOM    875  CD  ARG   123    -155.744  42.336-111.289  1.00273.62           C
ATOM    876  NE  ARG   123    -156.342  43.698-111.206  1.00273.62           N
ATOM    877  CZ  ARG   123    -156.756  44.192-110.001  1.00273.62           C
ATOM    878  NH1 ARG   123    -156.618  43.437-108.873  1.00273.62           N
ATOM    879  NH2 ARG   123    -157.304  45.441-109.927  1.00273.62           N
ATOM    880  C   ARG   123    -156.914  39.369-109.210  1.00273.62           C
ATOM    881  O   ARG   123    -157.836  38.555-109.219  1.00273.62           O
ATOM    882  N   PRO   124    -156.791  40.288-108.299  1.00105.34           N
ATOM    883  CA  PRO   124    -157.792  40.430-107.283  1.00105.34           C
ATOM    884  CD  PRO   124    -155.480  40.697-107.827  1.00105.34           C
ATOM    885  CB  PRO   124    -157.112  41.127-106.099  1.00105.34           C
ATOM    886  CG  PRO   124    -155.784  41.657-106.669  1.00105.34           C
ATOM    887  C   PRO   124    -158.965  41.174-107.828  1.00105.34           C
ATOM    888  O   PRO   124    -158.802  41.912-108.798  1.00105.34           O
ATOM    889  N   THR   125    -160.157  40.980-107.234  1.00278.79           N
ATOM    890  CA  THR   125    -161.312  41.693-107.685  1.00278.79           C
ATOM    891  CB  THR   125    -162.382  40.809-108.257  1.00278.79           C
ATOM    892  OG1 THR   125    -163.409  41.597-108.841  1.00278.79           O
ATOM    893  CG2 THR   125    -162.955  39.936-107.127  1.00278.79           C
ATOM    894  C   THR   125    -161.891  42.374-106.491  1.00278.79           C
ATOM    895  O   THR   125    -161.854  41.840-105.384  1.00278.79           O
ATOM    896  N   GLU   126    -162.427  43.593-106.683  1.00309.97           N
ATOM    897  CA  GLU   126    -163.003  44.286-105.572  1.00309.97           C
ATOM    898  CB  GLU   126    -162.252  45.570-105.190  1.00309.97           C
ATOM    899  CG  GLU   126    -162.868  46.309-103.999  1.00309.97           C
ATOM    900  CD  GLU   126    -162.031  47.551-103.731  1.00309.97           C
ATOM    901  OE1 GLU   126    -161.038  47.767-104.477  1.00309.97           O
ATOM    902  OE2 GLU   126    -162.372  48.301-102.778  1.00309.97           O
ATOM    903  C   GLU   126    -164.390  44.683-105.956  1.00309.97           C
ATOM    904  O   GLU   126    -164.643  45.074-107.096  1.00309.97           O
ATOM    905  N   PHE   127    -165.335  44.568-105.005  1.00308.38           N
ATOM    906  CA  PHE   127    -166.685  44.963-105.279  1.00308.38           C
ATOM    907  CB  PHE   127    -167.675  43.786-105.324  1.00308.38           C
ATOM    908  CG  PHE   127    -169.023  44.349-105.619  1.00308.38           C
ATOM    909  CD1 PHE   127    -169.401  44.621-106.914  1.00308.38           C
ATOM    910  CD2 PHE   127    -169.912  44.602-104.600  1.00308.38           C
ATOM    911  CE1 PHE   127    -170.646  45.139-107.187  1.00308.38           C
ATOM    912  CE2 PHE   127    -171.157  45.119-104.867  1.00308.38           C
ATOM    913  CZ  PHE   127    -171.527  45.389-106.162  1.00308.38           C
ATOM    914  C   PHE   127    -167.105  45.850-104.156  1.00308.38           C
ATOM    915  O   PHE   127    -166.664  45.678-103.020  1.00308.38           O
ATOM    916  N   ALA   128    -167.960  46.848-104.450  1.00282.76           N
ATOM    917  CA  ALA   128    -168.404  47.718-103.405  1.00282.76           C
ATOM    918  CB  ALA   128    -167.642  49.053-103.347  1.00282.76           C
ATOM    919  C   ALA   128    -169.838  48.041-103.662  1.00282.76           C
ATOM    920  O   ALA   128    -170.294  48.034-104.804  1.00282.76           O
ATOM    921  N   PHE   129    -170.594  48.313-102.582  1.00301.68           N
ATOM    922  CA  PHE   129    -171.972  48.674-102.727  1.00301.68           C
ATOM    923  CB  PHE   129    -172.946  47.633-102.149  1.00301.68           C
ATOM    924  CG  PHE   129    -174.330  48.138-102.376  1.00301.68           C
ATOM    925  CD1 PHE   129    -174.957  47.941-103.583  1.00301.68           C
ATOM    926  CD2 PHE   129    -175.002  48.807-101.376  1.00301.68           C
ATOM    927  CE1 PHE   129    -176.234  48.405-103.795  1.00301.68           C
ATOM    928  CE2 PHE   129    -176.278  49.273-101.583  1.00301.68           C
ATOM    929  CZ  PHE   129    -176.897  49.072-102.793  1.00301.68           C
ATOM    930  C   PHE   129    -172.161  49.935-101.954  1.00301.68           C
ATOM    931  O   PHE   129    -171.479  50.168-100.958  1.00301.68           O
ATOM    932  N   TYR   130    -173.084  50.803-102.409  1.00261.00           N
ATOM    933  CA  TYR   130    -173.292  52.027-101.696  1.00261.00           C
ATOM    934  CB  TYR   130    -173.035  53.272-102.566  1.00261.00           C
ATOM    935  CG  TYR   130    -173.251  54.497-101.744  1.00261.00           C
ATOM    936  CD1 TYR   130    -172.312  54.882-100.816  1.00261.00           C
ATOM    937  CD2 TYR   130    -174.374  55.273-101.916  1.00261.00           C
ATOM    938  CE1 TYR   130    -172.496  56.013-100.057  1.00261.00           C
ATOM    939  CE2 TYR   130    -174.564  56.407-101.161  1.00261.00           C
ATOM    940  CZ  TYR   130    -173.626  56.777-100.228  1.00261.00           C
ATOM    941  OH  TYR   130    -173.819  57.939 -99.452  1.00261.00           O
ATOM    942  C   TYR   130    -174.720  52.044-101.257  1.00261.00           C
ATOM    943  O   TYR   130    -175.643  51.917-102.060  1.00261.00           O
ATOM    944  N   PRO   131    -174.904  52.168 -99.974  1.00169.43           N
ATOM    945  CA  PRO   131    -176.242  52.213 -99.450  1.00169.43           C
ATOM    946  CD  PRO   131    -173.991  51.503 -99.058  1.00169.43           C
ATOM    947  CB  PRO   131    -176.131  51.847 -97.972  1.00169.43           C
ATOM    948  CG  PRO   131    -174.864  50.978 -97.907  1.00169.43           C
ATOM    949  C   PRO   131    -176.835  53.563 -99.681  1.00169.43           C
ATOM    950  O   PRO   131    -176.083  54.513 -99.885  1.00169.43           O
ATOM    951  N   GLY   132    -178.177  53.673 -99.662  1.00115.79           N
ATOM    952  CA  GLY   132    -178.789  54.954 -99.857  1.00115.79           C
ATOM    953  C   GLY   132    -180.179  54.872 -99.320  1.00115.79           C
ATOM    954  O   GLY   132    -180.740  53.786 -99.181  1.00115.79           O
ATOM    955  N   TYR   133    -180.774  56.038 -99.002  1.00312.47           N
ATOM    956  CA  TYR   133    -182.111  56.042 -98.489  1.00312.47           C
ATOM    957  CB  TYR   133    -182.234  56.682 -97.095  1.00312.47           C
ATOM    958  CG  TYR   133    -181.780  58.097 -97.204  1.00312.47           C
ATOM    959  CD1 TYR   133    -180.439  58.402 -97.181  1.00312.47           C
ATOM    960  CD2 TYR   133    -182.694  59.119 -97.325  1.00312.47           C
ATOM    961  CE1 TYR   133    -180.015  59.706 -97.280  1.00312.47           C
ATOM    962  CE2 TYR   133    -182.275  60.425 -97.424  1.00312.47           C
ATOM    963  CZ  TYR   133    -180.934  60.720 -97.402  1.00312.47           C
ATOM    964  OH  TYR   133    -180.501  62.059 -97.504  1.00312.47           O
ATOM    965  C   TYR   133    -182.953  56.838 -99.431  1.00312.47           C
ATOM    966  O   TYR   133    -182.621  57.959 -99.814  1.00312.47           O
ATOM    967  N   PRO   134    -184.028  56.231 -99.839  1.00158.66           N
ATOM    968  CA  PRO   134    -184.967  56.860-100.724  1.00158.66           C
ATOM    969  CD  PRO   134    -184.094  54.783 -99.912  1.00158.66           C
ATOM    970  CB  PRO   134    -185.829  55.732-101.300  1.00158.66           C
ATOM    971  CG  PRO   134    -185.514  54.506-100.423  1.00158.66           C
ATOM    972  C   PRO   134    -185.752  57.929-100.037  1.00158.66           C
ATOM    973  O   PRO   134    -186.375  58.736-100.724  1.00158.66           O
ATOM    974  N   GLY   135    -185.749  57.955 -98.692  1.00 86.49           N
ATOM    975  CA  GLY   135    -186.554  58.916 -97.996  1.00 86.49           C
ATOM    976  C   GLY   135    -186.010  60.281 -98.255  1.00 86.49           C
ATOM    977  O   GLY   135    -184.813  60.461 -98.472  1.00 86.49           O
ATOM    978  N   THR   136    -186.908  61.286 -98.236  1.00283.08           N
ATOM    979  CA  THR   136    -186.517  62.647 -98.446  1.00283.08           C
ATOM    980  CB  THR   136    -186.987  63.210 -99.754  1.00283.08           C
ATOM    981  OG1 THR   136    -188.406  63.221 -99.801  1.00283.08           O
ATOM    982  CG2 THR   136    -186.426  62.342-100.893  1.00283.08           C
ATOM    983  C   THR   136    -187.161  63.452 -97.363  1.00283.08           C
ATOM    984  O   THR   136    -188.121  63.009 -96.739  1.00283.08           O
ATOM    985  N   TYR   137    -186.624  64.659 -97.100  1.00315.21           N
ATOM    986  CA  TYR   137    -187.190  65.482 -96.071  1.00315.21           C
ATOM    987  CB  TYR   137    -186.250  65.680 -94.869  1.00315.21           C
ATOM    988  CG  TYR   137    -186.947  66.545 -93.876  1.00315.21           C
ATOM    989  CD1 TYR   137    -187.885  66.012 -93.022  1.00315.21           C
ATOM    990  CD2 TYR   137    -186.656  67.887 -93.794  1.00315.21           C
ATOM    991  CE1 TYR   137    -188.527  66.808 -92.103  1.00315.21           C
ATOM    992  CE2 TYR   137    -187.294  68.688 -92.877  1.00315.21           C
ATOM    993  CZ  TYR   137    -188.231  68.149 -92.030  1.00315.21           C
ATOM    994  OH  TYR   137    -188.889  68.967 -91.087  1.00315.21           O
ATOM    995  C   TYR   137    -187.451  66.829 -96.664  1.00315.21           C
ATOM    996  O   TYR   137    -186.702  67.297 -97.518  1.00315.21           O
ATOM    997  N   GLN   138    -188.548  67.482 -96.234  1.00213.06           N
ATOM    998  CA  GLN   138    -188.851  68.787 -96.745  1.00213.06           C
ATOM    999  CB  GLN   138    -190.300  68.938 -97.233  1.00213.06           C
ATOM   1000  CG  GLN   138    -190.635  68.050 -98.432  1.00213.06           C
ATOM   1001  CD  GLN   138    -192.090  68.290 -98.808  1.00213.06           C
ATOM   1002  OE1 GLN   138    -192.613  67.680 -99.740  1.00213.06           O
ATOM   1003  NE2 GLN   138    -192.764  69.210 -98.067  1.00213.06           N
ATOM   1004  C   GLN   138    -188.653  69.756 -95.627  1.00213.06           C
ATOM   1005  O   GLN   138    -189.247  69.639 -94.557  1.00213.06           O
ATOM   1006  N   PRO   139    -187.817  70.725 -95.875  1.00181.81           N
ATOM   1007  CA  PRO   139    -187.478  71.705 -94.882  1.00181.81           C
ATOM   1008  CD  PRO   139    -187.610  71.221 -97.225  1.00181.81           C
ATOM   1009  CB  PRO   139    -186.619  72.734 -95.612  1.00181.81           C
ATOM   1010  CG  PRO   139    -187.170  72.684 -97.049  1.00181.81           C
ATOM   1011  C   PRO   139    -188.705  72.343 -94.315  1.00181.81           C
ATOM   1012  O   PRO   139    -188.749  72.566 -93.106  1.00181.81           O
ATOM   1013  N   MET   140    -189.706  72.658 -95.160  1.00298.42           N
ATOM   1014  CA  MET   140    -190.896  73.305 -94.683  1.00298.42           C
ATOM   1015  CB  MET   140    -191.572  72.575 -93.509  1.00298.42           C
ATOM   1016  CG  MET   140    -192.133  71.202 -93.885  1.00298.42           C
ATOM   1017  SD  MET   140    -193.523  71.247 -95.056  1.00298.42           S
ATOM   1018  CE  MET   140    -193.742  69.446 -95.114  1.00298.42           C
ATOM   1019  C   MET   140    -190.531  74.687 -94.235  1.00298.42           C
ATOM   1020  O   MET   140    -189.424  74.928 -93.755  1.00298.42           O
ATOM   1021  N   ALA   141    -191.459  75.650 -94.404  1.00269.99           N
ATOM   1022  CA  ALA   141    -191.162  76.990 -93.991  1.00269.99           C
ATOM   1023  CB  ALA   141    -190.557  77.859 -95.107  1.00269.99           C
ATOM   1024  C   ALA   141    -192.441  77.642 -93.574  1.00269.99           C
ATOM   1025  O   ALA   141    -193.526  77.215 -93.964  1.00269.99           O
ATOM   1026  N   SER   142    -192.335  78.694 -92.738  1.00188.21           N
ATOM   1027  CA  SER   142    -193.499  79.410 -92.303  1.00188.21           C
ATOM   1028  CB  SER   142    -193.906  79.103 -90.851  1.00188.21           C
ATOM   1029  OG  SER   142    -192.891  79.537 -89.958  1.00188.21           O
ATOM   1030  C   SER   142    -193.170  80.866 -92.371  1.00188.21           C
ATOM   1031  O   SER   142    -192.004  81.251 -92.299  1.00188.21           O
ATOM   1032  N   TYR   143    -194.201  81.719 -92.538  1.00277.48           N
ATOM   1033  CA  TYR   143    -193.957  83.130 -92.609  1.00277.48           C
ATOM   1034  CB  TYR   143    -194.299  83.737 -93.981  1.00277.48           C
ATOM   1035  CG  TYR   143    -194.002  85.196 -93.921  1.00277.48           C
ATOM   1036  CD1 TYR   143    -192.719  85.660 -94.104  1.00277.48           C
ATOM   1037  CD2 TYR   143    -195.011  86.100 -93.688  1.00277.48           C
ATOM   1038  CE1 TYR   143    -192.448  87.008 -94.048  1.00277.48           C
ATOM   1039  CE2 TYR   143    -194.746  87.448 -93.632  1.00277.48           C
ATOM   1040  CZ  TYR   143    -193.462  87.904 -93.812  1.00277.48           C
ATOM   1041  OH  TYR   143    -193.187  89.286 -93.755  1.00277.48           O
ATOM   1042  C   TYR   143    -194.832  83.806 -91.602  1.00277.48           C
ATOM   1043  O   TYR   143    -196.011  83.481 -91.470  1.00277.48           O
ATOM   1044  N   LEU   144    -194.257  84.760 -90.842  1.00248.48           N
ATOM   1045  CA  LEU   144    -195.032  85.489 -89.882  1.00248.48           C
ATOM   1046  CB  LEU   144    -194.623  85.217 -88.424  1.00248.48           C
ATOM   1047  CG  LEU   144    -194.860  83.761 -87.983  1.00248.48           C
ATOM   1048  CD1 LEU   144    -193.988  82.784 -88.789  1.00248.48           C
ATOM   1049  CD2 LEU   144    -194.685  83.602 -86.464  1.00248.48           C
ATOM   1050  C   LEU   144    -194.804  86.943 -90.142  1.00248.48           C
ATOM   1051  O   LEU   144    -193.676  87.367 -90.387  1.00248.48           O
ATOM   1052  N   ASP   145    -195.884  87.749 -90.119  1.00195.80           N
ATOM   1053  CA  ASP   145    -195.728  89.155 -90.349  1.00195.80           C
ATOM   1054  CB  ASP   145    -196.424  89.648 -91.630  1.00195.80           C
ATOM   1055  CG  ASP   145    -196.039  91.104 -91.859  1.00195.80           C
ATOM   1056  OD1 ASP   145    -195.309  91.670 -91.002  1.00195.80           O
ATOM   1057  OD2 ASP   145    -196.467  91.668 -92.901  1.00195.80           O
ATOM   1058  C   ASP   145    -196.351  89.882 -89.200  1.00195.80           C
ATOM   1059  O   ASP   145    -197.525  89.680 -88.892  1.00195.80           O
ATOM   1060  N   VAL   146    -195.566  90.738 -88.516  1.00116.79           N
ATOM   1061  CA  VAL   146    -196.115  91.497 -87.430  1.00116.79           C
ATOM   1062  CB  VAL   146    -195.740  90.965 -86.078  1.00116.79           C
ATOM   1063  CG1 VAL   146    -196.331  89.553 -85.927  1.00116.79           C
ATOM   1064  CG2 VAL   146    -194.210  91.020 -85.938  1.00116.79           C
ATOM   1065  C   VAL   146    -195.557  92.880 -87.524  1.00116.79           C
ATOM   1066  O   VAL   146    -194.439  93.076 -87.997  1.00116.79           O
ATOM   1067  N   SER   147    -196.342  93.889 -87.093  1.00181.45           N
ATOM   1068  CA  SER   147    -195.851  95.235 -87.124  1.00181.45           C
ATOM   1069  CB  SER   147    -196.223  95.996 -88.409  1.00181.45           C
ATOM   1070  OG  SER   147    -195.613  95.381 -89.534  1.00181.45           O
ATOM   1071  C   SER   147    -196.478  95.972 -85.985  1.00181.45           C
ATOM   1072  O   SER   147    -197.589  95.654 -85.563  1.00181.45           O
ATOM   1073  N   VAL   148    -195.760  96.974 -85.437  1.00 43.19           N
ATOM   1074  CA  VAL   148    -196.309  97.754 -84.367  1.00 43.19           C
ATOM   1075  CB  VAL   148    -195.965  97.227 -83.006  1.00 43.19           C
ATOM   1076  CG1 VAL   148    -196.514  98.199 -81.948  1.00 43.19           C
ATOM   1077  CG2 VAL   148    -196.516  95.796 -82.883  1.00 43.19           C
ATOM   1078  C   VAL   148    -195.720  99.125 -84.467  1.00 43.19           C
ATOM   1079  O   VAL   148    -194.614  99.297 -84.979  1.00 43.19           O
ATOM   1080  N   VAL   149    -196.462 100.148 -83.998  1.00 54.94           N
ATOM   1081  CA  VAL   149    -195.939 101.482 -84.029  1.00 54.94           C
ATOM   1082  CB  VAL   149    -196.420 102.286 -85.201  1.00 54.94           C
ATOM   1083  CG1 VAL   149    -195.884 103.721 -85.064  1.00 54.94           C
ATOM   1084  CG2 VAL   149    -195.983 101.576 -86.494  1.00 54.94           C
ATOM   1085  C   VAL   149    -196.415 102.182 -82.797  1.00 54.94           C
ATOM   1086  O   VAL   149    -197.499 101.895 -82.290  1.00 54.94           O
ATOM   1087  N   GLN   150    -195.596 103.112 -82.265  1.00287.61           N
ATOM   1088  CA  GLN   150    -196.005 103.849 -81.107  1.00287.61           C
ATOM   1089  CB  GLN   150    -195.627 103.173 -79.777  1.00287.61           C
ATOM   1090  CG  GLN   150    -194.118 103.064 -79.554  1.00287.61           C
ATOM   1091  CD  GLN   150    -193.892 102.383 -78.212  1.00287.61           C
ATOM   1092  OE1 GLN   150    -194.841 102.031 -77.513  1.00287.61           O
ATOM   1093  NE2 GLN   150    -192.598 102.193 -77.838  1.00287.61           N
ATOM   1094  C   GLN   150    -195.313 105.174 -81.141  1.00287.61           C
ATOM   1095  O   GLN   150    -194.232 105.304 -81.711  1.00287.61           O
ATOM   1096  N   THR   151    -195.940 106.206 -80.543  1.00316.28           N
ATOM   1097  CA  THR   151    -195.322 107.499 -80.501  1.00316.28           C
ATOM   1098  CB  THR   151    -196.035 108.534 -81.321  1.00316.28           C
ATOM   1099  OG1 THR   151    -195.271 109.729 -81.377  1.00316.28           O
ATOM   1100  CG2 THR   151    -197.409 108.807 -80.686  1.00316.28           C
ATOM   1101  C   THR   151    -195.355 107.963 -79.081  1.00316.28           C
ATOM   1102  O   THR   151    -196.335 107.744 -78.371  1.00316.28           O
ATOM   1103  N   LEU   152    -194.262 108.603 -78.620  1.00279.04           N
ATOM   1104  CA  LEU   152    -194.232 109.083 -77.269  1.00279.04           C
ATOM   1105  CB  LEU   152    -193.358 108.232 -76.331  1.00279.04           C
ATOM   1106  CG  LEU   152    -193.878 106.795 -76.143  1.00279.04           C
ATOM   1107  CD1 LEU   152    -193.844 106.010 -77.464  1.00279.04           C
ATOM   1108  CD2 LEU   152    -193.136 106.078 -75.004  1.00279.04           C
ATOM   1109  C   LEU   152    -193.653 110.461 -77.277  1.00279.04           C
ATOM   1110  O   LEU   152    -192.892 110.822 -78.174  1.00279.04           O
ATOM   1111  N   GLY   153    -194.029 111.280 -76.275  1.00144.61           N
ATOM   1112  CA  GLY   153    -193.485 112.602 -76.167  1.00144.61           C
ATOM   1113  C   GLY   153    -194.181 113.279 -75.031  1.00144.61           C
ATOM   1114  O   GLY   153    -195.354 113.020 -74.769  1.00144.61           O
ATOM   1115  N   ALA   154    -193.466 114.175 -74.320  1.00250.79           N
ATOM   1116  CA  ALA   154    -194.094 114.867 -73.233  1.00250.79           C
ATOM   1117  CB  ALA   154    -193.900 114.178 -71.872  1.00250.79           C
ATOM   1118  C   ALA   154    -193.479 116.225 -73.127  1.00250.79           C
ATOM   1119  O   ALA   154    -192.302 116.431 -73.420  1.00250.79           O
ATOM   1120  N   PRO   155    -194.295 117.162 -72.735  1.00182.99           N
ATOM   1121  CA  PRO   155    -193.808 118.502 -72.543  1.00182.99           C
ATOM   1122  CD  PRO   155    -195.660 117.154 -73.238  1.00182.99           C
ATOM   1123  CB  PRO   155    -195.027 119.416 -72.650  1.00182.99           C
ATOM   1124  CG  PRO   155    -196.005 118.622 -73.530  1.00182.99           C
ATOM   1125  C   PRO   155    -193.121 118.604 -71.220  1.00182.99           C
ATOM   1126  O   PRO   155    -193.316 117.726 -70.381  1.00182.99           O
ATOM   1127  N   GLY   156    -192.305 119.657 -71.015  1.00119.68           N
ATOM   1128  CA  GLY   156    -191.655 119.828 -69.748  1.00119.68           C
ATOM   1129  C   GLY   156    -191.377 121.288 -69.588  1.00119.68           C
ATOM   1130  O   GLY   156    -191.105 121.988 -70.562  1.00119.68           O
ATOM   1131  N   GLU   157    -191.439 121.786 -68.337  1.00279.19           N
ATOM   1132  CA  GLU   157    -191.176 123.178 -68.110  1.00279.19           C
ATOM   1133  CB  GLU   157    -192.436 123.995 -67.778  1.00279.19           C
ATOM   1134  CG  GLU   157    -193.144 123.530 -66.504  1.00279.19           C
ATOM   1135  CD  GLU   157    -194.363 124.417 -66.291  1.00279.19           C
ATOM   1136  OE1 GLU   157    -194.584 125.330 -67.131  1.00279.19           O
ATOM   1137  OE2 GLU   157    -195.090 124.191 -65.287  1.00279.19           O
ATOM   1138  C   GLU   157    -190.260 123.288 -66.936  1.00279.19           C
ATOM   1139  O   GLU   157    -190.356 122.534 -65.969  1.00279.19           O
ATOM   1140  N   PRO   158    -189.345 124.212 -67.030  1.00191.71           N
ATOM   1141  CA  PRO   158    -188.440 124.428 -65.934  1.00191.71           C
ATOM   1142  CD  PRO   158    -188.703 124.446 -68.314  1.00191.71           C
ATOM   1143  CB  PRO   158    -187.229 125.148 -66.522  1.00191.71           C
ATOM   1144  CG  PRO   158    -187.223 124.709 -67.996  1.00191.71           C
ATOM   1145  C   PRO   158    -189.118 125.202 -64.852  1.00191.71           C
ATOM   1146  O   PRO   158    -190.099 125.888 -65.136  1.00191.71           O
ATOM   1147  N   ARG   159    -188.623 125.098 -63.603  1.00285.27           N
ATOM   1148  CA  ARG   159    -189.202 125.844 -62.524  1.00285.27           C
ATOM   1149  CB  ARG   159    -190.038 124.982 -61.558  1.00285.27           C
ATOM   1150  CG  ARG   159    -189.265 123.837 -60.893  1.00285.27           C
ATOM   1151  CD  ARG   159    -188.307 124.278 -59.784  1.00285.27           C
ATOM   1152  NE  ARG   159    -187.649 123.054 -59.249  1.00285.27           N
ATOM   1153  CZ  ARG   159    -188.222 122.361 -58.222  1.00285.27           C
ATOM   1154  NH1 ARG   159    -189.401 122.790 -57.687  1.00285.27           N
ATOM   1155  NH2 ARG   159    -187.616 121.242 -57.731  1.00285.27           N
ATOM   1156  C   ARG   159    -188.079 126.456 -61.752  1.00285.27           C
ATOM   1157  O   ARG   159    -186.979 125.907 -61.702  1.00285.27           O
ATOM   1158  N   HIS   160    -188.321 127.634 -61.144  1.00261.54           N
ATOM   1159  CA  HIS   160    -187.283 128.262 -60.381  1.00261.54           C
ATOM   1160  ND1 HIS   160    -184.350 129.893 -60.298  1.00261.54           N
ATOM   1161  CG  HIS   160    -185.685 130.220 -60.194  1.00261.54           C
ATOM   1162  CB  HIS   160    -186.775 129.576 -60.998  1.00261.54           C
ATOM   1163  NE2 HIS   160    -184.496 131.492 -58.759  1.00261.54           N
ATOM   1164  CD2 HIS   160    -185.755 131.197 -59.250  1.00261.54           C
ATOM   1165  CE1 HIS   160    -183.685 130.684 -59.417  1.00261.54           C
ATOM   1166  C   HIS   160    -187.840 128.598 -59.036  1.00261.54           C
ATOM   1167  O   HIS   160    -188.958 129.098 -58.921  1.00261.54           O
ATOM   1168  N   ASP   161    -187.068 128.306 -57.972  1.00171.78           N
ATOM   1169  CA  ASP   161    -187.500 128.620 -56.642  1.00171.78           C
ATOM   1170  CB  ASP   161    -187.754 127.381 -55.766  1.00171.78           C
ATOM   1171  CG  ASP   161    -188.993 126.675 -56.300  1.00171.78           C
ATOM   1172  OD1 ASP   161    -189.655 127.248 -57.205  1.00171.78           O
ATOM   1173  OD2 ASP   161    -189.295 125.556 -55.806  1.00171.78           O
ATOM   1174  C   ASP   161    -186.405 129.402 -55.993  1.00171.78           C
ATOM   1175  O   ASP   161    -185.226 129.092 -56.163  1.00171.78           O
ATOM   1176  N   SER   162    -186.767 130.462 -55.243  1.00177.02           N
ATOM   1177  CA  SER   162    -185.758 131.234 -54.580  1.00177.02           C
ATOM   1178  CB  SER   162    -185.632 132.671 -55.111  1.00177.02           C
ATOM   1179  OG  SER   162    -185.211 132.654 -56.467  1.00177.02           O
ATOM   1180  C   SER   162    -186.145 131.331 -53.139  1.00177.02           C
ATOM   1181  O   SER   162    -187.327 131.398 -52.806  1.00177.02           O
ATOM   1182  N   LEU   163    -185.141 131.315 -52.242  1.00234.51           N
ATOM   1183  CA  LEU   163    -185.420 131.419 -50.840  1.00234.51           C
ATOM   1184  CB  LEU   163    -185.031 130.166 -50.034  1.00234.51           C
ATOM   1185  CG  LEU   163    -185.833 128.912 -50.429  1.00234.51           C
ATOM   1186  CD1 LEU   163    -185.407 127.692 -49.593  1.00234.51           C
ATOM   1187  CD2 LEU   163    -187.347 129.178 -50.374  1.00234.51           C
ATOM   1188  C   LEU   163    -184.615 132.556 -50.302  1.00234.51           C
ATOM   1189  O   LEU   163    -183.479 132.775 -50.717  1.00234.51           O
ATOM   1190  N   LEU   164    -185.201 133.332 -49.369  1.00229.78           N
ATOM   1191  CA  LEU   164    -184.486 134.428 -48.787  1.00229.78           C
ATOM   1192  CB  LEU   164    -185.253 135.759 -48.952  1.00229.78           C
ATOM   1193  CG  LEU   164    -184.496 137.051 -48.574  1.00229.78           C
ATOM   1194  CD1 LEU   164    -185.388 138.284 -48.793  1.00229.78           C
ATOM   1195  CD2 LEU   164    -183.929 137.010 -47.149  1.00229.78           C
ATOM   1196  C   LEU   164    -184.348 134.101 -47.334  1.00229.78           C
ATOM   1197  O   LEU   164    -185.340 134.024 -46.608  1.00229.78           O
ATOM   1198  N   PRO   165    -183.141 133.873 -46.899  1.00 79.51           N
ATOM   1199  CA  PRO   165    -182.918 133.538 -45.515  1.00 79.51           C
ATOM   1200  CD  PRO   165    -182.149 133.261 -47.766  1.00 79.51           C
ATOM   1201  CB  PRO   165    -181.603 132.757 -45.466  1.00 79.51           C
ATOM   1202  CG  PRO   165    -180.952 132.997 -46.841  1.00 79.51           C
ATOM   1203  C   PRO   165    -182.928 134.743 -44.630  1.00 79.51           C
ATOM   1204  O   PRO   165    -182.569 135.825 -45.090  1.00 79.51           O
ATOM   1205  N   VAL   166    -183.323 134.579 -43.353  1.00 94.67           N
ATOM   1206  CA  VAL   166    -183.333 135.698 -42.456  1.00 94.67           C
ATOM   1207  CB  VAL   166    -184.708 136.075 -41.990  1.00 94.67           C
ATOM   1208  CG1 VAL   166    -185.533 136.521 -43.208  1.00 94.67           C
ATOM   1209  CG2 VAL   166    -185.312 134.880 -41.232  1.00 94.67           C
ATOM   1210  C   VAL   166    -182.554 135.306 -41.244  1.00 94.67           C
ATOM   1211  O   VAL   166    -182.616 134.162 -40.796  1.00 94.67           O
ATOM   1212  N   ASP   167    -181.773 136.255 -40.692  1.00185.31           N
ATOM   1213  CA  ASP   167    -181.006 135.967 -39.516  1.00185.31           C
ATOM   1214  CB  ASP   167    -179.486 135.974 -39.761  1.00185.31           C
ATOM   1215  CG  ASP   167    -178.789 135.488 -38.497  1.00185.31           C
ATOM   1216  OD1 ASP   167    -179.497 135.235 -37.486  1.00185.31           O
ATOM   1217  OD2 ASP   167    -177.536 135.365 -38.527  1.00185.31           O
ATOM   1218  C   ASP   167    -181.298 137.037 -38.514  1.00185.31           C
ATOM   1219  O   ASP   167    -181.190 138.224 -38.816  1.00185.31           O
ATOM   1220  N   SER   168    -181.701 136.643 -37.291  1.00179.00           N
ATOM   1221  CA  SER   168    -181.957 137.626 -36.279  1.00179.00           C
ATOM   1222  CB  SER   168    -183.440 137.730 -35.883  1.00179.00           C
ATOM   1223  OG  SER   168    -184.210 138.170 -36.991  1.00179.00           O
ATOM   1224  C   SER   168    -181.203 137.208 -35.058  1.00179.00           C
ATOM   1225  O   SER   168    -181.097 136.019 -34.761  1.00179.00           O
ATOM   1226  N   TYR   169    -180.635 138.187 -34.326  1.00313.20           N
ATOM   1227  CA  TYR   169    -179.907 137.853 -33.137  1.00313.20           C
ATOM   1228  CB  TYR   169    -178.382 137.984 -33.288  1.00313.20           C
ATOM   1229  CG  TYR   169    -177.776 137.610 -31.978  1.00313.20           C
ATOM   1230  CD1 TYR   169    -177.574 136.290 -31.653  1.00313.20           C
ATOM   1231  CD2 TYR   169    -177.410 138.583 -31.075  1.00313.20           C
ATOM   1232  CE1 TYR   169    -177.017 135.943 -30.444  1.00313.20           C
ATOM   1233  CE2 TYR   169    -176.852 138.243 -29.867  1.00313.20           C
ATOM   1234  CZ  TYR   169    -176.653 136.922 -29.549  1.00313.20           C
ATOM   1235  OH  TYR   169    -176.082 136.570 -28.308  1.00313.20           O
ATOM   1236  C   TYR   169    -180.318 138.793 -32.052  1.00313.20           C
ATOM   1237  O   TYR   169    -180.652 139.949 -32.309  1.00313.20           O
ATOM   1238  N   GLN   170    -180.328 138.296 -30.798  1.00349.13           N
ATOM   1239  CA  GLN   170    -180.648 139.129 -29.679  1.00349.13           C
ATOM   1240  CB  GLN   170    -182.048 138.870 -29.096  1.00349.13           C
ATOM   1241  CG  GLN   170    -182.387 139.763 -27.901  1.00349.13           C
ATOM   1242  CD  GLN   170    -182.608 141.178 -28.416  1.00349.13           C
ATOM   1243  OE1 GLN   170    -182.866 142.098 -27.642  1.00349.13           O
ATOM   1244  NE2 GLN   170    -182.503 141.354 -29.759  1.00349.13           N
ATOM   1245  C   GLN   170    -179.658 138.797 -28.609  1.00349.13           C
ATOM   1246  O   GLN   170    -179.236 137.648 -28.486  1.00349.13           O
ATOM   1247  N   SER   171    -179.238 139.801 -27.816  1.00195.46           N
ATOM   1248  CA  SER   171    -178.295 139.508 -26.775  1.00195.46           C
ATOM   1249  CB  SER   171    -176.837 139.799 -27.167  1.00195.46           C
ATOM   1250  OG  SER   171    -176.661 141.189 -27.397  1.00195.46           O
ATOM   1251  C   SER   171    -178.612 140.371 -25.598  1.00195.46           C
ATOM   1252  O   SER   171    -179.163 141.462 -25.740  1.00195.46           O
ATOM   1253  N   TRP   172    -178.284 139.876 -24.387  1.00345.52           N
ATOM   1254  CA  TRP   172    -178.500 140.638 -23.193  1.00345.52           C
ATOM   1255  CB  TRP   172    -179.800 140.262 -22.460  1.00345.52           C
ATOM   1256  CG  TRP   172    -180.090 141.092 -21.233  1.00345.52           C
ATOM   1257  CD2 TRP   172    -180.848 142.311 -21.256  1.00345.52           C
ATOM   1258  CD1 TRP   172    -179.734 140.882 -19.934  1.00345.52           C
ATOM   1259  NE1 TRP   172    -180.223 141.895 -19.143  1.00345.52           N
ATOM   1260  CE2 TRP   172    -180.912 142.781 -19.945  1.00345.52           C
ATOM   1261  CE3 TRP   172    -181.444 142.982 -22.285  1.00345.52           C
ATOM   1262  CZ2 TRP   172    -181.575 143.936 -19.642  1.00345.52           C
ATOM   1263  CZ3 TRP   172    -182.111 144.147 -21.976  1.00345.52           C
ATOM   1264  CH2 TRP   172    -182.176 144.614 -20.680  1.00345.52           C
ATOM   1265  C   TRP   172    -177.357 140.313 -22.284  1.00345.52           C
ATOM   1266  O   TRP   172    -176.766 139.239 -22.392  1.00345.52           O
ATOM   1267  N   ALA   173    -176.991 141.237 -21.374  1.00289.23           N
ATOM   1268  CA  ALA   173    -175.896 140.930 -20.499  1.00289.23           C
ATOM   1269  CB  ALA   173    -174.539 141.442 -21.011  1.00289.23           C
ATOM   1270  C   ALA   173    -176.137 141.583 -19.175  1.00289.23           C
ATOM   1271  O   ALA   173    -176.804 142.612 -19.087  1.00289.23           O
ATOM   1272  N   LEU   174    -175.605 140.966 -18.099  1.00314.56           N
ATOM   1273  CA  LEU   174    -175.724 141.518 -16.781  1.00314.56           C
ATOM   1274  CB  LEU   174    -176.626 140.696 -15.843  1.00314.56           C
ATOM   1275  CG  LEU   174    -178.088 140.606 -16.315  1.00314.56           C
ATOM   1276  CD1 LEU   174    -178.197 139.839 -17.642  1.00314.56           C
ATOM   1277  CD2 LEU   174    -178.996 140.029 -15.217  1.00314.56           C
ATOM   1278  C   LEU   174    -174.353 141.504 -16.183  1.00314.56           C
ATOM   1279  O   LEU   174    -173.561 140.605 -16.461  1.00314.56           O
ATOM   1280  N   ALA   175    -174.023 142.517 -15.357  1.00268.22           N
ATOM   1281  CA  ALA   175    -172.722 142.525 -14.753  1.00268.22           C
ATOM   1282  CB  ALA   175    -171.650 143.217 -15.612  1.00268.22           C
ATOM   1283  C   ALA   175    -172.806 143.280 -13.466  1.00268.22           C
ATOM   1284  O   ALA   175    -173.724 144.072 -13.255  1.00268.22           O
ATOM   1285  N   GLY   176    -171.845 143.028 -12.553  1.00118.30           N
ATOM   1286  CA  GLY   176    -171.811 143.739 -11.308  1.00118.30           C
ATOM   1287  C   GLY   176    -171.197 142.847 -10.277  1.00118.30           C
ATOM   1288  O   GLY   176    -171.117 141.633 -10.458  1.00118.30           O
ATOM   1289  N   GLY   177    -170.745 143.444  -9.155  1.00100.96           N
ATOM   1290  CA  GLY   177    -170.178 142.673  -8.085  1.00100.96           C
ATOM   1291  C   GLY   177    -169.097 143.488  -7.452  1.00100.96           C
ATOM   1292  O   GLY   177    -168.471 144.324  -8.104  1.00100.96           O
ATOM   1293  N   TRP   178    -168.849 143.258  -6.144  1.00269.75           N
ATOM   1294  CA  TRP   178    -167.812 143.975  -5.459  1.00269.75           C
ATOM   1295  CB  TRP   178    -168.356 145.118  -4.585  1.00269.75           C
ATOM   1296  CG  TRP   178    -167.310 145.907  -3.835  1.00269.75           C
ATOM   1297  CD2 TRP   178    -167.618 146.931  -2.876  1.00269.75           C
ATOM   1298  CD1 TRP   178    -165.949 145.826  -3.889  1.00269.75           C
ATOM   1299  NE1 TRP   178    -165.390 146.736  -3.023  1.00269.75           N
ATOM   1300  CE2 TRP   178    -166.406 147.422  -2.392  1.00269.75           C
ATOM   1301  CE3 TRP   178    -168.814 147.420  -2.434  1.00269.75           C
ATOM   1302  CZ2 TRP   178    -166.372 148.414  -1.454  1.00269.75           C
ATOM   1303  CZ3 TRP   178    -168.777 148.421  -1.489  1.00269.75           C
ATOM   1304  CH2 TRP   178    -167.579 148.909  -1.009  1.00269.75           C
ATOM   1305  C   TRP   178    -167.130 143.011  -4.539  1.00269.75           C
ATOM   1306  O   TRP   178    -167.786 142.322  -3.758  1.00269.75           O
ATOM   1307  N   ASN   179    -165.787 142.920  -4.617  1.00292.26           N
ATOM   1308  CA  ASN   179    -165.089 142.063  -3.703  1.00292.26           C
ATOM   1309  CB  ASN   179    -165.379 140.568  -3.913  1.00292.26           C
ATOM   1310  CG  ASN   179    -164.749 139.803  -2.758  1.00292.26           C
ATOM   1311  OD1 ASN   179    -165.266 139.805  -1.642  1.00292.26           O
ATOM   1312  ND2 ASN   179    -163.603 139.124  -3.032  1.00292.26           N
ATOM   1313  C   ASN   179    -163.622 142.262  -3.903  1.00292.26           C
ATOM   1314  O   ASN   179    -163.174 142.572  -5.006  1.00292.26           O
ATOM   1315  N   SER   180    -162.824 142.111  -2.826  1.00213.59           N
ATOM   1316  CA  SER   180    -161.401 142.216  -2.973  1.00213.59           C
ATOM   1317  CB  SER   180    -160.911 143.648  -3.229  1.00213.59           C
ATOM   1318  OG  SER   180    -159.499 143.668  -3.360  1.00213.59           O
ATOM   1319  C   SER   180    -160.766 141.750  -1.702  1.00213.59           C
ATOM   1320  O   SER   180    -161.313 141.952  -0.619  1.00213.59           O
ATOM   1321  N   GLN   181    -159.593 141.091  -1.804  1.00385.50           N
ATOM   1322  CA  GLN   181    -158.890 140.689  -0.618  1.00385.50           C
ATOM   1323  CB  GLN   181    -159.742 139.849   0.348  1.00385.50           C
ATOM   1324  CG  GLN   181    -159.054 139.583   1.688  1.00385.50           C
ATOM   1325  CD  GLN   181    -159.074 140.882   2.482  1.00385.50           C
ATOM   1326  OE1 GLN   181    -158.127 141.203   3.198  1.00385.50           O
ATOM   1327  NE2 GLN   181    -160.189 141.651   2.357  1.00385.50           N
ATOM   1328  C   GLN   181    -157.726 139.846  -1.041  1.00385.50           C
ATOM   1329  O   GLN   181    -157.830 139.077  -1.996  1.00385.50           O
ATOM   1330  N   MET   182    -156.575 139.979  -0.348  1.00343.67           N
ATOM   1331  CA  MET   182    -155.442 139.165  -0.687  1.00343.67           C
ATOM   1332  CB  MET   182    -154.645 139.690  -1.894  1.00343.67           C
ATOM   1333  CG  MET   182    -155.427 139.632  -3.207  1.00343.67           C
ATOM   1334  SD  MET   182    -155.815 137.948  -3.777  1.00343.67           S
ATOM   1335  CE  MET   182    -156.690 138.480  -5.276  1.00343.67           C
ATOM   1336  C   MET   182    -154.511 139.149   0.487  1.00343.67           C
ATOM   1337  O   MET   182    -154.481 140.092   1.278  1.00343.67           O
ATOM   1338  N   CYS   183    -153.738 138.052   0.644  1.00102.13           N
ATOM   1339  CA  CYS   183    -152.789 137.979   1.723  1.00102.13           C
ATOM   1340  CB  CYS   183    -153.405 137.517   3.052  1.00102.13           C
ATOM   1341  SG  CYS   183    -152.181 137.432   4.393  1.00102.13           S
ATOM   1342  C   CYS   183    -151.745 136.971   1.345  1.00102.13           C
ATOM   1343  O   CYS   183    -152.000 136.074   0.543  1.00102.13           O
ATOM   1344  N   CYS   184    -150.522 137.109   1.904  1.00 96.88           N
ATOM   1345  CA  CYS   184    -149.485 136.158   1.613  1.00 96.88           C
ATOM   1346  CB  CYS   184    -148.600 136.557   0.420  1.00 96.88           C
ATOM   1347  SG  CYS   184    -147.296 135.336   0.082  1.00 96.88           S
ATOM   1348  C   CYS   184    -148.589 136.062   2.811  1.00 96.88           C
ATOM   1349  O   CYS   184    -148.465 137.012   3.580  1.00 96.88           O
ATOM   1350  N   GLN   185    -147.955 134.886   3.010  1.00283.26           N
ATOM   1351  CA  GLN   185    -147.054 134.715   4.115  1.00283.26           C
ATOM   1352  CB  GLN   185    -147.778 134.557   5.465  1.00283.26           C
ATOM   1353  CG  GLN   185    -148.668 133.315   5.548  1.00283.26           C
ATOM   1354  CD  GLN   185    -149.335 133.315   6.916  1.00283.26           C
ATOM   1355  OE1 GLN   185    -150.141 132.439   7.228  1.00283.26           O
ATOM   1356  NE2 GLN   185    -148.997 134.329   7.756  1.00283.26           N
ATOM   1357  C   GLN   185    -146.239 133.481   3.867  1.00283.26           C
ATOM   1358  O   GLN   185    -146.591 132.658   3.024  1.00283.26           O
ATOM   1359  N   GLY   186    -145.104 133.330   4.588  1.00146.31           N
ATOM   1360  CA  GLY   186    -144.290 132.158   4.413  1.00146.31           C
ATOM   1361  C   GLY   186    -143.092 132.266   5.308  1.00146.31           C
ATOM   1362  O   GLY   186    -142.757 133.348   5.787  1.00146.31           O
ATOM   1363  N   GLU   187    -142.411 131.123   5.554  1.00291.50           N
ATOM   1364  CA  GLU   187    -141.242 131.113   6.391  1.00291.50           C
ATOM   1365  CB  GLU   187    -141.546 130.795   7.865  1.00291.50           C
ATOM   1366  CG  GLU   187    -142.404 131.858   8.554  1.00291.50           C
ATOM   1367  CD  GLU   187    -141.583 133.133   8.671  1.00291.50           C
ATOM   1368  OE1 GLU   187    -140.405 133.122   8.223  1.00291.50           O
ATOM   1369  OE2 GLU   187    -142.122 134.137   9.210  1.00291.50           O
ATOM   1370  C   GLU   187    -140.331 130.033   5.887  1.00291.50           C
ATOM   1371  O   GLU   187    -140.757 129.153   5.140  1.00291.50           O
ATOM   1372  N   GLN   188    -139.035 130.085   6.266  1.00299.93           N
ATOM   1373  CA  GLN   188    -138.104 129.080   5.825  1.00299.93           C
ATOM   1374  CB  GLN   188    -137.210 129.545   4.664  1.00299.93           C
ATOM   1375  CG  GLN   188    -136.227 128.479   4.178  1.00299.93           C
ATOM   1376  CD  GLN   188    -135.419 129.079   3.037  1.00299.93           C
ATOM   1377  OE1 GLN   188    -134.196 128.952   2.997  1.00299.93           O
ATOM   1378  NE2 GLN   188    -136.116 129.751   2.082  1.00299.93           N
ATOM   1379  C   GLN   188    -137.203 128.735   6.976  1.00299.93           C
ATOM   1380  O   GLN   188    -137.094 129.496   7.937  1.00299.93           O
ATOM   1381  N   ASN   189    -136.544 127.554   6.914  1.00228.19           N
ATOM   1382  CA  ASN   189    -135.667 127.146   7.978  1.00228.19           C
ATOM   1383  CB  ASN   189    -136.196 125.942   8.777  1.00228.19           C
ATOM   1384  CG  ASN   189    -137.430 126.396   9.544  1.00228.19           C
ATOM   1385  OD1 ASN   189    -138.524 125.867   9.354  1.00228.19           O
ATOM   1386  ND2 ASN   189    -137.253 127.408  10.435  1.00228.19           N
ATOM   1387  C   ASN   189    -134.342 126.746   7.394  1.00228.19           C
ATOM   1388  O   ASN   189    -134.254 126.224   6.284  1.00228.19           O
ATOM   1389  N   PRO   190    -133.305 127.029   8.141  1.00170.33           N
ATOM   1390  CA  PRO   190    -131.968 126.700   7.702  1.00170.33           C
ATOM   1391  CD  PRO   190    -133.325 128.274   8.895  1.00170.33           C
ATOM   1392  CB  PRO   190    -131.031 127.646   8.450  1.00170.33           C
ATOM   1393  CG  PRO   190    -131.912 128.862   8.772  1.00170.33           C
ATOM   1394  C   PRO   190    -131.589 125.259   7.892  1.00170.33           C
ATOM   1395  O   PRO   190    -132.192 124.566   8.710  1.00170.33           O
ATOM   1396  N   PRO   191    -130.623 124.824   7.120  1.00 76.89           N
ATOM   1397  CA  PRO   191    -130.080 123.488   7.218  1.00 76.89           C
ATOM   1398  CD  PRO   191    -130.512 125.349   5.769  1.00 76.89           C
ATOM   1399  CB  PRO   191    -129.563 123.133   5.822  1.00 76.89           C
ATOM   1400  CG  PRO   191    -129.437 124.483   5.099  1.00 76.89           C
ATOM   1401  C   PRO   191    -129.007 123.419   8.266  1.00 76.89           C
ATOM   1402  O   PRO   191    -128.624 124.465   8.789  1.00 76.89           O
ATOM   1403  N   GLY   192    -128.505 122.202   8.585  1.00110.39           N
ATOM   1404  CA  GLY   192    -127.471 122.060   9.577  1.00110.39           C
ATOM   1405  C   GLY   192    -126.339 121.256   8.997  1.00110.39           C
ATOM   1406  O   GLY   192    -126.518 120.432   8.102  1.00110.39           O
ATOM   1407  N   PRO   193    -125.163 121.522   9.511  1.00105.84           N
ATOM   1408  CA  PRO   193    -123.958 120.851   9.074  1.00105.84           C
ATOM   1409  CD  PRO   193    -124.886 122.873   9.969  1.00105.84           C
ATOM   1410  CB  PRO   193    -122.809 121.832   9.323  1.00105.84           C
ATOM   1411  CG  PRO   193    -123.387 122.875  10.292  1.00105.84           C
ATOM   1412  C   PRO   193    -123.723 119.515   9.721  1.00105.84           C
ATOM   1413  O   PRO   193    -124.391 119.199  10.704  1.00105.84           O
ATOM   1414  N   PHE   194    -122.775 118.720   9.168  1.00275.64           N
ATOM   1415  CA  PHE   194    -122.420 117.424   9.688  1.00275.64           C
ATOM   1416  CB  PHE   194    -123.048 116.265   8.893  1.00275.64           C
ATOM   1417  CG  PHE   194    -122.586 116.392   7.483  1.00275.64           C
ATOM   1418  CD1 PHE   194    -121.391 115.843   7.080  1.00275.64           C
ATOM   1419  CD2 PHE   194    -123.353 117.067   6.561  1.00275.64           C
ATOM   1420  CE1 PHE   194    -120.969 115.964   5.777  1.00275.64           C
ATOM   1421  CE2 PHE   194    -122.936 117.192   5.257  1.00275.64           C
ATOM   1422  CZ  PHE   194    -121.742 116.639   4.863  1.00275.64           C
ATOM   1423  C   PHE   194    -120.923 117.279   9.615  1.00275.64           C
ATOM   1424  O   PHE   194    -120.254 118.059   8.939  1.00275.64           O
ATOM   1425  N   TRP   195    -120.353 116.280  10.332  1.00290.30           N
ATOM   1426  CA  TRP   195    -118.922 116.095  10.337  1.00290.30           C
ATOM   1427  CB  TRP   195    -118.253 116.632  11.615  1.00290.30           C
ATOM   1428  CG  TRP   195    -118.349 118.132  11.780  1.00290.30           C
ATOM   1429  CD2 TRP   195    -119.417 118.804  12.468  1.00290.30           C
ATOM   1430  CD1 TRP   195    -117.497 119.106  11.347  1.00290.30           C
ATOM   1431  NE1 TRP   195    -117.968 120.343  11.720  1.00290.30           N
ATOM   1432  CE2 TRP   195    -119.149 120.171  12.412  1.00290.30           C
ATOM   1433  CE3 TRP   195    -120.529 118.321  13.097  1.00290.30           C
ATOM   1434  CZ2 TRP   195    -119.993 121.080  12.986  1.00290.30           C
ATOM   1435  CZ3 TRP   195    -121.378 119.240  13.674  1.00290.30           C
ATOM   1436  CH2 TRP   195    -121.115 120.593  13.619  1.00290.30           C
ATOM   1437  C   TRP   195    -118.616 114.621  10.267  1.00290.30           C
ATOM   1438  O   TRP   195    -119.485 113.789  10.523  1.00290.30           O
ATOM   1439  N   LYS   196    -117.362 114.261   9.893  1.00341.16           N
ATOM   1440  CA  LYS   196    -116.974 112.874   9.806  1.00341.16           C
ATOM   1441  CB  LYS   196    -117.184 112.266   8.409  1.00341.16           C
ATOM   1442  CG  LYS   196    -116.286 112.882   7.335  1.00341.16           C
ATOM   1443  CD  LYS   196    -116.474 114.392   7.172  1.00341.16           C
ATOM   1444  CE  LYS   196    -117.805 114.783   6.527  1.00341.16           C
ATOM   1445  NZ  LYS   196    -117.896 116.256   6.413  1.00341.16           N
ATOM   1446  C   LYS   196    -115.506 112.755  10.119  1.00341.16           C
ATOM   1447  O   LYS   196    -114.799 113.758  10.198  1.00341.16           O
ATOM   1448  N   ALA   197    -115.014 111.508  10.330  1.00292.97           N
ATOM   1449  CA  ALA   197    -113.617 111.291  10.617  1.00292.97           C
ATOM   1450  CB  ALA   197    -113.270 111.420  12.110  1.00292.97           C
ATOM   1451  C   ALA   197    -113.251 109.891  10.202  1.00292.97           C
ATOM   1452  O   ALA   197    -114.125 109.046  10.014  1.00292.97           O
ATOM   1453  N   ALA   198    -111.935 109.614  10.025  1.00296.12           N
ATOM   1454  CA  ALA   198    -111.511 108.292   9.640  1.00296.12           C
ATOM   1455  CB  ALA   198    -111.556 108.050   8.121  1.00296.12           C
ATOM   1456  C   ALA   198    -110.086 108.081  10.072  1.00296.12           C
ATOM   1457  O   ALA   198    -109.362 109.037  10.348  1.00296.12           O
ATOM   1458  N   PHE   199    -109.658 106.799  10.164  1.00325.38           N
ATOM   1459  CA  PHE   199    -108.306 106.464  10.532  1.00325.38           C
ATOM   1460  CB  PHE   199    -108.096 106.315  12.049  1.00325.38           C
ATOM   1461  CG  PHE   199    -108.255 107.668  12.653  1.00325.38           C
ATOM   1462  CD1 PHE   199    -107.191 108.539  12.705  1.00325.38           C
ATOM   1463  CD2 PHE   199    -109.468 108.066  13.166  1.00325.38           C
ATOM   1464  CE1 PHE   199    -107.336 109.788  13.260  1.00325.38           C
ATOM   1465  CE2 PHE   199    -109.620 109.314  13.722  1.00325.38           C
ATOM   1466  CZ  PHE   199    -108.551 110.177  13.771  1.00325.38           C
ATOM   1467  C   PHE   199    -107.972 105.141   9.904  1.00325.38           C
ATOM   1468  O   PHE   199    -108.852 104.459   9.382  1.00325.38           O
ATOM   1469  N   ALA   200    -106.675 104.751   9.913  1.00285.36           N
ATOM   1470  CA  ALA   200    -106.298 103.488   9.333  1.00285.36           C
ATOM   1471  CB  ALA   200    -106.016 103.565   7.823  1.00285.36           C
ATOM   1472  C   ALA   200    -105.036 103.001   9.987  1.00285.36           C
ATOM   1473  O   ALA   200    -104.299 103.776  10.595  1.00285.36           O
ATOM   1474  N   ASP   201    -104.777 101.676   9.897  1.00228.23           N
ATOM   1475  CA  ASP   201    -103.589 101.080  10.451  1.00228.23           C
ATOM   1476  CB  ASP   201    -103.835 100.295  11.750  1.00228.23           C
ATOM   1477  CG  ASP   201    -104.099 101.298  12.864  1.00228.23           C
ATOM   1478  OD1 ASP   201    -103.637 102.462  12.731  1.00228.23           O
ATOM   1479  OD2 ASP   201    -104.764 100.912  13.863  1.00228.23           O
ATOM   1480  C   ASP   201    -103.037 100.111   9.447  1.00228.23           C
ATOM   1481  O   ASP   201    -103.700  99.776   8.467  1.00228.23           O
ATOM   1482  N   SER   202    -101.783  99.650   9.658  1.00214.97           N
ATOM   1483  CA  SER   202    -101.186  98.703   8.754  1.00214.97           C
ATOM   1484  CB  SER   202    -100.185  99.333   7.769  1.00214.97           C
ATOM   1485  OG  SER   202    -100.859 100.206   6.876  1.00214.97           O
ATOM   1486  C   SER   202    -100.426  97.692   9.559  1.00214.97           C
ATOM   1487  O   SER   202    -100.147  97.903  10.738  1.00214.97           O
ATOM   1488  N   SER   203    -100.092  96.540   8.929  1.00202.65           N
ATOM   1489  CA  SER   203     -99.358  95.496   9.595  1.00202.65           C
ATOM   1490  CB  SER   203    -100.263  94.551  10.408  1.00202.65           C
ATOM   1491  OG  SER   203     -99.495  93.542  11.049  1.00202.65           O
ATOM   1492  C   SER   203     -98.662  94.683   8.534  1.00202.65           C
ATOM   1493  O   SER   203     -98.787  94.974   7.346  1.00202.65           O
ATOM   1494  N   GLY   204     -97.877  93.657   8.940  1.00140.73           N
ATOM   1495  CA  GLY   204     -97.194  92.833   7.977  1.00140.73           C
ATOM   1496  C   GLY   204     -96.711  91.593   8.674  1.00140.73           C
ATOM   1497  O   GLY   204     -96.684  91.539   9.902  1.00140.73           O
ATOM   1498  N   GLN   205     -96.307  90.559   7.899  1.00234.62           N
ATOM   1499  CA  GLN   205     -95.853  89.326   8.492  1.00234.62           C
ATOM   1500  CB  GLN   205     -96.941  88.238   8.516  1.00234.62           C
ATOM   1501  CG  GLN   205     -98.126  88.650   9.393  1.00234.62           C
ATOM   1502  CD  GLN   205     -99.196  87.570   9.351  1.00234.62           C
ATOM   1503  OE1 GLN   205     -98.978  86.471   8.842  1.00234.62           O
ATOM   1504  NE2 GLN   205    -100.397  87.897   9.900  1.00234.62           N
ATOM   1505  C   GLN   205     -94.680  88.812   7.707  1.00234.62           C
ATOM   1506  O   GLN   205     -94.301  89.392   6.690  1.00234.62           O
ATOM   1507  N   HIS   206     -94.050  87.712   8.186  1.00224.44           N
ATOM   1508  CA  HIS   206     -92.889  87.179   7.519  1.00224.44           C
ATOM   1509  ND1 HIS   206     -90.738  89.711   7.770  1.00224.44           N
ATOM   1510  CG  HIS   206     -91.319  88.819   8.642  1.00224.44           C
ATOM   1511  CB  HIS   206     -91.592  87.381   8.320  1.00224.44           C
ATOM   1512  NE2 HIS   206     -91.155  90.835   9.643  1.00224.44           N
ATOM   1513  CD2 HIS   206     -91.567  89.521   9.781  1.00224.44           C
ATOM   1514  CE1 HIS   206     -90.664  90.901   8.419  1.00224.44           C
ATOM   1515  C   HIS   206     -93.051  85.695   7.358  1.00224.44           C
ATOM   1516  O   HIS   206     -93.693  85.026   8.166  1.00224.44           O
ATOM   1517  N   PRO   207     -92.502  85.174   6.289  1.00 91.27           N
ATOM   1518  CA  PRO   207     -92.542  83.751   6.059  1.00 91.27           C
ATOM   1519  CD  PRO   207     -92.482  85.919   5.041  1.00 91.27           C
ATOM   1520  CB  PRO   207     -92.468  83.555   4.544  1.00 91.27           C
ATOM   1521  CG  PRO   207     -91.977  84.909   4.001  1.00 91.27           C
ATOM   1522  C   PRO   207     -91.453  83.026   6.794  1.00 91.27           C
ATOM   1523  O   PRO   207     -90.423  83.626   7.092  1.00 91.27           O
ATOM   1524  N   PRO   208     -91.679  81.773   7.094  1.00156.48           N
ATOM   1525  CA  PRO   208     -90.660  80.984   7.741  1.00156.48           C
ATOM   1526  CD  PRO   208     -93.009  81.401   7.549  1.00156.48           C
ATOM   1527  CB  PRO   208     -91.389  79.849   8.457  1.00156.48           C
ATOM   1528  CG  PRO   208     -92.794  80.416   8.708  1.00156.48           C
ATOM   1529  C   PRO   208     -89.654  80.485   6.744  1.00156.48           C
ATOM   1530  O   PRO   208     -89.958  80.471   5.552  1.00156.48           O
ATOM   1531  N   ASP   209     -88.449  80.082   7.212  1.00184.19           N
ATOM   1532  CA  ASP   209     -87.416  79.545   6.350  1.00184.19           C
ATOM   1533  CB  ASP   209     -85.968  79.841   6.794  1.00184.19           C
ATOM   1534  CG  ASP   209     -85.581  81.279   6.472  1.00184.19           C
ATOM   1535  OD1 ASP   209     -86.348  82.209   6.841  1.00184.19           O
ATOM   1536  OD2 ASP   209     -84.492  81.461   5.863  1.00184.19           O
ATOM   1537  C   ASP   209     -87.518  78.041   6.290  1.00184.19           C
ATOM   1538  O   ASP   209     -88.502  77.458   6.745  1.00184.19           O
ATOM   1539  N   ALA   210     -86.483  77.394   5.682  1.00269.68           N
ATOM   1540  CA  ALA   210     -86.366  75.959   5.532  1.00269.68           C
ATOM   1541  CB  ALA   210     -87.469  75.355   4.651  1.00269.68           C
ATOM   1542  C   ALA   210     -85.046  75.635   4.857  1.00269.68           C
ATOM   1543  O   ALA   210     -84.285  76.530   4.486  1.00269.68           O
ATOM   1544  N   CYS   211     -84.721  74.316   4.752  1.00127.90           N
ATOM   1545  CA  CYS   211     -83.572  73.743   4.082  1.00127.90           C
ATOM   1546  CB  CYS   211     -82.269  74.576   4.131  1.00127.90           C
ATOM   1547  SG  CYS   211     -82.137  75.742   2.744  1.00127.90           S
ATOM   1548  C   CYS   211     -83.281  72.365   4.642  1.00127.90           C
ATOM   1549  O   CYS   211     -83.358  72.154   5.851  1.00127.90           O
ATOM   1550  N   ALA   212     -82.917  71.391   3.764  1.00211.96           N
ATOM   1551  CA  ALA   212     -82.635  70.030   4.165  1.00211.96           C
ATOM   1552  CB  ALA   212     -83.284  68.984   3.240  1.00211.96           C
ATOM   1553  C   ALA   212     -81.145  69.782   4.144  1.00211.96           C
ATOM   1554  O   ALA   212     -80.367  70.645   3.739  1.00211.96           O
ATOM   1555  N   PHE   213     -80.727  68.588   4.633  1.00248.28           N
ATOM   1556  CA  PHE   213     -79.351  68.144   4.654  1.00248.28           C
ATOM   1557  CB  PHE   213     -78.739  68.040   6.065  1.00248.28           C
ATOM   1558  CG  PHE   213     -78.598  69.419   6.612  1.00248.28           C
ATOM   1559  CD1 PHE   213     -79.680  70.055   7.171  1.00248.28           C
ATOM   1560  CD2 PHE   213     -77.384  70.073   6.579  1.00248.28           C
ATOM   1561  CE1 PHE   213     -79.551  71.326   7.675  1.00248.28           C
ATOM   1562  CE2 PHE   213     -77.249  71.347   7.082  1.00248.28           C
ATOM   1563  CZ  PHE   213     -78.338  71.974   7.630  1.00248.28           C
ATOM   1564  C   PHE   213     -79.324  66.748   4.082  1.00248.28           C
ATOM   1565  O   PHE   213     -80.373  66.120   3.942  1.00248.28           O
ATOM   1566  N   ARG   214     -78.122  66.223   3.729  1.00334.34           N
ATOM   1567  CA  ARG   214     -78.048  64.912   3.125  1.00334.34           C
ATOM   1568  CB  ARG   214     -78.029  64.954   1.591  1.00334.34           C
ATOM   1569  CG  ARG   214     -79.394  65.317   1.000  1.00334.34           C
ATOM   1570  CD  ARG   214     -80.240  64.092   0.637  1.00334.34           C
ATOM   1571  NE  ARG   214     -81.136  63.763   1.783  1.00334.34           N
ATOM   1572  CZ  ARG   214     -82.441  64.172   1.791  1.00334.34           C
ATOM   1573  NH1 ARG   214     -82.951  64.892   0.748  1.00334.34           N
ATOM   1574  NH2 ARG   214     -83.246  63.840   2.842  1.00334.34           N
ATOM   1575  C   ARG   214     -76.825  64.158   3.590  1.00334.34           C
ATOM   1576  O   ARG   214     -76.087  64.628   4.454  1.00334.34           O
ATOM   1577  N   ARG   215     -76.613  62.933   3.029  1.00259.71           N
ATOM   1578  CA  ARG   215     -75.525  62.053   3.407  1.00259.71           C
ATOM   1579  CB  ARG   215     -75.898  61.181   4.613  1.00259.71           C
ATOM   1580  CG  ARG   215     -76.362  62.024   5.806  1.00259.71           C
ATOM   1581  CD  ARG   215     -76.860  61.187   6.985  1.00259.71           C
ATOM   1582  NE  ARG   215     -77.339  62.116   8.048  1.00259.71           N
ATOM   1583  CZ  ARG   215     -77.603  61.627   9.296  1.00259.71           C
ATOM   1584  NH1 ARG   215     -77.371  60.310   9.568  1.00259.71           N
ATOM   1585  NH2 ARG   215     -78.102  62.446  10.268  1.00259.71           N
ATOM   1586  C   ARG   215     -75.189  61.154   2.232  1.00259.71           C
ATOM   1587  O   ARG   215     -75.419  61.538   1.087  1.00259.71           O
ATOM   1588  N   GLY   216     -74.652  59.920   2.464  1.00307.22           N
ATOM   1589  CA  GLY   216     -74.300  59.086   1.336  1.00307.22           C
ATOM   1590  C   GLY   216     -72.901  58.550   1.430  1.00307.22           C
ATOM   1591  O   GLY   216     -72.507  57.728   0.602  1.00307.22           O
ATOM   1592  N   ARG   217     -72.101  58.965   2.428  1.00158.54           N
ATOM   1593  CA  ARG   217     -70.814  58.340   2.550  1.00158.54           C
ATOM   1594  CB  ARG   217     -70.978  56.818   2.695  1.00158.54           C
ATOM   1595  CG  ARG   217     -69.691  56.037   2.936  1.00158.54           C
ATOM   1596  CD  ARG   217     -69.108  56.263   4.328  1.00158.54           C
ATOM   1597  NE  ARG   217     -68.062  55.226   4.522  1.00158.54           N
ATOM   1598  CZ  ARG   217     -68.442  53.957   4.846  1.00158.54           C
ATOM   1599  NH1 ARG   217     -69.769  53.653   4.946  1.00158.54           N
ATOM   1600  NH2 ARG   217     -67.500  52.994   5.058  1.00158.54           N
ATOM   1601  C   ARG   217     -70.006  58.604   1.317  1.00158.54           C
ATOM   1602  O   ARG   217     -69.403  57.691   0.755  1.00158.54           O
ATOM   1603  N   LYS   218     -69.961  59.875   0.871  1.00207.43           N
ATOM   1604  CA  LYS   218     -69.231  60.226  -0.315  1.00207.43           C
ATOM   1605  CB  LYS   218     -69.875  61.337  -1.151  1.00207.43           C
ATOM   1606  CG  LYS   218     -71.011  60.836  -2.034  1.00207.43           C
ATOM   1607  CD  LYS   218     -70.563  59.748  -3.014  1.00207.43           C
ATOM   1608  CE  LYS   218     -69.226  60.037  -3.701  1.00207.43           C
ATOM   1609  NZ  LYS   218     -68.135  59.327  -2.996  1.00207.43           N
ATOM   1610  C   LYS   218     -67.857  60.692   0.034  1.00207.43           C
ATOM   1611  O   LYS   218     -67.468  60.740   1.201  1.00207.43           O
ATOM   1612  N   LYS   219     -67.073  60.981  -1.027  1.00180.43           N
ATOM   1613  CA  LYS   219     -65.710  61.411  -0.938  1.00180.43           C
ATOM   1614  CB  LYS   219     -65.067  61.568  -2.323  1.00180.43           C
ATOM   1615  CG  LYS   219     -65.033  60.268  -3.120  1.00180.43           C
ATOM   1616  CD  LYS   219     -64.693  60.466  -4.598  1.00180.43           C
ATOM   1617  CE  LYS   219     -65.760  61.232  -5.382  1.00180.43           C
ATOM   1618  NZ  LYS   219     -65.653  62.677  -5.094  1.00180.43           N
ATOM   1619  C   LYS   219     -65.600  62.754  -0.284  1.00180.43           C
ATOM   1620  O   LYS   219     -64.886  62.880   0.707  1.00180.43           O
ATOM   1621  N   ARG   220     -66.316  63.774  -0.821  1.00189.06           N
ATOM   1622  CA  ARG   220     -66.291  65.147  -0.364  1.00189.06           C
ATOM   1623  CB  ARG   220     -65.684  65.460   1.022  1.00189.06           C
ATOM   1624  CG  ARG   220     -66.650  65.437   2.207  1.00189.06           C
ATOM   1625  CD  ARG   220     -66.006  66.040   3.461  1.00189.06           C
ATOM   1626  NE  ARG   220     -67.084  66.420   4.418  1.00189.06           N
ATOM   1627  CZ  ARG   220     -66.975  67.601   5.096  1.00189.06           C
ATOM   1628  NH1 ARG   220     -65.900  68.414   4.874  1.00189.06           N
ATOM   1629  NH2 ARG   220     -67.939  67.975   5.988  1.00189.06           N
ATOM   1630  C   ARG   220     -65.503  65.954  -1.338  1.00189.06           C
ATOM   1631  O   ARG   220     -65.338  65.589  -2.501  1.00189.06           O
ATOM   1632  N   ILE   221     -65.001  67.107  -0.862  1.00 73.66           N
ATOM   1633  CA  ILE   221     -64.222  67.989  -1.680  1.00 73.66           C
ATOM   1634  CB  ILE   221     -64.821  69.356  -1.831  1.00 73.66           C
ATOM   1635  CG1 ILE   221     -64.923  70.035  -0.461  1.00 73.66           C
ATOM   1636  CG2 ILE   221     -66.160  69.251  -2.581  1.00 73.66           C
ATOM   1637  CD1 ILE   221     -65.213  71.528  -0.569  1.00 73.66           C
ATOM   1638  C   ILE   221     -62.907  68.178  -0.996  1.00 73.66           C
ATOM   1639  O   ILE   221     -62.776  67.882   0.192  1.00 73.66           O
ATOM   1640  N   PRO   222     -61.922  68.636  -1.731  1.00133.66           N
ATOM   1641  CA  PRO   222     -60.618  68.854  -1.171  1.00133.66           C
ATOM   1642  CD  PRO   222     -61.863  68.372  -3.160  1.00133.66           C
ATOM   1643  CB  PRO   222     -59.683  69.094  -2.354  1.00133.66           C
ATOM   1644  CG  PRO   222     -60.365  68.337  -3.508  1.00133.66           C
ATOM   1645  C   PRO   222     -60.644  69.980  -0.189  1.00133.66           C
ATOM   1646  O   PRO   222     -61.500  70.853  -0.330  1.00133.66           O
ATOM   1647  N   TYR   223     -59.780  69.925   0.853  1.00174.22           N
ATOM   1648  CA  TYR   223     -59.727  70.960   1.849  1.00174.22           C
ATOM   1649  CB  TYR   223     -58.914  70.564   3.092  1.00174.22           C
ATOM   1650  CG  TYR   223     -59.663  69.483   3.775  1.00174.22           C
ATOM   1651  CD1 TYR   223     -60.717  69.786   4.604  1.00174.22           C
ATOM   1652  CD2 TYR   223     -59.306  68.170   3.584  1.00174.22           C
ATOM   1653  CE1 TYR   223     -61.414  68.788   5.238  1.00174.22           C
ATOM   1654  CE2 TYR   223     -60.001  67.168   4.216  1.00174.22           C
ATOM   1655  CZ  TYR   223     -61.055  67.477   5.042  1.00174.22           C
ATOM   1656  OH  TYR   223     -61.767  66.446   5.689  1.00174.22           O
ATOM   1657  C   TYR   223     -59.091  72.213   1.355  1.00174.22           C
ATOM   1658  O   TYR   223     -59.722  73.268   1.324  1.00174.22           O
ATOM   1659  N   SER   224     -57.824  72.118   0.903  1.00 99.39           N
ATOM   1660  CA  SER   224     -57.150  73.327   0.544  1.00 99.39           C
ATOM   1661  CB  SER   224     -56.692  74.143   1.756  1.00 99.39           C
ATOM   1662  OG  SER   224     -55.855  73.327   2.552  1.00 99.39           O
ATOM   1663  C   SER   224     -55.940  72.975  -0.246  1.00 99.39           C
ATOM   1664  O   SER   224     -55.486  71.832  -0.242  1.00 99.39           O
ATOM   1665  N   LYS   225     -55.410  73.980  -0.966  1.00106.85           N
ATOM   1666  CA  LYS   225     -54.276  73.795  -1.817  1.00106.85           C
ATOM   1667  CB  LYS   225     -53.965  75.022  -2.690  1.00106.85           C
ATOM   1668  CG  LYS   225     -53.498  76.240  -1.893  1.00106.85           C
ATOM   1669  CD  LYS   225     -52.909  77.346  -2.773  1.00106.85           C
ATOM   1670  CE  LYS   225     -53.840  77.780  -3.910  1.00106.85           C
ATOM   1671  NZ  LYS   225     -53.107  78.634  -4.871  1.00106.85           N
ATOM   1672  C   LYS   225     -53.049  73.501  -1.011  1.00106.85           C
ATOM   1673  O   LYS   225     -52.250  72.652  -1.399  1.00106.85           O
ATOM   1674  N   GLY   226     -52.846  74.214   0.114  1.00 40.85           N
ATOM   1675  CA  GLY   226     -51.683  74.020   0.939  1.00 40.85           C
ATOM   1676  C   GLY   226     -51.741  72.674   1.574  1.00 40.85           C
ATOM   1677  O   GLY   226     -50.717  72.059   1.871  1.00 40.85           O
ATOM   1678  N   GLN   227     -52.966  72.246   1.905  1.00134.34           N
ATOM   1679  CA  GLN   227     -53.155  70.982   2.537  1.00134.34           C
ATOM   1680  CB  GLN   227     -54.568  70.852   3.125  1.00134.34           C
ATOM   1681  CG  GLN   227     -54.692  71.402   4.554  1.00134.34           C
ATOM   1682  CD  GLN   227     -54.151  72.827   4.674  1.00134.34           C
ATOM   1683  OE1 GLN   227     -54.912  73.765   4.909  1.00134.34           O
ATOM   1684  NE2 GLN   227     -52.810  73.004   4.534  1.00134.34           N
ATOM   1685  C   GLN   227     -52.860  69.848   1.604  1.00134.34           C
ATOM   1686  O   GLN   227     -52.126  68.927   1.956  1.00134.34           O
ATOM   1687  N   LEU   228     -53.406  69.880   0.377  1.00 81.55           N
ATOM   1688  CA  LEU   228     -53.165  68.805  -0.540  1.00 81.55           C
ATOM   1689  CB  LEU   228     -54.055  68.824  -1.784  1.00 81.55           C
ATOM   1690  CG  LEU   228     -55.535  68.607  -1.448  1.00 81.55           C
ATOM   1691  CD1 LEU   228     -56.324  68.252  -2.714  1.00 81.55           C
ATOM   1692  CD2 LEU   228     -55.710  67.589  -0.310  1.00 81.55           C
ATOM   1693  C   LEU   228     -51.757  68.865  -1.010  1.00 81.55           C
ATOM   1694  O   LEU   228     -51.149  67.837  -1.292  1.00 81.55           O
ATOM   1695  N   ARG   229     -51.218  70.087  -1.158  1.00 93.14           N
ATOM   1696  CA  ARG   229     -49.893  70.236  -1.680  1.00 93.14           C
ATOM   1697  CB  ARG   229     -49.457  71.705  -1.813  1.00 93.14           C
ATOM   1698  CG  ARG   229     -48.037  71.868  -2.364  1.00 93.14           C
ATOM   1699  CD  ARG   229     -47.594  73.329  -2.481  1.00 93.14           C
ATOM   1700  NE  ARG   229     -47.198  73.811  -1.124  1.00 93.14           N
ATOM   1701  CZ  ARG   229     -46.939  75.139  -0.933  1.00 93.14           C
ATOM   1702  NH1 ARG   229     -47.053  76.010  -1.978  1.00 93.14           N
ATOM   1703  NH2 ARG   229     -46.574  75.598   0.299  1.00 93.14           N
ATOM   1704  C   ARG   229     -48.903  69.579  -0.776  1.00 93.14           C
ATOM   1705  O   ARG   229     -48.068  68.802  -1.231  1.00 93.14           O
ATOM   1706  N   GLU   230     -48.978  69.865   0.534  1.00 71.19           N
ATOM   1707  CA  GLU   230     -48.027  69.324   1.462  1.00 71.19           C
ATOM   1708  CB  GLU   230     -48.071  69.962   2.855  1.00 71.19           C
ATOM   1709  CG  GLU   230     -47.457  71.362   2.880  1.00 71.19           C
ATOM   1710  CD  GLU   230     -47.349  71.786   4.336  1.00 71.19           C
ATOM   1711  OE1 GLU   230     -47.748  70.977   5.215  1.00 71.19           O
ATOM   1712  OE2 GLU   230     -46.862  72.920   4.591  1.00 71.19           O
ATOM   1713  C   GLU   230     -48.212  67.855   1.620  1.00 71.19           C
ATOM   1714  O   GLU   230     -47.270  67.133   1.940  1.00 71.19           O
ATOM   1715  N   LEU   231     -49.452  67.371   1.482  1.00187.13           N
ATOM   1716  CA  LEU   231     -49.629  65.975   1.711  1.00187.13           C
ATOM   1717  CB  LEU   231     -51.107  65.609   1.820  1.00187.13           C
ATOM   1718  CG  LEU   231     -51.309  64.200   2.374  1.00187.13           C
ATOM   1719  CD1 LEU   231     -50.613  64.019   3.729  1.00187.13           C
ATOM   1720  CD2 LEU   231     -52.796  63.909   2.487  1.00187.13           C
ATOM   1721  C   LEU   231     -48.967  65.187   0.625  1.00187.13           C
ATOM   1722  O   LEU   231     -48.224  64.240   0.879  1.00187.13           O
ATOM   1723  N   GLU   232     -49.205  65.591  -0.628  1.00132.03           N
ATOM   1724  CA  GLU   232     -48.705  64.898  -1.774  1.00132.03           C
ATOM   1725  CB  GLU   232     -49.377  65.438  -3.046  1.00132.03           C
ATOM   1726  CG  GLU   232     -49.519  64.411  -4.164  1.00132.03           C
ATOM   1727  CD  GLU   232     -50.633  64.899  -5.083  1.00132.03           C
ATOM   1728  OE1 GLU   232     -50.828  66.141  -5.174  1.00132.03           O
ATOM   1729  OE2 GLU   232     -51.312  64.033  -5.696  1.00132.03           O
ATOM   1730  C   GLU   232     -47.220  65.066  -1.846  1.00132.03           C
ATOM   1731  O   GLU   232     -46.493  64.172  -2.276  1.00132.03           O
ATOM   1732  N   ARG   233     -46.714  66.243  -1.461  1.00210.42           N
ATOM   1733  CA  ARG   233     -45.304  66.400  -1.605  1.00210.42           C
ATOM   1734  CB  ARG   233     -44.858  67.862  -1.430  1.00210.42           C
ATOM   1735  CG  ARG   233     -44.991  68.421  -0.020  1.00210.42           C
ATOM   1736  CD  ARG   233     -43.763  68.012   0.775  1.00210.42           C
ATOM   1737  NE  ARG   233     -42.704  67.867  -0.264  1.00210.42           N
ATOM   1738  CZ  ARG   233     -41.937  66.741  -0.329  1.00210.42           C
ATOM   1739  NH1 ARG   233     -41.957  65.838   0.692  1.00210.42           N
ATOM   1740  NH2 ARG   233     -41.181  66.496  -1.437  1.00210.42           N
ATOM   1741  C   ARG   233     -44.590  65.499  -0.638  1.00210.42           C
ATOM   1742  O   ARG   233     -43.689  64.749  -1.009  1.00210.42           O
ATOM   1743  N   GLU   234     -45.043  65.497   0.625  1.00137.46           N
ATOM   1744  CA  GLU   234     -44.415  64.784   1.698  1.00137.46           C
ATOM   1745  CB  GLU   234     -45.209  65.020   2.991  1.00137.46           C
ATOM   1746  CG  GLU   234     -44.373  64.977   4.258  1.00137.46           C
ATOM   1747  CD  GLU   234     -43.628  66.302   4.350  1.00137.46           C
ATOM   1748  OE1 GLU   234     -43.673  67.072   3.354  1.00137.46           O
ATOM   1749  OE2 GLU   234     -43.008  66.564   5.414  1.00137.46           O
ATOM   1750  C   GLU   234     -44.464  63.328   1.370  1.00137.46           C
ATOM   1751  O   GLU   234     -43.546  62.566   1.678  1.00137.46           O
ATOM   1752  N   TYR   235     -45.595  62.901   0.785  1.00 76.96           N
ATOM   1753  CA  TYR   235     -45.764  61.531   0.418  1.00 76.96           C
ATOM   1754  CB  TYR   235     -47.222  61.156   0.108  1.00 76.96           C
ATOM   1755  CG  TYR   235     -47.271  59.674   0.238  1.00 76.96           C
ATOM   1756  CD1 TYR   235     -46.858  58.849  -0.782  1.00 76.96           C
ATOM   1757  CD2 TYR   235     -47.728  59.116   1.410  1.00 76.96           C
ATOM   1758  CE1 TYR   235     -46.903  57.483  -0.630  1.00 76.96           C
ATOM   1759  CE2 TYR   235     -47.776  57.752   1.567  1.00 76.96           C
ATOM   1760  CZ  TYR   235     -47.362  56.934   0.544  1.00 76.96           C
ATOM   1761  OH  TYR   235     -47.406  55.533   0.700  1.00 76.96           O
ATOM   1762  C   TYR   235     -44.929  61.234  -0.790  1.00 76.96           C
ATOM   1763  O   TYR   235     -44.374  60.148  -0.913  1.00 76.96           O
ATOM   1764  N   ALA   236     -44.853  62.185  -1.741  1.00 43.48           N
ATOM   1765  CA  ALA   236     -44.132  62.005  -2.971  1.00 43.48           C
ATOM   1766  CB  ALA   236     -44.282  63.209  -3.916  1.00 43.48           C
ATOM   1767  C   ALA   236     -42.666  61.837  -2.719  1.00 43.48           C
ATOM   1768  O   ALA   236     -42.012  61.031  -3.381  1.00 43.48           O
ATOM   1769  N   ALA   237     -42.108  62.605  -1.764  1.00 54.73           N
ATOM   1770  CA  ALA   237     -40.690  62.600  -1.546  1.00 54.73           C
ATOM   1771  CB  ALA   237     -40.258  63.582  -0.444  1.00 54.73           C
ATOM   1772  C   ALA   237     -40.208  61.242  -1.138  1.00 54.73           C
ATOM   1773  O   ALA   237     -39.234  60.734  -1.690  1.00 54.73           O
ATOM   1774  N   ASN   238     -40.893  60.603  -0.176  1.00185.04           N
ATOM   1775  CA  ASN   238     -40.477  59.321   0.315  1.00185.04           C
ATOM   1776  CB  ASN   238     -39.752  59.394   1.668  1.00185.04           C
ATOM   1777  CG  ASN   238     -38.407  60.066   1.432  1.00185.04           C
ATOM   1778  OD1 ASN   238     -37.670  59.701   0.517  1.00185.04           O
ATOM   1779  ND2 ASN   238     -38.080  61.083   2.272  1.00185.04           N
ATOM   1780  C   ASN   238     -41.737  58.545   0.509  1.00185.04           C
ATOM   1781  O   ASN   238     -42.567  58.478  -0.388  1.00185.04           O
ATOM   1782  N   LYS   239     -41.823  57.725   1.565  1.00227.00           N
ATOM   1783  CA  LYS   239     -43.090  57.137   1.892  1.00227.00           C
ATOM   1784  CB  LYS   239     -42.973  55.700   2.435  1.00227.00           C
ATOM   1785  CG  LYS   239     -41.903  55.499   3.509  1.00227.00           C
ATOM   1786  CD  LYS   239     -40.476  55.687   2.988  1.00227.00           C
ATOM   1787  CE  LYS   239     -39.397  55.423   4.037  1.00227.00           C
ATOM   1788  NZ  LYS   239     -39.446  56.463   5.087  1.00227.00           N
ATOM   1789  C   LYS   239     -43.873  57.954   2.873  1.00227.00           C
ATOM   1790  O   LYS   239     -45.072  58.183   2.708  1.00227.00           O
ATOM   1791  N   PHE   240     -43.193  58.433   3.936  1.00141.09           N
ATOM   1792  CA  PHE   240     -43.932  59.043   4.997  1.00141.09           C
ATOM   1793  CB  PHE   240     -44.393  57.985   6.019  1.00141.09           C
ATOM   1794  CG  PHE   240     -45.657  58.415   6.681  1.00141.09           C
ATOM   1795  CD1 PHE   240     -45.673  59.307   7.727  1.00141.09           C
ATOM   1796  CD2 PHE   240     -46.850  57.890   6.240  1.00141.09           C
ATOM   1797  CE1 PHE   240     -46.863  59.672   8.314  1.00141.09           C
ATOM   1798  CE2 PHE   240     -48.041  58.250   6.821  1.00141.09           C
ATOM   1799  CZ  PHE   240     -48.050  59.146   7.861  1.00141.09           C
ATOM   1800  C   PHE   240     -42.983  59.970   5.686  1.00141.09           C
ATOM   1801  O   PHE   240     -41.792  60.005   5.386  1.00141.09           O
ATOM   1802  N   ILE   241     -43.499  60.752   6.646  1.00139.54           N
ATOM   1803  CA  ILE   241     -42.701  61.707   7.348  1.00139.54           C
ATOM   1804  CB  ILE   241     -43.102  63.117   7.062  1.00139.54           C
ATOM   1805  CG1 ILE   241     -44.636  63.219   6.964  1.00139.54           C
ATOM   1806  CG2 ILE   241     -42.320  63.573   5.821  1.00139.54           C
ATOM   1807  CD1 ILE   241     -45.389  62.705   8.184  1.00139.54           C
ATOM   1808  C   ILE   241     -42.693  61.421   8.812  1.00139.54           C
ATOM   1809  O   ILE   241     -43.565  60.735   9.342  1.00139.54           O
ATOM   1810  N   THR   242     -41.646  61.926   9.494  1.00 48.06           N
ATOM   1811  CA  THR   242     -41.434  61.663  10.887  1.00 48.06           C
ATOM   1812  CB  THR   242     -40.105  62.149  11.384  1.00 48.06           C
ATOM   1813  OG1 THR   242     -40.008  63.556  11.222  1.00 48.06           O
ATOM   1814  CG2 THR   242     -38.994  61.446  10.584  1.00 48.06           C
ATOM   1815  C   THR   242     -42.497  62.338  11.681  1.00 48.06           C
ATOM   1816  O   THR   242     -43.256  63.149  11.165  1.00 48.06           O
ATOM   1817  N   LYS   243     -42.574  62.020  12.984  1.00111.81           N
ATOM   1818  CA  LYS   243     -43.626  62.557  13.794  1.00111.81           C
ATOM   1819  CB  LYS   243     -43.525  62.131  15.268  1.00111.81           C
ATOM   1820  CG  LYS   243     -43.509  60.614  15.455  1.00111.81           C
ATOM   1821  CD  LYS   243     -44.667  59.899  14.759  1.00111.81           C
ATOM   1822  CE  LYS   243     -44.401  59.632  13.275  1.00111.81           C
ATOM   1823  NZ  LYS   243     -45.552  58.922  12.675  1.00111.81           N
ATOM   1824  C   LYS   243     -43.515  64.041  13.753  1.00111.81           C
ATOM   1825  O   LYS   243     -44.519  64.749  13.701  1.00111.81           O
ATOM   1826  N   ASP   244     -42.276  64.556  13.788  1.00 37.68           N
ATOM   1827  CA  ASP   244     -42.103  65.973  13.764  1.00 37.68           C
ATOM   1828  CB  ASP   244     -40.632  66.394  13.930  1.00 37.68           C
ATOM   1829  CG  ASP   244     -40.610  67.885  14.226  1.00 37.68           C
ATOM   1830  OD1 ASP   244     -41.706  68.507  14.192  1.00 37.68           O
ATOM   1831  OD2 ASP   244     -39.502  68.423  14.492  1.00 37.68           O
ATOM   1832  C   ASP   244     -42.589  66.495  12.448  1.00 37.68           C
ATOM   1833  O   ASP   244     -43.268  67.518  12.405  1.00 37.68           O
ATOM   1834  N   LYS   245     -42.246  65.802  11.342  1.00 77.96           N
ATOM   1835  CA  LYS   245     -42.592  66.232  10.013  1.00 77.96           C
ATOM   1836  CB  LYS   245     -41.853  65.436   8.929  1.00 77.96           C
ATOM   1837  CG  LYS   245     -40.364  65.784   8.902  1.00 77.96           C
ATOM   1838  CD  LYS   245     -39.506  64.836   8.067  1.00 77.96           C
ATOM   1839  CE  LYS   245     -38.045  65.281   7.970  1.00 77.96           C
ATOM   1840  NZ  LYS   245     -37.365  65.085   9.270  1.00 77.96           N
ATOM   1841  C   LYS   245     -44.067  66.154   9.759  1.00 77.96           C
ATOM   1842  O   LYS   245     -44.654  67.060   9.170  1.00 77.96           O
ATOM   1843  N   ARG   246     -44.715  65.068  10.206  1.00147.47           N
ATOM   1844  CA  ARG   246     -46.122  64.909   9.999  1.00147.47           C
ATOM   1845  CB  ARG   246     -46.708  63.645  10.649  1.00147.47           C
ATOM   1846  CG  ARG   246     -46.493  63.626  12.163  1.00147.47           C
ATOM   1847  CD  ARG   246     -47.599  62.933  12.954  1.00147.47           C
ATOM   1848  NE  ARG   246     -47.566  61.479  12.647  1.00147.47           N
ATOM   1849  CZ  ARG   246     -48.280  60.613  13.425  1.00147.47           C
ATOM   1850  NH1 ARG   246     -48.967  61.074  14.511  1.00147.47           N
ATOM   1851  NH2 ARG   246     -48.323  59.286  13.111  1.00147.47           N
ATOM   1852  C   ARG   246     -46.763  66.046  10.702  1.00147.47           C
ATOM   1853  O   ARG   246     -47.765  66.587  10.246  1.00147.47           O
ATOM   1854  N   ARG   247     -46.185  66.419  11.854  1.00 88.21           N
ATOM   1855  CA  ARG   247     -46.710  67.474  12.663  1.00 88.21           C
ATOM   1856  CB  ARG   247     -45.989  67.626  14.012  1.00 88.21           C
ATOM   1857  CG  ARG   247     -46.384  66.527  15.000  1.00 88.21           C
ATOM   1858  CD  ARG   247     -45.870  66.750  16.422  1.00 88.21           C
ATOM   1859  NE  ARG   247     -44.413  66.452  16.422  1.00 88.21           N
ATOM   1860  CZ  ARG   247     -43.991  65.171  16.629  1.00 88.21           C
ATOM   1861  NH1 ARG   247     -44.906  64.176  16.814  1.00 88.21           N
ATOM   1862  NH2 ARG   247     -42.657  64.885  16.648  1.00 88.21           N
ATOM   1863  C   ARG   247     -46.630  68.770  11.925  1.00 88.21           C
ATOM   1864  O   ARG   247     -47.524  69.602  12.065  1.00 88.21           O
ATOM   1865  N   LYS   248     -45.570  68.988  11.119  1.00 75.10           N
ATOM   1866  CA  LYS   248     -45.480  70.238  10.421  1.00 75.10           C
ATOM   1867  CB  LYS   248     -44.298  70.375   9.436  1.00 75.10           C
ATOM   1868  CG  LYS   248     -42.895  70.474  10.040  1.00 75.10           C
ATOM   1869  CD  LYS   248     -42.278  69.133  10.432  1.00 75.10           C
ATOM   1870  CE  LYS   248     -40.831  69.244  10.914  1.00 75.10           C
ATOM   1871  NZ  LYS   248     -40.316  67.910  11.293  1.00 75.10           N
ATOM   1872  C   LYS   248     -46.694  70.338   9.563  1.00 75.10           C
ATOM   1873  O   LYS   248     -47.287  71.407   9.430  1.00 75.10           O
ATOM   1874  N   ILE   249     -47.096  69.209   8.953  1.00 73.73           N
ATOM   1875  CA  ILE   249     -48.227  69.254   8.082  1.00 73.73           C
ATOM   1876  CB  ILE   249     -48.548  67.912   7.480  1.00 73.73           C
ATOM   1877  CG1 ILE   249     -47.348  67.365   6.690  1.00 73.73           C
ATOM   1878  CG2 ILE   249     -49.823  68.055   6.630  1.00 73.73           C
ATOM   1879  CD1 ILE   249     -47.511  65.896   6.296  1.00 73.73           C
ATOM   1880  C   ILE   249     -49.417  69.650   8.885  1.00 73.73           C
ATOM   1881  O   ILE   249     -50.004  70.690   8.631  1.00 73.73           O
ATOM   1882  N   SER   250     -49.736  68.910   9.958  1.00 62.07           N
ATOM   1883  CA  SER   250     -50.916  69.193  10.726  1.00 62.07           C
ATOM   1884  CB  SER   250     -51.041  68.302  11.969  1.00 62.07           C
ATOM   1885  OG  SER   250     -52.154  68.701  12.753  1.00 62.07           O
ATOM   1886  C   SER   250     -50.821  70.587  11.240  1.00 62.07           C
ATOM   1887  O   SER   250     -51.834  71.222  11.515  1.00 62.07           O
ATOM   1888  N   ALA   251     -49.595  71.084  11.452  1.00 43.65           N
ATOM   1889  CA  ALA   251     -49.454  72.428  11.922  1.00 43.65           C
ATOM   1890  CB  ALA   251     -47.999  72.775  12.281  1.00 43.65           C
ATOM   1891  C   ALA   251     -49.890  73.392  10.858  1.00 43.65           C
ATOM   1892  O   ALA   251     -50.623  74.341  11.131  1.00 43.65           O
ATOM   1893  N   ALA   252     -49.408  73.185   9.615  1.00 54.51           N
ATOM   1894  CA  ALA   252     -49.719  74.057   8.512  1.00 54.51           C
ATOM   1895  CB  ALA   252     -48.845  73.776   7.278  1.00 54.51           C
ATOM   1896  C   ALA   252     -51.150  73.900   8.090  1.00 54.51           C
ATOM   1897  O   ALA   252     -51.853  74.861   7.787  1.00 54.51           O
ATOM   1898  N   THR   253     -51.579  72.635   8.026  1.00 81.76           N
ATOM   1899  CA  THR   253     -52.859  72.131   7.631  1.00 81.76           C
ATOM   1900  CB  THR   253     -52.826  70.657   7.352  1.00 81.76           C
ATOM   1901  OG1 THR   253     -52.472  69.944   8.526  1.00 81.76           O
ATOM   1902  CG2 THR   253     -51.784  70.392   6.252  1.00 81.76           C
ATOM   1903  C   THR   253     -53.855  72.386   8.714  1.00 81.76           C
ATOM   1904  O   THR   253     -55.059  72.389   8.470  1.00 81.76           O
ATOM   1905  N   SER   254     -53.368  72.604   9.948  1.00 67.23           N
ATOM   1906  CA  SER   254     -54.196  72.779  11.112  1.00 67.23           C
ATOM   1907  CB  SER   254     -55.052  74.056  11.059  1.00 67.23           C
ATOM   1908  OG  SER   254     -54.215  75.203  11.040  1.00 67.23           O
ATOM   1909  C   SER   254     -55.110  71.603  11.295  1.00 67.23           C
ATOM   1910  O   SER   254     -56.319  71.700  11.095  1.00 67.23           O
ATOM   1911  N   LEU   255     -54.523  70.443  11.668  1.00103.56           N
ATOM   1912  CA  LEU   255     -55.235  69.215  11.885  1.00103.56           C
ATOM   1913  CB  LEU   255     -54.730  68.091  10.966  1.00103.56           C
ATOM   1914  CG  LEU   255     -54.816  68.443   9.467  1.00103.56           C
ATOM   1915  CD1 LEU   255     -54.303  67.288   8.595  1.00103.56           C
ATOM   1916  CD2 LEU   255     -56.225  68.903   9.069  1.00103.56           C
ATOM   1917  C   LEU   255     -54.990  68.775  13.302  1.00103.56           C
ATOM   1918  O   LEU   255     -54.958  69.593  14.221  1.00103.56           O
ATOM   1919  N   SER   256     -54.875  67.444  13.522  1.00158.01           N
ATOM   1920  CA  SER   256     -54.633  66.963  14.854  1.00158.01           C
ATOM   1921  CB  SER   256     -55.899  66.367  15.485  1.00158.01           C
ATOM   1922  OG  SER   256     -56.390  65.319  14.664  1.00158.01           O
ATOM   1923  C   SER   256     -53.588  65.885  14.831  1.00158.01           C
ATOM   1924  O   SER   256     -53.469  65.101  15.772  1.00158.01           O
ATOM   1925  N   GLU   257     -52.796  65.833  13.750  1.00170.55           N
ATOM   1926  CA  GLU   257     -51.695  64.928  13.608  1.00170.55           C
ATOM   1927  CB  GLU   257     -50.871  64.897  14.900  1.00170.55           C
ATOM   1928  CG  GLU   257     -49.477  64.313  14.761  1.00170.55           C
ATOM   1929  CD  GLU   257     -48.772  64.571  16.084  1.00170.55           C
ATOM   1930  OE1 GLU   257     -48.594  65.766  16.439  1.00170.55           O
ATOM   1931  OE2 GLU   257     -48.411  63.573  16.763  1.00170.55           O
ATOM   1932  C   GLU   257     -52.209  63.552  13.337  1.00170.55           C
ATOM   1933  O   GLU   257     -51.747  62.871  12.423  1.00170.55           O
ATOM   1934  N   ARG   258     -53.274  63.157  14.044  1.00142.42           N
ATOM   1935  CA  ARG   258     -53.843  61.866  13.846  1.00142.42           C
ATOM   1936  CB  ARG   258     -54.952  61.554  14.859  1.00142.42           C
ATOM   1937  CG  ARG   258     -55.381  60.091  14.839  1.00142.42           C
ATOM   1938  CD  ARG   258     -54.283  59.142  15.323  1.00142.42           C
ATOM   1939  NE  ARG   258     -54.834  57.760  15.258  1.00142.42           N
ATOM   1940  CZ  ARG   258     -54.005  56.683  15.382  1.00142.42           C
ATOM   1941  NH1 ARG   258     -52.662  56.867  15.547  1.00142.42           N
ATOM   1942  NH2 ARG   258     -54.520  55.420  15.340  1.00142.42           N
ATOM   1943  C   ARG   258     -54.445  61.939  12.496  1.00142.42           C
ATOM   1944  O   ARG   258     -54.491  60.966  11.745  1.00142.42           O
ATOM   1945  N   GLN   259     -54.937  63.148  12.185  1.00118.41           N
ATOM   1946  CA  GLN   259     -55.593  63.427  10.952  1.00118.41           C
ATOM   1947  CB  GLN   259     -56.179  64.846  10.901  1.00118.41           C
ATOM   1948  CG  GLN   259     -56.930  65.139   9.603  1.00118.41           C
ATOM   1949  CD  GLN   259     -58.183  64.274   9.581  1.00118.41           C
ATOM   1950  OE1 GLN   259     -58.384  63.427  10.451  1.00118.41           O
ATOM   1951  NE2 GLN   259     -59.051  64.489   8.557  1.00118.41           N
ATOM   1952  C   GLN   259     -54.613  63.297   9.838  1.00118.41           C
ATOM   1953  O   GLN   259     -54.967  62.831   8.762  1.00118.41           O
ATOM   1954  N   ILE   260     -53.357  63.725  10.052  1.00 69.43           N
ATOM   1955  CA  ILE   260     -52.368  63.667   9.011  1.00 69.43           C
ATOM   1956  CB  ILE   260     -51.047  64.110   9.526  1.00 69.43           C
ATOM   1957  CG1 ILE   260     -51.190  65.445  10.248  1.00 69.43           C
ATOM   1958  CG2 ILE   260     -50.060  64.140   8.350  1.00 69.43           C
ATOM   1959  CD1 ILE   260     -50.079  65.621  11.265  1.00 69.43           C
ATOM   1960  C   ILE   260     -52.154  62.230   8.701  1.00 69.43           C
ATOM   1961  O   ILE   260     -52.191  61.794   7.552  1.00 69.43           O
ATOM   1962  N   THR   261     -51.976  61.450   9.775  1.00 55.42           N
ATOM   1963  CA  THR   261     -51.651  60.066   9.659  1.00 55.42           C
ATOM   1964  CB  THR   261     -51.654  59.403  10.996  1.00 55.42           C
ATOM   1965  OG1 THR   261     -50.804  60.119  11.877  1.00 55.42           O
ATOM   1966  CG2 THR   261     -51.146  57.960  10.838  1.00 55.42           C
ATOM   1967  C   THR   261     -52.741  59.447   8.863  1.00 55.42           C
ATOM   1968  O   THR   261     -52.502  58.660   7.950  1.00 55.42           O
ATOM   1969  N   ILE   262     -53.984  59.815   9.196  1.00 50.12           N
ATOM   1970  CA  ILE   262     -55.113  59.295   8.495  1.00 50.12           C
ATOM   1971  CB  ILE   262     -56.420  59.739   9.080  1.00 50.12           C
ATOM   1972  CG1 ILE   262     -56.595  59.151  10.488  1.00 50.12           C
ATOM   1973  CG2 ILE   262     -57.542  59.354   8.102  1.00 50.12           C
ATOM   1974  CD1 ILE   262     -57.778  59.743  11.244  1.00 50.12           C
ATOM   1975  C   ILE   262     -55.054  59.778   7.089  1.00 50.12           C
ATOM   1976  O   ILE   262     -55.383  59.057   6.149  1.00 50.12           O
ATOM   1977  N   TRP   263     -54.618  61.033   6.926  1.00 91.48           N
ATOM   1978  CA  TRP   263     -54.630  61.709   5.672  1.00 91.48           C
ATOM   1979  CB  TRP   263     -54.169  63.158   5.837  1.00 91.48           C
ATOM   1980  CG  TRP   263     -54.673  64.057   4.747  1.00 91.48           C
ATOM   1981  CD2 TRP   263     -54.390  65.459   4.677  1.00 91.48           C
ATOM   1982  CD1 TRP   263     -55.480  63.766   3.686  1.00 91.48           C
ATOM   1983  NE1 TRP   263     -55.708  64.904   2.951  1.00 91.48           N
ATOM   1984  CE2 TRP   263     -55.045  65.954   3.552  1.00 91.48           C
ATOM   1985  CE3 TRP   263     -53.646  66.265   5.490  1.00 91.48           C
ATOM   1986  CZ2 TRP   263     -54.964  67.271   3.218  1.00 91.48           C
ATOM   1987  CZ3 TRP   263     -53.564  67.592   5.151  1.00 91.48           C
ATOM   1988  CH2 TRP   263     -54.211  68.078   4.037  1.00 91.48           C
ATOM   1989  C   TRP   263     -53.730  60.963   4.742  1.00 91.48           C
ATOM   1990  O   TRP   263     -54.067  60.740   3.579  1.00 91.48           O
ATOM   1991  N   PHE   264     -52.563  60.523   5.246  1.00 69.42           N
ATOM   1992  CA  PHE   264     -51.652  59.779   4.427  1.00 69.42           C
ATOM   1993  CB  PHE   264     -50.372  59.359   5.174  1.00 69.42           C
ATOM   1994  CG  PHE   264     -49.462  60.538   5.239  1.00 69.42           C
ATOM   1995  CD1 PHE   264     -49.817  61.667   5.940  1.00 69.42           C
ATOM   1996  CD2 PHE   264     -48.234  60.502   4.617  1.00 69.42           C
ATOM   1997  CE1 PHE   264     -48.968  62.746   5.996  1.00 69.42           C
ATOM   1998  CE2 PHE   264     -47.381  61.578   4.673  1.00 69.42           C
ATOM   1999  CZ  PHE   264     -47.749  62.706   5.362  1.00 69.42           C
ATOM   2000  C   PHE   264     -52.346  58.535   3.981  1.00 69.42           C
ATOM   2001  O   PHE   264     -52.247  58.138   2.822  1.00 69.42           O
ATOM   2002  N   GLN   265     -53.083  57.889   4.898  1.00 44.57           N
ATOM   2003  CA  GLN   265     -53.763  56.669   4.580  1.00 44.57           C
ATOM   2004  CB  GLN   265     -54.577  56.140   5.773  1.00 44.57           C
ATOM   2005  CG  GLN   265     -53.728  55.818   7.004  1.00 44.57           C
ATOM   2006  CD  GLN   265     -54.672  55.412   8.127  1.00 44.57           C
ATOM   2007  OE1 GLN   265     -54.241  55.133   9.245  1.00 44.57           O
ATOM   2008  NE2 GLN   265     -55.998  55.382   7.827  1.00 44.57           N
ATOM   2009  C   GLN   265     -54.746  56.959   3.492  1.00 44.57           C
ATOM   2010  O   GLN   265     -54.862  56.198   2.532  1.00 44.57           O
ATOM   2011  N   ASN   266     -55.475  58.084   3.612  1.00 52.70           N
ATOM   2012  CA  ASN   266     -56.477  58.427   2.646  1.00 52.70           C
ATOM   2013  CB  ASN   266     -57.268  59.696   3.010  1.00 52.70           C
ATOM   2014  CG  ASN   266     -58.470  59.804   2.075  1.00 52.70           C
ATOM   2015  OD1 ASN   266     -59.174  60.813   2.067  1.00 52.70           O
ATOM   2016  ND2 ASN   266     -58.723  58.736   1.271  1.00 52.70           N
ATOM   2017  C   ASN   266     -55.803  58.683   1.342  1.00 52.70           C
ATOM   2018  O   ASN   266     -56.291  58.277   0.292  1.00 52.70           O
ATOM   2019  N   ARG   267     -54.639  59.350   1.371  1.00198.20           N
ATOM   2020  CA  ARG   267     -53.978  59.634   0.134  1.00198.20           C
ATOM   2021  CB  ARG   267     -52.632  60.368   0.266  1.00198.20           C
ATOM   2022  CG  ARG   267     -52.742  61.886   0.354  1.00198.20           C
ATOM   2023  CD  ARG   267     -53.796  62.482  -0.579  1.00198.20           C
ATOM   2024  NE  ARG   267     -53.635  61.865  -1.924  1.00198.20           N
ATOM   2025  CZ  ARG   267     -54.374  62.336  -2.971  1.00198.20           C
ATOM   2026  NH1 ARG   267     -55.162  63.438  -2.811  1.00198.20           N
ATOM   2027  NH2 ARG   267     -54.332  61.699  -4.176  1.00198.20           N
ATOM   2028  C   ARG   267     -53.665  58.338  -0.521  1.00198.20           C
ATOM   2029  O   ARG   267     -53.702  58.238  -1.744  1.00198.20           O
ATOM   2030  N   ARG   268     -53.298  57.322   0.279  1.00177.47           N
ATOM   2031  CA  ARG   268     -52.979  56.039  -0.270  1.00177.47           C
ATOM   2032  CB  ARG   268     -52.460  55.039   0.775  1.00177.47           C
ATOM   2033  CG  ARG   268     -51.004  55.286   1.153  1.00177.47           C
ATOM   2034  CD  ARG   268     -50.043  54.967   0.009  1.00177.47           C
ATOM   2035  NE  ARG   268     -50.074  53.496  -0.224  1.00177.47           N
ATOM   2036  CZ  ARG   268     -49.561  52.981  -1.379  1.00177.47           C
ATOM   2037  NH1 ARG   268     -49.045  53.815  -2.329  1.00177.47           N
ATOM   2038  NH2 ARG   268     -49.558  51.632  -1.588  1.00177.47           N
ATOM   2039  C   ARG   268     -54.199  55.448  -0.872  1.00177.47           C
ATOM   2040  O   ARG   268     -54.140  54.819  -1.925  1.00177.47           O
ATOM   2041  N   VAL   269     -55.336  55.613  -0.183  1.00 61.15           N
ATOM   2042  CA  VAL   269     -56.574  55.064  -0.635  1.00 61.15           C
ATOM   2043  CB  VAL   269     -57.665  55.239   0.376  1.00 61.15           C
ATOM   2044  CG1 VAL   269     -59.004  54.857  -0.270  1.00 61.15           C
ATOM   2045  CG2 VAL   269     -57.313  54.388   1.606  1.00 61.15           C
ATOM   2046  C   VAL   269     -57.012  55.734  -1.893  1.00 61.15           C
ATOM   2047  O   VAL   269     -57.474  55.079  -2.822  1.00 61.15           O
ATOM   2048  N   LYS   270     -56.911  57.069  -1.932  1.00129.81           N
ATOM   2049  CA  LYS   270     -57.389  57.840  -3.035  1.00129.81           C
ATOM   2050  CB  LYS   270     -57.443  59.340  -2.713  1.00129.81           C
ATOM   2051  CG  LYS   270     -58.355  60.096  -3.671  1.00129.81           C
ATOM   2052  CD  LYS   270     -58.742  61.488  -3.176  1.00129.81           C
ATOM   2053  CE  LYS   270     -59.768  62.186  -4.071  1.00129.81           C
ATOM   2054  NZ  LYS   270     -59.218  62.366  -5.433  1.00129.81           N
ATOM   2055  C   LYS   270     -56.569  57.665  -4.270  1.00129.81           C
ATOM   2056  O   LYS   270     -57.107  57.485  -5.359  1.00129.81           O
ATOM   2057  N   GLU   271     -55.237  57.696  -4.116  1.00 73.12           N
ATOM   2058  CA  GLU   271     -54.313  57.726  -5.213  1.00 73.12           C
ATOM   2059  CB  GLU   271     -52.872  57.854  -4.700  1.00 73.12           C
ATOM   2060  CG  GLU   271     -52.488  56.689  -3.785  1.00 73.12           C
ATOM   2061  CD  GLU   271     -51.120  56.971  -3.183  1.00 73.12           C
ATOM   2062  OE1 GLU   271     -50.886  58.132  -2.752  1.00 73.12           O
ATOM   2063  OE2 GLU   271     -50.291  56.024  -3.145  1.00 73.12           O
ATOM   2064  C   GLU   271     -54.368  56.497  -6.062  1.00 73.12           C
ATOM   2065  O   GLU   271     -54.435  56.584  -7.286  1.00 73.12           O
ATOM   2066  N   LYS   272     -54.401  55.315  -5.432  1.00146.76           N
ATOM   2067  CA  LYS   272     -54.284  54.078  -6.141  1.00146.76           C
ATOM   2068  CB  LYS   272     -54.273  52.857  -5.201  1.00146.76           C
ATOM   2069  CG  LYS   272     -55.331  52.869  -4.091  1.00146.76           C
ATOM   2070  CD  LYS   272     -56.766  52.600  -4.543  1.00146.76           C
ATOM   2071  CE  LYS   272     -57.732  52.402  -3.371  1.00146.76           C
ATOM   2072  NZ  LYS   272     -59.111  52.211  -3.872  1.00146.76           N
ATOM   2073  C   LYS   272     -55.376  53.943  -7.140  1.00146.76           C
ATOM   2074  O   LYS   272     -55.191  53.343  -8.195  1.00146.76           O
ATOM   2075  N   LYS   273     -56.545  54.515  -6.847  1.00 63.28           N
ATOM   2076  CA  LYS   273     -57.681  54.345  -7.690  1.00 63.28           C
ATOM   2077  CB  LYS   273     -58.893  55.111  -7.134  1.00 63.28           C
ATOM   2078  CG  LYS   273     -60.228  54.805  -7.813  1.00 63.28           C
ATOM   2079  CD  LYS   273     -61.420  55.376  -7.037  1.00 63.28           C
ATOM   2080  CE  LYS   273     -62.780  55.095  -7.677  1.00 63.28           C
ATOM   2081  NZ  LYS   273     -63.855  55.702  -6.858  1.00 63.28           N
ATOM   2082  C   LYS   273     -57.406  54.864  -9.074  1.00 63.28           C
ATOM   2083  O   LYS   273     -57.713  54.201 -10.063  1.00 63.28           O
ATOM   2084  N   VAL   274     -56.764  56.045  -9.178  1.00 73.20           N
ATOM   2085  CA  VAL   274     -56.698  56.762 -10.421  1.00 73.20           C
ATOM   2086  CB  VAL   274     -56.694  58.240 -10.177  1.00 73.20           C
ATOM   2087  CG1 VAL   274     -56.615  58.977 -11.515  1.00 73.20           C
ATOM   2088  CG2 VAL   274     -57.932  58.589  -9.337  1.00 73.20           C
ATOM   2089  C   VAL   274     -55.506  56.430 -11.270  1.00 73.20           C
ATOM   2090  O   VAL   274     -54.398  56.198 -10.792  1.00 73.20           O
ATOM   2091  N   LEU   275     -55.764  56.362 -12.592  1.00130.59           N
ATOM   2092  CA  LEU   275     -54.767  56.214 -13.611  1.00130.59           C
ATOM   2093  CB  LEU   275     -53.867  57.449 -13.822  1.00130.59           C
ATOM   2094  CG  LEU   275     -54.454  58.498 -14.791  1.00130.59           C
ATOM   2095  CD1 LEU   275     -55.824  59.024 -14.346  1.00130.59           C
ATOM   2096  CD2 LEU   275     -53.446  59.629 -15.047  1.00130.59           C
ATOM   2097  C   LEU   275     -53.918  55.018 -13.379  1.00130.59           C
ATOM   2098  O   LEU   275     -52.837  54.909 -13.951  1.00130.59           O
ATOM   2099  N   ALA   276     -54.369  54.099 -12.517  1.00 51.14           N
ATOM   2100  CA  ALA   276     -53.629  52.898 -12.287  1.00 51.14           C
ATOM   2101  CB  ALA   276     -54.175  52.092 -11.097  1.00 51.14           C
ATOM   2102  C   ALA   276     -53.729  52.042 -13.494  1.00 51.14           C
ATOM   2103  O   ALA   276     -52.756  51.430 -13.930  1.00 51.14           O
ATOM   2104  N   LYS   277     -54.940  52.009 -14.071  1.00165.19           N
ATOM   2105  CA  LYS   277     -55.238  51.113 -15.141  1.00165.19           C
ATOM   2106  CB  LYS   277     -56.711  51.183 -15.578  1.00165.19           C
ATOM   2107  CG  LYS   277     -57.683  50.641 -14.528  1.00165.19           C
ATOM   2108  CD  LYS   277     -57.453  49.167 -14.188  1.00165.19           C
ATOM   2109  CE  LYS   277     -56.166  48.917 -13.399  1.00165.19           C
ATOM   2110  NZ  LYS   277     -56.022  47.472 -13.111  1.00165.19           N
ATOM   2111  C   LYS   277     -54.407  51.383 -16.354  1.00165.19           C
ATOM   2112  O   LYS   277     -53.880  50.445 -16.949  1.00165.19           O
ATOM   2113  N   VAL   278     -54.227  52.661 -16.738  1.00 51.90           N
ATOM   2114  CA  VAL   278     -53.611  52.943 -18.005  1.00 51.90           C
ATOM   2115  CB  VAL   278     -53.433  54.414 -18.240  1.00 51.90           C
ATOM   2116  CG1 VAL   278     -52.683  54.609 -19.569  1.00 51.90           C
ATOM   2117  CG2 VAL   278     -54.815  55.087 -18.197  1.00 51.90           C
ATOM   2118  C   VAL   278     -52.258  52.314 -18.124  1.00 51.90           C
ATOM   2119  O   VAL   278     -52.037  51.495 -19.014  1.00 51.90           O
ATOM   2120  N   LYS   279     -51.310  52.646 -17.232  1.00 89.56           N
ATOM   2121  CA  LYS   279     -50.022  52.042 -17.406  1.00 89.56           C
ATOM   2122  CB  LYS   279     -48.986  52.542 -16.384  1.00 89.56           C
ATOM   2123  CG  LYS   279     -48.612  54.016 -16.556  1.00 89.56           C
ATOM   2124  CD  LYS   279     -47.836  54.593 -15.370  1.00 89.56           C
ATOM   2125  CE  LYS   279     -47.447  56.062 -15.546  1.00 89.56           C
ATOM   2126  NZ  LYS   279     -48.643  56.924 -15.420  1.00 89.56           N
ATOM   2127  C   LYS   279     -50.189  50.577 -17.192  1.00 89.56           C
ATOM   2128  O   LYS   279     -49.800  49.758 -18.022  1.00 89.56           O
ATOM   2129  N   ASN   280     -50.797  50.225 -16.044  1.00205.23           N
ATOM   2130  CA  ASN   280     -51.061  48.879 -15.621  1.00205.23           C
ATOM   2131  CB  ASN   280     -51.779  48.038 -16.690  1.00205.23           C
ATOM   2132  CG  ASN   280     -52.060  46.668 -16.088  1.00205.23           C
ATOM   2133  OD1 ASN   280     -52.834  46.539 -15.141  1.00205.23           O
ATOM   2134  ND2 ASN   280     -51.414  45.613 -16.653  1.00205.23           N
ATOM   2135  C   ASN   280     -49.768  48.196 -15.291  1.00205.23           C
ATOM   2136  O   ASN   280     -49.763  47.142 -14.656  1.00205.23           O
ATOM   2137  N   SER   281     -48.632  48.794 -15.693  1.00 89.50           N
ATOM   2138  CA  SER   281     -47.349  48.259 -15.367  1.00 89.50           C
ATOM   2139  CB  SER   281     -46.213  48.829 -16.231  1.00 89.50           C
ATOM   2140  OG  SER   281     -44.977  48.250 -15.839  1.00 89.50           O
ATOM   2141  C   SER   281     -47.098  48.665 -13.960  1.00 89.50           C
ATOM   2142  O   SER   281     -46.288  48.068 -13.253  1.00 89.50           O
ATOM   2143  N   ALA   282     -47.834  49.701 -13.520  1.00 80.16           N
ATOM   2144  CA  ALA   282     -47.620  50.241 -12.215  1.00 80.16           C
ATOM   2145  CB  ALA   282     -47.677  49.179 -11.105  1.00 80.16           C
ATOM   2146  C   ALA   282     -46.256  50.842 -12.223  1.00 80.16           C
ATOM   2147  O   ALA   282     -45.680  51.123 -11.174  1.00 80.16           O
ATOM   2148  N   THR   283     -45.709  51.071 -13.432  1.00255.22           N
ATOM   2149  CA  THR   283     -44.423  51.690 -13.531  1.00255.22           C
ATOM   2150  CB  THR   283     -43.364  50.823 -14.144  1.00255.22           C
ATOM   2151  OG1 THR   283     -42.083  51.403 -13.950  1.00255.22           O
ATOM   2152  CG2 THR   283     -43.653  50.690 -15.648  1.00255.22           C
ATOM   2153  C   THR   283     -44.591  52.866 -14.432  1.00255.22           C
ATOM   2154  O   THR   283     -45.525  52.932 -15.229  1.00255.22           O
ATOM   2155  N   PRO   284     -43.714  53.814 -14.299  1.00 81.74           N
ATOM   2156  CA  PRO   284     -43.800  54.967 -15.148  1.00 81.74           C
ATOM   2157  CD  PRO   284     -43.186  54.149 -12.988  1.00 81.74           C
ATOM   2158  CB  PRO   284     -43.177  56.128 -14.370  1.00 81.74           C
ATOM   2159  CG  PRO   284     -42.416  55.457 -13.214  1.00 81.74           C
ATOM   2160  C   PRO   284     -43.110  54.669 -16.435  1.00 81.74           C
ATOM   2161  O   PRO   284     -43.155  53.487 -16.870  1.00 81.74           O
ATOM   2162  OXT PRO   284     -42.533  55.617 -17.032  1.00 81.74           O
TER    2163      PRO   284
END
