# Supplementary material for: Computational Modeling of complete HOXB13 protein for predicting the functional effect of SNPs and the associated role in hereditary prostate cancer
Source: Sci Rep. 2017 Mar 8;7:43830. doi: 10.1038/srep43830 (PMC5363706; doi:10.1038/srep43830)
Supplement: Supplementary Dataset [file srep43830-s1.zip › SR Supplementary Data Files Complete/HOXB13 Modeller/HOXB13 Modeller/hoxb13.B99990026.pdb]

EXPDTA    THEORETICAL MODEL, MODELLER 9.17 2016/07/18 10:47:10
REMARK   6 MODELLER OBJECTIVE FUNCTION:      2053.9062
REMARK   6 MODELLER BEST TEMPLATE % SEQ ID:  80.822
REMARK   6 SEQUENCE: hoxb13
REMARK   6 DOPE score: -9857.58594
REMARK   6 GA341 score: 1.00000
REMARK   6 TEMPLATE: 2l7z 1:A - 73:A MODELS 1: - 284: AT 80.8%
ATOM      1  N   MET     1     -59.379  22.230  -1.855  1.00160.07           N
ATOM      2  CA  MET     1     -58.571  21.692  -0.737  1.00160.07           C
ATOM      3  CB  MET     1     -59.383  20.665   0.068  1.00160.07           C
ATOM      4  CG  MET     1     -59.725  19.404  -0.728  1.00160.07           C
ATOM      5  SD  MET     1     -60.686  18.163   0.190  1.00160.07           S
ATOM      6  CE  MET     1     -59.283  17.583   1.187  1.00160.07           C
ATOM      7  C   MET     1     -57.352  21.009  -1.268  1.00160.07           C
ATOM      8  O   MET     1     -56.795  21.441  -2.276  1.00160.07           O
ATOM      9  N   GLU     2     -56.900  19.933  -0.582  1.00244.29           N
ATOM     10  CA  GLU     2     -55.733  19.207  -1.006  1.00244.29           C
ATOM     11  CB  GLU     2     -54.496  19.539  -0.150  1.00244.29           C
ATOM     12  CG  GLU     2     -53.219  18.798  -0.550  1.00244.29           C
ATOM     13  CD  GLU     2     -53.117  17.552   0.317  1.00244.29           C
ATOM     14  OE1 GLU     2     -54.031  17.344   1.159  1.00244.29           O
ATOM     15  OE2 GLU     2     -52.126  16.792   0.148  1.00244.29           O
ATOM     16  C   GLU     2     -56.004  17.732  -0.893  1.00244.29           C
ATOM     17  O   GLU     2     -56.440  17.234   0.143  1.00244.29           O
ATOM     18  N   PRO     3     -55.770  17.036  -1.977  1.00173.68           N
ATOM     19  CA  PRO     3     -55.969  15.604  -1.990  1.00173.68           C
ATOM     20  CD  PRO     3     -56.129  17.633  -3.255  1.00173.68           C
ATOM     21  CB  PRO     3     -56.243  15.224  -3.444  1.00173.68           C
ATOM     22  CG  PRO     3     -56.795  16.514  -4.068  1.00173.68           C
ATOM     23  C   PRO     3     -54.799  14.853  -1.429  1.00173.68           C
ATOM     24  O   PRO     3     -53.721  15.432  -1.310  1.00173.68           O
ATOM     25  N   GLY     4     -54.985  13.558  -1.087  1.00122.08           N
ATOM     26  CA  GLY     4     -53.900  12.761  -0.582  1.00122.08           C
ATOM     27  C   GLY     4     -54.176  11.333  -0.947  1.00122.08           C
ATOM     28  O   GLY     4     -55.329  10.941  -1.119  1.00122.08           O
ATOM     29  N   ASN     5     -53.111  10.511  -1.075  1.00238.21           N
ATOM     30  CA  ASN     5     -53.301   9.132  -1.431  1.00238.21           C
ATOM     31  CB  ASN     5     -53.086   8.845  -2.926  1.00238.21           C
ATOM     32  CG  ASN     5     -54.206   9.524  -3.701  1.00238.21           C
ATOM     33  OD1 ASN     5     -53.958  10.340  -4.587  1.00238.21           O
ATOM     34  ND2 ASN     5     -55.477   9.179  -3.359  1.00238.21           N
ATOM     35  C   ASN     5     -52.302   8.302  -0.683  1.00238.21           C
ATOM     36  O   ASN     5     -51.315   8.818  -0.161  1.00238.21           O
ATOM     37  N   TYR     6     -52.558   6.980  -0.601  1.00332.04           N
ATOM     38  CA  TYR     6     -51.663   6.079   0.069  1.00332.04           C
ATOM     39  CB  TYR     6     -52.253   5.504   1.372  1.00332.04           C
ATOM     40  CG  TYR     6     -51.260   4.584   1.996  1.00332.04           C
ATOM     41  CD1 TYR     6     -50.087   5.068   2.531  1.00332.04           C
ATOM     42  CD2 TYR     6     -51.520   3.237   2.079  1.00332.04           C
ATOM     43  CE1 TYR     6     -49.177   4.216   3.111  1.00332.04           C
ATOM     44  CE2 TYR     6     -50.614   2.378   2.658  1.00332.04           C
ATOM     45  CZ  TYR     6     -49.439   2.868   3.173  1.00332.04           C
ATOM     46  OH  TYR     6     -48.508   1.989   3.767  1.00332.04           O
ATOM     47  C   TYR     6     -51.366   4.954  -0.878  1.00332.04           C
ATOM     48  O   TYR     6     -52.233   4.522  -1.637  1.00332.04           O
ATOM     49  N   ALA     7     -50.108   4.465  -0.867  1.00237.24           N
ATOM     50  CA  ALA     7     -49.686   3.423  -1.762  1.00237.24           C
ATOM     51  CB  ALA     7     -48.158   3.287  -1.873  1.00237.24           C
ATOM     52  C   ALA     7     -50.220   2.111  -1.289  1.00237.24           C
ATOM     53  O   ALA     7     -50.523   1.933  -0.111  1.00237.24           O
ATOM     54  N   THR     8     -50.358   1.145  -2.218  1.00218.08           N
ATOM     55  CA  THR     8     -50.867  -0.146  -1.859  1.00218.08           C
ATOM     56  CB  THR     8     -52.141  -0.495  -2.577  1.00218.08           C
ATOM     57  OG1 THR     8     -53.130   0.488  -2.307  1.00218.08           O
ATOM     58  CG2 THR     8     -52.635  -1.871  -2.096  1.00218.08           C
ATOM     59  C   THR     8     -49.832  -1.154  -2.250  1.00218.08           C
ATOM     60  O   THR     8     -48.965  -0.879  -3.078  1.00218.08           O
ATOM     61  N   LEU     9     -49.891  -2.354  -1.638  1.00208.35           N
ATOM     62  CA  LEU     9     -48.946  -3.387  -1.940  1.00208.35           C
ATOM     63  CB  LEU     9     -48.983  -4.573  -0.959  1.00208.35           C
ATOM     64  CG  LEU     9     -48.557  -4.209   0.474  1.00208.35           C
ATOM     65  CD1 LEU     9     -48.609  -5.435   1.400  1.00208.35           C
ATOM     66  CD2 LEU     9     -47.189  -3.510   0.490  1.00208.35           C
ATOM     67  C   LEU     9     -49.270  -3.916  -3.296  1.00208.35           C
ATOM     68  O   LEU     9     -50.409  -3.838  -3.754  1.00208.35           O
ATOM     69  N   ASP    10     -48.247  -4.455  -3.984  1.00222.46           N
ATOM     70  CA  ASP    10     -48.443  -4.973  -5.304  1.00222.46           C
ATOM     71  CB  ASP    10     -47.131  -5.416  -5.981  1.00222.46           C
ATOM     72  CG  ASP    10     -47.401  -5.728  -7.447  1.00222.46           C
ATOM     73  OD1 ASP    10     -48.530  -5.438  -7.924  1.00222.46           O
ATOM     74  OD2 ASP    10     -46.472  -6.256  -8.115  1.00222.46           O
ATOM     75  C   ASP    10     -49.325  -6.172  -5.196  1.00222.46           C
ATOM     76  O   ASP    10     -49.207  -6.968  -4.267  1.00222.46           O
ATOM     77  N   GLY    11     -50.257  -6.308  -6.157  1.00124.79           N
ATOM     78  CA  GLY    11     -51.143  -7.431  -6.193  1.00124.79           C
ATOM     79  C   GLY    11     -52.468  -6.913  -6.634  1.00124.79           C
ATOM     80  O   GLY    11     -52.894  -5.837  -6.218  1.00124.79           O
ATOM     81  N   ALA    12     -53.162  -7.676  -7.498  1.00273.79           N
ATOM     82  CA  ALA    12     -54.449  -7.236  -7.944  1.00273.79           C
ATOM     83  CB  ALA    12     -54.416  -5.892  -8.690  1.00273.79           C
ATOM     84  C   ALA    12     -54.959  -8.258  -8.900  1.00273.79           C
ATOM     85  O   ALA    12     -54.223  -9.140  -9.337  1.00273.79           O
ATOM     86  N   LYS    13     -56.260  -8.171  -9.233  1.00312.25           N
ATOM     87  CA  LYS    13     -56.817  -9.081 -10.185  1.00312.25           C
ATOM     88  CB  LYS    13     -58.250  -9.527  -9.847  1.00312.25           C
ATOM     89  CG  LYS    13     -58.846 -10.504 -10.862  1.00312.25           C
ATOM     90  CD  LYS    13     -58.167 -11.874 -10.869  1.00312.25           C
ATOM     91  CE  LYS    13     -58.766 -12.850 -11.884  1.00312.25           C
ATOM     92  NZ  LYS    13     -60.144 -13.212 -11.483  1.00312.25           N
ATOM     93  C   LYS    13     -56.870  -8.339 -11.476  1.00312.25           C
ATOM     94  O   LYS    13     -57.240  -7.167 -11.512  1.00312.25           O
ATOM     95  N   ASP    14     -56.474  -9.001 -12.578  1.00185.78           N
ATOM     96  CA  ASP    14     -56.490  -8.318 -13.835  1.00185.78           C
ATOM     97  CB  ASP    14     -55.247  -8.591 -14.700  1.00185.78           C
ATOM     98  CG  ASP    14     -55.299  -7.679 -15.919  1.00185.78           C
ATOM     99  OD1 ASP    14     -56.297  -6.922 -16.056  1.00185.78           O
ATOM    100  OD2 ASP    14     -54.334  -7.725 -16.729  1.00185.78           O
ATOM    101  C   ASP    14     -57.676  -8.796 -14.601  1.00185.78           C
ATOM    102  O   ASP    14     -57.767  -9.969 -14.960  1.00185.78           O
ATOM    103  N   ILE    15     -58.636  -7.888 -14.852  1.00 69.69           N
ATOM    104  CA  ILE    15     -59.774  -8.261 -15.633  1.00 69.69           C
ATOM    105  CB  ILE    15     -61.085  -7.911 -14.991  1.00 69.69           C
ATOM    106  CG1 ILE    15     -61.251  -8.662 -13.659  1.00 69.69           C
ATOM    107  CG2 ILE    15     -62.204  -8.198 -16.006  1.00 69.69           C
ATOM    108  CD1 ILE    15     -62.412  -8.146 -12.809  1.00 69.69           C
ATOM    109  C   ILE    15     -59.678  -7.469 -16.892  1.00 69.69           C
ATOM    110  O   ILE    15     -59.710  -6.240 -16.866  1.00 69.69           O
ATOM    111  N   GLU    16     -59.537  -8.160 -18.037  1.00222.25           N
ATOM    112  CA  GLU    16     -59.432  -7.443 -19.269  1.00222.25           C
ATOM    113  CB  GLU    16     -57.999  -7.372 -19.824  1.00222.25           C
ATOM    114  CG  GLU    16     -57.056  -6.532 -18.961  1.00222.25           C
ATOM    115  CD  GLU    16     -55.683  -6.546 -19.617  1.00222.25           C
ATOM    116  OE1 GLU    16     -55.548  -7.186 -20.694  1.00222.25           O
ATOM    117  OE2 GLU    16     -54.751  -5.913 -19.052  1.00222.25           O
ATOM    118  C   GLU    16     -60.260  -8.159 -20.279  1.00222.25           C
ATOM    119  O   GLU    16     -60.478  -9.365 -20.182  1.00222.25           O
ATOM    120  N   GLY    17     -60.766  -7.408 -21.274  1.00127.28           N
ATOM    121  CA  GLY    17     -61.543  -8.013 -22.309  1.00127.28           C
ATOM    122  C   GLY    17     -62.557  -7.009 -22.739  1.00127.28           C
ATOM    123  O   GLY    17     -62.809  -6.025 -22.045  1.00127.28           O
ATOM    124  N   LEU    18     -63.168  -7.244 -23.912  1.00308.62           N
ATOM    125  CA  LEU    18     -64.175  -6.348 -24.387  1.00308.62           C
ATOM    126  CB  LEU    18     -63.958  -5.879 -25.837  1.00308.62           C
ATOM    127  CG  LEU    18     -65.047  -4.913 -26.338  1.00308.62           C
ATOM    128  CD1 LEU    18     -65.050  -3.605 -25.531  1.00308.62           C
ATOM    129  CD2 LEU    18     -64.928  -4.677 -27.852  1.00308.62           C
ATOM    130  C   LEU    18     -65.460  -7.098 -24.349  1.00308.62           C
ATOM    131  O   LEU    18     -65.498  -8.298 -24.618  1.00308.62           O
ATOM    132  N   LEU    19     -66.554  -6.408 -23.983  1.00283.49           N
ATOM    133  CA  LEU    19     -67.817  -7.075 -23.939  1.00283.49           C
ATOM    134  CB  LEU    19     -68.734  -6.595 -22.802  1.00283.49           C
ATOM    135  CG  LEU    19     -70.092  -7.319 -22.762  1.00283.49           C
ATOM    136  CD1 LEU    19     -69.920  -8.816 -22.458  1.00283.49           C
ATOM    137  CD2 LEU    19     -71.069  -6.620 -21.803  1.00283.49           C
ATOM    138  C   LEU    19     -68.513  -6.770 -25.220  1.00283.49           C
ATOM    139  O   LEU    19     -68.545  -5.623 -25.663  1.00283.49           O
ATOM    140  N   GLY    20     -69.075  -7.807 -25.864  1.00150.86           N
ATOM    141  CA  GLY    20     -69.783  -7.559 -27.081  1.00150.86           C
ATOM    142  C   GLY    20     -71.116  -8.207 -26.937  1.00150.86           C
ATOM    143  O   GLY    20     -71.227  -9.430 -26.883  1.00150.86           O
ATOM    144  N   ALA    21     -72.171  -7.378 -26.872  1.00261.04           N
ATOM    145  CA  ALA    21     -73.498  -7.894 -26.749  1.00261.04           C
ATOM    146  CB  ALA    21     -73.764  -8.604 -25.410  1.00261.04           C
ATOM    147  C   ALA    21     -74.407  -6.717 -26.813  1.00261.04           C
ATOM    148  O   ALA    21     -73.966  -5.574 -26.695  1.00261.04           O
ATOM    149  N   GLY    22     -75.710  -6.965 -27.026  1.00 83.76           N
ATOM    150  CA  GLY    22     -76.623  -5.866 -27.062  1.00 83.76           C
ATOM    151  C   GLY    22     -76.904  -5.500 -25.645  1.00 83.76           C
ATOM    152  O   GLY    22     -76.628  -6.272 -24.727  1.00 83.76           O
ATOM    153  N   GLY    23     -77.467  -4.298 -25.431  1.00 20.07           N
ATOM    154  CA  GLY    23     -77.798  -3.892 -24.099  1.00 20.07           C
ATOM    155  C   GLY    23     -76.541  -3.489 -23.403  1.00 20.07           C
ATOM    156  O   GLY    23     -76.488  -3.462 -22.174  1.00 20.07           O
ATOM    157  N   GLY    24     -75.484  -3.163 -24.170  1.00 74.70           N
ATOM    158  CA  GLY    24     -74.265  -2.766 -23.531  1.00 74.70           C
ATOM    159  C   GLY    24     -74.537  -1.465 -22.854  1.00 74.70           C
ATOM    160  O   GLY    24     -75.299  -0.641 -23.357  1.00 74.70           O
ATOM    161  N   ARG    25     -73.911  -1.248 -21.681  1.00308.41           N
ATOM    162  CA  ARG    25     -74.142  -0.026 -20.969  1.00308.41           C
ATOM    163  CB  ARG    25     -75.091  -0.205 -19.771  1.00308.41           C
ATOM    164  CG  ARG    25     -75.356   1.079 -18.986  1.00308.41           C
ATOM    165  CD  ARG    25     -76.353   0.887 -17.841  1.00308.41           C
ATOM    166  NE  ARG    25     -75.876  -0.265 -17.025  1.00308.41           N
ATOM    167  CZ  ARG    25     -76.286  -1.531 -17.329  1.00308.41           C
ATOM    168  NH1 ARG    25     -77.129  -1.741 -18.381  1.00308.41           N
ATOM    169  NH2 ARG    25     -75.854  -2.588 -16.582  1.00308.41           N
ATOM    170  C   ARG    25     -72.829   0.457 -20.443  1.00308.41           C
ATOM    171  O   ARG    25     -71.947  -0.336 -20.116  1.00308.41           O
ATOM    172  N   ASN    26     -72.664   1.793 -20.374  1.00273.65           N
ATOM    173  CA  ASN    26     -71.450   2.360 -19.864  1.00273.65           C
ATOM    174  CB  ASN    26     -70.589   3.027 -20.954  1.00273.65           C
ATOM    175  CG  ASN    26     -69.194   3.287 -20.399  1.00273.65           C
ATOM    176  OD1 ASN    26     -69.019   4.028 -19.433  1.00273.65           O
ATOM    177  ND2 ASN    26     -68.167   2.657 -21.031  1.00273.65           N
ATOM    178  C   ASN    26     -71.852   3.418 -18.885  1.00273.65           C
ATOM    179  O   ASN    26     -72.891   4.057 -19.046  1.00273.65           O
ATOM    180  N   LEU    27     -71.047   3.616 -17.823  1.00224.78           N
ATOM    181  CA  LEU    27     -71.386   4.607 -16.842  1.00224.78           C
ATOM    182  CB  LEU    27     -71.537   4.034 -15.423  1.00224.78           C
ATOM    183  CG  LEU    27     -72.682   3.010 -15.296  1.00224.78           C
ATOM    184  CD1 LEU    27     -72.798   2.473 -13.860  1.00224.78           C
ATOM    185  CD2 LEU    27     -74.005   3.584 -15.828  1.00224.78           C
ATOM    186  C   LEU    27     -70.284   5.618 -16.796  1.00224.78           C
ATOM    187  O   LEU    27     -69.115   5.286 -16.987  1.00224.78           O
ATOM    188  N   VAL    28     -70.644   6.898 -16.561  1.00141.75           N
ATOM    189  CA  VAL    28     -69.660   7.938 -16.465  1.00141.75           C
ATOM    190  CB  VAL    28     -69.516   8.745 -17.722  1.00141.75           C
ATOM    191  CG1 VAL    28     -69.019   7.818 -18.844  1.00141.75           C
ATOM    192  CG2 VAL    28     -70.862   9.424 -18.026  1.00141.75           C
ATOM    193  C   VAL    28     -70.105   8.877 -15.386  1.00141.75           C
ATOM    194  O   VAL    28     -71.281   8.905 -15.025  1.00141.75           O
ATOM    195  N   ALA    29     -69.162   9.662 -14.822  1.00251.04           N
ATOM    196  CA  ALA    29     -69.525  10.587 -13.786  1.00251.04           C
ATOM    197  CB  ALA    29     -69.300  10.039 -12.366  1.00251.04           C
ATOM    198  C   ALA    29     -68.670  11.810 -13.925  1.00251.04           C
ATOM    199  O   ALA    29     -67.586  11.759 -14.503  1.00251.04           O
ATOM    200  N   HIS    30     -69.163  12.957 -13.410  1.00267.02           N
ATOM    201  CA  HIS    30     -68.417  14.183 -13.473  1.00267.02           C
ATOM    202  ND1 HIS    30     -69.276  13.481 -16.619  1.00267.02           N
ATOM    203  CG  HIS    30     -68.457  14.392 -15.990  1.00267.02           C
ATOM    204  CB  HIS    30     -68.785  15.055 -14.685  1.00267.02           C
ATOM    205  NE2 HIS    30     -67.474  13.706 -17.902  1.00267.02           N
ATOM    206  CD2 HIS    30     -67.361  14.518 -16.787  1.00267.02           C
ATOM    207  CE1 HIS    30     -68.640  13.103 -17.757  1.00267.02           C
ATOM    208  C   HIS    30     -68.735  14.966 -12.235  1.00267.02           C
ATOM    209  O   HIS    30     -69.673  14.635 -11.512  1.00267.02           O
ATOM    210  N   SER    31     -67.940  16.020 -11.942  1.00204.61           N
ATOM    211  CA  SER    31     -68.199  16.793 -10.758  1.00204.61           C
ATOM    212  CB  SER    31     -67.185  16.541  -9.630  1.00204.61           C
ATOM    213  OG  SER    31     -67.267  15.192  -9.193  1.00204.61           O
ATOM    214  C   SER    31     -68.130  18.252 -11.097  1.00204.61           C
ATOM    215  O   SER    31     -67.360  18.689 -11.951  1.00204.61           O
ATOM    216  N   PRO    32     -68.974  18.998 -10.433  1.00184.17           N
ATOM    217  CA  PRO    32     -69.015  20.429 -10.627  1.00184.17           C
ATOM    218  CD  PRO    32     -70.302  18.458 -10.181  1.00184.17           C
ATOM    219  CB  PRO    32     -70.417  20.873 -10.217  1.00184.17           C
ATOM    220  CG  PRO    32     -71.279  19.617 -10.418  1.00184.17           C
ATOM    221  C   PRO    32     -67.946  21.147  -9.857  1.00184.17           C
ATOM    222  O   PRO    32     -67.359  20.552  -8.954  1.00184.17           O
ATOM    223  N   LEU    33     -67.675  22.425 -10.210  1.00217.53           N
ATOM    224  CA  LEU    33     -66.700  23.229  -9.521  1.00217.53           C
ATOM    225  CB  LEU    33     -65.513  23.642 -10.408  1.00217.53           C
ATOM    226  CG  LEU    33     -64.681  22.445 -10.907  1.00217.53           C
ATOM    227  CD1 LEU    33     -63.506  22.907 -11.785  1.00217.53           C
ATOM    228  CD2 LEU    33     -64.238  21.546  -9.740  1.00217.53           C
ATOM    229  C   LEU    33     -67.384  24.490  -9.071  1.00217.53           C
ATOM    230  O   LEU    33     -68.439  24.848  -9.594  1.00217.53           O
ATOM    231  N   THR    34     -66.810  25.189  -8.065  1.00262.56           N
ATOM    232  CA  THR    34     -67.421  26.396  -7.572  1.00262.56           C
ATOM    233  CB  THR    34     -68.184  26.194  -6.294  1.00262.56           C
ATOM    234  OG1 THR    34     -68.925  27.362  -5.972  1.00262.56           O
ATOM    235  CG2 THR    34     -67.190  25.863  -5.170  1.00262.56           C
ATOM    236  C   THR    34     -66.354  27.423  -7.308  1.00262.56           C
ATOM    237  O   THR    34     -65.167  27.163  -7.501  1.00262.56           O
ATOM    238  N   SER    35     -66.769  28.638  -6.873  1.00179.54           N
ATOM    239  CA  SER    35     -65.856  29.716  -6.597  1.00179.54           C
ATOM    240  CB  SER    35     -66.266  31.052  -7.239  1.00179.54           C
ATOM    241  OG  SER    35     -66.241  30.938  -8.654  1.00179.54           O
ATOM    242  C   SER    35     -65.834  29.920  -5.119  1.00179.54           C
ATOM    243  O   SER    35     -66.866  29.865  -4.450  1.00179.54           O
ATOM    244  N   HIS    36     -64.640  30.207  -4.572  1.00247.44           N
ATOM    245  CA  HIS    36     -64.516  30.262  -3.147  1.00247.44           C
ATOM    246  ND1 HIS    36     -65.746  33.866  -2.865  1.00247.44           N
ATOM    247  CG  HIS    36     -64.974  32.735  -3.014  1.00247.44           C
ATOM    248  CB  HIS    36     -65.366  31.376  -2.518  1.00247.44           C
ATOM    249  NE2 HIS    36     -63.906  34.490  -3.947  1.00247.44           N
ATOM    250  CD2 HIS    36     -63.854  33.134  -3.677  1.00247.44           C
ATOM    251  CE1 HIS    36     -65.060  34.885  -3.441  1.00247.44           C
ATOM    252  C   HIS    36     -65.017  28.938  -2.646  1.00247.44           C
ATOM    253  O   HIS    36     -65.745  28.883  -1.656  1.00247.44           O
ATOM    254  N   PRO    37     -64.618  27.870  -3.307  1.00118.76           N
ATOM    255  CA  PRO    37     -65.141  26.556  -3.041  1.00118.76           C
ATOM    256  CD  PRO    37     -63.274  27.775  -3.871  1.00118.76           C
ATOM    257  CB  PRO    37     -64.402  25.635  -4.002  1.00118.76           C
ATOM    258  CG  PRO    37     -63.003  26.272  -4.053  1.00118.76           C
ATOM    259  C   PRO    37     -64.795  26.156  -1.650  1.00118.76           C
ATOM    260  O   PRO    37     -63.899  26.759  -1.062  1.00118.76           O
ATOM    261  N   ALA    38     -65.502  25.151  -1.096  1.00226.35           N
ATOM    262  CA  ALA    38     -65.124  24.714   0.209  1.00226.35           C
ATOM    263  CB  ALA    38     -65.950  23.527   0.733  1.00226.35           C
ATOM    264  C   ALA    38     -63.709  24.266   0.073  1.00226.35           C
ATOM    265  O   ALA    38     -63.389  23.406  -0.746  1.00226.35           O
ATOM    266  N   ALA    39     -62.833  24.874   0.889  1.00315.50           N
ATOM    267  CA  ALA    39     -61.419  24.653   0.881  1.00315.50           C
ATOM    268  CB  ALA    39     -60.830  24.357  -0.507  1.00315.50           C
ATOM    269  C   ALA    39     -60.903  25.982   1.285  1.00315.50           C
ATOM    270  O   ALA    39     -61.719  26.870   1.524  1.00315.50           O
ATOM    271  N   PRO    40     -59.629  26.194   1.438  1.00228.35           N
ATOM    272  CA  PRO    40     -59.266  27.545   1.731  1.00228.35           C
ATOM    273  CD  PRO    40     -58.753  25.235   2.090  1.00228.35           C
ATOM    274  CB  PRO    40     -57.831  27.489   2.246  1.00228.35           C
ATOM    275  CG  PRO    40     -57.742  26.087   2.882  1.00228.35           C
ATOM    276  C   PRO    40     -59.477  28.387   0.512  1.00228.35           C
ATOM    277  O   PRO    40     -58.545  28.520  -0.279  1.00228.35           O
ATOM    278  N   THR    41     -60.686  28.964   0.365  1.00199.00           N
ATOM    279  CA  THR    41     -61.078  29.861  -0.682  1.00199.00           C
ATOM    280  CB  THR    41     -61.151  29.251  -2.056  1.00199.00           C
ATOM    281  OG1 THR    41     -59.901  28.709  -2.453  1.00199.00           O
ATOM    282  CG2 THR    41     -61.571  30.352  -3.043  1.00199.00           C
ATOM    283  C   THR    41     -62.485  30.214  -0.336  1.00199.00           C
ATOM    284  O   THR    41     -63.326  29.325  -0.222  1.00199.00           O
ATOM    285  N   LEU    42     -62.789  31.510  -0.158  1.00239.53           N
ATOM    286  CA  LEU    42     -64.131  31.884   0.187  1.00239.53           C
ATOM    287  CB  LEU    42     -64.502  31.607   1.658  1.00239.53           C
ATOM    288  CG  LEU    42     -64.686  30.122   2.023  1.00239.53           C
ATOM    289  CD1 LEU    42     -65.051  29.961   3.507  1.00239.53           C
ATOM    290  CD2 LEU    42     -65.720  29.447   1.106  1.00239.53           C
ATOM    291  C   LEU    42     -64.220  33.358   0.014  1.00239.53           C
ATOM    292  O   LEU    42     -63.297  33.992  -0.494  1.00239.53           O
ATOM    293  N   MET    43     -65.365  33.945   0.421  1.00272.07           N
ATOM    294  CA  MET    43     -65.437  35.374   0.411  1.00272.07           C
ATOM    295  CB  MET    43     -66.702  35.844  -0.341  1.00272.07           C
ATOM    296  CG  MET    43     -66.608  37.175  -1.101  1.00272.07           C
ATOM    297  SD  MET    43     -66.396  38.689  -0.122  1.00272.07           S
ATOM    298  CE  MET    43     -64.661  38.320   0.248  1.00272.07           C
ATOM    299  C   MET    43     -65.553  35.830   1.856  1.00272.07           C
ATOM    300  O   MET    43     -66.117  36.898   2.087  1.00272.07           O
ATOM    301  N   PRO    44     -65.061  35.136   2.875  1.00127.55           N
ATOM    302  CA  PRO    44     -65.223  35.625   4.214  1.00127.55           C
ATOM    303  CD  PRO    44     -63.849  34.326   2.831  1.00127.55           C
ATOM    304  CB  PRO    44     -64.780  34.462   5.084  1.00127.55           C
ATOM    305  CG  PRO    44     -63.628  33.836   4.276  1.00127.55           C
ATOM    306  C   PRO    44     -64.258  36.760   4.325  1.00127.55           C
ATOM    307  O   PRO    44     -63.617  37.091   3.327  1.00127.55           O
ATOM    308  N   ALA    45     -64.154  37.391   5.510  1.00170.48           N
ATOM    309  CA  ALA    45     -63.201  38.450   5.656  1.00170.48           C
ATOM    310  CB  ALA    45     -63.133  38.951   7.110  1.00170.48           C
ATOM    311  C   ALA    45     -61.871  37.876   5.276  1.00170.48           C
ATOM    312  O   ALA    45     -61.270  37.124   6.042  1.00170.48           O
ATOM    313  N   VAL    46     -61.378  38.229   4.065  1.00171.73           N
ATOM    314  CA  VAL    46     -60.146  37.673   3.580  1.00171.73           C
ATOM    315  CB  VAL    46     -60.397  36.320   2.906  1.00171.73           C
ATOM    316  CG1 VAL    46     -61.055  35.385   3.934  1.00171.73           C
ATOM    317  CG2 VAL    46     -61.300  36.423   1.661  1.00171.73           C
ATOM    318  C   VAL    46     -59.547  38.625   2.559  1.00171.73           C
ATOM    319  O   VAL    46     -60.351  38.952   1.708  1.00171.73           O
ATOM    320  N   ASN    47     -58.158  38.931   2.556  1.00150.22           N
ATOM    321  CA  ASN    47     -57.014  39.703   1.943  1.00150.22           C
ATOM    322  CB  ASN    47     -55.777  39.894   2.845  1.00150.22           C
ATOM    323  CG  ASN    47     -54.927  41.015   2.266  1.00150.22           C
ATOM    324  OD1 ASN    47     -53.700  40.946   2.268  1.00150.22           O
ATOM    325  ND2 ASN    47     -55.596  42.091   1.772  1.00150.22           N
ATOM    326  C   ASN    47     -56.348  39.396   0.576  1.00150.22           C
ATOM    327  O   ASN    47     -56.110  40.350  -0.162  1.00150.22           O
ATOM    328  N   TYR    48     -56.031  38.154   0.125  1.00138.19           N
ATOM    329  CA  TYR    48     -55.488  37.934  -1.215  1.00138.19           C
ATOM    330  CB  TYR    48     -54.915  36.512  -1.353  1.00138.19           C
ATOM    331  CG  TYR    48     -54.249  36.392  -2.680  1.00138.19           C
ATOM    332  CD1 TYR    48     -52.960  36.845  -2.847  1.00138.19           C
ATOM    333  CD2 TYR    48     -54.899  35.821  -3.749  1.00138.19           C
ATOM    334  CE1 TYR    48     -52.331  36.738  -4.064  1.00138.19           C
ATOM    335  CE2 TYR    48     -54.274  35.711  -4.970  1.00138.19           C
ATOM    336  CZ  TYR    48     -52.988  36.168  -5.128  1.00138.19           C
ATOM    337  OH  TYR    48     -52.344  36.055  -6.378  1.00138.19           O
ATOM    338  C   TYR    48     -56.439  38.152  -2.417  1.00138.19           C
ATOM    339  O   TYR    48     -56.274  39.156  -3.108  1.00138.19           O
ATOM    340  N   ALA    49     -57.444  37.261  -2.737  1.00112.36           N
ATOM    341  CA  ALA    49     -58.443  37.491  -3.795  1.00112.36           C
ATOM    342  CB  ALA    49     -59.062  36.168  -4.289  1.00112.36           C
ATOM    343  C   ALA    49     -59.581  38.508  -3.510  1.00112.36           C
ATOM    344  O   ALA    49     -59.478  39.586  -4.093  1.00112.36           O
ATOM    345  N   PRO    50     -60.648  38.360  -2.684  1.00156.16           N
ATOM    346  CA  PRO    50     -61.414  39.552  -2.271  1.00156.16           C
ATOM    347  CD  PRO    50     -61.584  37.330  -3.120  1.00156.16           C
ATOM    348  CB  PRO    50     -62.753  39.448  -2.987  1.00156.16           C
ATOM    349  CG  PRO    50     -62.995  37.932  -3.005  1.00156.16           C
ATOM    350  C   PRO    50     -61.658  39.659  -0.748  1.00156.16           C
ATOM    351  O   PRO    50     -61.969  38.608  -0.191  1.00156.16           O
ATOM    352  N   LEU    51     -61.553  40.861  -0.072  1.00238.21           N
ATOM    353  CA  LEU    51     -61.967  41.131   1.320  1.00238.21           C
ATOM    354  CB  LEU    51     -62.967  40.098   1.873  1.00238.21           C
ATOM    355  CG  LEU    51     -63.709  40.547   3.142  1.00238.21           C
ATOM    356  CD1 LEU    51     -64.292  41.958   2.968  1.00238.21           C
ATOM    357  CD2 LEU    51     -64.831  39.551   3.478  1.00238.21           C
ATOM    358  C   LEU    51     -60.866  41.479   2.362  1.00238.21           C
ATOM    359  O   LEU    51     -59.972  42.280   2.098  1.00238.21           O
ATOM    360  N   ASP    52     -60.936  40.841   3.584  1.00161.02           N
ATOM    361  CA  ASP    52     -60.141  40.988   4.816  1.00161.02           C
ATOM    362  CB  ASP    52     -60.897  40.543   6.076  1.00161.02           C
ATOM    363  CG  ASP    52     -60.232  41.104   7.332  1.00161.02           C
ATOM    364  OD1 ASP    52     -58.977  41.054   7.445  1.00161.02           O
ATOM    365  OD2 ASP    52     -60.990  41.602   8.206  1.00161.02           O
ATOM    366  C   ASP    52     -58.785  40.281   4.829  1.00161.02           C
ATOM    367  O   ASP    52     -57.844  40.860   4.301  1.00161.02           O
ATOM    368  N   LEU    53     -58.596  39.063   5.463  1.00203.21           N
ATOM    369  CA  LEU    53     -57.364  38.228   5.529  1.00203.21           C
ATOM    370  CB  LEU    53     -57.321  37.409   6.837  1.00203.21           C
ATOM    371  CG  LEU    53     -56.000  36.654   7.054  1.00203.21           C
ATOM    372  CD1 LEU    53     -54.835  37.637   7.244  1.00203.21           C
ATOM    373  CD2 LEU    53     -56.115  35.637   8.202  1.00203.21           C
ATOM    374  C   LEU    53     -56.924  37.318   4.319  1.00203.21           C
ATOM    375  O   LEU    53     -55.765  37.409   3.922  1.00203.21           O
ATOM    376  N   PRO    54     -57.729  36.406   3.733  1.00283.64           N
ATOM    377  CA  PRO    54     -57.496  35.689   2.439  1.00283.64           C
ATOM    378  CD  PRO    54     -58.165  35.436   4.732  1.00283.64           C
ATOM    379  CB  PRO    54     -58.126  34.306   2.605  1.00283.64           C
ATOM    380  CG  PRO    54     -58.064  34.041   4.109  1.00283.64           C
ATOM    381  C   PRO    54     -57.719  36.146   0.953  1.00283.64           C
ATOM    382  O   PRO    54     -57.151  35.479   0.090  1.00283.64           O
ATOM    383  N   GLY    55     -58.499  37.221   0.606  1.00183.53           N
ATOM    384  CA  GLY    55     -58.961  37.951  -0.586  1.00183.53           C
ATOM    385  C   GLY    55     -58.784  39.520  -0.667  1.00183.53           C
ATOM    386  O   GLY    55     -59.025  40.310   0.234  1.00183.53           O
ATOM    387  N   SER    56     -58.289  40.131  -1.752  1.00133.70           N
ATOM    388  CA  SER    56     -58.079  41.544  -1.651  1.00133.70           C
ATOM    389  CB  SER    56     -56.897  42.045  -2.500  1.00133.70           C
ATOM    390  OG  SER    56     -57.161  41.836  -3.880  1.00133.70           O
ATOM    391  C   SER    56     -59.292  42.303  -2.084  1.00133.70           C
ATOM    392  O   SER    56     -59.608  42.391  -3.269  1.00133.70           O
ATOM    393  N   ALA    57     -60.014  42.856  -1.090  1.00234.11           N
ATOM    394  CA  ALA    57     -61.093  43.774  -1.313  1.00234.11           C
ATOM    395  CB  ALA    57     -62.463  43.107  -1.522  1.00234.11           C
ATOM    396  C   ALA    57     -61.164  44.547  -0.039  1.00234.11           C
ATOM    397  O   ALA    57     -61.483  43.984   1.005  1.00234.11           O
ATOM    398  N   GLU    58     -60.933  45.872  -0.102  1.00313.70           N
ATOM    399  CA  GLU    58     -60.829  46.650   1.103  1.00313.70           C
ATOM    400  CB  GLU    58     -62.175  46.795   1.844  1.00313.70           C
ATOM    401  CG  GLU    58     -62.194  47.874   2.933  1.00313.70           C
ATOM    402  CD  GLU    58     -62.031  47.220   4.298  1.00313.70           C
ATOM    403  OE1 GLU    58     -62.265  45.985   4.397  1.00313.70           O
ATOM    404  OE2 GLU    58     -61.675  47.948   5.263  1.00313.70           O
ATOM    405  C   GLU    58     -59.833  45.934   1.974  1.00313.70           C
ATOM    406  O   GLU    58     -60.069  45.689   3.154  1.00313.70           O
ATOM    407  N   PRO    59     -58.713  45.615   1.370  1.00108.01           N
ATOM    408  CA  PRO    59     -57.709  44.740   1.927  1.00108.01           C
ATOM    409  CD  PRO    59     -58.144  46.493   0.356  1.00108.01           C
ATOM    410  CB  PRO    59     -56.586  44.724   0.895  1.00108.01           C
ATOM    411  CG  PRO    59     -56.650  46.139   0.297  1.00108.01           C
ATOM    412  C   PRO    59     -57.134  45.050   3.277  1.00108.01           C
ATOM    413  O   PRO    59     -56.589  46.132   3.493  1.00108.01           O
ATOM    414  N   PRO    60     -57.260  44.088   4.151  1.00174.69           N
ATOM    415  CA  PRO    60     -56.571  44.128   5.418  1.00174.69           C
ATOM    416  CD  PRO    60     -58.610  43.573   4.321  1.00174.69           C
ATOM    417  CB  PRO    60     -57.448  43.395   6.426  1.00174.69           C
ATOM    418  CG  PRO    60     -58.856  43.525   5.836  1.00174.69           C
ATOM    419  C   PRO    60     -55.232  43.473   5.234  1.00174.69           C
ATOM    420  O   PRO    60     -54.883  43.144   4.103  1.00174.69           O
ATOM    421  N   LYS    61     -54.472  43.261   6.327  1.00202.91           N
ATOM    422  CA  LYS    61     -53.168  42.657   6.249  1.00202.91           C
ATOM    423  CB  LYS    61     -52.447  42.568   7.605  1.00202.91           C
ATOM    424  CG  LYS    61     -51.059  41.929   7.516  1.00202.91           C
ATOM    425  CD  LYS    61     -50.208  42.130   8.771  1.00202.91           C
ATOM    426  CE  LYS    61     -49.685  43.558   8.929  1.00202.91           C
ATOM    427  NZ  LYS    61     -48.876  43.665  10.164  1.00202.91           N
ATOM    428  C   LYS    61     -53.284  41.264   5.705  1.00202.91           C
ATOM    429  O   LYS    61     -54.355  40.660   5.713  1.00202.91           O
ATOM    430  N   GLN    62     -52.149  40.737   5.193  1.00229.68           N
ATOM    431  CA  GLN    62     -52.056  39.442   4.572  1.00229.68           C
ATOM    432  CB  GLN    62     -50.736  39.229   3.807  1.00229.68           C
ATOM    433  CG  GLN    62     -50.545  40.157   2.605  1.00229.68           C
ATOM    434  CD  GLN    62     -51.418  39.651   1.466  1.00229.68           C
ATOM    435  OE1 GLN    62     -52.130  38.658   1.605  1.00229.68           O
ATOM    436  NE2 GLN    62     -51.363  40.354   0.302  1.00229.68           N
ATOM    437  C   GLN    62     -52.123  38.371   5.616  1.00229.68           C
ATOM    438  O   GLN    62     -51.835  38.603   6.788  1.00229.68           O
ATOM    439  N   CYS    63     -52.540  37.158   5.190  1.00111.18           N
ATOM    440  CA  CYS    63     -52.667  36.025   6.065  1.00111.18           C
ATOM    441  CB  CYS    63     -53.177  34.754   5.359  1.00111.18           C
ATOM    442  SG  CYS    63     -54.913  34.834   4.831  1.00111.18           S
ATOM    443  C   CYS    63     -51.330  35.647   6.610  1.00111.18           C
ATOM    444  O   CYS    63     -51.173  35.467   7.817  1.00111.18           O
ATOM    445  N   HIS    64     -50.315  35.536   5.733  1.00185.56           N
ATOM    446  CA  HIS    64     -49.050  35.056   6.201  1.00185.56           C
ATOM    447  ND1 HIS    64     -50.032  32.785   3.883  1.00185.56           N
ATOM    448  CG  HIS    64     -49.088  32.883   4.881  1.00185.56           C
ATOM    449  CB  HIS    64     -48.329  34.138   5.197  1.00185.56           C
ATOM    450  NE2 HIS    64     -49.907  30.781   4.837  1.00185.56           N
ATOM    451  CD2 HIS    64     -49.024  31.650   5.454  1.00185.56           C
ATOM    452  CE1 HIS    64     -50.489  31.508   3.900  1.00185.56           C
ATOM    453  C   HIS    64     -48.152  36.218   6.433  1.00185.56           C
ATOM    454  O   HIS    64     -47.971  37.079   5.574  1.00185.56           O
ATOM    455  N   PRO    65     -47.594  36.244   7.611  1.00 79.99           N
ATOM    456  CA  PRO    65     -46.680  37.285   7.969  1.00 79.99           C
ATOM    457  CD  PRO    65     -47.367  35.032   8.379  1.00 79.99           C
ATOM    458  CB  PRO    65     -46.132  36.888   9.336  1.00 79.99           C
ATOM    459  CG  PRO    65     -46.155  35.349   9.273  1.00 79.99           C
ATOM    460  C   PRO    65     -45.600  37.254   6.941  1.00 79.99           C
ATOM    461  O   PRO    65     -45.116  36.169   6.622  1.00 79.99           O
ATOM    462  N   CYS    66     -45.216  38.423   6.404  1.00 79.07           N
ATOM    463  CA  CYS    66     -44.177  38.451   5.422  1.00 79.07           C
ATOM    464  CB  CYS    66     -44.359  37.419   4.297  1.00 79.07           C
ATOM    465  SG  CYS    66     -45.873  37.699   3.331  1.00 79.07           S
ATOM    466  C   CYS    66     -44.233  39.801   4.802  1.00 79.07           C
ATOM    467  O   CYS    66     -45.038  40.646   5.190  1.00 79.07           O
ATOM    468  N   PRO    67     -43.370  40.038   3.861  1.00 66.56           N
ATOM    469  CA  PRO    67     -43.417  41.286   3.165  1.00 66.56           C
ATOM    470  CD  PRO    67     -42.038  39.464   3.866  1.00 66.56           C
ATOM    471  CB  PRO    67     -42.063  41.439   2.466  1.00 66.56           C
ATOM    472  CG  PRO    67     -41.389  40.059   2.607  1.00 66.56           C
ATOM    473  C   PRO    67     -44.593  41.229   2.252  1.00 66.56           C
ATOM    474  O   PRO    67     -44.895  40.150   1.745  1.00 66.56           O
ATOM    475  N   GLY    68     -45.284  42.362   2.039  1.00 49.79           N
ATOM    476  CA  GLY    68     -46.415  42.320   1.165  1.00 49.79           C
ATOM    477  C   GLY    68     -45.889  42.356  -0.227  1.00 49.79           C
ATOM    478  O   GLY    68     -44.825  42.916  -0.485  1.00 49.79           O
ATOM    479  N   VAL    69     -46.630  41.751  -1.173  1.00106.02           N
ATOM    480  CA  VAL    69     -46.184  41.810  -2.529  1.00106.02           C
ATOM    481  CB  VAL    69     -46.056  40.461  -3.182  1.00106.02           C
ATOM    482  CG1 VAL    69     -47.417  39.745  -3.149  1.00106.02           C
ATOM    483  CG2 VAL    69     -45.496  40.663  -4.600  1.00106.02           C
ATOM    484  C   VAL    69     -47.188  42.616  -3.282  1.00106.02           C
ATOM    485  O   VAL    69     -48.377  42.305  -3.325  1.00106.02           O
ATOM    486  N   PRO    70     -46.720  43.694  -3.837  1.00154.96           N
ATOM    487  CA  PRO    70     -47.560  44.535  -4.636  1.00154.96           C
ATOM    488  CD  PRO    70     -45.592  44.416  -3.279  1.00154.96           C
ATOM    489  CB  PRO    70     -46.816  45.866  -4.780  1.00154.96           C
ATOM    490  CG  PRO    70     -45.394  45.583  -4.258  1.00154.96           C
ATOM    491  C   PRO    70     -47.861  43.853  -5.926  1.00154.96           C
ATOM    492  O   PRO    70     -48.841  44.210  -6.576  1.00154.96           O
ATOM    493  N   GLN    71     -47.023  42.877  -6.317  1.00274.38           N
ATOM    494  CA  GLN    71     -47.224  42.208  -7.564  1.00274.38           C
ATOM    495  CB  GLN    71     -45.944  41.548  -8.115  1.00274.38           C
ATOM    496  CG  GLN    71     -46.130  40.827  -9.453  1.00274.38           C
ATOM    497  CD  GLN    71     -46.692  39.437  -9.188  1.00274.38           C
ATOM    498  OE1 GLN    71     -46.728  38.972  -8.050  1.00274.38           O
ATOM    499  NE2 GLN    71     -47.136  38.747 -10.273  1.00274.38           N
ATOM    500  C   GLN    71     -48.252  41.149  -7.364  1.00274.38           C
ATOM    501  O   GLN    71     -48.362  40.561  -6.290  1.00274.38           O
ATOM    502  N   GLY    72     -49.056  40.902  -8.414  1.00134.28           N
ATOM    503  CA  GLY    72     -50.056  39.883  -8.356  1.00134.28           C
ATOM    504  C   GLY    72     -50.671  39.817  -9.712  1.00134.28           C
ATOM    505  O   GLY    72     -50.738  40.819 -10.423  1.00134.28           O
ATOM    506  N   THR    73     -51.141  38.621 -10.107  1.00261.48           N
ATOM    507  CA  THR    73     -51.751  38.490 -11.394  1.00261.48           C
ATOM    508  CB  THR    73     -50.886  37.791 -12.402  1.00261.48           C
ATOM    509  OG1 THR    73     -51.481  37.857 -13.689  1.00261.48           O
ATOM    510  CG2 THR    73     -50.705  36.327 -11.969  1.00261.48           C
ATOM    511  C   THR    73     -52.981  37.667 -11.218  1.00261.48           C
ATOM    512  O   THR    73     -53.164  37.015 -10.191  1.00261.48           O
ATOM    513  N   SER    74     -53.877  37.696 -12.222  1.00110.01           N
ATOM    514  CA  SER    74     -55.071  36.915 -12.123  1.00110.01           C
ATOM    515  CB  SER    74     -56.356  37.712 -12.404  1.00110.01           C
ATOM    516  OG  SER    74     -56.361  38.170 -13.748  1.00110.01           O
ATOM    517  C   SER    74     -54.977  35.844 -13.154  1.00110.01           C
ATOM    518  O   SER    74     -54.509  36.060 -14.271  1.00110.01           O
ATOM    519  N   PRO    75     -55.392  34.673 -12.769  1.00173.60           N
ATOM    520  CA  PRO    75     -55.359  33.578 -13.695  1.00173.60           C
ATOM    521  CD  PRO    75     -55.140  34.235 -11.405  1.00173.60           C
ATOM    522  CB  PRO    75     -55.431  32.308 -12.849  1.00173.60           C
ATOM    523  CG  PRO    75     -54.820  32.736 -11.504  1.00173.60           C
ATOM    524  C   PRO    75     -56.475  33.707 -14.674  1.00173.60           C
ATOM    525  O   PRO    75     -57.457  34.385 -14.375  1.00173.60           O
ATOM    526  N   ALA    76     -56.338  33.078 -15.856  1.00226.39           N
ATOM    527  CA  ALA    76     -57.383  33.136 -16.830  1.00226.39           C
ATOM    528  CB  ALA    76     -56.907  33.581 -18.223  1.00226.39           C
ATOM    529  C   ALA    76     -57.910  31.748 -16.964  1.00226.39           C
ATOM    530  O   ALA    76     -57.170  30.771 -16.863  1.00226.39           O
ATOM    531  N   PRO    77     -59.192  31.643 -17.152  1.00246.99           N
ATOM    532  CA  PRO    77     -59.787  30.349 -17.307  1.00246.99           C
ATOM    533  CD  PRO    77     -60.119  32.607 -16.581  1.00246.99           C
ATOM    534  CB  PRO    77     -61.294  30.575 -17.227  1.00246.99           C
ATOM    535  CG  PRO    77     -61.419  31.823 -16.331  1.00246.99           C
ATOM    536  C   PRO    77     -59.315  29.706 -18.567  1.00246.99           C
ATOM    537  O   PRO    77     -59.342  28.478 -18.634  1.00246.99           O
ATOM    538  N   VAL    78     -58.926  30.533 -19.563  1.00 77.11           N
ATOM    539  CA  VAL    78     -58.413  30.153 -20.853  1.00 77.11           C
ATOM    540  CB  VAL    78     -58.019  28.706 -21.003  1.00 77.11           C
ATOM    541  CG1 VAL    78     -57.569  28.442 -22.450  1.00 77.11           C
ATOM    542  CG2 VAL    78     -56.937  28.391 -19.956  1.00 77.11           C
ATOM    543  C   VAL    78     -59.484  30.467 -21.844  1.00 77.11           C
ATOM    544  O   VAL    78     -60.660  30.554 -21.494  1.00 77.11           O
ATOM    545  N   PRO    79     -59.105  30.675 -23.071  1.00 93.00           N
ATOM    546  CA  PRO    79     -60.090  30.939 -24.080  1.00 93.00           C
ATOM    547  CD  PRO    79     -57.839  31.318 -23.372  1.00 93.00           C
ATOM    548  CB  PRO    79     -59.356  31.639 -25.227  1.00 93.00           C
ATOM    549  CG  PRO    79     -57.860  31.468 -24.900  1.00 93.00           C
ATOM    550  C   PRO    79     -60.754  29.660 -24.464  1.00 93.00           C
ATOM    551  O   PRO    79     -60.126  28.609 -24.359  1.00 93.00           O
ATOM    552  N   TYR    80     -62.028  29.724 -24.894  1.00274.81           N
ATOM    553  CA  TYR    80     -62.705  28.529 -25.295  1.00274.81           C
ATOM    554  CB  TYR    80     -63.752  28.041 -24.278  1.00274.81           C
ATOM    555  CG  TYR    80     -64.364  26.801 -24.832  1.00274.81           C
ATOM    556  CD1 TYR    80     -63.728  25.588 -24.688  1.00274.81           C
ATOM    557  CD2 TYR    80     -65.569  26.847 -25.492  1.00274.81           C
ATOM    558  CE1 TYR    80     -64.285  24.439 -25.197  1.00274.81           C
ATOM    559  CE2 TYR    80     -66.132  25.701 -26.003  1.00274.81           C
ATOM    560  CZ  TYR    80     -65.490  24.495 -25.855  1.00274.81           C
ATOM    561  OH  TYR    80     -66.065  23.318 -26.378  1.00274.81           O
ATOM    562  C   TYR    80     -63.429  28.846 -26.560  1.00274.81           C
ATOM    563  O   TYR    80     -63.743  30.003 -26.833  1.00274.81           O
ATOM    564  N   GLY    81     -63.695  27.816 -27.385  1.00152.51           N
ATOM    565  CA  GLY    81     -64.410  28.052 -28.603  1.00152.51           C
ATOM    566  C   GLY    81     -65.075  26.772 -28.981  1.00152.51           C
ATOM    567  O   GLY    81     -64.583  25.688 -28.672  1.00152.51           O
ATOM    568  N   TYR    82     -66.228  26.874 -29.668  1.00310.01           N
ATOM    569  CA  TYR    82     -66.926  25.694 -30.081  1.00310.01           C
ATOM    570  CB  TYR    82     -68.305  25.534 -29.420  1.00310.01           C
ATOM    571  CG  TYR    82     -68.910  24.275 -29.938  1.00310.01           C
ATOM    572  CD1 TYR    82     -68.573  23.060 -29.386  1.00310.01           C
ATOM    573  CD2 TYR    82     -69.817  24.308 -30.973  1.00310.01           C
ATOM    574  CE1 TYR    82     -69.130  21.896 -29.861  1.00310.01           C
ATOM    575  CE2 TYR    82     -70.377  23.148 -31.452  1.00310.01           C
ATOM    576  CZ  TYR    82     -70.032  21.939 -30.896  1.00310.01           C
ATOM    577  OH  TYR    82     -70.606  20.747 -31.386  1.00310.01           O
ATOM    578  C   TYR    82     -67.152  25.810 -31.551  1.00310.01           C
ATOM    579  O   TYR    82     -67.450  26.889 -32.060  1.00310.01           O
ATOM    580  N   PHE    83     -66.990  24.690 -32.279  1.00282.05           N
ATOM    581  CA  PHE    83     -67.202  24.724 -33.694  1.00282.05           C
ATOM    582  CB  PHE    83     -65.906  24.593 -34.513  1.00282.05           C
ATOM    583  CG  PHE    83     -66.276  24.645 -35.956  1.00282.05           C
ATOM    584  CD1 PHE    83     -66.469  25.854 -36.583  1.00282.05           C
ATOM    585  CD2 PHE    83     -66.429  23.486 -36.682  1.00282.05           C
ATOM    586  CE1 PHE    83     -66.811  25.908 -37.913  1.00282.05           C
ATOM    587  CE2 PHE    83     -66.770  23.534 -38.013  1.00282.05           C
ATOM    588  CZ  PHE    83     -66.961  24.747 -38.631  1.00282.05           C
ATOM    589  C   PHE    83     -68.065  23.556 -34.038  1.00282.05           C
ATOM    590  O   PHE    83     -68.104  22.564 -33.313  1.00282.05           O
ATOM    591  N   GLY    84     -68.806  23.660 -35.158  1.00117.82           N
ATOM    592  CA  GLY    84     -69.639  22.570 -35.567  1.00117.82           C
ATOM    593  C   GLY    84     -70.602  23.096 -36.579  1.00117.82           C
ATOM    594  O   GLY    84     -70.709  24.305 -36.782  1.00117.82           O
ATOM    595  N   GLY    85     -71.335  22.182 -37.243  1.00 97.23           N
ATOM    596  CA  GLY    85     -72.298  22.598 -38.217  1.00 97.23           C
ATOM    597  C   GLY    85     -72.333  21.557 -39.286  1.00 97.23           C
ATOM    598  O   GLY    85     -71.553  20.606 -39.270  1.00 97.23           O
ATOM    599  N   GLY    86     -73.255  21.720 -40.254  1.00122.60           N
ATOM    600  CA  GLY    86     -73.349  20.784 -41.334  1.00122.60           C
ATOM    601  C   GLY    86     -74.556  21.154 -42.130  1.00122.60           C
ATOM    602  O   GLY    86     -75.445  21.851 -41.644  1.00122.60           O
ATOM    603  N   TYR    87     -74.615  20.690 -43.392  1.00309.64           N
ATOM    604  CA  TYR    87     -75.746  21.002 -44.214  1.00309.64           C
ATOM    605  CB  TYR    87     -75.414  21.958 -45.372  1.00309.64           C
ATOM    606  CG  TYR    87     -76.667  22.202 -46.139  1.00309.64           C
ATOM    607  CD1 TYR    87     -77.583  23.126 -45.693  1.00309.64           C
ATOM    608  CD2 TYR    87     -76.926  21.514 -47.303  1.00309.64           C
ATOM    609  CE1 TYR    87     -78.743  23.361 -46.391  1.00309.64           C
ATOM    610  CE2 TYR    87     -78.087  21.746 -48.005  1.00309.64           C
ATOM    611  CZ  TYR    87     -78.996  22.671 -47.550  1.00309.64           C
ATOM    612  OH  TYR    87     -80.185  22.909 -48.271  1.00309.64           O
ATOM    613  C   TYR    87     -76.219  19.717 -44.809  1.00309.64           C
ATOM    614  O   TYR    87     -75.425  18.817 -45.074  1.00309.64           O
ATOM    615  N   TYR    88     -77.545  19.591 -45.012  1.00315.82           N
ATOM    616  CA  TYR    88     -78.072  18.386 -45.581  1.00315.82           C
ATOM    617  CB  TYR    88     -78.995  17.610 -44.626  1.00315.82           C
ATOM    618  CG  TYR    88     -79.469  16.393 -45.343  1.00315.82           C
ATOM    619  CD1 TYR    88     -78.685  15.265 -45.400  1.00315.82           C
ATOM    620  CD2 TYR    88     -80.701  16.381 -45.956  1.00315.82           C
ATOM    621  CE1 TYR    88     -79.121  14.140 -46.061  1.00315.82           C
ATOM    622  CE2 TYR    88     -81.143  15.260 -46.617  1.00315.82           C
ATOM    623  CZ  TYR    88     -80.352  14.138 -46.672  1.00315.82           C
ATOM    624  OH  TYR    88     -80.805  12.986 -47.351  1.00315.82           O
ATOM    625  C   TYR    88     -78.890  18.770 -46.770  1.00315.82           C
ATOM    626  O   TYR    88     -79.569  19.795 -46.764  1.00315.82           O
ATOM    627  N   SER    89     -78.826  17.954 -47.840  1.00199.82           N
ATOM    628  CA  SER    89     -79.595  18.251 -49.011  1.00199.82           C
ATOM    629  CB  SER    89     -78.741  18.610 -50.239  1.00199.82           C
ATOM    630  OG  SER    89     -78.011  19.803 -49.998  1.00199.82           O
ATOM    631  C   SER    89     -80.355  17.017 -49.370  1.00199.82           C
ATOM    632  O   SER    89     -79.887  15.901 -49.152  1.00199.82           O
ATOM    633  N   CYS    90     -81.574  17.196 -49.917  1.00106.48           N
ATOM    634  CA  CYS    90     -82.353  16.067 -50.329  1.00106.48           C
ATOM    635  CB  CYS    90     -83.540  15.762 -49.398  1.00106.48           C
ATOM    636  SG  CYS    90     -84.506  14.325 -49.954  1.00106.48           S
ATOM    637  C   CYS    90     -82.920  16.401 -51.669  1.00106.48           C
ATOM    638  O   CYS    90     -83.248  17.555 -51.942  1.00106.48           O
ATOM    639  N   ARG    91     -83.027  15.395 -52.558  1.00266.46           N
ATOM    640  CA  ARG    91     -83.583  15.660 -53.851  1.00266.46           C
ATOM    641  CB  ARG    91     -82.541  15.660 -54.982  1.00266.46           C
ATOM    642  CG  ARG    91     -81.532  16.806 -54.885  1.00266.46           C
ATOM    643  CD  ARG    91     -82.050  18.128 -55.455  1.00266.46           C
ATOM    644  NE  ARG    91     -82.276  17.927 -56.914  1.00266.46           N
ATOM    645  CZ  ARG    91     -81.263  18.153 -57.799  1.00266.46           C
ATOM    646  NH1 ARG    91     -80.041  18.562 -57.349  1.00266.46           N
ATOM    647  NH2 ARG    91     -81.471  17.969 -59.136  1.00266.46           N
ATOM    648  C   ARG    91     -84.555  14.569 -54.156  1.00266.46           C
ATOM    649  O   ARG    91     -84.310  13.402 -53.852  1.00266.46           O
ATOM    650  N   VAL    92     -85.707  14.934 -54.751  1.00 71.90           N
ATOM    651  CA  VAL    92     -86.671  13.942 -55.123  1.00 71.90           C
ATOM    652  CB  VAL    92     -87.820  13.834 -54.165  1.00 71.90           C
ATOM    653  CG1 VAL    92     -88.835  12.825 -54.730  1.00 71.90           C
ATOM    654  CG2 VAL    92     -87.268  13.456 -52.780  1.00 71.90           C
ATOM    655  C   VAL    92     -87.237  14.363 -56.438  1.00 71.90           C
ATOM    656  O   VAL    92     -87.359  15.555 -56.717  1.00 71.90           O
ATOM    657  N   SER    93     -87.580  13.387 -57.299  1.00170.43           N
ATOM    658  CA  SER    93     -88.158  13.742 -58.561  1.00170.43           C
ATOM    659  CB  SER    93     -87.129  13.872 -59.696  1.00170.43           C
ATOM    660  OG  SER    93     -86.520  12.615 -59.950  1.00170.43           O
ATOM    661  C   SER    93     -89.103  12.654 -58.949  1.00170.43           C
ATOM    662  O   SER    93     -88.911  11.492 -58.593  1.00170.43           O
ATOM    663  N   ARG    94     -90.174  13.016 -59.681  1.00325.92           N
ATOM    664  CA  ARG    94     -91.106  12.030 -60.137  1.00325.92           C
ATOM    665  CB  ARG    94     -92.359  11.905 -59.254  1.00325.92           C
ATOM    666  CG  ARG    94     -92.064  11.385 -57.845  1.00325.92           C
ATOM    667  CD  ARG    94     -93.307  11.257 -56.962  1.00325.92           C
ATOM    668  NE  ARG    94     -93.866  12.625 -56.769  1.00325.92           N
ATOM    669  CZ  ARG    94     -94.755  13.135 -57.673  1.00325.92           C
ATOM    670  NH1 ARG    94     -95.143  12.388 -58.747  1.00325.92           N
ATOM    671  NH2 ARG    94     -95.258  14.392 -57.500  1.00325.92           N
ATOM    672  C   ARG    94     -91.565  12.463 -61.490  1.00325.92           C
ATOM    673  O   ARG    94     -91.669  13.658 -61.764  1.00325.92           O
ATOM    674  N   SER    95     -91.834  11.494 -62.386  1.00224.05           N
ATOM    675  CA  SER    95     -92.305  11.859 -63.686  1.00224.05           C
ATOM    676  CB  SER    95     -91.191  11.944 -64.745  1.00224.05           C
ATOM    677  OG  SER    95     -91.741  12.311 -66.002  1.00224.05           O
ATOM    678  C   SER    95     -93.253  10.795 -64.136  1.00224.05           C
ATOM    679  O   SER    95     -93.145   9.639 -63.729  1.00224.05           O
ATOM    680  N   SER    96     -94.232  11.174 -64.979  1.00214.77           N
ATOM    681  CA  SER    96     -95.154  10.207 -65.492  1.00214.77           C
ATOM    682  CB  SER    96     -96.505  10.191 -64.755  1.00214.77           C
ATOM    683  OG  SER    96     -97.359   9.210 -65.324  1.00214.77           O
ATOM    684  C   SER    96     -95.431  10.581 -66.910  1.00214.77           C
ATOM    685  O   SER    96     -95.441  11.760 -67.259  1.00214.77           O
ATOM    686  N   LEU    97     -95.640   9.572 -67.778  1.00289.15           N
ATOM    687  CA  LEU    97     -95.933   9.869 -69.147  1.00289.15           C
ATOM    688  CB  LEU    97     -94.802   9.449 -70.111  1.00289.15           C
ATOM    689  CG  LEU    97     -95.049   9.743 -71.608  1.00289.15           C
ATOM    690  CD1 LEU    97     -96.113   8.823 -72.231  1.00289.15           C
ATOM    691  CD2 LEU    97     -95.348  11.234 -71.830  1.00289.15           C
ATOM    692  C   LEU    97     -97.165   9.103 -69.500  1.00289.15           C
ATOM    693  O   LEU    97     -97.310   7.940 -69.129  1.00289.15           O
ATOM    694  N   LYS    98     -98.103   9.754 -70.214  1.00192.11           N
ATOM    695  CA  LYS    98     -99.287   9.060 -70.622  1.00192.11           C
ATOM    696  CB  LYS    98    -100.578   9.623 -70.004  1.00192.11           C
ATOM    697  CG  LYS    98    -100.666   9.431 -68.489  1.00192.11           C
ATOM    698  CD  LYS    98    -101.779  10.250 -67.832  1.00192.11           C
ATOM    699  CE  LYS    98    -103.183   9.714 -68.119  1.00192.11           C
ATOM    700  NZ  LYS    98    -104.195  10.560 -67.448  1.00192.11           N
ATOM    701  C   LYS    98     -99.400   9.223 -72.101  1.00192.11           C
ATOM    702  O   LYS    98     -99.283  10.326 -72.633  1.00192.11           O
ATOM    703  N   PRO    99     -99.591   8.129 -72.780  1.00 78.68           N
ATOM    704  CA  PRO    99     -99.755   8.190 -74.204  1.00 78.68           C
ATOM    705  CD  PRO    99     -98.992   6.875 -72.357  1.00 78.68           C
ATOM    706  CB  PRO    99     -99.364   6.812 -74.744  1.00 78.68           C
ATOM    707  CG  PRO    99     -99.316   5.904 -73.502  1.00 78.68           C
ATOM    708  C   PRO    99    -101.153   8.591 -74.532  1.00 78.68           C
ATOM    709  O   PRO    99    -102.044   8.362 -73.715  1.00 78.68           O
ATOM    710  N   CYS   100    -101.370   9.205 -75.710  1.00 95.64           N
ATOM    711  CA  CYS   100    -102.700   9.573 -76.092  1.00 95.64           C
ATOM    712  CB  CYS   100    -103.001  11.072 -75.920  1.00 95.64           C
ATOM    713  SG  CYS   100    -104.698  11.501 -76.414  1.00 95.64           S
ATOM    714  C   CYS   100    -102.839   9.260 -77.544  1.00 95.64           C
ATOM    715  O   CYS   100    -101.896   9.425 -78.316  1.00 95.64           O
ATOM    716  N   ALA   101    -104.025   8.773 -77.954  1.00262.01           N
ATOM    717  CA  ALA   101    -104.227   8.488 -79.342  1.00262.01           C
ATOM    718  CB  ALA   101    -104.058   7.000 -79.697  1.00262.01           C
ATOM    719  C   ALA   101    -105.633   8.860 -79.670  1.00262.01           C
ATOM    720  O   ALA   101    -106.528   8.752 -78.832  1.00262.01           O
ATOM    721  N   GLN   102    -105.861   9.337 -80.910  1.00359.75           N
ATOM    722  CA  GLN   102    -107.192   9.683 -81.307  1.00359.75           C
ATOM    723  CB  GLN   102    -107.488  11.189 -81.233  1.00359.75           C
ATOM    724  CG  GLN   102    -108.913  11.552 -81.657  1.00359.75           C
ATOM    725  CD  GLN   102    -109.870  11.027 -80.595  1.00359.75           C
ATOM    726  OE1 GLN   102    -109.452  10.424 -79.608  1.00359.75           O
ATOM    727  NE2 GLN   102    -111.193  11.260 -80.803  1.00359.75           N
ATOM    728  C   GLN   102    -107.345   9.276 -82.735  1.00359.75           C
ATOM    729  O   GLN   102    -106.396   9.342 -83.515  1.00359.75           O
ATOM    730  N   ALA   103    -108.554   8.817 -83.109  1.00294.83           N
ATOM    731  CA  ALA   103    -108.780   8.447 -84.473  1.00294.83           C
ATOM    732  CB  ALA   103    -108.779   6.927 -84.709  1.00294.83           C
ATOM    733  C   ALA   103    -110.137   8.947 -84.839  1.00294.83           C
ATOM    734  O   ALA   103    -111.042   8.984 -84.007  1.00294.83           O
ATOM    735  N   ALA   104    -110.307   9.371 -86.106  1.00293.06           N
ATOM    736  CA  ALA   104    -111.594   9.835 -86.527  1.00293.06           C
ATOM    737  CB  ALA   104    -111.793  11.350 -86.346  1.00293.06           C
ATOM    738  C   ALA   104    -111.714   9.549 -87.986  1.00293.06           C
ATOM    739  O   ALA   104    -110.715   9.478 -88.700  1.00293.06           O
ATOM    740  N   THR   105    -112.957   9.351 -88.462  1.00313.90           N
ATOM    741  CA  THR   105    -113.159   9.110 -89.859  1.00313.90           C
ATOM    742  CB  THR   105    -113.686   7.739 -90.163  1.00313.90           C
ATOM    743  OG1 THR   105    -114.963   7.562 -89.569  1.00313.90           O
ATOM    744  CG2 THR   105    -112.696   6.698 -89.614  1.00313.90           C
ATOM    745  C   THR   105    -114.186  10.088 -90.321  1.00313.90           C
ATOM    746  O   THR   105    -115.139  10.385 -89.603  1.00313.90           O
ATOM    747  N   LEU   106    -114.000  10.636 -91.535  1.00224.60           N
ATOM    748  CA  LEU   106    -114.963  11.569 -92.038  1.00224.60           C
ATOM    749  CB  LEU   106    -114.370  12.949 -92.374  1.00224.60           C
ATOM    750  CG  LEU   106    -113.817  13.694 -91.146  1.00224.60           C
ATOM    751  CD1 LEU   106    -113.248  15.067 -91.536  1.00224.60           C
ATOM    752  CD2 LEU   106    -114.865  13.781 -90.026  1.00224.60           C
ATOM    753  C   LEU   106    -115.513  11.006 -93.304  1.00224.60           C
ATOM    754  O   LEU   106    -114.769  10.523 -94.155  1.00224.60           O
ATOM    755  N   ALA   107    -116.851  11.035 -93.449  1.00283.41           N
ATOM    756  CA  ALA   107    -117.446  10.548 -94.656  1.00283.41           C
ATOM    757  CB  ALA   107    -118.119   9.173 -94.502  1.00283.41           C
ATOM    758  C   ALA   107    -118.513  11.519 -95.032  1.00283.41           C
ATOM    759  O   ALA   107    -119.156  12.115 -94.169  1.00283.41           O
ATOM    760  N   ALA   108    -118.713  11.724 -96.347  1.00286.47           N
ATOM    761  CA  ALA   108    -119.742  12.626 -96.769  1.00286.47           C
ATOM    762  CB  ALA   108    -119.217  14.014 -97.171  1.00286.47           C
ATOM    763  C   ALA   108    -120.382  12.032 -97.976  1.00286.47           C
ATOM    764  O   ALA   108    -119.736  11.337 -98.759  1.00286.47           O
ATOM    765  N   TYR   109    -121.696  12.277 -98.144  1.00267.99           N
ATOM    766  CA  TYR   109    -122.374  11.771 -99.298  1.00267.99           C
ATOM    767  CB  TYR   109    -123.525  10.811 -98.945  1.00267.99           C
ATOM    768  CG  TYR   109    -124.164  10.339-100.206  1.00267.99           C
ATOM    769  CD1 TYR   109    -123.553   9.378-100.979  1.00267.99           C
ATOM    770  CD2 TYR   109    -125.382  10.838-100.605  1.00267.99           C
ATOM    771  CE1 TYR   109    -124.140   8.932-102.141  1.00267.99           C
ATOM    772  CE2 TYR   109    -125.975  10.396-101.764  1.00267.99           C
ATOM    773  CZ  TYR   109    -125.353   9.443-102.535  1.00267.99           C
ATOM    774  OH  TYR   109    -125.959   8.987-103.725  1.00267.99           O
ATOM    775  C   TYR   109    -122.955  12.960 -99.988  1.00267.99           C
ATOM    776  O   TYR   109    -123.687  13.748 -99.390  1.00267.99           O
ATOM    777  N   PRO   110    -122.615  13.126-101.233  1.00117.28           N
ATOM    778  CA  PRO   110    -123.144  14.238-101.972  1.00117.28           C
ATOM    779  CD  PRO   110    -121.303  12.733-101.713  1.00117.28           C
ATOM    780  CB  PRO   110    -122.181  14.478-103.138  1.00117.28           C
ATOM    781  CG  PRO   110    -121.279  13.230-103.166  1.00117.28           C
ATOM    782  C   PRO   110    -124.545  13.950-102.388  1.00117.28           C
ATOM    783  O   PRO   110    -124.885  12.782-102.564  1.00117.28           O
ATOM    784  N   ALA   111    -125.379  14.995-102.542  1.00249.17           N
ATOM    785  CA  ALA   111    -126.726  14.770-102.969  1.00249.17           C
ATOM    786  CB  ALA   111    -127.746  14.769-101.818  1.00249.17           C
ATOM    787  C   ALA   111    -127.089  15.895-103.877  1.00249.17           C
ATOM    788  O   ALA   111    -126.584  17.008-103.736  1.00249.17           O
ATOM    789  N   GLU   112    -127.969  15.622-104.858  1.00272.99           N
ATOM    790  CA  GLU   112    -128.386  16.663-105.746  1.00272.99           C
ATOM    791  CB  GLU   112    -127.982  16.423-107.211  1.00272.99           C
ATOM    792  CG  GLU   112    -128.595  15.157-107.812  1.00272.99           C
ATOM    793  CD  GLU   112    -128.118  15.042-109.253  1.00272.99           C
ATOM    794  OE1 GLU   112    -127.350  15.937-109.695  1.00272.99           O
ATOM    795  OE2 GLU   112    -128.514  14.056-109.930  1.00272.99           O
ATOM    796  C   GLU   112    -129.876  16.698-105.699  1.00272.99           C
ATOM    797  O   GLU   112    -130.531  15.657-105.688  1.00272.99           O
ATOM    798  N   THR   113    -130.455  17.912-105.646  1.00233.63           N
ATOM    799  CA  THR   113    -131.882  18.003-105.622  1.00233.63           C
ATOM    800  CB  THR   113    -132.421  18.664-104.388  1.00233.63           C
ATOM    801  OG1 THR   113    -131.965  20.006-104.312  1.00233.63           O
ATOM    802  CG2 THR   113    -131.947  17.871-103.158  1.00233.63           C
ATOM    803  C   THR   113    -132.290  18.844-106.784  1.00233.63           C
ATOM    804  O   THR   113    -131.709  19.894-107.052  1.00233.63           O
ATOM    805  N   PRO   114    -133.270  18.373-107.498  1.00171.39           N
ATOM    806  CA  PRO   114    -133.753  19.143-108.607  1.00171.39           C
ATOM    807  CD  PRO   114    -133.354  16.944-107.755  1.00171.39           C
ATOM    808  CB  PRO   114    -134.511  18.167-109.502  1.00171.39           C
ATOM    809  CG  PRO   114    -133.843  16.813-109.206  1.00171.39           C
ATOM    810  C   PRO   114    -134.595  20.260-108.089  1.00171.39           C
ATOM    811  O   PRO   114    -135.125  20.140-106.986  1.00171.39           O
ATOM    812  N   THR   115    -134.720  21.359-108.854  1.00243.18           N
ATOM    813  CA  THR   115    -135.545  22.438-108.403  1.00243.18           C
ATOM    814  CB  THR   115    -134.810  23.738-108.255  1.00243.18           C
ATOM    815  OG1 THR   115    -135.650  24.709-107.648  1.00243.18           O
ATOM    816  CG2 THR   115    -134.358  24.216-109.646  1.00243.18           C
ATOM    817  C   THR   115    -136.605  22.637-109.433  1.00243.18           C
ATOM    818  O   THR   115    -136.338  22.590-110.632  1.00243.18           O
ATOM    819  N   ALA   116    -137.856  22.841-108.981  1.00256.01           N
ATOM    820  CA  ALA   116    -138.918  23.054-109.915  1.00256.01           C
ATOM    821  CB  ALA   116    -139.643  21.762-110.331  1.00256.01           C
ATOM    822  C   ALA   116    -139.926  23.926-109.247  1.00256.01           C
ATOM    823  O   ALA   116    -139.989  23.995-108.020  1.00256.01           O
ATOM    824  N   GLY   117    -140.734  24.639-110.053  1.00137.92           N
ATOM    825  CA  GLY   117    -141.752  25.471-109.491  1.00137.92           C
ATOM    826  C   GLY   117    -142.197  26.411-110.559  1.00137.92           C
ATOM    827  O   GLY   117    -141.454  26.705-111.494  1.00137.92           O
ATOM    828  N   GLU   118    -143.441  26.910-110.439  1.00244.78           N
ATOM    829  CA  GLU   118    -143.941  27.838-111.406  1.00244.78           C
ATOM    830  CB  GLU   118    -144.992  27.235-112.354  1.00244.78           C
ATOM    831  CG  GLU   118    -144.425  26.169-113.293  1.00244.78           C
ATOM    832  CD  GLU   118    -145.562  25.660-114.168  1.00244.78           C
ATOM    833  OE1 GLU   118    -146.708  26.152-113.995  1.00244.78           O
ATOM    834  OE2 GLU   118    -145.298  24.771-115.022  1.00244.78           O
ATOM    835  C   GLU   118    -144.611  28.931-110.645  1.00244.78           C
ATOM    836  O   GLU   118    -145.158  28.704-109.567  1.00244.78           O
ATOM    837  N   GLU   119    -144.564  30.163-111.183  1.00260.34           N
ATOM    838  CA  GLU   119    -145.209  31.249-110.512  1.00260.34           C
ATOM    839  CB  GLU   119    -144.301  32.474-110.303  1.00260.34           C
ATOM    840  CG  GLU   119    -144.994  33.631-109.581  1.00260.34           C
ATOM    841  CD  GLU   119    -143.988  34.764-109.441  1.00260.34           C
ATOM    842  OE1 GLU   119    -142.827  34.585-109.895  1.00260.34           O
ATOM    843  OE2 GLU   119    -144.368  35.826-108.878  1.00260.34           O
ATOM    844  C   GLU   119    -146.344  31.682-111.378  1.00260.34           C
ATOM    845  O   GLU   119    -146.182  31.878-112.582  1.00260.34           O
ATOM    846  N   TYR   120    -147.541  31.821-110.781  1.00254.55           N
ATOM    847  CA  TYR   120    -148.669  32.254-111.548  1.00254.55           C
ATOM    848  CB  TYR   120    -149.816  31.227-111.551  1.00254.55           C
ATOM    849  CG  TYR   120    -150.941  31.755-112.375  1.00254.55           C
ATOM    850  CD1 TYR   120    -150.870  31.721-113.749  1.00254.55           C
ATOM    851  CD2 TYR   120    -152.073  32.260-111.779  1.00254.55           C
ATOM    852  CE1 TYR   120    -151.904  32.198-114.518  1.00254.55           C
ATOM    853  CE2 TYR   120    -153.111  32.739-112.544  1.00254.55           C
ATOM    854  CZ  TYR   120    -153.027  32.710-113.915  1.00254.55           C
ATOM    855  OH  TYR   120    -154.092  33.201-114.700  1.00254.55           O
ATOM    856  C   TYR   120    -149.162  33.502-110.894  1.00254.55           C
ATOM    857  O   TYR   120    -149.436  33.529-109.695  1.00254.55           O
ATOM    858  N   PRO   121    -149.245  34.554-111.657  1.00101.81           N
ATOM    859  CA  PRO   121    -149.724  35.792-111.112  1.00101.81           C
ATOM    860  CD  PRO   121    -148.311  34.767-112.748  1.00101.81           C
ATOM    861  CB  PRO   121    -149.201  36.899-112.033  1.00101.81           C
ATOM    862  CG  PRO   121    -148.681  36.159-113.280  1.00101.81           C
ATOM    863  C   PRO   121    -151.207  35.752-110.989  1.00101.81           C
ATOM    864  O   PRO   121    -151.849  35.047-111.765  1.00101.81           O
ATOM    865  N   SER   122    -151.775  36.488-110.015  1.00196.35           N
ATOM    866  CA  SER   122    -153.198  36.500-109.871  1.00196.35           C
ATOM    867  CB  SER   122    -153.726  35.461-108.868  1.00196.35           C
ATOM    868  OG  SER   122    -153.443  34.149-109.332  1.00196.35           O
ATOM    869  C   SER   122    -153.573  37.845-109.348  1.00196.35           C
ATOM    870  O   SER   122    -152.747  38.552-108.773  1.00196.35           O
ATOM    871  N   ARG   123    -154.840  38.244-109.561  1.00241.28           N
ATOM    872  CA  ARG   123    -155.281  39.509-109.057  1.00241.28           C
ATOM    873  CB  ARG   123    -155.855  40.438-110.139  1.00241.28           C
ATOM    874  CG  ARG   123    -157.068  39.853-110.865  1.00241.28           C
ATOM    875  CD  ARG   123    -157.640  40.775-111.944  1.00241.28           C
ATOM    876  NE  ARG   123    -158.800  40.074-112.562  1.00241.28           N
ATOM    877  CZ  ARG   123    -159.643  40.753-113.394  1.00241.28           C
ATOM    878  NH1 ARG   123    -159.421  42.073-113.661  1.00241.28           N
ATOM    879  NH2 ARG   123    -160.708  40.112-113.958  1.00241.28           N
ATOM    880  C   ARG   123    -156.377  39.223-108.087  1.00241.28           C
ATOM    881  O   ARG   123    -157.297  38.457-108.368  1.00241.28           O
ATOM    882  N   PRO   124    -156.272  39.805-106.929  1.00250.93           N
ATOM    883  CA  PRO   124    -157.291  39.610-105.939  1.00250.93           C
ATOM    884  CD  PRO   124    -154.969  40.047-106.330  1.00250.93           C
ATOM    885  CB  PRO   124    -156.710  40.153-104.635  1.00250.93           C
ATOM    886  CG  PRO   124    -155.193  39.956-104.811  1.00250.93           C
ATOM    887  C   PRO   124    -158.572  40.248-106.361  1.00250.93           C
ATOM    888  O   PRO   124    -159.629  39.813-105.908  1.00250.93           O
ATOM    889  N   THR   125    -158.502  41.288-107.211  1.00194.41           N
ATOM    890  CA  THR   125    -159.688  41.959-107.653  1.00194.41           C
ATOM    891  CB  THR   125    -160.730  41.038-108.216  1.00194.41           C
ATOM    892  OG1 THR   125    -160.204  40.320-109.322  1.00194.41           O
ATOM    893  CG2 THR   125    -161.941  41.877-108.658  1.00194.41           C
ATOM    894  C   THR   125    -160.276  42.678-106.482  1.00194.41           C
ATOM    895  O   THR   125    -160.143  42.246-105.338  1.00194.41           O
ATOM    896  N   GLU   126    -160.933  43.824-106.740  1.00298.31           N
ATOM    897  CA  GLU   126    -161.523  44.546-105.654  1.00298.31           C
ATOM    898  CB  GLU   126    -160.884  45.923-105.410  1.00298.31           C
ATOM    899  CG  GLU   126    -161.498  46.678-104.230  1.00298.31           C
ATOM    900  CD  GLU   126    -161.016  46.015-102.948  1.00298.31           C
ATOM    901  OE1 GLU   126    -160.244  45.024-103.049  1.00298.31           O
ATOM    902  OE2 GLU   126    -161.411  46.491-101.851  1.00298.31           O
ATOM    903  C   GLU   126    -162.956  44.780-105.996  1.00298.31           C
ATOM    904  O   GLU   126    -163.291  45.105-107.133  1.00298.31           O
ATOM    905  N   PHE   127    -163.849  44.595-105.005  1.00305.10           N
ATOM    906  CA  PHE   127    -165.241  44.837-105.239  1.00305.10           C
ATOM    907  CB  PHE   127    -166.089  43.554-105.282  1.00305.10           C
ATOM    908  CG  PHE   127    -167.502  43.956-105.530  1.00305.10           C
ATOM    909  CD1 PHE   127    -167.942  44.194-106.811  1.00305.10           C
ATOM    910  CD2 PHE   127    -168.387  44.093-104.485  1.00305.10           C
ATOM    911  CE1 PHE   127    -169.244  44.566-107.048  1.00305.10           C
ATOM    912  CE2 PHE   127    -169.691  44.464-104.716  1.00305.10           C
ATOM    913  CZ  PHE   127    -170.121  44.701-106.000  1.00305.10           C
ATOM    914  C   PHE   127    -165.730  45.654-104.091  1.00305.10           C
ATOM    915  O   PHE   127    -165.258  45.502-102.966  1.00305.10           O
ATOM    916  N   ALA   128    -166.682  46.570-104.352  1.00286.49           N
ATOM    917  CA  ALA   128    -167.194  47.367-103.279  1.00286.49           C
ATOM    918  CB  ALA   128    -166.531  48.749-103.166  1.00286.49           C
ATOM    919  C   ALA   128    -168.645  47.597-103.541  1.00286.49           C
ATOM    920  O   ALA   128    -169.087  47.614-104.689  1.00286.49           O
ATOM    921  N   PHE   129    -169.432  47.759-102.460  1.00306.42           N
ATOM    922  CA  PHE   129    -170.830  48.028-102.613  1.00306.42           C
ATOM    923  CB  PHE   129    -171.734  46.869-102.157  1.00306.42           C
ATOM    924  CG  PHE   129    -173.146  47.289-102.375  1.00306.42           C
ATOM    925  CD1 PHE   129    -173.733  47.152-103.611  1.00306.42           C
ATOM    926  CD2 PHE   129    -173.886  47.817-101.341  1.00306.42           C
ATOM    927  CE1 PHE   129    -175.037  47.539-103.816  1.00306.42           C
ATOM    928  CE2 PHE   129    -175.189  48.206-101.540  1.00306.42           C
ATOM    929  CZ  PHE   129    -175.768  48.066-102.777  1.00306.42           C
ATOM    930  C   PHE   129    -171.134  49.197-101.736  1.00306.42           C
ATOM    931  O   PHE   129    -170.532  49.359-100.676  1.00306.42           O
ATOM    932  N   TYR   130    -172.069  50.063-102.170  1.00258.34           N
ATOM    933  CA  TYR   130    -172.394  51.195-101.355  1.00258.34           C
ATOM    934  CB  TYR   130    -172.139  52.536-102.068  1.00258.34           C
ATOM    935  CG  TYR   130    -172.501  53.651-101.148  1.00258.34           C
ATOM    936  CD1 TYR   130    -171.663  54.000-100.114  1.00258.34           C
ATOM    937  CD2 TYR   130    -173.666  54.362-101.330  1.00258.34           C
ATOM    938  CE1 TYR   130    -171.987  55.032 -99.264  1.00258.34           C
ATOM    939  CE2 TYR   130    -173.995  55.394-100.485  1.00258.34           C
ATOM    940  CZ  TYR   130    -173.156  55.730 -99.450  1.00258.34           C
ATOM    941  OH  TYR   130    -173.492  56.790 -98.580  1.00258.34           O
ATOM    942  C   TYR   130    -173.850  51.107-101.035  1.00258.34           C
ATOM    943  O   TYR   130    -174.704  51.091-101.920  1.00258.34           O
ATOM    944  N   PRO   131    -174.138  51.019 -99.768  1.00168.81           N
ATOM    945  CA  PRO   131    -175.516  50.961 -99.362  1.00168.81           C
ATOM    946  CD  PRO   131    -173.288  50.218 -98.901  1.00168.81           C
ATOM    947  CB  PRO   131    -175.520  50.345 -97.965  1.00168.81           C
ATOM    948  CG  PRO   131    -174.241  49.492 -97.939  1.00168.81           C
ATOM    949  C   PRO   131    -176.111  52.328 -99.405  1.00168.81           C
ATOM    950  O   PRO   131    -175.361  53.301 -99.355  1.00168.81           O
ATOM    951  N   GLY   132    -177.450  52.432 -99.505  1.00112.76           N
ATOM    952  CA  GLY   132    -178.059  53.728 -99.514  1.00112.76           C
ATOM    953  C   GLY   132    -179.511  53.542 -99.220  1.00112.76           C
ATOM    954  O   GLY   132    -180.106  52.528 -99.583  1.00112.76           O
ATOM    955  N   TYR   133    -180.122  54.533 -98.543  1.00253.01           N
ATOM    956  CA  TYR   133    -181.517  54.438 -98.233  1.00253.01           C
ATOM    957  CB  TYR   133    -181.784  54.353 -96.718  1.00253.01           C
ATOM    958  CG  TYR   133    -183.252  54.257 -96.486  1.00253.01           C
ATOM    959  CD1 TYR   133    -183.920  53.084 -96.757  1.00253.01           C
ATOM    960  CD2 TYR   133    -183.958  55.322 -95.978  1.00253.01           C
ATOM    961  CE1 TYR   133    -185.273  52.979 -96.543  1.00253.01           C
ATOM    962  CE2 TYR   133    -185.313  55.223 -95.760  1.00253.01           C
ATOM    963  CZ  TYR   133    -185.973  54.053 -96.046  1.00253.01           C
ATOM    964  OH  TYR   133    -187.362  53.953 -95.823  1.00253.01           O
ATOM    965  C   TYR   133    -182.160  55.677 -98.768  1.00253.01           C
ATOM    966  O   TYR   133    -181.681  56.789 -98.554  1.00253.01           O
ATOM    967  N   PRO   134    -183.225  55.495 -99.496  1.00170.14           N
ATOM    968  CA  PRO   134    -183.898  56.634-100.059  1.00170.14           C
ATOM    969  CD  PRO   134    -183.299  54.337-100.373  1.00170.14           C
ATOM    970  CB  PRO   134    -184.744  56.096-101.211  1.00170.14           C
ATOM    971  CG  PRO   134    -183.992  54.830-101.653  1.00170.14           C
ATOM    972  C   PRO   134    -184.697  57.361 -99.029  1.00170.14           C
ATOM    973  O   PRO   134    -185.079  56.752 -98.032  1.00170.14           O
ATOM    974  N   GLY   135    -184.958  58.665 -99.246  1.00112.78           N
ATOM    975  CA  GLY   135    -185.744  59.409 -98.307  1.00112.78           C
ATOM    976  C   GLY   135    -186.042  60.733 -98.928  1.00112.78           C
ATOM    977  O   GLY   135    -185.316  61.195 -99.808  1.00112.78           O
ATOM    978  N   THR   136    -187.133  61.383 -98.477  1.00290.75           N
ATOM    979  CA  THR   136    -187.481  62.664 -99.016  1.00290.75           C
ATOM    980  CB  THR   136    -188.717  62.642 -99.865  1.00290.75           C
ATOM    981  OG1 THR   136    -188.896  63.896-100.505  1.00290.75           O
ATOM    982  CG2 THR   136    -189.925  62.323 -98.969  1.00290.75           C
ATOM    983  C   THR   136    -187.753  63.578 -97.868  1.00290.75           C
ATOM    984  O   THR   136    -188.132  63.138 -96.785  1.00290.75           O
ATOM    985  N   TYR   137    -187.536  64.892 -98.075  1.00318.08           N
ATOM    986  CA  TYR   137    -187.789  65.842 -97.033  1.00318.08           C
ATOM    987  CB  TYR   137    -186.512  66.492 -96.474  1.00318.08           C
ATOM    988  CG  TYR   137    -186.923  67.450 -95.411  1.00318.08           C
ATOM    989  CD1 TYR   137    -187.201  67.006 -94.137  1.00318.08           C
ATOM    990  CD2 TYR   137    -187.028  68.794 -95.685  1.00318.08           C
ATOM    991  CE1 TYR   137    -187.580  67.889 -93.155  1.00318.08           C
ATOM    992  CE2 TYR   137    -187.406  69.682 -94.706  1.00318.08           C
ATOM    993  CZ  TYR   137    -187.684  69.230 -93.438  1.00318.08           C
ATOM    994  OH  TYR   137    -188.073  70.138 -92.431  1.00318.08           O
ATOM    995  C   TYR   137    -188.623  66.934 -97.613  1.00318.08           C
ATOM    996  O   TYR   137    -188.476  67.288 -98.781  1.00318.08           O
ATOM    997  N   GLN   138    -189.551  67.487 -96.805  1.00241.69           N
ATOM    998  CA  GLN   138    -190.368  68.561 -97.286  1.00241.69           C
ATOM    999  CB  GLN   138    -191.876  68.259 -97.237  1.00241.69           C
ATOM   1000  CG  GLN   138    -192.414  68.055 -95.819  1.00241.69           C
ATOM   1001  CD  GLN   138    -193.904  67.765 -95.920  1.00241.69           C
ATOM   1002  OE1 GLN   138    -194.482  67.786 -97.006  1.00241.69           O
ATOM   1003  NE2 GLN   138    -194.548  67.486 -94.755  1.00241.69           N
ATOM   1004  C   GLN   138    -190.118  69.739 -96.402  1.00241.69           C
ATOM   1005  O   GLN   138    -190.112  69.634 -95.177  1.00241.69           O
ATOM   1006  N   PRO   139    -189.877  70.861 -97.018  1.00116.28           N
ATOM   1007  CA  PRO   139    -189.644  72.067 -96.270  1.00116.28           C
ATOM   1008  CD  PRO   139    -189.169  70.868 -98.287  1.00116.28           C
ATOM   1009  CB  PRO   139    -188.822  72.985 -97.178  1.00116.28           C
ATOM   1010  CG  PRO   139    -188.935  72.357 -98.578  1.00116.28           C
ATOM   1011  C   PRO   139    -190.934  72.671 -95.819  1.00116.28           C
ATOM   1012  O   PRO   139    -191.968  72.398 -96.426  1.00116.28           O
ATOM   1013  N   MET   140    -190.893  73.484 -94.744  1.00364.49           N
ATOM   1014  CA  MET   140    -192.073  74.145 -94.270  1.00364.49           C
ATOM   1015  CB  MET   140    -192.650  73.509 -92.991  1.00364.49           C
ATOM   1016  CG  MET   140    -193.918  74.181 -92.455  1.00364.49           C
ATOM   1017  SD  MET   140    -193.655  75.771 -91.613  1.00364.49           S
ATOM   1018  CE  MET   140    -195.410  76.042 -91.233  1.00364.49           C
ATOM   1019  C   MET   140    -191.672  75.548 -93.949  1.00364.49           C
ATOM   1020  O   MET   140    -190.570  75.786 -93.458  1.00364.49           O
ATOM   1021  N   ALA   141    -192.552  76.526 -94.241  1.00278.11           N
ATOM   1022  CA  ALA   141    -192.208  77.885 -93.942  1.00278.11           C
ATOM   1023  CB  ALA   141    -191.662  78.663 -95.151  1.00278.11           C
ATOM   1024  C   ALA   141    -193.447  78.590 -93.493  1.00278.11           C
ATOM   1025  O   ALA   141    -194.559  78.208 -93.855  1.00278.11           O
ATOM   1026  N   SER   142    -193.274  79.637 -92.660  1.00229.11           N
ATOM   1027  CA  SER   142    -194.397  80.402 -92.201  1.00229.11           C
ATOM   1028  CB  SER   142    -194.842  80.049 -90.771  1.00229.11           C
ATOM   1029  OG  SER   142    -195.953  80.850 -90.395  1.00229.11           O
ATOM   1030  C   SER   142    -193.969  81.834 -92.187  1.00229.11           C
ATOM   1031  O   SER   142    -192.781  82.134 -92.075  1.00229.11           O
ATOM   1032  N   TYR   143    -194.935  82.764 -92.328  1.00278.12           N
ATOM   1033  CA  TYR   143    -194.590  84.156 -92.316  1.00278.12           C
ATOM   1034  CB  TYR   143    -194.829  84.857 -93.664  1.00278.12           C
ATOM   1035  CG  TYR   143    -194.437  86.285 -93.505  1.00278.12           C
ATOM   1036  CD1 TYR   143    -193.118  86.663 -93.609  1.00278.12           C
ATOM   1037  CD2 TYR   143    -195.388  87.247 -93.251  1.00278.12           C
ATOM   1038  CE1 TYR   143    -192.754  87.982 -93.463  1.00278.12           C
ATOM   1039  CE2 TYR   143    -195.031  88.565 -93.104  1.00278.12           C
ATOM   1040  CZ  TYR   143    -193.712  88.935 -93.209  1.00278.12           C
ATOM   1041  OH  TYR   143    -193.342  90.288 -93.059  1.00278.12           O
ATOM   1042  C   TYR   143    -195.453  84.839 -91.306  1.00278.12           C
ATOM   1043  O   TYR   143    -196.653  84.580 -91.223  1.00278.12           O
ATOM   1044  N   LEU   144    -194.847  85.723 -90.489  1.00257.12           N
ATOM   1045  CA  LEU   144    -195.609  86.454 -89.520  1.00257.12           C
ATOM   1046  CB  LEU   144    -195.249  86.074 -88.067  1.00257.12           C
ATOM   1047  CG  LEU   144    -196.168  86.635 -86.955  1.00257.12           C
ATOM   1048  CD1 LEU   144    -195.683  86.169 -85.573  1.00257.12           C
ATOM   1049  CD2 LEU   144    -196.334  88.163 -87.013  1.00257.12           C
ATOM   1050  C   LEU   144    -195.269  87.895 -89.736  1.00257.12           C
ATOM   1051  O   LEU   144    -194.100  88.245 -89.891  1.00257.12           O
ATOM   1052  N   ASP   145    -196.292  88.772 -89.775  1.00211.22           N
ATOM   1053  CA  ASP   145    -196.023  90.167 -89.965  1.00211.22           C
ATOM   1054  CB  ASP   145    -196.564  90.727 -91.294  1.00211.22           C
ATOM   1055  CG  ASP   145    -198.082  90.590 -91.306  1.00211.22           C
ATOM   1056  OD1 ASP   145    -198.595  89.604 -90.713  1.00211.22           O
ATOM   1057  OD2 ASP   145    -198.748  91.473 -91.909  1.00211.22           O
ATOM   1058  C   ASP   145    -196.671  90.931 -88.854  1.00211.22           C
ATOM   1059  O   ASP   145    -197.856  90.756 -88.574  1.00211.22           O
ATOM   1060  N   VAL   146    -195.890  91.789 -88.166  1.00116.94           N
ATOM   1061  CA  VAL   146    -196.456  92.587 -87.117  1.00116.94           C
ATOM   1062  CB  VAL   146    -196.155  92.073 -85.740  1.00116.94           C
ATOM   1063  CG1 VAL   146    -196.813  90.693 -85.575  1.00116.94           C
ATOM   1064  CG2 VAL   146    -194.630  92.066 -85.543  1.00116.94           C
ATOM   1065  C   VAL   146    -195.851  93.950 -87.213  1.00116.94           C
ATOM   1066  O   VAL   146    -194.716  94.105 -87.659  1.00116.94           O
ATOM   1067  N   SER   147    -196.616  94.985 -86.812  1.00179.53           N
ATOM   1068  CA  SER   147    -196.090  96.318 -86.838  1.00179.53           C
ATOM   1069  CB  SER   147    -196.458  97.101 -88.110  1.00179.53           C
ATOM   1070  OG  SER   147    -195.879  96.483 -89.249  1.00179.53           O
ATOM   1071  C   SER   147    -196.688  97.055 -85.683  1.00179.53           C
ATOM   1072  O   SER   147    -197.806  96.764 -85.263  1.00179.53           O
ATOM   1073  N   VAL   148    -195.937  98.023 -85.121  1.00 42.40           N
ATOM   1074  CA  VAL   148    -196.464  98.791 -84.030  1.00 42.40           C
ATOM   1075  CB  VAL   148    -196.115  98.229 -82.683  1.00 42.40           C
ATOM   1076  CG1 VAL   148    -196.645  99.181 -81.598  1.00 42.40           C
ATOM   1077  CG2 VAL   148    -196.679  96.801 -82.590  1.00 42.40           C
ATOM   1078  C   VAL   148    -195.857 100.155 -84.107  1.00 42.40           C
ATOM   1079  O   VAL   148    -194.757 100.326 -84.629  1.00 42.40           O
ATOM   1080  N   VAL   149    -196.581 101.175 -83.603  1.00112.21           N
ATOM   1081  CA  VAL   149    -196.046 102.505 -83.602  1.00112.21           C
ATOM   1082  CB  VAL   149    -196.607 103.377 -84.687  1.00112.21           C
ATOM   1083  CG1 VAL   149    -196.209 102.780 -86.048  1.00112.21           C
ATOM   1084  CG2 VAL   149    -198.126 103.501 -84.480  1.00112.21           C
ATOM   1085  C   VAL   149    -196.422 103.134 -82.299  1.00112.21           C
ATOM   1086  O   VAL   149    -197.487 102.853 -81.751  1.00112.21           O
ATOM   1087  N   GLN   150    -195.537 103.991 -81.754  1.00320.65           N
ATOM   1088  CA  GLN   150    -195.851 104.649 -80.520  1.00320.65           C
ATOM   1089  CB  GLN   150    -195.393 103.861 -79.278  1.00320.65           C
ATOM   1090  CG  GLN   150    -195.717 104.539 -77.944  1.00320.65           C
ATOM   1091  CD  GLN   150    -194.627 105.557 -77.639  1.00320.65           C
ATOM   1092  OE1 GLN   150    -193.585 105.588 -78.290  1.00320.65           O
ATOM   1093  NE2 GLN   150    -194.868 106.409 -76.606  1.00320.65           N
ATOM   1094  C   GLN   150    -195.146 105.967 -80.515  1.00320.65           C
ATOM   1095  O   GLN   150    -194.068 106.105 -81.091  1.00320.65           O
ATOM   1096  N   THR   151    -195.756 106.986 -79.877  1.00253.46           N
ATOM   1097  CA  THR   151    -195.122 108.270 -79.798  1.00253.46           C
ATOM   1098  CB  THR   151    -195.832 109.338 -80.576  1.00253.46           C
ATOM   1099  OG1 THR   151    -195.907 108.977 -81.948  1.00253.46           O
ATOM   1100  CG2 THR   151    -195.059 110.658 -80.417  1.00253.46           C
ATOM   1101  C   THR   151    -195.142 108.686 -78.363  1.00253.46           C
ATOM   1102  O   THR   151    -196.137 108.495 -77.666  1.00253.46           O
ATOM   1103  N   LEU   152    -194.022 109.257 -77.875  1.00330.54           N
ATOM   1104  CA  LEU   152    -193.973 109.684 -76.508  1.00330.54           C
ATOM   1105  CB  LEU   152    -193.130 108.745 -75.618  1.00330.54           C
ATOM   1106  CG  LEU   152    -193.030 109.140 -74.128  1.00330.54           C
ATOM   1107  CD1 LEU   152    -192.127 110.365 -73.898  1.00330.54           C
ATOM   1108  CD2 LEU   152    -194.427 109.303 -73.509  1.00330.54           C
ATOM   1109  C   LEU   152    -193.360 111.048 -76.481  1.00330.54           C
ATOM   1110  O   LEU   152    -192.492 111.363 -77.293  1.00330.54           O
ATOM   1111  N   GLY   153    -193.824 111.905 -75.549  1.00146.89           N
ATOM   1112  CA  GLY   153    -193.251 113.214 -75.418  1.00146.89           C
ATOM   1113  C   GLY   153    -193.964 113.901 -74.299  1.00146.89           C
ATOM   1114  O   GLY   153    -195.161 113.701 -74.099  1.00146.89           O
ATOM   1115  N   ALA   154    -193.237 114.740 -73.532  1.00251.24           N
ATOM   1116  CA  ALA   154    -193.875 115.441 -72.458  1.00251.24           C
ATOM   1117  CB  ALA   154    -193.805 114.701 -71.112  1.00251.24           C
ATOM   1118  C   ALA   154    -193.175 116.750 -72.275  1.00251.24           C
ATOM   1119  O   ALA   154    -191.974 116.882 -72.507  1.00251.24           O
ATOM   1120  N   PRO   155    -193.943 117.728 -71.887  1.00183.41           N
ATOM   1121  CA  PRO   155    -193.377 119.025 -71.628  1.00183.41           C
ATOM   1122  CD  PRO   155    -195.280 117.829 -72.452  1.00183.41           C
ATOM   1123  CB  PRO   155    -194.524 120.024 -71.761  1.00183.41           C
ATOM   1124  CG  PRO   155    -195.511 119.326 -72.711  1.00183.41           C
ATOM   1125  C   PRO   155    -192.748 119.044 -70.272  1.00183.41           C
ATOM   1126  O   PRO   155    -193.035 118.157 -69.471  1.00183.41           O
ATOM   1127  N   GLY   156    -191.879 120.038 -69.997  1.00120.74           N
ATOM   1128  CA  GLY   156    -191.278 120.138 -68.700  1.00120.74           C
ATOM   1129  C   GLY   156    -190.966 121.582 -68.471  1.00120.74           C
ATOM   1130  O   GLY   156    -190.633 122.309 -69.406  1.00120.74           O
ATOM   1131  N   GLU   157    -191.065 122.038 -67.206  1.00280.21           N
ATOM   1132  CA  GLU   157    -190.779 123.414 -66.924  1.00280.21           C
ATOM   1133  CB  GLU   157    -192.033 124.254 -66.628  1.00280.21           C
ATOM   1134  CG  GLU   157    -192.816 123.768 -65.407  1.00280.21           C
ATOM   1135  CD  GLU   157    -194.022 124.679 -65.228  1.00280.21           C
ATOM   1136  OE1 GLU   157    -194.178 125.622 -66.049  1.00280.21           O
ATOM   1137  OE2 GLU   157    -194.804 124.443 -64.268  1.00280.21           O
ATOM   1138  C   GLU   157    -189.916 123.471 -65.706  1.00280.21           C
ATOM   1139  O   GLU   157    -190.072 122.695 -64.764  1.00280.21           O
ATOM   1140  N   PRO   158    -188.979 124.376 -65.738  1.00191.45           N
ATOM   1141  CA  PRO   158    -188.118 124.552 -64.600  1.00191.45           C
ATOM   1142  CD  PRO   158    -188.275 124.620 -66.987  1.00191.45           C
ATOM   1143  CB  PRO   158    -186.864 125.250 -65.119  1.00191.45           C
ATOM   1144  CG  PRO   158    -186.804 124.837 -66.600  1.00191.45           C
ATOM   1145  C   PRO   158    -188.823 125.331 -63.537  1.00191.45           C
ATOM   1146  O   PRO   158    -189.792 126.021 -63.851  1.00191.45           O
ATOM   1147  N   ARG   159    -188.362 125.226 -62.274  1.00269.11           N
ATOM   1148  CA  ARG   159    -188.968 125.974 -61.211  1.00269.11           C
ATOM   1149  CB  ARG   159    -189.733 125.108 -60.196  1.00269.11           C
ATOM   1150  CG  ARG   159    -190.373 125.922 -59.070  1.00269.11           C
ATOM   1151  CD  ARG   159    -191.137 125.072 -58.052  1.00269.11           C
ATOM   1152  NE  ARG   159    -191.696 125.999 -57.028  1.00269.11           N
ATOM   1153  CZ  ARG   159    -192.503 125.518 -56.039  1.00269.11           C
ATOM   1154  NH1 ARG   159    -192.801 124.186 -55.987  1.00269.11           N
ATOM   1155  NH2 ARG   159    -193.010 126.368 -55.098  1.00269.11           N
ATOM   1156  C   ARG   159    -187.864 126.649 -60.462  1.00269.11           C
ATOM   1157  O   ARG   159    -186.732 126.170 -60.444  1.00269.11           O
ATOM   1158  N   HIS   160    -188.166 127.805 -59.838  1.00258.34           N
ATOM   1159  CA  HIS   160    -187.158 128.500 -59.093  1.00258.34           C
ATOM   1160  ND1 HIS   160    -184.439 130.480 -59.075  1.00258.34           N
ATOM   1161  CG  HIS   160    -185.792 130.625 -58.860  1.00258.34           C
ATOM   1162  CB  HIS   160    -186.851 129.905 -59.641  1.00258.34           C
ATOM   1163  NE2 HIS   160    -184.664 131.935 -57.410  1.00258.34           N
ATOM   1164  CD2 HIS   160    -185.912 131.517 -57.839  1.00258.34           C
ATOM   1165  CE1 HIS   160    -183.812 131.285 -58.181  1.00258.34           C
ATOM   1166  C   HIS   160    -187.666 128.672 -57.698  1.00258.34           C
ATOM   1167  O   HIS   160    -188.822 129.035 -57.488  1.00258.34           O
ATOM   1168  N   ASP   161    -186.806 128.387 -56.701  1.00208.55           N
ATOM   1169  CA  ASP   161    -187.201 128.538 -55.331  1.00208.55           C
ATOM   1170  CB  ASP   161    -187.220 127.210 -54.553  1.00208.55           C
ATOM   1171  CG  ASP   161    -187.880 127.445 -53.201  1.00208.55           C
ATOM   1172  OD1 ASP   161    -188.300 128.603 -52.936  1.00208.55           O
ATOM   1173  OD2 ASP   161    -187.973 126.466 -52.413  1.00208.55           O
ATOM   1174  C   ASP   161    -186.193 129.424 -54.672  1.00208.55           C
ATOM   1175  O   ASP   161    -184.990 129.257 -54.864  1.00208.55           O
ATOM   1176  N   SER   162    -186.662 130.414 -53.886  1.00134.34           N
ATOM   1177  CA  SER   162    -185.742 131.277 -53.205  1.00134.34           C
ATOM   1178  CB  SER   162    -185.823 132.745 -53.654  1.00134.34           C
ATOM   1179  OG  SER   162    -187.094 133.286 -53.326  1.00134.34           O
ATOM   1180  C   SER   162    -186.087 131.240 -51.753  1.00134.34           C
ATOM   1181  O   SER   162    -187.256 131.136 -51.383  1.00134.34           O
ATOM   1182  N   LEU   163    -185.058 131.300 -50.883  1.00233.28           N
ATOM   1183  CA  LEU   163    -185.303 131.280 -49.470  1.00233.28           C
ATOM   1184  CB  LEU   163    -184.716 130.047 -48.761  1.00233.28           C
ATOM   1185  CG  LEU   163    -185.341 128.718 -49.224  1.00233.28           C
ATOM   1186  CD1 LEU   163    -184.722 127.522 -48.482  1.00233.28           C
ATOM   1187  CD2 LEU   163    -186.875 128.756 -49.120  1.00233.28           C
ATOM   1188  C   LEU   163    -184.638 132.480 -48.881  1.00233.28           C
ATOM   1189  O   LEU   163    -183.558 132.879 -49.313  1.00233.28           O
ATOM   1190  N   LEU   164    -185.287 133.109 -47.881  1.00262.03           N
ATOM   1191  CA  LEU   164    -184.692 134.251 -47.252  1.00262.03           C
ATOM   1192  CB  LEU   164    -185.606 135.494 -47.296  1.00262.03           C
ATOM   1193  CG  LEU   164    -185.039 136.772 -46.640  1.00262.03           C
ATOM   1194  CD1 LEU   164    -185.015 136.681 -45.105  1.00262.03           C
ATOM   1195  CD2 LEU   164    -183.673 137.136 -47.239  1.00262.03           C
ATOM   1196  C   LEU   164    -184.443 133.885 -45.825  1.00262.03           C
ATOM   1197  O   LEU   164    -185.372 133.689 -45.044  1.00262.03           O
ATOM   1198  N   PRO   165    -183.191 133.764 -45.480  1.00153.85           N
ATOM   1199  CA  PRO   165    -182.869 133.445 -44.115  1.00153.85           C
ATOM   1200  CD  PRO   165    -182.257 133.149 -46.410  1.00153.85           C
ATOM   1201  CB  PRO   165    -181.467 132.842 -44.139  1.00153.85           C
ATOM   1202  CG  PRO   165    -181.348 132.254 -45.555  1.00153.85           C
ATOM   1203  C   PRO   165    -182.970 134.661 -43.251  1.00153.85           C
ATOM   1204  O   PRO   165    -182.803 135.767 -43.762  1.00153.85           O
ATOM   1205  N   VAL   166    -183.246 134.484 -41.944  1.00 39.57           N
ATOM   1206  CA  VAL   166    -183.308 135.613 -41.064  1.00 39.57           C
ATOM   1207  CB  VAL   166    -184.697 135.936 -40.599  1.00 39.57           C
ATOM   1208  CG1 VAL   166    -184.617 137.085 -39.580  1.00 39.57           C
ATOM   1209  CG2 VAL   166    -185.564 136.250 -41.829  1.00 39.57           C
ATOM   1210  C   VAL   166    -182.511 135.264 -39.849  1.00 39.57           C
ATOM   1211  O   VAL   166    -182.543 134.127 -39.382  1.00 39.57           O
ATOM   1212  N   ASP   167    -181.748 136.238 -39.314  1.00186.81           N
ATOM   1213  CA  ASP   167    -180.975 135.962 -38.140  1.00186.81           C
ATOM   1214  CB  ASP   167    -179.475 135.764 -38.423  1.00186.81           C
ATOM   1215  CG  ASP   167    -178.800 135.287 -37.144  1.00186.81           C
ATOM   1216  OD1 ASP   167    -179.493 135.212 -36.094  1.00186.81           O
ATOM   1217  OD2 ASP   167    -177.578 134.986 -37.202  1.00186.81           O
ATOM   1218  C   ASP   167    -181.099 137.132 -37.218  1.00186.81           C
ATOM   1219  O   ASP   167    -180.803 138.264 -37.597  1.00186.81           O
ATOM   1220  N   SER   168    -181.566 136.889 -35.978  1.00138.59           N
ATOM   1221  CA  SER   168    -181.654 137.958 -35.026  1.00138.59           C
ATOM   1222  CB  SER   168    -183.095 138.404 -34.727  1.00138.59           C
ATOM   1223  OG  SER   168    -183.816 137.347 -34.111  1.00138.59           O
ATOM   1224  C   SER   168    -181.074 137.445 -33.748  1.00138.59           C
ATOM   1225  O   SER   168    -181.293 136.294 -33.377  1.00138.59           O
ATOM   1226  N   TYR   169    -180.292 138.289 -33.046  1.00316.68           N
ATOM   1227  CA  TYR   169    -179.716 137.846 -31.810  1.00316.68           C
ATOM   1228  CB  TYR   169    -178.213 137.537 -31.908  1.00316.68           C
ATOM   1229  CG  TYR   169    -177.765 137.096 -30.558  1.00316.68           C
ATOM   1230  CD1 TYR   169    -177.970 135.801 -30.139  1.00316.68           C
ATOM   1231  CD2 TYR   169    -177.137 137.979 -29.711  1.00316.68           C
ATOM   1232  CE1 TYR   169    -177.556 135.393 -28.892  1.00316.68           C
ATOM   1233  CE2 TYR   169    -176.721 137.577 -28.464  1.00316.68           C
ATOM   1234  CZ  TYR   169    -176.931 136.283 -28.053  1.00316.68           C
ATOM   1235  OH  TYR   169    -176.505 135.870 -26.773  1.00316.68           O
ATOM   1236  C   TYR   169    -179.875 138.930 -30.795  1.00316.68           C
ATOM   1237  O   TYR   169    -179.832 140.115 -31.119  1.00316.68           O
ATOM   1238  N   GLN   170    -180.088 138.535 -29.523  1.00358.65           N
ATOM   1239  CA  GLN   170    -180.188 139.495 -28.463  1.00358.65           C
ATOM   1240  CB  GLN   170    -181.634 139.802 -28.042  1.00358.65           C
ATOM   1241  CG  GLN   170    -181.735 140.828 -26.911  1.00358.65           C
ATOM   1242  CD  GLN   170    -181.335 142.185 -27.472  1.00358.65           C
ATOM   1243  OE1 GLN   170    -181.308 143.184 -26.755  1.00358.65           O
ATOM   1244  NE2 GLN   170    -181.015 142.225 -28.793  1.00358.65           N
ATOM   1245  C   GLN   170    -179.500 138.897 -27.278  1.00358.65           C
ATOM   1246  O   GLN   170    -179.619 137.699 -27.027  1.00358.65           O
ATOM   1247  N   SER   171    -178.739 139.715 -26.524  1.00200.81           N
ATOM   1248  CA  SER   171    -178.083 139.180 -25.367  1.00200.81           C
ATOM   1249  CB  SER   171    -176.719 138.537 -25.673  1.00200.81           C
ATOM   1250  OG  SER   171    -175.812 139.522 -26.144  1.00200.81           O
ATOM   1251  C   SER   171    -177.833 140.299 -24.410  1.00200.81           C
ATOM   1252  O   SER   171    -177.829 141.469 -24.789  1.00200.81           O
ATOM   1253  N   TRP   172    -177.641 139.953 -23.122  1.00310.44           N
ATOM   1254  CA  TRP   172    -177.343 140.940 -22.127  1.00310.44           C
ATOM   1255  CB  TRP   172    -178.532 141.270 -21.208  1.00310.44           C
ATOM   1256  CG  TRP   172    -179.061 140.084 -20.438  1.00310.44           C
ATOM   1257  CD2 TRP   172    -180.144 139.252 -20.884  1.00310.44           C
ATOM   1258  CD1 TRP   172    -178.660 139.584 -19.234  1.00310.44           C
ATOM   1259  NE1 TRP   172    -179.424 138.489 -18.902  1.00310.44           N
ATOM   1260  CE2 TRP   172    -180.341 138.275 -19.909  1.00310.44           C
ATOM   1261  CE3 TRP   172    -180.910 139.300 -22.013  1.00310.44           C
ATOM   1262  CZ2 TRP   172    -181.313 137.325 -20.050  1.00310.44           C
ATOM   1263  CZ3 TRP   172    -181.888 138.340 -22.152  1.00310.44           C
ATOM   1264  CH2 TRP   172    -182.086 137.373 -21.189  1.00310.44           C
ATOM   1265  C   TRP   172    -176.269 140.366 -21.261  1.00310.44           C
ATOM   1266  O   TRP   172    -176.185 139.151 -21.092  1.00310.44           O
ATOM   1267  N   ALA   173    -175.395 141.227 -20.703  1.00289.62           N
ATOM   1268  CA  ALA   173    -174.365 140.710 -19.851  1.00289.62           C
ATOM   1269  CB  ALA   173    -172.993 140.609 -20.538  1.00289.62           C
ATOM   1270  C   ALA   173    -174.208 141.642 -18.695  1.00289.62           C
ATOM   1271  O   ALA   173    -174.346 142.856 -18.836  1.00289.62           O
ATOM   1272  N   LEU   174    -173.932 141.079 -17.502  1.00364.43           N
ATOM   1273  CA  LEU   174    -173.714 141.884 -16.336  1.00364.43           C
ATOM   1274  CB  LEU   174    -174.899 141.854 -15.348  1.00364.43           C
ATOM   1275  CG  LEU   174    -174.740 142.738 -14.090  1.00364.43           C
ATOM   1276  CD1 LEU   174    -173.690 142.191 -13.109  1.00364.43           C
ATOM   1277  CD2 LEU   174    -174.486 144.204 -14.479  1.00364.43           C
ATOM   1278  C   LEU   174    -172.514 141.309 -15.657  1.00364.43           C
ATOM   1279  O   LEU   174    -172.318 140.095 -15.656  1.00364.43           O
ATOM   1280  N   ALA   175    -171.657 142.171 -15.075  1.00267.20           N
ATOM   1281  CA  ALA   175    -170.500 141.654 -14.404  1.00267.20           C
ATOM   1282  CB  ALA   175    -169.275 141.499 -15.321  1.00267.20           C
ATOM   1283  C   ALA   175    -170.120 142.613 -13.324  1.00267.20           C
ATOM   1284  O   ALA   175    -170.509 143.780 -13.348  1.00267.20           O
ATOM   1285  N   GLY   176    -169.358 142.124 -12.325  1.00121.41           N
ATOM   1286  CA  GLY   176    -168.906 142.979 -11.267  1.00121.41           C
ATOM   1287  C   GLY   176    -168.461 142.107 -10.136  1.00121.41           C
ATOM   1288  O   GLY   176    -168.845 140.943 -10.046  1.00121.41           O
ATOM   1289  N   GLY   177    -167.627 142.667  -9.236  1.00102.86           N
ATOM   1290  CA  GLY   177    -167.171 141.924  -8.098  1.00102.86           C
ATOM   1291  C   GLY   177    -165.855 142.495  -7.681  1.00102.86           C
ATOM   1292  O   GLY   177    -165.117 143.040  -8.500  1.00102.86           O
ATOM   1293  N   TRP   178    -165.529 142.382  -6.379  1.00269.46           N
ATOM   1294  CA  TRP   178    -164.280 142.890  -5.897  1.00269.46           C
ATOM   1295  CB  TRP   178    -164.443 144.227  -5.148  1.00269.46           C
ATOM   1296  CG  TRP   178    -163.170 144.832  -4.609  1.00269.46           C
ATOM   1297  CD2 TRP   178    -163.137 146.036  -3.826  1.00269.46           C
ATOM   1298  CD1 TRP   178    -161.877 144.412  -4.727  1.00269.46           C
ATOM   1299  NE1 TRP   178    -161.040 145.278  -4.061  1.00269.46           N
ATOM   1300  CE2 TRP   178    -161.804 146.282  -3.502  1.00269.46           C
ATOM   1301  CE3 TRP   178    -164.139 146.865  -3.410  1.00269.46           C
ATOM   1302  CZ2 TRP   178    -161.450 147.368  -2.753  1.00269.46           C
ATOM   1303  CZ3 TRP   178    -163.779 147.961  -2.658  1.00269.46           C
ATOM   1304  CH2 TRP   178    -162.461 148.207  -2.336  1.00269.46           C
ATOM   1305  C   TRP   178    -163.735 141.901  -4.918  1.00269.46           C
ATOM   1306  O   TRP   178    -164.401 141.553  -3.944  1.00269.46           O
ATOM   1307  N   ASN   179    -162.508 141.395  -5.159  1.00311.03           N
ATOM   1308  CA  ASN   179    -161.927 140.493  -4.206  1.00311.03           C
ATOM   1309  CB  ASN   179    -162.687 139.162  -4.082  1.00311.03           C
ATOM   1310  CG  ASN   179    -162.628 138.462  -5.432  1.00311.03           C
ATOM   1311  OD1 ASN   179    -162.056 137.381  -5.559  1.00311.03           O
ATOM   1312  ND2 ASN   179    -163.233 139.095  -6.473  1.00311.03           N
ATOM   1313  C   ASN   179    -160.536 140.167  -4.650  1.00311.03           C
ATOM   1314  O   ASN   179    -160.268 140.054  -5.845  1.00311.03           O
ATOM   1315  N   SER   180    -159.601 140.029  -3.687  1.00172.82           N
ATOM   1316  CA  SER   180    -158.268 139.630  -4.039  1.00172.82           C
ATOM   1317  CB  SER   180    -157.484 140.713  -4.800  1.00172.82           C
ATOM   1318  OG  SER   180    -157.299 141.853  -3.974  1.00172.82           O
ATOM   1319  C   SER   180    -157.522 139.346  -2.773  1.00172.82           C
ATOM   1320  O   SER   180    -157.656 140.074  -1.791  1.00172.82           O
ATOM   1321  N   GLN   181    -156.724 138.257  -2.759  1.00318.38           N
ATOM   1322  CA  GLN   181    -155.929 137.946  -1.603  1.00318.38           C
ATOM   1323  CB  GLN   181    -156.711 137.281  -0.453  1.00318.38           C
ATOM   1324  CG  GLN   181    -157.809 138.152   0.163  1.00318.38           C
ATOM   1325  CD  GLN   181    -159.074 137.987  -0.669  1.00318.38           C
ATOM   1326  OE1 GLN   181    -159.106 137.213  -1.624  1.00318.38           O
ATOM   1327  NE2 GLN   181    -160.147 138.735  -0.298  1.00318.38           N
ATOM   1328  C   GLN   181    -154.891 136.955  -2.029  1.00318.38           C
ATOM   1329  O   GLN   181    -155.142 136.125  -2.902  1.00318.38           O
ATOM   1330  N   MET   182    -153.678 137.028  -1.440  1.00358.66           N
ATOM   1331  CA  MET   182    -152.672 136.059  -1.773  1.00358.66           C
ATOM   1332  CB  MET   182    -152.045 136.276  -3.161  1.00358.66           C
ATOM   1333  CG  MET   182    -151.298 137.603  -3.302  1.00358.66           C
ATOM   1334  SD  MET   182    -150.551 137.870  -4.937  1.00358.66           S
ATOM   1335  CE  MET   182    -149.852 139.496  -4.528  1.00358.66           C
ATOM   1336  C   MET   182    -151.574 136.138  -0.756  1.00358.66           C
ATOM   1337  O   MET   182    -151.336 137.192  -0.169  1.00358.66           O
ATOM   1338  N   CYS   183    -150.888 135.000  -0.509  1.00 65.47           N
ATOM   1339  CA  CYS   183    -149.789 134.984   0.417  1.00 65.47           C
ATOM   1340  CB  CYS   183    -150.217 134.754   1.878  1.00 65.47           C
ATOM   1341  SG  CYS   183    -151.239 136.110   2.530  1.00 65.47           S
ATOM   1342  C   CYS   183    -148.894 133.845   0.036  1.00 65.47           C
ATOM   1343  O   CYS   183    -149.341 132.880  -0.580  1.00 65.47           O
ATOM   1344  N   CYS   184    -147.589 133.939   0.374  1.00 98.76           N
ATOM   1345  CA  CYS   184    -146.686 132.863   0.065  1.00 98.76           C
ATOM   1346  CB  CYS   184    -146.093 132.950  -1.352  1.00 98.76           C
ATOM   1347  SG  CYS   184    -144.960 131.576  -1.716  1.00 98.76           S
ATOM   1348  C   CYS   184    -145.536 132.924   1.025  1.00 98.76           C
ATOM   1349  O   CYS   184    -145.174 133.997   1.505  1.00 98.76           O
ATOM   1350  N   GLN   185    -144.939 131.755   1.349  1.00303.86           N
ATOM   1351  CA  GLN   185    -143.803 131.740   2.229  1.00303.86           C
ATOM   1352  CB  GLN   185    -144.164 131.987   3.703  1.00303.86           C
ATOM   1353  CG  GLN   185    -142.942 132.186   4.600  1.00303.86           C
ATOM   1354  CD  GLN   185    -142.362 133.557   4.283  1.00303.86           C
ATOM   1355  OE1 GLN   185    -143.094 134.498   3.980  1.00303.86           O
ATOM   1356  NE2 GLN   185    -141.009 133.677   4.348  1.00303.86           N
ATOM   1357  C   GLN   185    -143.171 130.381   2.146  1.00303.86           C
ATOM   1358  O   GLN   185    -143.756 129.452   1.593  1.00303.86           O
ATOM   1359  N   GLY   186    -141.936 130.234   2.681  1.00145.28           N
ATOM   1360  CA  GLY   186    -141.293 128.948   2.675  1.00145.28           C
ATOM   1361  C   GLY   186    -139.902 129.099   3.218  1.00145.28           C
ATOM   1362  O   GLY   186    -139.321 130.182   3.165  1.00145.28           O
ATOM   1363  N   GLU   187    -139.332 127.998   3.760  1.00298.29           N
ATOM   1364  CA  GLU   187    -137.995 128.034   4.291  1.00298.29           C
ATOM   1365  CB  GLU   187    -137.923 128.538   5.743  1.00298.29           C
ATOM   1366  CG  GLU   187    -138.298 130.014   5.891  1.00298.29           C
ATOM   1367  CD  GLU   187    -137.198 130.847   5.247  1.00298.29           C
ATOM   1368  OE1 GLU   187    -136.222 130.240   4.731  1.00298.29           O
ATOM   1369  OE2 GLU   187    -137.318 132.101   5.263  1.00298.29           O
ATOM   1370  C   GLU   187    -137.447 126.636   4.276  1.00298.29           C
ATOM   1371  O   GLU   187    -138.200 125.667   4.186  1.00298.29           O
ATOM   1372  N   GLN   188    -136.102 126.498   4.343  1.00337.74           N
ATOM   1373  CA  GLN   188    -135.490 125.196   4.345  1.00337.74           C
ATOM   1374  CB  GLN   188    -135.043 124.730   2.945  1.00337.74           C
ATOM   1375  CG  GLN   188    -133.948 125.589   2.304  1.00337.74           C
ATOM   1376  CD  GLN   188    -132.595 125.122   2.825  1.00337.74           C
ATOM   1377  OE1 GLN   188    -132.341 123.924   2.940  1.00337.74           O
ATOM   1378  NE2 GLN   188    -131.705 126.094   3.158  1.00337.74           N
ATOM   1379  C   GLN   188    -134.282 125.238   5.236  1.00337.74           C
ATOM   1380  O   GLN   188    -133.815 126.314   5.607  1.00337.74           O
ATOM   1381  N   ASN   189    -133.754 124.053   5.623  1.00229.69           N
ATOM   1382  CA  ASN   189    -132.594 124.008   6.474  1.00229.69           C
ATOM   1383  CB  ASN   189    -132.891 123.503   7.896  1.00229.69           C
ATOM   1384  CG  ASN   189    -133.714 124.568   8.606  1.00229.69           C
ATOM   1385  OD1 ASN   189    -134.830 124.313   9.057  1.00229.69           O
ATOM   1386  ND2 ASN   189    -133.149 125.801   8.710  1.00229.69           N
ATOM   1387  C   ASN   189    -131.579 123.078   5.872  1.00229.69           C
ATOM   1388  O   ASN   189    -131.911 122.075   5.243  1.00229.69           O
ATOM   1389  N   PRO   190    -130.332 123.441   6.044  1.00170.90           N
ATOM   1390  CA  PRO   190    -129.250 122.643   5.514  1.00170.90           C
ATOM   1391  CD  PRO   190    -130.021 124.861   5.992  1.00170.90           C
ATOM   1392  CB  PRO   190    -128.058 123.588   5.370  1.00170.90           C
ATOM   1393  CG  PRO   190    -128.702 124.974   5.214  1.00170.90           C
ATOM   1394  C   PRO   190    -128.911 121.425   6.324  1.00170.90           C
ATOM   1395  O   PRO   190    -129.218 121.370   7.513  1.00170.90           O
ATOM   1396  N   PRO   191    -128.313 120.463   5.664  1.00 76.85           N
ATOM   1397  CA  PRO   191    -127.843 119.248   6.291  1.00 76.85           C
ATOM   1398  CD  PRO   191    -128.663 120.245   4.270  1.00 76.85           C
ATOM   1399  CB  PRO   191    -127.897 118.162   5.214  1.00 76.85           C
ATOM   1400  CG  PRO   191    -127.959 118.936   3.889  1.00 76.85           C
ATOM   1401  C   PRO   191    -126.459 119.438   6.842  1.00 76.85           C
ATOM   1402  O   PRO   191    -125.869 120.491   6.606  1.00 76.85           O
ATOM   1403  N   GLY   192    -125.921 118.434   7.574  1.00108.79           N
ATOM   1404  CA  GLY   192    -124.594 118.550   8.121  1.00108.79           C
ATOM   1405  C   GLY   192    -123.805 117.320   7.768  1.00108.79           C
ATOM   1406  O   GLY   192    -124.339 116.221   7.628  1.00108.79           O
ATOM   1407  N   PRO   193    -122.521 117.526   7.609  1.00105.56           N
ATOM   1408  CA  PRO   193    -121.606 116.458   7.270  1.00105.56           C
ATOM   1409  CD  PRO   193    -122.076 118.800   7.070  1.00105.56           C
ATOM   1410  CB  PRO   193    -120.459 117.107   6.491  1.00105.56           C
ATOM   1411  CG  PRO   193    -120.578 118.608   6.798  1.00105.56           C
ATOM   1412  C   PRO   193    -121.120 115.670   8.452  1.00105.56           C
ATOM   1413  O   PRO   193    -121.316 116.104   9.586  1.00105.56           O
ATOM   1414  N   PHE   194    -120.485 114.502   8.192  1.00276.69           N
ATOM   1415  CA  PHE   194    -119.925 113.655   9.212  1.00276.69           C
ATOM   1416  CB  PHE   194    -120.788 112.417   9.515  1.00276.69           C
ATOM   1417  CG  PHE   194    -120.936 111.646   8.248  1.00276.69           C
ATOM   1418  CD1 PHE   194    -119.984 110.730   7.861  1.00276.69           C
ATOM   1419  CD2 PHE   194    -122.035 111.842   7.444  1.00276.69           C
ATOM   1420  CE1 PHE   194    -120.128 110.025   6.690  1.00276.69           C
ATOM   1421  CE2 PHE   194    -122.185 111.140   6.272  1.00276.69           C
ATOM   1422  CZ  PHE   194    -121.230 110.228   5.895  1.00276.69           C
ATOM   1423  C   PHE   194    -118.585 113.178   8.724  1.00276.69           C
ATOM   1424  O   PHE   194    -118.288 113.276   7.535  1.00276.69           O
ATOM   1425  N   TRP   195    -117.724 112.665   9.636  1.00295.98           N
ATOM   1426  CA  TRP   195    -116.415 112.225   9.221  1.00295.98           C
ATOM   1427  CB  TRP   195    -115.304 113.234   9.554  1.00295.98           C
ATOM   1428  CG  TRP   195    -115.433 114.548   8.826  1.00295.98           C
ATOM   1429  CD2 TRP   195    -116.168 115.672   9.333  1.00295.98           C
ATOM   1430  CD1 TRP   195    -114.921 114.932   7.621  1.00295.98           C
ATOM   1431  NE1 TRP   195    -115.295 116.225   7.343  1.00295.98           N
ATOM   1432  CE2 TRP   195    -116.063 116.693   8.389  1.00295.98           C
ATOM   1433  CE3 TRP   195    -116.873 115.838  10.490  1.00295.98           C
ATOM   1434  CZ2 TRP   195    -116.665 117.902   8.590  1.00295.98           C
ATOM   1435  CZ3 TRP   195    -117.479 117.059  10.690  1.00295.98           C
ATOM   1436  CH2 TRP   195    -117.377 118.070   9.758  1.00295.98           C
ATOM   1437  C   TRP   195    -116.059 110.954   9.941  1.00295.98           C
ATOM   1438  O   TRP   195    -116.629 110.638  10.984  1.00295.98           O
ATOM   1439  N   LYS   196    -115.102 110.181   9.373  1.00376.51           N
ATOM   1440  CA  LYS   196    -114.642 108.953   9.972  1.00376.51           C
ATOM   1441  CB  LYS   196    -115.547 107.749   9.653  1.00376.51           C
ATOM   1442  CG  LYS   196    -115.850 107.579   8.162  1.00376.51           C
ATOM   1443  CD  LYS   196    -114.646 107.172   7.311  1.00376.51           C
ATOM   1444  CE  LYS   196    -114.974 107.025   5.824  1.00376.51           C
ATOM   1445  NZ  LYS   196    -115.265 108.353   5.236  1.00376.51           N
ATOM   1446  C   LYS   196    -113.262 108.654   9.450  1.00376.51           C
ATOM   1447  O   LYS   196    -112.850 109.208   8.432  1.00376.51           O
ATOM   1448  N   ALA   197    -112.497 107.782  10.152  1.00300.32           N
ATOM   1449  CA  ALA   197    -111.172 107.435   9.699  1.00300.32           C
ATOM   1450  CB  ALA   197    -110.098 108.457  10.107  1.00300.32           C
ATOM   1451  C   ALA   197    -110.773 106.118  10.307  1.00300.32           C
ATOM   1452  O   ALA   197    -111.352 105.688  11.304  1.00300.32           O
ATOM   1453  N   ALA   198    -109.775 105.430   9.699  1.00304.00           N
ATOM   1454  CA  ALA   198    -109.305 104.171  10.222  1.00304.00           C
ATOM   1455  CB  ALA   198    -110.203 102.981   9.848  1.00304.00           C
ATOM   1456  C   ALA   198    -107.942 103.889   9.650  1.00304.00           C
ATOM   1457  O   ALA   198    -107.564 104.457   8.626  1.00304.00           O
ATOM   1458  N   PHE   199    -107.155 103.009  10.316  1.00344.03           N
ATOM   1459  CA  PHE   199    -105.843 102.674   9.820  1.00344.03           C
ATOM   1460  CB  PHE   199    -104.741 103.614  10.339  1.00344.03           C
ATOM   1461  CG  PHE   199    -105.048 104.990   9.859  1.00344.03           C
ATOM   1462  CD1 PHE   199    -104.663 105.401   8.605  1.00344.03           C
ATOM   1463  CD2 PHE   199    -105.722 105.872  10.673  1.00344.03           C
ATOM   1464  CE1 PHE   199    -104.948 106.673   8.168  1.00344.03           C
ATOM   1465  CE2 PHE   199    -106.009 107.145  10.241  1.00344.03           C
ATOM   1466  CZ  PHE   199    -105.621 107.547   8.986  1.00344.03           C
ATOM   1467  C   PHE   199    -105.475 101.301  10.316  1.00344.03           C
ATOM   1468  O   PHE   199    -106.040 100.819  11.297  1.00344.03           O
ATOM   1469  N   ALA   200    -104.524 100.621   9.628  1.00311.92           N
ATOM   1470  CA  ALA   200    -104.059  99.334  10.085  1.00311.92           C
ATOM   1471  CB  ALA   200    -105.136  98.238  10.037  1.00311.92           C
ATOM   1472  C   ALA   200    -102.931  98.882   9.199  1.00311.92           C
ATOM   1473  O   ALA   200    -102.834  99.307   8.049  1.00311.92           O
ATOM   1474  N   ASP   201    -102.029  98.015   9.724  1.00273.86           N
ATOM   1475  CA  ASP   201    -100.959  97.496   8.909  1.00273.86           C
ATOM   1476  CB  ASP   201    -100.167  98.588   8.169  1.00273.86           C
ATOM   1477  CG  ASP   201     -99.162  97.902   7.253  1.00273.86           C
ATOM   1478  OD1 ASP   201     -99.317  96.674   7.017  1.00273.86           O
ATOM   1479  OD2 ASP   201     -98.222  98.596   6.782  1.00273.86           O
ATOM   1480  C   ASP   201     -99.971  96.770   9.781  1.00273.86           C
ATOM   1481  O   ASP   201     -99.533  97.308  10.797  1.00273.86           O
ATOM   1482  N   SER   202     -99.607  95.513   9.428  1.00213.47           N
ATOM   1483  CA  SER   202     -98.587  94.824  10.181  1.00213.47           C
ATOM   1484  CB  SER   202     -98.990  94.537  11.639  1.00213.47           C
ATOM   1485  OG  SER   202    -100.079  93.627  11.679  1.00213.47           O
ATOM   1486  C   SER   202     -98.300  93.497   9.530  1.00213.47           C
ATOM   1487  O   SER   202     -99.175  92.941   8.871  1.00213.47           O
ATOM   1488  N   SER   203     -97.054  92.974   9.689  1.00244.38           N
ATOM   1489  CA  SER   203     -96.643  91.676   9.191  1.00244.38           C
ATOM   1490  CB  SER   203     -96.938  91.404   7.702  1.00244.38           C
ATOM   1491  OG  SER   203     -98.272  90.956   7.517  1.00244.38           O
ATOM   1492  C   SER   203     -95.154  91.520   9.352  1.00244.38           C
ATOM   1493  O   SER   203     -94.483  92.379   9.920  1.00244.38           O
ATOM   1494  N   GLY   204     -94.608  90.387   8.845  1.00117.53           N
ATOM   1495  CA  GLY   204     -93.189  90.128   8.858  1.00117.53           C
ATOM   1496  C   GLY   204     -92.863  88.946   9.726  1.00117.53           C
ATOM   1497  O   GLY   204     -93.416  88.777  10.811  1.00117.53           O
ATOM   1498  N   GLN   205     -91.935  88.087   9.239  1.00296.85           N
ATOM   1499  CA  GLN   205     -91.481  86.932   9.970  1.00296.85           C
ATOM   1500  CB  GLN   205     -92.538  85.826  10.108  1.00296.85           C
ATOM   1501  CG  GLN   205     -92.937  85.197   8.774  1.00296.85           C
ATOM   1502  CD  GLN   205     -93.977  84.129   9.069  1.00296.85           C
ATOM   1503  OE1 GLN   205     -94.913  84.348   9.837  1.00296.85           O
ATOM   1504  NE2 GLN   205     -93.796  82.928   8.459  1.00296.85           N
ATOM   1505  C   GLN   205     -90.317  86.341   9.225  1.00296.85           C
ATOM   1506  O   GLN   205     -90.075  86.691   8.071  1.00296.85           O
ATOM   1507  N   HIS   206     -89.543  85.438   9.876  1.00180.32           N
ATOM   1508  CA  HIS   206     -88.415  84.831   9.212  1.00180.32           C
ATOM   1509  ND1 HIS   206     -86.530  87.570   8.553  1.00180.32           N
ATOM   1510  CG  HIS   206     -86.951  86.860   9.654  1.00180.32           C
ATOM   1511  CB  HIS   206     -87.063  85.366   9.719  1.00180.32           C
ATOM   1512  NE2 HIS   206     -86.997  89.066  10.130  1.00180.32           N
ATOM   1513  CD2 HIS   206     -87.232  87.790  10.608  1.00180.32           C
ATOM   1514  CE1 HIS   206     -86.576  88.884   8.892  1.00180.32           C
ATOM   1515  C   HIS   206     -88.410  83.361   9.527  1.00180.32           C
ATOM   1516  O   HIS   206     -88.170  82.972  10.670  1.00180.32           O
ATOM   1517  N   PRO   207     -88.685  82.523   8.562  1.00 88.42           N
ATOM   1518  CA  PRO   207     -88.635  81.105   8.823  1.00 88.42           C
ATOM   1519  CD  PRO   207     -89.708  82.851   7.584  1.00 88.42           C
ATOM   1520  CB  PRO   207     -89.623  80.451   7.854  1.00 88.42           C
ATOM   1521  CG  PRO   207     -89.931  81.542   6.813  1.00 88.42           C
ATOM   1522  C   PRO   207     -87.244  80.544   8.733  1.00 88.42           C
ATOM   1523  O   PRO   207     -86.483  80.984   7.873  1.00 88.42           O
ATOM   1524  N   PRO   208     -86.900  79.623   9.598  1.00167.89           N
ATOM   1525  CA  PRO   208     -85.606  78.987   9.499  1.00167.89           C
ATOM   1526  CD  PRO   208     -87.279  79.835  10.987  1.00167.89           C
ATOM   1527  CB  PRO   208     -85.196  78.613  10.924  1.00167.89           C
ATOM   1528  CG  PRO   208     -86.012  79.566  11.811  1.00167.89           C
ATOM   1529  C   PRO   208     -85.683  77.779   8.610  1.00167.89           C
ATOM   1530  O   PRO   208     -86.786  77.289   8.374  1.00167.89           O
ATOM   1531  N   ASP   209     -84.539  77.279   8.095  1.00237.13           N
ATOM   1532  CA  ASP   209     -84.594  76.060   7.337  1.00237.13           C
ATOM   1533  CB  ASP   209     -85.395  76.178   6.032  1.00237.13           C
ATOM   1534  CG  ASP   209     -85.451  74.794   5.401  1.00237.13           C
ATOM   1535  OD1 ASP   209     -85.198  73.797   6.128  1.00237.13           O
ATOM   1536  OD2 ASP   209     -85.745  74.717   4.178  1.00237.13           O
ATOM   1537  C   ASP   209     -83.200  75.677   6.947  1.00237.13           C
ATOM   1538  O   ASP   209     -82.624  76.303   6.059  1.00237.13           O
ATOM   1539  N   ALA   210     -82.602  74.649   7.593  1.00282.39           N
ATOM   1540  CA  ALA   210     -81.282  74.279   7.159  1.00282.39           C
ATOM   1541  CB  ALA   210     -80.278  75.443   7.200  1.00282.39           C
ATOM   1542  C   ALA   210     -80.726  73.204   8.040  1.00282.39           C
ATOM   1543  O   ALA   210     -81.342  72.810   9.029  1.00282.39           O
ATOM   1544  N   CYS   211     -79.545  72.682   7.637  1.00148.85           N
ATOM   1545  CA  CYS   211     -78.744  71.752   8.386  1.00148.85           C
ATOM   1546  CB  CYS   211     -78.951  71.819   9.913  1.00148.85           C
ATOM   1547  SG  CYS   211     -78.402  73.411  10.604  1.00148.85           S
ATOM   1548  C   CYS   211     -78.937  70.338   7.946  1.00148.85           C
ATOM   1549  O   CYS   211     -79.525  69.531   8.665  1.00148.85           O
ATOM   1550  N   ALA   212     -78.422  69.993   6.749  1.00225.79           N
ATOM   1551  CA  ALA   212     -78.418  68.620   6.336  1.00225.79           C
ATOM   1552  CB  ALA   212     -79.542  68.252   5.347  1.00225.79           C
ATOM   1553  C   ALA   212     -77.113  68.410   5.638  1.00225.79           C
ATOM   1554  O   ALA   212     -76.805  69.106   4.676  1.00225.79           O
ATOM   1555  N   PHE   213     -76.300  67.447   6.113  1.00288.97           N
ATOM   1556  CA  PHE   213     -75.024  67.176   5.501  1.00288.97           C
ATOM   1557  CB  PHE   213     -73.882  68.061   6.059  1.00288.97           C
ATOM   1558  CG  PHE   213     -74.122  69.509   5.737  1.00288.97           C
ATOM   1559  CD1 PHE   213     -74.919  70.285   6.546  1.00288.97           C
ATOM   1560  CD2 PHE   213     -73.534  70.108   4.644  1.00288.97           C
ATOM   1561  CE1 PHE   213     -75.138  71.613   6.262  1.00288.97           C
ATOM   1562  CE2 PHE   213     -73.744  71.436   4.349  1.00288.97           C
ATOM   1563  CZ  PHE   213     -74.551  72.191   5.164  1.00288.97           C
ATOM   1564  C   PHE   213     -74.688  65.738   5.815  1.00288.97           C
ATOM   1565  O   PHE   213     -75.060  65.245   6.878  1.00288.97           O
ATOM   1566  N   ARG   214     -73.973  65.016   4.914  1.00395.30           N
ATOM   1567  CA  ARG   214     -73.705  63.619   5.176  1.00395.30           C
ATOM   1568  CB  ARG   214     -74.769  62.677   4.598  1.00395.30           C
ATOM   1569  CG  ARG   214     -74.485  61.201   4.845  1.00395.30           C
ATOM   1570  CD  ARG   214     -75.769  60.390   4.941  1.00395.30           C
ATOM   1571  NE  ARG   214     -76.253  60.556   6.341  1.00395.30           N
ATOM   1572  CZ  ARG   214     -76.984  61.643   6.722  1.00395.30           C
ATOM   1573  NH1 ARG   214     -77.366  62.580   5.807  1.00395.30           N
ATOM   1574  NH2 ARG   214     -77.334  61.796   8.031  1.00395.30           N
ATOM   1575  C   ARG   214     -72.392  63.182   4.582  1.00395.30           C
ATOM   1576  O   ARG   214     -71.901  63.776   3.624  1.00395.30           O
ATOM   1577  N   ARG   215     -71.816  62.084   5.142  1.00354.99           N
ATOM   1578  CA  ARG   215     -70.540  61.538   4.737  1.00354.99           C
ATOM   1579  CB  ARG   215     -69.391  62.373   5.333  1.00354.99           C
ATOM   1580  CG  ARG   215     -69.509  63.857   4.964  1.00354.99           C
ATOM   1581  CD  ARG   215     -68.719  64.816   5.850  1.00354.99           C
ATOM   1582  NE  ARG   215     -69.249  64.677   7.236  1.00354.99           N
ATOM   1583  CZ  ARG   215     -68.394  64.877   8.277  1.00354.99           C
ATOM   1584  NH1 ARG   215     -67.092  65.192   8.011  1.00354.99           N
ATOM   1585  NH2 ARG   215     -68.833  64.752   9.563  1.00354.99           N
ATOM   1586  C   ARG   215     -70.432  60.142   5.329  1.00354.99           C
ATOM   1587  O   ARG   215     -71.324  59.723   6.064  1.00354.99           O
ATOM   1588  N   GLY   216     -69.339  59.380   5.031  1.00343.65           N
ATOM   1589  CA  GLY   216     -69.085  58.096   5.657  1.00343.65           C
ATOM   1590  C   GLY   216     -68.778  57.000   4.675  1.00343.65           C
ATOM   1591  O   GLY   216     -67.676  56.454   4.694  1.00343.65           O
ATOM   1592  N   ARG   217     -69.715  56.611   3.794  1.00313.26           N
ATOM   1593  CA  ARG   217     -69.360  55.552   2.895  1.00313.26           C
ATOM   1594  CB  ARG   217     -70.542  54.980   2.099  1.00313.26           C
ATOM   1595  CG  ARG   217     -71.518  54.180   2.953  1.00313.26           C
ATOM   1596  CD  ARG   217     -72.078  52.982   2.192  1.00313.26           C
ATOM   1597  NE  ARG   217     -70.901  52.378   1.504  1.00313.26           N
ATOM   1598  CZ  ARG   217     -71.047  51.663   0.351  1.00313.26           C
ATOM   1599  NH1 ARG   217     -72.293  51.422  -0.150  1.00313.26           N
ATOM   1600  NH2 ARG   217     -69.946  51.189  -0.301  1.00313.26           N
ATOM   1601  C   ARG   217     -68.340  56.042   1.917  1.00313.26           C
ATOM   1602  O   ARG   217     -67.361  55.355   1.631  1.00313.26           O
ATOM   1603  N   LYS   218     -68.531  57.276   1.413  1.00224.03           N
ATOM   1604  CA  LYS   218     -67.688  57.799   0.374  1.00224.03           C
ATOM   1605  CB  LYS   218     -68.104  59.190  -0.134  1.00224.03           C
ATOM   1606  CG  LYS   218     -69.444  59.179  -0.865  1.00224.03           C
ATOM   1607  CD  LYS   218     -69.448  58.171  -2.010  1.00224.03           C
ATOM   1608  CE  LYS   218     -68.151  58.202  -2.815  1.00224.03           C
ATOM   1609  NZ  LYS   218     -67.975  56.933  -3.553  1.00224.03           N
ATOM   1610  C   LYS   218     -66.277  57.908   0.849  1.00224.03           C
ATOM   1611  O   LYS   218     -66.013  58.342   1.969  1.00224.03           O
ATOM   1612  N   LYS   219     -65.347  57.429  -0.007  1.00213.75           N
ATOM   1613  CA  LYS   219     -63.929  57.441   0.214  1.00213.75           C
ATOM   1614  CB  LYS   219     -63.166  56.452  -0.680  1.00213.75           C
ATOM   1615  CG  LYS   219     -62.981  56.912  -2.127  1.00213.75           C
ATOM   1616  CD  LYS   219     -64.261  57.055  -2.952  1.00213.75           C
ATOM   1617  CE  LYS   219     -64.486  55.907  -3.939  1.00213.75           C
ATOM   1618  NZ  LYS   219     -63.320  55.778  -4.844  1.00213.75           N
ATOM   1619  C   LYS   219     -63.290  58.794   0.010  1.00213.75           C
ATOM   1620  O   LYS   219     -62.330  59.123   0.699  1.00213.75           O
ATOM   1621  N   ARG   220     -63.793  59.618  -0.934  1.00212.52           N
ATOM   1622  CA  ARG   220     -63.142  60.833  -1.377  1.00212.52           C
ATOM   1623  CB  ARG   220     -63.882  61.518  -2.543  1.00212.52           C
ATOM   1624  CG  ARG   220     -62.995  62.446  -3.379  1.00212.52           C
ATOM   1625  CD  ARG   220     -61.852  61.719  -4.097  1.00212.52           C
ATOM   1626  NE  ARG   220     -62.448  60.803  -5.110  1.00212.52           N
ATOM   1627  CZ  ARG   220     -61.684  59.825  -5.682  1.00212.52           C
ATOM   1628  NH1 ARG   220     -60.377  59.672  -5.322  1.00212.52           N
ATOM   1629  NH2 ARG   220     -62.233  58.985  -6.607  1.00212.52           N
ATOM   1630  C   ARG   220     -62.917  61.826  -0.264  1.00212.52           C
ATOM   1631  O   ARG   220     -63.106  61.528   0.913  1.00212.52           O
ATOM   1632  N   ILE   221     -62.408  63.017  -0.666  1.00204.50           N
ATOM   1633  CA  ILE   221     -62.032  64.212   0.057  1.00204.50           C
ATOM   1634  CB  ILE   221     -63.147  65.091   0.564  1.00204.50           C
ATOM   1635  CG1 ILE   221     -64.028  64.460   1.656  1.00204.50           C
ATOM   1636  CG2 ILE   221     -63.941  65.483  -0.690  1.00204.50           C
ATOM   1637  CD1 ILE   221     -65.042  63.442   1.143  1.00204.50           C
ATOM   1638  C   ILE   221     -61.032  63.977   1.152  1.00204.50           C
ATOM   1639  O   ILE   221     -61.184  63.160   2.055  1.00204.50           O
ATOM   1640  N   PRO   222     -59.969  64.729   1.020  1.00124.65           N
ATOM   1641  CA  PRO   222     -58.855  64.664   1.938  1.00124.65           C
ATOM   1642  CD  PRO   222     -59.542  65.099  -0.316  1.00124.65           C
ATOM   1643  CB  PRO   222     -57.609  64.966   1.116  1.00124.65           C
ATOM   1644  CG  PRO   222     -58.140  65.691  -0.128  1.00124.65           C
ATOM   1645  C   PRO   222     -58.961  65.573   3.130  1.00124.65           C
ATOM   1646  O   PRO   222     -59.910  66.357   3.191  1.00124.65           O
ATOM   1647  N   TYR   223     -58.035  65.434   4.121  1.00207.82           N
ATOM   1648  CA  TYR   223     -58.098  66.316   5.255  1.00207.82           C
ATOM   1649  CB  TYR   223     -57.119  66.097   6.418  1.00207.82           C
ATOM   1650  CG  TYR   223     -56.793  64.696   6.734  1.00207.82           C
ATOM   1651  CD1 TYR   223     -57.723  63.693   6.806  1.00207.82           C
ATOM   1652  CD2 TYR   223     -55.470  64.407   6.922  1.00207.82           C
ATOM   1653  CE1 TYR   223     -57.324  62.411   7.101  1.00207.82           C
ATOM   1654  CE2 TYR   223     -55.072  63.136   7.218  1.00207.82           C
ATOM   1655  CZ  TYR   223     -55.997  62.136   7.308  1.00207.82           C
ATOM   1656  OH  TYR   223     -55.571  60.829   7.610  1.00207.82           O
ATOM   1657  C   TYR   223     -57.605  67.680   4.886  1.00207.82           C
ATOM   1658  O   TYR   223     -58.321  68.675   4.987  1.00207.82           O
ATOM   1659  N   SER   224     -56.339  67.739   4.410  1.00100.04           N
ATOM   1660  CA  SER   224     -55.718  69.021   4.258  1.00100.04           C
ATOM   1661  CB  SER   224     -55.066  69.490   5.571  1.00100.04           C
ATOM   1662  OG  SER   224     -54.442  70.746   5.395  1.00100.04           O
ATOM   1663  C   SER   224     -54.649  68.954   3.216  1.00100.04           C
ATOM   1664  O   SER   224     -54.137  67.885   2.888  1.00100.04           O
ATOM   1665  N   LYS   225     -54.303  70.136   2.672  1.00 79.80           N
ATOM   1666  CA  LYS   225     -53.303  70.305   1.659  1.00 79.80           C
ATOM   1667  CB  LYS   225     -53.140  71.775   1.247  1.00 79.80           C
ATOM   1668  CG  LYS   225     -54.405  72.420   0.689  1.00 79.80           C
ATOM   1669  CD  LYS   225     -54.307  73.947   0.645  1.00 79.80           C
ATOM   1670  CE  LYS   225     -55.506  74.639  -0.010  1.00 79.80           C
ATOM   1671  NZ  LYS   225     -55.300  76.106   0.020  1.00 79.80           N
ATOM   1672  C   LYS   225     -51.974  69.924   2.218  1.00 79.80           C
ATOM   1673  O   LYS   225     -51.201  69.216   1.577  1.00 79.80           O
ATOM   1674  N   GLY   226     -51.673  70.420   3.430  1.00 45.71           N
ATOM   1675  CA  GLY   226     -50.420  70.183   4.083  1.00 45.71           C
ATOM   1676  C   GLY   226     -50.319  68.741   4.435  1.00 45.71           C
ATOM   1677  O   GLY   226     -49.224  68.188   4.544  1.00 45.71           O
ATOM   1678  N   GLN   227     -51.472  68.126   4.743  1.00155.82           N
ATOM   1679  CA  GLN   227     -51.434  66.764   5.162  1.00155.82           C
ATOM   1680  CB  GLN   227     -52.784  66.246   5.684  1.00155.82           C
ATOM   1681  CG  GLN   227     -53.601  67.156   6.616  1.00155.82           C
ATOM   1682  CD  GLN   227     -52.820  68.067   7.565  1.00155.82           C
ATOM   1683  OE1 GLN   227     -53.412  68.987   8.125  1.00155.82           O
ATOM   1684  NE2 GLN   227     -51.495  67.854   7.774  1.00155.82           N
ATOM   1685  C   GLN   227     -51.061  65.874   4.020  1.00155.82           C
ATOM   1686  O   GLN   227     -50.154  65.054   4.138  1.00155.82           O
ATOM   1687  N   LEU   228     -51.756  66.014   2.876  1.00106.96           N
ATOM   1688  CA  LEU   228     -51.491  65.175   1.743  1.00106.96           C
ATOM   1689  CB  LEU   228     -52.551  65.256   0.632  1.00106.96           C
ATOM   1690  CG  LEU   228     -53.868  64.543   0.987  1.00106.96           C
ATOM   1691  CD1 LEU   228     -53.669  63.020   1.048  1.00106.96           C
ATOM   1692  CD2 LEU   228     -54.485  65.115   2.273  1.00106.96           C
ATOM   1693  C   LEU   228     -50.177  65.527   1.147  1.00106.96           C
ATOM   1694  O   LEU   228     -49.503  64.674   0.576  1.00106.96           O
ATOM   1695  N   ARG   229     -49.810  66.817   1.210  1.00109.63           N
ATOM   1696  CA  ARG   229     -48.588  67.269   0.617  1.00109.63           C
ATOM   1697  CB  ARG   229     -48.446  68.797   0.715  1.00109.63           C
ATOM   1698  CG  ARG   229     -47.196  69.368   0.044  1.00109.63           C
ATOM   1699  CD  ARG   229     -46.039  69.631   1.011  1.00109.63           C
ATOM   1700  NE  ARG   229     -44.970  70.330   0.244  1.00109.63           N
ATOM   1701  CZ  ARG   229     -45.029  71.684   0.079  1.00109.63           C
ATOM   1702  NH1 ARG   229     -46.052  72.395   0.639  1.00109.63           N
ATOM   1703  NH2 ARG   229     -44.076  72.331  -0.653  1.00109.63           N
ATOM   1704  C   ARG   229     -47.411  66.643   1.299  1.00109.63           C
ATOM   1705  O   ARG   229     -46.521  66.108   0.643  1.00109.63           O
ATOM   1706  N   GLU   230     -47.381  66.676   2.643  1.00 67.63           N
ATOM   1707  CA  GLU   230     -46.261  66.150   3.372  1.00 67.63           C
ATOM   1708  CB  GLU   230     -46.264  66.511   4.866  1.00 67.63           C
ATOM   1709  CG  GLU   230     -45.920  67.978   5.123  1.00 67.63           C
ATOM   1710  CD  GLU   230     -45.885  68.201   6.627  1.00 67.63           C
ATOM   1711  OE1 GLU   230     -46.852  67.775   7.312  1.00 67.63           O
ATOM   1712  OE2 GLU   230     -44.886  68.794   7.112  1.00 67.63           O
ATOM   1713  C   GLU   230     -46.211  64.665   3.263  1.00 67.63           C
ATOM   1714  O   GLU   230     -45.142  64.059   3.340  1.00 67.63           O
ATOM   1715  N   LEU   231     -47.379  64.019   3.164  1.00186.64           N
ATOM   1716  CA  LEU   231     -47.329  62.595   3.151  1.00186.64           C
ATOM   1717  CB  LEU   231     -48.689  61.970   3.424  1.00186.64           C
ATOM   1718  CG  LEU   231     -48.558  60.495   3.798  1.00186.64           C
ATOM   1719  CD1 LEU   231     -47.613  60.289   4.992  1.00186.64           C
ATOM   1720  CD2 LEU   231     -49.932  59.945   4.119  1.00186.64           C
ATOM   1721  C   LEU   231     -46.748  62.091   1.866  1.00186.64           C
ATOM   1722  O   LEU   231     -45.886  61.214   1.858  1.00186.64           O
ATOM   1723  N   GLU   232     -47.195  62.662   0.737  1.00 64.49           N
ATOM   1724  CA  GLU   232     -46.742  62.248  -0.556  1.00 64.49           C
ATOM   1725  CB  GLU   232     -47.554  62.897  -1.686  1.00 64.49           C
ATOM   1726  CG  GLU   232     -49.016  62.444  -1.671  1.00 64.49           C
ATOM   1727  CD  GLU   232     -49.747  63.127  -2.814  1.00 64.49           C
ATOM   1728  OE1 GLU   232     -49.083  63.879  -3.576  1.00 64.49           O
ATOM   1729  OE2 GLU   232     -50.979  62.904  -2.943  1.00 64.49           O
ATOM   1730  C   GLU   232     -45.298  62.617  -0.714  1.00 64.49           C
ATOM   1731  O   GLU   232     -44.547  61.924  -1.396  1.00 64.49           O
ATOM   1732  N   ARG   233     -44.875  63.754  -0.130  1.00153.40           N
ATOM   1733  CA  ARG   233     -43.510  64.175  -0.294  1.00153.40           C
ATOM   1734  CB  ARG   233     -43.239  65.561   0.314  1.00153.40           C
ATOM   1735  CG  ARG   233     -44.031  66.681  -0.359  1.00153.40           C
ATOM   1736  CD  ARG   233     -43.955  66.634  -1.884  1.00153.40           C
ATOM   1737  NE  ARG   233     -44.959  65.638  -2.353  1.00153.40           N
ATOM   1738  CZ  ARG   233     -44.837  65.073  -3.590  1.00153.40           C
ATOM   1739  NH1 ARG   233     -43.768  65.379  -4.380  1.00153.40           N
ATOM   1740  NH2 ARG   233     -45.785  64.201  -4.040  1.00153.40           N
ATOM   1741  C   ARG   233     -42.551  63.223   0.356  1.00153.40           C
ATOM   1742  O   ARG   233     -41.637  62.700  -0.280  1.00153.40           O
ATOM   1743  N   GLU   234     -42.762  62.935   1.650  1.00152.66           N
ATOM   1744  CA  GLU   234     -41.835  62.100   2.354  1.00152.66           C
ATOM   1745  CB  GLU   234     -42.079  62.088   3.874  1.00152.66           C
ATOM   1746  CG  GLU   234     -43.492  61.686   4.274  1.00152.66           C
ATOM   1747  CD  GLU   234     -43.571  60.181   4.141  1.00152.66           C
ATOM   1748  OE1 GLU   234     -42.513  59.514   4.288  1.00152.66           O
ATOM   1749  OE2 GLU   234     -44.694  59.683   3.875  1.00152.66           O
ATOM   1750  C   GLU   234     -41.892  60.718   1.784  1.00152.66           C
ATOM   1751  O   GLU   234     -40.910  59.975   1.826  1.00152.66           O
ATOM   1752  N   TYR   235     -43.080  60.311   1.305  1.00 72.57           N
ATOM   1753  CA  TYR   235     -43.245  59.009   0.729  1.00 72.57           C
ATOM   1754  CB  TYR   235     -44.729  58.647   0.553  1.00 72.57           C
ATOM   1755  CG  TYR   235     -44.832  57.167   0.426  1.00 72.57           C
ATOM   1756  CD1 TYR   235     -44.647  56.530  -0.779  1.00 72.57           C
ATOM   1757  CD2 TYR   235     -45.118  56.414   1.544  1.00 72.57           C
ATOM   1758  CE1 TYR   235     -44.753  55.160  -0.863  1.00 72.57           C
ATOM   1759  CE2 TYR   235     -45.223  55.047   1.466  1.00 72.57           C
ATOM   1760  CZ  TYR   235     -45.039  54.418   0.258  1.00 72.57           C
ATOM   1761  OH  TYR   235     -45.146  53.014   0.169  1.00 72.57           O
ATOM   1762  C   TYR   235     -42.564  58.965  -0.608  1.00 72.57           C
ATOM   1763  O   TYR   235     -41.936  57.970  -0.958  1.00 72.57           O
ATOM   1764  N   ALA   236     -42.699  60.042  -1.407  1.00 41.29           N
ATOM   1765  CA  ALA   236     -42.132  60.116  -2.728  1.00 41.29           C
ATOM   1766  CB  ALA   236     -42.557  61.389  -3.478  1.00 41.29           C
ATOM   1767  C   ALA   236     -40.635  60.111  -2.677  1.00 41.29           C
ATOM   1768  O   ALA   236     -39.986  59.504  -3.528  1.00 41.29           O
ATOM   1769  N   ALA   237     -40.046  60.804  -1.684  1.00 53.72           N
ATOM   1770  CA  ALA   237     -38.620  60.964  -1.625  1.00 53.72           C
ATOM   1771  CB  ALA   237     -38.171  61.828  -0.435  1.00 53.72           C
ATOM   1772  C   ALA   237     -37.931  59.641  -1.492  1.00 53.72           C
ATOM   1773  O   ALA   237     -36.957  59.369  -2.193  1.00 53.72           O
ATOM   1774  N   ASN   238     -38.428  58.773  -0.598  1.00202.00           N
ATOM   1775  CA  ASN   238     -37.814  57.500  -0.363  1.00202.00           C
ATOM   1776  CB  ASN   238     -36.978  57.462   0.925  1.00202.00           C
ATOM   1777  CG  ASN   238     -35.791  58.394   0.729  1.00202.00           C
ATOM   1778  OD1 ASN   238     -35.826  59.555   1.131  1.00202.00           O
ATOM   1779  ND2 ASN   238     -34.710  57.874   0.091  1.00202.00           N
ATOM   1780  C   ASN   238     -38.951  56.549  -0.188  1.00202.00           C
ATOM   1781  O   ASN   238     -39.873  56.522  -0.994  1.00202.00           O
ATOM   1782  N   LYS   239     -38.813  55.567   0.709  1.00205.72           N
ATOM   1783  CA  LYS   239     -39.953  54.772   1.056  1.00205.72           C
ATOM   1784  CB  LYS   239     -39.580  53.306   1.314  1.00205.72           C
ATOM   1785  CG  LYS   239     -38.575  53.113   2.448  1.00205.72           C
ATOM   1786  CD  LYS   239     -38.389  51.647   2.833  1.00205.72           C
ATOM   1787  CE  LYS   239     -37.537  50.868   1.831  1.00205.72           C
ATOM   1788  NZ  LYS   239     -38.180  50.890   0.498  1.00205.72           N
ATOM   1789  C   LYS   239     -40.672  55.297   2.262  1.00205.72           C
ATOM   1790  O   LYS   239     -41.900  55.379   2.294  1.00205.72           O
ATOM   1791  N   PHE   240     -39.898  55.684   3.299  1.00147.12           N
ATOM   1792  CA  PHE   240     -40.530  55.960   4.552  1.00147.12           C
ATOM   1793  CB  PHE   240     -40.608  54.670   5.390  1.00147.12           C
ATOM   1794  CG  PHE   240     -41.776  54.714   6.310  1.00147.12           C
ATOM   1795  CD1 PHE   240     -41.725  55.350   7.527  1.00147.12           C
ATOM   1796  CD2 PHE   240     -42.940  54.083   5.935  1.00147.12           C
ATOM   1797  CE1 PHE   240     -42.828  55.360   8.350  1.00147.12           C
ATOM   1798  CE2 PHE   240     -44.044  54.089   6.752  1.00147.12           C
ATOM   1799  CZ  PHE   240     -43.989  54.732   7.964  1.00147.12           C
ATOM   1800  C   PHE   240     -39.647  56.929   5.276  1.00147.12           C
ATOM   1801  O   PHE   240     -38.530  57.220   4.851  1.00147.12           O
ATOM   1802  N   ILE   241     -40.137  57.446   6.413  1.00134.51           N
ATOM   1803  CA  ILE   241     -39.431  58.422   7.185  1.00134.51           C
ATOM   1804  CB  ILE   241     -40.175  59.724   7.246  1.00134.51           C
ATOM   1805  CG1 ILE   241     -41.674  59.456   7.468  1.00134.51           C
ATOM   1806  CG2 ILE   241     -39.870  60.515   5.964  1.00134.51           C
ATOM   1807  CD1 ILE   241     -42.007  58.612   8.689  1.00134.51           C
ATOM   1808  C   ILE   241     -39.152  57.891   8.557  1.00134.51           C
ATOM   1809  O   ILE   241     -39.823  56.985   9.046  1.00134.51           O
ATOM   1810  N   THR   242     -38.103  58.442   9.201  1.00 48.09           N
ATOM   1811  CA  THR   242     -37.669  57.984  10.490  1.00 48.09           C
ATOM   1812  CB  THR   242     -36.345  58.559  10.899  1.00 48.09           C
ATOM   1813  OG1 THR   242     -36.422  59.976  10.952  1.00 48.09           O
ATOM   1814  CG2 THR   242     -35.284  58.125   9.873  1.00 48.09           C
ATOM   1815  C   THR   242     -38.684  58.368  11.512  1.00 48.09           C
ATOM   1816  O   THR   242     -39.598  59.137  11.239  1.00 48.09           O
ATOM   1817  N   LYS   243     -38.540  57.843  12.741  1.00115.09           N
ATOM   1818  CA  LYS   243     -39.526  58.083  13.754  1.00115.09           C
ATOM   1819  CB  LYS   243     -39.151  57.455  15.106  1.00115.09           C
ATOM   1820  CG  LYS   243     -38.898  55.949  15.016  1.00115.09           C
ATOM   1821  CD  LYS   243     -40.049  55.170  14.380  1.00115.09           C
ATOM   1822  CE  LYS   243     -40.027  55.200  12.850  1.00115.09           C
ATOM   1823  NZ  LYS   243     -41.124  54.365  12.312  1.00115.09           N
ATOM   1824  C   LYS   243     -39.616  59.556  13.952  1.00115.09           C
ATOM   1825  O   LYS   243     -40.704  60.103  14.129  1.00115.09           O
ATOM   1826  N   ASP   244     -38.460  60.242  13.938  1.00 71.30           N
ATOM   1827  CA  ASP   244     -38.476  61.661  14.108  1.00 71.30           C
ATOM   1828  CB  ASP   244     -37.070  62.279  14.161  1.00 71.30           C
ATOM   1829  CG  ASP   244     -36.512  62.010  15.547  1.00 71.30           C
ATOM   1830  OD1 ASP   244     -37.341  61.919  16.492  1.00 71.30           O
ATOM   1831  OD2 ASP   244     -35.265  61.891  15.685  1.00 71.30           O
ATOM   1832  C   ASP   244     -39.195  62.269  12.952  1.00 71.30           C
ATOM   1833  O   ASP   244     -40.007  63.170  13.139  1.00 71.30           O
ATOM   1834  N   LYS   245     -38.920  61.779  11.727  1.00129.81           N
ATOM   1835  CA  LYS   245     -39.500  62.324  10.529  1.00129.81           C
ATOM   1836  CB  LYS   245     -38.941  61.675   9.252  1.00129.81           C
ATOM   1837  CG  LYS   245     -37.540  62.163   8.894  1.00129.81           C
ATOM   1838  CD  LYS   245     -37.511  63.650   8.538  1.00129.81           C
ATOM   1839  CE  LYS   245     -36.100  64.214   8.362  1.00129.81           C
ATOM   1840  NZ  LYS   245     -35.400  64.235   9.666  1.00129.81           N
ATOM   1841  C   LYS   245     -40.985  62.123  10.495  1.00129.81           C
ATOM   1842  O   LYS   245     -41.734  63.044  10.179  1.00129.81           O
ATOM   1843  N   ARG   246     -41.452  60.910  10.833  1.00152.83           N
ATOM   1844  CA  ARG   246     -42.851  60.591  10.794  1.00152.83           C
ATOM   1845  CB  ARG   246     -43.203  59.184  11.312  1.00152.83           C
ATOM   1846  CG  ARG   246     -42.810  58.975  12.777  1.00152.83           C
ATOM   1847  CD  ARG   246     -43.792  58.111  13.571  1.00152.83           C
ATOM   1848  NE  ARG   246     -43.604  56.690  13.173  1.00152.83           N
ATOM   1849  CZ  ARG   246     -43.996  55.693  14.020  1.00152.83           C
ATOM   1850  NH1 ARG   246     -44.517  55.999  15.243  1.00152.83           N
ATOM   1851  NH2 ARG   246     -43.876  54.388  13.641  1.00152.83           N
ATOM   1852  C   ARG   246     -43.515  61.494  11.768  1.00152.83           C
ATOM   1853  O   ARG   246     -44.678  61.863  11.607  1.00152.83           O
ATOM   1854  N   ARG   247     -42.790  61.798  12.855  1.00 75.39           N
ATOM   1855  CA  ARG   247     -43.300  62.633  13.897  1.00 75.39           C
ATOM   1856  CB  ARG   247     -42.376  62.699  15.126  1.00 75.39           C
ATOM   1857  CG  ARG   247     -42.341  61.391  15.921  1.00 75.39           C
ATOM   1858  CD  ARG   247     -41.428  61.442  17.147  1.00 75.39           C
ATOM   1859  NE  ARG   247     -41.500  60.113  17.814  1.00 75.39           N
ATOM   1860  CZ  ARG   247     -40.568  59.773  18.750  1.00 75.39           C
ATOM   1861  NH1 ARG   247     -39.575  60.651  19.073  1.00 75.39           N
ATOM   1862  NH2 ARG   247     -40.630  58.557  19.368  1.00 75.39           N
ATOM   1863  C   ARG   247     -43.491  64.022  13.381  1.00 75.39           C
ATOM   1864  O   ARG   247     -44.463  64.683  13.740  1.00 75.39           O
ATOM   1865  N   LYS   248     -42.576  64.511  12.520  1.00 79.17           N
ATOM   1866  CA  LYS   248     -42.731  65.856  12.050  1.00 79.17           C
ATOM   1867  CB  LYS   248     -41.654  66.316  11.047  1.00 79.17           C
ATOM   1868  CG  LYS   248     -40.331  66.782  11.664  1.00 79.17           C
ATOM   1869  CD  LYS   248     -39.430  65.667  12.186  1.00 79.17           C
ATOM   1870  CE  LYS   248     -38.110  66.172  12.769  1.00 79.17           C
ATOM   1871  NZ  LYS   248     -37.298  65.032  13.247  1.00 79.17           N
ATOM   1872  C   LYS   248     -44.034  65.933  11.333  1.00 79.17           C
ATOM   1873  O   LYS   248     -44.758  66.922  11.452  1.00 79.17           O
ATOM   1874  N   ILE   249     -44.368  64.882  10.563  1.00 74.00           N
ATOM   1875  CA  ILE   249     -45.592  64.921   9.829  1.00 74.00           C
ATOM   1876  CB  ILE   249     -45.817  63.676   9.016  1.00 74.00           C
ATOM   1877  CG1 ILE   249     -44.685  63.481   7.996  1.00 74.00           C
ATOM   1878  CG2 ILE   249     -47.211  63.763   8.372  1.00 74.00           C
ATOM   1879  CD1 ILE   249     -44.704  62.103   7.336  1.00 74.00           C
ATOM   1880  C   ILE   249     -46.719  64.998  10.798  1.00 74.00           C
ATOM   1881  O   ILE   249     -47.467  65.964  10.787  1.00 74.00           O
ATOM   1882  N   SER   250     -46.812  64.054  11.747  1.00100.35           N
ATOM   1883  CA  SER   250     -47.935  64.053  12.643  1.00100.35           C
ATOM   1884  CB  SER   250     -47.901  62.906  13.666  1.00100.35           C
ATOM   1885  OG  SER   250     -46.810  63.082  14.556  1.00100.35           O
ATOM   1886  C   SER   250     -47.926  65.333  13.409  1.00100.35           C
ATOM   1887  O   SER   250     -48.957  65.769  13.912  1.00100.35           O
ATOM   1888  N   ALA   251     -46.746  65.950  13.573  1.00 43.10           N
ATOM   1889  CA  ALA   251     -46.701  67.202  14.269  1.00 43.10           C
ATOM   1890  CB  ALA   251     -45.263  67.675  14.535  1.00 43.10           C
ATOM   1891  C   ALA   251     -47.375  68.263  13.448  1.00 43.10           C
ATOM   1892  O   ALA   251     -48.177  69.040  13.962  1.00 43.10           O
ATOM   1893  N   ALA   252     -47.030  68.338  12.144  1.00 53.93           N
ATOM   1894  CA  ALA   252     -47.580  69.329  11.257  1.00 53.93           C
ATOM   1895  CB  ALA   252     -46.855  69.379   9.903  1.00 53.93           C
ATOM   1896  C   ALA   252     -49.023  69.048  10.969  1.00 53.93           C
ATOM   1897  O   ALA   252     -49.863  69.943  10.912  1.00 53.93           O
ATOM   1898  N   THR   253     -49.309  67.763  10.728  1.00 81.77           N
ATOM   1899  CA  THR   253     -50.570  67.176  10.398  1.00 81.77           C
ATOM   1900  CB  THR   253     -50.439  65.783   9.864  1.00 81.77           C
ATOM   1901  OG1 THR   253     -49.854  64.940  10.841  1.00 81.77           O
ATOM   1902  CG2 THR   253     -49.560  65.818   8.603  1.00 81.77           C
ATOM   1903  C   THR   253     -51.432  67.127  11.614  1.00 81.77           C
ATOM   1904  O   THR   253     -52.651  67.024  11.508  1.00 81.77           O
ATOM   1905  N   SER   254     -50.808  67.205  12.803  1.00 68.91           N
ATOM   1906  CA  SER   254     -51.460  67.078  14.079  1.00 68.91           C
ATOM   1907  CB  SER   254     -52.448  68.220  14.377  1.00 68.91           C
ATOM   1908  OG  SER   254     -51.750  69.453  14.467  1.00 68.91           O
ATOM   1909  C   SER   254     -52.194  65.773  14.181  1.00 68.91           C
ATOM   1910  O   SER   254     -53.423  65.729  14.149  1.00 68.91           O
ATOM   1911  N   LEU   255     -51.422  64.666  14.289  1.00110.83           N
ATOM   1912  CA  LEU   255     -51.940  63.330  14.370  1.00110.83           C
ATOM   1913  CB  LEU   255     -51.468  62.466  13.193  1.00110.83           C
ATOM   1914  CG  LEU   255     -51.813  63.079  11.823  1.00110.83           C
ATOM   1915  CD1 LEU   255     -51.324  62.185  10.676  1.00110.83           C
ATOM   1916  CD2 LEU   255     -53.305  63.428  11.717  1.00110.83           C
ATOM   1917  C   LEU   255     -51.419  62.677  15.626  1.00110.83           C
ATOM   1918  O   LEU   255     -51.088  63.339  16.610  1.00110.83           O
ATOM   1919  N   SER   256     -51.519  61.331  15.665  1.00149.94           N
ATOM   1920  CA  SER   256     -51.029  60.499  16.736  1.00149.94           C
ATOM   1921  CB  SER   256     -52.037  59.410  17.130  1.00149.94           C
ATOM   1922  OG  SER   256     -52.296  58.572  16.015  1.00149.94           O
ATOM   1923  C   SER   256     -49.708  59.826  16.446  1.00149.94           C
ATOM   1924  O   SER   256     -49.222  59.066  17.279  1.00149.94           O
ATOM   1925  N   GLU   257     -49.154  60.013  15.235  1.00192.02           N
ATOM   1926  CA  GLU   257     -47.965  59.414  14.683  1.00192.02           C
ATOM   1927  CB  GLU   257     -46.647  59.569  15.486  1.00192.02           C
ATOM   1928  CG  GLU   257     -46.538  58.877  16.843  1.00192.02           C
ATOM   1929  CD  GLU   257     -45.152  59.188  17.397  1.00192.02           C
ATOM   1930  OE1 GLU   257     -44.943  60.334  17.879  1.00192.02           O
ATOM   1931  OE2 GLU   257     -44.277  58.284  17.333  1.00192.02           O
ATOM   1932  C   GLU   257     -48.251  57.978  14.395  1.00192.02           C
ATOM   1933  O   GLU   257     -47.781  57.421  13.405  1.00192.02           O
ATOM   1934  N   ARG   258     -49.150  57.363  15.174  1.00124.43           N
ATOM   1935  CA  ARG   258     -49.534  56.033  14.830  1.00124.43           C
ATOM   1936  CB  ARG   258     -50.482  55.394  15.855  1.00124.43           C
ATOM   1937  CG  ARG   258     -49.824  55.146  17.214  1.00124.43           C
ATOM   1938  CD  ARG   258     -50.688  54.318  18.164  1.00124.43           C
ATOM   1939  NE  ARG   258     -50.881  52.989  17.520  1.00124.43           N
ATOM   1940  CZ  ARG   258     -50.991  51.862  18.281  1.00124.43           C
ATOM   1941  NH1 ARG   258     -50.929  51.947  19.642  1.00124.43           N
ATOM   1942  NH2 ARG   258     -51.158  50.649  17.679  1.00124.43           N
ATOM   1943  C   ARG   258     -50.286  56.243  13.572  1.00124.43           C
ATOM   1944  O   ARG   258     -50.299  55.416  12.665  1.00124.43           O
ATOM   1945  N   GLN   259     -50.954  57.404  13.519  1.00 53.51           N
ATOM   1946  CA  GLN   259     -51.741  57.770  12.391  1.00 53.51           C
ATOM   1947  CB  GLN   259     -52.530  59.074  12.591  1.00 53.51           C
ATOM   1948  CG  GLN   259     -53.732  58.921  13.521  1.00 53.51           C
ATOM   1949  CD  GLN   259     -54.802  58.148  12.761  1.00 53.51           C
ATOM   1950  OE1 GLN   259     -54.542  57.081  12.208  1.00 53.51           O
ATOM   1951  NE2 GLN   259     -56.040  58.709  12.723  1.00 53.51           N
ATOM   1952  C   GLN   259     -50.871  57.960  11.197  1.00 53.51           C
ATOM   1953  O   GLN   259     -51.271  57.559  10.110  1.00 53.51           O
ATOM   1954  N   ILE   260     -49.676  58.579  11.319  1.00173.71           N
ATOM   1955  CA  ILE   260     -48.985  58.761  10.071  1.00173.71           C
ATOM   1956  CB  ILE   260     -47.775  59.673   9.996  1.00173.71           C
ATOM   1957  CG1 ILE   260     -46.504  59.166  10.695  1.00173.71           C
ATOM   1958  CG2 ILE   260     -48.237  61.045  10.511  1.00173.71           C
ATOM   1959  CD1 ILE   260     -46.431  59.455  12.183  1.00173.71           C
ATOM   1960  C   ILE   260     -48.573  57.432   9.552  1.00173.71           C
ATOM   1961  O   ILE   260     -48.703  57.170   8.359  1.00173.71           O
ATOM   1962  N   THR   261     -48.093  56.541  10.441  1.00121.16           N
ATOM   1963  CA  THR   261     -47.623  55.265   9.986  1.00121.16           C
ATOM   1964  CB  THR   261     -47.132  54.378  11.093  1.00121.16           C
ATOM   1965  OG1 THR   261     -48.163  54.127  12.032  1.00121.16           O
ATOM   1966  CG2 THR   261     -45.948  55.073  11.783  1.00121.16           C
ATOM   1967  C   THR   261     -48.747  54.595   9.271  1.00121.16           C
ATOM   1968  O   THR   261     -48.556  53.997   8.214  1.00121.16           O
ATOM   1969  N   ILE   262     -49.964  54.693   9.823  1.00103.11           N
ATOM   1970  CA  ILE   262     -51.108  54.153   9.151  1.00103.11           C
ATOM   1971  CB  ILE   262     -52.355  54.188   9.985  1.00103.11           C
ATOM   1972  CG1 ILE   262     -52.354  53.000  10.963  1.00103.11           C
ATOM   1973  CG2 ILE   262     -53.571  54.217   9.043  1.00103.11           C
ATOM   1974  CD1 ILE   262     -51.131  52.931  11.873  1.00103.11           C
ATOM   1975  C   ILE   262     -51.335  54.895   7.876  1.00103.11           C
ATOM   1976  O   ILE   262     -51.725  54.314   6.866  1.00103.11           O
ATOM   1977  N   TRP   263     -51.092  56.211   7.899  1.00100.82           N
ATOM   1978  CA  TRP   263     -51.356  57.075   6.793  1.00100.82           C
ATOM   1979  CB  TRP   263     -51.065  58.520   7.185  1.00100.82           C
ATOM   1980  CG  TRP   263     -51.781  59.546   6.359  1.00100.82           C
ATOM   1981  CD2 TRP   263     -51.695  60.940   6.657  1.00100.82           C
ATOM   1982  CD1 TRP   263     -52.595  59.425   5.271  1.00100.82           C
ATOM   1983  NE1 TRP   263     -53.008  60.672   4.861  1.00100.82           N
ATOM   1984  CE2 TRP   263     -52.461  61.611   5.710  1.00100.82           C
ATOM   1985  CE3 TRP   263     -51.006  61.602   7.629  1.00100.82           C
ATOM   1986  CZ2 TRP   263     -52.544  62.971   5.718  1.00100.82           C
ATOM   1987  CZ3 TRP   263     -51.128  62.969   7.664  1.00100.82           C
ATOM   1988  CH2 TRP   263     -51.882  63.638   6.725  1.00100.82           C
ATOM   1989  C   TRP   263     -50.490  56.631   5.654  1.00100.82           C
ATOM   1990  O   TRP   263     -50.932  56.574   4.507  1.00100.82           O
ATOM   1991  N   PHE   264     -49.230  56.265   5.951  1.00 81.71           N
ATOM   1992  CA  PHE   264     -48.341  55.787   4.931  1.00 81.71           C
ATOM   1993  CB  PHE   264     -47.001  55.293   5.505  1.00 81.71           C
ATOM   1994  CG  PHE   264     -46.119  56.445   5.837  1.00 81.71           C
ATOM   1995  CD1 PHE   264     -46.475  57.382   6.779  1.00 81.71           C
ATOM   1996  CD2 PHE   264     -44.895  56.551   5.221  1.00 81.71           C
ATOM   1997  CE1 PHE   264     -45.634  58.429   7.076  1.00 81.71           C
ATOM   1998  CE2 PHE   264     -44.049  57.592   5.513  1.00 81.71           C
ATOM   1999  CZ  PHE   264     -44.421  58.536   6.439  1.00 81.71           C
ATOM   2000  C   PHE   264     -48.973  54.585   4.312  1.00 81.71           C
ATOM   2001  O   PHE   264     -49.011  54.446   3.091  1.00 81.71           O
ATOM   2002  N   GLN   265     -49.499  53.685   5.159  1.00 83.47           N
ATOM   2003  CA  GLN   265     -50.082  52.459   4.700  1.00 83.47           C
ATOM   2004  CB  GLN   265     -50.652  51.629   5.863  1.00 83.47           C
ATOM   2005  CG  GLN   265     -49.614  51.241   6.917  1.00 83.47           C
ATOM   2006  CD  GLN   265     -48.766  50.115   6.351  1.00 83.47           C
ATOM   2007  OE1 GLN   265     -47.826  49.649   6.992  1.00 83.47           O
ATOM   2008  NE2 GLN   265     -49.110  49.660   5.117  1.00 83.47           N
ATOM   2009  C   GLN   265     -51.243  52.796   3.823  1.00 83.47           C
ATOM   2010  O   GLN   265     -51.419  52.208   2.757  1.00 83.47           O
ATOM   2011  N   ASN   266     -52.064  53.768   4.256  1.00 57.87           N
ATOM   2012  CA  ASN   266     -53.231  54.124   3.506  1.00 57.87           C
ATOM   2013  CB  ASN   266     -54.107  55.179   4.205  1.00 57.87           C
ATOM   2014  CG  ASN   266     -55.479  55.187   3.538  1.00 57.87           C
ATOM   2015  OD1 ASN   266     -56.488  54.888   4.176  1.00 57.87           O
ATOM   2016  ND2 ASN   266     -55.527  55.536   2.225  1.00 57.87           N
ATOM   2017  C   ASN   266     -52.778  54.695   2.211  1.00 57.87           C
ATOM   2018  O   ASN   266     -53.354  54.425   1.163  1.00 57.87           O
ATOM   2019  N   ARG   267     -51.699  55.486   2.243  1.00202.09           N
ATOM   2020  CA  ARG   267     -51.236  56.093   1.036  1.00202.09           C
ATOM   2021  CB  ARG   267     -49.945  56.894   1.225  1.00202.09           C
ATOM   2022  CG  ARG   267     -50.193  58.315   1.691  1.00202.09           C
ATOM   2023  CD  ARG   267     -49.784  59.349   0.648  1.00202.09           C
ATOM   2024  NE  ARG   267     -50.345  58.916  -0.660  1.00202.09           N
ATOM   2025  CZ  ARG   267     -51.626  59.243  -0.988  1.00202.09           C
ATOM   2026  NH1 ARG   267     -52.440  59.836  -0.067  1.00202.09           N
ATOM   2027  NH2 ARG   267     -52.080  58.998  -2.250  1.00202.09           N
ATOM   2028  C   ARG   267     -50.900  55.025   0.070  1.00202.09           C
ATOM   2029  O   ARG   267     -51.187  55.159  -1.115  1.00202.09           O
ATOM   2030  N   ARG   268     -50.259  53.944   0.538  1.00105.03           N
ATOM   2031  CA  ARG   268     -49.873  52.929  -0.389  1.00105.03           C
ATOM   2032  CB  ARG   268     -48.979  51.842   0.226  1.00105.03           C
ATOM   2033  CG  ARG   268     -48.107  51.132  -0.816  1.00105.03           C
ATOM   2034  CD  ARG   268     -48.887  50.463  -1.950  1.00105.03           C
ATOM   2035  NE  ARG   268     -47.901  49.824  -2.868  1.00105.03           N
ATOM   2036  CZ  ARG   268     -47.442  50.492  -3.967  1.00105.03           C
ATOM   2037  NH1 ARG   268     -47.888  51.751  -4.244  1.00105.03           N
ATOM   2038  NH2 ARG   268     -46.538  49.894  -4.797  1.00105.03           N
ATOM   2039  C   ARG   268     -51.109  52.288  -0.912  1.00105.03           C
ATOM   2040  O   ARG   268     -51.194  51.933  -2.084  1.00105.03           O
ATOM   2041  N   VAL   269     -52.104  52.117  -0.029  1.00 56.19           N
ATOM   2042  CA  VAL   269     -53.339  51.486  -0.379  1.00 56.19           C
ATOM   2043  CB  VAL   269     -54.240  51.341   0.809  1.00 56.19           C
ATOM   2044  CG1 VAL   269     -55.628  50.896   0.329  1.00 56.19           C
ATOM   2045  CG2 VAL   269     -53.581  50.360   1.793  1.00 56.19           C
ATOM   2046  C   VAL   269     -54.069  52.299  -1.395  1.00 56.19           C
ATOM   2047  O   VAL   269     -54.608  51.754  -2.354  1.00 56.19           O
ATOM   2048  N   LYS   270     -54.134  53.623  -1.183  1.00191.65           N
ATOM   2049  CA  LYS   270     -54.885  54.503  -2.020  1.00191.65           C
ATOM   2050  CB  LYS   270     -55.138  55.883  -1.377  1.00191.65           C
ATOM   2051  CG  LYS   270     -54.144  56.982  -1.738  1.00191.65           C
ATOM   2052  CD  LYS   270     -54.436  57.619  -3.102  1.00191.65           C
ATOM   2053  CE  LYS   270     -55.699  58.483  -3.122  1.00191.65           C
ATOM   2054  NZ  LYS   270     -55.862  59.108  -4.454  1.00191.65           N
ATOM   2055  C   LYS   270     -54.251  54.697  -3.361  1.00191.65           C
ATOM   2056  O   LYS   270     -54.949  54.773  -4.368  1.00191.65           O
ATOM   2057  N   GLU   271     -52.909  54.781  -3.408  1.00151.17           N
ATOM   2058  CA  GLU   271     -52.192  55.114  -4.611  1.00151.17           C
ATOM   2059  CB  GLU   271     -50.676  55.008  -4.434  1.00151.17           C
ATOM   2060  CG  GLU   271     -50.063  55.993  -3.459  1.00151.17           C
ATOM   2061  CD  GLU   271     -48.761  55.357  -3.000  1.00151.17           C
ATOM   2062  OE1 GLU   271     -48.542  54.163  -3.337  1.00151.17           O
ATOM   2063  OE2 GLU   271     -47.972  56.046  -2.302  1.00151.17           O
ATOM   2064  C   GLU   271     -52.452  54.108  -5.672  1.00151.17           C
ATOM   2065  O   GLU   271     -52.772  54.445  -6.811  1.00151.17           O
ATOM   2066  N   LYS   272     -52.369  52.833  -5.287  1.00103.55           N
ATOM   2067  CA  LYS   272     -52.403  51.741  -6.203  1.00103.55           C
ATOM   2068  CB  LYS   272     -52.397  50.390  -5.472  1.00103.55           C
ATOM   2069  CG  LYS   272     -53.559  50.251  -4.485  1.00103.55           C
ATOM   2070  CD  LYS   272     -53.735  48.841  -3.920  1.00103.55           C
ATOM   2071  CE  LYS   272     -54.899  48.720  -2.934  1.00103.55           C
ATOM   2072  NZ  LYS   272     -55.005  47.329  -2.439  1.00103.55           N
ATOM   2073  C   LYS   272     -53.647  51.812  -7.013  1.00103.55           C
ATOM   2074  O   LYS   272     -53.650  51.455  -8.188  1.00103.55           O
ATOM   2075  N   LYS   273     -54.740  52.292  -6.416  1.00 57.33           N
ATOM   2076  CA  LYS   273     -55.995  52.250  -7.090  1.00 57.33           C
ATOM   2077  CB  LYS   273     -57.126  52.834  -6.228  1.00 57.33           C
ATOM   2078  CG  LYS   273     -58.525  52.598  -6.798  1.00 57.33           C
ATOM   2079  CD  LYS   273     -59.644  52.845  -5.784  1.00 57.33           C
ATOM   2080  CE  LYS   273     -61.047  52.603  -6.345  1.00 57.33           C
ATOM   2081  NZ  LYS   273     -62.052  52.739  -5.268  1.00 57.33           N
ATOM   2082  C   LYS   273     -55.956  53.018  -8.381  1.00 57.33           C
ATOM   2083  O   LYS   273     -56.423  52.523  -9.405  1.00 57.33           O
ATOM   2084  N   VAL   274     -55.358  54.223  -8.383  1.00 73.18           N
ATOM   2085  CA  VAL   274     -55.511  55.102  -9.508  1.00 73.18           C
ATOM   2086  CB  VAL   274     -55.592  56.541  -9.084  1.00 73.18           C
ATOM   2087  CG1 VAL   274     -55.754  57.439 -10.322  1.00 73.18           C
ATOM   2088  CG2 VAL   274     -56.733  56.669  -8.059  1.00 73.18           C
ATOM   2089  C   VAL   274     -54.430  54.992 -10.536  1.00 73.18           C
ATOM   2090  O   VAL   274     -53.277  54.679 -10.254  1.00 73.18           O
ATOM   2091  N   LEU   275     -54.841  55.213 -11.801  1.00 74.66           N
ATOM   2092  CA  LEU   275     -53.971  55.337 -12.929  1.00 74.66           C
ATOM   2093  CB  LEU   275     -52.940  56.468 -12.770  1.00 74.66           C
ATOM   2094  CG  LEU   275     -53.580  57.866 -12.692  1.00 74.66           C
ATOM   2095  CD1 LEU   275     -52.514  58.962 -12.536  1.00 74.66           C
ATOM   2096  CD2 LEU   275     -54.524  58.116 -13.879  1.00 74.66           C
ATOM   2097  C   LEU   275     -53.244  54.059 -13.154  1.00 74.66           C
ATOM   2098  O   LEU   275     -52.357  53.985 -14.000  1.00 74.66           O
ATOM   2099  N   ALA   276     -53.602  53.022 -12.386  1.00 54.95           N
ATOM   2100  CA  ALA   276     -53.006  51.724 -12.490  1.00 54.95           C
ATOM   2101  CB  ALA   276     -53.428  50.792 -11.343  1.00 54.95           C
ATOM   2102  C   ALA   276     -53.427  51.085 -13.760  1.00 54.95           C
ATOM   2103  O   ALA   276     -52.653  50.392 -14.416  1.00 54.95           O
ATOM   2104  N   LYS   277     -54.688  51.330 -14.139  1.00 63.40           N
ATOM   2105  CA  LYS   277     -55.271  50.625 -15.231  1.00 63.40           C
ATOM   2106  CB  LYS   277     -56.711  51.088 -15.508  1.00 63.40           C
ATOM   2107  CG  LYS   277     -57.460  50.225 -16.523  1.00 63.40           C
ATOM   2108  CD  LYS   277     -58.970  50.474 -16.520  1.00 63.40           C
ATOM   2109  CE  LYS   277     -59.739  49.614 -17.523  1.00 63.40           C
ATOM   2110  NZ  LYS   277     -61.189  49.884 -17.408  1.00 63.40           N
ATOM   2111  C   LYS   277     -54.475  50.816 -16.483  1.00 63.40           C
ATOM   2112  O   LYS   277     -54.176  49.840 -17.167  1.00 63.40           O
ATOM   2113  N   VAL   278     -54.068  52.057 -16.808  1.00 49.37           N
ATOM   2114  CA  VAL   278     -53.435  52.268 -18.080  1.00 49.37           C
ATOM   2115  CB  VAL   278     -53.011  53.692 -18.289  1.00 49.37           C
ATOM   2116  CG1 VAL   278     -52.240  53.782 -19.617  1.00 49.37           C
ATOM   2117  CG2 VAL   278     -54.257  54.590 -18.226  1.00 49.37           C
ATOM   2118  C   VAL   278     -52.205  51.425 -18.226  1.00 49.37           C
ATOM   2119  O   VAL   278     -52.113  50.612 -19.145  1.00 49.37           O
ATOM   2120  N   LYS   279     -51.226  51.569 -17.316  1.00106.97           N
ATOM   2121  CA  LYS   279     -50.024  50.804 -17.470  1.00106.97           C
ATOM   2122  CB  LYS   279     -49.040  51.083 -16.324  1.00106.97           C
ATOM   2123  CG  LYS   279     -48.681  52.561 -16.172  1.00106.97           C
ATOM   2124  CD  LYS   279     -48.131  52.899 -14.786  1.00106.97           C
ATOM   2125  CE  LYS   279     -49.176  52.763 -13.676  1.00106.97           C
ATOM   2126  NZ  LYS   279     -48.580  53.100 -12.365  1.00106.97           N
ATOM   2127  C   LYS   279     -50.411  49.371 -17.340  1.00106.97           C
ATOM   2128  O   LYS   279     -50.171  48.551 -18.225  1.00106.97           O
ATOM   2129  N   ASN   280     -51.043  49.062 -16.193  1.00191.48           N
ATOM   2130  CA  ASN   280     -51.538  47.772 -15.808  1.00191.48           C
ATOM   2131  CB  ASN   280     -52.416  47.122 -16.892  1.00191.48           C
ATOM   2132  CG  ASN   280     -53.133  45.927 -16.276  1.00191.48           C
ATOM   2133  OD1 ASN   280     -52.976  45.631 -15.092  1.00191.48           O
ATOM   2134  ND2 ASN   280     -53.945  45.217 -17.104  1.00191.48           N
ATOM   2135  C   ASN   280     -50.382  46.856 -15.540  1.00191.48           C
ATOM   2136  O   ASN   280     -50.484  45.942 -14.723  1.00191.48           O
ATOM   2137  N   SER   281     -49.231  47.093 -16.197  1.00109.68           N
ATOM   2138  CA  SER   281     -48.082  46.280 -15.949  1.00109.68           C
ATOM   2139  CB  SER   281     -46.963  46.487 -16.983  1.00109.68           C
ATOM   2140  OG  SER   281     -47.399  46.066 -18.267  1.00109.68           O
ATOM   2141  C   SER   281     -47.540  46.680 -14.624  1.00109.68           C
ATOM   2142  O   SER   281     -47.316  45.854 -13.741  1.00109.68           O
ATOM   2143  N   ALA   282     -47.341  48.000 -14.463  1.00182.73           N
ATOM   2144  CA  ALA   282     -46.763  48.528 -13.269  1.00182.73           C
ATOM   2145  CB  ALA   282     -45.416  47.885 -12.898  1.00182.73           C
ATOM   2146  C   ALA   282     -46.506  49.968 -13.546  1.00182.73           C
ATOM   2147  O   ALA   282     -46.853  50.475 -14.612  1.00182.73           O
ATOM   2148  N   THR   283     -45.887  50.676 -12.585  1.00247.00           N
ATOM   2149  CA  THR   283     -45.648  52.068 -12.806  1.00247.00           C
ATOM   2150  CB  THR   283     -45.788  52.908 -11.569  1.00247.00           C
ATOM   2151  OG1 THR   283     -45.719  54.287 -11.902  1.00247.00           O
ATOM   2152  CG2 THR   283     -44.667  52.539 -10.583  1.00247.00           C
ATOM   2153  C   THR   283     -44.252  52.223 -13.300  1.00247.00           C
ATOM   2154  O   THR   283     -43.305  51.631 -12.786  1.00247.00           O
ATOM   2155  N   PRO   284     -44.138  52.999 -14.337  1.00 74.50           N
ATOM   2156  CA  PRO   284     -42.839  53.258 -14.884  1.00 74.50           C
ATOM   2157  CD  PRO   284     -45.159  52.983 -15.370  1.00 74.50           C
ATOM   2158  CB  PRO   284     -43.035  53.515 -16.380  1.00 74.50           C
ATOM   2159  CG  PRO   284     -44.543  53.773 -16.532  1.00 74.50           C
ATOM   2160  C   PRO   284     -42.252  54.417 -14.156  1.00 74.50           C
ATOM   2161  O   PRO   284     -42.980  55.430 -13.980  1.00 74.50           O
ATOM   2162  OXT PRO   284     -41.058  54.329 -13.762  1.00 74.50           O
TER    2163      PRO   284
END
