# Supplementary material for: Computational Modeling of complete HOXB13 protein for predicting the functional effect of SNPs and the associated role in hereditary prostate cancer
Source: Sci Rep. 2017 Mar 8;7:43830. doi: 10.1038/srep43830 (PMC5363706; doi:10.1038/srep43830)
Supplement: Supplementary Dataset [file srep43830-s1.zip › SR Supplementary Data Files Complete/HOXB13 Modeller/HOXB13 Modeller/hoxb13.B99990027.pdb]

EXPDTA    THEORETICAL MODEL, MODELLER 9.17 2016/07/18 10:47:23
REMARK   6 MODELLER OBJECTIVE FUNCTION:      1940.1976
REMARK   6 MODELLER BEST TEMPLATE % SEQ ID:  80.822
REMARK   6 SEQUENCE: hoxb13
REMARK   6 DOPE score: -10281.40625
REMARK   6 GA341 score: 1.00000
REMARK   6 TEMPLATE: 2l7z 1:A - 73:A MODELS 1: - 284: AT 80.8%
ATOM      1  N   MET     1     -58.018  22.275  -2.939  1.00117.40           N
ATOM      2  CA  MET     1     -57.797  21.312  -1.834  1.00117.40           C
ATOM      3  CB  MET     1     -58.665  20.056  -2.024  1.00117.40           C
ATOM      4  CG  MET     1     -60.168  20.322  -1.924  1.00117.40           C
ATOM      5  SD  MET     1     -61.207  18.847  -2.148  1.00117.40           S
ATOM      6  CE  MET     1     -60.895  18.699  -3.931  1.00117.40           C
ATOM      7  C   MET     1     -56.367  20.876  -1.788  1.00117.40           C
ATOM      8  O   MET     1     -55.466  21.690  -1.987  1.00117.40           O
ATOM      9  N   GLU     2     -56.132  19.571  -1.509  1.00282.18           N
ATOM     10  CA  GLU     2     -54.797  19.042  -1.413  1.00282.18           C
ATOM     11  CB  GLU     2     -54.340  18.791   0.036  1.00282.18           C
ATOM     12  CG  GLU     2     -52.920  18.231   0.147  1.00282.18           C
ATOM     13  CD  GLU     2     -51.938  19.367  -0.108  1.00282.18           C
ATOM     14  OE1 GLU     2     -52.405  20.503  -0.388  1.00282.18           O
ATOM     15  OE2 GLU     2     -50.706  19.112  -0.027  1.00282.18           O
ATOM     16  C   GLU     2     -54.746  17.717  -2.120  1.00282.18           C
ATOM     17  O   GLU     2     -55.766  17.083  -2.387  1.00282.18           O
ATOM     18  N   PRO     3     -53.544  17.323  -2.451  1.00179.99           N
ATOM     19  CA  PRO     3     -53.330  16.063  -3.123  1.00179.99           C
ATOM     20  CD  PRO     3     -52.580  18.325  -2.881  1.00179.99           C
ATOM     21  CB  PRO     3     -51.963  16.168  -3.797  1.00179.99           C
ATOM     22  CG  PRO     3     -51.781  17.677  -4.022  1.00179.99           C
ATOM     23  C   PRO     3     -53.425  14.889  -2.197  1.00179.99           C
ATOM     24  O   PRO     3     -53.370  15.076  -0.983  1.00179.99           O
ATOM     25  N   GLY     4     -53.577  13.671  -2.763  1.00145.37           N
ATOM     26  CA  GLY     4     -53.687  12.465  -1.990  1.00145.37           C
ATOM     27  C   GLY     4     -52.330  11.842  -1.864  1.00145.37           C
ATOM     28  O   GLY     4     -51.310  12.493  -2.082  1.00145.37           O
ATOM     29  N   ASN     5     -52.298  10.540  -1.503  1.00221.49           N
ATOM     30  CA  ASN     5     -51.059   9.836  -1.314  1.00221.49           C
ATOM     31  CB  ASN     5     -50.836   9.355   0.130  1.00221.49           C
ATOM     32  CG  ASN     5     -50.585  10.576   1.004  1.00221.49           C
ATOM     33  OD1 ASN     5     -51.352  10.869   1.919  1.00221.49           O
ATOM     34  ND2 ASN     5     -49.476  11.309   0.716  1.00221.49           N
ATOM     35  C   ASN     5     -51.068   8.616  -2.182  1.00221.49           C
ATOM     36  O   ASN     5     -52.078   8.282  -2.799  1.00221.49           O
ATOM     37  N   TYR     6     -49.907   7.930  -2.259  1.00327.37           N
ATOM     38  CA  TYR     6     -49.766   6.758  -3.076  1.00327.37           C
ATOM     39  CB  TYR     6     -48.720   6.926  -4.194  1.00327.37           C
ATOM     40  CG  TYR     6     -48.480   5.596  -4.822  1.00327.37           C
ATOM     41  CD1 TYR     6     -49.333   5.097  -5.780  1.00327.37           C
ATOM     42  CD2 TYR     6     -47.385   4.847  -4.453  1.00327.37           C
ATOM     43  CE1 TYR     6     -49.099   3.869  -6.355  1.00327.37           C
ATOM     44  CE2 TYR     6     -47.146   3.620  -5.024  1.00327.37           C
ATOM     45  CZ  TYR     6     -48.004   3.129  -5.978  1.00327.37           C
ATOM     46  OH  TYR     6     -47.761   1.870  -6.565  1.00327.37           O
ATOM     47  C   TYR     6     -49.307   5.623  -2.217  1.00327.37           C
ATOM     48  O   TYR     6     -48.564   5.813  -1.255  1.00327.37           O
ATOM     49  N   ALA     7     -49.774   4.401  -2.546  1.00267.04           N
ATOM     50  CA  ALA     7     -49.391   3.221  -1.827  1.00267.04           C
ATOM     51  CB  ALA     7     -50.472   2.704  -0.863  1.00267.04           C
ATOM     52  C   ALA     7     -49.166   2.155  -2.850  1.00267.04           C
ATOM     53  O   ALA     7     -49.660   2.249  -3.972  1.00267.04           O
ATOM     54  N   THR     8     -48.392   1.109  -2.495  1.00271.44           N
ATOM     55  CA  THR     8     -48.133   0.073  -3.451  1.00271.44           C
ATOM     56  CB  THR     8     -46.680  -0.278  -3.577  1.00271.44           C
ATOM     57  OG1 THR     8     -46.191  -0.792  -2.347  1.00271.44           O
ATOM     58  CG2 THR     8     -45.898   0.987  -3.970  1.00271.44           C
ATOM     59  C   THR     8     -48.839  -1.163  -3.000  1.00271.44           C
ATOM     60  O   THR     8     -48.784  -1.535  -1.829  1.00271.44           O
ATOM     61  N   LEU     9     -49.545  -1.823  -3.939  1.00234.03           N
ATOM     62  CA  LEU     9     -50.243  -3.034  -3.622  1.00234.03           C
ATOM     63  CB  LEU     9     -51.765  -2.938  -3.824  1.00234.03           C
ATOM     64  CG  LEU     9     -52.440  -1.921  -2.885  1.00234.03           C
ATOM     65  CD1 LEU     9     -53.958  -1.864  -3.122  1.00234.03           C
ATOM     66  CD2 LEU     9     -52.075  -2.189  -1.416  1.00234.03           C
ATOM     67  C   LEU     9     -49.736  -4.089  -4.549  1.00234.03           C
ATOM     68  O   LEU     9     -49.360  -3.802  -5.685  1.00234.03           O
ATOM     69  N   ASP    10     -49.690  -5.347  -4.072  1.00207.90           N
ATOM     70  CA  ASP    10     -49.212  -6.412  -4.902  1.00207.90           C
ATOM     71  CB  ASP    10     -48.254  -7.375  -4.177  1.00207.90           C
ATOM     72  CG  ASP    10     -47.709  -8.375  -5.189  1.00207.90           C
ATOM     73  OD1 ASP    10     -48.045  -8.245  -6.396  1.00207.90           O
ATOM     74  OD2 ASP    10     -46.941  -9.280  -4.767  1.00207.90           O
ATOM     75  C   ASP    10     -50.390  -7.216  -5.345  1.00207.90           C
ATOM     76  O   ASP    10     -51.204  -7.647  -4.529  1.00207.90           O
ATOM     77  N   GLY    11     -50.518  -7.420  -6.669  1.00107.28           N
ATOM     78  CA  GLY    11     -51.576  -8.231  -7.192  1.00107.28           C
ATOM     79  C   GLY    11     -52.708  -7.343  -7.582  1.00107.28           C
ATOM     80  O   GLY    11     -52.915  -6.280  -6.997  1.00107.28           O
ATOM     81  N   ALA    12     -53.476  -7.774  -8.600  1.00259.06           N
ATOM     82  CA  ALA    12     -54.609  -7.020  -9.041  1.00259.06           C
ATOM     83  CB  ALA    12     -54.255  -5.891 -10.024  1.00259.06           C
ATOM     84  C   ALA    12     -55.500  -7.970  -9.771  1.00259.06           C
ATOM     85  O   ALA    12     -55.061  -9.032 -10.210  1.00259.06           O
ATOM     86  N   LYS    13     -56.792  -7.618  -9.899  1.00248.84           N
ATOM     87  CA  LYS    13     -57.687  -8.470 -10.623  1.00248.84           C
ATOM     88  CB  LYS    13     -59.030  -8.710  -9.913  1.00248.84           C
ATOM     89  CG  LYS    13     -59.972  -9.633 -10.690  1.00248.84           C
ATOM     90  CD  LYS    13     -61.174 -10.118  -9.876  1.00248.84           C
ATOM     91  CE  LYS    13     -62.115 -11.036 -10.659  1.00248.84           C
ATOM     92  NZ  LYS    13     -63.250 -11.446  -9.803  1.00248.84           N
ATOM     93  C   LYS    13     -57.983  -7.771 -11.906  1.00248.84           C
ATOM     94  O   LYS    13     -58.266  -6.574 -11.919  1.00248.84           O
ATOM     95  N   ASP    14     -57.905  -8.503 -13.032  1.00149.83           N
ATOM     96  CA  ASP    14     -58.158  -7.872 -14.290  1.00149.83           C
ATOM     97  CB  ASP    14     -57.031  -8.079 -15.316  1.00149.83           C
ATOM     98  CG  ASP    14     -55.810  -7.309 -14.833  1.00149.83           C
ATOM     99  OD1 ASP    14     -55.955  -6.521 -13.861  1.00149.83           O
ATOM    100  OD2 ASP    14     -54.715  -7.503 -15.425  1.00149.83           O
ATOM    101  C   ASP    14     -59.395  -8.468 -14.870  1.00149.83           C
ATOM    102  O   ASP    14     -59.478  -9.678 -15.075  1.00149.83           O
ATOM    103  N   ILE    15     -60.407  -7.621 -15.132  1.00 69.03           N
ATOM    104  CA  ILE    15     -61.601  -8.107 -15.753  1.00 69.03           C
ATOM    105  CB  ILE    15     -62.855  -7.754 -15.008  1.00 69.03           C
ATOM    106  CG1 ILE    15     -62.850  -8.397 -13.611  1.00 69.03           C
ATOM    107  CG2 ILE    15     -64.056  -8.166 -15.876  1.00 69.03           C
ATOM    108  CD1 ILE    15     -63.943  -7.860 -12.688  1.00 69.03           C
ATOM    109  C   ILE    15     -61.670  -7.428 -17.079  1.00 69.03           C
ATOM    110  O   ILE    15     -61.684  -6.201 -17.156  1.00 69.03           O
ATOM    111  N   GLU    16     -61.696  -8.215 -18.169  1.00257.36           N
ATOM    112  CA  GLU    16     -61.740  -7.606 -19.462  1.00257.36           C
ATOM    113  CB  GLU    16     -60.396  -7.639 -20.208  1.00257.36           C
ATOM    114  CG  GLU    16     -60.450  -6.972 -21.584  1.00257.36           C
ATOM    115  CD  GLU    16     -59.064  -7.067 -22.206  1.00257.36           C
ATOM    116  OE1 GLU    16     -58.156  -7.633 -21.541  1.00257.36           O
ATOM    117  OE2 GLU    16     -58.893  -6.572 -23.352  1.00257.36           O
ATOM    118  C   GLU    16     -62.716  -8.366 -20.290  1.00257.36           C
ATOM    119  O   GLU    16     -63.049  -9.510 -19.987  1.00257.36           O
ATOM    120  N   GLY    17     -63.219  -7.722 -21.360  1.00138.42           N
ATOM    121  CA  GLY    17     -64.139  -8.379 -22.235  1.00138.42           C
ATOM    122  C   GLY    17     -64.376  -7.459 -23.385  1.00138.42           C
ATOM    123  O   GLY    17     -64.095  -6.264 -23.306  1.00138.42           O
ATOM    124  N   LEU    18     -64.905  -8.004 -24.495  1.00302.39           N
ATOM    125  CA  LEU    18     -65.180  -7.183 -25.633  1.00302.39           C
ATOM    126  CB  LEU    18     -64.828  -7.845 -26.977  1.00302.39           C
ATOM    127  CG  LEU    18     -65.125  -6.954 -28.198  1.00302.39           C
ATOM    128  CD1 LEU    18     -64.262  -5.682 -28.182  1.00302.39           C
ATOM    129  CD2 LEU    18     -64.995  -7.742 -29.512  1.00302.39           C
ATOM    130  C   LEU    18     -66.648  -6.936 -25.624  1.00302.39           C
ATOM    131  O   LEU    18     -67.430  -7.807 -25.247  1.00302.39           O
ATOM    132  N   LEU    19     -67.065  -5.721 -26.023  1.00226.77           N
ATOM    133  CA  LEU    19     -68.466  -5.438 -26.007  1.00226.77           C
ATOM    134  CB  LEU    19     -68.796  -3.978 -25.655  1.00226.77           C
ATOM    135  CG  LEU    19     -68.377  -3.583 -24.227  1.00226.77           C
ATOM    136  CD1 LEU    19     -66.852  -3.657 -24.052  1.00226.77           C
ATOM    137  CD2 LEU    19     -68.957  -2.216 -23.832  1.00226.77           C
ATOM    138  C   LEU    19     -68.997  -5.704 -27.373  1.00226.77           C
ATOM    139  O   LEU    19     -68.499  -5.177 -28.367  1.00226.77           O
ATOM    140  N   GLY    20     -70.028  -6.565 -27.446  1.00102.63           N
ATOM    141  CA  GLY    20     -70.649  -6.878 -28.695  1.00102.63           C
ATOM    142  C   GLY    20     -71.860  -6.017 -28.779  1.00102.63           C
ATOM    143  O   GLY    20     -71.912  -4.942 -28.183  1.00102.63           O
ATOM    144  N   ALA    21     -72.878  -6.471 -29.531  1.00195.12           N
ATOM    145  CA  ALA    21     -74.072  -5.690 -29.617  1.00195.12           C
ATOM    146  CB  ALA    21     -75.128  -6.273 -30.572  1.00195.12           C
ATOM    147  C   ALA    21     -74.656  -5.671 -28.246  1.00195.12           C
ATOM    148  O   ALA    21     -74.537  -6.639 -27.497  1.00195.12           O
ATOM    149  N   GLY    22     -75.289  -4.545 -27.873  1.00 80.72           N
ATOM    150  CA  GLY    22     -75.854  -4.457 -26.562  1.00 80.72           C
ATOM    151  C   GLY    22     -75.718  -3.039 -26.123  1.00 80.72           C
ATOM    152  O   GLY    22     -75.548  -2.137 -26.941  1.00 80.72           O
ATOM    153  N   GLY    23     -75.794  -2.810 -24.799  1.00124.07           N
ATOM    154  CA  GLY    23     -75.679  -1.477 -24.291  1.00124.07           C
ATOM    155  C   GLY    23     -74.628  -1.497 -23.234  1.00124.07           C
ATOM    156  O   GLY    23     -74.188  -2.561 -22.799  1.00124.07           O
ATOM    157  N   GLY    24     -74.199  -0.301 -22.790  1.00148.71           N
ATOM    158  CA  GLY    24     -73.181  -0.225 -21.786  1.00148.71           C
ATOM    159  C   GLY    24     -73.782   0.442 -20.596  1.00148.71           C
ATOM    160  O   GLY    24     -74.814   1.104 -20.693  1.00148.71           O
ATOM    161  N   ARG    25     -73.136   0.275 -19.427  1.00257.96           N
ATOM    162  CA  ARG    25     -73.643   0.856 -18.221  1.00257.96           C
ATOM    163  CB  ARG    25     -74.533  -0.101 -17.408  1.00257.96           C
ATOM    164  CG  ARG    25     -75.857  -0.445 -18.095  1.00257.96           C
ATOM    165  CD  ARG    25     -76.738  -1.396 -17.280  1.00257.96           C
ATOM    166  NE  ARG    25     -77.999  -1.616 -18.043  1.00257.96           N
ATOM    167  CZ  ARG    25     -78.075  -2.606 -18.980  1.00257.96           C
ATOM    168  NH1 ARG    25     -76.993  -3.402 -19.226  1.00257.96           N
ATOM    169  NH2 ARG    25     -79.237  -2.803 -19.669  1.00257.96           N
ATOM    170  C   ARG    25     -72.470   1.198 -17.363  1.00257.96           C
ATOM    171  O   ARG    25     -71.326   1.200 -17.816  1.00257.96           O
ATOM    172  N   ASN    26     -72.746   1.516 -16.084  1.00239.41           N
ATOM    173  CA  ASN    26     -71.718   1.834 -15.138  1.00239.41           C
ATOM    174  CB  ASN    26     -70.724   0.678 -14.926  1.00239.41           C
ATOM    175  CG  ASN    26     -71.474  -0.477 -14.278  1.00239.41           C
ATOM    176  OD1 ASN    26     -71.581  -1.562 -14.848  1.00239.41           O
ATOM    177  ND2 ASN    26     -72.010  -0.241 -13.050  1.00239.41           N
ATOM    178  C   ASN    26     -70.948   3.024 -15.611  1.00239.41           C
ATOM    179  O   ASN    26     -69.728   3.078 -15.467  1.00239.41           O
ATOM    180  N   LEU    27     -71.647   4.020 -16.187  1.00226.76           N
ATOM    181  CA  LEU    27     -70.977   5.214 -16.611  1.00226.76           C
ATOM    182  CB  LEU    27     -71.802   6.070 -17.587  1.00226.76           C
ATOM    183  CG  LEU    27     -72.087   5.364 -18.927  1.00226.76           C
ATOM    184  CD1 LEU    27     -70.791   5.116 -19.715  1.00226.76           C
ATOM    185  CD2 LEU    27     -72.914   4.085 -18.721  1.00226.76           C
ATOM    186  C   LEU    27     -70.721   6.027 -15.381  1.00226.76           C
ATOM    187  O   LEU    27     -71.451   5.921 -14.397  1.00226.76           O
ATOM    188  N   VAL    28     -69.653   6.852 -15.396  1.00135.34           N
ATOM    189  CA  VAL    28     -69.339   7.634 -14.234  1.00135.34           C
ATOM    190  CB  VAL    28     -68.063   7.216 -13.564  1.00135.34           C
ATOM    191  CG1 VAL    28     -68.226   5.773 -13.058  1.00135.34           C
ATOM    192  CG2 VAL    28     -66.904   7.401 -14.559  1.00135.34           C
ATOM    193  C   VAL    28     -69.169   9.061 -14.652  1.00135.34           C
ATOM    194  O   VAL    28     -68.937   9.356 -15.823  1.00135.34           O
ATOM    195  N   ALA    29     -69.310   9.992 -13.683  1.00239.94           N
ATOM    196  CA  ALA    29     -69.164  11.392 -13.962  1.00239.94           C
ATOM    197  CB  ALA    29     -70.503  12.124 -14.159  1.00239.94           C
ATOM    198  C   ALA    29     -68.487  12.023 -12.784  1.00239.94           C
ATOM    199  O   ALA    29     -68.438  11.443 -11.701  1.00239.94           O
ATOM    200  N   HIS    30     -67.921  13.233 -12.982  1.00249.18           N
ATOM    201  CA  HIS    30     -67.247  13.922 -11.916  1.00249.18           C
ATOM    202  ND1 HIS    30     -64.948  11.865 -13.227  1.00249.18           N
ATOM    203  CG  HIS    30     -65.060  12.671 -12.115  1.00249.18           C
ATOM    204  CB  HIS    30     -65.725  14.017 -12.116  1.00249.18           C
ATOM    205  NE2 HIS    30     -63.987  10.769 -11.547  1.00249.18           N
ATOM    206  CD2 HIS    30     -64.468  11.986 -11.099  1.00249.18           C
ATOM    207  CE1 HIS    30     -64.299  10.741 -12.831  1.00249.18           C
ATOM    208  C   HIS    30     -67.788  15.319 -11.865  1.00249.18           C
ATOM    209  O   HIS    30     -68.526  15.736 -12.756  1.00249.18           O
ATOM    210  N   SER    31     -67.449  16.078 -10.799  1.00155.73           N
ATOM    211  CA  SER    31     -67.967  17.413 -10.683  1.00155.73           C
ATOM    212  CB  SER    31     -68.990  17.574  -9.545  1.00155.73           C
ATOM    213  OG  SER    31     -68.364  17.344  -8.292  1.00155.73           O
ATOM    214  C   SER    31     -66.845  18.368 -10.403  1.00155.73           C
ATOM    215  O   SER    31     -65.811  18.022  -9.833  1.00155.73           O
ATOM    216  N   PRO    32     -67.060  19.576 -10.854  1.00181.31           N
ATOM    217  CA  PRO    32     -66.099  20.634 -10.657  1.00181.31           C
ATOM    218  CD  PRO    32     -67.746  19.711 -12.130  1.00181.31           C
ATOM    219  CB  PRO    32     -66.367  21.662 -11.754  1.00181.31           C
ATOM    220  CG  PRO    32     -67.027  20.844 -12.874  1.00181.31           C
ATOM    221  C   PRO    32     -66.185  21.235  -9.286  1.00181.31           C
ATOM    222  O   PRO    32     -67.161  20.984  -8.581  1.00181.31           O
ATOM    223  N   LEU    33     -65.162  22.027  -8.893  1.00207.31           N
ATOM    224  CA  LEU    33     -65.133  22.686  -7.615  1.00207.31           C
ATOM    225  CB  LEU    33     -63.843  22.418  -6.820  1.00207.31           C
ATOM    226  CG  LEU    33     -63.649  20.938  -6.440  1.00207.31           C
ATOM    227  CD1 LEU    33     -62.351  20.732  -5.643  1.00207.31           C
ATOM    228  CD2 LEU    33     -64.888  20.379  -5.722  1.00207.31           C
ATOM    229  C   LEU    33     -65.201  24.165  -7.864  1.00207.31           C
ATOM    230  O   LEU    33     -64.937  24.625  -8.974  1.00207.31           O
ATOM    231  N   THR    34     -65.581  24.951  -6.832  1.00264.16           N
ATOM    232  CA  THR    34     -65.690  26.377  -6.991  1.00264.16           C
ATOM    233  CB  THR    34     -67.108  26.869  -6.984  1.00264.16           C
ATOM    234  OG1 THR    34     -67.718  26.589  -5.732  1.00264.16           O
ATOM    235  CG2 THR    34     -67.876  26.166  -8.115  1.00264.16           C
ATOM    236  C   THR    34     -64.989  27.047  -5.845  1.00264.16           C
ATOM    237  O   THR    34     -64.544  26.388  -4.906  1.00264.16           O
ATOM    238  N   SER    35     -64.857  28.393  -5.911  1.00131.19           N
ATOM    239  CA  SER    35     -64.198  29.128  -4.866  1.00131.19           C
ATOM    240  CB  SER    35     -63.327  30.278  -5.402  1.00131.19           C
ATOM    241  OG  SER    35     -62.711  30.973  -4.328  1.00131.19           O
ATOM    242  C   SER    35     -65.255  29.733  -3.996  1.00131.19           C
ATOM    243  O   SER    35     -65.888  30.730  -4.347  1.00131.19           O
ATOM    244  N   HIS    36     -65.435  29.135  -2.803  1.00247.14           N
ATOM    245  CA  HIS    36     -66.439  29.526  -1.858  1.00247.14           C
ATOM    246  ND1 HIS    36     -68.104  29.180  -4.807  1.00247.14           N
ATOM    247  CG  HIS    36     -68.340  29.677  -3.544  1.00247.14           C
ATOM    248  CB  HIS    36     -67.839  29.040  -2.283  1.00247.14           C
ATOM    249  NE2 HIS    36     -69.321  31.023  -5.066  1.00247.14           N
ATOM    250  CD2 HIS    36     -69.085  30.802  -3.721  1.00247.14           C
ATOM    251  CE1 HIS    36     -68.713  30.023  -5.678  1.00247.14           C
ATOM    252  C   HIS    36     -66.044  28.806  -0.603  1.00247.14           C
ATOM    253  O   HIS    36     -64.852  28.577  -0.407  1.00247.14           O
ATOM    254  N   PRO    37     -66.942  28.457   0.284  1.00127.74           N
ATOM    255  CA  PRO    37     -66.498  27.662   1.393  1.00127.74           C
ATOM    256  CD  PRO    37     -68.000  29.363   0.705  1.00127.74           C
ATOM    257  CB  PRO    37     -67.586  27.758   2.467  1.00127.74           C
ATOM    258  CG  PRO    37     -68.715  28.579   1.813  1.00127.74           C
ATOM    259  C   PRO    37     -66.195  26.279   0.911  1.00127.74           C
ATOM    260  O   PRO    37     -66.809  25.837  -0.059  1.00127.74           O
ATOM    261  N   ALA    38     -65.242  25.594   1.570  1.00266.44           N
ATOM    262  CA  ALA    38     -64.788  24.299   1.153  1.00266.44           C
ATOM    263  CB  ALA    38     -64.676  24.141  -0.373  1.00266.44           C
ATOM    264  C   ALA    38     -63.408  24.231   1.702  1.00266.44           C
ATOM    265  O   ALA    38     -63.169  24.668   2.828  1.00266.44           O
ATOM    266  N   ALA    39     -62.465  23.645   0.934  1.00233.72           N
ATOM    267  CA  ALA    39     -61.096  23.733   1.351  1.00233.72           C
ATOM    268  CB  ALA    39     -60.093  23.153   0.340  1.00233.72           C
ATOM    269  C   ALA    39     -60.885  25.208   1.425  1.00233.72           C
ATOM    270  O   ALA    39     -61.540  25.930   0.674  1.00233.72           O
ATOM    271  N   PRO    40     -59.992  25.646   2.288  1.00140.34           N
ATOM    272  CA  PRO    40     -59.881  27.040   2.659  1.00140.34           C
ATOM    273  CD  PRO    40     -58.715  24.960   2.407  1.00140.34           C
ATOM    274  CB  PRO    40     -58.510  27.195   3.315  1.00140.34           C
ATOM    275  CG  PRO    40     -57.681  26.066   2.678  1.00140.34           C
ATOM    276  C   PRO    40     -60.094  28.019   1.554  1.00140.34           C
ATOM    277  O   PRO    40     -59.174  28.319   0.795  1.00140.34           O
ATOM    278  N   THR    41     -61.350  28.502   1.480  1.00233.57           N
ATOM    279  CA  THR    41     -61.820  29.469   0.540  1.00233.57           C
ATOM    280  CB  THR    41     -62.156  28.891  -0.801  1.00233.57           C
ATOM    281  OG1 THR    41     -61.010  28.274  -1.370  1.00233.57           O
ATOM    282  CG2 THR    41     -62.658  30.023  -1.711  1.00233.57           C
ATOM    283  C   THR    41     -63.084  29.999   1.137  1.00233.57           C
ATOM    284  O   THR    41     -63.696  29.350   1.985  1.00233.57           O
ATOM    285  N   LEU    42     -63.499  31.207   0.726  1.00269.52           N
ATOM    286  CA  LEU    42     -64.672  31.824   1.271  1.00269.52           C
ATOM    287  CB  LEU    42     -64.350  32.889   2.341  1.00269.52           C
ATOM    288  CG  LEU    42     -65.565  33.383   3.156  1.00269.52           C
ATOM    289  CD1 LEU    42     -66.192  32.241   3.972  1.00269.52           C
ATOM    290  CD2 LEU    42     -65.200  34.601   4.020  1.00269.52           C
ATOM    291  C   LEU    42     -65.380  32.483   0.126  1.00269.52           C
ATOM    292  O   LEU    42     -65.364  31.982  -0.997  1.00269.52           O
ATOM    293  N   MET    43     -66.032  33.631   0.395  1.00154.11           N
ATOM    294  CA  MET    43     -66.766  34.349  -0.603  1.00154.11           C
ATOM    295  CB  MET    43     -67.289  35.697  -0.064  1.00154.11           C
ATOM    296  CG  MET    43     -68.254  36.457  -0.974  1.00154.11           C
ATOM    297  SD  MET    43     -68.844  38.033  -0.286  1.00154.11           S
ATOM    298  CE  MET    43     -69.871  37.261   0.996  1.00154.11           C
ATOM    299  C   MET    43     -65.808  34.595  -1.720  1.00154.11           C
ATOM    300  O   MET    43     -64.659  34.977  -1.494  1.00154.11           O
ATOM    301  N   PRO    44     -66.282  34.392  -2.924  1.00148.03           N
ATOM    302  CA  PRO    44     -65.466  34.466  -4.103  1.00148.03           C
ATOM    303  CD  PRO    44     -67.696  34.530  -3.231  1.00148.03           C
ATOM    304  CB  PRO    44     -66.431  34.371  -5.284  1.00148.03           C
ATOM    305  CG  PRO    44     -67.748  34.925  -4.715  1.00148.03           C
ATOM    306  C   PRO    44     -64.685  35.732  -4.121  1.00148.03           C
ATOM    307  O   PRO    44     -63.600  35.733  -4.699  1.00148.03           O
ATOM    308  N   ALA    45     -65.212  36.830  -3.551  1.00168.46           N
ATOM    309  CA  ALA    45     -64.380  37.992  -3.504  1.00168.46           C
ATOM    310  CB  ALA    45     -65.112  39.272  -3.943  1.00168.46           C
ATOM    311  C   ALA    45     -63.999  38.179  -2.071  1.00168.46           C
ATOM    312  O   ALA    45     -64.682  38.896  -1.341  1.00168.46           O
ATOM    313  N   VAL    46     -62.866  37.574  -1.652  1.00 97.67           N
ATOM    314  CA  VAL    46     -62.408  37.677  -0.300  1.00 97.67           C
ATOM    315  CB  VAL    46     -63.126  36.789   0.674  1.00 97.67           C
ATOM    316  CG1 VAL    46     -62.672  37.179   2.090  1.00 97.67           C
ATOM    317  CG2 VAL    46     -64.646  36.874   0.491  1.00 97.67           C
ATOM    318  C   VAL    46     -60.922  37.374  -0.312  1.00 97.67           C
ATOM    319  O   VAL    46     -60.206  37.986  -1.102  1.00 97.67           O
ATOM    320  N   ASN    47     -60.406  36.481   0.576  1.00194.79           N
ATOM    321  CA  ASN    47     -58.983  36.240   0.727  1.00194.79           C
ATOM    322  CB  ASN    47     -58.553  35.402   1.940  1.00194.79           C
ATOM    323  CG  ASN    47     -57.099  35.701   2.292  1.00194.79           C
ATOM    324  OD1 ASN    47     -56.538  35.113   3.216  1.00194.79           O
ATOM    325  ND2 ASN    47     -56.473  36.647   1.544  1.00194.79           N
ATOM    326  C   ASN    47     -58.453  35.548  -0.479  1.00194.79           C
ATOM    327  O   ASN    47     -58.915  35.871  -1.567  1.00194.79           O
ATOM    328  N   TYR    48     -57.478  34.607  -0.278  1.00335.84           N
ATOM    329  CA  TYR    48     -56.636  33.917  -1.242  1.00335.84           C
ATOM    330  CB  TYR    48     -57.138  32.522  -1.651  1.00335.84           C
ATOM    331  CG  TYR    48     -56.148  31.950  -2.607  1.00335.84           C
ATOM    332  CD1 TYR    48     -55.001  31.349  -2.140  1.00335.84           C
ATOM    333  CD2 TYR    48     -56.362  32.011  -3.965  1.00335.84           C
ATOM    334  CE1 TYR    48     -54.082  30.818  -3.014  1.00335.84           C
ATOM    335  CE2 TYR    48     -55.446  31.482  -4.844  1.00335.84           C
ATOM    336  CZ  TYR    48     -54.304  30.884  -4.369  1.00335.84           C
ATOM    337  OH  TYR    48     -53.361  30.340  -5.266  1.00335.84           O
ATOM    338  C   TYR    48     -56.629  34.793  -2.427  1.00335.84           C
ATOM    339  O   TYR    48     -57.491  34.684  -3.297  1.00335.84           O
ATOM    340  N   ALA    49     -55.587  35.633  -2.470  1.00286.96           N
ATOM    341  CA  ALA    49     -55.561  36.840  -3.227  1.00286.96           C
ATOM    342  CB  ALA    49     -56.566  36.992  -4.387  1.00286.96           C
ATOM    343  C   ALA    49     -55.975  37.754  -2.121  1.00286.96           C
ATOM    344  O   ALA    49     -56.280  37.254  -1.040  1.00286.96           O
ATOM    345  N   PRO    50     -55.998  39.031  -2.262  1.00202.39           N
ATOM    346  CA  PRO    50     -56.296  39.771  -1.061  1.00202.39           C
ATOM    347  CD  PRO    50     -54.955  39.665  -3.051  1.00202.39           C
ATOM    348  CB  PRO    50     -55.638  41.121  -1.254  1.00202.39           C
ATOM    349  CG  PRO    50     -54.468  40.849  -2.212  1.00202.39           C
ATOM    350  C   PRO    50     -57.723  39.887  -0.588  1.00202.39           C
ATOM    351  O   PRO    50     -58.629  39.952  -1.417  1.00202.39           O
ATOM    352  N   LEU    51     -57.919  39.895   0.756  1.00200.67           N
ATOM    353  CA  LEU    51     -59.144  40.219   1.447  1.00200.67           C
ATOM    354  CB  LEU    51     -60.467  40.069   0.686  1.00200.67           C
ATOM    355  CG  LEU    51     -61.673  40.630   1.470  1.00200.67           C
ATOM    356  CD1 LEU    51     -61.478  42.122   1.781  1.00200.67           C
ATOM    357  CD2 LEU    51     -63.003  40.364   0.748  1.00200.67           C
ATOM    358  C   LEU    51     -59.195  39.488   2.758  1.00200.67           C
ATOM    359  O   LEU    51     -58.283  39.620   3.570  1.00200.67           O
ATOM    360  N   ASP    52     -60.283  38.728   3.024  1.00155.30           N
ATOM    361  CA  ASP    52     -60.455  38.068   4.294  1.00155.30           C
ATOM    362  CB  ASP    52     -61.912  38.096   4.789  1.00155.30           C
ATOM    363  CG  ASP    52     -61.953  37.552   6.213  1.00155.30           C
ATOM    364  OD1 ASP    52     -60.868  37.219   6.759  1.00155.30           O
ATOM    365  OD2 ASP    52     -63.077  37.468   6.776  1.00155.30           O
ATOM    366  C   ASP    52     -60.053  36.623   4.209  1.00155.30           C
ATOM    367  O   ASP    52     -58.910  36.273   4.496  1.00155.30           O
ATOM    368  N   LEU    53     -61.033  35.749   3.880  1.00259.63           N
ATOM    369  CA  LEU    53     -60.890  34.320   3.754  1.00259.63           C
ATOM    370  CB  LEU    53     -61.932  33.625   4.666  1.00259.63           C
ATOM    371  CG  LEU    53     -61.852  32.099   4.878  1.00259.63           C
ATOM    372  CD1 LEU    53     -62.776  31.675   6.030  1.00259.63           C
ATOM    373  CD2 LEU    53     -62.212  31.313   3.616  1.00259.63           C
ATOM    374  C   LEU    53     -61.120  34.052   2.289  1.00259.63           C
ATOM    375  O   LEU    53     -62.111  34.517   1.743  1.00259.63           O
ATOM    376  N   PRO    54     -60.302  33.258   1.640  1.00205.84           N
ATOM    377  CA  PRO    54     -60.184  33.196   0.195  1.00205.84           C
ATOM    378  CD  PRO    54     -59.637  32.142   2.293  1.00205.84           C
ATOM    379  CB  PRO    54     -59.641  31.800  -0.109  1.00205.84           C
ATOM    380  CG  PRO    54     -58.892  31.399   1.173  1.00205.84           C
ATOM    381  C   PRO    54     -61.322  33.583  -0.713  1.00205.84           C
ATOM    382  O   PRO    54     -62.484  33.295  -0.444  1.00205.84           O
ATOM    383  N   GLY    55     -60.954  34.283  -1.811  1.00 65.13           N
ATOM    384  CA  GLY    55     -61.798  34.850  -2.828  1.00 65.13           C
ATOM    385  C   GLY    55     -60.936  35.849  -3.555  1.00 65.13           C
ATOM    386  O   GLY    55     -59.796  35.549  -3.906  1.00 65.13           O
ATOM    387  N   SER    56     -61.484  37.038  -3.886  1.00191.47           N
ATOM    388  CA  SER    56     -60.683  38.104  -4.421  1.00191.47           C
ATOM    389  CB  SER    56     -60.377  37.953  -5.922  1.00191.47           C
ATOM    390  OG  SER    56     -59.576  36.803  -6.149  1.00191.47           O
ATOM    391  C   SER    56     -61.465  39.375  -4.260  1.00191.47           C
ATOM    392  O   SER    56     -62.535  39.519  -4.847  1.00191.47           O
ATOM    393  N   ALA    57     -60.956  40.343  -3.464  1.00305.71           N
ATOM    394  CA  ALA    57     -61.663  41.590  -3.332  1.00305.71           C
ATOM    395  CB  ALA    57     -63.141  41.418  -2.939  1.00305.71           C
ATOM    396  C   ALA    57     -61.013  42.398  -2.250  1.00305.71           C
ATOM    397  O   ALA    57     -60.332  41.836  -1.396  1.00305.71           O
ATOM    398  N   GLU    58     -61.211  43.741  -2.290  1.00335.75           N
ATOM    399  CA  GLU    58     -60.728  44.715  -1.331  1.00335.75           C
ATOM    400  CB  GLU    58     -61.680  44.903  -0.131  1.00335.75           C
ATOM    401  CG  GLU    58     -61.418  46.164   0.700  1.00335.75           C
ATOM    402  CD  GLU    58     -60.484  45.822   1.852  1.00335.75           C
ATOM    403  OE1 GLU    58     -60.562  44.670   2.355  1.00335.75           O
ATOM    404  OE2 GLU    58     -59.681  46.710   2.246  1.00335.75           O
ATOM    405  C   GLU    58     -59.366  44.316  -0.841  1.00335.75           C
ATOM    406  O   GLU    58     -59.248  43.918   0.314  1.00335.75           O
ATOM    407  N   PRO    59     -58.345  44.401  -1.666  1.00195.90           N
ATOM    408  CA  PRO    59     -57.051  43.833  -1.355  1.00195.90           C
ATOM    409  CD  PRO    59     -58.551  44.520  -3.103  1.00195.90           C
ATOM    410  CB  PRO    59     -56.284  43.808  -2.678  1.00195.90           C
ATOM    411  CG  PRO    59     -57.378  43.777  -3.754  1.00195.90           C
ATOM    412  C   PRO    59     -56.167  44.311  -0.234  1.00195.90           C
ATOM    413  O   PRO    59     -55.812  45.488  -0.176  1.00195.90           O
ATOM    414  N   PRO    60     -55.824  43.374   0.623  1.00191.84           N
ATOM    415  CA  PRO    60     -54.792  43.558   1.623  1.00191.84           C
ATOM    416  CD  PRO    60     -56.919  42.589   1.169  1.00191.84           C
ATOM    417  CB  PRO    60     -55.225  42.778   2.861  1.00191.84           C
ATOM    418  CG  PRO    60     -56.736  42.601   2.690  1.00191.84           C
ATOM    419  C   PRO    60     -53.546  42.956   1.030  1.00191.84           C
ATOM    420  O   PRO    60     -53.551  42.646  -0.158  1.00191.84           O
ATOM    421  N   LYS    61     -52.452  42.792   1.805  1.00265.51           N
ATOM    422  CA  LYS    61     -51.342  42.067   1.241  1.00265.51           C
ATOM    423  CB  LYS    61     -49.928  42.450   1.730  1.00265.51           C
ATOM    424  CG  LYS    61     -49.199  43.501   0.891  1.00265.51           C
ATOM    425  CD  LYS    61     -48.981  43.096  -0.569  1.00265.51           C
ATOM    426  CE  LYS    61     -47.795  42.152  -0.774  1.00265.51           C
ATOM    427  NZ  LYS    61     -47.659  41.815  -2.208  1.00265.51           N
ATOM    428  C   LYS    61     -51.498  40.640   1.636  1.00265.51           C
ATOM    429  O   LYS    61     -51.923  40.337   2.751  1.00265.51           O
ATOM    430  N   GLN    62     -51.176  39.718   0.711  1.00229.62           N
ATOM    431  CA  GLN    62     -51.216  38.335   1.067  1.00229.62           C
ATOM    432  CB  GLN    62     -52.185  37.488   0.226  1.00229.62           C
ATOM    433  CG  GLN    62     -52.192  36.016   0.642  1.00229.62           C
ATOM    434  CD  GLN    62     -53.201  35.284  -0.227  1.00229.62           C
ATOM    435  OE1 GLN    62     -54.403  35.526  -0.134  1.00229.62           O
ATOM    436  NE2 GLN    62     -52.703  34.363  -1.094  1.00229.62           N
ATOM    437  C   GLN    62     -49.844  37.801   0.839  1.00229.62           C
ATOM    438  O   GLN    62     -49.299  37.902  -0.259  1.00229.62           O
ATOM    439  N   CYS    63     -49.241  37.234   1.898  1.00114.05           N
ATOM    440  CA  CYS    63     -47.924  36.690   1.787  1.00114.05           C
ATOM    441  CB  CYS    63     -46.825  37.759   1.655  1.00114.05           C
ATOM    442  SG  CYS    63     -46.716  38.832   3.119  1.00114.05           S
ATOM    443  C   CYS    63     -47.674  35.957   3.058  1.00114.05           C
ATOM    444  O   CYS    63     -48.608  35.517   3.727  1.00114.05           O
ATOM    445  N   HIS    64     -46.387  35.792   3.412  1.00232.90           N
ATOM    446  CA  HIS    64     -46.068  35.161   4.655  1.00232.90           C
ATOM    447  ND1 HIS    64     -43.873  32.964   6.014  1.00232.90           N
ATOM    448  CG  HIS    64     -44.116  34.317   6.089  1.00232.90           C
ATOM    449  CB  HIS    64     -44.549  35.157   4.924  1.00232.90           C
ATOM    450  NE2 HIS    64     -43.507  33.560   8.125  1.00232.90           N
ATOM    451  CD2 HIS    64     -43.888  34.665   7.385  1.00232.90           C
ATOM    452  CE1 HIS    64     -43.512  32.562   7.259  1.00232.90           C
ATOM    453  C   HIS    64     -46.740  36.024   5.672  1.00232.90           C
ATOM    454  O   HIS    64     -46.713  37.246   5.534  1.00232.90           O
ATOM    455  N   PRO    65     -47.366  35.431   6.661  1.00 85.78           N
ATOM    456  CA  PRO    65     -48.115  36.172   7.641  1.00 85.78           C
ATOM    457  CD  PRO    65     -46.980  34.119   7.154  1.00 85.78           C
ATOM    458  CB  PRO    65     -48.502  35.164   8.720  1.00 85.78           C
ATOM    459  CG  PRO    65     -47.381  34.113   8.639  1.00 85.78           C
ATOM    460  C   PRO    65     -47.307  37.298   8.192  1.00 85.78           C
ATOM    461  O   PRO    65     -46.204  37.072   8.686  1.00 85.78           O
ATOM    462  N   CYS    66     -47.858  38.521   8.102  1.00 77.88           N
ATOM    463  CA  CYS    66     -47.199  39.705   8.555  1.00 77.88           C
ATOM    464  CB  CYS    66     -45.925  40.025   7.752  1.00 77.88           C
ATOM    465  SG  CYS    66     -46.268  40.314   5.990  1.00 77.88           S
ATOM    466  C   CYS    66     -48.179  40.805   8.324  1.00 77.88           C
ATOM    467  O   CYS    66     -49.361  40.549   8.099  1.00 77.88           O
ATOM    468  N   PRO    67     -47.742  42.028   8.390  1.00147.80           N
ATOM    469  CA  PRO    67     -48.657  43.089   8.092  1.00147.80           C
ATOM    470  CD  PRO    67     -46.767  42.424   9.396  1.00147.80           C
ATOM    471  CB  PRO    67     -47.996  44.366   8.600  1.00147.80           C
ATOM    472  CG  PRO    67     -47.125  43.872   9.770  1.00147.80           C
ATOM    473  C   PRO    67     -48.911  43.051   6.623  1.00147.80           C
ATOM    474  O   PRO    67     -48.057  42.557   5.889  1.00147.80           O
ATOM    475  N   GLY    68     -50.075  43.547   6.167  1.00107.11           N
ATOM    476  CA  GLY    68     -50.347  43.472   4.764  1.00107.11           C
ATOM    477  C   GLY    68     -50.577  44.854   4.260  1.00107.11           C
ATOM    478  O   GLY    68     -50.933  45.759   5.013  1.00107.11           O
ATOM    479  N   VAL    69     -50.371  45.040   2.944  1.00 95.08           N
ATOM    480  CA  VAL    69     -50.572  46.319   2.340  1.00 95.08           C
ATOM    481  CB  VAL    69     -49.289  47.003   1.961  1.00 95.08           C
ATOM    482  CG1 VAL    69     -48.764  46.404   0.648  1.00 95.08           C
ATOM    483  CG2 VAL    69     -49.521  48.519   1.939  1.00 95.08           C
ATOM    484  C   VAL    69     -51.371  46.063   1.100  1.00 95.08           C
ATOM    485  O   VAL    69     -51.509  44.930   0.652  1.00 95.08           O
ATOM    486  N   PRO    70     -51.938  47.064   0.521  1.00 96.37           N
ATOM    487  CA  PRO    70     -52.750  46.796  -0.630  1.00 96.37           C
ATOM    488  CD  PRO    70     -52.460  48.168   1.295  1.00 96.37           C
ATOM    489  CB  PRO    70     -53.628  48.031  -0.826  1.00 96.37           C
ATOM    490  CG  PRO    70     -53.116  49.036   0.222  1.00 96.37           C
ATOM    491  C   PRO    70     -51.961  46.386  -1.828  1.00 96.37           C
ATOM    492  O   PRO    70     -50.825  46.829  -1.988  1.00 96.37           O
ATOM    493  N   GLN    71     -52.550  45.513  -2.667  1.00298.24           N
ATOM    494  CA  GLN    71     -51.926  45.050  -3.870  1.00298.24           C
ATOM    495  CB  GLN    71     -51.028  43.817  -3.663  1.00298.24           C
ATOM    496  CG  GLN    71     -50.303  43.360  -4.931  1.00298.24           C
ATOM    497  CD  GLN    71     -49.246  44.402  -5.269  1.00298.24           C
ATOM    498  OE1 GLN    71     -48.653  44.376  -6.347  1.00298.24           O
ATOM    499  NE2 GLN    71     -49.002  45.350  -4.325  1.00298.24           N
ATOM    500  C   GLN    71     -53.052  44.651  -4.769  1.00298.24           C
ATOM    501  O   GLN    71     -54.213  44.716  -4.372  1.00298.24           O
ATOM    502  N   GLY    72     -52.752  44.250  -6.019  1.00151.77           N
ATOM    503  CA  GLY    72     -53.833  43.858  -6.875  1.00151.77           C
ATOM    504  C   GLY    72     -53.376  42.713  -7.720  1.00151.77           C
ATOM    505  O   GLY    72     -52.218  42.646  -8.128  1.00151.77           O
ATOM    506  N   THR    73     -54.302  41.774  -7.999  1.00272.90           N
ATOM    507  CA  THR    73     -53.997  40.646  -8.828  1.00272.90           C
ATOM    508  CB  THR    73     -53.842  39.364  -8.066  1.00272.90           C
ATOM    509  OG1 THR    73     -53.375  38.334  -8.925  1.00272.90           O
ATOM    510  CG2 THR    73     -55.204  38.980  -7.463  1.00272.90           C
ATOM    511  C   THR    73     -55.155  40.470  -9.754  1.00272.90           C
ATOM    512  O   THR    73     -56.260  40.930  -9.470  1.00272.90           O
ATOM    513  N   SER    74     -54.931  39.813 -10.909  1.00154.75           N
ATOM    514  CA  SER    74     -56.027  39.617 -11.811  1.00154.75           C
ATOM    515  CB  SER    74     -55.921  40.454 -13.097  1.00154.75           C
ATOM    516  OG  SER    74     -57.037  40.202 -13.937  1.00154.75           O
ATOM    517  C   SER    74     -56.042  38.182 -12.223  1.00154.75           C
ATOM    518  O   SER    74     -55.006  37.568 -12.470  1.00154.75           O
ATOM    519  N   PRO    75     -57.226  37.640 -12.264  1.00170.95           N
ATOM    520  CA  PRO    75     -57.373  36.279 -12.703  1.00170.95           C
ATOM    521  CD  PRO    75     -58.191  37.978 -11.229  1.00170.95           C
ATOM    522  CB  PRO    75     -58.705  35.792 -12.140  1.00170.95           C
ATOM    523  CG  PRO    75     -58.916  36.666 -10.892  1.00170.95           C
ATOM    524  C   PRO    75     -57.322  36.241 -14.194  1.00170.95           C
ATOM    525  O   PRO    75     -57.518  37.282 -14.818  1.00170.95           O
ATOM    526  N   ALA    76     -57.049  35.064 -14.791  1.00183.16           N
ATOM    527  CA  ALA    76     -57.029  34.996 -16.221  1.00183.16           C
ATOM    528  CB  ALA    76     -55.764  34.330 -16.790  1.00183.16           C
ATOM    529  C   ALA    76     -58.196  34.164 -16.644  1.00183.16           C
ATOM    530  O   ALA    76     -58.433  33.073 -16.128  1.00183.16           O
ATOM    531  N   PRO    77     -58.945  34.697 -17.566  1.00160.53           N
ATOM    532  CA  PRO    77     -60.080  33.969 -18.066  1.00160.53           C
ATOM    533  CD  PRO    77     -59.203  36.128 -17.519  1.00160.53           C
ATOM    534  CB  PRO    77     -61.024  35.010 -18.661  1.00160.53           C
ATOM    535  CG  PRO    77     -60.685  36.295 -17.889  1.00160.53           C
ATOM    536  C   PRO    77     -59.641  32.945 -19.061  1.00160.53           C
ATOM    537  O   PRO    77     -58.532  33.056 -19.580  1.00160.53           O
ATOM    538  N   VAL    78     -60.489  31.933 -19.332  1.00 38.78           N
ATOM    539  CA  VAL    78     -60.148  30.952 -20.318  1.00 38.78           C
ATOM    540  CB  VAL    78     -60.520  29.552 -19.925  1.00 38.78           C
ATOM    541  CG1 VAL    78     -60.213  28.612 -21.102  1.00 38.78           C
ATOM    542  CG2 VAL    78     -59.774  29.194 -18.628  1.00 38.78           C
ATOM    543  C   VAL    78     -60.940  31.296 -21.535  1.00 38.78           C
ATOM    544  O   VAL    78     -62.164  31.406 -21.489  1.00 38.78           O
ATOM    545  N   PRO    79     -60.247  31.480 -22.624  1.00172.62           N
ATOM    546  CA  PRO    79     -60.870  31.881 -23.855  1.00172.62           C
ATOM    547  CD  PRO    79     -58.998  30.771 -22.854  1.00172.62           C
ATOM    548  CB  PRO    79     -59.776  31.783 -24.914  1.00172.62           C
ATOM    549  CG  PRO    79     -58.884  30.647 -24.383  1.00172.62           C
ATOM    550  C   PRO    79     -62.029  31.001 -24.197  1.00172.62           C
ATOM    551  O   PRO    79     -63.112  31.532 -24.438  1.00172.62           O
ATOM    552  N   TYR    80     -61.832  29.666 -24.175  1.00355.22           N
ATOM    553  CA  TYR    80     -62.852  28.720 -24.534  1.00355.22           C
ATOM    554  CB  TYR    80     -64.125  28.803 -23.676  1.00355.22           C
ATOM    555  CG  TYR    80     -65.055  27.760 -24.193  1.00355.22           C
ATOM    556  CD1 TYR    80     -64.928  26.450 -23.790  1.00355.22           C
ATOM    557  CD2 TYR    80     -66.051  28.089 -25.083  1.00355.22           C
ATOM    558  CE1 TYR    80     -65.784  25.484 -24.267  1.00355.22           C
ATOM    559  CE2 TYR    80     -66.908  27.129 -25.564  1.00355.22           C
ATOM    560  CZ  TYR    80     -66.776  25.824 -25.156  1.00355.22           C
ATOM    561  OH  TYR    80     -67.654  24.835 -25.647  1.00355.22           O
ATOM    562  C   TYR    80     -63.239  28.914 -25.969  1.00355.22           C
ATOM    563  O   TYR    80     -63.401  30.034 -26.449  1.00355.22           O
ATOM    564  N   GLY    81     -63.375  27.802 -26.719  1.00164.13           N
ATOM    565  CA  GLY    81     -63.767  27.943 -28.090  1.00164.13           C
ATOM    566  C   GLY    81     -64.575  26.744 -28.465  1.00164.13           C
ATOM    567  O   GLY    81     -64.302  25.632 -28.018  1.00164.13           O
ATOM    568  N   TYR    82     -65.604  26.954 -29.309  1.00311.23           N
ATOM    569  CA  TYR    82     -66.426  25.864 -29.743  1.00311.23           C
ATOM    570  CB  TYR    82     -67.847  25.890 -29.153  1.00311.23           C
ATOM    571  CG  TYR    82     -68.576  24.708 -29.691  1.00311.23           C
ATOM    572  CD1 TYR    82     -68.416  23.467 -29.121  1.00311.23           C
ATOM    573  CD2 TYR    82     -69.424  24.842 -30.768  1.00311.23           C
ATOM    574  CE1 TYR    82     -69.088  22.374 -29.616  1.00311.23           C
ATOM    575  CE2 TYR    82     -70.099  23.754 -31.267  1.00311.23           C
ATOM    576  CZ  TYR    82     -69.931  22.517 -30.692  1.00311.23           C
ATOM    577  OH  TYR    82     -70.622  21.398 -31.202  1.00311.23           O
ATOM    578  C   TYR    82     -66.565  25.972 -31.227  1.00311.23           C
ATOM    579  O   TYR    82     -66.594  27.071 -31.779  1.00311.23           O
ATOM    580  N   PHE    83     -66.631  24.818 -31.917  1.00287.31           N
ATOM    581  CA  PHE    83     -66.792  24.832 -33.341  1.00287.31           C
ATOM    582  CB  PHE    83     -65.486  24.551 -34.106  1.00287.31           C
ATOM    583  CG  PHE    83     -65.791  24.597 -35.564  1.00287.31           C
ATOM    584  CD1 PHE    83     -65.853  25.798 -36.229  1.00287.31           C
ATOM    585  CD2 PHE    83     -66.013  23.434 -36.267  1.00287.31           C
ATOM    586  CE1 PHE    83     -66.135  25.842 -37.575  1.00287.31           C
ATOM    587  CE2 PHE    83     -66.295  23.471 -37.612  1.00287.31           C
ATOM    588  CZ  PHE    83     -66.357  24.677 -38.268  1.00287.31           C
ATOM    589  C   PHE    83     -67.758  23.747 -33.685  1.00287.31           C
ATOM    590  O   PHE    83     -67.942  22.803 -32.918  1.00287.31           O
ATOM    591  N   GLY    84     -68.426  23.866 -34.850  1.00120.18           N
ATOM    592  CA  GLY    84     -69.345  22.844 -35.252  1.00120.18           C
ATOM    593  C   GLY    84     -70.167  23.382 -36.377  1.00120.18           C
ATOM    594  O   GLY    84     -70.132  24.575 -36.672  1.00120.18           O
ATOM    595  N   GLY    85     -70.937  22.494 -37.036  1.00 99.26           N
ATOM    596  CA  GLY    85     -71.778  22.918 -38.116  1.00 99.26           C
ATOM    597  C   GLY    85     -71.952  21.754 -39.036  1.00 99.26           C
ATOM    598  O   GLY    85     -71.311  20.717 -38.872  1.00 99.26           O
ATOM    599  N   GLY    86     -72.839  21.906 -40.040  1.00123.10           N
ATOM    600  CA  GLY    86     -73.057  20.854 -40.988  1.00123.10           C
ATOM    601  C   GLY    86     -74.184  21.281 -41.870  1.00123.10           C
ATOM    602  O   GLY    86     -74.990  22.131 -41.496  1.00123.10           O
ATOM    603  N   TYR    87     -74.265  20.693 -43.080  1.00309.72           N
ATOM    604  CA  TYR    87     -75.322  21.053 -43.979  1.00309.72           C
ATOM    605  CB  TYR    87     -74.838  21.871 -45.188  1.00309.72           C
ATOM    606  CG  TYR    87     -76.023  22.198 -46.028  1.00309.72           C
ATOM    607  CD1 TYR    87     -76.841  23.251 -45.690  1.00309.72           C
ATOM    608  CD2 TYR    87     -76.313  21.463 -47.155  1.00309.72           C
ATOM    609  CE1 TYR    87     -77.937  23.565 -46.458  1.00309.72           C
ATOM    610  CE2 TYR    87     -77.409  21.773 -47.926  1.00309.72           C
ATOM    611  CZ  TYR    87     -78.222  22.825 -47.579  1.00309.72           C
ATOM    612  OH  TYR    87     -79.345  23.143 -48.371  1.00309.72           O
ATOM    613  C   TYR    87     -75.911  19.781 -44.498  1.00309.72           C
ATOM    614  O   TYR    87     -75.216  18.775 -44.633  1.00309.72           O
ATOM    615  N   TYR    88     -77.229  19.787 -44.783  1.00315.74           N
ATOM    616  CA  TYR    88     -77.862  18.604 -45.287  1.00315.74           C
ATOM    617  CB  TYR    88     -78.881  17.989 -44.312  1.00315.74           C
ATOM    618  CG  TYR    88     -79.456  16.779 -44.964  1.00315.74           C
ATOM    619  CD1 TYR    88     -78.788  15.577 -44.919  1.00315.74           C
ATOM    620  CD2 TYR    88     -80.664  16.845 -45.619  1.00315.74           C
ATOM    621  CE1 TYR    88     -79.317  14.459 -45.520  1.00315.74           C
ATOM    622  CE2 TYR    88     -81.198  15.731 -46.222  1.00315.74           C
ATOM    623  CZ  TYR    88     -80.524  14.535 -46.172  1.00315.74           C
ATOM    624  OH  TYR    88     -81.067  13.388 -46.788  1.00315.74           O
ATOM    625  C   TYR    88     -78.609  18.978 -46.526  1.00315.74           C
ATOM    626  O   TYR    88     -79.141  20.082 -46.631  1.00315.74           O
ATOM    627  N   SER    89     -78.647  18.062 -47.514  1.00201.37           N
ATOM    628  CA  SER    89     -79.360  18.341 -48.727  1.00201.37           C
ATOM    629  CB  SER    89     -78.448  18.547 -49.948  1.00201.37           C
ATOM    630  OG  SER    89     -77.627  19.691 -49.763  1.00201.37           O
ATOM    631  C   SER    89     -80.212  17.153 -49.030  1.00201.37           C
ATOM    632  O   SER    89     -79.866  16.024 -48.686  1.00201.37           O
ATOM    633  N   CYS    90     -81.374  17.389 -49.671  1.00107.22           N
ATOM    634  CA  CYS    90     -82.234  16.301 -50.033  1.00107.22           C
ATOM    635  CB  CYS    90     -83.455  16.143 -49.110  1.00107.22           C
ATOM    636  SG  CYS    90     -84.522  14.755 -49.601  1.00107.22           S
ATOM    637  C   CYS    90     -82.754  16.591 -51.403  1.00107.22           C
ATOM    638  O   CYS    90     -82.932  17.750 -51.776  1.00107.22           O
ATOM    639  N   ARG    91     -82.991  15.536 -52.206  1.00275.37           N
ATOM    640  CA  ARG    91     -83.514  15.753 -53.523  1.00275.37           C
ATOM    641  CB  ARG    91     -82.458  15.614 -54.634  1.00275.37           C
ATOM    642  CG  ARG    91     -83.014  15.848 -56.039  1.00275.37           C
ATOM    643  CD  ARG    91     -81.965  15.706 -57.144  1.00275.37           C
ATOM    644  NE  ARG    91     -80.953  16.782 -56.944  1.00275.37           N
ATOM    645  CZ  ARG    91     -81.129  18.001 -57.531  1.00275.37           C
ATOM    646  NH1 ARG    91     -82.231  18.236 -58.301  1.00275.37           N
ATOM    647  NH2 ARG    91     -80.202  18.986 -57.346  1.00275.37           N
ATOM    648  C   ARG    91     -84.555  14.712 -53.777  1.00275.37           C
ATOM    649  O   ARG    91     -84.424  13.569 -53.340  1.00275.37           O
ATOM    650  N   VAL    92     -85.639  15.095 -54.480  1.00 72.34           N
ATOM    651  CA  VAL    92     -86.662  14.146 -54.803  1.00 72.34           C
ATOM    652  CB  VAL    92     -87.841  14.195 -53.877  1.00 72.34           C
ATOM    653  CG1 VAL    92     -88.910  13.217 -54.392  1.00 72.34           C
ATOM    654  CG2 VAL    92     -87.355  13.894 -52.448  1.00 72.34           C
ATOM    655  C   VAL    92     -87.165  14.491 -56.167  1.00 72.34           C
ATOM    656  O   VAL    92     -87.145  15.653 -56.567  1.00 72.34           O
ATOM    657  N   SER    93     -87.612  13.476 -56.932  1.00208.33           N
ATOM    658  CA  SER    93     -88.134  13.756 -58.237  1.00208.33           C
ATOM    659  CB  SER    93     -87.072  13.714 -59.348  1.00208.33           C
ATOM    660  OG  SER    93     -87.668  14.002 -60.604  1.00208.33           O
ATOM    661  C   SER    93     -89.147  12.708 -58.559  1.00208.33           C
ATOM    662  O   SER    93     -89.080  11.587 -58.056  1.00208.33           O
ATOM    663  N   ARG    94     -90.139  13.063 -59.400  1.00360.66           N
ATOM    664  CA  ARG    94     -91.128  12.108 -59.805  1.00360.66           C
ATOM    665  CB  ARG    94     -92.423  12.164 -58.977  1.00360.66           C
ATOM    666  CG  ARG    94     -93.138  13.515 -59.045  1.00360.66           C
ATOM    667  CD  ARG    94     -94.426  13.566 -58.222  1.00360.66           C
ATOM    668  NE  ARG    94     -94.043  13.496 -56.784  1.00360.66           N
ATOM    669  CZ  ARG    94     -93.726  14.637 -56.105  1.00360.66           C
ATOM    670  NH1 ARG    94     -93.760  15.843 -56.743  1.00360.66           N
ATOM    671  NH2 ARG    94     -93.377  14.571 -54.787  1.00360.66           N
ATOM    672  C   ARG    94     -91.496  12.432 -61.216  1.00360.66           C
ATOM    673  O   ARG    94     -91.416  13.585 -61.636  1.00360.66           O
ATOM    674  N   SER    95     -91.890  11.409 -61.998  1.00227.30           N
ATOM    675  CA  SER    95     -92.282  11.669 -63.352  1.00227.30           C
ATOM    676  CB  SER    95     -91.151  11.455 -64.372  1.00227.30           C
ATOM    677  OG  SER    95     -90.100  12.381 -64.137  1.00227.30           O
ATOM    678  C   SER    95     -93.371  10.707 -63.699  1.00227.30           C
ATOM    679  O   SER    95     -93.460   9.622 -63.128  1.00227.30           O
ATOM    680  N   SER    96     -94.250  11.101 -64.642  1.00219.19           N
ATOM    681  CA  SER    96     -95.299  10.219 -65.061  1.00219.19           C
ATOM    682  CB  SER    96     -96.654  10.513 -64.394  1.00219.19           C
ATOM    683  OG  SER    96     -96.567  10.292 -62.994  1.00219.19           O
ATOM    684  C   SER    96     -95.480  10.422 -66.530  1.00219.19           C
ATOM    685  O   SER    96     -95.286  11.523 -67.042  1.00219.19           O
ATOM    686  N   LEU    97     -95.836   9.344 -67.255  1.00253.37           N
ATOM    687  CA  LEU    97     -96.050   9.473 -68.666  1.00253.37           C
ATOM    688  CB  LEU    97     -94.957   8.765 -69.498  1.00253.37           C
ATOM    689  CG  LEU    97     -94.967   9.010 -71.026  1.00253.37           C
ATOM    690  CD1 LEU    97     -93.818   8.241 -71.696  1.00253.37           C
ATOM    691  CD2 LEU    97     -96.317   8.692 -71.688  1.00253.37           C
ATOM    692  C   LEU    97     -97.364   8.818 -68.948  1.00253.37           C
ATOM    693  O   LEU    97     -97.645   7.732 -68.443  1.00253.37           O
ATOM    694  N   LYS    98     -98.220   9.479 -69.752  1.00223.38           N
ATOM    695  CA  LYS    98     -99.477   8.880 -70.088  1.00223.38           C
ATOM    696  CB  LYS    98    -100.693   9.644 -69.536  1.00223.38           C
ATOM    697  CG  LYS    98    -102.030   8.975 -69.861  1.00223.38           C
ATOM    698  CD  LYS    98    -103.205   9.526 -69.050  1.00223.38           C
ATOM    699  CE  LYS    98    -104.542   8.860 -69.378  1.00223.38           C
ATOM    700  NZ  LYS    98    -105.617   9.449 -68.548  1.00223.38           N
ATOM    701  C   LYS    98     -99.588   8.886 -71.577  1.00223.38           C
ATOM    702  O   LYS    98     -99.313   9.888 -72.235  1.00223.38           O
ATOM    703  N   PRO    99     -99.954   7.760 -72.121  1.00 79.41           N
ATOM    704  CA  PRO    99    -100.129   7.670 -73.545  1.00 79.41           C
ATOM    705  CD  PRO    99     -99.547   6.491 -71.544  1.00 79.41           C
ATOM    706  CB  PRO    99     -99.946   6.194 -73.908  1.00 79.41           C
ATOM    707  CG  PRO    99    -100.022   5.447 -72.565  1.00 79.41           C
ATOM    708  C   PRO    99    -101.459   8.224 -73.936  1.00 79.41           C
ATOM    709  O   PRO    99    -102.360   8.255 -73.099  1.00 79.41           O
ATOM    710  N   CYS   100    -101.601   8.680 -75.195  1.00 58.31           N
ATOM    711  CA  CYS   100    -102.866   9.183 -75.644  1.00 58.31           C
ATOM    712  CB  CYS   100    -102.947  10.719 -75.663  1.00 58.31           C
ATOM    713  SG  CYS   100    -102.820  11.443 -74.000  1.00 58.31           S
ATOM    714  C   CYS   100    -103.048   8.716 -77.051  1.00 58.31           C
ATOM    715  O   CYS   100    -102.080   8.573 -77.796  1.00 58.31           O
ATOM    716  N   ALA   101    -104.306   8.439 -77.446  1.00262.35           N
ATOM    717  CA  ALA   101    -104.547   8.017 -78.795  1.00262.35           C
ATOM    718  CB  ALA   101    -104.604   6.489 -78.961  1.00262.35           C
ATOM    719  C   ALA   101    -105.880   8.553 -79.201  1.00262.35           C
ATOM    720  O   ALA   101    -106.766   8.736 -78.368  1.00262.35           O
ATOM    721  N   GLN   102    -106.047   8.841 -80.506  1.00324.98           N
ATOM    722  CA  GLN   102    -107.308   9.329 -80.977  1.00324.98           C
ATOM    723  CB  GLN   102    -107.365  10.857 -81.133  1.00324.98           C
ATOM    724  CG  GLN   102    -106.411  11.397 -82.201  1.00324.98           C
ATOM    725  CD  GLN   102    -106.568  12.910 -82.251  1.00324.98           C
ATOM    726  OE1 GLN   102    -107.354  13.490 -81.503  1.00324.98           O
ATOM    727  NE2 GLN   102    -105.802  13.570 -83.160  1.00324.98           N
ATOM    728  C   GLN   102    -107.533   8.744 -82.333  1.00324.98           C
ATOM    729  O   GLN   102    -106.585   8.484 -83.073  1.00324.98           O
ATOM    730  N   ALA   103    -108.810   8.496 -82.687  1.00295.89           N
ATOM    731  CA  ALA   103    -109.100   7.972 -83.988  1.00295.89           C
ATOM    732  CB  ALA   103    -109.339   6.453 -84.002  1.00295.89           C
ATOM    733  C   ALA   103    -110.363   8.620 -84.451  1.00295.89           C
ATOM    734  O   ALA   103    -111.230   8.957 -83.645  1.00295.89           O
ATOM    735  N   ALA   104    -110.490   8.834 -85.775  1.00294.95           N
ATOM    736  CA  ALA   104    -111.692   9.425 -86.284  1.00294.95           C
ATOM    737  CB  ALA   104    -111.660  10.962 -86.308  1.00294.95           C
ATOM    738  C   ALA   104    -111.855   8.968 -87.696  1.00294.95           C
ATOM    739  O   ALA   104    -110.882   8.626 -88.366  1.00294.95           O
ATOM    740  N   THR   105    -113.113   8.929 -88.177  1.00244.26           N
ATOM    741  CA  THR   105    -113.355   8.542 -89.535  1.00244.26           C
ATOM    742  CB  THR   105    -114.061   7.225 -89.668  1.00244.26           C
ATOM    743  OG1 THR   105    -113.298   6.195 -89.057  1.00244.26           O
ATOM    744  CG2 THR   105    -114.259   6.922 -91.163  1.00244.26           C
ATOM    745  C   THR   105    -114.248   9.580 -90.129  1.00244.26           C
ATOM    746  O   THR   105    -115.107  10.137 -89.446  1.00244.26           O
ATOM    747  N   LEU   106    -114.051   9.887 -91.425  1.00311.37           N
ATOM    748  CA  LEU   106    -114.887  10.866 -92.053  1.00311.37           C
ATOM    749  CB  LEU   106    -114.120  12.102 -92.552  1.00311.37           C
ATOM    750  CG  LEU   106    -115.021  13.153 -93.226  1.00311.37           C
ATOM    751  CD1 LEU   106    -116.038  13.738 -92.233  1.00311.37           C
ATOM    752  CD2 LEU   106    -114.189  14.234 -93.933  1.00311.37           C
ATOM    753  C   LEU   106    -115.518  10.230 -93.247  1.00311.37           C
ATOM    754  O   LEU   106    -114.866   9.498 -93.990  1.00311.37           O
ATOM    755  N   ALA   107    -116.826  10.480 -93.447  1.00286.93           N
ATOM    756  CA  ALA   107    -117.492   9.944 -94.595  1.00286.93           C
ATOM    757  CB  ALA   107    -118.305   8.672 -94.299  1.00286.93           C
ATOM    758  C   ALA   107    -118.456  10.983 -95.062  1.00286.93           C
ATOM    759  O   ALA   107    -118.985  11.755 -94.262  1.00286.93           O
ATOM    760  N   ALA   108    -118.694  11.046 -96.386  1.00290.01           N
ATOM    761  CA  ALA   108    -119.632  12.006 -96.885  1.00290.01           C
ATOM    762  CB  ALA   108    -118.975  13.289 -97.420  1.00290.01           C
ATOM    763  C   ALA   108    -120.354  11.374 -98.029  1.00290.01           C
ATOM    764  O   ALA   108    -119.795  10.549 -98.750  1.00290.01           O
ATOM    765  N   TYR   109    -121.640  11.736 -98.206  1.00271.71           N
ATOM    766  CA  TYR   109    -122.389  11.201 -99.303  1.00271.71           C
ATOM    767  CB  TYR   109    -123.579  10.336 -98.848  1.00271.71           C
ATOM    768  CG  TYR   109    -124.298   9.821-100.048  1.00271.71           C
ATOM    769  CD1 TYR   109    -123.765   8.791-100.788  1.00271.71           C
ATOM    770  CD2 TYR   109    -125.515  10.346-100.420  1.00271.71           C
ATOM    771  CE1 TYR   109    -124.424   8.304-101.893  1.00271.71           C
ATOM    772  CE2 TYR   109    -126.179   9.863-101.522  1.00271.71           C
ATOM    773  CZ  TYR   109    -125.634   8.842-102.262  1.00271.71           C
ATOM    774  OH  TYR   109    -126.315   8.346-103.393  1.00271.71           O
ATOM    775  C   TYR   109    -122.924  12.377-100.054  1.00271.71           C
ATOM    776  O   TYR   109    -123.556  13.264 -99.480  1.00271.71           O
ATOM    777  N   PRO   110    -122.654  12.423-101.327  1.00117.51           N
ATOM    778  CA  PRO   110    -123.146  13.513-102.122  1.00117.51           C
ATOM    779  CD  PRO   110    -121.405  11.896-101.847  1.00117.51           C
ATOM    780  CB  PRO   110    -122.234  13.598-103.349  1.00117.51           C
ATOM    781  CG  PRO   110    -121.430  12.285-103.331  1.00117.51           C
ATOM    782  C   PRO   110    -124.585  13.299-102.448  1.00117.51           C
ATOM    783  O   PRO   110    -125.017  12.149-102.496  1.00117.51           O
ATOM    784  N   ALA   111    -125.347  14.386-102.668  1.00249.33           N
ATOM    785  CA  ALA   111    -126.728  14.224-103.010  1.00249.33           C
ATOM    786  CB  ALA   111    -127.682  14.369-101.813  1.00249.33           C
ATOM    787  C   ALA   111    -127.073  15.305-103.978  1.00249.33           C
ATOM    788  O   ALA   111    -126.472  16.379-103.968  1.00249.33           O
ATOM    789  N   GLU   112    -128.049  15.033-104.865  1.00224.39           N
ATOM    790  CA  GLU   112    -128.460  16.031-105.806  1.00224.39           C
ATOM    791  CB  GLU   112    -128.223  15.636-107.273  1.00224.39           C
ATOM    792  CG  GLU   112    -126.743  15.537-107.650  1.00224.39           C
ATOM    793  CD  GLU   112    -126.659  15.142-109.118  1.00224.39           C
ATOM    794  OE1 GLU   112    -127.377  14.186-109.515  1.00224.39           O
ATOM    795  OE2 GLU   112    -125.880  15.795-109.863  1.00224.39           O
ATOM    796  C   GLU   112    -129.932  16.202-105.633  1.00224.39           C
ATOM    797  O   GLU   112    -130.659  15.231-105.430  1.00224.39           O
ATOM    798  N   THR   113    -130.410  17.459-105.689  1.00234.40           N
ATOM    799  CA  THR   113    -131.817  17.678-105.551  1.00234.40           C
ATOM    800  CB  THR   113    -132.179  18.538-104.376  1.00234.40           C
ATOM    801  OG1 THR   113    -131.617  19.834-104.526  1.00234.40           O
ATOM    802  CG2 THR   113    -131.646  17.873-103.096  1.00234.40           C
ATOM    803  C   THR   113    -132.277  18.392-106.776  1.00234.40           C
ATOM    804  O   THR   113    -131.645  19.337-107.245  1.00234.40           O
ATOM    805  N   PRO   114    -133.364  17.927-107.318  1.00171.31           N
ATOM    806  CA  PRO   114    -133.901  18.583-108.476  1.00171.31           C
ATOM    807  CD  PRO   114    -133.591  16.490-107.358  1.00171.31           C
ATOM    808  CB  PRO   114    -134.826  17.571-109.146  1.00171.31           C
ATOM    809  CG  PRO   114    -134.241  16.212-108.723  1.00171.31           C
ATOM    810  C   PRO   114    -134.592  19.834-108.048  1.00171.31           C
ATOM    811  O   PRO   114    -135.004  19.918-106.892  1.00171.31           O
ATOM    812  N   THR   115    -134.717  20.823-108.952  1.00245.50           N
ATOM    813  CA  THR   115    -135.402  22.026-108.589  1.00245.50           C
ATOM    814  CB  THR   115    -134.567  23.263-108.746  1.00245.50           C
ATOM    815  OG1 THR   115    -134.204  23.440-110.107  1.00245.50           O
ATOM    816  CG2 THR   115    -133.308  23.120-107.874  1.00245.50           C
ATOM    817  C   THR   115    -136.562  22.159-109.516  1.00245.50           C
ATOM    818  O   THR   115    -136.435  21.948-110.721  1.00245.50           O
ATOM    819  N   ALA   116    -137.743  22.494-108.965  1.00255.50           N
ATOM    820  CA  ALA   116    -138.893  22.650-109.802  1.00255.50           C
ATOM    821  CB  ALA   116    -139.726  21.365-109.952  1.00255.50           C
ATOM    822  C   ALA   116    -139.773  23.669-109.162  1.00255.50           C
ATOM    823  O   ALA   116    -139.694  23.908-107.958  1.00255.50           O
ATOM    824  N   GLY   117    -140.627  24.320-109.973  1.00138.63           N
ATOM    825  CA  GLY   117    -141.532  25.288-109.434  1.00138.63           C
ATOM    826  C   GLY   117    -142.110  26.042-110.583  1.00138.63           C
ATOM    827  O   GLY   117    -141.494  26.156-111.641  1.00138.63           O
ATOM    828  N   GLU   118    -143.329  26.582-110.394  1.00278.34           N
ATOM    829  CA  GLU   118    -143.950  27.341-111.435  1.00278.34           C
ATOM    830  CB  GLU   118    -145.103  26.603-112.135  1.00278.34           C
ATOM    831  CG  GLU   118    -144.646  25.390-112.948  1.00278.34           C
ATOM    832  CD  GLU   118    -143.871  25.899-114.155  1.00278.34           C
ATOM    833  OE1 GLU   118    -143.734  27.144-114.290  1.00278.34           O
ATOM    834  OE2 GLU   118    -143.404  25.048-114.959  1.00278.34           O
ATOM    835  C   GLU   118    -144.531  28.556-110.794  1.00278.34           C
ATOM    836  O   GLU   118    -144.925  28.526-109.629  1.00278.34           O
ATOM    837  N   GLU   119    -144.577  29.674-111.541  1.00265.33           N
ATOM    838  CA  GLU   119    -145.144  30.865-110.987  1.00265.33           C
ATOM    839  CB  GLU   119    -144.252  32.108-111.151  1.00265.33           C
ATOM    840  CG  GLU   119    -143.968  32.464-112.612  1.00265.33           C
ATOM    841  CD  GLU   119    -143.084  33.703-112.632  1.00265.33           C
ATOM    842  OE1 GLU   119    -142.756  34.213-111.527  1.00265.33           O
ATOM    843  OE2 GLU   119    -142.726  34.156-113.751  1.00265.33           O
ATOM    844  C   GLU   119    -146.411  31.128-111.729  1.00265.33           C
ATOM    845  O   GLU   119    -146.442  31.089-112.958  1.00265.33           O
ATOM    846  N   TYR   120    -147.504  31.382-110.988  1.00253.50           N
ATOM    847  CA  TYR   120    -148.750  31.663-111.632  1.00253.50           C
ATOM    848  CB  TYR   120    -149.858  30.666-111.245  1.00253.50           C
ATOM    849  CG  TYR   120    -151.113  31.030-111.962  1.00253.50           C
ATOM    850  CD1 TYR   120    -151.267  30.725-113.294  1.00253.50           C
ATOM    851  CD2 TYR   120    -152.143  31.658-111.299  1.00253.50           C
ATOM    852  CE1 TYR   120    -152.425  31.052-113.960  1.00253.50           C
ATOM    853  CE2 TYR   120    -153.305  31.986-111.959  1.00253.50           C
ATOM    854  CZ  TYR   120    -153.445  31.686-113.293  1.00253.50           C
ATOM    855  OH  TYR   120    -154.634  32.022-113.974  1.00253.50           O
ATOM    856  C   TYR   120    -149.162  33.021-111.174  1.00253.50           C
ATOM    857  O   TYR   120    -149.260  33.288-109.978  1.00253.50           O
ATOM    858  N   PRO   121    -149.371  33.900-112.112  1.00100.75           N
ATOM    859  CA  PRO   121    -149.787  35.228-111.764  1.00100.75           C
ATOM    860  CD  PRO   121    -148.605  33.878-113.344  1.00100.75           C
ATOM    861  CB  PRO   121    -149.412  36.122-112.950  1.00100.75           C
ATOM    862  CG  PRO   121    -149.063  35.142-114.085  1.00100.75           C
ATOM    863  C   PRO   121    -151.240  35.232-111.434  1.00100.75           C
ATOM    864  O   PRO   121    -151.968  34.383-111.945  1.00100.75           O
ATOM    865  N   SER   122    -151.685  36.168-110.576  1.00193.28           N
ATOM    866  CA  SER   122    -153.076  36.229-110.248  1.00193.28           C
ATOM    867  CB  SER   122    -153.418  35.578-108.898  1.00193.28           C
ATOM    868  OG  SER   122    -153.143  34.186-108.944  1.00193.28           O
ATOM    869  C   SER   122    -153.435  37.672-110.142  1.00193.28           C
ATOM    870  O   SER   122    -152.579  38.520-109.896  1.00193.28           O
ATOM    871  N   ARG   123    -154.725  37.993-110.352  1.00255.75           N
ATOM    872  CA  ARG   123    -155.142  39.357-110.237  1.00255.75           C
ATOM    873  CB  ARG   123    -155.795  39.911-111.514  1.00255.75           C
ATOM    874  CG  ARG   123    -156.239  41.370-111.393  1.00255.75           C
ATOM    875  CD  ARG   123    -155.074  42.356-111.282  1.00255.75           C
ATOM    876  NE  ARG   123    -155.652  43.725-111.173  1.00255.75           N
ATOM    877  CZ  ARG   123    -154.837  44.789-110.915  1.00255.75           C
ATOM    878  NH1 ARG   123    -153.494  44.601-110.755  1.00255.75           N
ATOM    879  NH2 ARG   123    -155.365  46.044-110.821  1.00255.75           N
ATOM    880  C   ARG   123    -156.170  39.403-109.158  1.00255.75           C
ATOM    881  O   ARG   123    -157.078  38.577-109.104  1.00255.75           O
ATOM    882  N   PRO   124    -156.016  40.342-108.271  1.00105.43           N
ATOM    883  CA  PRO   124    -156.971  40.489-107.212  1.00105.43           C
ATOM    884  CD  PRO   124    -154.691  40.781-107.872  1.00105.43           C
ATOM    885  CB  PRO   124    -156.251  41.230-106.082  1.00105.43           C
ATOM    886  CG  PRO   124    -154.959  41.766-106.726  1.00105.43           C
ATOM    887  C   PRO   124    -158.182  41.193-107.723  1.00105.43           C
ATOM    888  O   PRO   124    -158.075  41.927-108.705  1.00105.43           O
ATOM    889  N   THR   125    -159.347  40.972-107.086  1.00206.89           N
ATOM    890  CA  THR   125    -160.536  41.647-107.507  1.00206.89           C
ATOM    891  CB  THR   125    -161.582  40.730-108.067  1.00206.89           C
ATOM    892  OG1 THR   125    -161.067  40.025-109.187  1.00206.89           O
ATOM    893  CG2 THR   125    -162.801  41.571-108.484  1.00206.89           C
ATOM    894  C   THR   125    -161.117  42.288-106.292  1.00206.89           C
ATOM    895  O   THR   125    -161.019  41.751-105.190  1.00206.89           O
ATOM    896  N   GLU   126    -161.722  43.478-106.460  1.00276.16           N
ATOM    897  CA  GLU   126    -162.308  44.132-105.330  1.00276.16           C
ATOM    898  CB  GLU   126    -161.640  45.471-104.979  1.00276.16           C
ATOM    899  CG  GLU   126    -161.721  46.507-106.103  1.00276.16           C
ATOM    900  CD  GLU   126    -161.027  47.774-105.626  1.00276.16           C
ATOM    901  OE1 GLU   126    -160.529  47.777-104.468  1.00276.16           O
ATOM    902  OE2 GLU   126    -160.982  48.756-106.414  1.00276.16           O
ATOM    903  C   GLU   126    -163.732  44.424-105.669  1.00276.16           C
ATOM    904  O   GLU   126    -164.046  44.821-106.791  1.00276.16           O
ATOM    905  N   PHE   127    -164.639  44.209-104.697  1.00303.72           N
ATOM    906  CA  PHE   127    -166.023  44.495-104.930  1.00303.72           C
ATOM    907  CB  PHE   127    -166.907  43.238-105.006  1.00303.72           C
ATOM    908  CG  PHE   127    -168.305  43.687-105.255  1.00303.72           C
ATOM    909  CD1 PHE   127    -168.734  43.973-106.532  1.00303.72           C
ATOM    910  CD2 PHE   127    -169.191  43.817-104.211  1.00303.72           C
ATOM    911  CE1 PHE   127    -170.026  44.387-106.760  1.00303.72           C
ATOM    912  CE2 PHE   127    -170.482  44.229-104.433  1.00303.72           C
ATOM    913  CZ  PHE   127    -170.902  44.515-105.709  1.00303.72           C
ATOM    914  C   PHE   127    -166.497  45.298-103.764  1.00303.72           C
ATOM    915  O   PHE   127    -166.037  45.107-102.640  1.00303.72           O
ATOM    916  N   ALA   128    -167.423  46.244-104.011  1.00285.28           N
ATOM    917  CA  ALA   128    -167.923  47.032-102.925  1.00285.28           C
ATOM    918  CB  ALA   128    -167.234  48.399-102.785  1.00285.28           C
ATOM    919  C   ALA   128    -169.369  47.294-103.188  1.00285.28           C
ATOM    920  O   ALA   128    -169.807  47.331-104.337  1.00285.28           O
ATOM    921  N   PHE   129    -170.156  47.460-102.109  1.00305.03           N
ATOM    922  CA  PHE   129    -171.549  47.754-102.263  1.00305.03           C
ATOM    923  CB  PHE   129    -172.473  46.619-101.789  1.00305.03           C
ATOM    924  CG  PHE   129    -173.879  47.060-102.011  1.00305.03           C
ATOM    925  CD1 PHE   129    -174.470  46.918-103.243  1.00305.03           C
ATOM    926  CD2 PHE   129    -174.607  47.616-100.981  1.00305.03           C
ATOM    927  CE1 PHE   129    -175.768  47.325-103.450  1.00305.03           C
ATOM    928  CE2 PHE   129    -175.903  48.023-101.183  1.00305.03           C
ATOM    929  CZ  PHE   129    -176.487  47.879-102.418  1.00305.03           C
ATOM    930  C   PHE   129    -171.831  48.942-101.407  1.00305.03           C
ATOM    931  O   PHE   129    -171.237  49.103-100.341  1.00305.03           O
ATOM    932  N   TYR   130    -172.736  49.828-101.864  1.00261.08           N
ATOM    933  CA  TYR   130    -173.042  50.981-101.071  1.00261.08           C
ATOM    934  CB  TYR   130    -172.726  52.302-101.797  1.00261.08           C
ATOM    935  CG  TYR   130    -173.073  53.442-100.902  1.00261.08           C
ATOM    936  CD1 TYR   130    -172.254  53.772 -99.847  1.00261.08           C
ATOM    937  CD2 TYR   130    -174.202  54.195-101.129  1.00261.08           C
ATOM    938  CE1 TYR   130    -172.564  54.827 -99.021  1.00261.08           C
ATOM    939  CE2 TYR   130    -174.518  55.251-100.307  1.00261.08           C
ATOM    940  CZ  TYR   130    -173.699  55.568 -99.250  1.00261.08           C
ATOM    941  OH  TYR   130    -174.020  56.651 -98.406  1.00261.08           O
ATOM    942  C   TYR   130    -174.508  50.946-100.784  1.00261.08           C
ATOM    943  O   TYR   130    -175.339  50.921-101.689  1.00261.08           O
ATOM    944  N   PRO   131    -174.830  50.909 -99.522  1.00 93.48           N
ATOM    945  CA  PRO   131    -176.211  50.914 -99.124  1.00 93.48           C
ATOM    946  CD  PRO   131    -173.995  50.199 -98.570  1.00 93.48           C
ATOM    947  CB  PRO   131    -176.264  50.255 -97.743  1.00 93.48           C
ATOM    948  CG  PRO   131    -174.801  50.233 -97.264  1.00 93.48           C
ATOM    949  C   PRO   131    -176.730  52.313 -99.138  1.00 93.48           C
ATOM    950  O   PRO   131    -175.928  53.242 -99.083  1.00 93.48           O
ATOM    951  N   GLY   132    -178.063  52.490 -99.217  1.00113.46           N
ATOM    952  CA  GLY   132    -178.606  53.816 -99.201  1.00113.46           C
ATOM    953  C   GLY   132    -180.059  53.700 -98.879  1.00113.46           C
ATOM    954  O   GLY   132    -180.705  52.711 -99.223  1.00113.46           O
ATOM    955  N   TYR   133    -180.612  54.723 -98.199  1.00253.24           N
ATOM    956  CA  TYR   133    -182.003  54.688 -97.861  1.00253.24           C
ATOM    957  CB  TYR   133    -182.242  54.610 -96.341  1.00253.24           C
ATOM    958  CG  TYR   133    -183.708  54.567 -96.082  1.00253.24           C
ATOM    959  CD1 TYR   133    -184.427  53.423 -96.343  1.00253.24           C
ATOM    960  CD2 TYR   133    -184.359  55.657 -95.555  1.00253.24           C
ATOM    961  CE1 TYR   133    -185.779  53.373 -96.101  1.00253.24           C
ATOM    962  CE2 TYR   133    -185.712  55.614 -95.311  1.00253.24           C
ATOM    963  CZ  TYR   133    -186.424  54.471 -95.586  1.00253.24           C
ATOM    964  OH  TYR   133    -187.812  54.424 -95.337  1.00253.24           O
ATOM    965  C   TYR   133    -182.606  55.954 -98.382  1.00253.24           C
ATOM    966  O   TYR   133    -182.071  57.044 -98.187  1.00253.24           O
ATOM    967  N   PRO   134    -183.701  55.818 -99.075  1.00171.10           N
ATOM    968  CA  PRO   134    -184.341  56.984 -99.626  1.00171.10           C
ATOM    969  CD  PRO   134    -183.854  54.661 -99.943  1.00171.10           C
ATOM    970  CB  PRO   134    -185.242  56.478-100.751  1.00171.10           C
ATOM    971  CG  PRO   134    -184.559  55.178-101.206  1.00171.10           C
ATOM    972  C   PRO   134    -185.081  57.753 -98.581  1.00171.10           C
ATOM    973  O   PRO   134    -185.450  57.172 -97.562  1.00171.10           O
ATOM    974  N   GLY   135    -185.307  59.061 -98.810  1.00115.43           N
ATOM    975  CA  GLY   135    -186.032  59.847 -97.856  1.00115.43           C
ATOM    976  C   GLY   135    -186.439  61.113 -98.536  1.00115.43           C
ATOM    977  O   GLY   135    -185.835  61.519 -99.528  1.00115.43           O
ATOM    978  N   THR   136    -187.488  61.776 -98.008  1.00223.33           N
ATOM    979  CA  THR   136    -187.939  63.002 -98.595  1.00223.33           C
ATOM    980  CB  THR   136    -189.275  62.887 -99.269  1.00223.33           C
ATOM    981  OG1 THR   136    -189.223  61.906-100.294  1.00223.33           O
ATOM    982  CG2 THR   136    -189.647  64.255 -99.864  1.00223.33           C
ATOM    983  C   THR   136    -188.088  63.999 -97.493  1.00223.33           C
ATOM    984  O   THR   136    -188.279  63.635 -96.334  1.00223.33           O
ATOM    985  N   TYR   137    -187.979  65.298 -97.830  1.00315.88           N
ATOM    986  CA  TYR   137    -188.123  66.320 -96.835  1.00315.88           C
ATOM    987  CB  TYR   137    -186.816  67.075 -96.536  1.00315.88           C
ATOM    988  CG  TYR   137    -187.121  68.096 -95.495  1.00315.88           C
ATOM    989  CD1 TYR   137    -187.154  67.748 -94.165  1.00315.88           C
ATOM    990  CD2 TYR   137    -187.374  69.401 -95.850  1.00315.88           C
ATOM    991  CE1 TYR   137    -187.435  68.688 -93.201  1.00315.88           C
ATOM    992  CE2 TYR   137    -187.655  70.346 -94.890  1.00315.88           C
ATOM    993  CZ  TYR   137    -187.687  69.989 -93.564  1.00315.88           C
ATOM    994  OH  TYR   137    -187.976  70.955 -92.577  1.00315.88           O
ATOM    995  C   TYR   137    -189.103  67.324 -97.347  1.00315.88           C
ATOM    996  O   TYR   137    -189.175  67.577 -98.549  1.00315.88           O
ATOM    997  N   GLN   138    -189.908  67.907 -96.436  1.00266.75           N
ATOM    998  CA  GLN   138    -190.859  68.900 -96.841  1.00266.75           C
ATOM    999  CB  GLN   138    -192.315  68.482 -96.555  1.00266.75           C
ATOM   1000  CG  GLN   138    -193.373  69.503 -96.976  1.00266.75           C
ATOM   1001  CD  GLN   138    -193.622  70.446 -95.810  1.00266.75           C
ATOM   1002  OE1 GLN   138    -192.977  70.348 -94.767  1.00266.75           O
ATOM   1003  NE2 GLN   138    -194.591  71.382 -95.984  1.00266.75           N
ATOM   1004  C   GLN   138    -190.553  70.141 -96.063  1.00266.75           C
ATOM   1005  O   GLN   138    -190.447  70.120 -94.838  1.00266.75           O
ATOM   1006  N   PRO   139    -190.365  71.222 -96.771  1.00116.02           N
ATOM   1007  CA  PRO   139    -190.073  72.474 -96.125  1.00116.02           C
ATOM   1008  CD  PRO   139    -189.752  71.138 -98.085  1.00116.02           C
ATOM   1009  CB  PRO   139    -189.304  73.317 -97.146  1.00116.02           C
ATOM   1010  CG  PRO   139    -189.524  72.601 -98.490  1.00116.02           C
ATOM   1011  C   PRO   139    -191.313  73.138 -95.621  1.00116.02           C
ATOM   1012  O   PRO   139    -192.390  72.874 -96.153  1.00116.02           O
ATOM   1013  N   MET   140    -191.184  74.002 -94.594  1.00363.13           N
ATOM   1014  CA  MET   140    -192.319  74.709 -94.077  1.00363.13           C
ATOM   1015  CB  MET   140    -192.826  74.136 -92.739  1.00363.13           C
ATOM   1016  CG  MET   140    -194.041  74.859 -92.151  1.00363.13           C
ATOM   1017  SD  MET   140    -193.686  76.467 -91.379  1.00363.13           S
ATOM   1018  CE  MET   140    -195.407  76.796 -90.905  1.00363.13           C
ATOM   1019  C   MET   140    -191.879  76.119 -93.843  1.00363.13           C
ATOM   1020  O   MET   140    -190.741  76.363 -93.444  1.00363.13           O
ATOM   1021  N   ALA   141    -192.769  77.097 -94.108  1.00274.72           N
ATOM   1022  CA  ALA   141    -192.398  78.465 -93.892  1.00274.72           C
ATOM   1023  CB  ALA   141    -192.016  79.210 -95.182  1.00274.72           C
ATOM   1024  C   ALA   141    -193.577  79.178 -93.308  1.00274.72           C
ATOM   1025  O   ALA   141    -194.721  78.780 -93.513  1.00274.72           O
ATOM   1026  N   SER   142    -193.311  80.252 -92.536  1.00226.97           N
ATOM   1027  CA  SER   142    -194.375  81.018 -91.954  1.00226.97           C
ATOM   1028  CB  SER   142    -194.615  80.711 -90.465  1.00226.97           C
ATOM   1029  OG  SER   142    -195.679  81.508 -89.969  1.00226.97           O
ATOM   1030  C   SER   142    -193.985  82.458 -92.048  1.00226.97           C
ATOM   1031  O   SER   142    -192.804  82.785 -92.149  1.00226.97           O
ATOM   1032  N   TYR   143    -194.985  83.364 -92.042  1.00278.66           N
ATOM   1033  CA  TYR   143    -194.686  84.764 -92.124  1.00278.66           C
ATOM   1034  CB  TYR   143    -195.188  85.419 -93.423  1.00278.66           C
ATOM   1035  CG  TYR   143    -194.820  86.861 -93.376  1.00278.66           C
ATOM   1036  CD1 TYR   143    -193.556  87.274 -93.732  1.00278.66           C
ATOM   1037  CD2 TYR   143    -195.740  87.803 -92.977  1.00278.66           C
ATOM   1038  CE1 TYR   143    -193.218  88.606 -93.690  1.00278.66           C
ATOM   1039  CE2 TYR   143    -195.408  89.136 -92.933  1.00278.66           C
ATOM   1040  CZ  TYR   143    -194.143  89.539 -93.288  1.00278.66           C
ATOM   1041  OH  TYR   143    -193.798  90.906 -93.245  1.00278.66           O
ATOM   1042  C   TYR   143    -195.377  85.454 -90.992  1.00278.66           C
ATOM   1043  O   TYR   143    -196.536  85.169 -90.693  1.00278.66           O
ATOM   1044  N   LEU   144    -194.663  86.372 -90.311  1.00258.16           N
ATOM   1045  CA  LEU   144    -195.260  87.110 -89.236  1.00258.16           C
ATOM   1046  CB  LEU   144    -194.672  86.730 -87.858  1.00258.16           C
ATOM   1047  CG  LEU   144    -195.394  87.300 -86.613  1.00258.16           C
ATOM   1048  CD1 LEU   144    -194.691  86.834 -85.328  1.00258.16           C
ATOM   1049  CD2 LEU   144    -195.553  88.829 -86.646  1.00258.16           C
ATOM   1050  C   LEU   144    -194.963  88.550 -89.508  1.00258.16           C
ATOM   1051  O   LEU   144    -193.837  88.901 -89.855  1.00258.16           O
ATOM   1052  N   ASP   145    -195.978  89.427 -89.377  1.00197.75           N
ATOM   1053  CA  ASP   145    -195.747  90.823 -89.612  1.00197.75           C
ATOM   1054  CB  ASP   145    -196.405  91.344 -90.902  1.00197.75           C
ATOM   1055  CG  ASP   145    -195.944  92.776 -91.137  1.00197.75           C
ATOM   1056  OD1 ASP   145    -195.188  93.308 -90.281  1.00197.75           O
ATOM   1057  OD2 ASP   145    -196.345  93.358 -92.180  1.00197.75           O
ATOM   1058  C   ASP   145    -196.339  91.593 -88.473  1.00197.75           C
ATOM   1059  O   ASP   145    -197.526  91.463 -88.178  1.00197.75           O
ATOM   1060  N   VAL   146    -195.513  92.406 -87.783  1.00 61.28           N
ATOM   1061  CA  VAL   146    -196.030  93.208 -86.712  1.00 61.28           C
ATOM   1062  CB  VAL   146    -195.794  92.623 -85.351  1.00 61.28           C
ATOM   1063  CG1 VAL   146    -196.272  93.632 -84.293  1.00 61.28           C
ATOM   1064  CG2 VAL   146    -196.505  91.261 -85.275  1.00 61.28           C
ATOM   1065  C   VAL   146    -195.322  94.525 -86.749  1.00 61.28           C
ATOM   1066  O   VAL   146    -194.176  94.610 -87.187  1.00 61.28           O
ATOM   1067  N   SER   147    -196.006  95.601 -86.306  1.00177.14           N
ATOM   1068  CA  SER   147    -195.378  96.890 -86.274  1.00177.14           C
ATOM   1069  CB  SER   147    -195.626  97.726 -87.541  1.00177.14           C
ATOM   1070  OG  SER   147    -194.975  98.983 -87.431  1.00177.14           O
ATOM   1071  C   SER   147    -195.967  97.647 -85.127  1.00177.14           C
ATOM   1072  O   SER   147    -197.117  97.425 -84.750  1.00177.14           O
ATOM   1073  N   VAL   148    -195.175  98.556 -84.521  1.00 43.76           N
ATOM   1074  CA  VAL   148    -195.687  99.343 -83.436  1.00 43.76           C
ATOM   1075  CB  VAL   148    -195.454  98.720 -82.091  1.00 43.76           C
ATOM   1076  CG1 VAL   148    -195.955  99.688 -81.005  1.00 43.76           C
ATOM   1077  CG2 VAL   148    -196.141  97.344 -82.064  1.00 43.76           C
ATOM   1078  C   VAL   148    -194.963 100.652 -83.445  1.00 43.76           C
ATOM   1079  O   VAL   148    -193.829 100.741 -83.913  1.00 43.76           O
ATOM   1080  N   VAL   149    -195.620 101.718 -82.944  1.00 55.34           N
ATOM   1081  CA  VAL   149    -194.976 102.999 -82.879  1.00 55.34           C
ATOM   1082  CB  VAL   149    -195.335 103.906 -84.019  1.00 55.34           C
ATOM   1083  CG1 VAL   149    -194.676 105.275 -83.780  1.00 55.34           C
ATOM   1084  CG2 VAL   149    -194.915 103.230 -85.335  1.00 55.34           C
ATOM   1085  C   VAL   149    -195.440 103.669 -81.626  1.00 55.34           C
ATOM   1086  O   VAL   149    -196.563 103.447 -81.174  1.00 55.34           O
ATOM   1087  N   GLN   150    -194.571 104.498 -81.013  1.00254.95           N
ATOM   1088  CA  GLN   150    -194.970 105.193 -79.824  1.00254.95           C
ATOM   1089  CB  GLN   150    -194.730 104.394 -78.532  1.00254.95           C
ATOM   1090  CG  GLN   150    -195.579 103.125 -78.436  1.00254.95           C
ATOM   1091  CD  GLN   150    -195.246 102.435 -77.121  1.00254.95           C
ATOM   1092  OE1 GLN   150    -195.799 101.385 -76.798  1.00254.95           O
ATOM   1093  NE2 GLN   150    -194.318 103.044 -76.334  1.00254.95           N
ATOM   1094  C   GLN   150    -194.156 106.444 -79.725  1.00254.95           C
ATOM   1095  O   GLN   150    -193.033 106.505 -80.221  1.00254.95           O
ATOM   1096  N   THR   151    -194.723 107.492 -79.091  1.00317.71           N
ATOM   1097  CA  THR   151    -193.996 108.716 -78.910  1.00317.71           C
ATOM   1098  CB  THR   151    -194.511 109.849 -79.748  1.00317.71           C
ATOM   1099  OG1 THR   151    -193.640 110.967 -79.652  1.00317.71           O
ATOM   1100  CG2 THR   151    -195.920 110.226 -79.259  1.00317.71           C
ATOM   1101  C   THR   151    -194.151 109.119 -77.478  1.00317.71           C
ATOM   1102  O   THR   151    -195.209 108.919 -76.882  1.00317.71           O
ATOM   1103  N   LEU   152    -193.084 109.682 -76.875  1.00243.76           N
ATOM   1104  CA  LEU   152    -193.179 110.097 -75.504  1.00243.76           C
ATOM   1105  CB  LEU   152    -192.547 109.101 -74.518  1.00243.76           C
ATOM   1106  CG  LEU   152    -193.250 107.732 -74.499  1.00243.76           C
ATOM   1107  CD1 LEU   152    -192.584 106.774 -73.497  1.00243.76           C
ATOM   1108  CD2 LEU   152    -194.762 107.884 -74.268  1.00243.76           C
ATOM   1109  C   LEU   152    -192.448 111.393 -75.351  1.00243.76           C
ATOM   1110  O   LEU   152    -191.553 111.711 -76.133  1.00243.76           O
ATOM   1111  N   GLY   153    -192.838 112.192 -74.336  1.00145.05           N
ATOM   1112  CA  GLY   153    -192.162 113.430 -74.070  1.00145.05           C
ATOM   1113  C   GLY   153    -192.951 114.161 -73.030  1.00145.05           C
ATOM   1114  O   GLY   153    -194.173 114.039 -72.969  1.00145.05           O
ATOM   1115  N   ALA   154    -192.264 114.949 -72.175  1.00254.04           N
ATOM   1116  CA  ALA   154    -192.979 115.687 -71.175  1.00254.04           C
ATOM   1117  CB  ALA   154    -193.156 114.920 -69.853  1.00254.04           C
ATOM   1118  C   ALA   154    -192.209 116.931 -70.859  1.00254.04           C
ATOM   1119  O   ALA   154    -190.981 116.968 -70.911  1.00254.04           O
ATOM   1120  N   PRO   155    -192.948 117.965 -70.561  1.00184.85           N
ATOM   1121  CA  PRO   155    -192.333 119.212 -70.185  1.00184.85           C
ATOM   1122  CD  PRO   155    -194.171 118.178 -71.319  1.00184.85           C
ATOM   1123  CB  PRO   155    -193.362 120.301 -70.483  1.00184.85           C
ATOM   1124  CG  PRO   155    -194.237 119.689 -71.588  1.00184.85           C
ATOM   1125  C   PRO   155    -191.934 119.180 -68.743  1.00184.85           C
ATOM   1126  O   PRO   155    -192.393 118.297 -68.021  1.00184.85           O
ATOM   1127  N   GLY   156    -191.076 120.125 -68.305  1.00111.77           N
ATOM   1128  CA  GLY   156    -190.693 120.176 -66.922  1.00111.77           C
ATOM   1129  C   GLY   156    -190.172 121.551 -66.648  1.00111.77           C
ATOM   1130  O   GLY   156    -189.625 122.205 -67.535  1.00111.77           O
ATOM   1131  N   GLU   157    -190.329 122.029 -65.395  1.00245.31           N
ATOM   1132  CA  GLU   157    -189.844 123.336 -65.056  1.00245.31           C
ATOM   1133  CB  GLU   157    -190.964 124.339 -64.728  1.00245.31           C
ATOM   1134  CG  GLU   157    -191.826 123.926 -63.534  1.00245.31           C
ATOM   1135  CD  GLU   157    -192.885 125.000 -63.327  1.00245.31           C
ATOM   1136  OE1 GLU   157    -192.887 125.987 -64.110  1.00245.31           O
ATOM   1137  OE2 GLU   157    -193.706 124.847 -62.384  1.00245.31           O
ATOM   1138  C   GLU   157    -188.983 123.210 -63.838  1.00245.31           C
ATOM   1139  O   GLU   157    -189.357 122.590 -62.844  1.00245.31           O
ATOM   1140  N   PRO   158    -187.823 123.798 -63.919  1.00177.96           N
ATOM   1141  CA  PRO   158    -186.854 123.739 -62.857  1.00177.96           C
ATOM   1142  CD  PRO   158    -187.611 124.943 -64.788  1.00177.96           C
ATOM   1143  CB  PRO   158    -185.717 124.654 -63.303  1.00177.96           C
ATOM   1144  CG  PRO   158    -186.440 125.714 -64.154  1.00177.96           C
ATOM   1145  C   PRO   158    -187.421 124.197 -61.549  1.00177.96           C
ATOM   1146  O   PRO   158    -187.151 123.556 -60.534  1.00177.96           O
ATOM   1147  N   ARG   159    -188.198 125.298 -61.541  1.00278.53           N
ATOM   1148  CA  ARG   159    -188.747 125.816 -60.319  1.00278.53           C
ATOM   1149  CB  ARG   159    -189.571 124.791 -59.521  1.00278.53           C
ATOM   1150  CG  ARG   159    -190.848 124.348 -60.236  1.00278.53           C
ATOM   1151  CD  ARG   159    -191.896 125.457 -60.358  1.00278.53           C
ATOM   1152  NE  ARG   159    -192.288 125.857 -58.977  1.00278.53           N
ATOM   1153  CZ  ARG   159    -193.314 125.217 -58.345  1.00278.53           C
ATOM   1154  NH1 ARG   159    -193.980 124.206 -58.975  1.00278.53           N
ATOM   1155  NH2 ARG   159    -193.674 125.589 -57.082  1.00278.53           N
ATOM   1156  C   ARG   159    -187.625 126.303 -59.452  1.00278.53           C
ATOM   1157  O   ARG   159    -186.508 125.792 -59.513  1.00278.53           O
ATOM   1158  N   HIS   160    -187.894 127.338 -58.628  1.00303.83           N
ATOM   1159  CA  HIS   160    -186.872 127.857 -57.762  1.00303.83           C
ATOM   1160  ND1 HIS   160    -183.817 129.258 -57.550  1.00303.83           N
ATOM   1161  CG  HIS   160    -185.125 129.663 -57.410  1.00303.83           C
ATOM   1162  CB  HIS   160    -186.253 129.171 -58.269  1.00303.83           C
ATOM   1163  NE2 HIS   160    -183.855 130.712 -55.869  1.00303.83           N
ATOM   1164  CD2 HIS   160    -185.131 130.551 -56.379  1.00303.83           C
ATOM   1165  CE1 HIS   160    -183.100 129.916 -56.604  1.00303.83           C
ATOM   1166  C   HIS   160    -187.494 128.146 -56.432  1.00303.83           C
ATOM   1167  O   HIS   160    -188.659 128.531 -56.352  1.00303.83           O
ATOM   1168  N   ASP   161    -186.726 127.942 -55.341  1.00232.78           N
ATOM   1169  CA  ASP   161    -187.232 128.207 -54.024  1.00232.78           C
ATOM   1170  CB  ASP   161    -187.609 126.925 -53.256  1.00232.78           C
ATOM   1171  CG  ASP   161    -188.374 127.303 -51.994  1.00232.78           C
ATOM   1172  OD1 ASP   161    -187.842 128.115 -51.190  1.00232.78           O
ATOM   1173  OD2 ASP   161    -189.501 126.771 -51.813  1.00232.78           O
ATOM   1174  C   ASP   161    -186.151 128.900 -53.252  1.00232.78           C
ATOM   1175  O   ASP   161    -184.983 128.524 -53.337  1.00232.78           O
ATOM   1176  N   SER   162    -186.508 129.956 -52.490  1.00212.33           N
ATOM   1177  CA  SER   162    -185.518 130.642 -51.708  1.00212.33           C
ATOM   1178  CB  SER   162    -185.226 132.070 -52.198  1.00212.33           C
ATOM   1179  OG  SER   162    -184.666 132.034 -53.503  1.00212.33           O
ATOM   1180  C   SER   162    -186.036 130.757 -50.308  1.00212.33           C
ATOM   1181  O   SER   162    -187.241 130.873 -50.090  1.00212.33           O
ATOM   1182  N   LEU   163    -185.124 130.702 -49.314  1.00254.27           N
ATOM   1183  CA  LEU   163    -185.528 130.818 -47.941  1.00254.27           C
ATOM   1184  CB  LEU   163    -185.443 129.467 -47.190  1.00254.27           C
ATOM   1185  CG  LEU   163    -186.026 129.409 -45.757  1.00254.27           C
ATOM   1186  CD1 LEU   163    -185.859 127.997 -45.173  1.00254.27           C
ATOM   1187  CD2 LEU   163    -185.443 130.473 -44.813  1.00254.27           C
ATOM   1188  C   LEU   163    -184.585 131.789 -47.297  1.00254.27           C
ATOM   1189  O   LEU   163    -183.377 131.734 -47.523  1.00254.27           O
ATOM   1190  N   LEU   164    -185.121 132.725 -46.486  1.00261.25           N
ATOM   1191  CA  LEU   164    -184.273 133.666 -45.811  1.00261.25           C
ATOM   1192  CB  LEU   164    -184.550 135.121 -46.247  1.00261.25           C
ATOM   1193  CG  LEU   164    -183.683 136.204 -45.572  1.00261.25           C
ATOM   1194  CD1 LEU   164    -184.085 136.437 -44.108  1.00261.25           C
ATOM   1195  CD2 LEU   164    -182.187 135.901 -45.742  1.00261.25           C
ATOM   1196  C   LEU   164    -184.539 133.536 -44.341  1.00261.25           C
ATOM   1197  O   LEU   164    -185.649 133.782 -43.872  1.00261.25           O
ATOM   1198  N   PRO   165    -183.539 133.123 -43.608  1.00164.64           N
ATOM   1199  CA  PRO   165    -183.717 132.990 -42.184  1.00164.64           C
ATOM   1200  CD  PRO   165    -182.653 132.097 -44.134  1.00164.64           C
ATOM   1201  CB  PRO   165    -182.642 132.015 -41.710  1.00164.64           C
ATOM   1202  CG  PRO   165    -182.355 131.158 -42.954  1.00164.64           C
ATOM   1203  C   PRO   165    -183.662 134.312 -41.485  1.00164.64           C
ATOM   1204  O   PRO   165    -182.946 135.199 -41.944  1.00164.64           O
ATOM   1205  N   VAL   166    -184.407 134.462 -40.371  1.00 98.27           N
ATOM   1206  CA  VAL   166    -184.393 135.693 -39.633  1.00 98.27           C
ATOM   1207  CB  VAL   166    -185.349 135.686 -38.477  1.00 98.27           C
ATOM   1208  CG1 VAL   166    -185.176 136.996 -37.690  1.00 98.27           C
ATOM   1209  CG2 VAL   166    -186.772 135.466 -39.019  1.00 98.27           C
ATOM   1210  C   VAL   166    -183.021 135.882 -39.071  1.00 98.27           C
ATOM   1211  O   VAL   166    -182.421 136.948 -39.206  1.00 98.27           O
ATOM   1212  N   ASP   167    -182.482 134.823 -38.440  1.00235.59           N
ATOM   1213  CA  ASP   167    -181.172 134.872 -37.862  1.00235.59           C
ATOM   1214  CB  ASP   167    -180.057 135.000 -38.918  1.00235.59           C
ATOM   1215  CG  ASP   167    -178.713 134.773 -38.238  1.00235.59           C
ATOM   1216  OD1 ASP   167    -178.700 134.596 -36.991  1.00235.59           O
ATOM   1217  OD2 ASP   167    -177.680 134.771 -38.960  1.00235.59           O
ATOM   1218  C   ASP   167    -181.088 136.043 -36.932  1.00235.59           C
ATOM   1219  O   ASP   167    -180.071 136.734 -36.883  1.00235.59           O
ATOM   1220  N   SER   168    -182.160 136.306 -36.160  1.00155.51           N
ATOM   1221  CA  SER   168    -182.102 137.403 -35.236  1.00155.51           C
ATOM   1222  CB  SER   168    -183.485 137.937 -34.826  1.00155.51           C
ATOM   1223  OG  SER   168    -184.205 136.938 -34.119  1.00155.51           O
ATOM   1224  C   SER   168    -181.415 136.920 -33.998  1.00155.51           C
ATOM   1225  O   SER   168    -181.524 135.750 -33.637  1.00155.51           O
ATOM   1226  N   TYR   169    -180.664 137.814 -33.322  1.00317.89           N
ATOM   1227  CA  TYR   169    -180.000 137.416 -32.113  1.00317.89           C
ATOM   1228  CB  TYR   169    -178.503 137.117 -32.297  1.00317.89           C
ATOM   1229  CG  TYR   169    -177.970 136.727 -30.962  1.00317.89           C
ATOM   1230  CD1 TYR   169    -178.119 135.438 -30.499  1.00317.89           C
ATOM   1231  CD2 TYR   169    -177.324 137.647 -30.171  1.00317.89           C
ATOM   1232  CE1 TYR   169    -177.630 135.076 -29.267  1.00317.89           C
ATOM   1233  CE2 TYR   169    -176.832 137.291 -28.938  1.00317.89           C
ATOM   1234  CZ  TYR   169    -176.984 136.003 -28.485  1.00317.89           C
ATOM   1235  OH  TYR   169    -176.481 135.632 -27.220  1.00317.89           O
ATOM   1236  C   TYR   169    -180.103 138.534 -31.124  1.00317.89           C
ATOM   1237  O   TYR   169    -180.200 139.702 -31.498  1.00317.89           O
ATOM   1238  N   GLN   170    -180.109 138.190 -29.820  1.00308.86           N
ATOM   1239  CA  GLN   170    -180.141 139.189 -28.789  1.00308.86           C
ATOM   1240  CB  GLN   170    -181.555 139.466 -28.247  1.00308.86           C
ATOM   1241  CG  GLN   170    -181.593 140.529 -27.147  1.00308.86           C
ATOM   1242  CD  GLN   170    -183.042 140.702 -26.712  1.00308.86           C
ATOM   1243  OE1 GLN   170    -183.942 140.046 -27.234  1.00308.86           O
ATOM   1244  NE2 GLN   170    -183.276 141.612 -25.729  1.00308.86           N
ATOM   1245  C   GLN   170    -179.323 138.660 -27.653  1.00308.86           C
ATOM   1246  O   GLN   170    -179.309 137.454 -27.406  1.00308.86           O
ATOM   1247  N   SER   171    -178.595 139.544 -26.937  1.00242.06           N
ATOM   1248  CA  SER   171    -177.814 139.058 -25.836  1.00242.06           C
ATOM   1249  CB  SER   171    -176.382 138.657 -26.231  1.00242.06           C
ATOM   1250  OG  SER   171    -175.674 138.190 -25.093  1.00242.06           O
ATOM   1251  C   SER   171    -177.693 140.146 -24.814  1.00242.06           C
ATOM   1252  O   SER   171    -177.751 141.331 -25.139  1.00242.06           O
ATOM   1253  N   TRP   172    -177.548 139.751 -23.530  1.00369.38           N
ATOM   1254  CA  TRP   172    -177.370 140.702 -22.470  1.00369.38           C
ATOM   1255  CB  TRP   172    -178.704 141.173 -21.863  1.00369.38           C
ATOM   1256  CG  TRP   172    -178.576 142.176 -20.742  1.00369.38           C
ATOM   1257  CD2 TRP   172    -178.629 143.599 -20.932  1.00369.38           C
ATOM   1258  CD1 TRP   172    -178.422 141.970 -19.404  1.00369.38           C
ATOM   1259  NE1 TRP   172    -178.372 143.176 -18.745  1.00369.38           N
ATOM   1260  CE2 TRP   172    -178.500 144.187 -19.674  1.00369.38           C
ATOM   1261  CE3 TRP   172    -178.777 144.352 -22.060  1.00369.38           C
ATOM   1262  CZ2 TRP   172    -178.517 145.545 -19.526  1.00369.38           C
ATOM   1263  CZ3 TRP   172    -178.791 145.721 -21.908  1.00369.38           C
ATOM   1264  CH2 TRP   172    -178.663 146.306 -20.665  1.00369.38           C
ATOM   1265  C   TRP   172    -176.618 139.995 -21.384  1.00369.38           C
ATOM   1266  O   TRP   172    -176.808 138.797 -21.180  1.00369.38           O
ATOM   1267  N   ALA   173    -175.721 140.704 -20.664  1.00307.76           N
ATOM   1268  CA  ALA   173    -175.041 140.035 -19.590  1.00307.76           C
ATOM   1269  CB  ALA   173    -174.142 138.878 -20.061  1.00307.76           C
ATOM   1270  C   ALA   173    -174.159 141.012 -18.876  1.00307.76           C
ATOM   1271  O   ALA   173    -173.767 142.038 -19.431  1.00307.76           O
ATOM   1272  N   LEU   174    -173.847 140.714 -17.595  1.00200.65           N
ATOM   1273  CA  LEU   174    -172.949 141.523 -16.820  1.00200.65           C
ATOM   1274  CB  LEU   174    -173.658 142.376 -15.755  1.00200.65           C
ATOM   1275  CG  LEU   174    -174.626 143.420 -16.343  1.00200.65           C
ATOM   1276  CD1 LEU   174    -175.295 144.247 -15.233  1.00200.65           C
ATOM   1277  CD2 LEU   174    -173.933 144.294 -17.399  1.00200.65           C
ATOM   1278  C   LEU   174    -172.051 140.572 -16.090  1.00200.65           C
ATOM   1279  O   LEU   174    -172.525 139.730 -15.329  1.00200.65           O
ATOM   1280  N   ALA   175    -170.724 140.662 -16.314  1.00 52.56           N
ATOM   1281  CA  ALA   175    -169.843 139.741 -15.653  1.00 52.56           C
ATOM   1282  CB  ALA   175    -168.380 139.898 -16.098  1.00 52.56           C
ATOM   1283  C   ALA   175    -169.886 139.973 -14.175  1.00 52.56           C
ATOM   1284  O   ALA   175    -170.101 139.044 -13.398  1.00 52.56           O
ATOM   1285  N   GLY   176    -169.702 141.238 -13.748  1.00 59.25           N
ATOM   1286  CA  GLY   176    -169.734 141.564 -12.350  1.00 59.25           C
ATOM   1287  C   GLY   176    -168.607 140.846 -11.671  1.00 59.25           C
ATOM   1288  O   GLY   176    -167.847 140.114 -12.305  1.00 59.25           O
ATOM   1289  N   GLY   177    -168.479 141.049 -10.343  1.00 81.58           N
ATOM   1290  CA  GLY   177    -167.512 140.346  -9.546  1.00 81.58           C
ATOM   1291  C   GLY   177    -166.264 141.159  -9.410  1.00 81.58           C
ATOM   1292  O   GLY   177    -165.777 141.743 -10.375  1.00 81.58           O
ATOM   1293  N   TRP   178    -165.714 141.211  -8.177  1.00258.32           N
ATOM   1294  CA  TRP   178    -164.472 141.889  -7.936  1.00258.32           C
ATOM   1295  CB  TRP   178    -164.642 143.402  -7.710  1.00258.32           C
ATOM   1296  CG  TRP   178    -163.355 144.148  -7.452  1.00258.32           C
ATOM   1297  CD2 TRP   178    -162.775 144.321  -6.150  1.00258.32           C
ATOM   1298  CD1 TRP   178    -162.524 144.779  -8.332  1.00258.32           C
ATOM   1299  NE1 TRP   178    -161.463 145.336  -7.658  1.00258.32           N
ATOM   1300  CE2 TRP   178    -161.605 145.062  -6.314  1.00258.32           C
ATOM   1301  CE3 TRP   178    -163.184 143.898  -4.917  1.00258.32           C
ATOM   1302  CZ2 TRP   178    -160.823 145.392  -5.243  1.00258.32           C
ATOM   1303  CZ3 TRP   178    -162.393 144.233  -3.840  1.00258.32           C
ATOM   1304  CH2 TRP   178    -161.235 144.965  -4.001  1.00258.32           C
ATOM   1305  C   TRP   178    -163.887 141.325  -6.677  1.00258.32           C
ATOM   1306  O   TRP   178    -164.571 141.247  -5.659  1.00258.32           O
ATOM   1307  N   ASN   179    -162.608 140.894  -6.714  1.00307.46           N
ATOM   1308  CA  ASN   179    -161.993 140.420  -5.503  1.00307.46           C
ATOM   1309  CB  ASN   179    -162.812 139.323  -4.795  1.00307.46           C
ATOM   1310  CG  ASN   179    -162.212 139.071  -3.418  1.00307.46           C
ATOM   1311  OD1 ASN   179    -161.122 138.517  -3.289  1.00307.46           O
ATOM   1312  ND2 ASN   179    -162.948 139.489  -2.353  1.00307.46           N
ATOM   1313  C   ASN   179    -160.654 139.843  -5.847  1.00307.46           C
ATOM   1314  O   ASN   179    -160.467 139.305  -6.937  1.00307.46           O
ATOM   1315  N   SER   180    -159.672 139.958  -4.927  1.00265.36           N
ATOM   1316  CA  SER   180    -158.391 139.358  -5.174  1.00265.36           C
ATOM   1317  CB  SER   180    -157.541 140.123  -6.202  1.00265.36           C
ATOM   1318  OG  SER   180    -156.295 139.467  -6.387  1.00265.36           O
ATOM   1319  C   SER   180    -157.617 139.346  -3.891  1.00265.36           C
ATOM   1320  O   SER   180    -157.784 140.229  -3.050  1.00265.36           O
ATOM   1321  N   GLN   181    -156.760 138.320  -3.697  1.00347.54           N
ATOM   1322  CA  GLN   181    -155.925 138.277  -2.529  1.00347.54           C
ATOM   1323  CB  GLN   181    -156.711 138.352  -1.208  1.00347.54           C
ATOM   1324  CG  GLN   181    -155.822 138.309   0.037  1.00347.54           C
ATOM   1325  CD  GLN   181    -156.724 138.397   1.260  1.00347.54           C
ATOM   1326  OE1 GLN   181    -157.943 138.507   1.141  1.00347.54           O
ATOM   1327  NE2 GLN   181    -156.109 138.349   2.473  1.00347.54           N
ATOM   1328  C   GLN   181    -155.181 136.977  -2.544  1.00347.54           C
ATOM   1329  O   GLN   181    -155.705 135.965  -3.007  1.00347.54           O
ATOM   1330  N   MET   182    -153.920 136.972  -2.058  1.00319.37           N
ATOM   1331  CA  MET   182    -153.181 135.740  -2.007  1.00319.37           C
ATOM   1332  CB  MET   182    -152.714 135.241  -3.385  1.00319.37           C
ATOM   1333  CG  MET   182    -151.955 133.914  -3.328  1.00319.37           C
ATOM   1334  SD  MET   182    -151.396 133.295  -4.943  1.00319.37           S
ATOM   1335  CE  MET   182    -150.161 134.603  -5.193  1.00319.37           C
ATOM   1336  C   MET   182    -151.954 135.957  -1.174  1.00319.37           C
ATOM   1337  O   MET   182    -151.523 137.091  -0.974  1.00319.37           O
ATOM   1338  N   CYS   183    -151.371 134.859  -0.643  1.00 64.55           N
ATOM   1339  CA  CYS   183    -150.167 134.968   0.136  1.00 64.55           C
ATOM   1340  CB  CYS   183    -150.425 135.241   1.628  1.00 64.55           C
ATOM   1341  SG  CYS   183    -151.220 136.851   1.912  1.00 64.55           S
ATOM   1342  C   CYS   183    -149.439 133.659   0.048  1.00 64.55           C
ATOM   1343  O   CYS   183    -150.045 132.622  -0.218  1.00 64.55           O
ATOM   1344  N   CYS   184    -148.102 133.678   0.248  1.00103.12           N
ATOM   1345  CA  CYS   184    -147.345 132.455   0.211  1.00103.12           C
ATOM   1346  CB  CYS   184    -146.906 132.048  -1.206  1.00103.12           C
ATOM   1347  SG  CYS   184    -145.792 133.267  -1.967  1.00103.12           S
ATOM   1348  C   CYS   184    -146.097 132.644   1.022  1.00103.12           C
ATOM   1349  O   CYS   184    -145.656 133.771   1.241  1.00103.12           O
ATOM   1350  N   GLN   185    -145.506 131.531   1.512  1.00276.47           N
ATOM   1351  CA  GLN   185    -144.287 131.615   2.272  1.00276.47           C
ATOM   1352  CB  GLN   185    -144.492 132.195   3.682  1.00276.47           C
ATOM   1353  CG  GLN   185    -145.397 131.343   4.575  1.00276.47           C
ATOM   1354  CD  GLN   185    -145.524 132.051   5.916  1.00276.47           C
ATOM   1355  OE1 GLN   185    -144.596 132.718   6.372  1.00276.47           O
ATOM   1356  NE2 GLN   185    -146.712 131.913   6.565  1.00276.47           N
ATOM   1357  C   GLN   185    -143.719 130.232   2.408  1.00276.47           C
ATOM   1358  O   GLN   185    -144.402 129.247   2.133  1.00276.47           O
ATOM   1359  N   GLY   186    -142.434 130.122   2.820  1.00148.31           N
ATOM   1360  CA  GLY   186    -141.835 128.824   2.992  1.00148.31           C
ATOM   1361  C   GLY   186    -140.438 129.003   3.513  1.00148.31           C
ATOM   1362  O   GLY   186    -139.863 130.085   3.410  1.00148.31           O
ATOM   1363  N   GLU   187    -139.855 127.927   4.091  1.00294.16           N
ATOM   1364  CA  GLU   187    -138.518 127.997   4.619  1.00294.16           C
ATOM   1365  CB  GLU   187    -138.466 128.430   6.094  1.00294.16           C
ATOM   1366  CG  GLU   187    -138.975 129.856   6.323  1.00294.16           C
ATOM   1367  CD  GLU   187    -138.029 130.816   5.617  1.00294.16           C
ATOM   1368  OE1 GLU   187    -137.044 130.331   4.999  1.00294.16           O
ATOM   1369  OE2 GLU   187    -138.279 132.049   5.685  1.00294.16           O
ATOM   1370  C   GLU   187    -137.908 126.627   4.538  1.00294.16           C
ATOM   1371  O   GLU   187    -138.613 125.638   4.345  1.00294.16           O
ATOM   1372  N   GLN   188    -136.562 126.538   4.661  1.00261.60           N
ATOM   1373  CA  GLN   188    -135.896 125.263   4.597  1.00261.60           C
ATOM   1374  CB  GLN   188    -135.359 124.928   3.196  1.00261.60           C
ATOM   1375  CG  GLN   188    -136.473 124.780   2.156  1.00261.60           C
ATOM   1376  CD  GLN   188    -135.842 124.451   0.811  1.00261.60           C
ATOM   1377  OE1 GLN   188    -136.529 124.370  -0.206  1.00261.60           O
ATOM   1378  NE2 GLN   188    -134.497 124.251   0.802  1.00261.60           N
ATOM   1379  C   GLN   188    -134.732 125.282   5.547  1.00261.60           C
ATOM   1380  O   GLN   188    -134.354 126.338   6.052  1.00261.60           O
ATOM   1381  N   ASN   189    -134.143 124.095   5.832  1.00209.67           N
ATOM   1382  CA  ASN   189    -133.036 124.014   6.750  1.00209.67           C
ATOM   1383  CB  ASN   189    -133.375 123.286   8.061  1.00209.67           C
ATOM   1384  CG  ASN   189    -134.319 124.172   8.861  1.00209.67           C
ATOM   1385  OD1 ASN   189    -134.067 125.363   9.042  1.00209.67           O
ATOM   1386  ND2 ASN   189    -135.442 123.581   9.349  1.00209.67           N
ATOM   1387  C   ASN   189    -131.904 123.263   6.108  1.00209.67           C
ATOM   1388  O   ASN   189    -132.088 122.471   5.185  1.00209.67           O
ATOM   1389  N   PRO   190    -130.719 123.557   6.585  1.00 93.15           N
ATOM   1390  CA  PRO   190    -129.512 122.936   6.088  1.00 93.15           C
ATOM   1391  CD  PRO   190    -130.466 124.902   7.076  1.00 93.15           C
ATOM   1392  CB  PRO   190    -128.382 123.940   6.332  1.00 93.15           C
ATOM   1393  CG  PRO   190    -128.958 124.937   7.352  1.00 93.15           C
ATOM   1394  C   PRO   190    -129.212 121.582   6.666  1.00 93.15           C
ATOM   1395  O   PRO   190    -129.756 121.217   7.707  1.00 93.15           O
ATOM   1396  N   PRO   191    -128.374 120.857   5.965  1.00 78.91           N
ATOM   1397  CA  PRO   191    -127.908 119.550   6.377  1.00 78.91           C
ATOM   1398  CD  PRO   191    -128.371 120.993   4.518  1.00 78.91           C
ATOM   1399  CB  PRO   191    -127.570 118.792   5.092  1.00 78.91           C
ATOM   1400  CG  PRO   191    -127.434 119.885   4.021  1.00 78.91           C
ATOM   1401  C   PRO   191    -126.734 119.652   7.308  1.00 78.91           C
ATOM   1402  O   PRO   191    -126.248 120.760   7.530  1.00 78.91           O
ATOM   1403  N   GLY   192    -126.261 118.508   7.857  1.00115.05           N
ATOM   1404  CA  GLY   192    -125.148 118.517   8.770  1.00115.05           C
ATOM   1405  C   GLY   192    -124.034 117.671   8.214  1.00115.05           C
ATOM   1406  O   GLY   192    -124.230 116.801   7.367  1.00115.05           O
ATOM   1407  N   PRO   193    -122.853 117.961   8.702  1.00184.08           N
ATOM   1408  CA  PRO   193    -121.657 117.267   8.273  1.00184.08           C
ATOM   1409  CD  PRO   193    -122.576 119.355   9.012  1.00184.08           C
ATOM   1410  CB  PRO   193    -120.492 118.208   8.575  1.00184.08           C
ATOM   1411  CG  PRO   193    -121.129 119.606   8.565  1.00184.08           C
ATOM   1412  C   PRO   193    -121.461 115.916   8.902  1.00184.08           C
ATOM   1413  O   PRO   193    -122.152 115.599   9.869  1.00184.08           O
ATOM   1414  N   PHE   194    -120.520 115.111   8.352  1.00268.55           N
ATOM   1415  CA  PHE   194    -120.199 113.801   8.859  1.00268.55           C
ATOM   1416  CB  PHE   194    -120.756 112.659   7.990  1.00268.55           C
ATOM   1417  CG  PHE   194    -120.156 112.783   6.631  1.00268.55           C
ATOM   1418  CD1 PHE   194    -118.943 112.202   6.339  1.00268.55           C
ATOM   1419  CD2 PHE   194    -120.810 113.485   5.645  1.00268.55           C
ATOM   1420  CE1 PHE   194    -118.392 112.321   5.085  1.00268.55           C
ATOM   1421  CE2 PHE   194    -120.265 113.607   4.389  1.00268.55           C
ATOM   1422  CZ  PHE   194    -119.053 113.023   4.106  1.00268.55           C
ATOM   1423  C   PHE   194    -118.700 113.667   8.887  1.00268.55           C
ATOM   1424  O   PHE   194    -117.987 114.512   8.349  1.00268.55           O
ATOM   1425  N   TRP   195    -118.180 112.601   9.544  1.00276.45           N
ATOM   1426  CA  TRP   195    -116.755 112.402   9.642  1.00276.45           C
ATOM   1427  CB  TRP   195    -116.194 112.633  11.057  1.00276.45           C
ATOM   1428  CG  TRP   195    -116.226 114.073  11.515  1.00276.45           C
ATOM   1429  CD2 TRP   195    -117.331 114.680  12.203  1.00276.45           C
ATOM   1430  CD1 TRP   195    -115.272 115.040  11.388  1.00276.45           C
ATOM   1431  NE1 TRP   195    -115.713 116.213  11.952  1.00276.45           N
ATOM   1432  CE2 TRP   195    -116.979 116.006  12.457  1.00276.45           C
ATOM   1433  CE3 TRP   195    -118.539 114.175  12.590  1.00276.45           C
ATOM   1434  CZ2 TRP   195    -117.835 116.850  13.106  1.00276.45           C
ATOM   1435  CZ3 TRP   195    -119.400 115.028  13.244  1.00276.45           C
ATOM   1436  CH2 TRP   195    -119.054 116.339  13.496  1.00276.45           C
ATOM   1437  C   TRP   195    -116.423 110.984   9.263  1.00276.45           C
ATOM   1438  O   TRP   195    -117.305 110.131   9.180  1.00276.45           O
ATOM   1439  N   LYS   196    -115.122 110.711   9.002  1.00324.43           N
ATOM   1440  CA  LYS   196    -114.669 109.400   8.610  1.00324.43           C
ATOM   1441  CB  LYS   196    -114.362 109.296   7.104  1.00324.43           C
ATOM   1442  CG  LYS   196    -113.369 110.342   6.586  1.00324.43           C
ATOM   1443  CD  LYS   196    -111.929 110.152   7.068  1.00324.43           C
ATOM   1444  CE  LYS   196    -110.961 111.210   6.533  1.00324.43           C
ATOM   1445  NZ  LYS   196    -109.597 110.958   7.047  1.00324.43           N
ATOM   1446  C   LYS   196    -113.413 109.057   9.365  1.00324.43           C
ATOM   1447  O   LYS   196    -112.857 109.894  10.075  1.00324.43           O
ATOM   1448  N   ALA   197    -112.947 107.789   9.242  1.00278.56           N
ATOM   1449  CA  ALA   197    -111.756 107.343   9.922  1.00278.56           C
ATOM   1450  CB  ALA   197    -112.035 106.709  11.295  1.00278.56           C
ATOM   1451  C   ALA   197    -111.083 106.294   9.078  1.00278.56           C
ATOM   1452  O   ALA   197    -111.672 105.781   8.128  1.00278.56           O
ATOM   1453  N   ALA   198    -109.806 105.964   9.396  1.00279.97           N
ATOM   1454  CA  ALA   198    -109.077 104.975   8.640  1.00279.97           C
ATOM   1455  CB  ALA   198    -108.174 105.577   7.550  1.00279.97           C
ATOM   1456  C   ALA   198    -108.185 104.200   9.572  1.00279.97           C
ATOM   1457  O   ALA   198    -107.945 104.619  10.704  1.00279.97           O
ATOM   1458  N   PHE   199    -107.686 103.024   9.116  1.00311.05           N
ATOM   1459  CA  PHE   199    -106.828 102.195   9.926  1.00311.05           C
ATOM   1460  CB  PHE   199    -107.579 101.076  10.668  1.00311.05           C
ATOM   1461  CG  PHE   199    -108.487 101.729  11.651  1.00311.05           C
ATOM   1462  CD1 PHE   199    -108.015 102.132  12.879  1.00311.05           C
ATOM   1463  CD2 PHE   199    -109.813 101.937  11.346  1.00311.05           C
ATOM   1464  CE1 PHE   199    -108.851 102.735  13.789  1.00311.05           C
ATOM   1465  CE2 PHE   199    -110.654 102.539  12.252  1.00311.05           C
ATOM   1466  CZ  PHE   199    -110.174 102.940  13.475  1.00311.05           C
ATOM   1467  C   PHE   199    -105.812 101.528   9.038  1.00311.05           C
ATOM   1468  O   PHE   199    -105.876 101.644   7.815  1.00311.05           O
ATOM   1469  N   ALA   200    -104.824 100.824   9.645  1.00274.62           N
ATOM   1470  CA  ALA   200    -103.794 100.156   8.886  1.00274.62           C
ATOM   1471  CB  ALA   200    -102.486 100.961   8.798  1.00274.62           C
ATOM   1472  C   ALA   200    -103.459  98.848   9.554  1.00274.62           C
ATOM   1473  O   ALA   200    -103.722  98.663  10.741  1.00274.62           O
ATOM   1474  N   ASP   201    -102.881  97.892   8.785  1.00257.02           N
ATOM   1475  CA  ASP   201    -102.528  96.596   9.313  1.00257.02           C
ATOM   1476  CB  ASP   201    -103.399  95.457   8.755  1.00257.02           C
ATOM   1477  CG  ASP   201    -103.209  94.232   9.636  1.00257.02           C
ATOM   1478  OD1 ASP   201    -102.790  94.407  10.812  1.00257.02           O
ATOM   1479  OD2 ASP   201    -103.478  93.104   9.145  1.00257.02           O
ATOM   1480  C   ASP   201    -101.101  96.284   8.938  1.00257.02           C
ATOM   1481  O   ASP   201    -100.475  97.026   8.183  1.00257.02           O
ATOM   1482  N   SER   202    -100.543  95.173   9.480  1.00209.23           N
ATOM   1483  CA  SER   202     -99.186  94.780   9.181  1.00209.23           C
ATOM   1484  CB  SER   202     -98.172  95.237  10.243  1.00209.23           C
ATOM   1485  OG  SER   202     -96.864  94.816   9.883  1.00209.23           O
ATOM   1486  C   SER   202     -99.113  93.278   9.114  1.00209.23           C
ATOM   1487  O   SER   202    -100.071  92.590   9.461  1.00209.23           O
ATOM   1488  N   SER   203     -97.964  92.730   8.643  1.00160.07           N
ATOM   1489  CA  SER   203     -97.804  91.302   8.521  1.00160.07           C
ATOM   1490  CB  SER   203     -98.184  90.756   7.135  1.00160.07           C
ATOM   1491  OG  SER   203     -97.278  91.243   6.157  1.00160.07           O
ATOM   1492  C   SER   203     -96.361  90.942   8.749  1.00160.07           C
ATOM   1493  O   SER   203     -95.532  91.808   9.027  1.00160.07           O
ATOM   1494  N   GLY   204     -96.035  89.628   8.650  1.00149.83           N
ATOM   1495  CA  GLY   204     -94.693  89.144   8.863  1.00149.83           C
ATOM   1496  C   GLY   204     -94.497  87.882   8.064  1.00149.83           C
ATOM   1497  O   GLY   204     -95.432  87.389   7.434  1.00149.83           O
ATOM   1498  N   GLN   205     -93.258  87.327   8.070  1.00240.50           N
ATOM   1499  CA  GLN   205     -92.955  86.141   7.306  1.00240.50           C
ATOM   1500  CB  GLN   205     -92.331  86.460   5.939  1.00240.50           C
ATOM   1501  CG  GLN   205     -93.265  87.277   5.045  1.00240.50           C
ATOM   1502  CD  GLN   205     -92.537  87.596   3.749  1.00240.50           C
ATOM   1503  OE1 GLN   205     -91.556  86.943   3.396  1.00240.50           O
ATOM   1504  NE2 GLN   205     -93.027  88.633   3.017  1.00240.50           N
ATOM   1505  C   GLN   205     -91.958  85.300   8.060  1.00240.50           C
ATOM   1506  O   GLN   205     -91.447  85.714   9.100  1.00240.50           O
ATOM   1507  N   HIS   206     -91.670  84.073   7.555  1.00253.10           N
ATOM   1508  CA  HIS   206     -90.734  83.196   8.215  1.00253.10           C
ATOM   1509  ND1 HIS   206     -93.532  82.822  10.108  1.00253.10           N
ATOM   1510  CG  HIS   206     -92.199  82.479  10.148  1.00253.10           C
ATOM   1511  CB  HIS   206     -91.405  82.027   8.958  1.00253.10           C
ATOM   1512  NE2 HIS   206     -92.872  83.091  12.214  1.00253.10           N
ATOM   1513  CD2 HIS   206     -91.812  82.650  11.443  1.00253.10           C
ATOM   1514  CE1 HIS   206     -93.883  83.180  11.369  1.00253.10           C
ATOM   1515  C   HIS   206     -89.765  82.616   7.214  1.00253.10           C
ATOM   1516  O   HIS   206     -90.048  82.494   6.023  1.00253.10           O
ATOM   1517  N   PRO   207     -88.594  82.303   7.723  1.00174.02           N
ATOM   1518  CA  PRO   207     -87.512  81.761   6.922  1.00174.02           C
ATOM   1519  CD  PRO   207     -88.088  83.146   8.794  1.00174.02           C
ATOM   1520  CB  PRO   207     -86.223  82.095   7.669  1.00174.02           C
ATOM   1521  CG  PRO   207     -86.589  83.320   8.519  1.00174.02           C
ATOM   1522  C   PRO   207     -87.594  80.289   6.621  1.00174.02           C
ATOM   1523  O   PRO   207     -88.301  79.562   7.317  1.00174.02           O
ATOM   1524  N   PRO   208     -86.894  79.884   5.583  1.00165.11           N
ATOM   1525  CA  PRO   208     -86.822  78.490   5.194  1.00165.11           C
ATOM   1526  CD  PRO   208     -86.826  80.762   4.425  1.00165.11           C
ATOM   1527  CB  PRO   208     -86.510  78.477   3.699  1.00165.11           C
ATOM   1528  CG  PRO   208     -86.986  79.849   3.201  1.00165.11           C
ATOM   1529  C   PRO   208     -85.775  77.718   5.946  1.00165.11           C
ATOM   1530  O   PRO   208     -84.849  78.331   6.475  1.00165.11           O
ATOM   1531  N   ASP   209     -85.908  76.371   5.999  1.00202.90           N
ATOM   1532  CA  ASP   209     -84.913  75.510   6.591  1.00202.90           C
ATOM   1533  CB  ASP   209     -85.481  74.302   7.368  1.00202.90           C
ATOM   1534  CG  ASP   209     -84.400  73.718   8.287  1.00202.90           C
ATOM   1535  OD1 ASP   209     -83.261  74.258   8.318  1.00202.90           O
ATOM   1536  OD2 ASP   209     -84.707  72.706   8.972  1.00202.90           O
ATOM   1537  C   ASP   209     -84.063  74.986   5.462  1.00202.90           C
ATOM   1538  O   ASP   209     -84.118  75.510   4.351  1.00202.90           O
ATOM   1539  N   ALA   210     -83.246  73.937   5.728  1.00230.42           N
ATOM   1540  CA  ALA   210     -82.337  73.343   4.780  1.00230.42           C
ATOM   1541  CB  ALA   210     -80.873  73.756   5.000  1.00230.42           C
ATOM   1542  C   ALA   210     -82.375  71.849   4.955  1.00230.42           C
ATOM   1543  O   ALA   210     -82.947  71.341   5.918  1.00230.42           O
ATOM   1544  N   CYS   211     -81.769  71.103   4.001  1.00124.42           N
ATOM   1545  CA  CYS   211     -81.767  69.663   4.054  1.00124.42           C
ATOM   1546  CB  CYS   211     -81.952  68.982   2.686  1.00124.42           C
ATOM   1547  SG  CYS   211     -80.584  69.321   1.537  1.00124.42           S
ATOM   1548  C   CYS   211     -80.463  69.165   4.603  1.00124.42           C
ATOM   1549  O   CYS   211     -79.477  69.898   4.682  1.00124.42           O
ATOM   1550  N   ALA   212     -80.454  67.874   4.999  1.00184.60           N
ATOM   1551  CA  ALA   212     -79.337  67.184   5.587  1.00184.60           C
ATOM   1552  CB  ALA   212     -79.756  65.952   6.416  1.00184.60           C
ATOM   1553  C   ALA   212     -78.372  66.758   4.514  1.00184.60           C
ATOM   1554  O   ALA   212     -78.614  66.967   3.326  1.00184.60           O
ATOM   1555  N   PHE   213     -77.232  66.159   4.933  1.00197.73           N
ATOM   1556  CA  PHE   213     -76.120  65.744   4.109  1.00197.73           C
ATOM   1557  CB  PHE   213     -74.799  65.567   4.873  1.00197.73           C
ATOM   1558  CG  PHE   213     -74.127  66.868   5.142  1.00197.73           C
ATOM   1559  CD1 PHE   213     -74.445  67.641   6.235  1.00197.73           C
ATOM   1560  CD2 PHE   213     -73.141  67.294   4.284  1.00197.73           C
ATOM   1561  CE1 PHE   213     -73.784  68.828   6.456  1.00197.73           C
ATOM   1562  CE2 PHE   213     -72.479  68.476   4.500  1.00197.73           C
ATOM   1563  CZ  PHE   213     -72.802  69.246   5.590  1.00197.73           C
ATOM   1564  C   PHE   213     -76.345  64.409   3.447  1.00197.73           C
ATOM   1565  O   PHE   213     -77.473  63.946   3.295  1.00197.73           O
ATOM   1566  N   ARG   214     -75.197  63.819   3.010  1.00244.92           N
ATOM   1567  CA  ARG   214     -74.892  62.616   2.254  1.00244.92           C
ATOM   1568  CB  ARG   214     -73.417  62.535   1.887  1.00244.92           C
ATOM   1569  CG  ARG   214     -72.606  62.509   3.180  1.00244.92           C
ATOM   1570  CD  ARG   214     -71.091  62.447   3.007  1.00244.92           C
ATOM   1571  NE  ARG   214     -70.524  62.397   4.383  1.00244.92           N
ATOM   1572  CZ  ARG   214     -70.507  63.541   5.129  1.00244.92           C
ATOM   1573  NH1 ARG   214     -70.859  64.722   4.544  1.00244.92           N
ATOM   1574  NH2 ARG   214     -70.192  63.506   6.455  1.00244.92           N
ATOM   1575  C   ARG   214     -75.112  61.346   3.018  1.00244.92           C
ATOM   1576  O   ARG   214     -75.456  61.355   4.199  1.00244.92           O
ATOM   1577  N   ARG   215     -75.090  60.223   2.250  1.00181.46           N
ATOM   1578  CA  ARG   215     -75.201  58.843   2.677  1.00181.46           C
ATOM   1579  CB  ARG   215     -76.017  58.009   1.683  1.00181.46           C
ATOM   1580  CG  ARG   215     -77.479  58.487   1.621  1.00181.46           C
ATOM   1581  CD  ARG   215     -78.247  58.009   0.382  1.00181.46           C
ATOM   1582  NE  ARG   215     -79.671  58.457   0.504  1.00181.46           N
ATOM   1583  CZ  ARG   215     -80.050  59.739   0.221  1.00181.46           C
ATOM   1584  NH1 ARG   215     -79.108  60.707   0.019  1.00181.46           N
ATOM   1585  NH2 ARG   215     -81.373  60.067   0.135  1.00181.46           N
ATOM   1586  C   ARG   215     -73.945  58.098   3.140  1.00181.46           C
ATOM   1587  O   ARG   215     -74.034  57.333   4.097  1.00181.46           O
ATOM   1588  N   GLY   216     -72.749  58.262   2.499  1.00333.06           N
ATOM   1589  CA  GLY   216     -71.549  57.645   3.032  1.00333.06           C
ATOM   1590  C   GLY   216     -70.621  56.989   2.036  1.00333.06           C
ATOM   1591  O   GLY   216     -69.940  57.689   1.288  1.00333.06           O
ATOM   1592  N   ARG   217     -70.552  55.640   1.980  1.00239.94           N
ATOM   1593  CA  ARG   217     -69.532  55.072   1.142  1.00239.94           C
ATOM   1594  CB  ARG   217     -69.766  55.230  -0.362  1.00239.94           C
ATOM   1595  CG  ARG   217     -70.733  54.157  -0.852  1.00239.94           C
ATOM   1596  CD  ARG   217     -70.624  53.832  -2.338  1.00239.94           C
ATOM   1597  NE  ARG   217     -70.966  52.387  -2.455  1.00239.94           N
ATOM   1598  CZ  ARG   217     -70.019  51.458  -2.126  1.00239.94           C
ATOM   1599  NH1 ARG   217     -68.793  51.868  -1.687  1.00239.94           N
ATOM   1600  NH2 ARG   217     -70.290  50.125  -2.228  1.00239.94           N
ATOM   1601  C   ARG   217     -68.178  55.614   1.529  1.00239.94           C
ATOM   1602  O   ARG   217     -67.822  55.614   2.706  1.00239.94           O
ATOM   1603  N   LYS   218     -67.396  56.101   0.530  1.00222.24           N
ATOM   1604  CA  LYS   218     -66.021  56.511   0.712  1.00222.24           C
ATOM   1605  CB  LYS   218     -65.319  57.035  -0.567  1.00222.24           C
ATOM   1606  CG  LYS   218     -65.303  58.558  -0.752  1.00222.24           C
ATOM   1607  CD  LYS   218     -66.667  59.245  -0.813  1.00222.24           C
ATOM   1608  CE  LYS   218     -66.928  59.965  -2.132  1.00222.24           C
ATOM   1609  NZ  LYS   218     -65.837  60.921  -2.436  1.00222.24           N
ATOM   1610  C   LYS   218     -65.909  57.583   1.752  1.00222.24           C
ATOM   1611  O   LYS   218     -66.713  58.510   1.816  1.00222.24           O
ATOM   1612  N   LYS   219     -64.941  57.390   2.672  1.00211.19           N
ATOM   1613  CA  LYS   219     -64.585  58.282   3.745  1.00211.19           C
ATOM   1614  CB  LYS   219     -63.862  57.507   4.873  1.00211.19           C
ATOM   1615  CG  LYS   219     -63.032  58.314   5.879  1.00211.19           C
ATOM   1616  CD  LYS   219     -61.682  58.790   5.329  1.00211.19           C
ATOM   1617  CE  LYS   219     -61.026  57.793   4.365  1.00211.19           C
ATOM   1618  NZ  LYS   219     -60.562  56.590   5.089  1.00211.19           N
ATOM   1619  C   LYS   219     -63.731  59.454   3.330  1.00211.19           C
ATOM   1620  O   LYS   219     -63.967  60.592   3.734  1.00211.19           O
ATOM   1621  N   ARG   220     -62.737  59.200   2.465  1.00200.19           N
ATOM   1622  CA  ARG   220     -61.635  60.094   2.244  1.00200.19           C
ATOM   1623  CB  ARG   220     -60.516  59.454   1.398  1.00200.19           C
ATOM   1624  CG  ARG   220     -60.896  59.188  -0.065  1.00200.19           C
ATOM   1625  CD  ARG   220     -62.332  58.711  -0.280  1.00200.19           C
ATOM   1626  NE  ARG   220     -62.421  57.305   0.199  1.00200.19           N
ATOM   1627  CZ  ARG   220     -62.466  56.294  -0.714  1.00200.19           C
ATOM   1628  NH1 ARG   220     -62.453  56.586  -2.047  1.00200.19           N
ATOM   1629  NH2 ARG   220     -62.551  54.998  -0.297  1.00200.19           N
ATOM   1630  C   ARG   220     -61.955  61.401   1.587  1.00200.19           C
ATOM   1631  O   ARG   220     -62.886  61.549   0.800  1.00200.19           O
ATOM   1632  N   ILE   221     -61.140  62.406   1.972  1.00125.01           N
ATOM   1633  CA  ILE   221     -61.056  63.723   1.413  1.00125.01           C
ATOM   1634  CB  ILE   221     -61.729  64.779   2.240  1.00125.01           C
ATOM   1635  CG1 ILE   221     -61.046  64.917   3.616  1.00125.01           C
ATOM   1636  CG2 ILE   221     -63.227  64.436   2.315  1.00125.01           C
ATOM   1637  CD1 ILE   221     -61.143  63.677   4.506  1.00125.01           C
ATOM   1638  C   ILE   221     -59.584  63.995   1.489  1.00125.01           C
ATOM   1639  O   ILE   221     -58.940  63.340   2.304  1.00125.01           O
ATOM   1640  N   PRO   222     -58.978  64.845   0.700  1.00146.85           N
ATOM   1641  CA  PRO   222     -57.576  65.111   0.909  1.00146.85           C
ATOM   1642  CD  PRO   222     -59.348  64.957  -0.700  1.00146.85           C
ATOM   1643  CB  PRO   222     -57.091  65.820  -0.349  1.00146.85           C
ATOM   1644  CG  PRO   222     -58.035  65.276  -1.438  1.00146.85           C
ATOM   1645  C   PRO   222     -57.437  65.914   2.164  1.00146.85           C
ATOM   1646  O   PRO   222     -58.286  66.777   2.389  1.00146.85           O
ATOM   1647  N   TYR   223     -56.446  65.597   3.030  1.00 94.68           N
ATOM   1648  CA  TYR   223     -56.328  66.324   4.260  1.00 94.68           C
ATOM   1649  CB  TYR   223     -55.552  65.529   5.315  1.00 94.68           C
ATOM   1650  CG  TYR   223     -56.007  66.004   6.646  1.00 94.68           C
ATOM   1651  CD1 TYR   223     -57.214  65.550   7.126  1.00 94.68           C
ATOM   1652  CD2 TYR   223     -55.250  66.862   7.408  1.00 94.68           C
ATOM   1653  CE1 TYR   223     -57.671  65.952   8.354  1.00 94.68           C
ATOM   1654  CE2 TYR   223     -55.705  67.266   8.640  1.00 94.68           C
ATOM   1655  CZ  TYR   223     -56.912  66.810   9.109  1.00 94.68           C
ATOM   1656  OH  TYR   223     -57.376  67.225  10.375  1.00 94.68           O
ATOM   1657  C   TYR   223     -55.649  67.648   4.083  1.00 94.68           C
ATOM   1658  O   TYR   223     -56.220  68.683   4.420  1.00 94.68           O
ATOM   1659  N   SER   224     -54.425  67.654   3.505  1.00 55.62           N
ATOM   1660  CA  SER   224     -53.689  68.884   3.384  1.00 55.62           C
ATOM   1661  CB  SER   224     -52.971  69.294   4.677  1.00 55.62           C
ATOM   1662  OG  SER   224     -53.904  69.425   5.738  1.00 55.62           O
ATOM   1663  C   SER   224     -52.616  68.647   2.377  1.00 55.62           C
ATOM   1664  O   SER   224     -52.221  67.508   2.141  1.00 55.62           O
ATOM   1665  N   LYS   225     -52.118  69.721   1.737  1.00138.25           N
ATOM   1666  CA  LYS   225     -51.096  69.520   0.755  1.00138.25           C
ATOM   1667  CB  LYS   225     -50.842  70.732  -0.156  1.00138.25           C
ATOM   1668  CG  LYS   225     -50.237  71.948   0.535  1.00138.25           C
ATOM   1669  CD  LYS   225     -49.609  72.939  -0.452  1.00138.25           C
ATOM   1670  CE  LYS   225     -50.308  73.024  -1.816  1.00138.25           C
ATOM   1671  NZ  LYS   225     -49.801  71.974  -2.730  1.00138.25           N
ATOM   1672  C   LYS   225     -49.808  69.115   1.415  1.00138.25           C
ATOM   1673  O   LYS   225     -49.066  68.292   0.884  1.00138.25           O
ATOM   1674  N   GLY   226     -49.491  69.702   2.583  1.00 38.69           N
ATOM   1675  CA  GLY   226     -48.280  69.378   3.287  1.00 38.69           C
ATOM   1676  C   GLY   226     -48.361  67.966   3.757  1.00 38.69           C
ATOM   1677  O   GLY   226     -47.350  67.288   3.936  1.00 38.69           O
ATOM   1678  N   GLN   227     -49.583  67.531   4.091  1.00122.67           N
ATOM   1679  CA  GLN   227     -49.758  66.201   4.573  1.00122.67           C
ATOM   1680  CB  GLN   227     -51.173  65.983   5.139  1.00122.67           C
ATOM   1681  CG  GLN   227     -51.361  66.440   6.594  1.00122.67           C
ATOM   1682  CD  GLN   227     -50.871  67.869   6.814  1.00122.67           C
ATOM   1683  OE1 GLN   227     -51.660  68.777   7.068  1.00122.67           O
ATOM   1684  NE2 GLN   227     -49.526  68.068   6.765  1.00122.67           N
ATOM   1685  C   GLN   227     -49.512  65.225   3.467  1.00122.67           C
ATOM   1686  O   GLN   227     -48.761  64.266   3.625  1.00122.67           O
ATOM   1687  N   LEU   228     -50.129  65.455   2.297  1.00113.13           N
ATOM   1688  CA  LEU   228     -49.980  64.557   1.189  1.00113.13           C
ATOM   1689  CB  LEU   228     -50.975  64.793   0.040  1.00113.13           C
ATOM   1690  CG  LEU   228     -52.375  64.219   0.327  1.00113.13           C
ATOM   1691  CD1 LEU   228     -52.325  62.681   0.365  1.00113.13           C
ATOM   1692  CD2 LEU   228     -52.991  64.821   1.600  1.00113.13           C
ATOM   1693  C   LEU   228     -48.604  64.644   0.638  1.00113.13           C
ATOM   1694  O   LEU   228     -48.075  63.654   0.138  1.00113.13           O
ATOM   1695  N   ARG   229     -48.009  65.847   0.663  1.00 91.74           N
ATOM   1696  CA  ARG   229     -46.701  66.025   0.109  1.00 91.74           C
ATOM   1697  CB  ARG   229     -46.249  67.495   0.119  1.00 91.74           C
ATOM   1698  CG  ARG   229     -44.849  67.715  -0.460  1.00 91.74           C
ATOM   1699  CD  ARG   229     -43.807  68.103   0.591  1.00 91.74           C
ATOM   1700  NE  ARG   229     -44.181  69.449   1.110  1.00 91.74           N
ATOM   1701  CZ  ARG   229     -43.686  70.571   0.511  1.00 91.74           C
ATOM   1702  NH1 ARG   229     -42.842  70.457  -0.556  1.00 91.74           N
ATOM   1703  NH2 ARG   229     -44.031  71.806   0.980  1.00 91.74           N
ATOM   1704  C   ARG   229     -45.700  65.233   0.886  1.00 91.74           C
ATOM   1705  O   ARG   229     -44.861  64.545   0.309  1.00 91.74           O
ATOM   1706  N   GLU   230     -45.773  65.302   2.225  1.00 86.56           N
ATOM   1707  CA  GLU   230     -44.833  64.641   3.084  1.00 86.56           C
ATOM   1708  CB  GLU   230     -45.082  64.978   4.562  1.00 86.56           C
ATOM   1709  CG  GLU   230     -44.707  66.408   4.941  1.00 86.56           C
ATOM   1710  CD  GLU   230     -43.322  66.353   5.559  1.00 86.56           C
ATOM   1711  OE1 GLU   230     -43.225  65.937   6.746  1.00 86.56           O
ATOM   1712  OE2 GLU   230     -42.343  66.718   4.857  1.00 86.56           O
ATOM   1713  C   GLU   230     -44.972  63.158   2.963  1.00 86.56           C
ATOM   1714  O   GLU   230     -43.988  62.422   3.042  1.00 86.56           O
ATOM   1715  N   LEU   231     -46.216  62.669   2.835  1.00116.51           N
ATOM   1716  CA  LEU   231     -46.408  61.251   2.766  1.00116.51           C
ATOM   1717  CB  LEU   231     -47.881  60.819   2.874  1.00116.51           C
ATOM   1718  CG  LEU   231     -48.395  60.740   4.325  1.00116.51           C
ATOM   1719  CD1 LEU   231     -47.792  59.522   5.042  1.00116.51           C
ATOM   1720  CD2 LEU   231     -48.151  62.042   5.101  1.00116.51           C
ATOM   1721  C   LEU   231     -45.835  60.682   1.513  1.00116.51           C
ATOM   1722  O   LEU   231     -45.116  59.686   1.545  1.00116.51           O
ATOM   1723  N   GLU   232     -46.128  61.321   0.374  1.00146.85           N
ATOM   1724  CA  GLU   232     -45.712  60.828  -0.901  1.00146.85           C
ATOM   1725  CB  GLU   232     -46.310  61.665  -2.041  1.00146.85           C
ATOM   1726  CG  GLU   232     -46.474  60.900  -3.350  1.00146.85           C
ATOM   1727  CD  GLU   232     -47.818  60.188  -3.293  1.00146.85           C
ATOM   1728  OE1 GLU   232     -48.357  60.029  -2.165  1.00146.85           O
ATOM   1729  OE2 GLU   232     -48.327  59.797  -4.378  1.00146.85           O
ATOM   1730  C   GLU   232     -44.226  60.918  -0.995  1.00146.85           C
ATOM   1731  O   GLU   232     -43.568  60.059  -1.577  1.00146.85           O
ATOM   1732  N   ARG   233     -43.649  61.996  -0.456  1.00195.03           N
ATOM   1733  CA  ARG   233     -42.238  62.115  -0.608  1.00195.03           C
ATOM   1734  CB  ARG   233     -41.703  63.460  -0.108  1.00195.03           C
ATOM   1735  CG  ARG   233     -42.032  63.737   1.353  1.00195.03           C
ATOM   1736  CD  ARG   233     -40.781  64.091   2.143  1.00195.03           C
ATOM   1737  NE  ARG   233     -40.039  62.806   2.278  1.00195.03           N
ATOM   1738  CZ  ARG   233     -39.196  62.369   1.296  1.00195.03           C
ATOM   1739  NH1 ARG   233     -38.881  63.166   0.235  1.00195.03           N
ATOM   1740  NH2 ARG   233     -38.711  61.095   1.350  1.00195.03           N
ATOM   1741  C   ARG   233     -41.521  61.023   0.129  1.00195.03           C
ATOM   1742  O   ARG   233     -40.677  60.327  -0.435  1.00195.03           O
ATOM   1743  N   GLU   234     -41.859  60.818   1.413  1.00 95.71           N
ATOM   1744  CA  GLU   234     -41.154  59.872   2.234  1.00 95.71           C
ATOM   1745  CB  GLU   234     -41.688  59.841   3.674  1.00 95.71           C
ATOM   1746  CG  GLU   234     -41.447  61.141   4.441  1.00 95.71           C
ATOM   1747  CD  GLU   234     -39.987  61.168   4.866  1.00 95.71           C
ATOM   1748  OE1 GLU   234     -39.122  60.780   4.036  1.00 95.71           O
ATOM   1749  OE2 GLU   234     -39.718  61.569   6.030  1.00 95.71           O
ATOM   1750  C   GLU   234     -41.351  58.507   1.668  1.00 95.71           C
ATOM   1751  O   GLU   234     -40.474  57.646   1.760  1.00 95.71           O
ATOM   1752  N   TYR   235     -42.558  58.259   1.137  1.00 69.19           N
ATOM   1753  CA  TYR   235     -42.879  56.986   0.566  1.00 69.19           C
ATOM   1754  CB  TYR   235     -44.386  56.838   0.291  1.00 69.19           C
ATOM   1755  CG  TYR   235     -44.684  55.386   0.131  1.00 69.19           C
ATOM   1756  CD1 TYR   235     -44.508  54.741  -1.071  1.00 69.19           C
ATOM   1757  CD2 TYR   235     -45.148  54.670   1.212  1.00 69.19           C
ATOM   1758  CE1 TYR   235     -44.793  53.400  -1.189  1.00 69.19           C
ATOM   1759  CE2 TYR   235     -45.435  53.331   1.101  1.00 69.19           C
ATOM   1760  CZ  TYR   235     -45.257  52.693  -0.104  1.00 69.19           C
ATOM   1761  OH  TYR   235     -45.549  51.318  -0.230  1.00 69.19           O
ATOM   1762  C   TYR   235     -42.142  56.825  -0.730  1.00 69.19           C
ATOM   1763  O   TYR   235     -41.656  55.742  -1.042  1.00 69.19           O
ATOM   1764  N   ALA   236     -42.072  57.904  -1.534  1.00 43.97           N
ATOM   1765  CA  ALA   236     -41.448  57.891  -2.830  1.00 43.97           C
ATOM   1766  CB  ALA   236     -41.609  59.234  -3.563  1.00 43.97           C
ATOM   1767  C   ALA   236     -39.978  57.635  -2.721  1.00 43.97           C
ATOM   1768  O   ALA   236     -39.410  56.912  -3.538  1.00 43.97           O
ATOM   1769  N   ALA   237     -39.323  58.235  -1.711  1.00 52.35           N
ATOM   1770  CA  ALA   237     -37.895  58.156  -1.598  1.00 52.35           C
ATOM   1771  CB  ALA   237     -37.356  58.948  -0.395  1.00 52.35           C
ATOM   1772  C   ALA   237     -37.446  56.738  -1.427  1.00 52.35           C
ATOM   1773  O   ALA   237     -36.513  56.294  -2.092  1.00 52.35           O
ATOM   1774  N   ASN   238     -38.113  55.981  -0.542  1.00186.25           N
ATOM   1775  CA  ASN   238     -37.716  54.632  -0.268  1.00186.25           C
ATOM   1776  CB  ASN   238     -36.859  54.505   1.001  1.00186.25           C
ATOM   1777  CG  ASN   238     -35.539  55.217   0.738  1.00186.25           C
ATOM   1778  OD1 ASN   238     -34.905  55.015  -0.296  1.00186.25           O
ATOM   1779  ND2 ASN   238     -35.116  56.086   1.695  1.00186.25           N
ATOM   1780  C   ASN   238     -38.984  53.875  -0.047  1.00186.25           C
ATOM   1781  O   ASN   238     -39.903  53.939  -0.855  1.00186.25           O
ATOM   1782  N   LYS   239     -38.996  52.940   0.910  1.00213.13           N
ATOM   1783  CA  LYS   239     -40.239  52.331   1.280  1.00213.13           C
ATOM   1784  CB  LYS   239     -40.062  50.856   1.666  1.00213.13           C
ATOM   1785  CG  LYS   239     -39.073  50.637   2.808  1.00213.13           C
ATOM   1786  CD  LYS   239     -39.028  49.188   3.286  1.00213.13           C
ATOM   1787  CE  LYS   239     -38.736  48.206   2.151  1.00213.13           C
ATOM   1788  NZ  LYS   239     -37.552  48.661   1.389  1.00213.13           N
ATOM   1789  C   LYS   239     -40.915  53.038   2.415  1.00213.13           C
ATOM   1790  O   LYS   239     -42.114  53.315   2.374  1.00213.13           O
ATOM   1791  N   PHE   240     -40.138  53.364   3.471  1.00140.18           N
ATOM   1792  CA  PHE   240     -40.778  53.855   4.653  1.00140.18           C
ATOM   1793  CB  PHE   240     -41.220  52.698   5.567  1.00140.18           C
ATOM   1794  CG  PHE   240     -42.439  53.096   6.326  1.00140.18           C
ATOM   1795  CD1 PHE   240     -42.378  53.829   7.487  1.00140.18           C
ATOM   1796  CD2 PHE   240     -43.671  52.708   5.851  1.00140.18           C
ATOM   1797  CE1 PHE   240     -43.531  54.171   8.156  1.00140.18           C
ATOM   1798  CE2 PHE   240     -44.826  53.046   6.514  1.00140.18           C
ATOM   1799  CZ  PHE   240     -44.756  53.781   7.671  1.00140.18           C
ATOM   1800  C   PHE   240     -39.759  54.671   5.389  1.00140.18           C
ATOM   1801  O   PHE   240     -38.596  54.743   4.994  1.00140.18           O
ATOM   1802  N   ILE   241     -40.176  55.300   6.503  1.00125.14           N
ATOM   1803  CA  ILE   241     -39.314  56.177   7.238  1.00125.14           C
ATOM   1804  CB  ILE   241     -39.839  57.583   7.342  1.00125.14           C
ATOM   1805  CG1 ILE   241     -41.200  57.630   8.063  1.00125.14           C
ATOM   1806  CG2 ILE   241     -39.857  58.183   5.930  1.00125.14           C
ATOM   1807  CD1 ILE   241     -42.336  56.902   7.348  1.00125.14           C
ATOM   1808  C   ILE   241     -39.129  55.654   8.626  1.00125.14           C
ATOM   1809  O   ILE   241     -39.914  54.849   9.125  1.00125.14           O
ATOM   1810  N   THR   242     -38.042  56.114   9.276  1.00110.10           N
ATOM   1811  CA  THR   242     -37.661  55.673  10.587  1.00110.10           C
ATOM   1812  CB  THR   242     -36.328  56.233  10.996  1.00110.10           C
ATOM   1813  OG1 THR   242     -35.366  55.934  10.000  1.00110.10           O
ATOM   1814  CG2 THR   242     -35.882  55.603  12.325  1.00110.10           C
ATOM   1815  C   THR   242     -38.681  56.185  11.550  1.00110.10           C
ATOM   1816  O   THR   242     -39.502  57.029  11.211  1.00110.10           O
ATOM   1817  N   LYS   243     -38.657  55.686  12.796  1.00115.84           N
ATOM   1818  CA  LYS   243     -39.629  56.099  13.761  1.00115.84           C
ATOM   1819  CB  LYS   243     -39.388  55.472  15.144  1.00115.84           C
ATOM   1820  CG  LYS   243     -39.289  53.946  15.104  1.00115.84           C
ATOM   1821  CD  LYS   243     -40.483  53.269  14.430  1.00115.84           C
ATOM   1822  CE  LYS   243     -40.376  53.234  12.904  1.00115.84           C
ATOM   1823  NZ  LYS   243     -41.530  52.505  12.333  1.00115.84           N
ATOM   1824  C   LYS   243     -39.482  57.576  13.904  1.00115.84           C
ATOM   1825  O   LYS   243     -40.466  58.300  14.047  1.00115.84           O
ATOM   1826  N   ASP   244     -38.227  58.059  13.881  1.00 80.37           N
ATOM   1827  CA  ASP   244     -37.972  59.463  14.005  1.00 80.37           C
ATOM   1828  CB  ASP   244     -36.471  59.792  14.001  1.00 80.37           C
ATOM   1829  CG  ASP   244     -35.898  59.356  15.335  1.00 80.37           C
ATOM   1830  OD1 ASP   244     -36.604  59.557  16.358  1.00 80.37           O
ATOM   1831  OD2 ASP   244     -34.761  58.813  15.353  1.00 80.37           O
ATOM   1832  C   ASP   244     -38.556  60.165  12.825  1.00 80.37           C
ATOM   1833  O   ASP   244     -39.175  61.216  12.967  1.00 80.37           O
ATOM   1834  N   LYS   245     -38.351  59.600  11.621  1.00 93.81           N
ATOM   1835  CA  LYS   245     -38.802  60.220  10.408  1.00 93.81           C
ATOM   1836  CB  LYS   245     -38.278  59.501   9.154  1.00 93.81           C
ATOM   1837  CG  LYS   245     -36.772  59.672   8.959  1.00 93.81           C
ATOM   1838  CD  LYS   245     -35.939  59.006  10.053  1.00 93.81           C
ATOM   1839  CE  LYS   245     -34.436  59.260   9.926  1.00 93.81           C
ATOM   1840  NZ  LYS   245     -33.715  58.579  11.025  1.00 93.81           N
ATOM   1841  C   LYS   245     -40.297  60.243  10.327  1.00 93.81           C
ATOM   1842  O   LYS   245     -40.896  61.258   9.979  1.00 93.81           O
ATOM   1843  N   ARG   246     -40.947  59.117  10.655  1.00101.41           N
ATOM   1844  CA  ARG   246     -42.374  59.028  10.563  1.00101.41           C
ATOM   1845  CB  ARG   246     -42.941  57.637  10.872  1.00101.41           C
ATOM   1846  CG  ARG   246     -42.702  57.146  12.296  1.00101.41           C
ATOM   1847  CD  ARG   246     -43.506  55.880  12.581  1.00101.41           C
ATOM   1848  NE  ARG   246     -43.252  55.454  13.983  1.00101.41           N
ATOM   1849  CZ  ARG   246     -43.972  54.414  14.497  1.00101.41           C
ATOM   1850  NH1 ARG   246     -44.906  53.786  13.723  1.00101.41           N
ATOM   1851  NH2 ARG   246     -43.761  53.996  15.778  1.00101.41           N
ATOM   1852  C   ARG   246     -42.944  59.975  11.560  1.00101.41           C
ATOM   1853  O   ARG   246     -44.052  60.483  11.391  1.00101.41           O
ATOM   1854  N   ARG   247     -42.210  60.176  12.668  1.00102.04           N
ATOM   1855  CA  ARG   247     -42.631  61.087  13.694  1.00102.04           C
ATOM   1856  CB  ARG   247     -41.676  61.145  14.900  1.00102.04           C
ATOM   1857  CG  ARG   247     -41.803  59.993  15.897  1.00102.04           C
ATOM   1858  CD  ARG   247     -40.898  60.167  17.120  1.00102.04           C
ATOM   1859  NE  ARG   247     -41.322  59.187  18.159  1.00102.04           N
ATOM   1860  CZ  ARG   247     -40.849  57.908  18.131  1.00102.04           C
ATOM   1861  NH1 ARG   247     -40.021  57.512  17.121  1.00102.04           N
ATOM   1862  NH2 ARG   247     -41.207  57.028  19.111  1.00102.04           N
ATOM   1863  C   ARG   247     -42.642  62.471  13.134  1.00102.04           C
ATOM   1864  O   ARG   247     -43.540  63.260  13.422  1.00102.04           O
ATOM   1865  N   LYS   248     -41.633  62.806  12.310  1.00 39.90           N
ATOM   1866  CA  LYS   248     -41.522  64.134  11.790  1.00 39.90           C
ATOM   1867  CB  LYS   248     -40.310  64.280  10.855  1.00 39.90           C
ATOM   1868  CG  LYS   248     -38.976  64.066  11.577  1.00 39.90           C
ATOM   1869  CD  LYS   248     -37.799  63.810  10.634  1.00 39.90           C
ATOM   1870  CE  LYS   248     -36.466  63.603  11.355  1.00 39.90           C
ATOM   1871  NZ  LYS   248     -35.412  63.252  10.377  1.00 39.90           N
ATOM   1872  C   LYS   248     -42.761  64.409  11.009  1.00 39.90           C
ATOM   1873  O   LYS   248     -43.319  65.504  11.070  1.00 39.90           O
ATOM   1874  N   ILE   249     -43.238  63.406  10.253  1.00 67.87           N
ATOM   1875  CA  ILE   249     -44.414  63.637   9.481  1.00 67.87           C
ATOM   1876  CB  ILE   249     -44.824  62.423   8.699  1.00 67.87           C
ATOM   1877  CG1 ILE   249     -43.713  62.003   7.722  1.00 67.87           C
ATOM   1878  CG2 ILE   249     -46.171  62.725   8.021  1.00 67.87           C
ATOM   1879  CD1 ILE   249     -43.940  60.622   7.106  1.00 67.87           C
ATOM   1880  C   ILE   249     -45.537  63.936  10.412  1.00 67.87           C
ATOM   1881  O   ILE   249     -46.076  65.031  10.380  1.00 67.87           O
ATOM   1882  N   SER   250     -45.838  63.035  11.362  1.00100.65           N
ATOM   1883  CA  SER   250     -46.984  63.233  12.207  1.00100.65           C
ATOM   1884  CB  SER   250     -47.197  62.100  13.223  1.00100.65           C
ATOM   1885  OG  SER   250     -46.156  62.113  14.187  1.00100.65           O
ATOM   1886  C   SER   250     -46.797  64.506  12.967  1.00100.65           C
ATOM   1887  O   SER   250     -47.764  65.103  13.433  1.00100.65           O
ATOM   1888  N   ALA   251     -45.539  64.934  13.162  1.00 42.61           N
ATOM   1889  CA  ALA   251     -45.330  66.183  13.830  1.00 42.61           C
ATOM   1890  CB  ALA   251     -43.845  66.447  14.138  1.00 42.61           C
ATOM   1891  C   ALA   251     -45.812  67.302  12.951  1.00 42.61           C
ATOM   1892  O   ALA   251     -46.513  68.204  13.408  1.00 42.61           O
ATOM   1893  N   ALA   252     -45.416  67.278  11.659  1.00 56.42           N
ATOM   1894  CA  ALA   252     -45.778  68.306  10.715  1.00 56.42           C
ATOM   1895  CB  ALA   252     -45.004  68.188   9.390  1.00 56.42           C
ATOM   1896  C   ALA   252     -47.239  68.241  10.375  1.00 56.42           C
ATOM   1897  O   ALA   252     -47.931  69.250  10.263  1.00 56.42           O
ATOM   1898  N   THR   253     -47.710  67.010  10.149  1.00 93.48           N
ATOM   1899  CA  THR   253     -49.029  66.602   9.775  1.00 93.48           C
ATOM   1900  CB  THR   253     -49.045  65.215   9.203  1.00 93.48           C
ATOM   1901  OG1 THR   253     -48.524  64.286  10.140  1.00 93.48           O
ATOM   1902  CG2 THR   253     -48.182  65.212   7.928  1.00 93.48           C
ATOM   1903  C   THR   253     -49.944  66.681  10.955  1.00 93.48           C
ATOM   1904  O   THR   253     -51.161  66.720  10.797  1.00 93.48           O
ATOM   1905  N   SER   254     -49.366  66.712  12.170  1.00 77.44           N
ATOM   1906  CA  SER   254     -50.089  66.736  13.415  1.00 77.44           C
ATOM   1907  CB  SER   254     -50.948  68.002  13.594  1.00 77.44           C
ATOM   1908  OG  SER   254     -50.121  69.156  13.602  1.00 77.44           O
ATOM   1909  C   SER   254     -50.996  65.549  13.561  1.00 77.44           C
ATOM   1910  O   SER   254     -52.218  65.684  13.526  1.00 77.44           O
ATOM   1911  N   LEU   255     -50.401  64.343  13.708  1.00174.62           N
ATOM   1912  CA  LEU   255     -51.147  63.131  13.911  1.00174.62           C
ATOM   1913  CB  LEU   255     -51.021  62.123  12.761  1.00174.62           C
ATOM   1914  CG  LEU   255     -51.744  62.581  11.486  1.00174.62           C
ATOM   1915  CD1 LEU   255     -51.148  63.861  10.917  1.00174.62           C
ATOM   1916  CD2 LEU   255     -51.778  61.470  10.439  1.00174.62           C
ATOM   1917  C   LEU   255     -50.694  62.438  15.172  1.00174.62           C
ATOM   1918  O   LEU   255     -50.248  63.068  16.131  1.00174.62           O
ATOM   1919  N   SER   256     -51.001  61.124  15.251  1.00155.10           N
ATOM   1920  CA  SER   256     -50.637  60.250  16.340  1.00155.10           C
ATOM   1921  CB  SER   256     -51.776  59.306  16.747  1.00155.10           C
ATOM   1922  OG  SER   256     -52.082  58.438  15.669  1.00155.10           O
ATOM   1923  C   SER   256     -49.425  59.399  16.069  1.00155.10           C
ATOM   1924  O   SER   256     -49.042  58.595  16.918  1.00155.10           O
ATOM   1925  N   GLU   257     -48.845  59.483  14.859  1.00166.21           N
ATOM   1926  CA  GLU   257     -47.716  58.695  14.444  1.00166.21           C
ATOM   1927  CB  GLU   257     -46.668  58.593  15.561  1.00166.21           C
ATOM   1928  CG  GLU   257     -45.304  58.079  15.138  1.00166.21           C
ATOM   1929  CD  GLU   257     -44.444  58.141  16.391  1.00166.21           C
ATOM   1930  OE1 GLU   257     -44.251  59.273  16.910  1.00166.21           O
ATOM   1931  OE2 GLU   257     -43.984  57.066  16.857  1.00166.21           O
ATOM   1932  C   GLU   257     -48.218  57.323  14.120  1.00166.21           C
ATOM   1933  O   GLU   257     -47.810  56.712  13.135  1.00166.21           O
ATOM   1934  N   ARG   258     -49.226  56.854  14.870  1.00118.31           N
ATOM   1935  CA  ARG   258     -49.820  55.592  14.574  1.00118.31           C
ATOM   1936  CB  ARG   258     -50.874  55.199  15.617  1.00118.31           C
ATOM   1937  CG  ARG   258     -51.325  53.747  15.508  1.00118.31           C
ATOM   1938  CD  ARG   258     -50.224  52.753  15.880  1.00118.31           C
ATOM   1939  NE  ARG   258     -50.799  51.384  15.764  1.00118.31           N
ATOM   1940  CZ  ARG   258     -51.375  50.791  16.850  1.00118.31           C
ATOM   1941  NH1 ARG   258     -51.416  51.448  18.046  1.00118.31           N
ATOM   1942  NH2 ARG   258     -51.907  49.539  16.742  1.00118.31           N
ATOM   1943  C   ARG   258     -50.511  55.842  13.284  1.00118.31           C
ATOM   1944  O   ARG   258     -50.610  54.979  12.413  1.00118.31           O
ATOM   1945  N   GLN   259     -51.015  57.083  13.171  1.00 53.76           N
ATOM   1946  CA  GLN   259     -51.735  57.551  12.032  1.00 53.76           C
ATOM   1947  CB  GLN   259     -52.325  58.960  12.222  1.00 53.76           C
ATOM   1948  CG  GLN   259     -53.412  59.046  13.298  1.00 53.76           C
ATOM   1949  CD  GLN   259     -54.679  58.386  12.772  1.00 53.76           C
ATOM   1950  OE1 GLN   259     -54.631  57.335  12.133  1.00 53.76           O
ATOM   1951  NE2 GLN   259     -55.849  59.023  13.044  1.00 53.76           N
ATOM   1952  C   GLN   259     -50.819  57.613  10.856  1.00 53.76           C
ATOM   1953  O   GLN   259     -51.242  57.354   9.737  1.00 53.76           O
ATOM   1954  N   ILE   260     -49.547  57.998  11.041  1.00143.92           N
ATOM   1955  CA  ILE   260     -48.714  58.067   9.875  1.00143.92           C
ATOM   1956  CB  ILE   260     -47.373  58.716  10.125  1.00143.92           C
ATOM   1957  CG1 ILE   260     -46.463  57.903  11.064  1.00143.92           C
ATOM   1958  CG2 ILE   260     -47.658  60.138  10.635  1.00143.92           C
ATOM   1959  CD1 ILE   260     -45.713  56.762  10.375  1.00143.92           C
ATOM   1960  C   ILE   260     -48.541  56.678   9.369  1.00143.92           C
ATOM   1961  O   ILE   260     -48.656  56.408   8.174  1.00143.92           O
ATOM   1962  N   THR   261     -48.331  55.742  10.306  1.00 51.77           N
ATOM   1963  CA  THR   261     -48.065  54.383   9.965  1.00 51.77           C
ATOM   1964  CB  THR   261     -47.989  53.530  11.191  1.00 51.77           C
ATOM   1965  OG1 THR   261     -47.059  54.093  12.102  1.00 51.77           O
ATOM   1966  CG2 THR   261     -47.527  52.119  10.789  1.00 51.77           C
ATOM   1967  C   THR   261     -49.231  53.920   9.165  1.00 51.77           C
ATOM   1968  O   THR   261     -49.078  53.288   8.121  1.00 51.77           O
ATOM   1969  N   ILE   262     -50.444  54.251   9.636  1.00133.90           N
ATOM   1970  CA  ILE   262     -51.615  53.847   8.921  1.00133.90           C
ATOM   1971  CB  ILE   262     -52.921  54.067   9.647  1.00133.90           C
ATOM   1972  CG1 ILE   262     -54.017  53.189   9.021  1.00133.90           C
ATOM   1973  CG2 ILE   262     -53.290  55.555   9.616  1.00133.90           C
ATOM   1974  CD1 ILE   262     -53.817  51.698   9.271  1.00133.90           C
ATOM   1975  C   ILE   262     -51.646  54.580   7.620  1.00133.90           C
ATOM   1976  O   ILE   262     -52.070  54.043   6.600  1.00133.90           O
ATOM   1977  N   TRP   263     -51.184  55.842   7.632  1.00 76.88           N
ATOM   1978  CA  TRP   263     -51.265  56.703   6.494  1.00 76.88           C
ATOM   1979  CB  TRP   263     -50.707  58.105   6.797  1.00 76.88           C
ATOM   1980  CG  TRP   263     -51.119  59.173   5.812  1.00 76.88           C
ATOM   1981  CD2 TRP   263     -51.275  60.554   6.173  1.00 76.88           C
ATOM   1982  CD1 TRP   263     -51.472  59.075   4.499  1.00 76.88           C
ATOM   1983  NE1 TRP   263     -51.841  60.311   4.019  1.00 76.88           N
ATOM   1984  CE2 TRP   263     -51.726  61.230   5.040  1.00 76.88           C
ATOM   1985  CE3 TRP   263     -51.070  61.202   7.357  1.00 76.88           C
ATOM   1986  CZ2 TRP   263     -51.981  62.572   5.073  1.00 76.88           C
ATOM   1987  CZ3 TRP   263     -51.317  62.556   7.384  1.00 76.88           C
ATOM   1988  CH2 TRP   263     -51.765  63.228   6.265  1.00 76.88           C
ATOM   1989  C   TRP   263     -50.483  56.066   5.397  1.00 76.88           C
ATOM   1990  O   TRP   263     -50.923  56.025   4.250  1.00 76.88           O
ATOM   1991  N   PHE   264     -49.304  55.516   5.732  1.00 69.97           N
ATOM   1992  CA  PHE   264     -48.501  54.883   4.732  1.00 69.97           C
ATOM   1993  CB  PHE   264     -47.165  54.372   5.294  1.00 69.97           C
ATOM   1994  CG  PHE   264     -46.280  55.564   5.434  1.00 69.97           C
ATOM   1995  CD1 PHE   264     -46.604  56.587   6.295  1.00 69.97           C
ATOM   1996  CD2 PHE   264     -45.109  55.644   4.715  1.00 69.97           C
ATOM   1997  CE1 PHE   264     -45.783  57.683   6.421  1.00 69.97           C
ATOM   1998  CE2 PHE   264     -44.283  56.736   4.838  1.00 69.97           C
ATOM   1999  CZ  PHE   264     -44.621  57.760   5.689  1.00 69.97           C
ATOM   2000  C   PHE   264     -49.257  53.735   4.142  1.00 69.97           C
ATOM   2001  O   PHE   264     -49.298  53.578   2.923  1.00 69.97           O
ATOM   2002  N   GLN   265     -49.895  52.898   4.978  1.00 94.49           N
ATOM   2003  CA  GLN   265     -50.585  51.782   4.399  1.00 94.49           C
ATOM   2004  CB  GLN   265     -51.148  50.767   5.410  1.00 94.49           C
ATOM   2005  CG  GLN   265     -52.271  51.278   6.308  1.00 94.49           C
ATOM   2006  CD  GLN   265     -52.820  50.057   7.032  1.00 94.49           C
ATOM   2007  OE1 GLN   265     -54.006  49.747   6.940  1.00 94.49           O
ATOM   2008  NE2 GLN   265     -51.930  49.335   7.766  1.00 94.49           N
ATOM   2009  C   GLN   265     -51.711  52.293   3.559  1.00 94.49           C
ATOM   2010  O   GLN   265     -51.984  51.756   2.487  1.00 94.49           O
ATOM   2011  N   ASN   266     -52.392  53.359   4.021  1.00 54.82           N
ATOM   2012  CA  ASN   266     -53.505  53.894   3.290  1.00 54.82           C
ATOM   2013  CB  ASN   266     -54.198  55.064   4.013  1.00 54.82           C
ATOM   2014  CG  ASN   266     -55.542  55.326   3.338  1.00 54.82           C
ATOM   2015  OD1 ASN   266     -56.597  55.144   3.944  1.00 54.82           O
ATOM   2016  ND2 ASN   266     -55.512  55.763   2.050  1.00 54.82           N
ATOM   2017  C   ASN   266     -52.991  54.402   1.984  1.00 54.82           C
ATOM   2018  O   ASN   266     -53.628  54.239   0.947  1.00 54.82           O
ATOM   2019  N   ARG   267     -51.795  55.010   1.998  1.00164.52           N
ATOM   2020  CA  ARG   267     -51.227  55.557   0.805  1.00164.52           C
ATOM   2021  CB  ARG   267     -49.824  56.147   1.018  1.00164.52           C
ATOM   2022  CG  ARG   267     -49.835  57.530   1.659  1.00164.52           C
ATOM   2023  CD  ARG   267     -49.789  58.649   0.621  1.00164.52           C
ATOM   2024  NE  ARG   267     -50.902  58.412  -0.340  1.00164.52           N
ATOM   2025  CZ  ARG   267     -50.672  57.691  -1.474  1.00164.52           C
ATOM   2026  NH1 ARG   267     -49.436  57.159  -1.700  1.00164.52           N
ATOM   2027  NH2 ARG   267     -51.673  57.508  -2.382  1.00164.52           N
ATOM   2028  C   ARG   267     -51.073  54.438  -0.150  1.00164.52           C
ATOM   2029  O   ARG   267     -51.205  54.621  -1.358  1.00164.52           O
ATOM   2030  N   ARG   268     -50.740  53.252   0.375  1.00114.66           N
ATOM   2031  CA  ARG   268     -50.581  52.113  -0.468  1.00114.66           C
ATOM   2032  CB  ARG   268     -50.026  50.897   0.282  1.00114.66           C
ATOM   2033  CG  ARG   268     -49.256  49.943  -0.631  1.00114.66           C
ATOM   2034  CD  ARG   268     -50.055  49.456  -1.836  1.00114.66           C
ATOM   2035  NE  ARG   268     -49.085  48.840  -2.781  1.00114.66           N
ATOM   2036  CZ  ARG   268     -49.334  48.880  -4.122  1.00114.66           C
ATOM   2037  NH1 ARG   268     -50.511  49.396  -4.583  1.00114.66           N
ATOM   2038  NH2 ARG   268     -48.396  48.425  -5.002  1.00114.66           N
ATOM   2039  C   ARG   268     -51.930  51.768  -1.017  1.00114.66           C
ATOM   2040  O   ARG   268     -52.049  51.311  -2.150  1.00114.66           O
ATOM   2041  N   VAL   269     -52.982  51.952  -0.196  1.00 56.70           N
ATOM   2042  CA  VAL   269     -54.342  51.671  -0.567  1.00 56.70           C
ATOM   2043  CB  VAL   269     -55.292  51.907   0.570  1.00 56.70           C
ATOM   2044  CG1 VAL   269     -56.727  51.807   0.035  1.00 56.70           C
ATOM   2045  CG2 VAL   269     -54.979  50.912   1.699  1.00 56.70           C
ATOM   2046  C   VAL   269     -54.766  52.586  -1.657  1.00 56.70           C
ATOM   2047  O   VAL   269     -55.443  52.180  -2.596  1.00 56.70           O
ATOM   2048  N   LYS   270     -54.413  53.868  -1.514  1.00103.30           N
ATOM   2049  CA  LYS   270     -54.802  54.895  -2.420  1.00103.30           C
ATOM   2050  CB  LYS   270     -54.509  56.290  -1.850  1.00103.30           C
ATOM   2051  CG  LYS   270     -55.161  57.414  -2.649  1.00103.30           C
ATOM   2052  CD  LYS   270     -55.174  58.751  -1.909  1.00103.30           C
ATOM   2053  CE  LYS   270     -55.802  59.892  -2.712  1.00103.30           C
ATOM   2054  NZ  LYS   270     -55.756  61.146  -1.927  1.00103.30           N
ATOM   2055  C   LYS   270     -54.122  54.796  -3.740  1.00103.30           C
ATOM   2056  O   LYS   270     -54.741  55.013  -4.775  1.00103.30           O
ATOM   2057  N   GLU   271     -52.824  54.474  -3.738  1.00 75.95           N
ATOM   2058  CA  GLU   271     -52.048  54.493  -4.937  1.00 75.95           C
ATOM   2059  CB  GLU   271     -50.567  54.208  -4.654  1.00 75.95           C
ATOM   2060  CG  GLU   271     -50.336  52.840  -4.014  1.00 75.95           C
ATOM   2061  CD  GLU   271     -48.893  52.796  -3.540  1.00 75.95           C
ATOM   2062  OE1 GLU   271     -48.465  53.778  -2.876  1.00 75.95           O
ATOM   2063  OE2 GLU   271     -48.199  51.786  -3.833  1.00 75.95           O
ATOM   2064  C   GLU   271     -52.542  53.474  -5.911  1.00 75.95           C
ATOM   2065  O   GLU   271     -52.682  53.759  -7.097  1.00 75.95           O
ATOM   2066  N   LYS   272     -52.882  52.276  -5.416  1.00 98.65           N
ATOM   2067  CA  LYS   272     -53.250  51.152  -6.222  1.00 98.65           C
ATOM   2068  CB  LYS   272     -53.622  49.930  -5.365  1.00 98.65           C
ATOM   2069  CG  LYS   272     -54.758  50.214  -4.381  1.00 98.65           C
ATOM   2070  CD  LYS   272     -55.288  48.973  -3.661  1.00 98.65           C
ATOM   2071  CE  LYS   272     -56.398  49.285  -2.655  1.00 98.65           C
ATOM   2072  NZ  LYS   272     -56.846  48.042  -1.988  1.00 98.65           N
ATOM   2073  C   LYS   272     -54.426  51.500  -7.068  1.00 98.65           C
ATOM   2074  O   LYS   272     -54.556  51.015  -8.189  1.00 98.65           O
ATOM   2075  N   LYS   273     -55.313  52.370  -6.570  1.00114.51           N
ATOM   2076  CA  LYS   273     -56.510  52.668  -7.287  1.00114.51           C
ATOM   2077  CB  LYS   273     -57.460  53.621  -6.532  1.00114.51           C
ATOM   2078  CG  LYS   273     -56.968  55.059  -6.360  1.00114.51           C
ATOM   2079  CD  LYS   273     -57.964  55.951  -5.613  1.00114.51           C
ATOM   2080  CE  LYS   273     -57.382  57.295  -5.169  1.00114.51           C
ATOM   2081  NZ  LYS   273     -58.274  57.930  -4.170  1.00114.51           N
ATOM   2082  C   LYS   273     -56.167  53.254  -8.615  1.00114.51           C
ATOM   2083  O   LYS   273     -56.900  53.029  -9.576  1.00114.51           O
ATOM   2084  N   VAL   274     -55.023  53.972  -8.690  1.00155.12           N
ATOM   2085  CA  VAL   274     -54.583  54.707  -9.839  1.00155.12           C
ATOM   2086  CB  VAL   274     -53.130  55.085  -9.823  1.00155.12           C
ATOM   2087  CG1 VAL   274     -52.881  56.025  -8.635  1.00155.12           C
ATOM   2088  CG2 VAL   274     -52.283  53.802  -9.812  1.00155.12           C
ATOM   2089  C   VAL   274     -54.825  53.925 -11.069  1.00155.12           C
ATOM   2090  O   VAL   274     -54.873  52.698 -11.061  1.00155.12           O
ATOM   2091  N   LEU   275     -54.988  54.691 -12.151  1.00232.04           N
ATOM   2092  CA  LEU   275     -55.352  54.307 -13.471  1.00232.04           C
ATOM   2093  CB  LEU   275     -55.452  55.560 -14.374  1.00232.04           C
ATOM   2094  CG  LEU   275     -55.837  55.372 -15.858  1.00232.04           C
ATOM   2095  CD1 LEU   275     -56.111  56.736 -16.512  1.00232.04           C
ATOM   2096  CD2 LEU   275     -54.767  54.609 -16.656  1.00232.04           C
ATOM   2097  C   LEU   275     -54.294  53.383 -13.961  1.00232.04           C
ATOM   2098  O   LEU   275     -54.521  52.575 -14.855  1.00232.04           O
ATOM   2099  N   ALA   276     -53.142  53.413 -13.283  1.00100.19           N
ATOM   2100  CA  ALA   276     -51.904  52.814 -13.683  1.00100.19           C
ATOM   2101  CB  ALA   276     -50.848  52.869 -12.567  1.00100.19           C
ATOM   2102  C   ALA   276     -52.044  51.376 -14.090  1.00100.19           C
ATOM   2103  O   ALA   276     -51.274  50.916 -14.929  1.00100.19           O
ATOM   2104  N   LYS   277     -53.001  50.616 -13.537  1.00133.96           N
ATOM   2105  CA  LYS   277     -53.081  49.212 -13.829  1.00133.96           C
ATOM   2106  CB  LYS   277     -54.293  48.533 -13.172  1.00133.96           C
ATOM   2107  CG  LYS   277     -54.345  47.025 -13.420  1.00133.96           C
ATOM   2108  CD  LYS   277     -53.200  46.254 -12.760  1.00133.96           C
ATOM   2109  CE  LYS   277     -53.354  46.095 -11.247  1.00133.96           C
ATOM   2110  NZ  LYS   277     -52.205  45.340 -10.697  1.00133.96           N
ATOM   2111  C   LYS   277     -53.170  48.971 -15.304  1.00133.96           C
ATOM   2112  O   LYS   277     -52.623  47.980 -15.783  1.00133.96           O
ATOM   2113  N   VAL   278     -53.835  49.859 -16.070  1.00 47.31           N
ATOM   2114  CA  VAL   278     -54.001  49.636 -17.478  1.00 47.31           C
ATOM   2115  CB  VAL   278     -54.651  50.796 -18.171  1.00 47.31           C
ATOM   2116  CG1 VAL   278     -54.698  50.502 -19.680  1.00 47.31           C
ATOM   2117  CG2 VAL   278     -56.030  51.035 -17.534  1.00 47.31           C
ATOM   2118  C   VAL   278     -52.651  49.441 -18.094  1.00 47.31           C
ATOM   2119  O   VAL   278     -52.432  48.466 -18.810  1.00 47.31           O
ATOM   2120  N   LYS   279     -51.692  50.343 -17.819  1.00122.25           N
ATOM   2121  CA  LYS   279     -50.383  50.119 -18.355  1.00122.25           C
ATOM   2122  CB  LYS   279     -49.387  51.216 -17.945  1.00122.25           C
ATOM   2123  CG  LYS   279     -47.984  51.040 -18.528  1.00122.25           C
ATOM   2124  CD  LYS   279     -47.103  52.279 -18.359  1.00122.25           C
ATOM   2125  CE  LYS   279     -45.694  52.117 -18.934  1.00122.25           C
ATOM   2126  NZ  LYS   279     -45.717  52.332 -20.398  1.00122.25           N
ATOM   2127  C   LYS   279     -49.935  48.838 -17.736  1.00122.25           C
ATOM   2128  O   LYS   279     -49.419  47.943 -18.404  1.00122.25           O
ATOM   2129  N   ASN   280     -50.146  48.736 -16.411  1.00204.75           N
ATOM   2130  CA  ASN   280     -49.857  47.575 -15.622  1.00204.75           C
ATOM   2131  CB  ASN   280     -50.496  46.295 -16.191  1.00204.75           C
ATOM   2132  CG  ASN   280     -50.310  45.175 -15.178  1.00204.75           C
ATOM   2133  OD1 ASN   280     -50.730  45.284 -14.027  1.00204.75           O
ATOM   2134  ND2 ASN   280     -49.665  44.061 -15.617  1.00204.75           N
ATOM   2135  C   ASN   280     -48.380  47.366 -15.556  1.00204.75           C
ATOM   2136  O   ASN   280     -47.906  46.511 -14.810  1.00204.75           O
ATOM   2137  N   SER   281     -47.601  48.154 -16.318  1.00103.35           N
ATOM   2138  CA  SER   281     -46.183  48.014 -16.225  1.00103.35           C
ATOM   2139  CB  SER   281     -45.429  48.829 -17.289  1.00103.35           C
ATOM   2140  OG  SER   281     -44.028  48.649 -17.139  1.00103.35           O
ATOM   2141  C   SER   281     -45.810  48.559 -14.894  1.00103.35           C
ATOM   2142  O   SER   281     -45.126  47.915 -14.099  1.00103.35           O
ATOM   2143  N   ALA   282     -46.295  49.785 -14.625  1.00151.20           N
ATOM   2144  CA  ALA   282     -46.007  50.463 -13.402  1.00151.20           C
ATOM   2145  CB  ALA   282     -44.541  50.341 -12.953  1.00151.20           C
ATOM   2146  C   ALA   282     -46.272  51.902 -13.681  1.00151.20           C
ATOM   2147  O   ALA   282     -46.518  52.283 -14.824  1.00151.20           O
ATOM   2148  N   THR   283     -46.235  52.748 -12.638  1.00145.81           N
ATOM   2149  CA  THR   283     -46.481  54.137 -12.874  1.00145.81           C
ATOM   2150  CB  THR   283     -46.723  54.968 -11.633  1.00145.81           C
ATOM   2151  OG1 THR   283     -45.631  54.930 -10.730  1.00145.81           O
ATOM   2152  CG2 THR   283     -47.991  54.432 -10.947  1.00145.81           C
ATOM   2153  C   THR   283     -45.387  54.706 -13.726  1.00145.81           C
ATOM   2154  O   THR   283     -45.666  55.585 -14.540  1.00145.81           O
ATOM   2155  N   PRO   284     -44.156  54.274 -13.617  1.00 57.36           N
ATOM   2156  CA  PRO   284     -43.169  54.831 -14.495  1.00 57.36           C
ATOM   2157  CD  PRO   284     -43.564  53.845 -12.360  1.00 57.36           C
ATOM   2158  CB  PRO   284     -41.817  54.680 -13.795  1.00 57.36           C
ATOM   2159  CG  PRO   284     -42.074  53.659 -12.676  1.00 57.36           C
ATOM   2160  C   PRO   284     -43.245  54.122 -15.803  1.00 57.36           C
ATOM   2161  O   PRO   284     -43.312  54.817 -16.851  1.00 57.36           O
ATOM   2162  OXT PRO   284     -43.230  52.862 -15.793  1.00 57.36           O
TER    2163      PRO   284
END
