# Supplementary material for: Computational Modeling of complete HOXB13 protein for predicting the functional effect of SNPs and the associated role in hereditary prostate cancer
Source: Sci Rep. 2017 Mar 8;7:43830. doi: 10.1038/srep43830 (PMC5363706; doi:10.1038/srep43830)
Supplement: Supplementary Dataset [file srep43830-s1.zip › SR Supplementary Data Files Complete/HOXB13 Modeller/HOXB13 Modeller/hoxb13.B99990028.pdb]

EXPDTA    THEORETICAL MODEL, MODELLER 9.17 2016/07/18 10:47:38
REMARK   6 MODELLER OBJECTIVE FUNCTION:      1830.5918
REMARK   6 MODELLER BEST TEMPLATE % SEQ ID:  80.822
REMARK   6 SEQUENCE: hoxb13
REMARK   6 DOPE score: -10607.12988
REMARK   6 GA341 score: 1.00000
REMARK   6 TEMPLATE: 2l7z 1:A - 73:A MODELS 1: - 284: AT 80.8%
ATOM      1  N   MET     1     -59.129  22.034  -0.724  1.00116.27           N
ATOM      2  CA  MET     1     -58.078  21.146  -0.170  1.00116.27           C
ATOM      3  CB  MET     1     -58.549  20.505   1.147  1.00116.27           C
ATOM      4  CG  MET     1     -58.704  21.498   2.302  1.00116.27           C
ATOM      5  SD  MET     1     -57.138  22.137   2.970  1.00116.27           S
ATOM      6  CE  MET     1     -56.731  23.154   1.521  1.00116.27           C
ATOM      7  C   MET     1     -57.747  20.043  -1.129  1.00116.27           C
ATOM      8  O   MET     1     -58.162  20.089  -2.287  1.00116.27           O
ATOM      9  N   GLU     2     -56.968  19.035  -0.665  1.00265.35           N
ATOM     10  CA  GLU     2     -56.575  17.915  -1.483  1.00265.35           C
ATOM     11  CB  GLU     2     -55.073  17.901  -1.818  1.00265.35           C
ATOM     12  CG  GLU     2     -54.642  16.717  -2.687  1.00265.35           C
ATOM     13  CD  GLU     2     -55.124  16.963  -4.109  1.00265.35           C
ATOM     14  OE1 GLU     2     -55.771  18.019  -4.342  1.00265.35           O
ATOM     15  OE2 GLU     2     -54.850  16.097  -4.983  1.00265.35           O
ATOM     16  C   GLU     2     -56.862  16.646  -0.733  1.00265.35           C
ATOM     17  O   GLU     2     -56.628  16.546   0.471  1.00265.35           O
ATOM     18  N   PRO     3     -57.407  15.686  -1.435  1.00240.04           N
ATOM     19  CA  PRO     3     -57.732  14.415  -0.836  1.00240.04           C
ATOM     20  CD  PRO     3     -58.309  16.014  -2.527  1.00240.04           C
ATOM     21  CB  PRO     3     -58.670  13.719  -1.820  1.00240.04           C
ATOM     22  CG  PRO     3     -59.351  14.884  -2.558  1.00240.04           C
ATOM     23  C   PRO     3     -56.585  13.549  -0.402  1.00240.04           C
ATOM     24  O   PRO     3     -56.732  12.849   0.599  1.00240.04           O
ATOM     25  N   GLY     4     -55.446  13.554  -1.124  1.00 94.88           N
ATOM     26  CA  GLY     4     -54.350  12.702  -0.746  1.00 94.88           C
ATOM     27  C   GLY     4     -54.563  11.362  -1.388  1.00 94.88           C
ATOM     28  O   GLY     4     -55.642  11.082  -1.909  1.00 94.88           O
ATOM     29  N   ASN     5     -53.529  10.490  -1.366  1.00256.56           N
ATOM     30  CA  ASN     5     -53.663   9.190  -1.969  1.00256.56           C
ATOM     31  CB  ASN     5     -53.081   9.113  -3.393  1.00256.56           C
ATOM     32  CG  ASN     5     -53.571   7.830  -4.053  1.00256.56           C
ATOM     33  OD1 ASN     5     -54.491   7.175  -3.567  1.00256.56           O
ATOM     34  ND2 ASN     5     -52.940   7.462  -5.200  1.00256.56           N
ATOM     35  C   ASN     5     -52.909   8.196  -1.135  1.00256.56           C
ATOM     36  O   ASN     5     -52.031   8.562  -0.355  1.00256.56           O
ATOM     37  N   TYR     6     -53.262   6.899  -1.269  1.00328.19           N
ATOM     38  CA  TYR     6     -52.603   5.847  -0.545  1.00328.19           C
ATOM     39  CB  TYR     6     -53.485   5.269   0.581  1.00328.19           C
ATOM     40  CG  TYR     6     -52.717   4.274   1.384  1.00328.19           C
ATOM     41  CD1 TYR     6     -51.918   4.695   2.424  1.00328.19           C
ATOM     42  CD2 TYR     6     -52.790   2.928   1.108  1.00328.19           C
ATOM     43  CE1 TYR     6     -51.206   3.792   3.178  1.00328.19           C
ATOM     44  CE2 TYR     6     -52.080   2.020   1.860  1.00328.19           C
ATOM     45  CZ  TYR     6     -51.287   2.450   2.896  1.00328.19           C
ATOM     46  OH  TYR     6     -50.559   1.518   3.666  1.00328.19           O
ATOM     47  C   TYR     6     -52.314   4.763  -1.543  1.00328.19           C
ATOM     48  O   TYR     6     -53.027   4.626  -2.535  1.00328.19           O
ATOM     49  N   ALA     7     -51.242   3.972  -1.321  1.00267.42           N
ATOM     50  CA  ALA     7     -50.902   2.948  -2.272  1.00267.42           C
ATOM     51  CB  ALA     7     -49.523   3.145  -2.924  1.00267.42           C
ATOM     52  C   ALA     7     -50.866   1.631  -1.563  1.00267.42           C
ATOM     53  O   ALA     7     -50.564   1.563  -0.373  1.00267.42           O
ATOM     54  N   THR     8     -51.174   0.538  -2.291  1.00280.41           N
ATOM     55  CA  THR     8     -51.208  -0.758  -1.677  1.00280.41           C
ATOM     56  CB  THR     8     -52.566  -1.397  -1.698  1.00280.41           C
ATOM     57  OG1 THR     8     -52.984  -1.618  -3.037  1.00280.41           O
ATOM     58  CG2 THR     8     -53.558  -0.469  -0.977  1.00280.41           C
ATOM     59  C   THR     8     -50.291  -1.670  -2.426  1.00280.41           C
ATOM     60  O   THR     8     -49.619  -1.267  -3.374  1.00280.41           O
ATOM     61  N   LEU     9     -50.239  -2.942  -1.981  1.00262.77           N
ATOM     62  CA  LEU     9     -49.389  -3.935  -2.571  1.00262.77           C
ATOM     63  CB  LEU     9     -49.401  -5.246  -1.748  1.00262.77           C
ATOM     64  CG  LEU     9     -48.313  -6.297  -2.061  1.00262.77           C
ATOM     65  CD1 LEU     9     -48.476  -7.525  -1.153  1.00262.77           C
ATOM     66  CD2 LEU     9     -48.261  -6.690  -3.540  1.00262.77           C
ATOM     67  C   LEU     9     -49.951  -4.179  -3.939  1.00262.77           C
ATOM     68  O   LEU     9     -51.167  -4.169  -4.132  1.00262.77           O
ATOM     69  N   ASP    10     -49.067  -4.381  -4.938  1.00211.06           N
ATOM     70  CA  ASP    10     -49.504  -4.533  -6.295  1.00211.06           C
ATOM     71  CB  ASP    10     -48.382  -4.344  -7.333  1.00211.06           C
ATOM     72  CG  ASP    10     -47.347  -5.446  -7.143  1.00211.06           C
ATOM     73  OD1 ASP    10     -47.372  -6.108  -6.071  1.00211.06           O
ATOM     74  OD2 ASP    10     -46.518  -5.641  -8.071  1.00211.06           O
ATOM     75  C   ASP    10     -50.076  -5.897  -6.497  1.00211.06           C
ATOM     76  O   ASP    10     -50.059  -6.745  -5.606  1.00211.06           O
ATOM     77  N   GLY    11     -50.633  -6.119  -7.702  1.00101.45           N
ATOM     78  CA  GLY    11     -51.215  -7.378  -8.056  1.00101.45           C
ATOM     79  C   GLY    11     -52.695  -7.214  -7.978  1.00101.45           C
ATOM     80  O   GLY    11     -53.227  -6.740  -6.976  1.00101.45           O
ATOM     81  N   ALA    12     -53.400  -7.611  -9.054  1.00260.73           N
ATOM     82  CA  ALA    12     -54.826  -7.494  -9.056  1.00260.73           C
ATOM     83  CB  ALA    12     -55.326  -6.064  -9.324  1.00260.73           C
ATOM     84  C   ALA    12     -55.338  -8.351 -10.164  1.00260.73           C
ATOM     85  O   ALA    12     -54.592  -8.741 -11.060  1.00260.73           O
ATOM     86  N   LYS    13     -56.640  -8.688 -10.111  1.00301.40           N
ATOM     87  CA  LYS    13     -57.223  -9.479 -11.151  1.00301.40           C
ATOM     88  CB  LYS    13     -58.495 -10.231 -10.714  1.00301.40           C
ATOM     89  CG  LYS    13     -59.577  -9.342 -10.094  1.00301.40           C
ATOM     90  CD  LYS    13     -60.262  -8.389 -11.075  1.00301.40           C
ATOM     91  CE  LYS    13     -61.336  -7.515 -10.423  1.00301.40           C
ATOM     92  NZ  LYS    13     -61.931  -6.605 -11.427  1.00301.40           N
ATOM     93  C   LYS    13     -57.572  -8.556 -12.270  1.00301.40           C
ATOM     94  O   LYS    13     -57.899  -7.391 -12.052  1.00301.40           O
ATOM     95  N   ASP    14     -57.477  -9.056 -13.517  1.00154.68           N
ATOM     96  CA  ASP    14     -57.803  -8.234 -14.642  1.00154.68           C
ATOM     97  CB  ASP    14     -56.808  -8.357 -15.809  1.00154.68           C
ATOM     98  CG  ASP    14     -55.497  -7.712 -15.384  1.00154.68           C
ATOM     99  OD1 ASP    14     -55.478  -7.068 -14.301  1.00154.68           O
ATOM    100  OD2 ASP    14     -54.496  -7.858 -16.135  1.00154.68           O
ATOM    101  C   ASP    14     -59.133  -8.678 -15.150  1.00154.68           C
ATOM    102  O   ASP    14     -59.365  -9.867 -15.363  1.00154.68           O
ATOM    103  N   ILE    15     -60.057  -7.717 -15.337  1.00116.79           N
ATOM    104  CA  ILE    15     -61.348  -8.054 -15.854  1.00116.79           C
ATOM    105  CB  ILE    15     -62.483  -7.653 -14.956  1.00116.79           C
ATOM    106  CG1 ILE    15     -62.513  -6.127 -14.773  1.00116.79           C
ATOM    107  CG2 ILE    15     -62.352  -8.441 -13.643  1.00116.79           C
ATOM    108  CD1 ILE    15     -63.797  -5.615 -14.120  1.00116.79           C
ATOM    109  C   ILE    15     -61.508  -7.306 -17.134  1.00116.79           C
ATOM    110  O   ILE    15     -61.198  -6.119 -17.215  1.00116.79           O
ATOM    111  N   GLU    16     -61.980  -8.001 -18.184  1.00282.44           N
ATOM    112  CA  GLU    16     -62.156  -7.354 -19.448  1.00282.44           C
ATOM    113  CB  GLU    16     -61.381  -8.014 -20.599  1.00282.44           C
ATOM    114  CG  GLU    16     -61.578  -7.310 -21.943  1.00282.44           C
ATOM    115  CD  GLU    16     -60.849  -5.976 -21.886  1.00282.44           C
ATOM    116  OE1 GLU    16     -60.232  -5.683 -20.827  1.00282.44           O
ATOM    117  OE2 GLU    16     -60.898  -5.230 -22.901  1.00282.44           O
ATOM    118  C   GLU    16     -63.604  -7.428 -19.791  1.00282.44           C
ATOM    119  O   GLU    16     -64.323  -8.311 -19.326  1.00282.44           O
ATOM    120  N   GLY    17     -64.074  -6.469 -20.611  1.00144.26           N
ATOM    121  CA  GLY    17     -65.448  -6.469 -21.008  1.00144.26           C
ATOM    122  C   GLY    17     -65.478  -6.107 -22.454  1.00144.26           C
ATOM    123  O   GLY    17     -64.537  -5.511 -22.977  1.00144.26           O
ATOM    124  N   LEU    18     -66.578  -6.464 -23.142  1.00244.90           N
ATOM    125  CA  LEU    18     -66.684  -6.158 -24.535  1.00244.90           C
ATOM    126  CB  LEU    18     -67.339  -7.305 -25.339  1.00244.90           C
ATOM    127  CG  LEU    18     -67.335  -7.175 -26.880  1.00244.90           C
ATOM    128  CD1 LEU    18     -68.022  -8.391 -27.522  1.00244.90           C
ATOM    129  CD2 LEU    18     -67.952  -5.858 -27.379  1.00244.90           C
ATOM    130  C   LEU    18     -67.543  -4.941 -24.619  1.00244.90           C
ATOM    131  O   LEU    18     -68.586  -4.863 -23.972  1.00244.90           O
ATOM    132  N   LEU    19     -67.107  -3.945 -25.411  1.00225.39           N
ATOM    133  CA  LEU    19     -67.882  -2.748 -25.537  1.00225.39           C
ATOM    134  CB  LEU    19     -67.044  -1.459 -25.489  1.00225.39           C
ATOM    135  CG  LEU    19     -66.346  -1.234 -24.135  1.00225.39           C
ATOM    136  CD1 LEU    19     -65.315  -2.336 -23.849  1.00225.39           C
ATOM    137  CD2 LEU    19     -65.751   0.180 -24.040  1.00225.39           C
ATOM    138  C   LEU    19     -68.560  -2.798 -26.862  1.00225.39           C
ATOM    139  O   LEU    19     -67.958  -3.160 -27.872  1.00225.39           O
ATOM    140  N   GLY    20     -69.855  -2.435 -26.884  1.00 88.18           N
ATOM    141  CA  GLY    20     -70.604  -2.477 -28.101  1.00 88.18           C
ATOM    142  C   GLY    20     -72.018  -2.718 -27.703  1.00 88.18           C
ATOM    143  O   GLY    20     -72.420  -2.396 -26.586  1.00 88.18           O
ATOM    144  N   ALA    21     -72.822  -3.296 -28.613  1.00198.89           N
ATOM    145  CA  ALA    21     -74.179  -3.554 -28.246  1.00198.89           C
ATOM    146  CB  ALA    21     -75.007  -4.220 -29.359  1.00198.89           C
ATOM    147  C   ALA    21     -74.116  -4.495 -27.094  1.00198.89           C
ATOM    148  O   ALA    21     -73.259  -5.377 -27.046  1.00198.89           O
ATOM    149  N   GLY    22     -75.019  -4.317 -26.114  1.00 90.51           N
ATOM    150  CA  GLY    22     -74.976  -5.168 -24.966  1.00 90.51           C
ATOM    151  C   GLY    22     -73.727  -4.809 -24.233  1.00 90.51           C
ATOM    152  O   GLY    22     -73.306  -3.653 -24.235  1.00 90.51           O
ATOM    153  N   GLY    23     -73.098  -5.804 -23.583  1.00 70.21           N
ATOM    154  CA  GLY    23     -71.881  -5.537 -22.878  1.00 70.21           C
ATOM    155  C   GLY    23     -72.240  -5.058 -21.513  1.00 70.21           C
ATOM    156  O   GLY    23     -73.412  -5.009 -21.143  1.00 70.21           O
ATOM    157  N   GLY    24     -71.213  -4.690 -20.723  1.00 84.87           N
ATOM    158  CA  GLY    24     -71.440  -4.229 -19.387  1.00 84.87           C
ATOM    159  C   GLY    24     -71.724  -2.766 -19.452  1.00 84.87           C
ATOM    160  O   GLY    24     -71.785  -2.178 -20.531  1.00 84.87           O
ATOM    161  N   ARG    25     -71.908  -2.143 -18.273  1.00251.90           N
ATOM    162  CA  ARG    25     -72.197  -0.742 -18.219  1.00251.90           C
ATOM    163  CB  ARG    25     -73.542  -0.434 -17.540  1.00251.90           C
ATOM    164  CG  ARG    25     -74.745  -0.955 -18.329  1.00251.90           C
ATOM    165  CD  ARG    25     -76.080  -0.801 -17.598  1.00251.90           C
ATOM    166  NE  ARG    25     -76.064  -1.734 -16.436  1.00251.90           N
ATOM    167  CZ  ARG    25     -76.482  -3.024 -16.592  1.00251.90           C
ATOM    168  NH1 ARG    25     -76.909  -3.460 -17.813  1.00251.90           N
ATOM    169  NH2 ARG    25     -76.472  -3.879 -15.528  1.00251.90           N
ATOM    170  C   ARG    25     -71.120  -0.100 -17.406  1.00251.90           C
ATOM    171  O   ARG    25     -70.539  -0.727 -16.521  1.00251.90           O
ATOM    172  N   ASN    26     -70.810   1.175 -17.709  1.00232.34           N
ATOM    173  CA  ASN    26     -69.787   1.866 -16.981  1.00232.34           C
ATOM    174  CB  ASN    26     -68.633   2.364 -17.867  1.00232.34           C
ATOM    175  CG  ASN    26     -67.879   1.146 -18.382  1.00232.34           C
ATOM    176  OD1 ASN    26     -68.388   0.386 -19.204  1.00232.34           O
ATOM    177  ND2 ASN    26     -66.625   0.955 -17.889  1.00232.34           N
ATOM    178  C   ASN    26     -70.418   3.066 -16.353  1.00232.34           C
ATOM    179  O   ASN    26     -71.396   3.607 -16.866  1.00232.34           O
ATOM    180  N   LEU    27     -69.875   3.500 -15.198  1.00252.29           N
ATOM    181  CA  LEU    27     -70.423   4.636 -14.517  1.00252.29           C
ATOM    182  CB  LEU    27     -70.802   4.346 -13.054  1.00252.29           C
ATOM    183  CG  LEU    27     -71.912   3.289 -12.906  1.00252.29           C
ATOM    184  CD1 LEU    27     -73.239   3.781 -13.505  1.00252.29           C
ATOM    185  CD2 LEU    27     -71.468   1.928 -13.468  1.00252.29           C
ATOM    186  C   LEU    27     -69.383   5.711 -14.497  1.00252.29           C
ATOM    187  O   LEU    27     -68.185   5.432 -14.504  1.00252.29           O
ATOM    188  N   VAL    28     -69.830   6.984 -14.499  1.00 80.54           N
ATOM    189  CA  VAL    28     -68.917   8.089 -14.459  1.00 80.54           C
ATOM    190  CB  VAL    28     -68.873   8.869 -15.740  1.00 80.54           C
ATOM    191  CG1 VAL    28     -67.937  10.075 -15.549  1.00 80.54           C
ATOM    192  CG2 VAL    28     -68.451   7.922 -16.875  1.00 80.54           C
ATOM    193  C   VAL    28     -69.403   9.021 -13.393  1.00 80.54           C
ATOM    194  O   VAL    28     -70.591   9.047 -13.078  1.00 80.54           O
ATOM    195  N   ALA    29     -68.483   9.801 -12.787  1.00252.05           N
ATOM    196  CA  ALA    29     -68.894  10.716 -11.761  1.00252.05           C
ATOM    197  CB  ALA    29     -68.752  10.147 -10.339  1.00252.05           C
ATOM    198  C   ALA    29     -68.024  11.932 -11.835  1.00252.05           C
ATOM    199  O   ALA    29     -66.908  11.881 -12.351  1.00252.05           O
ATOM    200  N   HIS    30     -68.539  13.075 -11.332  1.00260.25           N
ATOM    201  CA  HIS    30     -67.786  14.297 -11.322  1.00260.25           C
ATOM    202  ND1 HIS    30     -68.541  13.780 -14.554  1.00260.25           N
ATOM    203  CG  HIS    30     -67.730  14.628 -13.833  1.00260.25           C
ATOM    204  CB  HIS    30     -68.104  15.224 -12.508  1.00260.25           C
ATOM    205  NE2 HIS    30     -66.676  14.035 -15.738  1.00260.25           N
ATOM    206  CD2 HIS    30     -66.595  14.773 -14.571  1.00260.25           C
ATOM    207  CE1 HIS    30     -67.862  13.455 -15.684  1.00260.25           C
ATOM    208  C   HIS    30     -68.158  15.032 -10.070  1.00260.25           C
ATOM    209  O   HIS    30     -69.165  14.716  -9.438  1.00260.25           O
ATOM    210  N   SER    31     -67.339  16.025  -9.662  1.00119.96           N
ATOM    211  CA  SER    31     -67.660  16.756  -8.467  1.00119.96           C
ATOM    212  CB  SER    31     -66.726  16.438  -7.287  1.00119.96           C
ATOM    213  OG  SER    31     -65.399  16.844  -7.592  1.00119.96           O
ATOM    214  C   SER    31     -67.536  18.223  -8.746  1.00119.96           C
ATOM    215  O   SER    31     -66.633  18.677  -9.447  1.00119.96           O
ATOM    216  N   PRO    32     -68.479  18.959  -8.219  1.00101.31           N
ATOM    217  CA  PRO    32     -68.480  20.395  -8.361  1.00101.31           C
ATOM    218  CD  PRO    32     -69.828  18.428  -8.122  1.00101.31           C
ATOM    219  CB  PRO    32     -69.946  20.831  -8.306  1.00101.31           C
ATOM    220  CG  PRO    32     -70.687  19.627  -7.700  1.00101.31           C
ATOM    221  C   PRO    32     -67.637  21.060  -7.314  1.00101.31           C
ATOM    222  O   PRO    32     -67.317  20.421  -6.314  1.00101.31           O
ATOM    223  N   LEU    33     -67.261  22.339  -7.535  1.00272.90           N
ATOM    224  CA  LEU    33     -66.498  23.084  -6.570  1.00272.90           C
ATOM    225  CB  LEU    33     -65.041  23.329  -6.998  1.00272.90           C
ATOM    226  CG  LEU    33     -64.221  22.034  -7.152  1.00272.90           C
ATOM    227  CD1 LEU    33     -64.061  21.310  -5.805  1.00272.90           C
ATOM    228  CD2 LEU    33     -64.801  21.132  -8.252  1.00272.90           C
ATOM    229  C   LEU    33     -67.149  24.429  -6.421  1.00272.90           C
ATOM    230  O   LEU    33     -67.738  24.944  -7.370  1.00272.90           O
ATOM    231  N   THR    34     -67.082  25.028  -5.211  1.00287.15           N
ATOM    232  CA  THR    34     -67.679  26.323  -5.007  1.00287.15           C
ATOM    233  CB  THR    34     -68.956  26.271  -4.222  1.00287.15           C
ATOM    234  OG1 THR    34     -68.709  25.764  -2.918  1.00287.15           O
ATOM    235  CG2 THR    34     -69.953  25.364  -4.963  1.00287.15           C
ATOM    236  C   THR    34     -66.720  27.176  -4.231  1.00287.15           C
ATOM    237  O   THR    34     -65.872  26.662  -3.503  1.00287.15           O
ATOM    238  N   SER    35     -66.818  28.518  -4.387  1.00172.35           N
ATOM    239  CA  SER    35     -65.938  29.397  -3.666  1.00172.35           C
ATOM    240  CB  SER    35     -64.492  29.247  -4.149  1.00172.35           C
ATOM    241  OG  SER    35     -64.473  29.336  -5.566  1.00172.35           O
ATOM    242  C   SER    35     -66.367  30.819  -3.892  1.00172.35           C
ATOM    243  O   SER    35     -66.804  31.190  -4.980  1.00172.35           O
ATOM    244  N   HIS    36     -66.271  31.670  -2.850  1.00 88.35           N
ATOM    245  CA  HIS    36     -66.638  33.041  -3.059  1.00 88.35           C
ATOM    246  ND1 HIS    36     -67.974  33.576   0.481  1.00 88.35           N
ATOM    247  CG  HIS    36     -67.831  33.259  -0.851  1.00 88.35           C
ATOM    248  CB  HIS    36     -66.785  33.844  -1.752  1.00 88.35           C
ATOM    249  NE2 HIS    36     -69.550  32.080   0.011  1.00 88.35           N
ATOM    250  CD2 HIS    36     -68.802  32.344  -1.122  1.00 88.35           C
ATOM    251  CE1 HIS    36     -69.016  32.843   0.947  1.00 88.35           C
ATOM    252  C   HIS    36     -65.605  33.652  -3.962  1.00 88.35           C
ATOM    253  O   HIS    36     -65.943  34.379  -4.894  1.00 88.35           O
ATOM    254  N   PRO    37     -64.346  33.386  -3.710  1.00169.15           N
ATOM    255  CA  PRO    37     -63.332  33.867  -4.610  1.00169.15           C
ATOM    256  CD  PRO    37     -63.868  33.406  -2.336  1.00169.15           C
ATOM    257  CB  PRO    37     -62.048  33.994  -3.800  1.00169.15           C
ATOM    258  CG  PRO    37     -62.536  34.165  -2.357  1.00169.15           C
ATOM    259  C   PRO    37     -63.197  32.876  -5.715  1.00169.15           C
ATOM    260  O   PRO    37     -63.827  31.825  -5.642  1.00169.15           O
ATOM    261  N   ALA    38     -62.390  33.183  -6.748  1.00216.95           N
ATOM    262  CA  ALA    38     -62.205  32.231  -7.802  1.00216.95           C
ATOM    263  CB  ALA    38     -61.375  32.766  -8.981  1.00216.95           C
ATOM    264  C   ALA    38     -61.472  31.067  -7.217  1.00216.95           C
ATOM    265  O   ALA    38     -60.690  31.217  -6.280  1.00216.95           O
ATOM    266  N   ALA    39     -61.730  29.862  -7.761  1.00254.31           N
ATOM    267  CA  ALA    39     -61.116  28.661  -7.274  1.00254.31           C
ATOM    268  CB  ALA    39     -59.584  28.748  -7.155  1.00254.31           C
ATOM    269  C   ALA    39     -61.684  28.393  -5.922  1.00254.31           C
ATOM    270  O   ALA    39     -61.934  29.314  -5.147  1.00254.31           O
ATOM    271  N   PRO    40     -61.873  27.132  -5.632  1.00118.85           N
ATOM    272  CA  PRO    40     -62.488  26.722  -4.399  1.00118.85           C
ATOM    273  CD  PRO    40     -61.024  26.091  -6.188  1.00118.85           C
ATOM    274  CB  PRO    40     -62.353  25.202  -4.364  1.00118.85           C
ATOM    275  CG  PRO    40     -61.051  24.956  -5.149  1.00118.85           C
ATOM    276  C   PRO    40     -61.780  27.351  -3.248  1.00118.85           C
ATOM    277  O   PRO    40     -60.558  27.238  -3.163  1.00118.85           O
ATOM    278  N   THR    41     -62.529  28.024  -2.354  1.00265.87           N
ATOM    279  CA  THR    41     -61.903  28.637  -1.225  1.00265.87           C
ATOM    280  CB  THR    41     -61.114  29.863  -1.583  1.00265.87           C
ATOM    281  OG1 THR    41     -60.303  30.276  -0.492  1.00265.87           O
ATOM    282  CG2 THR    41     -62.094  30.977  -1.977  1.00265.87           C
ATOM    283  C   THR    41     -62.986  29.028  -0.269  1.00265.87           C
ATOM    284  O   THR    41     -64.134  28.608  -0.401  1.00265.87           O
ATOM    285  N   LEU    42     -62.620  29.842   0.738  1.00269.95           N
ATOM    286  CA  LEU    42     -63.526  30.328   1.736  1.00269.95           C
ATOM    287  CB  LEU    42     -62.850  30.314   3.134  1.00269.95           C
ATOM    288  CG  LEU    42     -63.742  30.414   4.399  1.00269.95           C
ATOM    289  CD1 LEU    42     -64.164  31.841   4.779  1.00269.95           C
ATOM    290  CD2 LEU    42     -64.936  29.453   4.286  1.00269.95           C
ATOM    291  C   LEU    42     -63.836  31.719   1.260  1.00269.95           C
ATOM    292  O   LEU    42     -63.534  32.044   0.114  1.00269.95           O
ATOM    293  N   MET    43     -64.457  32.574   2.093  1.00201.48           N
ATOM    294  CA  MET    43     -64.785  33.906   1.674  1.00201.48           C
ATOM    295  CB  MET    43     -65.417  34.750   2.796  1.00201.48           C
ATOM    296  CG  MET    43     -66.775  34.219   3.260  1.00201.48           C
ATOM    297  SD  MET    43     -67.520  35.146   4.634  1.00201.48           S
ATOM    298  CE  MET    43     -67.852  36.640   3.658  1.00201.48           C
ATOM    299  C   MET    43     -63.490  34.528   1.274  1.00201.48           C
ATOM    300  O   MET    43     -63.428  35.256   0.284  1.00201.48           O
ATOM    301  N   PRO    44     -62.448  34.286   2.024  1.00101.13           N
ATOM    302  CA  PRO    44     -61.159  34.704   1.566  1.00101.13           C
ATOM    303  CD  PRO    44     -62.515  34.235   3.475  1.00101.13           C
ATOM    304  CB  PRO    44     -60.262  34.790   2.803  1.00101.13           C
ATOM    305  CG  PRO    44     -61.051  34.064   3.907  1.00101.13           C
ATOM    306  C   PRO    44     -60.735  33.674   0.571  1.00101.13           C
ATOM    307  O   PRO    44     -61.098  32.511   0.734  1.00101.13           O
ATOM    308  N   ALA    45     -59.989  34.072  -0.472  1.00181.43           N
ATOM    309  CA  ALA    45     -59.534  33.126  -1.442  1.00181.43           C
ATOM    310  CB  ALA    45     -59.200  33.743  -2.808  1.00181.43           C
ATOM    311  C   ALA    45     -58.280  32.523  -0.916  1.00181.43           C
ATOM    312  O   ALA    45     -57.616  33.092  -0.051  1.00181.43           O
ATOM    313  N   VAL    46     -57.935  31.326  -1.420  1.00 78.97           N
ATOM    314  CA  VAL    46     -56.709  30.721  -1.008  1.00 78.97           C
ATOM    315  CB  VAL    46     -56.616  29.260  -1.338  1.00 78.97           C
ATOM    316  CG1 VAL    46     -55.210  28.761  -0.964  1.00 78.97           C
ATOM    317  CG2 VAL    46     -57.754  28.521  -0.613  1.00 78.97           C
ATOM    318  C   VAL    46     -55.638  31.424  -1.769  1.00 78.97           C
ATOM    319  O   VAL    46     -55.850  31.840  -2.907  1.00 78.97           O
ATOM    320  N   ASN    47     -54.455  31.580  -1.146  1.00269.45           N
ATOM    321  CA  ASN    47     -53.366  32.244  -1.797  1.00269.45           C
ATOM    322  CB  ASN    47     -52.797  31.449  -2.986  1.00269.45           C
ATOM    323  CG  ASN    47     -51.540  32.155  -3.474  1.00269.45           C
ATOM    324  OD1 ASN    47     -50.576  32.319  -2.729  1.00269.45           O
ATOM    325  ND2 ASN    47     -51.547  32.582  -4.765  1.00269.45           N
ATOM    326  C   ASN    47     -53.825  33.579  -2.291  1.00269.45           C
ATOM    327  O   ASN    47     -53.720  33.869  -3.482  1.00269.45           O
ATOM    328  N   TYR    48     -54.365  34.408  -1.370  1.00356.52           N
ATOM    329  CA  TYR    48     -54.815  35.747  -1.644  1.00356.52           C
ATOM    330  CB  TYR    48     -54.051  36.483  -2.763  1.00356.52           C
ATOM    331  CG  TYR    48     -52.643  36.652  -2.302  1.00356.52           C
ATOM    332  CD1 TYR    48     -51.724  35.641  -2.471  1.00356.52           C
ATOM    333  CD2 TYR    48     -52.239  37.822  -1.701  1.00356.52           C
ATOM    334  CE1 TYR    48     -50.426  35.791  -2.046  1.00356.52           C
ATOM    335  CE2 TYR    48     -50.941  37.979  -1.274  1.00356.52           C
ATOM    336  CZ  TYR    48     -50.032  36.963  -1.447  1.00356.52           C
ATOM    337  OH  TYR    48     -48.700  37.122  -1.010  1.00356.52           O
ATOM    338  C   TYR    48     -56.267  35.708  -1.987  1.00356.52           C
ATOM    339  O   TYR    48     -56.705  34.881  -2.784  1.00356.52           O
ATOM    340  N   ALA    49     -57.052  36.612  -1.364  1.00235.58           N
ATOM    341  CA  ALA    49     -58.472  36.640  -1.565  1.00235.58           C
ATOM    342  CB  ALA    49     -59.259  36.782  -0.252  1.00235.58           C
ATOM    343  C   ALA    49     -58.823  37.847  -2.369  1.00235.58           C
ATOM    344  O   ALA    49     -58.334  38.948  -2.119  1.00235.58           O
ATOM    345  N   PRO    50     -59.645  37.645  -3.360  1.00114.05           N
ATOM    346  CA  PRO    50     -60.121  38.760  -4.128  1.00114.05           C
ATOM    347  CD  PRO    50     -59.565  36.434  -4.158  1.00114.05           C
ATOM    348  CB  PRO    50     -60.501  38.210  -5.505  1.00114.05           C
ATOM    349  CG  PRO    50     -60.545  36.683  -5.314  1.00114.05           C
ATOM    350  C   PRO    50     -61.252  39.426  -3.409  1.00114.05           C
ATOM    351  O   PRO    50     -62.038  38.728  -2.771  1.00114.05           O
ATOM    352  N   LEU    51     -61.336  40.768  -3.500  1.00325.49           N
ATOM    353  CA  LEU    51     -62.383  41.564  -2.924  1.00325.49           C
ATOM    354  CB  LEU    51     -62.908  41.031  -1.572  1.00325.49           C
ATOM    355  CG  LEU    51     -61.880  40.931  -0.428  1.00325.49           C
ATOM    356  CD1 LEU    51     -61.517  42.311   0.136  1.00325.49           C
ATOM    357  CD2 LEU    51     -62.360  39.960   0.661  1.00325.49           C
ATOM    358  C   LEU    51     -61.776  42.915  -2.746  1.00325.49           C
ATOM    359  O   LEU    51     -62.433  43.945  -2.899  1.00325.49           O
ATOM    360  N   ASP    52     -60.471  42.889  -2.411  1.00224.00           N
ATOM    361  CA  ASP    52     -59.589  43.997  -2.194  1.00224.00           C
ATOM    362  CB  ASP    52     -59.986  44.926  -1.033  1.00224.00           C
ATOM    363  CG  ASP    52     -61.068  45.878  -1.518  1.00224.00           C
ATOM    364  OD1 ASP    52     -61.129  46.120  -2.754  1.00224.00           O
ATOM    365  OD2 ASP    52     -61.843  46.382  -0.663  1.00224.00           O
ATOM    366  C   ASP    52     -58.307  43.348  -1.803  1.00224.00           C
ATOM    367  O   ASP    52     -57.793  42.480  -2.506  1.00224.00           O
ATOM    368  N   LEU    53     -57.752  43.767  -0.652  1.00276.19           N
ATOM    369  CA  LEU    53     -56.584  43.114  -0.151  1.00276.19           C
ATOM    370  CB  LEU    53     -55.957  43.862   1.047  1.00276.19           C
ATOM    371  CG  LEU    53     -54.635  43.283   1.595  1.00276.19           C
ATOM    372  CD1 LEU    53     -54.842  41.978   2.377  1.00276.19           C
ATOM    373  CD2 LEU    53     -53.587  43.149   0.479  1.00276.19           C
ATOM    374  C   LEU    53     -57.099  41.780   0.281  1.00276.19           C
ATOM    375  O   LEU    53     -58.291  41.643   0.552  1.00276.19           O
ATOM    376  N   PRO    54     -56.277  40.774   0.326  1.00159.82           N
ATOM    377  CA  PRO    54     -56.792  39.482   0.671  1.00159.82           C
ATOM    378  CD  PRO    54     -55.128  40.684  -0.559  1.00159.82           C
ATOM    379  CB  PRO    54     -55.663  38.498   0.381  1.00159.82           C
ATOM    380  CG  PRO    54     -54.896  39.177  -0.772  1.00159.82           C
ATOM    381  C   PRO    54     -57.327  39.448   2.062  1.00159.82           C
ATOM    382  O   PRO    54     -56.785  40.125   2.935  1.00159.82           O
ATOM    383  N   GLY    55     -58.404  38.672   2.282  1.00 49.80           N
ATOM    384  CA  GLY    55     -59.004  38.601   3.578  1.00 49.80           C
ATOM    385  C   GLY    55     -60.481  38.567   3.364  1.00 49.80           C
ATOM    386  O   GLY    55     -60.956  38.241   2.278  1.00 49.80           O
ATOM    387  N   SER    56     -61.249  38.906   4.415  1.00150.02           N
ATOM    388  CA  SER    56     -62.677  38.919   4.309  1.00150.02           C
ATOM    389  CB  SER    56     -63.387  38.924   5.675  1.00150.02           C
ATOM    390  OG  SER    56     -64.796  38.931   5.504  1.00150.02           O
ATOM    391  C   SER    56     -63.042  40.177   3.591  1.00150.02           C
ATOM    392  O   SER    56     -62.172  40.976   3.253  1.00150.02           O
ATOM    393  N   ALA    57     -64.344  40.375   3.313  1.00223.30           N
ATOM    394  CA  ALA    57     -64.733  41.576   2.637  1.00223.30           C
ATOM    395  CB  ALA    57     -66.250  41.703   2.417  1.00223.30           C
ATOM    396  C   ALA    57     -64.300  42.691   3.523  1.00223.30           C
ATOM    397  O   ALA    57     -64.315  42.540   4.744  1.00223.30           O
ATOM    398  N   GLU    58     -63.892  43.829   2.913  1.00359.03           N
ATOM    399  CA  GLU    58     -63.353  44.944   3.645  1.00359.03           C
ATOM    400  CB  GLU    58     -64.418  45.775   4.406  1.00359.03           C
ATOM    401  CG  GLU    58     -65.326  45.005   5.374  1.00359.03           C
ATOM    402  CD  GLU    58     -64.761  45.091   6.785  1.00359.03           C
ATOM    403  OE1 GLU    58     -63.965  46.032   7.048  1.00359.03           O
ATOM    404  OE2 GLU    58     -65.119  44.218   7.621  1.00359.03           O
ATOM    405  C   GLU    58     -62.312  44.382   4.563  1.00359.03           C
ATOM    406  O   GLU    58     -62.263  44.653   5.760  1.00359.03           O
ATOM    407  N   PRO    59     -61.453  43.626   3.931  1.00 98.97           N
ATOM    408  CA  PRO    59     -60.493  42.767   4.573  1.00 98.97           C
ATOM    409  CD  PRO    59     -61.014  44.002   2.595  1.00 98.97           C
ATOM    410  CB  PRO    59     -59.635  42.205   3.443  1.00 98.97           C
ATOM    411  CG  PRO    59     -59.634  43.349   2.416  1.00 98.97           C
ATOM    412  C   PRO    59     -59.610  43.389   5.601  1.00 98.97           C
ATOM    413  O   PRO    59     -59.150  44.520   5.453  1.00 98.97           O
ATOM    414  N   PRO    60     -59.423  42.616   6.635  1.00161.66           N
ATOM    415  CA  PRO    60     -58.489  42.950   7.674  1.00161.66           C
ATOM    416  CD  PRO    60     -60.570  41.889   7.159  1.00161.66           C
ATOM    417  CB  PRO    60     -58.938  42.186   8.917  1.00161.66           C
ATOM    418  CG  PRO    60     -60.439  41.952   8.687  1.00161.66           C
ATOM    419  C   PRO    60     -57.143  42.509   7.193  1.00161.66           C
ATOM    420  O   PRO    60     -57.070  41.873   6.143  1.00161.66           O
ATOM    421  N   LYS    61     -56.068  42.825   7.940  1.00280.44           N
ATOM    422  CA  LYS    61     -54.752  42.419   7.540  1.00280.44           C
ATOM    423  CB  LYS    61     -53.645  42.919   8.484  1.00280.44           C
ATOM    424  CG  LYS    61     -52.234  42.506   8.063  1.00280.44           C
ATOM    425  CD  LYS    61     -51.749  43.192   6.784  1.00280.44           C
ATOM    426  CE  LYS    61     -50.307  42.841   6.412  1.00280.44           C
ATOM    427  NZ  LYS    61     -49.376  43.384   7.428  1.00280.44           N
ATOM    428  C   LYS    61     -54.720  40.923   7.552  1.00280.44           C
ATOM    429  O   LYS    61     -55.469  40.281   8.286  1.00280.44           O
ATOM    430  N   GLN    62     -53.853  40.329   6.707  1.00232.10           N
ATOM    431  CA  GLN    62     -53.776  38.900   6.619  1.00232.10           C
ATOM    432  CB  GLN    62     -52.881  38.401   5.470  1.00232.10           C
ATOM    433  CG  GLN    62     -53.423  38.719   4.076  1.00232.10           C
ATOM    434  CD  GLN    62     -54.607  37.800   3.815  1.00232.10           C
ATOM    435  OE1 GLN    62     -55.557  37.755   4.595  1.00232.10           O
ATOM    436  NE2 GLN    62     -54.547  37.038   2.690  1.00232.10           N
ATOM    437  C   GLN    62     -53.189  38.379   7.888  1.00232.10           C
ATOM    438  O   GLN    62     -52.143  38.839   8.342  1.00232.10           O
ATOM    439  N   CYS    63     -53.883  37.404   8.504  1.00104.77           N
ATOM    440  CA  CYS    63     -53.417  36.807   9.719  1.00104.77           C
ATOM    441  CB  CYS    63     -54.424  35.809  10.316  1.00104.77           C
ATOM    442  SG  CYS    63     -55.972  36.607  10.839  1.00104.77           S
ATOM    443  C   CYS    63     -52.163  36.049   9.429  1.00104.77           C
ATOM    444  O   CYS    63     -51.181  36.148  10.163  1.00104.77           O
ATOM    445  N   HIS    64     -52.159  35.282   8.322  1.00226.17           N
ATOM    446  CA  HIS    64     -51.024  34.463   8.015  1.00226.17           C
ATOM    447  ND1 HIS    64     -49.996  31.392   7.317  1.00226.17           N
ATOM    448  CG  HIS    64     -50.159  32.541   6.576  1.00226.17           C
ATOM    449  CB  HIS    64     -51.256  33.539   6.804  1.00226.17           C
ATOM    450  NE2 HIS    64     -48.376  31.400   5.794  1.00226.17           N
ATOM    451  CD2 HIS    64     -49.161  32.530   5.650  1.00226.17           C
ATOM    452  CE1 HIS    64     -48.915  30.748   6.809  1.00226.17           C
ATOM    453  C   HIS    64     -49.873  35.360   7.713  1.00226.17           C
ATOM    454  O   HIS    64     -49.990  36.339   6.978  1.00226.17           O
ATOM    455  N   PRO    65     -48.758  35.045   8.309  1.00156.63           N
ATOM    456  CA  PRO    65     -47.586  35.832   8.059  1.00156.63           C
ATOM    457  CD  PRO    65     -48.784  34.532   9.670  1.00156.63           C
ATOM    458  CB  PRO    65     -46.623  35.536   9.206  1.00156.63           C
ATOM    459  CG  PRO    65     -47.554  35.140  10.364  1.00156.63           C
ATOM    460  C   PRO    65     -47.035  35.502   6.715  1.00156.63           C
ATOM    461  O   PRO    65     -47.158  34.357   6.284  1.00156.63           O
ATOM    462  N   CYS    66     -46.434  36.490   6.030  1.00 76.44           N
ATOM    463  CA  CYS    66     -45.859  36.223   4.748  1.00 76.44           C
ATOM    464  CB  CYS    66     -46.884  35.775   3.692  1.00 76.44           C
ATOM    465  SG  CYS    66     -48.119  37.060   3.334  1.00 76.44           S
ATOM    466  C   CYS    66     -45.271  37.505   4.274  1.00 76.44           C
ATOM    467  O   CYS    66     -45.363  38.535   4.940  1.00 76.44           O
ATOM    468  N   PRO    67     -44.635  37.452   3.143  1.00 73.62           N
ATOM    469  CA  PRO    67     -44.117  38.652   2.560  1.00 73.62           C
ATOM    470  CD  PRO    67     -43.886  36.278   2.735  1.00 73.62           C
ATOM    471  CB  PRO    67     -43.067  38.212   1.536  1.00 73.62           C
ATOM    472  CG  PRO    67     -43.271  36.692   1.390  1.00 73.62           C
ATOM    473  C   PRO    67     -45.295  39.355   1.982  1.00 73.62           C
ATOM    474  O   PRO    67     -46.290  38.693   1.691  1.00 73.62           O
ATOM    475  N   GLY    68     -45.231  40.688   1.818  1.00 98.65           N
ATOM    476  CA  GLY    68     -46.382  41.339   1.277  1.00 98.65           C
ATOM    477  C   GLY    68     -45.957  42.061   0.048  1.00 98.65           C
ATOM    478  O   GLY    68     -45.001  42.834   0.061  1.00 98.65           O
ATOM    479  N   VAL    69     -46.677  41.815  -1.061  1.00 49.99           N
ATOM    480  CA  VAL    69     -46.366  42.491  -2.280  1.00 49.99           C
ATOM    481  CB  VAL    69     -45.761  41.597  -3.322  1.00 49.99           C
ATOM    482  CG1 VAL    69     -45.577  42.407  -4.616  1.00 49.99           C
ATOM    483  CG2 VAL    69     -44.455  41.007  -2.762  1.00 49.99           C
ATOM    484  C   VAL    69     -47.658  42.989  -2.830  1.00 49.99           C
ATOM    485  O   VAL    69     -48.692  42.329  -2.741  1.00 49.99           O
ATOM    486  N   PRO    70     -47.617  44.173  -3.363  1.00151.36           N
ATOM    487  CA  PRO    70     -48.774  44.744  -3.986  1.00151.36           C
ATOM    488  CD  PRO    70     -46.679  45.185  -2.915  1.00151.36           C
ATOM    489  CB  PRO    70     -48.474  46.236  -4.150  1.00151.36           C
ATOM    490  CG  PRO    70     -46.971  46.376  -3.839  1.00151.36           C
ATOM    491  C   PRO    70     -49.031  44.016  -5.262  1.00151.36           C
ATOM    492  O   PRO    70     -50.132  44.123  -5.801  1.00151.36           O
ATOM    493  N   GLN    71     -48.022  43.280  -5.762  1.00204.46           N
ATOM    494  CA  GLN    71     -48.163  42.581  -7.001  1.00204.46           C
ATOM    495  CB  GLN    71     -46.824  42.087  -7.576  1.00204.46           C
ATOM    496  CG  GLN    71     -45.861  43.221  -7.931  1.00204.46           C
ATOM    497  CD  GLN    71     -44.585  42.600  -8.480  1.00204.46           C
ATOM    498  OE1 GLN    71     -43.642  43.303  -8.841  1.00204.46           O
ATOM    499  NE2 GLN    71     -44.550  41.242  -8.544  1.00204.46           N
ATOM    500  C   GLN    71     -49.016  41.381  -6.763  1.00204.46           C
ATOM    501  O   GLN    71     -49.030  40.815  -5.670  1.00204.46           O
ATOM    502  N   GLY    72     -49.777  40.981  -7.798  1.00141.85           N
ATOM    503  CA  GLY    72     -50.612  39.824  -7.696  1.00141.85           C
ATOM    504  C   GLY    72     -50.849  39.352  -9.091  1.00141.85           C
ATOM    505  O   GLY    72     -50.792  40.135 -10.038  1.00141.85           O
ATOM    506  N   THR    73     -51.126  38.046  -9.254  1.00272.69           N
ATOM    507  CA  THR    73     -51.355  37.536 -10.570  1.00272.69           C
ATOM    508  CB  THR    73     -50.297  36.584 -11.040  1.00272.69           C
ATOM    509  OG1 THR    73     -50.497  36.263 -12.409  1.00272.69           O
ATOM    510  CG2 THR    73     -50.360  35.311 -10.179  1.00272.69           C
ATOM    511  C   THR    73     -52.643  36.784 -10.546  1.00272.69           C
ATOM    512  O   THR    73     -53.079  36.306  -9.501  1.00272.69           O
ATOM    513  N   SER    74     -53.298  36.685 -11.717  1.00189.30           N
ATOM    514  CA  SER    74     -54.529  35.959 -11.796  1.00189.30           C
ATOM    515  CB  SER    74     -55.750  36.844 -12.100  1.00189.30           C
ATOM    516  OG  SER    74     -56.925  36.050 -12.160  1.00189.30           O
ATOM    517  C   SER    74     -54.389  34.997 -12.925  1.00189.30           C
ATOM    518  O   SER    74     -53.620  35.213 -13.860  1.00189.30           O
ATOM    519  N   PRO    75     -55.101  33.912 -12.830  1.00105.19           N
ATOM    520  CA  PRO    75     -55.072  32.937 -13.880  1.00105.19           C
ATOM    521  CD  PRO    75     -55.387  33.312 -11.540  1.00105.19           C
ATOM    522  CB  PRO    75     -55.549  31.621 -13.259  1.00105.19           C
ATOM    523  CG  PRO    75     -56.140  32.022 -11.895  1.00105.19           C
ATOM    524  C   PRO    75     -55.914  33.421 -15.011  1.00105.19           C
ATOM    525  O   PRO    75     -56.791  34.253 -14.786  1.00105.19           O
ATOM    526  N   ALA    76     -55.659  32.928 -16.237  1.00217.87           N
ATOM    527  CA  ALA    76     -56.448  33.360 -17.349  1.00217.87           C
ATOM    528  CB  ALA    76     -55.614  33.891 -18.528  1.00217.87           C
ATOM    529  C   ALA    76     -57.201  32.171 -17.840  1.00217.87           C
ATOM    530  O   ALA    76     -56.703  31.046 -17.843  1.00217.87           O
ATOM    531  N   PRO    77     -58.421  32.411 -18.220  1.00 88.34           N
ATOM    532  CA  PRO    77     -59.240  31.357 -18.744  1.00 88.34           C
ATOM    533  CD  PRO    77     -59.213  33.444 -17.577  1.00 88.34           C
ATOM    534  CB  PRO    77     -60.691  31.812 -18.570  1.00 88.34           C
ATOM    535  CG  PRO    77     -60.596  33.310 -18.230  1.00 88.34           C
ATOM    536  C   PRO    77     -58.854  31.091 -20.159  1.00 88.34           C
ATOM    537  O   PRO    77     -58.243  31.957 -20.784  1.00 88.34           O
ATOM    538  N   VAL    78     -59.189  29.896 -20.680  1.00 82.31           N
ATOM    539  CA  VAL    78     -58.865  29.584 -22.037  1.00 82.31           C
ATOM    540  CB  VAL    78     -58.491  28.147 -22.252  1.00 82.31           C
ATOM    541  CG1 VAL    78     -57.208  27.850 -21.456  1.00 82.31           C
ATOM    542  CG2 VAL    78     -59.688  27.265 -21.858  1.00 82.31           C
ATOM    543  C   VAL    78     -60.093  29.849 -22.839  1.00 82.31           C
ATOM    544  O   VAL    78     -61.215  29.662 -22.372  1.00 82.31           O
ATOM    545  N   PRO    79     -59.895  30.322 -24.034  1.00 87.42           N
ATOM    546  CA  PRO    79     -61.008  30.599 -24.894  1.00 87.42           C
ATOM    547  CD  PRO    79     -58.751  31.163 -24.338  1.00 87.42           C
ATOM    548  CB  PRO    79     -60.489  31.553 -25.974  1.00 87.42           C
ATOM    549  CG  PRO    79     -58.957  31.535 -25.813  1.00 87.42           C
ATOM    550  C   PRO    79     -61.569  29.321 -25.418  1.00 87.42           C
ATOM    551  O   PRO    79     -60.836  28.339 -25.507  1.00 87.42           O
ATOM    552  N   TYR    80     -62.873  29.312 -25.751  1.00272.86           N
ATOM    553  CA  TYR    80     -63.482  28.121 -26.263  1.00272.86           C
ATOM    554  CB  TYR    80     -64.499  27.492 -25.297  1.00272.86           C
ATOM    555  CG  TYR    80     -65.050  26.272 -25.952  1.00272.86           C
ATOM    556  CD1 TYR    80     -64.358  25.083 -25.903  1.00272.86           C
ATOM    557  CD2 TYR    80     -66.257  26.315 -26.609  1.00272.86           C
ATOM    558  CE1 TYR    80     -64.863  23.955 -26.504  1.00272.86           C
ATOM    559  CE2 TYR    80     -66.766  25.190 -27.212  1.00272.86           C
ATOM    560  CZ  TYR    80     -66.068  24.007 -27.160  1.00272.86           C
ATOM    561  OH  TYR    80     -66.589  22.850 -27.779  1.00272.86           O
ATOM    562  C   TYR    80     -64.223  28.512 -27.497  1.00272.86           C
ATOM    563  O   TYR    80     -64.647  29.656 -27.643  1.00272.86           O
ATOM    564  N   GLY    81     -64.378  27.561 -28.438  1.00155.17           N
ATOM    565  CA  GLY    81     -65.094  27.865 -29.639  1.00155.17           C
ATOM    566  C   GLY    81     -65.752  26.605 -30.090  1.00155.17           C
ATOM    567  O   GLY    81     -65.290  25.506 -29.788  1.00155.17           O
ATOM    568  N   TYR    82     -66.866  26.741 -30.835  1.00310.76           N
ATOM    569  CA  TYR    82     -67.556  25.581 -31.309  1.00310.76           C
ATOM    570  CB  TYR    82     -68.982  25.440 -30.749  1.00310.76           C
ATOM    571  CG  TYR    82     -69.570  24.201 -31.328  1.00310.76           C
ATOM    572  CD1 TYR    82     -69.296  22.972 -30.771  1.00310.76           C
ATOM    573  CD2 TYR    82     -70.396  24.265 -32.425  1.00310.76           C
ATOM    574  CE1 TYR    82     -69.838  21.825 -31.303  1.00310.76           C
ATOM    575  CE2 TYR    82     -70.941  23.122 -32.962  1.00310.76           C
ATOM    576  CZ  TYR    82     -70.661  21.900 -32.401  1.00310.76           C
ATOM    577  OH  TYR    82     -71.219  20.726 -32.949  1.00310.76           O
ATOM    578  C   TYR    82     -67.676  25.708 -32.790  1.00310.76           C
ATOM    579  O   TYR    82     -67.932  26.794 -33.313  1.00310.76           O
ATOM    580  N   PHE    83     -67.465  24.591 -33.510  1.00282.03           N
ATOM    581  CA  PHE    83     -67.582  24.620 -34.936  1.00282.03           C
ATOM    582  CB  PHE    83     -66.240  24.452 -35.668  1.00282.03           C
ATOM    583  CG  PHE    83     -66.516  24.503 -37.131  1.00282.03           C
ATOM    584  CD1 PHE    83     -66.640  25.712 -37.779  1.00282.03           C
ATOM    585  CD2 PHE    83     -66.649  23.343 -37.857  1.00282.03           C
ATOM    586  CE1 PHE    83     -66.895  25.760 -39.129  1.00282.03           C
ATOM    587  CE2 PHE    83     -66.905  23.385 -39.208  1.00282.03           C
ATOM    588  CZ  PHE    83     -67.028  24.596 -39.846  1.00282.03           C
ATOM    589  C   PHE    83     -68.446  23.468 -35.327  1.00282.03           C
ATOM    590  O   PHE    83     -68.547  22.481 -34.598  1.00282.03           O
ATOM    591  N   GLY    84     -69.115  23.578 -36.489  1.00118.61           N
ATOM    592  CA  GLY    84     -69.944  22.500 -36.935  1.00118.61           C
ATOM    593  C   GLY    84     -70.820  23.025 -38.021  1.00118.61           C
ATOM    594  O   GLY    84     -70.859  24.227 -38.280  1.00118.61           O
ATOM    595  N   GLY    85     -71.553  22.116 -38.691  1.00 97.80           N
ATOM    596  CA  GLY    85     -72.437  22.526 -39.740  1.00 97.80           C
ATOM    597  C   GLY    85     -72.468  21.428 -40.749  1.00 97.80           C
ATOM    598  O   GLY    85     -71.743  20.441 -40.631  1.00 97.80           O
ATOM    599  N   GLY    86     -73.321  21.581 -41.779  1.00116.79           N
ATOM    600  CA  GLY    86     -73.401  20.585 -42.804  1.00116.79           C
ATOM    601  C   GLY    86     -74.456  21.027 -43.762  1.00116.79           C
ATOM    602  O   GLY    86     -75.325  21.830 -43.420  1.00116.79           O
ATOM    603  N   TYR    87     -74.403  20.508 -45.002  1.00273.64           N
ATOM    604  CA  TYR    87     -75.383  20.879 -45.976  1.00273.64           C
ATOM    605  CB  TYR    87     -74.760  21.553 -47.213  1.00273.64           C
ATOM    606  CG  TYR    87     -75.844  21.910 -48.170  1.00273.64           C
ATOM    607  CD1 TYR    87     -76.594  23.044 -47.978  1.00273.64           C
ATOM    608  CD2 TYR    87     -76.101  21.116 -49.266  1.00273.64           C
ATOM    609  CE1 TYR    87     -77.593  23.385 -48.859  1.00273.64           C
ATOM    610  CE2 TYR    87     -77.099  21.451 -50.151  1.00273.64           C
ATOM    611  CZ  TYR    87     -77.847  22.587 -49.947  1.00273.64           C
ATOM    612  OH  TYR    87     -78.871  22.934 -50.854  1.00273.64           O
ATOM    613  C   TYR    87     -76.044  19.619 -46.424  1.00273.64           C
ATOM    614  O   TYR    87     -75.375  18.675 -46.845  1.00273.64           O
ATOM    615  N   TYR    88     -77.384  19.560 -46.325  1.00318.16           N
ATOM    616  CA  TYR    88     -78.073  18.375 -46.742  1.00318.16           C
ATOM    617  CB  TYR    88     -78.701  17.588 -45.579  1.00318.16           C
ATOM    618  CG  TYR    88     -79.377  16.393 -46.157  1.00318.16           C
ATOM    619  CD1 TYR    88     -78.660  15.258 -46.457  1.00318.16           C
ATOM    620  CD2 TYR    88     -80.733  16.407 -46.398  1.00318.16           C
ATOM    621  CE1 TYR    88     -79.283  14.155 -46.990  1.00318.16           C
ATOM    622  CE2 TYR    88     -81.362  15.306 -46.931  1.00318.16           C
ATOM    623  CZ  TYR    88     -80.636  14.178 -47.228  1.00318.16           C
ATOM    624  OH  TYR    88     -81.279  13.048 -47.775  1.00318.16           O
ATOM    625  C   TYR    88     -79.185  18.784 -47.646  1.00318.16           C
ATOM    626  O   TYR    88     -79.853  19.790 -47.409  1.00318.16           O
ATOM    627  N   SER    89     -79.399  18.017 -48.732  1.00212.07           N
ATOM    628  CA  SER    89     -80.481  18.321 -49.619  1.00212.07           C
ATOM    629  CB  SER    89     -80.085  19.229 -50.795  1.00212.07           C
ATOM    630  OG  SER    89     -79.717  20.512 -50.313  1.00212.07           O
ATOM    631  C   SER    89     -80.954  17.032 -50.202  1.00212.07           C
ATOM    632  O   SER    89     -80.204  16.060 -50.281  1.00212.07           O
ATOM    633  N   CYS    90     -82.237  16.989 -50.606  1.00101.42           N
ATOM    634  CA  CYS    90     -82.763  15.804 -51.212  1.00101.42           C
ATOM    635  CB  CYS    90     -83.797  15.070 -50.342  1.00101.42           C
ATOM    636  SG  CYS    90     -85.279  16.076 -50.027  1.00101.42           S
ATOM    637  C   CYS    90     -83.460  16.233 -52.459  1.00101.42           C
ATOM    638  O   CYS    90     -84.042  17.315 -52.513  1.00101.42           O
ATOM    639  N   ARG    91     -83.400  15.397 -53.513  1.00210.72           N
ATOM    640  CA  ARG    91     -84.068  15.757 -54.726  1.00210.72           C
ATOM    641  CB  ARG    91     -83.110  16.042 -55.896  1.00210.72           C
ATOM    642  CG  ARG    91     -82.210  17.257 -55.667  1.00210.72           C
ATOM    643  CD  ARG    91     -81.139  17.033 -54.596  1.00210.72           C
ATOM    644  NE  ARG    91     -80.050  16.224 -55.213  1.00210.72           N
ATOM    645  CZ  ARG    91     -80.097  14.861 -55.166  1.00210.72           C
ATOM    646  NH1 ARG    91     -81.142  14.232 -54.554  1.00210.72           N
ATOM    647  NH2 ARG    91     -79.097  14.125 -55.734  1.00210.72           N
ATOM    648  C   ARG    91     -84.915  14.598 -55.130  1.00210.72           C
ATOM    649  O   ARG    91     -84.491  13.446 -55.048  1.00210.72           O
ATOM    650  N   VAL    92     -86.160  14.880 -55.559  1.00 60.82           N
ATOM    651  CA  VAL    92     -87.018  13.824 -56.004  1.00 60.82           C
ATOM    652  CB  VAL    92     -88.097  13.474 -55.021  1.00 60.82           C
ATOM    653  CG1 VAL    92     -89.015  12.416 -55.658  1.00 60.82           C
ATOM    654  CG2 VAL    92     -87.435  13.020 -53.710  1.00 60.82           C
ATOM    655  C   VAL    92     -87.695  14.314 -57.240  1.00 60.82           C
ATOM    656  O   VAL    92     -87.990  15.501 -57.368  1.00 60.82           O
ATOM    657  N   SER    93     -87.942  13.406 -58.203  1.00203.88           N
ATOM    658  CA  SER    93     -88.615  13.817 -59.395  1.00203.88           C
ATOM    659  CB  SER    93     -87.667  14.110 -60.571  1.00203.88           C
ATOM    660  OG  SER    93     -88.412  14.513 -61.711  1.00203.88           O
ATOM    661  C   SER    93     -89.503  12.696 -59.818  1.00203.88           C
ATOM    662  O   SER    93     -89.200  11.528 -59.588  1.00203.88           O
ATOM    663  N   ARG    94     -90.651  13.036 -60.435  1.00301.44           N
ATOM    664  CA  ARG    94     -91.541  12.021 -60.910  1.00301.44           C
ATOM    665  CB  ARG    94     -92.782  11.820 -60.025  1.00301.44           C
ATOM    666  CG  ARG    94     -93.726  10.731 -60.538  1.00301.44           C
ATOM    667  CD  ARG    94     -94.963  10.527 -59.659  1.00301.44           C
ATOM    668  NE  ARG    94     -95.780   9.447 -60.281  1.00301.44           N
ATOM    669  CZ  ARG    94     -96.839   8.916 -59.603  1.00301.44           C
ATOM    670  NH1 ARG    94     -97.147   9.371 -58.353  1.00301.44           N
ATOM    671  NH2 ARG    94     -97.590   7.931 -60.175  1.00301.44           N
ATOM    672  C   ARG    94     -92.025  12.463 -62.249  1.00301.44           C
ATOM    673  O   ARG    94     -92.236  13.652 -62.480  1.00301.44           O
ATOM    674  N   SER    95     -92.196  11.509 -63.183  1.00176.86           N
ATOM    675  CA  SER    95     -92.688  11.876 -64.477  1.00176.86           C
ATOM    676  CB  SER    95     -91.581  12.048 -65.532  1.00176.86           C
ATOM    677  OG  SER    95     -90.928  10.809 -65.761  1.00176.86           O
ATOM    678  C   SER    95     -93.572  10.770 -64.946  1.00176.86           C
ATOM    679  O   SER    95     -93.386   9.612 -64.577  1.00176.86           O
ATOM    680  N   SER    96     -94.584  11.113 -65.764  1.00130.44           N
ATOM    681  CA  SER    96     -95.451  10.102 -66.290  1.00130.44           C
ATOM    682  CB  SER    96     -96.820  10.037 -65.592  1.00130.44           C
ATOM    683  OG  SER    96     -97.538  11.242 -65.814  1.00130.44           O
ATOM    684  C   SER    96     -95.701  10.448 -67.719  1.00130.44           C
ATOM    685  O   SER    96     -95.778  11.622 -68.078  1.00130.44           O
ATOM    686  N   LEU    97     -95.813   9.423 -68.584  1.00194.34           N
ATOM    687  CA  LEU    97     -96.077   9.694 -69.965  1.00194.34           C
ATOM    688  CB  LEU    97     -94.949   9.240 -70.905  1.00194.34           C
ATOM    689  CG  LEU    97     -93.621   9.989 -70.677  1.00194.34           C
ATOM    690  CD1 LEU    97     -92.531   9.502 -71.647  1.00194.34           C
ATOM    691  CD2 LEU    97     -93.824  11.513 -70.725  1.00194.34           C
ATOM    692  C   LEU    97     -97.298   8.924 -70.340  1.00194.34           C
ATOM    693  O   LEU    97     -97.428   7.745 -70.010  1.00194.34           O
ATOM    694  N   LYS    98     -98.246   9.586 -71.030  1.00204.37           N
ATOM    695  CA  LYS    98     -99.421   8.888 -71.453  1.00204.37           C
ATOM    696  CB  LYS    98    -100.720   9.437 -70.840  1.00204.37           C
ATOM    697  CG  LYS    98    -101.974   8.687 -71.296  1.00204.37           C
ATOM    698  CD  LYS    98    -103.217   9.007 -70.462  1.00204.37           C
ATOM    699  CE  LYS    98    -103.186   8.403 -69.056  1.00204.37           C
ATOM    700  NZ  LYS    98    -104.420   8.764 -68.324  1.00204.37           N
ATOM    701  C   LYS    98     -99.520   9.066 -72.931  1.00204.37           C
ATOM    702  O   LYS    98     -99.435  10.179 -73.447  1.00204.37           O
ATOM    703  N   PRO    99     -99.666   7.977 -73.626  1.00 78.43           N
ATOM    704  CA  PRO    99     -99.816   8.055 -75.051  1.00 78.43           C
ATOM    705  CD  PRO    99     -99.030   6.738 -73.217  1.00 78.43           C
ATOM    706  CB  PRO    99     -99.384   6.695 -75.606  1.00 78.43           C
ATOM    707  CG  PRO    99     -99.318   5.773 -74.376  1.00 78.43           C
ATOM    708  C   PRO    99    -101.223   8.426 -75.378  1.00 78.43           C
ATOM    709  O   PRO    99    -102.113   8.141 -74.579  1.00 78.43           O
ATOM    710  N   CYS   100    -101.447   9.076 -76.535  1.00100.55           N
ATOM    711  CA  CYS   100    -102.786   9.415 -76.909  1.00100.55           C
ATOM    712  CB  CYS   100    -103.127  10.902 -76.707  1.00100.55           C
ATOM    713  SG  CYS   100    -102.110  11.995 -77.744  1.00100.55           S
ATOM    714  C   CYS   100    -102.918   9.128 -78.366  1.00100.55           C
ATOM    715  O   CYS   100    -102.003   9.393 -79.145  1.00100.55           O
ATOM    716  N   ALA   101    -104.063   8.549 -78.772  1.00262.73           N
ATOM    717  CA  ALA   101    -104.259   8.285 -80.165  1.00262.73           C
ATOM    718  CB  ALA   101    -104.006   6.819 -80.555  1.00262.73           C
ATOM    719  C   ALA   101    -105.687   8.579 -80.472  1.00262.73           C
ATOM    720  O   ALA   101    -106.568   8.368 -79.642  1.00262.73           O
ATOM    721  N   GLN   102    -105.952   9.107 -81.680  1.00332.49           N
ATOM    722  CA  GLN   102    -107.305   9.382 -82.056  1.00332.49           C
ATOM    723  CB  GLN   102    -107.698  10.862 -81.915  1.00332.49           C
ATOM    724  CG  GLN   102    -109.147  11.147 -82.316  1.00332.49           C
ATOM    725  CD  GLN   102    -109.404  12.635 -82.130  1.00332.49           C
ATOM    726  OE1 GLN   102    -110.503  13.125 -82.386  1.00332.49           O
ATOM    727  NE2 GLN   102    -108.360  13.379 -81.675  1.00332.49           N
ATOM    728  C   GLN   102    -107.442   9.025 -83.495  1.00332.49           C
ATOM    729  O   GLN   102    -106.519   9.221 -84.284  1.00332.49           O
ATOM    730  N   ALA   103    -108.604   8.462 -83.875  1.00295.77           N
ATOM    731  CA  ALA   103    -108.812   8.133 -85.251  1.00295.77           C
ATOM    732  CB  ALA   103    -108.694   6.629 -85.552  1.00295.77           C
ATOM    733  C   ALA   103    -110.208   8.539 -85.588  1.00295.77           C
ATOM    734  O   ALA   103    -111.110   8.443 -84.757  1.00295.77           O
ATOM    735  N   ALA   104    -110.417   9.030 -86.824  1.00294.29           N
ATOM    736  CA  ALA   104    -111.739   9.408 -87.216  1.00294.29           C
ATOM    737  CB  ALA   104    -112.075  10.879 -86.918  1.00294.29           C
ATOM    738  C   ALA   104    -111.830   9.229 -88.694  1.00294.29           C
ATOM    739  O   ALA   104    -110.829   9.311 -89.403  1.00294.29           O
ATOM    740  N   THR   105    -113.048   8.952 -89.194  1.00310.70           N
ATOM    741  CA  THR   105    -113.224   8.809 -90.607  1.00310.70           C
ATOM    742  CB  THR   105    -113.635   7.429 -91.027  1.00310.70           C
ATOM    743  OG1 THR   105    -113.616   7.320 -92.443  1.00310.70           O
ATOM    744  CG2 THR   105    -115.048   7.148 -90.489  1.00310.70           C
ATOM    745  C   THR   105    -114.322   9.737 -91.001  1.00310.70           C
ATOM    746  O   THR   105    -115.316   9.874 -90.289  1.00310.70           O
ATOM    747  N   LEU   106    -114.160  10.424 -92.146  1.00307.10           N
ATOM    748  CA  LEU   106    -115.191  11.318 -92.576  1.00307.10           C
ATOM    749  CB  LEU   106    -114.702  12.773 -92.741  1.00307.10           C
ATOM    750  CG  LEU   106    -115.768  13.792 -93.202  1.00307.10           C
ATOM    751  CD1 LEU   106    -116.171  13.610 -94.676  1.00307.10           C
ATOM    752  CD2 LEU   106    -116.975  13.790 -92.251  1.00307.10           C
ATOM    753  C   LEU   106    -115.660  10.821 -93.902  1.00307.10           C
ATOM    754  O   LEU   106    -114.857  10.500 -94.776  1.00307.10           O
ATOM    755  N   ALA   107    -116.991  10.724 -94.074  1.00283.53           N
ATOM    756  CA  ALA   107    -117.514  10.293 -95.335  1.00283.53           C
ATOM    757  CB  ALA   107    -118.080   8.863 -95.313  1.00283.53           C
ATOM    758  C   ALA   107    -118.644  11.208 -95.665  1.00283.53           C
ATOM    759  O   ALA   107    -119.370  11.658 -94.780  1.00283.53           O
ATOM    760  N   ALA   108    -118.808  11.528 -96.962  1.00288.99           N
ATOM    761  CA  ALA   108    -119.891  12.383 -97.341  1.00288.99           C
ATOM    762  CB  ALA   108    -119.494  13.863 -97.470  1.00288.99           C
ATOM    763  C   ALA   108    -120.357  11.937 -98.686  1.00288.99           C
ATOM    764  O   ALA   108    -119.583  11.400 -99.477  1.00288.99           O
ATOM    765  N   TYR   109    -121.658  12.131 -98.968  1.00327.08           N
ATOM    766  CA  TYR   109    -122.173  11.765-100.252  1.00327.08           C
ATOM    767  CB  TYR   109    -123.241  10.659-100.200  1.00327.08           C
ATOM    768  CG  TYR   109    -124.396  11.181 -99.416  1.00327.08           C
ATOM    769  CD1 TYR   109    -124.380  11.148 -98.040  1.00327.08           C
ATOM    770  CD2 TYR   109    -125.498  11.700-100.057  1.00327.08           C
ATOM    771  CE1 TYR   109    -125.444  11.628 -97.315  1.00327.08           C
ATOM    772  CE2 TYR   109    -126.566  12.181 -99.336  1.00327.08           C
ATOM    773  CZ  TYR   109    -126.539  12.146 -97.963  1.00327.08           C
ATOM    774  OH  TYR   109    -127.634  12.639 -97.221  1.00327.08           O
ATOM    775  C   TYR   109    -122.818  12.985-100.818  1.00327.08           C
ATOM    776  O   TYR   109    -123.555  13.694-100.135  1.00327.08           O
ATOM    777  N   PRO   110    -122.520  13.264-102.053  1.00118.06           N
ATOM    778  CA  PRO   110    -123.121  14.398-102.692  1.00118.06           C
ATOM    779  CD  PRO   110    -121.206  12.970-102.595  1.00118.06           C
ATOM    780  CB  PRO   110    -122.205  14.771-103.860  1.00118.06           C
ATOM    781  CG  PRO   110    -121.247  13.574-104.006  1.00118.06           C
ATOM    782  C   PRO   110    -124.514  14.054-103.096  1.00118.06           C
ATOM    783  O   PRO   110    -124.799  12.877-103.310  1.00118.06           O
ATOM    784  N   ALA   111    -125.404  15.060-103.188  1.00248.63           N
ATOM    785  CA  ALA   111    -126.746  14.786-103.601  1.00248.63           C
ATOM    786  CB  ALA   111    -127.747  14.708-102.436  1.00248.63           C
ATOM    787  C   ALA   111    -127.173  15.917-104.472  1.00248.63           C
ATOM    788  O   ALA   111    -126.721  17.049-104.304  1.00248.63           O
ATOM    789  N   GLU   112    -128.049  15.630-105.452  1.00267.87           N
ATOM    790  CA  GLU   112    -128.527  16.671-106.308  1.00267.87           C
ATOM    791  CB  GLU   112    -128.132  16.491-107.784  1.00267.87           C
ATOM    792  CG  GLU   112    -128.635  17.615-108.692  1.00267.87           C
ATOM    793  CD  GLU   112    -128.180  17.311-110.112  1.00267.87           C
ATOM    794  OE1 GLU   112    -127.497  16.270-110.304  1.00267.87           O
ATOM    795  OE2 GLU   112    -128.507  18.117-111.024  1.00267.87           O
ATOM    796  C   GLU   112    -130.015  16.639-106.241  1.00267.87           C
ATOM    797  O   GLU   112    -130.623  15.569-106.234  1.00267.87           O
ATOM    798  N   THR   113    -130.647  17.824-106.165  1.00232.03           N
ATOM    799  CA  THR   113    -132.077  17.853-106.120  1.00232.03           C
ATOM    800  CB  THR   113    -132.628  18.446-104.856  1.00232.03           C
ATOM    801  OG1 THR   113    -134.037  18.276-104.808  1.00232.03           O
ATOM    802  CG2 THR   113    -132.267  19.940-104.813  1.00232.03           C
ATOM    803  C   THR   113    -132.542  18.709-107.248  1.00232.03           C
ATOM    804  O   THR   113    -131.971  19.759-107.537  1.00232.03           O
ATOM    805  N   PRO   114    -133.561  18.250-107.913  1.00171.52           N
ATOM    806  CA  PRO   114    -134.101  19.032-108.988  1.00171.52           C
ATOM    807  CD  PRO   114    -133.667  16.823-108.177  1.00171.52           C
ATOM    808  CB  PRO   114    -134.913  18.066-109.847  1.00171.52           C
ATOM    809  CG  PRO   114    -134.237  16.707-109.599  1.00171.52           C
ATOM    810  C   PRO   114    -134.906  20.148-108.416  1.00171.52           C
ATOM    811  O   PRO   114    -135.369  20.026-107.283  1.00171.52           O
ATOM    812  N   THR   115    -135.074  21.251-109.168  1.00245.66           N
ATOM    813  CA  THR   115    -135.863  22.333-108.664  1.00245.66           C
ATOM    814  CB  THR   115    -135.123  23.636-108.596  1.00245.66           C
ATOM    815  OG1 THR   115    -134.725  24.043-109.897  1.00245.66           O
ATOM    816  CG2 THR   115    -133.889  23.454-107.696  1.00245.66           C
ATOM    817  C   THR   115    -136.999  22.521-109.612  1.00245.66           C
ATOM    818  O   THR   115    -136.818  22.485-110.828  1.00245.66           O
ATOM    819  N   ALA   116    -138.216  22.705-109.069  1.00254.48           N
ATOM    820  CA  ALA   116    -139.348  22.906-109.921  1.00254.48           C
ATOM    821  CB  ALA   116    -140.113  21.611-110.245  1.00254.48           C
ATOM    822  C   ALA   116    -140.293  23.802-109.195  1.00254.48           C
ATOM    823  O   ALA   116    -140.259  23.898-107.969  1.00254.48           O
ATOM    824  N   GLY   117    -141.155  24.507-109.950  1.00139.46           N
ATOM    825  CA  GLY   117    -142.117  25.364-109.326  1.00139.46           C
ATOM    826  C   GLY   117    -142.725  26.203-110.398  1.00139.46           C
ATOM    827  O   GLY   117    -142.132  26.408-111.456  1.00139.46           O
ATOM    828  N   GLU   118    -143.944  26.714-110.141  1.00315.45           N
ATOM    829  CA  GLU   118    -144.593  27.547-111.105  1.00315.45           C
ATOM    830  CB  GLU   118    -145.846  26.910-111.730  1.00315.45           C
ATOM    831  CG  GLU   118    -146.536  27.804-112.761  1.00315.45           C
ATOM    832  CD  GLU   118    -145.676  27.824-114.016  1.00315.45           C
ATOM    833  OE1 GLU   118    -144.610  27.153-114.014  1.00315.45           O
ATOM    834  OE2 GLU   118    -146.074  28.511-114.995  1.00315.45           O
ATOM    835  C   GLU   118    -145.037  28.775-110.384  1.00315.45           C
ATOM    836  O   GLU   118    -145.391  28.722-109.207  1.00315.45           O
ATOM    837  N   GLU   119    -145.005  29.929-111.073  1.00263.85           N
ATOM    838  CA  GLU   119    -145.434  31.138-110.439  1.00263.85           C
ATOM    839  CB  GLU   119    -144.383  32.262-110.479  1.00263.85           C
ATOM    840  CG  GLU   119    -144.845  33.553-109.801  1.00263.85           C
ATOM    841  CD  GLU   119    -143.717  34.569-109.908  1.00263.85           C
ATOM    842  OE1 GLU   119    -142.660  34.220-110.500  1.00263.85           O
ATOM    843  OE2 GLU   119    -143.898  35.710-109.405  1.00263.85           O
ATOM    844  C   GLU   119    -146.629  31.627-111.185  1.00263.85           C
ATOM    845  O   GLU   119    -146.652  31.623-112.415  1.00263.85           O
ATOM    846  N   TYR   120    -147.674  32.042-110.445  1.00269.91           N
ATOM    847  CA  TYR   120    -148.845  32.551-111.090  1.00269.91           C
ATOM    848  CB  TYR   120    -150.111  31.738-110.755  1.00269.91           C
ATOM    849  CG  TYR   120    -151.240  32.244-111.585  1.00269.91           C
ATOM    850  CD1 TYR   120    -151.305  31.940-112.925  1.00269.91           C
ATOM    851  CD2 TYR   120    -152.246  32.996-111.024  1.00269.91           C
ATOM    852  CE1 TYR   120    -152.345  32.395-113.700  1.00269.91           C
ATOM    853  CE2 TYR   120    -153.290  33.453-111.794  1.00269.91           C
ATOM    854  CZ  TYR   120    -153.340  33.155-113.134  1.00269.91           C
ATOM    855  OH  TYR   120    -154.410  33.625-113.925  1.00269.91           O
ATOM    856  C   TYR   120    -149.016  33.942-110.574  1.00269.91           C
ATOM    857  O   TYR   120    -149.004  34.177-109.367  1.00269.91           O
ATOM    858  N   PRO   121    -149.133  34.879-111.470  1.00176.57           N
ATOM    859  CA  PRO   121    -149.280  36.256-111.092  1.00176.57           C
ATOM    860  CD  PRO   121    -148.615  34.733-112.817  1.00176.57           C
ATOM    861  CB  PRO   121    -149.065  37.071-112.372  1.00176.57           C
ATOM    862  CG  PRO   121    -149.059  36.030-113.509  1.00176.57           C
ATOM    863  C   PRO   121    -150.571  36.519-110.395  1.00176.57           C
ATOM    864  O   PRO   121    -150.619  37.441-109.582  1.00176.57           O
ATOM    865  N   SER   122    -151.619  35.731-110.707  1.00152.08           N
ATOM    866  CA  SER   122    -152.927  35.860-110.127  1.00152.08           C
ATOM    867  CB  SER   122    -152.998  35.564-108.614  1.00152.08           C
ATOM    868  OG  SER   122    -152.333  36.572-107.867  1.00152.08           O
ATOM    869  C   SER   122    -153.466  37.231-110.385  1.00152.08           C
ATOM    870  O   SER   122    -152.743  38.148-110.768  1.00152.08           O
ATOM    871  N   ARG   123    -154.792  37.392-110.218  1.00286.12           N
ATOM    872  CA  ARG   123    -155.376  38.683-110.417  1.00286.12           C
ATOM    873  CB  ARG   123    -156.360  38.738-111.598  1.00286.12           C
ATOM    874  CG  ARG   123    -156.983  40.119-111.810  1.00286.12           C
ATOM    875  CD  ARG   123    -155.984  41.174-112.289  1.00286.12           C
ATOM    876  NE  ARG   123    -155.609  40.832-113.690  1.00286.12           N
ATOM    877  CZ  ARG   123    -154.903  41.723-114.445  1.00286.12           C
ATOM    878  NH1 ARG   123    -154.540  42.928-113.917  1.00286.12           N
ATOM    879  NH2 ARG   123    -154.560  41.410-115.728  1.00286.12           N
ATOM    880  C   ARG   123    -156.151  39.003-109.183  1.00286.12           C
ATOM    881  O   ARG   123    -156.887  38.172-108.656  1.00286.12           O
ATOM    882  N   PRO   124    -155.969  40.196-108.696  1.00181.04           N
ATOM    883  CA  PRO   124    -156.708  40.586-107.530  1.00181.04           C
ATOM    884  CD  PRO   124    -154.641  40.790-108.718  1.00181.04           C
ATOM    885  CB  PRO   124    -155.955  41.770-106.928  1.00181.04           C
ATOM    886  CG  PRO   124    -154.504  41.544-107.386  1.00181.04           C
ATOM    887  C   PRO   124    -158.115  40.902-107.913  1.00181.04           C
ATOM    888  O   PRO   124    -158.348  41.281-109.059  1.00181.04           O
ATOM    889  N   THR   125    -159.070  40.738-106.979  1.00280.80           N
ATOM    890  CA  THR   125    -160.429  41.066-107.285  1.00280.80           C
ATOM    891  CB  THR   125    -161.344  39.878-107.306  1.00280.80           C
ATOM    892  OG1 THR   125    -161.389  39.270-106.023  1.00280.80           O
ATOM    893  CG2 THR   125    -160.825  38.875-108.350  1.00280.80           C
ATOM    894  C   THR   125    -160.909  41.972-106.202  1.00280.80           C
ATOM    895  O   THR   125    -160.578  41.785-105.032  1.00280.80           O
ATOM    896  N   GLU   126    -161.691  43.003-106.570  1.00234.09           N
ATOM    897  CA  GLU   126    -162.197  43.892-105.568  1.00234.09           C
ATOM    898  CB  GLU   126    -161.574  45.297-105.622  1.00234.09           C
ATOM    899  CG  GLU   126    -160.086  45.320-105.267  1.00234.09           C
ATOM    900  CD  GLU   126    -159.602  46.760-105.360  1.00234.09           C
ATOM    901  OE1 GLU   126    -160.436  47.645-105.689  1.00234.09           O
ATOM    902  OE2 GLU   126    -158.391  46.994-105.102  1.00234.09           O
ATOM    903  C   GLU   126    -163.659  44.049-105.809  1.00234.09           C
ATOM    904  O   GLU   126    -164.101  44.173-106.952  1.00234.09           O
ATOM    905  N   PHE   127    -164.459  44.025-104.726  1.00307.47           N
ATOM    906  CA  PHE   127    -165.869  44.209-104.876  1.00307.47           C
ATOM    907  CB  PHE   127    -166.685  42.922-104.666  1.00307.47           C
ATOM    908  CG  PHE   127    -168.123  43.266-104.852  1.00307.47           C
ATOM    909  CD1 PHE   127    -168.671  43.314-106.112  1.00307.47           C
ATOM    910  CD2 PHE   127    -168.924  43.537-103.765  1.00307.47           C
ATOM    911  CE1 PHE   127    -169.998  43.630-106.288  1.00307.47           C
ATOM    912  CE2 PHE   127    -170.251  43.853-103.936  1.00307.47           C
ATOM    913  CZ  PHE   127    -170.790  43.900-105.198  1.00307.47           C
ATOM    914  C   PHE   127    -166.291  45.177-103.819  1.00307.47           C
ATOM    915  O   PHE   127    -165.734  45.189-102.722  1.00307.47           O
ATOM    916  N   ALA   128    -167.277  46.035-104.134  1.00289.14           N
ATOM    917  CA  ALA   128    -167.730  46.968-103.145  1.00289.14           C
ATOM    918  CB  ALA   128    -167.054  48.345-103.241  1.00289.14           C
ATOM    919  C   ALA   128    -169.191  47.181-103.363  1.00289.14           C
ATOM    920  O   ALA   128    -169.689  47.063-104.481  1.00289.14           O
ATOM    921  N   PHE   129    -169.923  47.482-102.273  1.00307.83           N
ATOM    922  CA  PHE   129    -171.324  47.747-102.392  1.00307.83           C
ATOM    923  CB  PHE   129    -172.215  46.641-101.799  1.00307.83           C
ATOM    924  CG  PHE   129    -173.633  47.051-101.996  1.00307.83           C
ATOM    925  CD1 PHE   129    -174.270  46.813-103.192  1.00307.83           C
ATOM    926  CD2 PHE   129    -174.328  47.672-100.983  1.00307.83           C
ATOM    927  CE1 PHE   129    -175.579  47.190-103.377  1.00307.83           C
ATOM    928  CE2 PHE   129    -175.638  48.052-101.163  1.00307.83           C
ATOM    929  CZ  PHE   129    -176.266  47.810-102.361  1.00307.83           C
ATOM    930  C   PHE   129    -171.588  48.992-101.611  1.00307.83           C
ATOM    931  O   PHE   129    -170.943  49.244-100.597  1.00307.83           O
ATOM    932  N   TYR   130    -172.536  49.824-102.084  1.00259.86           N
ATOM    933  CA  TYR   130    -172.825  51.025-101.359  1.00259.86           C
ATOM    934  CB  TYR   130    -172.584  52.298-102.191  1.00259.86           C
ATOM    935  CG  TYR   130    -172.910  53.488-101.356  1.00259.86           C
ATOM    936  CD1 TYR   130    -172.034  53.917-100.386  1.00259.86           C
ATOM    937  CD2 TYR   130    -174.079  54.186-101.553  1.00259.86           C
ATOM    938  CE1 TYR   130    -172.325  55.018 -99.614  1.00259.86           C
ATOM    939  CE2 TYR   130    -174.375  55.288-100.786  1.00259.86           C
ATOM    940  CZ  TYR   130    -173.499  55.705 -99.814  1.00259.86           C
ATOM    941  OH  TYR   130    -173.800  56.835 -99.025  1.00259.86           O
ATOM    942  C   TYR   130    -174.269  50.981-100.984  1.00259.86           C
ATOM    943  O   TYR   130    -175.151  50.899-101.835  1.00259.86           O
ATOM    944  N   PRO   131    -174.516  51.001 -99.705  1.00 93.05           N
ATOM    945  CA  PRO   131    -175.872  51.007 -99.229  1.00 93.05           C
ATOM    946  CD  PRO   131    -173.618  50.345 -98.771  1.00 93.05           C
ATOM    947  CB  PRO   131    -175.837  50.411 -97.819  1.00 93.05           C
ATOM    948  CG  PRO   131    -174.349  50.430 -97.424  1.00 93.05           C
ATOM    949  C   PRO   131    -176.407  52.399 -99.277  1.00 93.05           C
ATOM    950  O   PRO   131    -175.612  53.337 -99.307  1.00 93.05           O
ATOM    951  N   GLY   132    -177.743  52.562 -99.293  1.00111.80           N
ATOM    952  CA  GLY   132    -178.295  53.884 -99.305  1.00111.80           C
ATOM    953  C   GLY   132    -179.750  53.765 -98.997  1.00111.80           C
ATOM    954  O   GLY   132    -180.391  52.773 -99.342  1.00111.80           O
ATOM    955  N   TYR   133    -180.312  54.792 -98.330  1.00253.38           N
ATOM    956  CA  TYR   133    -181.707  54.763 -98.008  1.00253.38           C
ATOM    957  CB  TYR   133    -181.963  54.704 -96.490  1.00253.38           C
ATOM    958  CG  TYR   133    -183.431  54.650 -96.242  1.00253.38           C
ATOM    959  CD1 TYR   133    -184.135  53.494 -96.488  1.00253.38           C
ATOM    960  CD2 TYR   133    -184.100  55.742 -95.738  1.00253.38           C
ATOM    961  CE1 TYR   133    -185.489  53.432 -96.255  1.00253.38           C
ATOM    962  CE2 TYR   133    -185.454  55.686 -95.503  1.00253.38           C
ATOM    963  CZ  TYR   133    -186.151  54.531 -95.764  1.00253.38           C
ATOM    964  OH  TYR   133    -187.540  54.471 -95.523  1.00253.38           O
ATOM    965  C   TYR   133    -182.293  56.029 -98.546  1.00253.38           C
ATOM    966  O   TYR   133    -181.756  57.117 -98.342  1.00253.38           O
ATOM    967  N   PRO   134    -183.371  55.899 -99.266  1.00 95.16           N
ATOM    968  CA  PRO   134    -184.013  57.056 -99.830  1.00 95.16           C
ATOM    969  CD  PRO   134    -183.578  54.715-100.081  1.00 95.16           C
ATOM    970  CB  PRO   134    -184.823  56.556-101.029  1.00 95.16           C
ATOM    971  CG  PRO   134    -184.858  55.025-100.870  1.00 95.16           C
ATOM    972  C   PRO   134    -184.835  57.765 -98.805  1.00 95.16           C
ATOM    973  O   PRO   134    -185.216  57.146 -97.815  1.00 95.16           O
ATOM    974  N   GLY   135    -185.115  59.066 -99.018  1.00114.17           N
ATOM    975  CA  GLY   135    -185.920  59.792 -98.081  1.00114.17           C
ATOM    976  C   GLY   135    -186.272  61.099 -98.712  1.00114.17           C
ATOM    977  O   GLY   135    -185.600  61.555 -99.636  1.00114.17           O
ATOM    978  N   THR   136    -187.351  61.738 -98.220  1.00288.83           N
ATOM    979  CA  THR   136    -187.752  63.001 -98.763  1.00288.83           C
ATOM    980  CB  THR   136    -189.042  62.943 -99.526  1.00288.83           C
ATOM    981  OG1 THR   136    -189.281  64.179-100.183  1.00288.83           O
ATOM    982  CG2 THR   136    -190.184  62.632 -98.543  1.00288.83           C
ATOM    983  C   THR   136    -187.958  63.941 -97.619  1.00288.83           C
ATOM    984  O   THR   136    -188.235  63.519 -96.498  1.00288.83           O
ATOM    985  N   TYR   137    -187.801  65.253 -97.881  1.00317.36           N
ATOM    986  CA  TYR   137    -187.993  66.227 -96.846  1.00317.36           C
ATOM    987  CB  TYR   137    -186.693  66.937 -96.431  1.00317.36           C
ATOM    988  CG  TYR   137    -187.030  67.911 -95.356  1.00317.36           C
ATOM    989  CD1 TYR   137    -187.183  67.496 -94.056  1.00317.36           C
ATOM    990  CD2 TYR   137    -187.185  69.248 -95.653  1.00317.36           C
ATOM    991  CE1 TYR   137    -187.493  68.398 -93.063  1.00317.36           C
ATOM    992  CE2 TYR   137    -187.493  70.152 -94.667  1.00317.36           C
ATOM    993  CZ  TYR   137    -187.648  69.728 -93.369  1.00317.36           C
ATOM    994  OH  TYR   137    -187.965  70.655 -92.353  1.00317.36           O
ATOM    995  C   TYR   137    -188.918  67.269 -97.382  1.00317.36           C
ATOM    996  O   TYR   137    -188.897  67.580 -98.571  1.00317.36           O
ATOM    997  N   GLN   138    -189.784  67.825 -96.510  1.00246.24           N
ATOM    998  CA  GLN   138    -190.687  68.845 -96.953  1.00246.24           C
ATOM    999  CB  GLN   138    -192.167  68.510 -96.695  1.00246.24           C
ATOM   1000  CG  GLN   138    -193.134  69.595 -97.174  1.00246.24           C
ATOM   1001  CD  GLN   138    -194.549  69.132 -96.858  1.00246.24           C
ATOM   1002  OE1 GLN   138    -195.522  69.829 -97.143  1.00246.24           O
ATOM   1003  NE2 GLN   138    -194.672  67.919 -96.254  1.00246.24           N
ATOM   1004  C   GLN   138    -190.373  70.089 -96.188  1.00246.24           C
ATOM   1005  O   GLN   138    -190.221  70.071 -94.968  1.00246.24           O
ATOM   1006  N   PRO   139    -190.243  71.168 -96.906  1.00115.41           N
ATOM   1007  CA  PRO   139    -189.963  72.432 -96.279  1.00115.41           C
ATOM   1008  CD  PRO   139    -189.691  71.097 -98.248  1.00115.41           C
ATOM   1009  CB  PRO   139    -189.278  73.296 -97.342  1.00115.41           C
ATOM   1010  CG  PRO   139    -189.536  72.564 -98.670  1.00115.41           C
ATOM   1011  C   PRO   139    -191.208  73.045 -95.727  1.00115.41           C
ATOM   1012  O   PRO   139    -192.298  72.692 -96.175  1.00115.41           O
ATOM   1013  N   MET   140    -191.068  73.956 -94.742  1.00332.08           N
ATOM   1014  CA  MET   140    -192.202  74.630 -94.186  1.00332.08           C
ATOM   1015  CB  MET   140    -192.634  74.082 -92.816  1.00332.08           C
ATOM   1016  CG  MET   140    -191.588  74.286 -91.718  1.00332.08           C
ATOM   1017  SD  MET   140    -192.071  73.648 -90.086  1.00332.08           S
ATOM   1018  CE  MET   140    -190.534  74.147 -89.259  1.00332.08           C
ATOM   1019  C   MET   140    -191.802  76.058 -93.987  1.00332.08           C
ATOM   1020  O   MET   140    -190.626  76.355 -93.782  1.00332.08           O
ATOM   1021  N   ALA   141    -192.774  76.990 -94.067  1.00277.65           N
ATOM   1022  CA  ALA   141    -192.437  78.370 -93.876  1.00277.65           C
ATOM   1023  CB  ALA   141    -192.171  79.125 -95.189  1.00277.65           C
ATOM   1024  C   ALA   141    -193.593  79.043 -93.210  1.00277.65           C
ATOM   1025  O   ALA   141    -194.733  78.592 -93.311  1.00277.65           O
ATOM   1026  N   SER   142    -193.312  80.146 -92.483  1.00229.07           N
ATOM   1027  CA  SER   142    -194.357  80.883 -91.834  1.00229.07           C
ATOM   1028  CB  SER   142    -194.472  80.595 -90.329  1.00229.07           C
ATOM   1029  OG  SER   142    -195.524  81.361 -89.763  1.00229.07           O
ATOM   1030  C   SER   142    -194.024  82.332 -91.980  1.00229.07           C
ATOM   1031  O   SER   142    -192.860  82.699 -92.141  1.00229.07           O
ATOM   1032  N   TYR   143    -195.051  83.205 -91.952  1.00279.85           N
ATOM   1033  CA  TYR   143    -194.803  84.611 -92.080  1.00279.85           C
ATOM   1034  CB  TYR   143    -195.350  85.210 -93.387  1.00279.85           C
ATOM   1035  CG  TYR   143    -195.029  86.665 -93.390  1.00279.85           C
ATOM   1036  CD1 TYR   143    -193.785  87.106 -93.781  1.00279.85           C
ATOM   1037  CD2 TYR   143    -195.972  87.589 -93.003  1.00279.85           C
ATOM   1038  CE1 TYR   143    -193.487  88.448 -93.785  1.00279.85           C
ATOM   1039  CE2 TYR   143    -195.680  88.932 -93.005  1.00279.85           C
ATOM   1040  CZ  TYR   143    -194.436  89.364 -93.397  1.00279.85           C
ATOM   1041  OH  TYR   143    -194.132  90.741 -93.399  1.00279.85           O
ATOM   1042  C   TYR   143    -195.490  85.312 -90.953  1.00279.85           C
ATOM   1043  O   TYR   143    -196.626  84.986 -90.610  1.00279.85           O
ATOM   1044  N   LEU   144    -194.799  86.285 -90.329  1.00250.09           N
ATOM   1045  CA  LEU   144    -195.400  87.035 -89.264  1.00250.09           C
ATOM   1046  CB  LEU   144    -194.771  86.765 -87.887  1.00250.09           C
ATOM   1047  CG  LEU   144    -194.960  85.315 -87.402  1.00250.09           C
ATOM   1048  CD1 LEU   144    -194.246  84.318 -88.328  1.00250.09           C
ATOM   1049  CD2 LEU   144    -194.549  85.161 -85.929  1.00250.09           C
ATOM   1050  C   LEU   144    -195.194  88.485 -89.567  1.00250.09           C
ATOM   1051  O   LEU   144    -194.115  88.889 -89.999  1.00250.09           O
ATOM   1052  N   ASP   145    -196.242  89.310 -89.369  1.00197.03           N
ATOM   1053  CA  ASP   145    -196.106  90.715 -89.623  1.00197.03           C
ATOM   1054  CB  ASP   145    -196.961  91.209 -90.803  1.00197.03           C
ATOM   1055  CG  ASP   145    -196.600  92.661 -91.089  1.00197.03           C
ATOM   1056  OD1 ASP   145    -195.765  93.227 -90.334  1.00197.03           O
ATOM   1057  OD2 ASP   145    -197.159  93.224 -92.068  1.00197.03           O
ATOM   1058  C   ASP   145    -196.569  91.448 -88.404  1.00197.03           C
ATOM   1059  O   ASP   145    -197.685  91.239 -87.933  1.00197.03           O
ATOM   1060  N   VAL   146    -195.705  92.320 -87.843  1.00114.43           N
ATOM   1061  CA  VAL   146    -196.109  93.076 -86.693  1.00114.43           C
ATOM   1062  CB  VAL   146    -195.591  92.522 -85.399  1.00114.43           C
ATOM   1063  CG1 VAL   146    -194.054  92.592 -85.418  1.00114.43           C
ATOM   1064  CG2 VAL   146    -196.232  93.305 -84.241  1.00114.43           C
ATOM   1065  C   VAL   146    -195.550  94.457 -86.831  1.00114.43           C
ATOM   1066  O   VAL   146    -194.510  94.656 -87.457  1.00114.43           O
ATOM   1067  N   SER   147    -196.252  95.459 -86.262  1.00181.55           N
ATOM   1068  CA  SER   147    -195.761  96.806 -86.316  1.00181.55           C
ATOM   1069  CB  SER   147    -196.297  97.609 -87.513  1.00181.55           C
ATOM   1070  OG  SER   147    -195.845  97.033 -88.729  1.00181.55           O
ATOM   1071  C   SER   147    -196.229  97.502 -85.077  1.00181.55           C
ATOM   1072  O   SER   147    -197.267  97.154 -84.516  1.00181.55           O
ATOM   1073  N   VAL   148    -195.454  98.499 -84.603  1.00 44.13           N
ATOM   1074  CA  VAL   148    -195.862  99.228 -83.436  1.00 44.13           C
ATOM   1075  CB  VAL   148    -195.347  98.636 -82.157  1.00 44.13           C
ATOM   1076  CG1 VAL   148    -195.769  99.539 -80.986  1.00 44.13           C
ATOM   1077  CG2 VAL   148    -195.862  97.191 -82.047  1.00 44.13           C
ATOM   1078  C   VAL   148    -195.297 100.609 -83.543  1.00 44.13           C
ATOM   1079  O   VAL   148    -194.277 100.823 -84.197  1.00 44.13           O
ATOM   1080  N   VAL   149    -195.969 101.596 -82.915  1.00112.51           N
ATOM   1081  CA  VAL   149    -195.469 102.941 -82.933  1.00112.51           C
ATOM   1082  CB  VAL   149    -196.133 103.812 -83.959  1.00112.51           C
ATOM   1083  CG1 VAL   149    -195.826 103.246 -85.355  1.00112.51           C
ATOM   1084  CG2 VAL   149    -197.634 103.894 -83.635  1.00112.51           C
ATOM   1085  C   VAL   149    -195.759 103.543 -81.595  1.00112.51           C
ATOM   1086  O   VAL   149    -196.739 103.183 -80.944  1.00112.51           O
ATOM   1087  N   GLN   150    -194.893 104.470 -81.136  1.00282.94           N
ATOM   1088  CA  GLN   150    -195.133 105.104 -79.872  1.00282.94           C
ATOM   1089  CB  GLN   150    -194.530 104.346 -78.677  1.00282.94           C
ATOM   1090  CG  GLN   150    -195.160 102.970 -78.451  1.00282.94           C
ATOM   1091  CD  GLN   150    -196.600 103.180 -78.006  1.00282.94           C
ATOM   1092  OE1 GLN   150    -197.334 103.976 -78.591  1.00282.94           O
ATOM   1093  NE2 GLN   150    -197.018 102.453 -76.936  1.00282.94           N
ATOM   1094  C   GLN   150    -194.495 106.456 -79.904  1.00282.94           C
ATOM   1095  O   GLN   150    -193.546 106.688 -80.651  1.00282.94           O
ATOM   1096  N   THR   151    -195.026 107.399 -79.098  1.00317.37           N
ATOM   1097  CA  THR   151    -194.453 108.713 -79.035  1.00317.37           C
ATOM   1098  CB  THR   151    -195.329 109.779 -79.624  1.00317.37           C
ATOM   1099  OG1 THR   151    -194.627 111.012 -79.690  1.00317.37           O
ATOM   1100  CG2 THR   151    -196.585 109.925 -78.747  1.00317.37           C
ATOM   1101  C   THR   151    -194.258 109.049 -77.591  1.00317.37           C
ATOM   1102  O   THR   151    -195.074 108.684 -76.746  1.00317.37           O
ATOM   1103  N   LEU   152    -193.148 109.743 -77.265  1.00307.15           N
ATOM   1104  CA  LEU   152    -192.900 110.103 -75.899  1.00307.15           C
ATOM   1105  CB  LEU   152    -191.852 109.175 -75.239  1.00307.15           C
ATOM   1106  CG  LEU   152    -191.578 109.362 -73.728  1.00307.15           C
ATOM   1107  CD1 LEU   152    -190.579 108.302 -73.236  1.00307.15           C
ATOM   1108  CD2 LEU   152    -191.093 110.775 -73.367  1.00307.15           C
ATOM   1109  C   LEU   152    -192.383 111.508 -75.906  1.00307.15           C
ATOM   1110  O   LEU   152    -191.596 111.881 -76.775  1.00307.15           O
ATOM   1111  N   GLY   153    -192.833 112.339 -74.942  1.00150.62           N
ATOM   1112  CA  GLY   153    -192.328 113.680 -74.867  1.00150.62           C
ATOM   1113  C   GLY   153    -192.910 114.329 -73.651  1.00150.62           C
ATOM   1114  O   GLY   153    -194.035 114.031 -73.253  1.00150.62           O
ATOM   1115  N   ALA   154    -192.142 115.247 -73.027  1.00259.58           N
ATOM   1116  CA  ALA   154    -192.634 115.947 -71.874  1.00259.58           C
ATOM   1117  CB  ALA   154    -192.058 115.427 -70.546  1.00259.58           C
ATOM   1118  C   ALA   154    -192.210 117.375 -72.008  1.00259.58           C
ATOM   1119  O   ALA   154    -191.117 117.675 -72.484  1.00259.58           O
ATOM   1120  N   PRO   155    -193.083 118.265 -71.625  1.00252.55           N
ATOM   1121  CA  PRO   155    -192.764 119.664 -71.697  1.00252.55           C
ATOM   1122  CD  PRO   155    -194.506 118.023 -71.803  1.00252.55           C
ATOM   1123  CB  PRO   155    -194.090 120.402 -71.528  1.00252.55           C
ATOM   1124  CG  PRO   155    -195.128 119.403 -72.071  1.00252.55           C
ATOM   1125  C   PRO   155    -191.702 120.091 -70.734  1.00252.55           C
ATOM   1126  O   PRO   155    -190.967 121.027 -71.045  1.00252.55           O
ATOM   1127  N   GLY   156    -191.608 119.442 -69.558  1.00 85.13           N
ATOM   1128  CA  GLY   156    -190.619 119.832 -68.593  1.00 85.13           C
ATOM   1129  C   GLY   156    -191.181 120.991 -67.832  1.00 85.13           C
ATOM   1130  O   GLY   156    -192.167 121.596 -68.251  1.00 85.13           O
ATOM   1131  N   GLU   157    -190.563 121.337 -66.682  1.00225.37           N
ATOM   1132  CA  GLU   157    -191.060 122.455 -65.933  1.00225.37           C
ATOM   1133  CB  GLU   157    -191.662 122.067 -64.571  1.00225.37           C
ATOM   1134  CG  GLU   157    -192.961 121.268 -64.689  1.00225.37           C
ATOM   1135  CD  GLU   157    -194.033 122.196 -65.241  1.00225.37           C
ATOM   1136  OE1 GLU   157    -193.710 123.387 -65.496  1.00225.37           O
ATOM   1137  OE2 GLU   157    -195.190 121.728 -65.415  1.00225.37           O
ATOM   1138  C   GLU   157    -189.921 123.388 -65.665  1.00225.37           C
ATOM   1139  O   GLU   157    -188.894 123.019 -65.098  1.00225.37           O
ATOM   1140  N   PRO   158    -190.100 124.595 -66.120  1.00169.80           N
ATOM   1141  CA  PRO   158    -189.140 125.646 -65.911  1.00169.80           C
ATOM   1142  CD  PRO   158    -190.904 124.821 -67.307  1.00169.80           C
ATOM   1143  CB  PRO   158    -189.423 126.700 -66.985  1.00169.80           C
ATOM   1144  CG  PRO   158    -190.810 126.335 -67.541  1.00169.80           C
ATOM   1145  C   PRO   158    -189.186 126.196 -64.519  1.00169.80           C
ATOM   1146  O   PRO   158    -188.296 126.965 -64.160  1.00169.80           O
ATOM   1147  N   ARG   159    -190.202 125.825 -63.718  1.00277.05           N
ATOM   1148  CA  ARG   159    -190.377 126.421 -62.424  1.00277.05           C
ATOM   1149  CB  ARG   159    -191.583 125.863 -61.650  1.00277.05           C
ATOM   1150  CG  ARG   159    -191.492 124.357 -61.392  1.00277.05           C
ATOM   1151  CD  ARG   159    -192.686 123.791 -60.623  1.00277.05           C
ATOM   1152  NE  ARG   159    -192.656 124.382 -59.256  1.00277.05           N
ATOM   1153  CZ  ARG   159    -191.937 123.774 -58.267  1.00277.05           C
ATOM   1154  NH1 ARG   159    -191.247 122.627 -58.532  1.00277.05           N
ATOM   1155  NH2 ARG   159    -191.907 124.315 -57.014  1.00277.05           N
ATOM   1156  C   ARG   159    -189.166 126.200 -61.578  1.00277.05           C
ATOM   1157  O   ARG   159    -188.527 125.151 -61.629  1.00277.05           O
ATOM   1158  N   HIS   160    -188.815 127.236 -60.786  1.00304.89           N
ATOM   1159  CA  HIS   160    -187.706 127.187 -59.878  1.00304.89           C
ATOM   1160  ND1 HIS   160    -184.388 126.948 -59.393  1.00304.89           N
ATOM   1161  CG  HIS   160    -185.334 127.950 -59.399  1.00304.89           C
ATOM   1162  CB  HIS   160    -186.494 128.008 -60.349  1.00304.89           C
ATOM   1163  NE2 HIS   160    -183.825 128.364 -57.772  1.00304.89           N
ATOM   1164  CD2 HIS   160    -184.975 128.805 -58.404  1.00304.89           C
ATOM   1165  CE1 HIS   160    -183.511 127.246 -58.401  1.00304.89           C
ATOM   1166  C   HIS   160    -188.179 127.791 -58.593  1.00304.89           C
ATOM   1167  O   HIS   160    -189.060 128.649 -58.593  1.00304.89           O
ATOM   1168  N   ASP   161    -187.618 127.339 -57.454  1.00258.82           N
ATOM   1169  CA  ASP   161    -188.037 127.867 -56.188  1.00258.82           C
ATOM   1170  CB  ASP   161    -188.587 126.793 -55.232  1.00258.82           C
ATOM   1171  CG  ASP   161    -189.299 127.482 -54.075  1.00258.82           C
ATOM   1172  OD1 ASP   161    -189.473 128.729 -54.139  1.00258.82           O
ATOM   1173  OD2 ASP   161    -189.690 126.767 -53.115  1.00258.82           O
ATOM   1174  C   ASP   161    -186.847 128.485 -55.525  1.00258.82           C
ATOM   1175  O   ASP   161    -185.718 128.028 -55.703  1.00258.82           O
ATOM   1176  N   SER   162    -187.070 129.571 -54.751  1.00209.99           N
ATOM   1177  CA  SER   162    -185.989 130.206 -54.053  1.00209.99           C
ATOM   1178  CB  SER   162    -185.699 131.637 -54.537  1.00209.99           C
ATOM   1179  OG  SER   162    -184.625 132.195 -53.795  1.00209.99           O
ATOM   1180  C   SER   162    -186.387 130.299 -52.612  1.00209.99           C
ATOM   1181  O   SER   162    -187.569 130.418 -52.293  1.00209.99           O
ATOM   1182  N   LEU   163    -185.398 130.222 -51.700  1.00254.85           N
ATOM   1183  CA  LEU   163    -185.691 130.296 -50.298  1.00254.85           C
ATOM   1184  CB  LEU   163    -185.399 128.961 -49.574  1.00254.85           C
ATOM   1185  CG  LEU   163    -185.824 128.838 -48.091  1.00254.85           C
ATOM   1186  CD1 LEU   163    -185.460 127.447 -47.550  1.00254.85           C
ATOM   1187  CD2 LEU   163    -185.246 129.944 -47.194  1.00254.85           C
ATOM   1188  C   LEU   163    -184.812 131.366 -49.730  1.00254.85           C
ATOM   1189  O   LEU   163    -183.635 131.460 -50.076  1.00254.85           O
ATOM   1190  N   LEU   164    -185.374 132.223 -48.851  1.00186.22           N
ATOM   1191  CA  LEU   164    -184.584 133.254 -48.242  1.00186.22           C
ATOM   1192  CB  LEU   164    -185.203 134.657 -48.359  1.00186.22           C
ATOM   1193  CG  LEU   164    -185.320 135.159 -49.809  1.00186.22           C
ATOM   1194  CD1 LEU   164    -185.941 136.563 -49.867  1.00186.22           C
ATOM   1195  CD2 LEU   164    -183.973 135.072 -50.542  1.00186.22           C
ATOM   1196  C   LEU   164    -184.476 132.939 -46.783  1.00186.22           C
ATOM   1197  O   LEU   164    -185.467 132.656 -46.113  1.00186.22           O
ATOM   1198  N   PRO   165    -183.268 132.952 -46.293  1.00 80.63           N
ATOM   1199  CA  PRO   165    -183.039 132.695 -44.895  1.00 80.63           C
ATOM   1200  CD  PRO   165    -182.143 132.531 -47.110  1.00 80.63           C
ATOM   1201  CB  PRO   165    -181.611 132.155 -44.785  1.00 80.63           C
ATOM   1202  CG  PRO   165    -180.958 132.498 -46.136  1.00 80.63           C
ATOM   1203  C   PRO   165    -183.268 133.926 -44.076  1.00 80.63           C
ATOM   1204  O   PRO   165    -183.237 135.024 -44.629  1.00 80.63           O
ATOM   1205  N   VAL   166    -183.514 133.762 -42.760  1.00 39.96           N
ATOM   1206  CA  VAL   166    -183.693 134.892 -41.894  1.00 39.96           C
ATOM   1207  CB  VAL   166    -185.103 135.060 -41.409  1.00 39.96           C
ATOM   1208  CG1 VAL   166    -185.140 136.225 -40.407  1.00 39.96           C
ATOM   1209  CG2 VAL   166    -186.019 135.254 -42.629  1.00 39.96           C
ATOM   1210  C   VAL   166    -182.841 134.654 -40.687  1.00 39.96           C
ATOM   1211  O   VAL   166    -182.680 133.516 -40.249  1.00 39.96           O
ATOM   1212  N   ASP   167    -182.248 135.728 -40.128  1.00189.88           N
ATOM   1213  CA  ASP   167    -181.419 135.562 -38.970  1.00189.88           C
ATOM   1214  CB  ASP   167    -179.919 135.737 -39.265  1.00189.88           C
ATOM   1215  CG  ASP   167    -179.126 135.323 -38.032  1.00189.88           C
ATOM   1216  OD1 ASP   167    -179.761 134.919 -37.022  1.00189.88           O
ATOM   1217  OD2 ASP   167    -177.870 135.407 -38.085  1.00189.88           O
ATOM   1218  C   ASP   167    -181.796 136.609 -37.969  1.00189.88           C
ATOM   1219  O   ASP   167    -181.909 137.787 -38.306  1.00189.88           O
ATOM   1220  N   SER   168    -182.026 136.199 -36.705  1.00139.27           N
ATOM   1221  CA  SER   168    -182.337 137.156 -35.683  1.00139.27           C
ATOM   1222  CB  SER   168    -183.794 137.087 -35.194  1.00139.27           C
ATOM   1223  OG  SER   168    -184.040 135.837 -34.566  1.00139.27           O
ATOM   1224  C   SER   168    -181.463 136.845 -34.509  1.00139.27           C
ATOM   1225  O   SER   168    -181.200 135.680 -34.214  1.00139.27           O
ATOM   1226  N   TYR   169    -180.968 137.890 -33.815  1.00314.79           N
ATOM   1227  CA  TYR   169    -180.129 137.653 -32.676  1.00314.79           C
ATOM   1228  CB  TYR   169    -178.640 137.931 -32.940  1.00314.79           C
ATOM   1229  CG  TYR   169    -177.900 137.647 -31.678  1.00314.79           C
ATOM   1230  CD1 TYR   169    -177.544 136.356 -31.351  1.00314.79           C
ATOM   1231  CD2 TYR   169    -177.562 138.667 -30.823  1.00314.79           C
ATOM   1232  CE1 TYR   169    -176.864 136.094 -30.185  1.00314.79           C
ATOM   1233  CE2 TYR   169    -176.882 138.411 -29.656  1.00314.79           C
ATOM   1234  CZ  TYR   169    -176.530 137.121 -29.337  1.00314.79           C
ATOM   1235  OH  TYR   169    -175.831 136.854 -28.141  1.00314.79           O
ATOM   1236  C   TYR   169    -180.554 138.569 -31.573  1.00314.79           C
ATOM   1237  O   TYR   169    -181.020 139.681 -31.817  1.00314.79           O
ATOM   1238  N   GLN   170    -180.420 138.099 -30.316  1.00349.69           N
ATOM   1239  CA  GLN   170    -180.738 138.917 -29.181  1.00349.69           C
ATOM   1240  CB  GLN   170    -182.125 138.619 -28.579  1.00349.69           C
ATOM   1241  CG  GLN   170    -182.489 139.486 -27.369  1.00349.69           C
ATOM   1242  CD  GLN   170    -181.843 138.893 -26.124  1.00349.69           C
ATOM   1243  OE1 GLN   170    -181.635 139.583 -25.128  1.00349.69           O
ATOM   1244  NE2 GLN   170    -181.520 137.572 -26.175  1.00349.69           N
ATOM   1245  C   GLN   170    -179.709 138.614 -28.139  1.00349.69           C
ATOM   1246  O   GLN   170    -179.239 137.484 -28.041  1.00349.69           O
ATOM   1247  N   SER   171    -179.313 139.626 -27.343  1.00237.08           N
ATOM   1248  CA  SER   171    -178.335 139.356 -26.327  1.00237.08           C
ATOM   1249  CB  SER   171    -176.888 139.590 -26.790  1.00237.08           C
ATOM   1250  OG  SER   171    -175.985 139.299 -25.733  1.00237.08           O
ATOM   1251  C   SER   171    -178.578 140.279 -25.174  1.00237.08           C
ATOM   1252  O   SER   171    -179.144 141.360 -25.332  1.00237.08           O
ATOM   1253  N   TRP   172    -178.162 139.843 -23.967  1.00349.47           N
ATOM   1254  CA  TRP   172    -178.284 140.652 -22.791  1.00349.47           C
ATOM   1255  CB  TRP   172    -179.474 140.259 -21.896  1.00349.47           C
ATOM   1256  CG  TRP   172    -179.624 141.101 -20.651  1.00349.47           C
ATOM   1257  CD2 TRP   172    -180.407 142.300 -20.576  1.00349.47           C
ATOM   1258  CD1 TRP   172    -179.090 140.906 -19.409  1.00349.47           C
ATOM   1259  NE1 TRP   172    -179.492 141.916 -18.565  1.00349.47           N
ATOM   1260  CE2 TRP   172    -180.303 142.778 -19.269  1.00349.47           C
ATOM   1261  CE3 TRP   172    -181.152 142.948 -21.517  1.00349.47           C
ATOM   1262  CZ2 TRP   172    -180.948 143.921 -18.884  1.00349.47           C
ATOM   1263  CZ3 TRP   172    -181.800 144.100 -21.126  1.00349.47           C
ATOM   1264  CH2 TRP   172    -181.699 144.575 -19.835  1.00349.47           C
ATOM   1265  C   TRP   172    -177.042 140.414 -21.991  1.00349.47           C
ATOM   1266  O   TRP   172    -176.453 139.337 -22.064  1.00349.47           O
ATOM   1267  N   ALA   173    -176.588 141.425 -21.220  1.00294.36           N
ATOM   1268  CA  ALA   173    -175.405 141.198 -20.443  1.00294.36           C
ATOM   1269  CB  ALA   173    -174.117 141.682 -21.130  1.00294.36           C
ATOM   1270  C   ALA   173    -175.525 141.951 -19.158  1.00294.36           C
ATOM   1271  O   ALA   173    -176.120 143.024 -19.103  1.00294.36           O
ATOM   1272  N   LEU   174    -174.965 141.376 -18.076  1.00365.49           N
ATOM   1273  CA  LEU   174    -174.956 142.023 -16.795  1.00365.49           C
ATOM   1274  CB  LEU   174    -175.982 141.453 -15.803  1.00365.49           C
ATOM   1275  CG  LEU   174    -175.967 142.157 -14.433  1.00365.49           C
ATOM   1276  CD1 LEU   174    -176.368 143.635 -14.558  1.00365.49           C
ATOM   1277  CD2 LEU   174    -176.817 141.393 -13.405  1.00365.49           C
ATOM   1278  C   LEU   174    -173.599 141.793 -16.215  1.00365.49           C
ATOM   1279  O   LEU   174    -172.988 140.752 -16.449  1.00365.49           O
ATOM   1280  N   ALA   175    -173.071 142.771 -15.450  1.00266.70           N
ATOM   1281  CA  ALA   175    -171.774 142.570 -14.874  1.00266.70           C
ATOM   1282  CB  ALA   175    -170.623 143.082 -15.758  1.00266.70           C
ATOM   1283  C   ALA   175    -171.706 143.326 -13.588  1.00266.70           C
ATOM   1284  O   ALA   175    -172.475 144.257 -13.359  1.00266.70           O
ATOM   1285  N   GLY   176    -170.780 142.915 -12.697  1.00119.93           N
ATOM   1286  CA  GLY   176    -170.604 143.602 -11.452  1.00119.93           C
ATOM   1287  C   GLY   176    -169.959 142.656 -10.492  1.00119.93           C
ATOM   1288  O   GLY   176    -169.978 141.443 -10.691  1.00119.93           O
ATOM   1289  N   GLY   177    -169.364 143.202  -9.411  1.00111.15           N
ATOM   1290  CA  GLY   177    -168.753 142.372  -8.413  1.00111.15           C
ATOM   1291  C   GLY   177    -167.569 143.106  -7.869  1.00111.15           C
ATOM   1292  O   GLY   177    -167.000 143.970  -8.532  1.00111.15           O
ATOM   1293  N   TRP   178    -167.170 142.770  -6.623  1.00318.08           N
ATOM   1294  CA  TRP   178    -166.030 143.400  -6.026  1.00318.08           C
ATOM   1295  CB  TRP   178    -166.414 144.503  -5.024  1.00318.08           C
ATOM   1296  CG  TRP   178    -165.250 145.200  -4.362  1.00318.08           C
ATOM   1297  CD2 TRP   178    -165.392 146.189  -3.331  1.00318.08           C
ATOM   1298  CD1 TRP   178    -163.910 145.057  -4.578  1.00318.08           C
ATOM   1299  NE1 TRP   178    -163.208 145.894  -3.744  1.00318.08           N
ATOM   1300  CE2 TRP   178    -164.109 146.596  -2.969  1.00318.08           C
ATOM   1301  CE3 TRP   178    -166.502 146.710  -2.730  1.00318.08           C
ATOM   1302  CZ2 TRP   178    -163.915 147.538  -1.999  1.00318.08           C
ATOM   1303  CZ3 TRP   178    -166.304 147.660  -1.752  1.00318.08           C
ATOM   1304  CH2 TRP   178    -165.035 148.067  -1.395  1.00318.08           C
ATOM   1305  C   TRP   178    -165.295 142.344  -5.261  1.00318.08           C
ATOM   1306  O   TRP   178    -165.910 141.513  -4.596  1.00318.08           O
ATOM   1307  N   ASN   179    -163.949 142.334  -5.354  1.00261.11           N
ATOM   1308  CA  ASN   179    -163.206 141.357  -4.612  1.00261.11           C
ATOM   1309  CB  ASN   179    -163.033 140.022  -5.355  1.00261.11           C
ATOM   1310  CG  ASN   179    -164.402 139.365  -5.469  1.00261.11           C
ATOM   1311  OD1 ASN   179    -164.921 139.169  -6.567  1.00261.11           O
ATOM   1312  ND2 ASN   179    -165.007 139.015  -4.302  1.00261.11           N
ATOM   1313  C   ASN   179    -161.834 141.904  -4.375  1.00261.11           C
ATOM   1314  O   ASN   179    -161.328 142.696  -5.169  1.00261.11           O
ATOM   1315  N   SER   180    -161.204 141.508  -3.251  1.00253.92           N
ATOM   1316  CA  SER   180    -159.861 141.941  -2.990  1.00253.92           C
ATOM   1317  CB  SER   180    -159.778 143.317  -2.306  1.00253.92           C
ATOM   1318  OG  SER   180    -160.299 144.321  -3.165  1.00253.92           O
ATOM   1319  C   SER   180    -159.243 140.952  -2.055  1.00253.92           C
ATOM   1320  O   SER   180    -159.926 140.376  -1.209  1.00253.92           O
ATOM   1321  N   GLN   181    -157.923 140.708  -2.200  1.00334.81           N
ATOM   1322  CA  GLN   181    -157.258 139.811  -1.300  1.00334.81           C
ATOM   1323  CB  GLN   181    -157.544 138.327  -1.587  1.00334.81           C
ATOM   1324  CG  GLN   181    -157.029 137.855  -2.948  1.00334.81           C
ATOM   1325  CD  GLN   181    -157.381 136.381  -3.093  1.00334.81           C
ATOM   1326  OE1 GLN   181    -157.968 135.779  -2.196  1.00334.81           O
ATOM   1327  NE2 GLN   181    -157.011 135.780  -4.256  1.00334.81           N
ATOM   1328  C   GLN   181    -155.783 140.021  -1.449  1.00334.81           C
ATOM   1329  O   GLN   181    -155.295 140.264  -2.551  1.00334.81           O
ATOM   1330  N   MET   182    -155.034 139.951  -0.329  1.00309.76           N
ATOM   1331  CA  MET   182    -153.610 140.109  -0.404  1.00309.76           C
ATOM   1332  CB  MET   182    -153.157 141.576  -0.498  1.00309.76           C
ATOM   1333  CG  MET   182    -153.598 142.280  -1.783  1.00309.76           C
ATOM   1334  SD  MET   182    -153.073 144.016  -1.913  1.00309.76           S
ATOM   1335  CE  MET   182    -153.839 144.295  -3.536  1.00309.76           C
ATOM   1336  C   MET   182    -153.023 139.560   0.859  1.00309.76           C
ATOM   1337  O   MET   182    -153.735 139.409   1.850  1.00309.76           O
ATOM   1338  N   CYS   183    -151.712 139.216   0.810  1.00 99.69           N
ATOM   1339  CA  CYS   183    -150.887 138.759   1.904  1.00 99.69           C
ATOM   1340  CB  CYS   183    -151.608 138.379   3.214  1.00 99.69           C
ATOM   1341  SG  CYS   183    -152.129 139.831   4.180  1.00 99.69           S
ATOM   1342  C   CYS   183    -150.108 137.561   1.465  1.00 99.69           C
ATOM   1343  O   CYS   183    -150.570 136.769   0.645  1.00 99.69           O
ATOM   1344  N   CYS   184    -148.875 137.417   1.999  1.00 62.45           N
ATOM   1345  CA  CYS   184    -148.051 136.283   1.691  1.00 62.45           C
ATOM   1346  CB  CYS   184    -147.239 136.441   0.394  1.00 62.45           C
ATOM   1347  SG  CYS   184    -148.293 136.535  -1.085  1.00 62.45           S
ATOM   1348  C   CYS   184    -147.064 136.137   2.807  1.00 62.45           C
ATOM   1349  O   CYS   184    -146.730 137.112   3.479  1.00 62.45           O
ATOM   1350  N   GLN   185    -146.585 134.899   3.050  1.00221.37           N
ATOM   1351  CA  GLN   185    -145.608 134.698   4.086  1.00221.37           C
ATOM   1352  CB  GLN   185    -146.218 134.566   5.491  1.00221.37           C
ATOM   1353  CG  GLN   185    -146.894 135.846   5.986  1.00221.37           C
ATOM   1354  CD  GLN   185    -147.448 135.579   7.378  1.00221.37           C
ATOM   1355  OE1 GLN   185    -147.339 134.471   7.902  1.00221.37           O
ATOM   1356  NE2 GLN   185    -148.060 136.623   7.999  1.00221.37           N
ATOM   1357  C   GLN   185    -144.884 133.422   3.794  1.00221.37           C
ATOM   1358  O   GLN   185    -145.345 132.604   2.999  1.00221.37           O
ATOM   1359  N   GLY   186    -143.704 133.230   4.421  1.00141.93           N
ATOM   1360  CA  GLY   186    -142.972 132.010   4.227  1.00141.93           C
ATOM   1361  C   GLY   186    -141.655 132.136   4.927  1.00141.93           C
ATOM   1362  O   GLY   186    -141.127 133.235   5.087  1.00141.93           O
ATOM   1363  N   GLU   187    -141.089 130.990   5.366  1.00264.03           N
ATOM   1364  CA  GLU   187    -139.815 130.997   6.029  1.00264.03           C
ATOM   1365  CB  GLU   187    -139.911 131.204   7.549  1.00264.03           C
ATOM   1366  CG  GLU   187    -140.401 132.597   7.950  1.00264.03           C
ATOM   1367  CD  GLU   187    -140.444 132.658   9.470  1.00264.03           C
ATOM   1368  OE1 GLU   187    -140.107 131.627  10.112  1.00264.03           O
ATOM   1369  OE2 GLU   187    -140.815 133.734  10.010  1.00264.03           O
ATOM   1370  C   GLU   187    -139.186 129.653   5.811  1.00264.03           C
ATOM   1371  O   GLU   187    -139.878 128.679   5.521  1.00264.03           O
ATOM   1372  N   GLN   188    -137.841 129.578   5.924  1.00297.38           N
ATOM   1373  CA  GLN   188    -137.173 128.317   5.752  1.00297.38           C
ATOM   1374  CB  GLN   188    -136.570 128.123   4.350  1.00297.38           C
ATOM   1375  CG  GLN   188    -135.861 126.780   4.175  1.00297.38           C
ATOM   1376  CD  GLN   188    -135.319 126.721   2.754  1.00297.38           C
ATOM   1377  OE1 GLN   188    -135.999 127.095   1.802  1.00297.38           O
ATOM   1378  NE2 GLN   188    -134.054 126.241   2.606  1.00297.38           N
ATOM   1379  C   GLN   188    -136.043 128.259   6.735  1.00297.38           C
ATOM   1380  O   GLN   188    -135.609 129.284   7.257  1.00297.38           O
ATOM   1381  N   ASN   189    -135.552 127.034   7.033  1.00228.12           N
ATOM   1382  CA  ASN   189    -134.468 126.889   7.964  1.00228.12           C
ATOM   1383  CB  ASN   189    -134.859 126.143   9.250  1.00228.12           C
ATOM   1384  CG  ASN   189    -135.837 127.017  10.023  1.00228.12           C
ATOM   1385  OD1 ASN   189    -136.934 126.583  10.372  1.00228.12           O
ATOM   1386  ND2 ASN   189    -135.430 128.284  10.302  1.00228.12           N
ATOM   1387  C   ASN   189    -133.386 126.092   7.301  1.00228.12           C
ATOM   1388  O   ASN   189    -133.647 125.198   6.498  1.00228.12           O
ATOM   1389  N   PRO   190    -132.163 126.440   7.606  1.00 93.02           N
ATOM   1390  CA  PRO   190    -131.034 125.740   7.047  1.00 93.02           C
ATOM   1391  CD  PRO   190    -131.851 127.832   7.878  1.00 93.02           C
ATOM   1392  CB  PRO   190    -129.865 126.729   7.056  1.00 93.02           C
ATOM   1393  CG  PRO   190    -130.320 127.863   7.991  1.00 93.02           C
ATOM   1394  C   PRO   190    -130.725 124.452   7.751  1.00 93.02           C
ATOM   1395  O   PRO   190    -131.049 124.306   8.929  1.00 93.02           O
ATOM   1396  N   PRO   191    -130.136 123.537   7.027  1.00 75.67           N
ATOM   1397  CA  PRO   191    -129.714 122.270   7.577  1.00 75.67           C
ATOM   1398  CD  PRO   191    -130.479 123.422   5.620  1.00 75.67           C
ATOM   1399  CB  PRO   191    -129.772 121.263   6.427  1.00 75.67           C
ATOM   1400  CG  PRO   191    -129.801 122.126   5.157  1.00 75.67           C
ATOM   1401  C   PRO   191    -128.344 122.388   8.174  1.00 75.67           C
ATOM   1402  O   PRO   191    -127.705 123.423   7.990  1.00 75.67           O
ATOM   1403  N   GLY   192    -127.872 121.342   8.889  1.00104.14           N
ATOM   1404  CA  GLY   192    -126.555 121.385   9.463  1.00104.14           C
ATOM   1405  C   GLY   192    -125.806 120.159   9.029  1.00104.14           C
ATOM   1406  O   GLY   192    -126.329 119.045   9.018  1.00104.14           O
ATOM   1407  N   PRO   193    -124.573 120.381   8.659  1.00182.44           N
ATOM   1408  CA  PRO   193    -123.728 119.297   8.212  1.00182.44           C
ATOM   1409  CD  PRO   193    -124.301 121.604   7.919  1.00182.44           C
ATOM   1410  CB  PRO   193    -122.668 119.927   7.312  1.00182.44           C
ATOM   1411  CG  PRO   193    -123.337 121.208   6.792  1.00182.44           C
ATOM   1412  C   PRO   193    -123.119 118.508   9.333  1.00182.44           C
ATOM   1413  O   PRO   193    -123.138 118.968  10.473  1.00182.44           O
ATOM   1414  N   PHE   194    -122.580 117.309   9.014  1.00274.14           N
ATOM   1415  CA  PHE   194    -121.914 116.461   9.966  1.00274.14           C
ATOM   1416  CB  PHE   194    -122.768 115.264  10.424  1.00274.14           C
ATOM   1417  CG  PHE   194    -123.153 114.482   9.216  1.00274.14           C
ATOM   1418  CD1 PHE   194    -122.302 113.544   8.677  1.00274.14           C
ATOM   1419  CD2 PHE   194    -124.377 114.688   8.622  1.00274.14           C
ATOM   1420  CE1 PHE   194    -122.669 112.826   7.562  1.00274.14           C
ATOM   1421  CE2 PHE   194    -124.749 113.974   7.508  1.00274.14           C
ATOM   1422  CZ  PHE   194    -123.893 113.041   6.976  1.00274.14           C
ATOM   1423  C   PHE   194    -120.675 115.928   9.306  1.00274.14           C
ATOM   1424  O   PHE   194    -120.541 115.997   8.085  1.00274.14           O
ATOM   1425  N   TRP   195    -119.714 115.404  10.100  1.00292.19           N
ATOM   1426  CA  TRP   195    -118.495 114.909   9.514  1.00292.19           C
ATOM   1427  CB  TRP   195    -117.313 115.878   9.675  1.00292.19           C
ATOM   1428  CG  TRP   195    -117.513 117.195   8.967  1.00292.19           C
ATOM   1429  CD2 TRP   195    -118.226 118.299   9.544  1.00292.19           C
ATOM   1430  CD1 TRP   195    -117.113 117.598   7.726  1.00292.19           C
ATOM   1431  NE1 TRP   195    -117.533 118.887   7.495  1.00292.19           N
ATOM   1432  CE2 TRP   195    -118.220 119.330   8.606  1.00292.19           C
ATOM   1433  CE3 TRP   195    -118.837 118.438  10.757  1.00292.19           C
ATOM   1434  CZ2 TRP   195    -118.830 120.523   8.870  1.00292.19           C
ATOM   1435  CZ3 TRP   195    -119.449 119.642  11.021  1.00292.19           C
ATOM   1436  CH2 TRP   195    -119.445 120.664  10.094  1.00292.19           C
ATOM   1437  C   TRP   195    -118.106 113.639  10.211  1.00292.19           C
ATOM   1438  O   TRP   195    -118.575 113.355  11.312  1.00292.19           O
ATOM   1439  N   LYS   196    -117.243 112.826   9.562  1.00369.78           N
ATOM   1440  CA  LYS   196    -116.786 111.598  10.155  1.00369.78           C
ATOM   1441  CB  LYS   196    -117.631 110.374   9.765  1.00369.78           C
ATOM   1442  CG  LYS   196    -117.586 110.060   8.268  1.00369.78           C
ATOM   1443  CD  LYS   196    -118.151 111.180   7.392  1.00369.78           C
ATOM   1444  CE  LYS   196    -119.679 111.170   7.302  1.00369.78           C
ATOM   1445  NZ  LYS   196    -120.267 111.453   8.630  1.00369.78           N
ATOM   1446  C   LYS   196    -115.392 111.331   9.668  1.00369.78           C
ATOM   1447  O   LYS   196    -114.957 111.901   8.668  1.00369.78           O
ATOM   1448  N   ALA   197    -114.641 110.466  10.388  1.00299.64           N
ATOM   1449  CA  ALA   197    -113.306 110.127   9.972  1.00299.64           C
ATOM   1450  CB  ALA   197    -112.256 111.180  10.363  1.00299.64           C
ATOM   1451  C   ALA   197    -112.915 108.844  10.645  1.00299.64           C
ATOM   1452  O   ALA   197    -113.519 108.448  11.641  1.00299.64           O
ATOM   1453  N   ALA   198    -111.896 108.142  10.095  1.00300.38           N
ATOM   1454  CA  ALA   198    -111.437 106.917  10.694  1.00300.38           C
ATOM   1455  CB  ALA   198    -112.294 105.693  10.330  1.00300.38           C
ATOM   1456  C   ALA   198    -110.047 106.643  10.198  1.00300.38           C
ATOM   1457  O   ALA   198    -109.628 107.186   9.177  1.00300.38           O
ATOM   1458  N   PHE   199    -109.283 105.800  10.930  1.00333.23           N
ATOM   1459  CA  PHE   199    -107.947 105.469  10.507  1.00333.23           C
ATOM   1460  CB  PHE   199    -106.857 106.331  11.167  1.00333.23           C
ATOM   1461  CG  PHE   199    -107.036 107.738  10.711  1.00333.23           C
ATOM   1462  CD1 PHE   199    -106.538 108.149   9.496  1.00333.23           C
ATOM   1463  CD2 PHE   199    -107.696 108.648  11.503  1.00333.23           C
ATOM   1464  CE1 PHE   199    -106.700 109.449   9.077  1.00333.23           C
ATOM   1465  CE2 PHE   199    -107.861 109.948  11.090  1.00333.23           C
ATOM   1466  CZ  PHE   199    -107.365 110.350   9.873  1.00333.23           C
ATOM   1467  C   PHE   199    -107.658 104.054  10.913  1.00333.23           C
ATOM   1468  O   PHE   199    -108.304 103.512  11.808  1.00333.23           O
ATOM   1469  N   ALA   200    -106.682 103.406  10.234  1.00308.52           N
ATOM   1470  CA  ALA   200    -106.287 102.072  10.600  1.00308.52           C
ATOM   1471  CB  ALA   200    -107.267 100.988  10.122  1.00308.52           C
ATOM   1472  C   ALA   200    -104.961 101.788   9.955  1.00308.52           C
ATOM   1473  O   ALA   200    -104.644 102.348   8.907  1.00308.52           O
ATOM   1474  N   ASP   201    -104.136 100.920  10.584  1.00311.10           N
ATOM   1475  CA  ASP   201    -102.863 100.572  10.008  1.00311.10           C
ATOM   1476  CB  ASP   201    -101.750 101.595  10.290  1.00311.10           C
ATOM   1477  CG  ASP   201    -100.507 101.146   9.535  1.00311.10           C
ATOM   1478  OD1 ASP   201    -100.668 100.475   8.479  1.00311.10           O
ATOM   1479  OD2 ASP   201     -99.381 101.475   9.995  1.00311.10           O
ATOM   1480  C   ASP   201    -102.408  99.274  10.602  1.00311.10           C
ATOM   1481  O   ASP   201    -102.676  98.992  11.769  1.00311.10           O
ATOM   1482  N   SER   202    -101.719  98.431   9.801  1.00228.24           N
ATOM   1483  CA  SER   202    -101.210  97.195  10.325  1.00228.24           C
ATOM   1484  CB  SER   202    -102.155  95.998  10.126  1.00228.24           C
ATOM   1485  OG  SER   202    -101.576  94.822  10.675  1.00228.24           O
ATOM   1486  C   SER   202     -99.941  96.869   9.598  1.00228.24           C
ATOM   1487  O   SER   202     -99.721  97.325   8.477  1.00228.24           O
ATOM   1488  N   SER   203     -99.052  96.084  10.245  1.00176.95           N
ATOM   1489  CA  SER   203     -97.832  95.666   9.611  1.00176.95           C
ATOM   1490  CB  SER   203     -96.801  96.796   9.428  1.00176.95           C
ATOM   1491  OG  SER   203     -96.366  97.274  10.692  1.00176.95           O
ATOM   1492  C   SER   203     -97.205  94.617  10.475  1.00176.95           C
ATOM   1493  O   SER   203     -97.648  94.377  11.597  1.00176.95           O
ATOM   1494  N   GLY   204     -96.161  93.939   9.951  1.00130.23           N
ATOM   1495  CA  GLY   204     -95.462  92.941  10.710  1.00130.23           C
ATOM   1496  C   GLY   204     -94.857  91.973   9.742  1.00130.23           C
ATOM   1497  O   GLY   204     -95.349  91.810   8.627  1.00130.23           O
ATOM   1498  N   GLN   205     -93.759  91.300  10.150  1.00314.26           N
ATOM   1499  CA  GLN   205     -93.126  90.347   9.280  1.00314.26           C
ATOM   1500  CB  GLN   205     -92.382  91.025   8.118  1.00314.26           C
ATOM   1501  CG  GLN   205     -91.250  91.943   8.586  1.00314.26           C
ATOM   1502  CD  GLN   205     -90.668  92.638   7.364  1.00314.26           C
ATOM   1503  OE1 GLN   205     -91.388  93.269   6.592  1.00314.26           O
ATOM   1504  NE2 GLN   205     -89.325  92.520   7.181  1.00314.26           N
ATOM   1505  C   GLN   205     -92.126  89.565  10.081  1.00314.26           C
ATOM   1506  O   GLN   205     -91.522  90.095  11.013  1.00314.26           O
ATOM   1507  N   HIS   206     -91.937  88.266   9.751  1.00267.24           N
ATOM   1508  CA  HIS   206     -90.964  87.476  10.457  1.00267.24           C
ATOM   1509  ND1 HIS   206     -92.724  84.567  11.255  1.00267.24           N
ATOM   1510  CG  HIS   206     -92.748  85.932  11.435  1.00267.24           C
ATOM   1511  CB  HIS   206     -91.532  86.771  11.704  1.00267.24           C
ATOM   1512  NE2 HIS   206     -94.851  85.191  11.089  1.00267.24           N
ATOM   1513  CD2 HIS   206     -94.056  86.297  11.330  1.00267.24           C
ATOM   1514  CE1 HIS   206     -94.008  84.176  11.053  1.00267.24           C
ATOM   1515  C   HIS   206     -90.406  86.440   9.522  1.00267.24           C
ATOM   1516  O   HIS   206     -91.124  85.817   8.741  1.00267.24           O
ATOM   1517  N   PRO   207     -89.107  86.283   9.586  1.00 87.24           N
ATOM   1518  CA  PRO   207     -88.413  85.346   8.733  1.00 87.24           C
ATOM   1519  CD  PRO   207     -88.264  87.412   9.939  1.00 87.24           C
ATOM   1520  CB  PRO   207     -86.983  85.874   8.590  1.00 87.24           C
ATOM   1521  CG  PRO   207     -86.832  86.906   9.720  1.00 87.24           C
ATOM   1522  C   PRO   207     -88.464  83.917   9.183  1.00 87.24           C
ATOM   1523  O   PRO   207     -88.580  83.653  10.379  1.00 87.24           O
ATOM   1524  N   PRO   208     -88.388  83.024   8.228  1.00159.79           N
ATOM   1525  CA  PRO   208     -88.381  81.610   8.518  1.00159.79           C
ATOM   1526  CD  PRO   208     -89.072  83.308   6.976  1.00159.79           C
ATOM   1527  CB  PRO   208     -88.910  80.913   7.267  1.00159.79           C
ATOM   1528  CG  PRO   208     -89.747  81.992   6.564  1.00159.79           C
ATOM   1529  C   PRO   208     -87.010  81.126   8.876  1.00159.79           C
ATOM   1530  O   PRO   208     -86.038  81.829   8.600  1.00159.79           O
ATOM   1531  N   ASP   209     -86.920  79.933   9.504  1.00205.30           N
ATOM   1532  CA  ASP   209     -85.658  79.335   9.845  1.00205.30           C
ATOM   1533  CB  ASP   209     -85.688  78.607  11.207  1.00205.30           C
ATOM   1534  CG  ASP   209     -84.300  78.596  11.851  1.00205.30           C
ATOM   1535  OD1 ASP   209     -83.381  77.892  11.353  1.00205.30           O
ATOM   1536  OD2 ASP   209     -84.152  79.295  12.888  1.00205.30           O
ATOM   1537  C   ASP   209     -85.347  78.348   8.751  1.00205.30           C
ATOM   1538  O   ASP   209     -86.018  78.328   7.720  1.00205.30           O
ATOM   1539  N   ALA   210     -84.310  77.505   8.953  1.00220.32           N
ATOM   1540  CA  ALA   210     -83.863  76.550   7.977  1.00220.32           C
ATOM   1541  CB  ALA   210     -82.396  76.742   7.555  1.00220.32           C
ATOM   1542  C   ALA   210     -83.959  75.176   8.566  1.00220.32           C
ATOM   1543  O   ALA   210     -84.067  75.009   9.780  1.00220.32           O
ATOM   1544  N   CYS   211     -83.928  74.144   7.693  1.00 96.35           N
ATOM   1545  CA  CYS   211     -84.063  72.785   8.138  1.00 96.35           C
ATOM   1546  CB  CYS   211     -84.941  71.918   7.213  1.00 96.35           C
ATOM   1547  SG  CYS   211     -85.498  70.359   7.978  1.00 96.35           S
ATOM   1548  C   CYS   211     -82.695  72.167   8.251  1.00 96.35           C
ATOM   1549  O   CYS   211     -81.678  72.847   8.127  1.00 96.35           O
ATOM   1550  N   ALA   212     -82.655  70.844   8.520  1.00 79.08           N
ATOM   1551  CA  ALA   212     -81.464  70.094   8.817  1.00 79.08           C
ATOM   1552  CB  ALA   212     -81.791  68.628   9.135  1.00 79.08           C
ATOM   1553  C   ALA   212     -80.462  70.076   7.700  1.00 79.08           C
ATOM   1554  O   ALA   212     -79.322  70.471   7.928  1.00 79.08           O
ATOM   1555  N   PHE   213     -80.860  69.686   6.467  1.00345.28           N
ATOM   1556  CA  PHE   213     -79.963  69.584   5.332  1.00345.28           C
ATOM   1557  CB  PHE   213     -79.482  71.000   4.937  1.00345.28           C
ATOM   1558  CG  PHE   213     -78.617  71.021   3.724  1.00345.28           C
ATOM   1559  CD1 PHE   213     -79.143  70.820   2.468  1.00345.28           C
ATOM   1560  CD2 PHE   213     -77.279  71.304   3.845  1.00345.28           C
ATOM   1561  CE1 PHE   213     -78.334  70.861   1.355  1.00345.28           C
ATOM   1562  CE2 PHE   213     -76.465  71.349   2.736  1.00345.28           C
ATOM   1563  CZ  PHE   213     -76.991  71.118   1.489  1.00345.28           C
ATOM   1564  C   PHE   213     -78.797  68.657   5.658  1.00345.28           C
ATOM   1565  O   PHE   213     -77.916  68.998   6.446  1.00345.28           O
ATOM   1566  N   ARG   214     -78.736  67.448   5.026  1.00405.46           N
ATOM   1567  CA  ARG   214     -77.705  66.478   5.362  1.00405.46           C
ATOM   1568  CB  ARG   214     -78.065  65.734   6.654  1.00405.46           C
ATOM   1569  CG  ARG   214     -79.436  65.064   6.536  1.00405.46           C
ATOM   1570  CD  ARG   214     -80.049  64.633   7.869  1.00405.46           C
ATOM   1571  NE  ARG   214     -79.261  63.480   8.381  1.00405.46           N
ATOM   1572  CZ  ARG   214     -78.172  63.695   9.173  1.00405.46           C
ATOM   1573  NH1 ARG   214     -77.786  64.968   9.481  1.00405.46           N
ATOM   1574  NH2 ARG   214     -77.473  62.630   9.664  1.00405.46           N
ATOM   1575  C   ARG   214     -77.536  65.432   4.270  1.00405.46           C
ATOM   1576  O   ARG   214     -78.353  65.353   3.353  1.00405.46           O
ATOM   1577  N   ARG   215     -76.441  64.610   4.337  1.00382.39           N
ATOM   1578  CA  ARG   215     -76.175  63.544   3.378  1.00382.39           C
ATOM   1579  CB  ARG   215     -75.950  64.065   1.947  1.00382.39           C
ATOM   1580  CG  ARG   215     -76.246  63.023   0.866  1.00382.39           C
ATOM   1581  CD  ARG   215     -77.748  62.784   0.664  1.00382.39           C
ATOM   1582  NE  ARG   215     -78.299  64.020   0.038  1.00382.39           N
ATOM   1583  CZ  ARG   215     -79.642  64.181  -0.149  1.00382.39           C
ATOM   1584  NH1 ARG   215     -80.511  63.192   0.210  1.00382.39           N
ATOM   1585  NH2 ARG   215     -80.117  65.341  -0.690  1.00382.39           N
ATOM   1586  C   ARG   215     -74.920  62.787   3.809  1.00382.39           C
ATOM   1587  O   ARG   215     -74.565  62.826   4.986  1.00382.39           O
ATOM   1588  N   GLY   216     -74.212  62.069   2.881  1.00390.76           N
ATOM   1589  CA  GLY   216     -72.945  61.454   3.235  1.00390.76           C
ATOM   1590  C   GLY   216     -72.957  59.980   3.508  1.00390.76           C
ATOM   1591  O   GLY   216     -72.421  59.526   4.518  1.00390.76           O
ATOM   1592  N   ARG   217     -73.563  59.175   2.621  1.00340.74           N
ATOM   1593  CA  ARG   217     -73.451  57.767   2.823  1.00340.74           C
ATOM   1594  CB  ARG   217     -74.337  56.980   1.845  1.00340.74           C
ATOM   1595  CG  ARG   217     -75.810  57.162   2.233  1.00340.74           C
ATOM   1596  CD  ARG   217     -76.839  56.569   1.272  1.00340.74           C
ATOM   1597  NE  ARG   217     -76.826  57.392   0.030  1.00340.74           N
ATOM   1598  CZ  ARG   217     -76.103  56.976  -1.050  1.00340.74           C
ATOM   1599  NH1 ARG   217     -75.412  55.800  -0.994  1.00340.74           N
ATOM   1600  NH2 ARG   217     -76.091  57.723  -2.192  1.00340.74           N
ATOM   1601  C   ARG   217     -71.993  57.418   2.707  1.00340.74           C
ATOM   1602  O   ARG   217     -71.493  56.618   3.496  1.00340.74           O
ATOM   1603  N   LYS   218     -71.257  58.019   1.742  1.00161.67           N
ATOM   1604  CA  LYS   218     -69.839  57.769   1.688  1.00161.67           C
ATOM   1605  CB  LYS   218     -69.286  57.397   0.299  1.00161.67           C
ATOM   1606  CG  LYS   218     -68.601  58.530  -0.467  1.00161.67           C
ATOM   1607  CD  LYS   218     -69.480  59.720  -0.843  1.00161.67           C
ATOM   1608  CE  LYS   218     -68.679  60.846  -1.501  1.00161.67           C
ATOM   1609  NZ  LYS   218     -69.571  61.972  -1.849  1.00161.67           N
ATOM   1610  C   LYS   218     -69.177  59.045   2.113  1.00161.67           C
ATOM   1611  O   LYS   218     -69.697  60.129   1.857  1.00161.67           O
ATOM   1612  N   LYS   219     -68.044  58.935   2.840  1.00204.24           N
ATOM   1613  CA  LYS   219     -67.350  60.078   3.378  1.00204.24           C
ATOM   1614  CB  LYS   219     -66.202  59.708   4.328  1.00204.24           C
ATOM   1615  CG  LYS   219     -66.566  58.686   5.396  1.00204.24           C
ATOM   1616  CD  LYS   219     -66.717  57.279   4.816  1.00204.24           C
ATOM   1617  CE  LYS   219     -65.388  56.682   4.339  1.00204.24           C
ATOM   1618  NZ  LYS   219     -64.950  55.600   5.254  1.00204.24           N
ATOM   1619  C   LYS   219     -66.656  60.903   2.331  1.00204.24           C
ATOM   1620  O   LYS   219     -66.829  62.119   2.270  1.00204.24           O
ATOM   1621  N   ARG   220     -65.896  60.215   1.455  1.00195.04           N
ATOM   1622  CA  ARG   220     -64.932  60.710   0.504  1.00195.04           C
ATOM   1623  CB  ARG   220     -65.182  60.231  -0.932  1.00195.04           C
ATOM   1624  CG  ARG   220     -64.076  60.655  -1.897  1.00195.04           C
ATOM   1625  CD  ARG   220     -64.497  60.607  -3.365  1.00195.04           C
ATOM   1626  NE  ARG   220     -65.245  61.866  -3.636  1.00195.04           N
ATOM   1627  CZ  ARG   220     -66.093  61.952  -4.701  1.00195.04           C
ATOM   1628  NH1 ARG   220     -66.258  60.883  -5.533  1.00195.04           N
ATOM   1629  NH2 ARG   220     -66.782  63.109  -4.929  1.00195.04           N
ATOM   1630  C   ARG   220     -64.796  62.204   0.438  1.00195.04           C
ATOM   1631  O   ARG   220     -65.526  62.884  -0.279  1.00195.04           O
ATOM   1632  N   ILE   221     -63.829  62.751   1.205  1.00 76.93           N
ATOM   1633  CA  ILE   221     -63.439  64.128   1.081  1.00 76.93           C
ATOM   1634  CB  ILE   221     -64.195  65.080   1.972  1.00 76.93           C
ATOM   1635  CG1 ILE   221     -63.955  64.758   3.456  1.00 76.93           C
ATOM   1636  CG2 ILE   221     -65.676  65.048   1.559  1.00 76.93           C
ATOM   1637  CD1 ILE   221     -64.432  65.857   4.406  1.00 76.93           C
ATOM   1638  C   ILE   221     -61.999  64.162   1.480  1.00 76.93           C
ATOM   1639  O   ILE   221     -61.654  63.595   2.515  1.00 76.93           O
ATOM   1640  N   PRO   222     -61.134  64.770   0.710  1.00106.41           N
ATOM   1641  CA  PRO   222     -59.741  64.877   1.046  1.00106.41           C
ATOM   1642  CD  PRO   222     -61.497  65.550  -0.459  1.00106.41           C
ATOM   1643  CB  PRO   222     -59.083  65.531  -0.166  1.00106.41           C
ATOM   1644  CG  PRO   222     -60.227  66.358  -0.787  1.00106.41           C
ATOM   1645  C   PRO   222     -59.682  65.767   2.250  1.00106.41           C
ATOM   1646  O   PRO   222     -60.590  66.585   2.405  1.00106.41           O
ATOM   1647  N   TYR   223     -58.688  65.571   3.148  1.00184.07           N
ATOM   1648  CA  TYR   223     -58.588  66.420   4.303  1.00184.07           C
ATOM   1649  CB  TYR   223     -57.509  65.971   5.299  1.00184.07           C
ATOM   1650  CG  TYR   223     -57.859  64.683   5.944  1.00184.07           C
ATOM   1651  CD1 TYR   223     -58.729  64.663   7.006  1.00184.07           C
ATOM   1652  CD2 TYR   223     -57.301  63.504   5.508  1.00184.07           C
ATOM   1653  CE1 TYR   223     -59.050  63.481   7.625  1.00184.07           C
ATOM   1654  CE2 TYR   223     -57.619  62.316   6.125  1.00184.07           C
ATOM   1655  CZ  TYR   223     -58.492  62.308   7.185  1.00184.07           C
ATOM   1656  OH  TYR   223     -58.820  61.095   7.823  1.00184.07           O
ATOM   1657  C   TYR   223     -58.129  67.797   3.947  1.00184.07           C
ATOM   1658  O   TYR   223     -58.869  68.771   4.086  1.00184.07           O
ATOM   1659  N   SER   224     -56.897  67.894   3.400  1.00 53.33           N
ATOM   1660  CA  SER   224     -56.333  69.196   3.196  1.00 53.33           C
ATOM   1661  CB  SER   224     -55.708  69.780   4.471  1.00 53.33           C
ATOM   1662  OG  SER   224     -56.687  69.870   5.496  1.00 53.33           O
ATOM   1663  C   SER   224     -55.229  69.086   2.201  1.00 53.33           C
ATOM   1664  O   SER   224     -54.717  67.999   1.936  1.00 53.33           O
ATOM   1665  N   LYS   225     -54.842  70.229   1.605  1.00154.98           N
ATOM   1666  CA  LYS   225     -53.788  70.198   0.639  1.00154.98           C
ATOM   1667  CB  LYS   225     -53.546  71.535  -0.081  1.00154.98           C
ATOM   1668  CG  LYS   225     -54.671  71.952  -1.026  1.00154.98           C
ATOM   1669  CD  LYS   225     -55.888  72.561  -0.332  1.00154.98           C
ATOM   1670  CE  LYS   225     -55.765  74.077  -0.151  1.00154.98           C
ATOM   1671  NZ  LYS   225     -55.319  74.703  -1.419  1.00154.98           N
ATOM   1672  C   LYS   225     -52.509  69.846   1.322  1.00154.98           C
ATOM   1673  O   LYS   225     -51.736  69.036   0.818  1.00154.98           O
ATOM   1674  N   GLY   226     -52.252  70.458   2.492  1.00 40.66           N
ATOM   1675  CA  GLY   226     -51.033  70.253   3.222  1.00 40.66           C
ATOM   1676  C   GLY   226     -50.964  68.842   3.704  1.00 40.66           C
ATOM   1677  O   GLY   226     -49.883  68.281   3.875  1.00 40.66           O
ATOM   1678  N   GLN   227     -52.127  68.270   4.048  1.00123.41           N
ATOM   1679  CA  GLN   227     -52.148  66.933   4.555  1.00123.41           C
ATOM   1680  CB  GLN   227     -53.505  66.583   5.187  1.00123.41           C
ATOM   1681  CG  GLN   227     -53.669  67.080   6.631  1.00123.41           C
ATOM   1682  CD  GLN   227     -53.611  68.604   6.723  1.00123.41           C
ATOM   1683  OE1 GLN   227     -54.628  69.261   6.940  1.00123.41           O
ATOM   1684  NE2 GLN   227     -52.387  69.185   6.607  1.00123.41           N
ATOM   1685  C   GLN   227     -51.821  65.931   3.491  1.00123.41           C
ATOM   1686  O   GLN   227     -50.966  65.067   3.680  1.00123.41           O
ATOM   1687  N   LEU   228     -52.491  66.025   2.330  1.00103.08           N
ATOM   1688  CA  LEU   228     -52.265  65.094   1.265  1.00103.08           C
ATOM   1689  CB  LEU   228     -53.307  65.201   0.138  1.00103.08           C
ATOM   1690  CG  LEU   228     -54.659  64.557   0.502  1.00103.08           C
ATOM   1691  CD1 LEU   228     -54.526  63.027   0.574  1.00103.08           C
ATOM   1692  CD2 LEU   228     -55.251  65.157   1.788  1.00103.08           C
ATOM   1693  C   LEU   228     -50.910  65.312   0.689  1.00103.08           C
ATOM   1694  O   LEU   228     -50.248  64.361   0.284  1.00103.08           O
ATOM   1695  N   ARG   229     -50.473  66.581   0.602  1.00119.18           N
ATOM   1696  CA  ARG   229     -49.198  66.862   0.012  1.00119.18           C
ATOM   1697  CB  ARG   229     -48.949  68.365  -0.216  1.00119.18           C
ATOM   1698  CG  ARG   229     -48.979  69.239   1.039  1.00119.18           C
ATOM   1699  CD  ARG   229     -47.685  69.232   1.851  1.00119.18           C
ATOM   1700  NE  ARG   229     -47.830  70.281   2.897  1.00119.18           N
ATOM   1701  CZ  ARG   229     -47.663  71.592   2.554  1.00119.18           C
ATOM   1702  NH1 ARG   229     -47.379  71.923   1.260  1.00119.18           N
ATOM   1703  NH2 ARG   229     -47.789  72.571   3.496  1.00119.18           N
ATOM   1704  C   ARG   229     -48.102  66.296   0.856  1.00119.18           C
ATOM   1705  O   ARG   229     -47.162  65.697   0.341  1.00119.18           O
ATOM   1706  N   GLU   230     -48.207  66.452   2.184  1.00124.58           N
ATOM   1707  CA  GLU   230     -47.201  65.996   3.101  1.00124.58           C
ATOM   1708  CB  GLU   230     -47.588  66.317   4.555  1.00124.58           C
ATOM   1709  CG  GLU   230     -46.564  65.887   5.605  1.00124.58           C
ATOM   1710  CD  GLU   230     -45.852  67.136   6.102  1.00124.58           C
ATOM   1711  OE1 GLU   230     -46.568  68.114   6.452  1.00124.58           O
ATOM   1712  OE2 GLU   230     -44.594  67.133   6.146  1.00124.58           O
ATOM   1713  C   GLU   230     -47.113  64.504   3.035  1.00124.58           C
ATOM   1714  O   GLU   230     -46.031  63.930   3.126  1.00124.58           O
ATOM   1715  N   LEU   231     -48.266  63.822   2.926  1.00118.22           N
ATOM   1716  CA  LEU   231     -48.227  62.388   2.913  1.00118.22           C
ATOM   1717  CB  LEU   231     -49.612  61.724   2.967  1.00118.22           C
ATOM   1718  CG  LEU   231     -50.156  61.563   4.395  1.00118.22           C
ATOM   1719  CD1 LEU   231     -49.393  60.451   5.137  1.00118.22           C
ATOM   1720  CD2 LEU   231     -50.140  62.895   5.161  1.00118.22           C
ATOM   1721  C   LEU   231     -47.540  61.863   1.702  1.00118.22           C
ATOM   1722  O   LEU   231     -46.651  61.019   1.800  1.00118.22           O
ATOM   1723  N   GLU   232     -47.929  62.365   0.524  1.00 69.35           N
ATOM   1724  CA  GLU   232     -47.397  61.879  -0.708  1.00 69.35           C
ATOM   1725  CB  GLU   232     -48.169  62.429  -1.918  1.00 69.35           C
ATOM   1726  CG  GLU   232     -49.601  61.879  -1.956  1.00 69.35           C
ATOM   1727  CD  GLU   232     -50.374  62.539  -3.088  1.00 69.35           C
ATOM   1728  OE1 GLU   232     -50.341  63.796  -3.174  1.00 69.35           O
ATOM   1729  OE2 GLU   232     -51.011  61.794  -3.879  1.00 69.35           O
ATOM   1730  C   GLU   232     -45.947  62.237  -0.809  1.00 69.35           C
ATOM   1731  O   GLU   232     -45.166  61.497  -1.404  1.00 69.35           O
ATOM   1732  N   ARG   233     -45.547  63.405  -0.274  1.00137.68           N
ATOM   1733  CA  ARG   233     -44.171  63.802  -0.385  1.00137.68           C
ATOM   1734  CB  ARG   233     -43.916  65.219   0.151  1.00137.68           C
ATOM   1735  CG  ARG   233     -44.669  66.307  -0.615  1.00137.68           C
ATOM   1736  CD  ARG   233     -44.270  66.436  -2.085  1.00137.68           C
ATOM   1737  NE  ARG   233     -44.999  65.393  -2.862  1.00137.68           N
ATOM   1738  CZ  ARG   233     -44.347  64.273  -3.292  1.00137.68           C
ATOM   1739  NH1 ARG   233     -43.023  64.101  -3.008  1.00137.68           N
ATOM   1740  NH2 ARG   233     -45.018  63.332  -4.018  1.00137.68           N
ATOM   1741  C   ARG   233     -43.266  62.880   0.378  1.00137.68           C
ATOM   1742  O   ARG   233     -42.325  62.317  -0.179  1.00137.68           O
ATOM   1743  N   GLU   234     -43.543  62.663   1.676  1.00104.77           N
ATOM   1744  CA  GLU   234     -42.656  61.825   2.434  1.00104.77           C
ATOM   1745  CB  GLU   234     -42.872  61.806   3.958  1.00104.77           C
ATOM   1746  CG  GLU   234     -42.107  62.915   4.687  1.00104.77           C
ATOM   1747  CD  GLU   234     -43.046  64.004   5.159  1.00104.77           C
ATOM   1748  OE1 GLU   234     -44.278  63.866   4.947  1.00104.77           O
ATOM   1749  OE2 GLU   234     -42.539  64.985   5.766  1.00104.77           O
ATOM   1750  C   GLU   234     -42.719  60.422   1.938  1.00104.77           C
ATOM   1751  O   GLU   234     -41.746  59.676   2.052  1.00104.77           O
ATOM   1752  N   TYR   235     -43.896  59.998   1.451  1.00 69.18           N
ATOM   1753  CA  TYR   235     -44.020  58.661   0.953  1.00 69.18           C
ATOM   1754  CB  TYR   235     -45.481  58.242   0.717  1.00 69.18           C
ATOM   1755  CG  TYR   235     -45.481  56.758   0.583  1.00 69.18           C
ATOM   1756  CD1 TYR   235     -45.184  56.149  -0.614  1.00 69.18           C
ATOM   1757  CD2 TYR   235     -45.779  55.975   1.676  1.00 69.18           C
ATOM   1758  CE1 TYR   235     -45.185  54.778  -0.718  1.00 69.18           C
ATOM   1759  CE2 TYR   235     -45.781  54.604   1.579  1.00 69.18           C
ATOM   1760  CZ  TYR   235     -45.484  54.005   0.378  1.00 69.18           C
ATOM   1761  OH  TYR   235     -45.483  52.598   0.268  1.00 69.18           O
ATOM   1762  C   TYR   235     -43.280  58.534  -0.346  1.00 69.18           C
ATOM   1763  O   TYR   235     -42.621  57.529  -0.593  1.00 69.18           O
ATOM   1764  N   ALA   236     -43.395  59.547  -1.228  1.00 40.63           N
ATOM   1765  CA  ALA   236     -42.781  59.519  -2.527  1.00 40.63           C
ATOM   1766  CB  ALA   236     -43.182  60.722  -3.396  1.00 40.63           C
ATOM   1767  C   ALA   236     -41.288  59.525  -2.418  1.00 40.63           C
ATOM   1768  O   ALA   236     -40.606  58.851  -3.190  1.00 40.63           O
ATOM   1769  N   ALA   237     -40.741  60.298  -1.461  1.00 59.56           N
ATOM   1770  CA  ALA   237     -39.320  60.467  -1.349  1.00 59.56           C
ATOM   1771  CB  ALA   237     -38.929  61.428  -0.214  1.00 59.56           C
ATOM   1772  C   ALA   237     -38.648  59.160  -1.077  1.00 59.56           C
ATOM   1773  O   ALA   237     -37.634  58.834  -1.692  1.00 59.56           O
ATOM   1774  N   ASN   238     -39.203  58.361  -0.156  1.00227.59           N
ATOM   1775  CA  ASN   238     -38.563  57.127   0.169  1.00227.59           C
ATOM   1776  CB  ASN   238     -37.678  57.238   1.416  1.00227.59           C
ATOM   1777  CG  ASN   238     -36.583  56.201   1.267  1.00227.59           C
ATOM   1778  OD1 ASN   238     -36.641  55.342   0.389  1.00227.59           O
ATOM   1779  ND2 ASN   238     -35.543  56.292   2.137  1.00227.59           N
ATOM   1780  C   ASN   238     -39.681  56.174   0.450  1.00227.59           C
ATOM   1781  O   ASN   238     -40.599  56.041  -0.352  1.00227.59           O
ATOM   1782  N   LYS   239     -39.534  55.302   1.458  1.00183.43           N
ATOM   1783  CA  LYS   239     -40.650  54.506   1.884  1.00183.43           C
ATOM   1784  CB  LYS   239     -40.216  53.126   2.403  1.00183.43           C
ATOM   1785  CG  LYS   239     -39.667  52.221   1.301  1.00183.43           C
ATOM   1786  CD  LYS   239     -38.360  52.729   0.690  1.00183.43           C
ATOM   1787  CE  LYS   239     -37.808  51.830  -0.415  1.00183.43           C
ATOM   1788  NZ  LYS   239     -36.629  52.471  -1.037  1.00183.43           N
ATOM   1789  C   LYS   239     -41.438  55.159   2.976  1.00183.43           C
ATOM   1790  O   LYS   239     -42.665  55.241   2.924  1.00183.43           O
ATOM   1791  N   PHE   240     -40.725  55.657   4.010  1.00140.70           N
ATOM   1792  CA  PHE   240     -41.439  56.103   5.167  1.00140.70           C
ATOM   1793  CB  PHE   240     -41.701  54.938   6.142  1.00140.70           C
ATOM   1794  CG  PHE   240     -42.957  55.188   6.903  1.00140.70           C
ATOM   1795  CD1 PHE   240     -42.992  55.969   8.034  1.00140.70           C
ATOM   1796  CD2 PHE   240     -44.124  54.606   6.465  1.00140.70           C
ATOM   1797  CE1 PHE   240     -44.176  56.169   8.708  1.00140.70           C
ATOM   1798  CE2 PHE   240     -45.308  54.800   7.132  1.00140.70           C
ATOM   1799  CZ  PHE   240     -45.336  55.586   8.258  1.00140.70           C
ATOM   1800  C   PHE   240     -40.559  57.101   5.858  1.00140.70           C
ATOM   1801  O   PHE   240     -39.417  57.323   5.459  1.00140.70           O
ATOM   1802  N   ILE   241     -41.072  57.723   6.934  1.00126.74           N
ATOM   1803  CA  ILE   241     -40.344  58.749   7.619  1.00126.74           C
ATOM   1804  CB  ILE   241     -41.050  60.077   7.641  1.00126.74           C
ATOM   1805  CG1 ILE   241     -42.409  59.990   8.360  1.00126.74           C
ATOM   1806  CG2 ILE   241     -41.136  60.579   6.195  1.00126.74           C
ATOM   1807  CD1 ILE   241     -43.430  59.064   7.703  1.00126.74           C
ATOM   1808  C   ILE   241     -40.100  58.329   9.033  1.00126.74           C
ATOM   1809  O   ILE   241     -40.770  57.449   9.571  1.00126.74           O
ATOM   1810  N   THR   242     -39.090  58.960   9.662  1.00111.68           N
ATOM   1811  CA  THR   242     -38.692  58.627  10.998  1.00111.68           C
ATOM   1812  CB  THR   242     -37.430  59.316  11.420  1.00111.68           C
ATOM   1813  OG1 THR   242     -36.960  58.777  12.643  1.00111.68           O
ATOM   1814  CG2 THR   242     -37.735  60.808  11.605  1.00111.68           C
ATOM   1815  C   THR   242     -39.761  59.061  11.940  1.00111.68           C
ATOM   1816  O   THR   242     -40.695  59.761  11.564  1.00111.68           O
ATOM   1817  N   LYS   243     -39.645  58.659  13.215  1.00113.53           N
ATOM   1818  CA  LYS   243     -40.665  58.983  14.164  1.00113.53           C
ATOM   1819  CB  LYS   243     -40.337  58.486  15.580  1.00113.53           C
ATOM   1820  CG  LYS   243     -40.094  56.978  15.634  1.00113.53           C
ATOM   1821  CD  LYS   243     -41.233  56.157  15.029  1.00113.53           C
ATOM   1822  CE  LYS   243     -41.196  56.108  13.499  1.00113.53           C
ATOM   1823  NZ  LYS   243     -42.317  55.286  12.991  1.00113.53           N
ATOM   1824  C   LYS   243     -40.760  60.469  14.217  1.00113.53           C
ATOM   1825  O   LYS   243     -41.853  61.026  14.306  1.00113.53           O
ATOM   1826  N   ASP   244     -39.604  61.154  14.174  1.00 71.64           N
ATOM   1827  CA  ASP   244     -39.610  62.585  14.217  1.00 71.64           C
ATOM   1828  CB  ASP   244     -38.200  63.193  14.247  1.00 71.64           C
ATOM   1829  CG  ASP   244     -37.656  62.995  15.649  1.00 71.64           C
ATOM   1830  OD1 ASP   244     -38.492  62.849  16.579  1.00 71.64           O
ATOM   1831  OD2 ASP   244     -36.407  62.989  15.812  1.00 71.64           O
ATOM   1832  C   ASP   244     -40.283  63.107  12.993  1.00 71.64           C
ATOM   1833  O   ASP   244     -41.066  64.050  13.071  1.00 71.64           O
ATOM   1834  N   LYS   245     -39.976  62.519  11.821  1.00134.91           N
ATOM   1835  CA  LYS   245     -40.546  62.994  10.593  1.00134.91           C
ATOM   1836  CB  LYS   245     -39.908  62.373   9.338  1.00134.91           C
ATOM   1837  CG  LYS   245     -38.673  63.126   8.834  1.00134.91           C
ATOM   1838  CD  LYS   245     -37.465  63.088   9.767  1.00134.91           C
ATOM   1839  CE  LYS   245     -37.640  63.908  11.046  1.00134.91           C
ATOM   1840  NZ  LYS   245     -36.476  63.707  11.936  1.00134.91           N
ATOM   1841  C   LYS   245     -42.023  62.745  10.524  1.00134.91           C
ATOM   1842  O   LYS   245     -42.786  63.628  10.140  1.00134.91           O
ATOM   1843  N   ARG   246     -42.476  61.540  10.905  1.00 94.68           N
ATOM   1844  CA  ARG   246     -43.871  61.220  10.806  1.00 94.68           C
ATOM   1845  CB  ARG   246     -44.234  59.783  11.200  1.00 94.68           C
ATOM   1846  CG  ARG   246     -43.982  59.452  12.667  1.00 94.68           C
ATOM   1847  CD  ARG   246     -44.690  58.164  13.077  1.00 94.68           C
ATOM   1848  NE  ARG   246     -44.406  57.899  14.513  1.00 94.68           N
ATOM   1849  CZ  ARG   246     -44.907  56.767  15.089  1.00 94.68           C
ATOM   1850  NH1 ARG   246     -45.658  55.901  14.349  1.00 94.68           N
ATOM   1851  NH2 ARG   246     -44.658  56.496  16.403  1.00 94.68           N
ATOM   1852  C   ARG   246     -44.606  62.111  11.747  1.00 94.68           C
ATOM   1853  O   ARG   246     -45.773  62.437  11.533  1.00 94.68           O
ATOM   1854  N   ARG   247     -43.947  62.465  12.862  1.00 67.79           N
ATOM   1855  CA  ARG   247     -44.535  63.332  13.839  1.00 67.79           C
ATOM   1856  CB  ARG   247     -43.680  63.501  15.106  1.00 67.79           C
ATOM   1857  CG  ARG   247     -43.632  62.258  15.996  1.00 67.79           C
ATOM   1858  CD  ARG   247     -42.842  62.477  17.288  1.00 67.79           C
ATOM   1859  NE  ARG   247     -42.864  61.204  18.060  1.00 67.79           N
ATOM   1860  CZ  ARG   247     -42.180  61.117  19.238  1.00 67.79           C
ATOM   1861  NH1 ARG   247     -41.504  62.203  19.714  1.00 67.79           N
ATOM   1862  NH2 ARG   247     -42.172  59.947  19.940  1.00 67.79           N
ATOM   1863  C   ARG   247     -44.708  64.688  13.235  1.00 67.79           C
ATOM   1864  O   ARG   247     -45.685  65.381  13.511  1.00 67.79           O
ATOM   1865  N   LYS   248     -43.755  65.106  12.384  1.00 95.53           N
ATOM   1866  CA  LYS   248     -43.813  66.415  11.810  1.00 95.53           C
ATOM   1867  CB  LYS   248     -42.678  66.654  10.800  1.00 95.53           C
ATOM   1868  CG  LYS   248     -41.289  66.287  11.332  1.00 95.53           C
ATOM   1869  CD  LYS   248     -40.865  67.036  12.596  1.00 95.53           C
ATOM   1870  CE  LYS   248     -39.473  66.635  13.087  1.00 95.53           C
ATOM   1871  NZ  LYS   248     -39.124  67.393  14.308  1.00 95.53           N
ATOM   1872  C   LYS   248     -45.093  66.482  11.049  1.00 95.53           C
ATOM   1873  O   LYS   248     -45.798  67.490  11.074  1.00 95.53           O
ATOM   1874  N   ILE   249     -45.424  65.385  10.345  1.00 64.36           N
ATOM   1875  CA  ILE   249     -46.617  65.385   9.564  1.00 64.36           C
ATOM   1876  CB  ILE   249     -46.815  64.095   8.825  1.00 64.36           C
ATOM   1877  CG1 ILE   249     -45.642  63.834   7.868  1.00 64.36           C
ATOM   1878  CG2 ILE   249     -48.185  64.154   8.127  1.00 64.36           C
ATOM   1879  CD1 ILE   249     -45.623  62.412   7.310  1.00 64.36           C
ATOM   1880  C   ILE   249     -47.782  65.531  10.479  1.00 64.36           C
ATOM   1881  O   ILE   249     -48.511  66.505  10.382  1.00 64.36           O
ATOM   1882  N   SER   250     -47.930  64.645  11.476  1.00 97.42           N
ATOM   1883  CA  SER   250     -49.093  64.697  12.317  1.00 97.42           C
ATOM   1884  CB  SER   250     -49.104  63.606  13.402  1.00 97.42           C
ATOM   1885  OG  SER   250     -48.044  63.818  14.321  1.00 97.42           O
ATOM   1886  C   SER   250     -49.123  66.023  13.003  1.00 97.42           C
ATOM   1887  O   SER   250     -50.181  66.490  13.416  1.00 97.42           O
ATOM   1888  N   ALA   251     -47.953  66.650  13.197  1.00 40.78           N
ATOM   1889  CA  ALA   251     -47.944  67.947  13.807  1.00 40.78           C
ATOM   1890  CB  ALA   251     -46.523  68.441  14.124  1.00 40.78           C
ATOM   1891  C   ALA   251     -48.568  68.946  12.877  1.00 40.78           C
ATOM   1892  O   ALA   251     -49.388  69.764  13.292  1.00 40.78           O
ATOM   1893  N   ALA   252     -48.158  68.921  11.591  1.00 53.31           N
ATOM   1894  CA  ALA   252     -48.648  69.846  10.602  1.00 53.31           C
ATOM   1895  CB  ALA   252     -47.852  69.774   9.288  1.00 53.31           C
ATOM   1896  C   ALA   252     -50.082  69.556  10.266  1.00 53.31           C
ATOM   1897  O   ALA   252     -50.911  70.450  10.111  1.00 53.31           O
ATOM   1898  N   THR   253     -50.370  68.260  10.101  1.00 80.50           N
ATOM   1899  CA  THR   253     -51.610  67.643   9.744  1.00 80.50           C
ATOM   1900  CB  THR   253     -51.427  66.234   9.268  1.00 80.50           C
ATOM   1901  OG1 THR   253     -50.860  65.436  10.296  1.00 80.50           O
ATOM   1902  CG2 THR   253     -50.490  66.262   8.049  1.00 80.50           C
ATOM   1903  C   THR   253     -52.543  67.649  10.912  1.00 80.50           C
ATOM   1904  O   THR   253     -53.751  67.502  10.744  1.00 80.50           O
ATOM   1905  N   SER   254     -52.002  67.818  12.130  1.00 68.46           N
ATOM   1906  CA  SER   254     -52.771  67.773  13.345  1.00 68.46           C
ATOM   1907  CB  SER   254     -53.835  68.882  13.424  1.00 68.46           C
ATOM   1908  OG  SER   254     -53.217  70.159  13.401  1.00 68.46           O
ATOM   1909  C   SER   254     -53.481  66.456  13.483  1.00 68.46           C
ATOM   1910  O   SER   254     -54.703  66.381  13.370  1.00 68.46           O
ATOM   1911  N   LEU   255     -52.701  65.376  13.716  1.00104.79           N
ATOM   1912  CA  LEU   255     -53.209  64.040  13.869  1.00104.79           C
ATOM   1913  CB  LEU   255     -52.627  63.087  12.816  1.00104.79           C
ATOM   1914  CG  LEU   255     -52.874  63.573  11.373  1.00104.79           C
ATOM   1915  CD1 LEU   255     -52.276  62.599  10.348  1.00104.79           C
ATOM   1916  CD2 LEU   255     -54.359  63.872  11.121  1.00104.79           C
ATOM   1917  C   LEU   255     -52.782  63.528  15.218  1.00104.79           C
ATOM   1918  O   LEU   255     -52.799  64.263  16.206  1.00104.79           O
ATOM   1919  N   SER   256     -52.456  62.217  15.307  1.00156.52           N
ATOM   1920  CA  SER   256     -52.016  61.679  16.568  1.00156.52           C
ATOM   1921  CB  SER   256     -53.133  60.897  17.271  1.00156.52           C
ATOM   1922  OG  SER   256     -53.587  59.850  16.427  1.00156.52           O
ATOM   1923  C   SER   256     -50.870  60.731  16.348  1.00156.52           C
ATOM   1924  O   SER   256     -50.605  59.875  17.190  1.00156.52           O
ATOM   1925  N   GLU   257     -50.193  60.869  15.192  1.00176.15           N
ATOM   1926  CA  GLU   257     -49.029  60.165  14.715  1.00176.15           C
ATOM   1927  CB  GLU   257     -47.759  60.323  15.583  1.00176.15           C
ATOM   1928  CG  GLU   257     -47.873  59.934  17.055  1.00176.15           C
ATOM   1929  CD  GLU   257     -46.508  60.182  17.683  1.00176.15           C
ATOM   1930  OE1 GLU   257     -45.529  59.536  17.234  1.00176.15           O
ATOM   1931  OE2 GLU   257     -46.425  61.028  18.618  1.00176.15           O
ATOM   1932  C   GLU   257     -49.349  58.730  14.470  1.00176.15           C
ATOM   1933  O   GLU   257     -48.872  58.131  13.510  1.00176.15           O
ATOM   1934  N   ARG   258     -50.273  58.164  15.255  1.00123.43           N
ATOM   1935  CA  ARG   258     -50.681  56.820  15.027  1.00123.43           C
ATOM   1936  CB  ARG   258     -51.646  56.335  16.117  1.00123.43           C
ATOM   1937  CG  ARG   258     -52.081  54.880  15.981  1.00123.43           C
ATOM   1938  CD  ARG   258     -53.024  54.445  17.104  1.00123.43           C
ATOM   1939  NE  ARG   258     -53.380  53.019  16.871  1.00123.43           N
ATOM   1940  CZ  ARG   258     -53.650  52.202  17.931  1.00123.43           C
ATOM   1941  NH1 ARG   258     -53.573  52.687  19.205  1.00123.43           N
ATOM   1942  NH2 ARG   258     -53.995  50.899  17.718  1.00123.43           N
ATOM   1943  C   ARG   258     -51.410  56.920  13.743  1.00123.43           C
ATOM   1944  O   ARG   258     -51.381  56.031  12.897  1.00123.43           O
ATOM   1945  N   GLN   259     -52.086  58.070  13.597  1.00119.93           N
ATOM   1946  CA  GLN   259     -52.886  58.367  12.458  1.00119.93           C
ATOM   1947  CB  GLN   259     -53.667  59.681  12.611  1.00119.93           C
ATOM   1948  CG  GLN   259     -54.593  59.973  11.431  1.00119.93           C
ATOM   1949  CD  GLN   259     -55.726  58.953  11.452  1.00119.93           C
ATOM   1950  OE1 GLN   259     -55.507  57.765  11.681  1.00119.93           O
ATOM   1951  NE2 GLN   259     -56.976  59.431  11.209  1.00119.93           N
ATOM   1952  C   GLN   259     -52.016  58.484  11.253  1.00119.93           C
ATOM   1953  O   GLN   259     -52.414  58.039  10.184  1.00119.93           O
ATOM   1954  N   ILE   260     -50.820  59.095  11.364  1.00131.03           N
ATOM   1955  CA  ILE   260     -50.003  59.226  10.188  1.00131.03           C
ATOM   1956  CB  ILE   260     -48.783  60.092  10.375  1.00131.03           C
ATOM   1957  CG1 ILE   260     -48.163  60.419   9.005  1.00131.03           C
ATOM   1958  CG2 ILE   260     -47.803  59.404  11.335  1.00131.03           C
ATOM   1959  CD1 ILE   260     -49.053  61.297   8.126  1.00131.03           C
ATOM   1960  C   ILE   260     -49.581  57.864   9.759  1.00131.03           C
ATOM   1961  O   ILE   260     -49.635  57.523   8.578  1.00131.03           O
ATOM   1962  N   THR   261     -49.204  57.028  10.740  1.00 54.23           N
ATOM   1963  CA  THR   261     -48.707  55.713  10.477  1.00 54.23           C
ATOM   1964  CB  THR   261     -48.544  54.942  11.748  1.00 54.23           C
ATOM   1965  OG1 THR   261     -47.761  55.693  12.661  1.00 54.23           O
ATOM   1966  CG2 THR   261     -47.841  53.611  11.437  1.00 54.23           C
ATOM   1967  C   THR   261     -49.763  55.025   9.685  1.00 54.23           C
ATOM   1968  O   THR   261     -49.492  54.387   8.669  1.00 54.23           O
ATOM   1969  N   ILE   262     -51.016  55.163  10.141  1.00103.48           N
ATOM   1970  CA  ILE   262     -52.127  54.599   9.440  1.00103.48           C
ATOM   1971  CB  ILE   262     -53.419  54.655  10.198  1.00103.48           C
ATOM   1972  CG1 ILE   262     -53.457  53.526  11.245  1.00103.48           C
ATOM   1973  CG2 ILE   262     -54.569  54.571   9.180  1.00103.48           C
ATOM   1974  CD1 ILE   262     -52.297  53.536  12.236  1.00103.48           C
ATOM   1975  C   ILE   262     -52.291  55.279   8.121  1.00103.48           C
ATOM   1976  O   ILE   262     -52.647  54.643   7.132  1.00103.48           O
ATOM   1977  N   TRP   263     -52.032  56.595   8.071  1.00 73.81           N
ATOM   1978  CA  TRP   263     -52.252  57.361   6.883  1.00 73.81           C
ATOM   1979  CB  TRP   263     -51.939  58.857   7.064  1.00 73.81           C
ATOM   1980  CG  TRP   263     -52.449  59.731   5.942  1.00 73.81           C
ATOM   1981  CD2 TRP   263     -52.788  61.117   6.109  1.00 73.81           C
ATOM   1982  CD1 TRP   263     -52.733  59.418   4.645  1.00 73.81           C
ATOM   1983  NE1 TRP   263     -53.230  60.524   3.993  1.00 73.81           N
ATOM   1984  CE2 TRP   263     -53.269  61.576   4.884  1.00 73.81           C
ATOM   1985  CE3 TRP   263     -52.712  61.937   7.199  1.00 73.81           C
ATOM   1986  CZ2 TRP   263     -53.685  62.869   4.732  1.00 73.81           C
ATOM   1987  CZ3 TRP   263     -53.122  63.242   7.041  1.00 73.81           C
ATOM   1988  CH2 TRP   263     -53.600  63.698   5.830  1.00 73.81           C
ATOM   1989  C   TRP   263     -51.371  56.790   5.826  1.00 73.81           C
ATOM   1990  O   TRP   263     -51.796  56.618   4.687  1.00 73.81           O
ATOM   1991  N   PHE   264     -50.121  56.449   6.180  1.00 68.55           N
ATOM   1992  CA  PHE   264     -49.232  55.882   5.209  1.00 68.55           C
ATOM   1993  CB  PHE   264     -47.830  55.609   5.781  1.00 68.55           C
ATOM   1994  CG  PHE   264     -47.111  56.915   5.824  1.00 68.55           C
ATOM   1995  CD1 PHE   264     -47.549  57.942   6.629  1.00 68.55           C
ATOM   1996  CD2 PHE   264     -45.974  57.101   5.070  1.00 68.55           C
ATOM   1997  CE1 PHE   264     -46.874  59.141   6.662  1.00 68.55           C
ATOM   1998  CE2 PHE   264     -45.295  58.295   5.100  1.00 68.55           C
ATOM   1999  CZ  PHE   264     -45.747  59.320   5.896  1.00 68.55           C
ATOM   2000  C   PHE   264     -49.811  54.596   4.711  1.00 68.55           C
ATOM   2001  O   PHE   264     -49.807  54.327   3.511  1.00 68.55           O
ATOM   2002  N   GLN   265     -50.343  53.767   5.624  1.00 73.41           N
ATOM   2003  CA  GLN   265     -50.889  52.498   5.239  1.00 73.41           C
ATOM   2004  CB  GLN   265     -51.465  51.733   6.444  1.00 73.41           C
ATOM   2005  CG  GLN   265     -50.457  51.481   7.569  1.00 73.41           C
ATOM   2006  CD  GLN   265     -49.500  50.385   7.129  1.00 73.41           C
ATOM   2007  OE1 GLN   265     -49.571  49.897   6.003  1.00 73.41           O
ATOM   2008  NE2 GLN   265     -48.578  49.984   8.045  1.00 73.41           N
ATOM   2009  C   GLN   265     -52.037  52.754   4.315  1.00 73.41           C
ATOM   2010  O   GLN   265     -52.180  52.098   3.284  1.00 73.41           O
ATOM   2011  N   ASN   266     -52.879  53.743   4.666  1.00 58.70           N
ATOM   2012  CA  ASN   266     -54.047  54.043   3.892  1.00 58.70           C
ATOM   2013  CB  ASN   266     -54.935  55.123   4.533  1.00 58.70           C
ATOM   2014  CG  ASN   266     -56.327  55.027   3.918  1.00 58.70           C
ATOM   2015  OD1 ASN   266     -57.306  54.769   4.617  1.00 58.70           O
ATOM   2016  ND2 ASN   266     -56.428  55.234   2.578  1.00 58.70           N
ATOM   2017  C   ASN   266     -53.598  54.539   2.563  1.00 58.70           C
ATOM   2018  O   ASN   266     -54.195  54.228   1.540  1.00 58.70           O
ATOM   2019  N   ARG   267     -52.507  55.314   2.541  1.00160.80           N
ATOM   2020  CA  ARG   267     -52.010  55.870   1.324  1.00160.80           C
ATOM   2021  CB  ARG   267     -50.759  56.739   1.546  1.00160.80           C
ATOM   2022  CG  ARG   267     -49.984  57.061   0.268  1.00160.80           C
ATOM   2023  CD  ARG   267     -50.850  57.621  -0.860  1.00160.80           C
ATOM   2024  NE  ARG   267     -51.847  58.541  -0.254  1.00160.80           N
ATOM   2025  CZ  ARG   267     -52.979  58.851  -0.950  1.00160.80           C
ATOM   2026  NH1 ARG   267     -53.203  58.283  -2.170  1.00160.80           N
ATOM   2027  NH2 ARG   267     -53.885  59.727  -0.428  1.00160.80           N
ATOM   2028  C   ARG   267     -51.659  54.742   0.420  1.00160.80           C
ATOM   2029  O   ARG   267     -51.831  54.842  -0.792  1.00160.80           O
ATOM   2030  N   ARG   268     -51.120  53.645   0.980  1.00136.72           N
ATOM   2031  CA  ARG   268     -50.802  52.525   0.150  1.00136.72           C
ATOM   2032  CB  ARG   268     -50.028  51.412   0.862  1.00136.72           C
ATOM   2033  CG  ARG   268     -48.575  51.780   1.135  1.00136.72           C
ATOM   2034  CD  ARG   268     -47.663  50.558   1.145  1.00136.72           C
ATOM   2035  NE  ARG   268     -47.387  50.213  -0.279  1.00136.72           N
ATOM   2036  CZ  ARG   268     -48.241  49.399  -0.965  1.00136.72           C
ATOM   2037  NH1 ARG   268     -49.321  48.852  -0.334  1.00136.72           N
ATOM   2038  NH2 ARG   268     -48.020  49.141  -2.287  1.00136.72           N
ATOM   2039  C   ARG   268     -52.061  51.922  -0.366  1.00136.72           C
ATOM   2040  O   ARG   268     -52.120  51.474  -1.508  1.00136.72           O
ATOM   2041  N   VAL   269     -53.094  51.865   0.489  1.00 58.37           N
ATOM   2042  CA  VAL   269     -54.349  51.278   0.125  1.00 58.37           C
ATOM   2043  CB  VAL   269     -55.295  51.214   1.285  1.00 58.37           C
ATOM   2044  CG1 VAL   269     -56.686  50.826   0.765  1.00 58.37           C
ATOM   2045  CG2 VAL   269     -54.726  50.224   2.314  1.00 58.37           C
ATOM   2046  C   VAL   269     -55.012  52.083  -0.945  1.00 58.37           C
ATOM   2047  O   VAL   269     -55.571  51.532  -1.888  1.00 58.37           O
ATOM   2048  N   LYS   270     -54.991  53.413  -0.788  1.00120.40           N
ATOM   2049  CA  LYS   270     -55.625  54.364  -1.645  1.00120.40           C
ATOM   2050  CB  LYS   270     -55.635  55.767  -1.024  1.00120.40           C
ATOM   2051  CG  LYS   270     -56.544  56.744  -1.762  1.00120.40           C
ATOM   2052  CD  LYS   270     -56.845  58.009  -0.960  1.00120.40           C
ATOM   2053  CE  LYS   270     -57.660  59.046  -1.735  1.00120.40           C
ATOM   2054  NZ  LYS   270     -59.022  58.528  -1.996  1.00120.40           N
ATOM   2055  C   LYS   270     -54.960  54.461  -2.980  1.00120.40           C
ATOM   2056  O   LYS   270     -55.632  54.596  -3.998  1.00120.40           O
ATOM   2057  N   GLU   271     -53.618  54.397  -3.002  1.00 71.11           N
ATOM   2058  CA  GLU   271     -52.827  54.611  -4.183  1.00 71.11           C
ATOM   2059  CB  GLU   271     -51.325  54.508  -3.872  1.00 71.11           C
ATOM   2060  CG  GLU   271     -50.928  53.122  -3.352  1.00 71.11           C
ATOM   2061  CD  GLU   271     -49.441  53.120  -3.028  1.00 71.11           C
ATOM   2062  OE1 GLU   271     -48.884  54.225  -2.794  1.00 71.11           O
ATOM   2063  OE2 GLU   271     -48.843  52.011  -3.003  1.00 71.11           O
ATOM   2064  C   GLU   271     -53.128  53.594  -5.229  1.00 71.11           C
ATOM   2065  O   GLU   271     -53.291  53.925  -6.401  1.00 71.11           O
ATOM   2066  N   LYS   272     -53.263  52.329  -4.816  1.00 91.06           N
ATOM   2067  CA  LYS   272     -53.436  51.245  -5.731  1.00 91.06           C
ATOM   2068  CB  LYS   272     -53.627  49.908  -4.997  1.00 91.06           C
ATOM   2069  CG  LYS   272     -54.771  49.944  -3.981  1.00 91.06           C
ATOM   2070  CD  LYS   272     -55.118  48.581  -3.382  1.00 91.06           C
ATOM   2071  CE  LYS   272     -56.264  48.633  -2.369  1.00 91.06           C
ATOM   2072  NZ  LYS   272     -56.535  47.279  -1.839  1.00 91.06           N
ATOM   2073  C   LYS   272     -54.646  51.503  -6.563  1.00 91.06           C
ATOM   2074  O   LYS   272     -54.698  51.134  -7.732  1.00 91.06           O
ATOM   2075  N   LYS   273     -55.646  52.172  -5.981  1.00 97.89           N
ATOM   2076  CA  LYS   273     -56.907  52.379  -6.621  1.00 97.89           C
ATOM   2077  CB  LYS   273     -57.833  53.242  -5.743  1.00 97.89           C
ATOM   2078  CG  LYS   273     -59.228  53.493  -6.321  1.00 97.89           C
ATOM   2079  CD  LYS   273     -60.128  54.319  -5.394  1.00 97.89           C
ATOM   2080  CE  LYS   273     -60.371  53.680  -4.024  1.00 97.89           C
ATOM   2081  NZ  LYS   273     -61.162  54.595  -3.166  1.00 97.89           N
ATOM   2082  C   LYS   273     -56.755  53.110  -7.924  1.00 97.89           C
ATOM   2083  O   LYS   273     -57.309  52.689  -8.939  1.00 97.89           O
ATOM   2084  N   VAL   274     -55.962  54.197  -7.950  1.00140.08           N
ATOM   2085  CA  VAL   274     -56.006  55.081  -9.079  1.00140.08           C
ATOM   2086  CB  VAL   274     -55.888  56.522  -8.688  1.00140.08           C
ATOM   2087  CG1 VAL   274     -57.115  56.906  -7.851  1.00140.08           C
ATOM   2088  CG2 VAL   274     -54.551  56.708  -7.951  1.00140.08           C
ATOM   2089  C   VAL   274     -54.954  54.855 -10.105  1.00140.08           C
ATOM   2090  O   VAL   274     -53.831  54.437  -9.832  1.00140.08           O
ATOM   2091  N   LEU   275     -55.368  55.107 -11.360  1.00164.22           N
ATOM   2092  CA  LEU   275     -54.528  55.166 -12.513  1.00164.22           C
ATOM   2093  CB  LEU   275     -53.431  56.243 -12.387  1.00164.22           C
ATOM   2094  CG  LEU   275     -52.527  56.379 -13.628  1.00164.22           C
ATOM   2095  CD1 LEU   275     -53.334  56.826 -14.858  1.00164.22           C
ATOM   2096  CD2 LEU   275     -51.322  57.289 -13.344  1.00164.22           C
ATOM   2097  C   LEU   275     -53.891  53.840 -12.743  1.00164.22           C
ATOM   2098  O   LEU   275     -53.047  53.690 -13.623  1.00164.22           O
ATOM   2099  N   ALA   276     -54.279  52.834 -11.950  1.00 55.68           N
ATOM   2100  CA  ALA   276     -53.715  51.528 -12.078  1.00 55.68           C
ATOM   2101  CB  ALA   276     -54.124  50.595 -10.927  1.00 55.68           C
ATOM   2102  C   ALA   276     -54.173  50.905 -13.341  1.00 55.68           C
ATOM   2103  O   ALA   276     -53.399  50.281 -14.061  1.00 55.68           O
ATOM   2104  N   LYS   277     -55.459  51.094 -13.661  1.00 93.80           N
ATOM   2105  CA  LYS   277     -56.009  50.359 -14.748  1.00 93.80           C
ATOM   2106  CB  LYS   277     -57.490  50.697 -14.983  1.00 93.80           C
ATOM   2107  CG  LYS   277     -58.149  49.860 -16.079  1.00 93.80           C
ATOM   2108  CD  LYS   277     -59.673  49.984 -16.092  1.00 93.80           C
ATOM   2109  CE  LYS   277     -60.336  49.445 -14.824  1.00 93.80           C
ATOM   2110  NZ  LYS   277     -61.804  49.611 -14.910  1.00 93.80           N
ATOM   2111  C   LYS   277     -55.284  50.641 -16.025  1.00 93.80           C
ATOM   2112  O   LYS   277     -54.833  49.715 -16.694  1.00 93.80           O
ATOM   2113  N   VAL   278     -55.101  51.924 -16.376  1.00119.55           N
ATOM   2114  CA  VAL   278     -54.601  52.224 -17.686  1.00119.55           C
ATOM   2115  CB  VAL   278     -54.582  53.701 -17.969  1.00119.55           C
ATOM   2116  CG1 VAL   278     -56.035  54.206 -17.977  1.00119.55           C
ATOM   2117  CG2 VAL   278     -53.698  54.408 -16.927  1.00119.55           C
ATOM   2118  C   VAL   278     -53.231  51.674 -17.964  1.00119.55           C
ATOM   2119  O   VAL   278     -53.056  50.906 -18.908  1.00119.55           O
ATOM   2120  N   LYS   279     -52.218  52.016 -17.149  1.00117.53           N
ATOM   2121  CA  LYS   279     -50.888  51.620 -17.514  1.00117.53           C
ATOM   2122  CB  LYS   279     -49.824  52.204 -16.568  1.00117.53           C
ATOM   2123  CG  LYS   279     -48.390  52.025 -17.069  1.00117.53           C
ATOM   2124  CD  LYS   279     -47.373  52.885 -16.315  1.00117.53           C
ATOM   2125  CE  LYS   279     -45.936  52.712 -16.810  1.00117.53           C
ATOM   2126  NZ  LYS   279     -45.027  53.582 -16.032  1.00117.53           N
ATOM   2127  C   LYS   279     -50.749  50.133 -17.491  1.00117.53           C
ATOM   2128  O   LYS   279     -50.367  49.527 -18.491  1.00117.53           O
ATOM   2129  N   ASN   280     -51.088  49.515 -16.343  1.00244.84           N
ATOM   2130  CA  ASN   280     -50.931  48.102 -16.138  1.00244.84           C
ATOM   2131  CB  ASN   280     -49.668  47.503 -16.790  1.00244.84           C
ATOM   2132  CG  ASN   280     -48.445  48.224 -16.240  1.00244.84           C
ATOM   2133  OD1 ASN   280     -48.434  49.448 -16.121  1.00244.84           O
ATOM   2134  ND2 ASN   280     -47.387  47.446 -15.887  1.00244.84           N
ATOM   2135  C   ASN   280     -50.798  47.956 -14.663  1.00244.84           C
ATOM   2136  O   ASN   280     -51.451  48.671 -13.906  1.00244.84           O
ATOM   2137  N   SER   281     -49.968  46.998 -14.205  1.00 93.68           N
ATOM   2138  CA  SER   281     -49.721  46.950 -12.798  1.00 93.68           C
ATOM   2139  CB  SER   281     -48.683  45.888 -12.398  1.00 93.68           C
ATOM   2140  OG  SER   281     -48.492  45.899 -10.991  1.00 93.68           O
ATOM   2141  C   SER   281     -49.133  48.288 -12.515  1.00 93.68           C
ATOM   2142  O   SER   281     -49.436  48.918 -11.502  1.00 93.68           O
ATOM   2143  N   ALA   282     -48.293  48.752 -13.469  1.00 60.43           N
ATOM   2144  CA  ALA   282     -47.698  50.057 -13.473  1.00 60.43           C
ATOM   2145  CB  ALA   282     -48.656  51.160 -13.956  1.00 60.43           C
ATOM   2146  C   ALA   282     -47.227  50.409 -12.108  1.00 60.43           C
ATOM   2147  O   ALA   282     -47.743  51.337 -11.488  1.00 60.43           O
ATOM   2148  N   THR   283     -46.228  49.673 -11.595  1.00 40.69           N
ATOM   2149  CA  THR   283     -45.758  49.995 -10.284  1.00 40.69           C
ATOM   2150  CB  THR   283     -44.652  49.101  -9.801  1.00 40.69           C
ATOM   2151  OG1 THR   283     -45.089  47.751  -9.774  1.00 40.69           O
ATOM   2152  CG2 THR   283     -44.240  49.552  -8.389  1.00 40.69           C
ATOM   2153  C   THR   283     -45.254  51.402 -10.335  1.00 40.69           C
ATOM   2154  O   THR   283     -45.506  52.184  -9.419  1.00 40.69           O
ATOM   2155  N   PRO   284     -44.559  51.771 -11.378  1.00 55.67           N
ATOM   2156  CA  PRO   284     -44.112  53.133 -11.448  1.00 55.67           C
ATOM   2157  CD  PRO   284     -43.614  50.870 -12.019  1.00 55.67           C
ATOM   2158  CB  PRO   284     -42.828  53.136 -12.280  1.00 55.67           C
ATOM   2159  CG  PRO   284     -42.817  51.766 -12.977  1.00 55.67           C
ATOM   2160  C   PRO   284     -45.199  53.970 -12.028  1.00 55.67           C
ATOM   2161  O   PRO   284     -44.947  54.623 -13.076  1.00 55.67           O
ATOM   2162  OXT PRO   284     -46.313  53.986 -11.440  1.00 55.67           O
TER    2163      PRO   284
END
