# Supplementary material for: Computational Modeling of complete HOXB13 protein for predicting the functional effect of SNPs and the associated role in hereditary prostate cancer
Source: Sci Rep. 2017 Mar 8;7:43830. doi: 10.1038/srep43830 (PMC5363706; doi:10.1038/srep43830)
Supplement: Supplementary Dataset [file srep43830-s1.zip › SR Supplementary Data Files Complete/HOXB13 Modeller/HOXB13 Modeller/hoxb13.B99990029.pdb]

EXPDTA    THEORETICAL MODEL, MODELLER 9.17 2016/07/18 10:47:51
REMARK   6 MODELLER OBJECTIVE FUNCTION:      1976.0590
REMARK   6 MODELLER BEST TEMPLATE % SEQ ID:  80.822
REMARK   6 SEQUENCE: hoxb13
REMARK   6 DOPE score: -10401.53516
REMARK   6 GA341 score: 1.00000
REMARK   6 TEMPLATE: 2l7z 1:A - 73:A MODELS 1: - 284: AT 80.8%
ATOM      1  N   MET     1     -57.264  21.575   0.414  1.00133.80           N
ATOM      2  CA  MET     1     -56.886  21.995  -0.954  1.00133.80           C
ATOM      3  CB  MET     1     -56.147  23.341  -0.910  1.00133.80           C
ATOM      4  CG  MET     1     -55.908  23.940  -2.297  1.00133.80           C
ATOM      5  SD  MET     1     -55.040  25.537  -2.294  1.00133.80           S
ATOM      6  CE  MET     1     -55.252  25.827  -4.075  1.00133.80           C
ATOM      7  C   MET     1     -55.976  20.972  -1.565  1.00133.80           C
ATOM      8  O   MET     1     -56.396  20.195  -2.420  1.00133.80           O
ATOM      9  N   GLU     2     -54.698  20.975  -1.130  1.00113.72           N
ATOM     10  CA  GLU     2     -53.626  20.121  -1.582  1.00113.72           C
ATOM     11  CB  GLU     2     -52.254  20.584  -1.059  1.00113.72           C
ATOM     12  CG  GLU     2     -51.095  19.697  -1.521  1.00113.72           C
ATOM     13  CD  GLU     2     -49.803  20.257  -0.941  1.00113.72           C
ATOM     14  OE1 GLU     2     -49.883  21.246  -0.164  1.00113.72           O
ATOM     15  OE2 GLU     2     -48.720  19.700  -1.262  1.00113.72           O
ATOM     16  C   GLU     2     -53.726  18.647  -1.225  1.00113.72           C
ATOM     17  O   GLU     2     -53.373  17.846  -2.089  1.00113.72           O
ATOM     18  N   PRO     3     -54.175  18.195  -0.065  1.00 86.68           N
ATOM     19  CA  PRO     3     -53.993  16.813   0.336  1.00 86.68           C
ATOM     20  CD  PRO     3     -55.302  18.792   0.641  1.00 86.68           C
ATOM     21  CB  PRO     3     -54.786  16.651   1.631  1.00 86.68           C
ATOM     22  CG  PRO     3     -55.932  17.659   1.463  1.00 86.68           C
ATOM     23  C   PRO     3     -54.387  15.755  -0.650  1.00 86.68           C
ATOM     24  O   PRO     3     -55.317  15.961  -1.429  1.00 86.68           O
ATOM     25  N   GLY     4     -53.655  14.616  -0.622  1.00126.97           N
ATOM     26  CA  GLY     4     -53.885  13.481  -1.473  1.00126.97           C
ATOM     27  C   GLY     4     -53.330  12.284  -0.757  1.00126.97           C
ATOM     28  O   GLY     4     -52.714  12.420   0.299  1.00126.97           O
ATOM     29  N   ASN     5     -53.532  11.069  -1.314  1.00265.97           N
ATOM     30  CA  ASN     5     -53.052   9.886  -0.650  1.00265.97           C
ATOM     31  CB  ASN     5     -54.177   8.967  -0.140  1.00265.97           C
ATOM     32  CG  ASN     5     -53.541   7.815   0.627  1.00265.97           C
ATOM     33  OD1 ASN     5     -53.050   7.990   1.741  1.00265.97           O
ATOM     34  ND2 ASN     5     -53.553   6.600   0.017  1.00265.97           N
ATOM     35  C   ASN     5     -52.231   9.077  -1.607  1.00265.97           C
ATOM     36  O   ASN     5     -52.382   9.182  -2.823  1.00265.97           O
ATOM     37  N   TYR     6     -51.311   8.255  -1.056  1.00391.37           N
ATOM     38  CA  TYR     6     -50.466   7.403  -1.845  1.00391.37           C
ATOM     39  CB  TYR     6     -48.975   7.787  -1.755  1.00391.37           C
ATOM     40  CG  TYR     6     -48.157   6.762  -2.467  1.00391.37           C
ATOM     41  CD1 TYR     6     -47.720   5.635  -1.807  1.00391.37           C
ATOM     42  CD2 TYR     6     -47.820   6.925  -3.791  1.00391.37           C
ATOM     43  CE1 TYR     6     -46.963   4.687  -2.453  1.00391.37           C
ATOM     44  CE2 TYR     6     -47.063   5.980  -4.444  1.00391.37           C
ATOM     45  CZ  TYR     6     -46.634   4.858  -3.776  1.00391.37           C
ATOM     46  OH  TYR     6     -45.857   3.887  -4.443  1.00391.37           O
ATOM     47  C   TYR     6     -50.601   6.010  -1.315  1.00391.37           C
ATOM     48  O   TYR     6     -50.664   5.801  -0.104  1.00391.37           O
ATOM     49  N   ALA     7     -50.673   5.013  -2.221  1.00293.31           N
ATOM     50  CA  ALA     7     -50.766   3.648  -1.787  1.00293.31           C
ATOM     51  CB  ALA     7     -52.207   3.179  -1.529  1.00293.31           C
ATOM     52  C   ALA     7     -50.213   2.787  -2.877  1.00293.31           C
ATOM     53  O   ALA     7     -50.183   3.186  -4.040  1.00293.31           O
ATOM     54  N   THR     8     -49.735   1.578  -2.519  1.00313.93           N
ATOM     55  CA  THR     8     -49.220   0.685  -3.516  1.00313.93           C
ATOM     56  CB  THR     8     -47.735   0.481  -3.434  1.00313.93           C
ATOM     57  OG1 THR     8     -47.278  -0.261  -4.556  1.00313.93           O
ATOM     58  CG2 THR     8     -47.413  -0.272  -2.131  1.00313.93           C
ATOM     59  C   THR     8     -49.854  -0.652  -3.304  1.00313.93           C
ATOM     60  O   THR     8     -50.062  -1.077  -2.169  1.00313.93           O
ATOM     61  N   LEU     9     -50.202  -1.344  -4.407  1.00257.73           N
ATOM     62  CA  LEU     9     -50.783  -2.648  -4.286  1.00257.73           C
ATOM     63  CB  LEU     9     -52.266  -2.679  -4.714  1.00257.73           C
ATOM     64  CG  LEU     9     -53.053  -3.970  -4.386  1.00257.73           C
ATOM     65  CD1 LEU     9     -54.505  -3.855  -4.875  1.00257.73           C
ATOM     66  CD2 LEU     9     -52.375  -5.244  -4.913  1.00257.73           C
ATOM     67  C   LEU     9     -49.998  -3.532  -5.202  1.00257.73           C
ATOM     68  O   LEU     9     -49.712  -3.155  -6.337  1.00257.73           O
ATOM     69  N   ASP    10     -49.606  -4.729  -4.724  1.00199.83           N
ATOM     70  CA  ASP    10     -48.855  -5.610  -5.566  1.00199.83           C
ATOM     71  CB  ASP    10     -47.646  -6.255  -4.865  1.00199.83           C
ATOM     72  CG  ASP    10     -46.830  -7.017  -5.903  1.00199.83           C
ATOM     73  OD1 ASP    10     -47.260  -7.061  -7.086  1.00199.83           O
ATOM     74  OD2 ASP    10     -45.759  -7.562  -5.524  1.00199.83           O
ATOM     75  C   ASP    10     -49.758  -6.719  -6.002  1.00199.83           C
ATOM     76  O   ASP    10     -50.358  -7.408  -5.179  1.00199.83           O
ATOM     77  N   GLY    11     -49.889  -6.899  -7.331  1.00107.01           N
ATOM     78  CA  GLY    11     -50.683  -7.967  -7.859  1.00107.01           C
ATOM     79  C   GLY    11     -52.082  -7.474  -8.005  1.00107.01           C
ATOM     80  O   GLY    11     -52.495  -6.531  -7.333  1.00107.01           O
ATOM     81  N   ALA    12     -52.855  -8.111  -8.905  1.00264.90           N
ATOM     82  CA  ALA    12     -54.219  -7.715  -9.073  1.00264.90           C
ATOM     83  CB  ALA    12     -54.388  -6.410  -9.869  1.00264.90           C
ATOM     84  C   ALA    12     -54.904  -8.791  -9.847  1.00264.90           C
ATOM     85  O   ALA    12     -54.261  -9.588 -10.528  1.00264.90           O
ATOM     86  N   LYS    13     -56.244  -8.852  -9.738  1.00244.02           N
ATOM     87  CA  LYS    13     -56.985  -9.815 -10.494  1.00244.02           C
ATOM     88  CB  LYS    13     -57.977 -10.634  -9.651  1.00244.02           C
ATOM     89  CG  LYS    13     -57.299 -11.547  -8.627  1.00244.02           C
ATOM     90  CD  LYS    13     -58.258 -12.119  -7.582  1.00244.02           C
ATOM     91  CE  LYS    13     -59.112 -13.278  -8.101  1.00244.02           C
ATOM     92  NZ  LYS    13     -60.049 -12.793  -9.138  1.00244.02           N
ATOM     93  C   LYS    13     -57.779  -9.027 -11.479  1.00244.02           C
ATOM     94  O   LYS    13     -58.461  -8.071 -11.114  1.00244.02           O
ATOM     95  N   ASP    14     -57.696  -9.395 -12.771  1.00156.19           N
ATOM     96  CA  ASP    14     -58.417  -8.638 -13.748  1.00156.19           C
ATOM     97  CB  ASP    14     -57.516  -8.018 -14.829  1.00156.19           C
ATOM     98  CG  ASP    14     -56.680  -6.932 -14.170  1.00156.19           C
ATOM     99  OD1 ASP    14     -56.940  -6.630 -12.974  1.00156.19           O
ATOM    100  OD2 ASP    14     -55.772  -6.387 -14.853  1.00156.19           O
ATOM    101  C   ASP    14     -59.375  -9.545 -14.442  1.00156.19           C
ATOM    102  O   ASP    14     -59.008 -10.627 -14.898  1.00156.19           O
ATOM    103  N   ILE    15     -60.651  -9.123 -14.516  1.00122.75           N
ATOM    104  CA  ILE    15     -61.624  -9.888 -15.233  1.00122.75           C
ATOM    105  CB  ILE    15     -62.830 -10.259 -14.415  1.00122.75           C
ATOM    106  CG1 ILE    15     -63.588  -9.007 -13.943  1.00122.75           C
ATOM    107  CG2 ILE    15     -62.359 -11.168 -13.267  1.00122.75           C
ATOM    108  CD1 ILE    15     -64.970  -9.312 -13.366  1.00122.75           C
ATOM    109  C   ILE    15     -62.072  -9.019 -16.361  1.00122.75           C
ATOM    110  O   ILE    15     -62.449  -7.866 -16.160  1.00122.75           O
ATOM    111  N   GLU    16     -62.010  -9.543 -17.599  1.00258.09           N
ATOM    112  CA  GLU    16     -62.406  -8.728 -18.707  1.00258.09           C
ATOM    113  CB  GLU    16     -61.225  -8.160 -19.512  1.00258.09           C
ATOM    114  CG  GLU    16     -61.660  -7.273 -20.681  1.00258.09           C
ATOM    115  CD  GLU    16     -60.408  -6.779 -21.392  1.00258.09           C
ATOM    116  OE1 GLU    16     -59.289  -7.143 -20.942  1.00258.09           O
ATOM    117  OE2 GLU    16     -60.555  -6.027 -22.392  1.00258.09           O
ATOM    118  C   GLU    16     -63.212  -9.565 -19.639  1.00258.09           C
ATOM    119  O   GLU    16     -63.187 -10.793 -19.578  1.00258.09           O
ATOM    120  N   GLY    17     -63.975  -8.895 -20.521  1.00142.53           N
ATOM    121  CA  GLY    17     -64.770  -9.586 -21.488  1.00142.53           C
ATOM    122  C   GLY    17     -64.935  -8.651 -22.638  1.00142.53           C
ATOM    123  O   GLY    17     -64.747  -7.443 -22.498  1.00142.53           O
ATOM    124  N   LEU    18     -65.296  -9.188 -23.816  1.00284.15           N
ATOM    125  CA  LEU    18     -65.470  -8.335 -24.950  1.00284.15           C
ATOM    126  CB  LEU    18     -65.043  -8.977 -26.281  1.00284.15           C
ATOM    127  CG  LEU    18     -65.229  -8.049 -27.496  1.00284.15           C
ATOM    128  CD1 LEU    18     -64.338  -6.803 -27.390  1.00284.15           C
ATOM    129  CD2 LEU    18     -65.032  -8.812 -28.817  1.00284.15           C
ATOM    130  C   LEU    18     -66.925  -8.030 -25.043  1.00284.15           C
ATOM    131  O   LEU    18     -67.766  -8.920 -24.919  1.00284.15           O
ATOM    132  N   LEU    19     -67.261  -6.743 -25.247  1.00314.44           N
ATOM    133  CA  LEU    19     -68.641  -6.380 -25.332  1.00314.44           C
ATOM    134  CB  LEU    19     -69.020  -5.176 -24.454  1.00314.44           C
ATOM    135  CG  LEU    19     -70.508  -4.791 -24.555  1.00314.44           C
ATOM    136  CD1 LEU    19     -71.415  -5.921 -24.035  1.00314.44           C
ATOM    137  CD2 LEU    19     -70.784  -3.444 -23.869  1.00314.44           C
ATOM    138  C   LEU    19     -68.926  -6.002 -26.746  1.00314.44           C
ATOM    139  O   LEU    19     -68.087  -5.418 -27.432  1.00314.44           O
ATOM    140  N   GLY    20     -70.132  -6.358 -27.221  1.00169.20           N
ATOM    141  CA  GLY    20     -70.532  -6.022 -28.552  1.00169.20           C
ATOM    142  C   GLY    20     -71.338  -4.773 -28.448  1.00169.20           C
ATOM    143  O   GLY    20     -71.160  -3.980 -27.525  1.00169.20           O
ATOM    144  N   ALA    21     -72.258  -4.568 -29.407  1.00195.32           N
ATOM    145  CA  ALA    21     -73.086  -3.402 -29.369  1.00195.32           C
ATOM    146  CB  ALA    21     -74.003  -3.251 -30.595  1.00195.32           C
ATOM    147  C   ALA    21     -73.950  -3.536 -28.163  1.00195.32           C
ATOM    148  O   ALA    21     -74.170  -4.640 -27.666  1.00195.32           O
ATOM    149  N   GLY    22     -74.451  -2.401 -27.642  1.00 80.97           N
ATOM    150  CA  GLY    22     -75.252  -2.472 -26.458  1.00 80.97           C
ATOM    151  C   GLY    22     -74.321  -2.800 -25.342  1.00 80.97           C
ATOM    152  O   GLY    22     -73.306  -2.132 -25.152  1.00 80.97           O
ATOM    153  N   GLY    23     -74.642  -3.851 -24.567  1.00 65.39           N
ATOM    154  CA  GLY    23     -73.777  -4.209 -23.485  1.00 65.39           C
ATOM    155  C   GLY    23     -74.259  -3.514 -22.255  1.00 65.39           C
ATOM    156  O   GLY    23     -75.391  -3.038 -22.195  1.00 65.39           O
ATOM    157  N   GLY    24     -73.386  -3.447 -21.232  1.00 81.46           N
ATOM    158  CA  GLY    24     -73.752  -2.872 -19.973  1.00 81.46           C
ATOM    159  C   GLY    24     -73.762  -1.385 -20.097  1.00 81.46           C
ATOM    160  O   GLY    24     -73.360  -0.821 -21.113  1.00 81.46           O
ATOM    161  N   ARG    25     -74.243  -0.722 -19.028  1.00261.53           N
ATOM    162  CA  ARG    25     -74.357   0.705 -18.966  1.00261.53           C
ATOM    163  CB  ARG    25     -75.303   1.173 -17.848  1.00261.53           C
ATOM    164  CG  ARG    25     -75.454   2.690 -17.743  1.00261.53           C
ATOM    165  CD  ARG    25     -76.316   3.122 -16.555  1.00261.53           C
ATOM    166  NE  ARG    25     -75.647   2.623 -15.319  1.00261.53           N
ATOM    167  CZ  ARG    25     -75.934   1.377 -14.842  1.00261.53           C
ATOM    168  NH1 ARG    25     -76.839   0.588 -15.492  1.00261.53           N
ATOM    169  NH2 ARG    25     -75.317   0.917 -13.714  1.00261.53           N
ATOM    170  C   ARG    25     -73.011   1.289 -18.688  1.00261.53           C
ATOM    171  O   ARG    25     -72.168   0.667 -18.044  1.00261.53           O
ATOM    172  N   ASN    26     -72.777   2.511 -19.203  1.00204.37           N
ATOM    173  CA  ASN    26     -71.543   3.206 -18.984  1.00204.37           C
ATOM    174  CB  ASN    26     -71.146   4.138 -20.142  1.00204.37           C
ATOM    175  CG  ASN    26     -70.803   3.267 -21.343  1.00204.37           C
ATOM    176  OD1 ASN    26     -71.403   3.393 -22.409  1.00204.37           O
ATOM    177  ND2 ASN    26     -69.808   2.356 -21.169  1.00204.37           N
ATOM    178  C   ASN    26     -71.713   4.045 -17.758  1.00204.37           C
ATOM    179  O   ASN    26     -72.830   4.252 -17.286  1.00204.37           O
ATOM    180  N   LEU    27     -70.589   4.532 -17.196  1.00202.16           N
ATOM    181  CA  LEU    27     -70.651   5.335 -16.009  1.00202.16           C
ATOM    182  CB  LEU    27     -69.650   4.902 -14.923  1.00202.16           C
ATOM    183  CG  LEU    27     -69.901   3.478 -14.393  1.00202.16           C
ATOM    184  CD1 LEU    27     -68.876   3.095 -13.313  1.00202.16           C
ATOM    185  CD2 LEU    27     -71.355   3.302 -13.928  1.00202.16           C
ATOM    186  C   LEU    27     -70.320   6.746 -16.383  1.00202.16           C
ATOM    187  O   LEU    27     -69.636   6.993 -17.375  1.00202.16           O
ATOM    188  N   VAL    28     -70.829   7.716 -15.595  1.00 79.78           N
ATOM    189  CA  VAL    28     -70.577   9.104 -15.861  1.00 79.78           C
ATOM    190  CB  VAL    28     -71.814   9.859 -16.259  1.00 79.78           C
ATOM    191  CG1 VAL    28     -71.456  11.339 -16.472  1.00 79.78           C
ATOM    192  CG2 VAL    28     -72.417   9.179 -17.500  1.00 79.78           C
ATOM    193  C   VAL    28     -70.062   9.716 -14.594  1.00 79.78           C
ATOM    194  O   VAL    28     -70.303   9.196 -13.506  1.00 79.78           O
ATOM    195  N   ALA    29     -69.310  10.832 -14.707  1.00239.35           N
ATOM    196  CA  ALA    29     -68.770  11.472 -13.539  1.00239.35           C
ATOM    197  CB  ALA    29     -67.261  11.238 -13.354  1.00239.35           C
ATOM    198  C   ALA    29     -68.973  12.950 -13.674  1.00239.35           C
ATOM    199  O   ALA    29     -69.167  13.464 -14.774  1.00239.35           O
ATOM    200  N   HIS    30     -68.955  13.670 -12.531  1.00263.41           N
ATOM    201  CA  HIS    30     -69.138  15.095 -12.529  1.00263.41           C
ATOM    202  ND1 HIS    30     -71.448  13.650 -10.608  1.00263.41           N
ATOM    203  CG  HIS    30     -70.926  14.917 -10.746  1.00263.41           C
ATOM    204  CB  HIS    30     -70.540  15.523 -12.063  1.00263.41           C
ATOM    205  NE2 HIS    30     -71.326  14.511  -8.562  1.00263.41           N
ATOM    206  CD2 HIS    30     -70.858  15.429  -9.486  1.00263.41           C
ATOM    207  CE1 HIS    30     -71.668  13.459  -9.283  1.00263.41           C
ATOM    208  C   HIS    30     -68.140  15.690 -11.581  1.00263.41           C
ATOM    209  O   HIS    30     -67.492  14.971 -10.822  1.00263.41           O
ATOM    210  N   SER    31     -67.975  17.032 -11.618  1.00156.35           N
ATOM    211  CA  SER    31     -67.025  17.672 -10.749  1.00156.35           C
ATOM    212  CB  SER    31     -65.771  18.184 -11.478  1.00156.35           C
ATOM    213  OG  SER    31     -66.123  19.209 -12.394  1.00156.35           O
ATOM    214  C   SER    31     -67.677  18.860 -10.104  1.00156.35           C
ATOM    215  O   SER    31     -68.652  19.419 -10.604  1.00156.35           O
ATOM    216  N   PRO    32     -67.148  19.215  -8.961  1.00107.85           N
ATOM    217  CA  PRO    32     -67.643  20.344  -8.209  1.00107.85           C
ATOM    218  CD  PRO    32     -66.572  18.203  -8.094  1.00107.85           C
ATOM    219  CB  PRO    32     -67.289  20.070  -6.745  1.00107.85           C
ATOM    220  CG  PRO    32     -66.234  18.953  -6.799  1.00107.85           C
ATOM    221  C   PRO    32     -67.112  21.658  -8.698  1.00107.85           C
ATOM    222  O   PRO    32     -66.112  21.672  -9.415  1.00107.85           O
ATOM    223  N   LEU    33     -67.783  22.772  -8.325  1.00292.39           N
ATOM    224  CA  LEU    33     -67.373  24.101  -8.693  1.00292.39           C
ATOM    225  CB  LEU    33     -68.352  24.736  -9.710  1.00292.39           C
ATOM    226  CG  LEU    33     -68.020  26.148 -10.244  1.00292.39           C
ATOM    227  CD1 LEU    33     -69.009  26.543 -11.352  1.00292.39           C
ATOM    228  CD2 LEU    33     -67.994  27.213  -9.138  1.00292.39           C
ATOM    229  C   LEU    33     -67.359  24.903  -7.421  1.00292.39           C
ATOM    230  O   LEU    33     -68.192  24.685  -6.542  1.00292.39           O
ATOM    231  N   THR    34     -66.396  25.842  -7.270  1.00292.44           N
ATOM    232  CA  THR    34     -66.325  26.608  -6.053  1.00292.44           C
ATOM    233  CB  THR    34     -64.991  26.511  -5.371  1.00292.44           C
ATOM    234  OG1 THR    34     -63.973  27.039  -6.210  1.00292.44           O
ATOM    235  CG2 THR    34     -64.704  25.033  -5.057  1.00292.44           C
ATOM    236  C   THR    34     -66.566  28.063  -6.345  1.00292.44           C
ATOM    237  O   THR    34     -66.109  28.594  -7.356  1.00292.44           O
ATOM    238  N   SER    35     -67.330  28.729  -5.449  1.00215.53           N
ATOM    239  CA  SER    35     -67.672  30.128  -5.523  1.00215.53           C
ATOM    240  CB  SER    35     -68.809  30.507  -4.560  1.00215.53           C
ATOM    241  OG  SER    35     -68.397  30.302  -3.216  1.00215.53           O
ATOM    242  C   SER    35     -66.477  30.940  -5.144  1.00215.53           C
ATOM    243  O   SER    35     -66.372  32.125  -5.467  1.00215.53           O
ATOM    244  N   HIS    36     -65.546  30.303  -4.421  1.00223.79           N
ATOM    245  CA  HIS    36     -64.365  30.952  -3.952  1.00223.79           C
ATOM    246  ND1 HIS    36     -65.563  32.226  -1.168  1.00223.79           N
ATOM    247  CG  HIS    36     -65.297  30.959  -1.636  1.00223.79           C
ATOM    248  CB  HIS    36     -64.111  30.604  -2.479  1.00223.79           C
ATOM    249  NE2 HIS    36     -67.207  30.920  -0.435  1.00223.79           N
ATOM    250  CD2 HIS    36     -66.312  30.174  -1.180  1.00223.79           C
ATOM    251  CE1 HIS    36     -66.715  32.146  -0.456  1.00223.79           C
ATOM    252  C   HIS    36     -63.275  30.386  -4.803  1.00223.79           C
ATOM    253  O   HIS    36     -63.556  29.946  -5.914  1.00223.79           O
ATOM    254  N   PRO    37     -62.042  30.406  -4.383  1.00175.68           N
ATOM    255  CA  PRO    37     -61.044  29.801  -5.220  1.00175.68           C
ATOM    256  CD  PRO    37     -61.516  31.567  -3.681  1.00175.68           C
ATOM    257  CB  PRO    37     -59.705  30.316  -4.709  1.00175.68           C
ATOM    258  CG  PRO    37     -60.056  31.697  -4.135  1.00175.68           C
ATOM    259  C   PRO    37     -61.175  28.315  -5.187  1.00175.68           C
ATOM    260  O   PRO    37     -61.699  27.789  -4.206  1.00175.68           O
ATOM    261  N   ALA    38     -60.724  27.615  -6.248  1.00222.24           N
ATOM    262  CA  ALA    38     -60.844  26.189  -6.227  1.00222.24           C
ATOM    263  CB  ALA    38     -60.352  25.506  -7.515  1.00222.24           C
ATOM    264  C   ALA    38     -59.994  25.711  -5.102  1.00222.24           C
ATOM    265  O   ALA    38     -58.813  26.048  -5.023  1.00222.24           O
ATOM    266  N   ALA    39     -60.601  24.906  -4.209  1.00289.22           N
ATOM    267  CA  ALA    39     -59.962  24.395  -3.033  1.00289.22           C
ATOM    268  CB  ALA    39     -58.960  25.368  -2.381  1.00289.22           C
ATOM    269  C   ALA    39     -61.078  24.220  -2.061  1.00289.22           C
ATOM    270  O   ALA    39     -62.247  24.250  -2.443  1.00289.22           O
ATOM    271  N   PRO    40     -60.766  24.013  -0.817  1.00199.18           N
ATOM    272  CA  PRO    40     -61.820  23.986   0.148  1.00199.18           C
ATOM    273  CD  PRO    40     -59.653  23.160  -0.432  1.00199.18           C
ATOM    274  CB  PRO    40     -61.181  23.478   1.438  1.00199.18           C
ATOM    275  CG  PRO    40     -60.048  22.564   0.930  1.00199.18           C
ATOM    276  C   PRO    40     -62.300  25.395   0.166  1.00199.18           C
ATOM    277  O   PRO    40     -61.555  26.264  -0.278  1.00199.18           O
ATOM    278  N   THR    41     -63.525  25.663   0.645  1.00253.54           N
ATOM    279  CA  THR    41     -64.036  26.996   0.531  1.00253.54           C
ATOM    280  CB  THR    41     -65.399  27.163   1.135  1.00253.54           C
ATOM    281  OG1 THR    41     -65.350  26.904   2.530  1.00253.54           O
ATOM    282  CG2 THR    41     -66.363  26.182   0.447  1.00253.54           C
ATOM    283  C   THR    41     -63.119  27.964   1.206  1.00253.54           C
ATOM    284  O   THR    41     -62.629  27.722   2.308  1.00253.54           O
ATOM    285  N   LEU    42     -62.850  29.091   0.514  1.00246.49           N
ATOM    286  CA  LEU    42     -62.051  30.158   1.043  1.00246.49           C
ATOM    287  CB  LEU    42     -60.820  30.577   0.209  1.00246.49           C
ATOM    288  CG  LEU    42     -59.719  29.517   0.022  1.00246.49           C
ATOM    289  CD1 LEU    42     -59.235  28.952   1.368  1.00246.49           C
ATOM    290  CD2 LEU    42     -60.111  28.463  -1.020  1.00246.49           C
ATOM    291  C   LEU    42     -62.925  31.369   1.040  1.00246.49           C
ATOM    292  O   LEU    42     -64.139  31.278   0.872  1.00246.49           O
ATOM    293  N   MET    43     -62.311  32.539   1.287  1.00210.31           N
ATOM    294  CA  MET    43     -62.970  33.811   1.240  1.00210.31           C
ATOM    295  CB  MET    43     -63.181  34.422   2.637  1.00210.31           C
ATOM    296  CG  MET    43     -64.175  33.603   3.465  1.00210.31           C
ATOM    297  SD  MET    43     -64.367  34.116   5.197  1.00210.31           S
ATOM    298  CE  MET    43     -65.591  32.836   5.598  1.00210.31           C
ATOM    299  C   MET    43     -62.080  34.686   0.409  1.00210.31           C
ATOM    300  O   MET    43     -62.553  35.511  -0.376  1.00210.31           O
ATOM    301  N   PRO    44     -60.788  34.527   0.577  1.00173.73           N
ATOM    302  CA  PRO    44     -59.882  35.222  -0.295  1.00173.73           C
ATOM    303  CD  PRO    44     -60.242  34.447   1.930  1.00173.73           C
ATOM    304  CB  PRO    44     -58.545  35.288   0.438  1.00173.73           C
ATOM    305  CG  PRO    44     -58.938  35.253   1.920  1.00173.73           C
ATOM    306  C   PRO    44     -59.788  34.521  -1.616  1.00173.73           C
ATOM    307  O   PRO    44     -60.218  33.373  -1.721  1.00173.73           O
ATOM    308  N   ALA    45     -59.230  35.209  -2.631  1.00160.73           N
ATOM    309  CA  ALA    45     -59.040  34.695  -3.955  1.00160.73           C
ATOM    310  CB  ALA    45     -58.747  35.782  -5.004  1.00160.73           C
ATOM    311  C   ALA    45     -57.867  33.773  -3.917  1.00160.73           C
ATOM    312  O   ALA    45     -57.242  33.579  -2.876  1.00160.73           O
ATOM    313  N   VAL    46     -57.564  33.125  -5.056  1.00 79.41           N
ATOM    314  CA  VAL    46     -56.465  32.210  -5.038  1.00 79.41           C
ATOM    315  CB  VAL    46     -56.239  31.512  -6.349  1.00 79.41           C
ATOM    316  CG1 VAL    46     -55.000  30.611  -6.210  1.00 79.41           C
ATOM    317  CG2 VAL    46     -57.518  30.764  -6.755  1.00 79.41           C
ATOM    318  C   VAL    46     -55.227  32.996  -4.763  1.00 79.41           C
ATOM    319  O   VAL    46     -54.863  33.893  -5.520  1.00 79.41           O
ATOM    320  N   ASN    47     -54.560  32.668  -3.641  1.00202.16           N
ATOM    321  CA  ASN    47     -53.309  33.254  -3.257  1.00202.16           C
ATOM    322  CB  ASN    47     -52.201  33.016  -4.298  1.00202.16           C
ATOM    323  CG  ASN    47     -51.914  31.521  -4.353  1.00202.16           C
ATOM    324  OD1 ASN    47     -51.767  30.865  -3.323  1.00202.16           O
ATOM    325  ND2 ASN    47     -51.840  30.962  -5.591  1.00202.16           N
ATOM    326  C   ASN    47     -53.459  34.731  -3.070  1.00202.16           C
ATOM    327  O   ASN    47     -52.463  35.448  -2.988  1.00202.16           O
ATOM    328  N   TYR    48     -54.703  35.235  -2.980  1.00273.41           N
ATOM    329  CA  TYR    48     -54.876  36.641  -2.750  1.00273.41           C
ATOM    330  CB  TYR    48     -55.021  37.466  -4.040  1.00273.41           C
ATOM    331  CG  TYR    48     -53.711  37.321  -4.739  1.00273.41           C
ATOM    332  CD1 TYR    48     -53.493  36.265  -5.592  1.00273.41           C
ATOM    333  CD2 TYR    48     -52.693  38.224  -4.531  1.00273.41           C
ATOM    334  CE1 TYR    48     -52.288  36.110  -6.234  1.00273.41           C
ATOM    335  CE2 TYR    48     -51.483  38.076  -5.171  1.00273.41           C
ATOM    336  CZ  TYR    48     -51.279  37.017  -6.023  1.00273.41           C
ATOM    337  OH  TYR    48     -50.040  36.858  -6.679  1.00273.41           O
ATOM    338  C   TYR    48     -56.107  36.777  -1.922  1.00273.41           C
ATOM    339  O   TYR    48     -56.840  35.808  -1.752  1.00273.41           O
ATOM    340  N   ALA    49     -56.371  37.959  -1.335  1.00230.14           N
ATOM    341  CA  ALA    49     -57.565  37.985  -0.543  1.00230.14           C
ATOM    342  CB  ALA    49     -57.290  37.994   0.970  1.00230.14           C
ATOM    343  C   ALA    49     -58.353  39.219  -0.837  1.00230.14           C
ATOM    344  O   ALA    49     -57.827  40.330  -0.882  1.00230.14           O
ATOM    345  N   PRO    50     -59.622  39.015  -1.070  1.00110.04           N
ATOM    346  CA  PRO    50     -60.531  40.116  -1.190  1.00110.04           C
ATOM    347  CD  PRO    50     -60.063  37.871  -1.843  1.00110.04           C
ATOM    348  CB  PRO    50     -61.711  39.623  -2.029  1.00110.04           C
ATOM    349  CG  PRO    50     -61.571  38.092  -2.027  1.00110.04           C
ATOM    350  C   PRO    50     -60.885  40.436   0.219  1.00110.04           C
ATOM    351  O   PRO    50     -60.801  39.524   1.042  1.00110.04           O
ATOM    352  N   LEU    51     -61.310  41.689   0.495  1.00212.73           N
ATOM    353  CA  LEU    51     -61.611  42.188   1.814  1.00212.73           C
ATOM    354  CB  LEU    51     -62.975  41.738   2.362  1.00212.73           C
ATOM    355  CG  LEU    51     -63.452  42.495   3.623  1.00212.73           C
ATOM    356  CD1 LEU    51     -63.957  43.903   3.275  1.00212.73           C
ATOM    357  CD2 LEU    51     -64.435  41.662   4.458  1.00212.73           C
ATOM    358  C   LEU    51     -60.553  41.644   2.719  1.00212.73           C
ATOM    359  O   LEU    51     -59.417  41.450   2.296  1.00212.73           O
ATOM    360  N   ASP    52     -60.889  41.418   3.999  1.00125.47           N
ATOM    361  CA  ASP    52     -59.984  40.770   4.894  1.00125.47           C
ATOM    362  CB  ASP    52     -60.237  41.081   6.379  1.00125.47           C
ATOM    363  CG  ASP    52     -59.748  42.496   6.646  1.00125.47           C
ATOM    364  OD1 ASP    52     -58.989  43.026   5.792  1.00125.47           O
ATOM    365  OD2 ASP    52     -60.124  43.066   7.706  1.00125.47           O
ATOM    366  C   ASP    52     -60.217  39.312   4.680  1.00125.47           C
ATOM    367  O   ASP    52     -60.708  38.903   3.630  1.00125.47           O
ATOM    368  N   LEU    53     -59.852  38.480   5.670  1.00 95.31           N
ATOM    369  CA  LEU    53     -60.026  37.067   5.514  1.00 95.31           C
ATOM    370  CB  LEU    53     -59.550  36.255   6.733  1.00 95.31           C
ATOM    371  CG  LEU    53     -58.030  36.316   6.968  1.00 95.31           C
ATOM    372  CD1 LEU    53     -57.256  35.667   5.809  1.00 95.31           C
ATOM    373  CD2 LEU    53     -57.565  37.748   7.269  1.00 95.31           C
ATOM    374  C   LEU    53     -61.481  36.771   5.321  1.00 95.31           C
ATOM    375  O   LEU    53     -61.828  35.951   4.473  1.00 95.31           O
ATOM    376  N   PRO    54     -62.359  37.395   6.058  1.00217.60           N
ATOM    377  CA  PRO    54     -63.750  37.087   5.886  1.00217.60           C
ATOM    378  CD  PRO    54     -62.065  37.805   7.423  1.00217.60           C
ATOM    379  CB  PRO    54     -64.471  37.787   7.034  1.00217.60           C
ATOM    380  CG  PRO    54     -63.417  37.790   8.158  1.00217.60           C
ATOM    381  C   PRO    54     -64.279  37.385   4.520  1.00217.60           C
ATOM    382  O   PRO    54     -65.121  36.630   4.038  1.00217.60           O
ATOM    383  N   GLY    55     -63.824  38.476   3.879  1.00 82.41           N
ATOM    384  CA  GLY    55     -64.276  38.764   2.549  1.00 82.41           C
ATOM    385  C   GLY    55     -65.509  39.604   2.641  1.00 82.41           C
ATOM    386  O   GLY    55     -66.436  39.286   3.383  1.00 82.41           O
ATOM    387  N   SER    56     -65.535  40.697   1.854  1.00226.68           N
ATOM    388  CA  SER    56     -66.620  41.631   1.775  1.00226.68           C
ATOM    389  CB  SER    56     -66.923  42.406   3.072  1.00226.68           C
ATOM    390  OG  SER    56     -67.456  41.547   4.068  1.00226.68           O
ATOM    391  C   SER    56     -66.193  42.660   0.782  1.00226.68           C
ATOM    392  O   SER    56     -65.137  42.544   0.161  1.00226.68           O
ATOM    393  N   ALA    57     -67.031  43.695   0.598  1.00212.04           N
ATOM    394  CA  ALA    57     -66.721  44.762  -0.306  1.00212.04           C
ATOM    395  CB  ALA    57     -67.951  45.572  -0.750  1.00212.04           C
ATOM    396  C   ALA    57     -65.793  45.700   0.396  1.00212.04           C
ATOM    397  O   ALA    57     -65.552  45.574   1.596  1.00212.04           O
ATOM    398  N   GLU    58     -65.231  46.662  -0.362  1.00346.46           N
ATOM    399  CA  GLU    58     -64.345  47.652   0.187  1.00346.46           C
ATOM    400  CB  GLU    58     -65.044  48.648   1.129  1.00346.46           C
ATOM    401  CG  GLU    58     -66.065  49.548   0.429  1.00346.46           C
ATOM    402  CD  GLU    58     -67.342  48.745   0.223  1.00346.46           C
ATOM    403  OE1 GLU    58     -67.537  47.743   0.961  1.00346.46           O
ATOM    404  OE2 GLU    58     -68.142  49.127  -0.673  1.00346.46           O
ATOM    405  C   GLU    58     -63.272  46.962   0.959  1.00346.46           C
ATOM    406  O   GLU    58     -63.026  47.247   2.129  1.00346.46           O
ATOM    407  N   PRO    59     -62.632  46.064   0.271  1.00100.98           N
ATOM    408  CA  PRO    59     -61.624  45.206   0.831  1.00100.98           C
ATOM    409  CD  PRO    59     -62.475  46.219  -1.167  1.00100.98           C
ATOM    410  CB  PRO    59     -61.061  44.439  -0.361  1.00100.98           C
ATOM    411  CG  PRO    59     -61.204  45.435  -1.522  1.00100.98           C
ATOM    412  C   PRO    59     -60.494  45.902   1.524  1.00100.98           C
ATOM    413  O   PRO    59     -59.861  46.768   0.923  1.00100.98           O
ATOM    414  N   PRO    60     -60.247  45.545   2.755  1.00101.63           N
ATOM    415  CA  PRO    60     -59.036  45.957   3.414  1.00101.63           C
ATOM    416  CD  PRO    60     -61.337  45.364   3.697  1.00101.63           C
ATOM    417  CB  PRO    60     -59.351  46.007   4.910  1.00101.63           C
ATOM    418  CG  PRO    60     -60.648  45.194   5.058  1.00101.63           C
ATOM    419  C   PRO    60     -58.098  44.857   3.035  1.00101.63           C
ATOM    420  O   PRO    60     -58.590  43.831   2.571  1.00101.63           O
ATOM    421  N   LYS    61     -56.767  45.000   3.188  1.00360.74           N
ATOM    422  CA  LYS    61     -56.010  43.850   2.785  1.00360.74           C
ATOM    423  CB  LYS    61     -55.403  43.962   1.371  1.00360.74           C
ATOM    424  CG  LYS    61     -54.296  45.008   1.200  1.00360.74           C
ATOM    425  CD  LYS    61     -52.950  44.606   1.810  1.00360.74           C
ATOM    426  CE  LYS    61     -51.802  45.547   1.442  1.00360.74           C
ATOM    427  NZ  LYS    61     -51.465  45.396   0.008  1.00360.74           N
ATOM    428  C   LYS    61     -54.906  43.578   3.755  1.00360.74           C
ATOM    429  O   LYS    61     -54.265  44.492   4.272  1.00360.74           O
ATOM    430  N   GLN    62     -54.685  42.277   4.036  1.00322.06           N
ATOM    431  CA  GLN    62     -53.603  41.829   4.863  1.00322.06           C
ATOM    432  CB  GLN    62     -53.967  41.576   6.339  1.00322.06           C
ATOM    433  CG  GLN    62     -54.987  40.459   6.566  1.00322.06           C
ATOM    434  CD  GLN    62     -56.382  41.068   6.524  1.00322.06           C
ATOM    435  OE1 GLN    62     -56.670  41.948   5.715  1.00322.06           O
ATOM    436  NE2 GLN    62     -57.273  40.596   7.435  1.00322.06           N
ATOM    437  C   GLN    62     -53.158  40.531   4.271  1.00322.06           C
ATOM    438  O   GLN    62     -53.927  39.869   3.575  1.00322.06           O
ATOM    439  N   CYS    63     -51.895  40.132   4.513  1.00109.12           N
ATOM    440  CA  CYS    63     -51.437  38.915   3.910  1.00109.12           C
ATOM    441  CB  CYS    63     -50.483  39.166   2.723  1.00109.12           C
ATOM    442  SG  CYS    63     -50.184  37.702   1.681  1.00109.12           S
ATOM    443  C   CYS    63     -50.699  38.136   4.955  1.00109.12           C
ATOM    444  O   CYS    63     -50.689  38.500   6.130  1.00109.12           O
ATOM    445  N   HIS    64     -50.073  37.019   4.537  1.00208.78           N
ATOM    446  CA  HIS    64     -49.313  36.179   5.413  1.00208.78           C
ATOM    447  ND1 HIS    64     -48.456  33.042   6.367  1.00208.78           N
ATOM    448  CG  HIS    64     -47.915  34.055   5.606  1.00208.78           C
ATOM    449  CB  HIS    64     -48.714  34.950   4.704  1.00208.78           C
ATOM    450  NE2 HIS    64     -46.266  33.028   6.754  1.00208.78           N
ATOM    451  CD2 HIS    64     -46.577  34.032   5.855  1.00208.78           C
ATOM    452  CE1 HIS    64     -47.426  32.460   7.033  1.00208.78           C
ATOM    453  C   HIS    64     -48.187  37.013   5.916  1.00208.78           C
ATOM    454  O   HIS    64     -47.854  38.043   5.332  1.00208.78           O
ATOM    455  N   PRO    65     -47.609  36.619   7.014  1.00162.35           N
ATOM    456  CA  PRO    65     -46.546  37.406   7.557  1.00162.35           C
ATOM    457  CD  PRO    65     -48.325  35.883   8.043  1.00162.35           C
ATOM    458  CB  PRO    65     -46.253  36.815   8.933  1.00162.35           C
ATOM    459  CG  PRO    65     -47.620  36.244   9.364  1.00162.35           C
ATOM    460  C   PRO    65     -45.392  37.455   6.618  1.00162.35           C
ATOM    461  O   PRO    65     -44.972  36.411   6.122  1.00162.35           O
ATOM    462  N   CYS    66     -44.880  38.674   6.372  1.00 85.93           N
ATOM    463  CA  CYS    66     -43.786  38.910   5.481  1.00 85.93           C
ATOM    464  CB  CYS    66     -43.776  38.003   4.238  1.00 85.93           C
ATOM    465  SG  CYS    66     -45.247  38.236   3.195  1.00 85.93           S
ATOM    466  C   CYS    66     -43.984  40.307   5.005  1.00 85.93           C
ATOM    467  O   CYS    66     -44.838  41.027   5.519  1.00 85.93           O
ATOM    468  N   PRO    67     -43.206  40.730   4.056  1.00 66.87           N
ATOM    469  CA  PRO    67     -43.425  42.034   3.509  1.00 66.87           C
ATOM    470  CD  PRO    67     -41.819  40.319   3.948  1.00 66.87           C
ATOM    471  CB  PRO    67     -42.135  42.416   2.777  1.00 66.87           C
ATOM    472  CG  PRO    67     -41.306  41.116   2.739  1.00 66.87           C
ATOM    473  C   PRO    67     -44.636  41.932   2.646  1.00 66.87           C
ATOM    474  O   PRO    67     -44.876  40.860   2.093  1.00 66.87           O
ATOM    475  N   GLY    68     -45.424  43.014   2.522  1.00 48.30           N
ATOM    476  CA  GLY    68     -46.596  42.913   1.708  1.00 48.30           C
ATOM    477  C   GLY    68     -46.142  42.873   0.290  1.00 48.30           C
ATOM    478  O   GLY    68     -45.190  43.556  -0.086  1.00 48.30           O
ATOM    479  N   VAL    69     -46.818  42.061  -0.543  1.00105.01           N
ATOM    480  CA  VAL    69     -46.435  42.022  -1.919  1.00105.01           C
ATOM    481  CB  VAL    69     -46.056  40.648  -2.398  1.00105.01           C
ATOM    482  CG1 VAL    69     -47.253  39.696  -2.232  1.00105.01           C
ATOM    483  CG2 VAL    69     -45.543  40.768  -3.841  1.00105.01           C
ATOM    484  C   VAL    69     -47.593  42.518  -2.722  1.00105.01           C
ATOM    485  O   VAL    69     -48.698  41.979  -2.686  1.00105.01           O
ATOM    486  N   PRO    70     -47.345  43.589  -3.415  1.00229.97           N
ATOM    487  CA  PRO    70     -48.363  44.156  -4.252  1.00229.97           C
ATOM    488  CD  PRO    70     -46.457  44.608  -2.876  1.00229.97           C
ATOM    489  CB  PRO    70     -47.902  45.578  -4.567  1.00229.97           C
ATOM    490  CG  PRO    70     -47.029  45.951  -3.356  1.00229.97           C
ATOM    491  C   PRO    70     -48.617  43.326  -5.467  1.00229.97           C
ATOM    492  O   PRO    70     -49.667  43.491  -6.086  1.00229.97           O
ATOM    493  N   GLN    71     -47.677  42.437  -5.837  1.00280.12           N
ATOM    494  CA  GLN    71     -47.848  41.690  -7.047  1.00280.12           C
ATOM    495  CB  GLN    71     -46.561  41.002  -7.548  1.00280.12           C
ATOM    496  CG  GLN    71     -46.017  39.911  -6.621  1.00280.12           C
ATOM    497  CD  GLN    71     -46.756  38.607  -6.897  1.00280.12           C
ATOM    498  OE1 GLN    71     -47.514  38.496  -7.859  1.00280.12           O
ATOM    499  NE2 GLN    71     -46.521  37.585  -6.030  1.00280.12           N
ATOM    500  C   GLN    71     -48.887  40.644  -6.841  1.00280.12           C
ATOM    501  O   GLN    71     -49.078  40.138  -5.736  1.00280.12           O
ATOM    502  N   GLY    72     -49.610  40.318  -7.929  1.00145.42           N
ATOM    503  CA  GLY    72     -50.613  39.299  -7.889  1.00145.42           C
ATOM    504  C   GLY    72     -50.589  38.643  -9.229  1.00145.42           C
ATOM    505  O   GLY    72     -50.380  39.301 -10.247  1.00145.42           O
ATOM    506  N   THR    73     -50.803  37.315  -9.266  1.00211.19           N
ATOM    507  CA  THR    73     -50.778  36.640 -10.528  1.00211.19           C
ATOM    508  CB  THR    73     -49.576  35.759 -10.708  1.00211.19           C
ATOM    509  OG1 THR    73     -48.386  36.526 -10.589  1.00211.19           O
ATOM    510  CG2 THR    73     -49.643  35.108 -12.100  1.00211.19           C
ATOM    511  C   THR    73     -51.982  35.762 -10.598  1.00211.19           C
ATOM    512  O   THR    73     -52.533  35.358  -9.576  1.00211.19           O
ATOM    513  N   SER    74     -52.435  35.463 -11.831  1.00165.40           N
ATOM    514  CA  SER    74     -53.564  34.600 -12.000  1.00165.40           C
ATOM    515  CB  SER    74     -54.803  35.311 -12.570  1.00165.40           C
ATOM    516  OG  SER    74     -54.538  35.776 -13.885  1.00165.40           O
ATOM    517  C   SER    74     -53.162  33.557 -12.988  1.00165.40           C
ATOM    518  O   SER    74     -52.308  33.783 -13.844  1.00165.40           O
ATOM    519  N   PRO    75     -53.742  32.400 -12.859  1.00258.59           N
ATOM    520  CA  PRO    75     -53.448  31.346 -13.785  1.00258.59           C
ATOM    521  CD  PRO    75     -54.110  31.889 -11.548  1.00258.59           C
ATOM    522  CB  PRO    75     -54.046  30.081 -13.175  1.00258.59           C
ATOM    523  CG  PRO    75     -53.998  30.359 -11.661  1.00258.59           C
ATOM    524  C   PRO    75     -53.975  31.697 -15.134  1.00258.59           C
ATOM    525  O   PRO    75     -53.491  31.144 -16.121  1.00258.59           O
ATOM    526  N   ALA    76     -54.983  32.590 -15.184  1.00246.41           N
ATOM    527  CA  ALA    76     -55.581  33.043 -16.406  1.00246.41           C
ATOM    528  CB  ALA    76     -54.614  33.154 -17.600  1.00246.41           C
ATOM    529  C   ALA    76     -56.676  32.097 -16.763  1.00246.41           C
ATOM    530  O   ALA    76     -56.718  30.951 -16.316  1.00246.41           O
ATOM    531  N   PRO    77     -57.589  32.594 -17.544  1.00 89.59           N
ATOM    532  CA  PRO    77     -58.685  31.785 -17.998  1.00 89.59           C
ATOM    533  CD  PRO    77     -57.954  33.997 -17.450  1.00 89.59           C
ATOM    534  CB  PRO    77     -59.820  32.752 -18.345  1.00 89.59           C
ATOM    535  CG  PRO    77     -59.151  34.137 -18.401  1.00 89.59           C
ATOM    536  C   PRO    77     -58.243  30.945 -19.148  1.00 89.59           C
ATOM    537  O   PRO    77     -57.219  31.256 -19.755  1.00 89.59           O
ATOM    538  N   VAL    78     -58.992  29.870 -19.456  1.00 22.23           N
ATOM    539  CA  VAL    78     -58.642  29.041 -20.570  1.00 22.23           C
ATOM    540  CB  VAL    78     -58.742  27.572 -20.281  1.00 22.23           C
ATOM    541  CG1 VAL    78     -58.451  26.797 -21.576  1.00 22.23           C
ATOM    542  CG2 VAL    78     -57.787  27.234 -19.123  1.00 22.23           C
ATOM    543  C   VAL    78     -59.624  29.351 -21.649  1.00 22.23           C
ATOM    544  O   VAL    78     -60.808  29.565 -21.394  1.00 22.23           O
ATOM    545  N   PRO    79     -59.140  29.411 -22.855  1.00163.76           N
ATOM    546  CA  PRO    79     -60.022  29.714 -23.947  1.00163.76           C
ATOM    547  CD  PRO    79     -57.804  29.941 -23.076  1.00163.76           C
ATOM    548  CB  PRO    79     -59.124  30.148 -25.103  1.00163.76           C
ATOM    549  CG  PRO    79     -57.882  30.720 -24.399  1.00163.76           C
ATOM    550  C   PRO    79     -60.903  28.554 -24.269  1.00163.76           C
ATOM    551  O   PRO    79     -60.499  27.414 -24.049  1.00163.76           O
ATOM    552  N   TYR    80     -62.120  28.830 -24.776  1.00275.05           N
ATOM    553  CA  TYR    80     -63.026  27.786 -25.146  1.00275.05           C
ATOM    554  CB  TYR    80     -64.207  27.619 -24.175  1.00275.05           C
ATOM    555  CG  TYR    80     -65.056  26.507 -24.686  1.00275.05           C
ATOM    556  CD1 TYR    80     -64.726  25.197 -24.424  1.00275.05           C
ATOM    557  CD2 TYR    80     -66.186  26.773 -25.426  1.00275.05           C
ATOM    558  CE1 TYR    80     -65.508  24.169 -24.894  1.00275.05           C
ATOM    559  CE2 TYR    80     -66.973  25.749 -25.899  1.00275.05           C
ATOM    560  CZ  TYR    80     -66.634  24.444 -25.632  1.00275.05           C
ATOM    561  OH  TYR    80     -67.438  23.391 -26.117  1.00275.05           O
ATOM    562  C   TYR    80     -63.597  28.164 -26.473  1.00275.05           C
ATOM    563  O   TYR    80     -63.631  29.342 -26.829  1.00275.05           O
ATOM    564  N   GLY    81     -64.042  27.164 -27.258  1.00151.41           N
ATOM    565  CA  GLY    81     -64.621  27.479 -28.530  1.00151.41           C
ATOM    566  C   GLY    81     -65.428  26.300 -28.963  1.00151.41           C
ATOM    567  O   GLY    81     -65.125  25.162 -28.609  1.00151.41           O
ATOM    568  N   TYR    82     -66.489  26.556 -29.753  1.00311.45           N
ATOM    569  CA  TYR    82     -67.313  25.485 -30.228  1.00311.45           C
ATOM    570  CB  TYR    82     -68.733  25.490 -29.638  1.00311.45           C
ATOM    571  CG  TYR    82     -69.461  24.330 -30.225  1.00311.45           C
ATOM    572  CD1 TYR    82     -69.307  23.067 -29.700  1.00311.45           C
ATOM    573  CD2 TYR    82     -70.300  24.507 -31.300  1.00311.45           C
ATOM    574  CE1 TYR    82     -69.980  21.998 -30.241  1.00311.45           C
ATOM    575  CE2 TYR    82     -70.976  23.441 -31.847  1.00311.45           C
ATOM    576  CZ  TYR    82     -70.815  22.184 -31.317  1.00311.45           C
ATOM    577  OH  TYR    82     -71.507  21.088 -31.874  1.00311.45           O
ATOM    578  C   TYR    82     -67.453  25.648 -31.705  1.00311.45           C
ATOM    579  O   TYR    82     -67.544  26.765 -32.213  1.00311.45           O
ATOM    580  N   PHE    83     -67.449  24.521 -32.441  1.00287.03           N
ATOM    581  CA  PHE    83     -67.608  24.583 -33.863  1.00287.03           C
ATOM    582  CB  PHE    83     -66.290  24.398 -34.635  1.00287.03           C
ATOM    583  CG  PHE    83     -66.595  24.490 -36.090  1.00287.03           C
ATOM    584  CD1 PHE    83     -66.712  25.716 -36.703  1.00287.03           C
ATOM    585  CD2 PHE    83     -66.760  23.351 -36.843  1.00287.03           C
ATOM    586  CE1 PHE    83     -66.993  25.805 -38.046  1.00287.03           C
ATOM    587  CE2 PHE    83     -67.041  23.433 -38.187  1.00287.03           C
ATOM    588  CZ  PHE    83     -67.159  24.662 -38.790  1.00287.03           C
ATOM    589  C   PHE    83     -68.514  23.461 -34.249  1.00287.03           C
ATOM    590  O   PHE    83     -68.646  22.481 -33.516  1.00287.03           O
ATOM    591  N   GLY    84     -69.187  23.586 -35.409  1.00120.57           N
ATOM    592  CA  GLY    84     -70.050  22.527 -35.841  1.00120.57           C
ATOM    593  C   GLY    84     -70.921  23.058 -36.931  1.00120.57           C
ATOM    594  O   GLY    84     -70.934  24.257 -37.204  1.00120.57           O
ATOM    595  N   GLY    85     -71.679  22.157 -37.586  1.00 99.56           N
ATOM    596  CA  GLY    85     -72.564  22.567 -38.635  1.00 99.56           C
ATOM    597  C   GLY    85     -72.708  21.414 -39.574  1.00 99.56           C
ATOM    598  O   GLY    85     -72.026  20.399 -39.438  1.00 99.56           O
ATOM    599  N   GLY    86     -73.614  21.549 -40.563  1.00118.65           N
ATOM    600  CA  GLY    86     -73.801  20.500 -41.521  1.00118.65           C
ATOM    601  C   GLY    86     -74.829  20.969 -42.498  1.00118.65           C
ATOM    602  O   GLY    86     -75.674  21.800 -42.176  1.00118.65           O
ATOM    603  N   TYR    87     -74.774  20.435 -43.735  1.00280.13           N
ATOM    604  CA  TYR    87     -75.724  20.828 -44.733  1.00280.13           C
ATOM    605  CB  TYR    87     -75.071  21.592 -45.897  1.00280.13           C
ATOM    606  CG  TYR    87     -76.123  21.961 -46.884  1.00280.13           C
ATOM    607  CD1 TYR    87     -76.947  23.038 -46.654  1.00280.13           C
ATOM    608  CD2 TYR    87     -76.276  21.240 -48.046  1.00280.13           C
ATOM    609  CE1 TYR    87     -77.917  23.387 -47.562  1.00280.13           C
ATOM    610  CE2 TYR    87     -77.244  21.584 -48.959  1.00280.13           C
ATOM    611  CZ  TYR    87     -78.067  22.658 -48.718  1.00280.13           C
ATOM    612  OH  TYR    87     -79.061  23.014 -49.654  1.00280.13           O
ATOM    613  C   TYR    87     -76.330  19.576 -45.283  1.00280.13           C
ATOM    614  O   TYR    87     -75.619  18.630 -45.617  1.00280.13           O
ATOM    615  N   TYR    88     -77.675  19.530 -45.372  1.00317.18           N
ATOM    616  CA  TYR    88     -78.312  18.358 -45.898  1.00317.18           C
ATOM    617  CB  TYR    88     -79.020  17.512 -44.826  1.00317.18           C
ATOM    618  CG  TYR    88     -79.633  16.339 -45.509  1.00317.18           C
ATOM    619  CD1 TYR    88     -78.878  15.227 -45.803  1.00317.18           C
ATOM    620  CD2 TYR    88     -80.965  16.351 -45.855  1.00317.18           C
ATOM    621  CE1 TYR    88     -79.444  14.142 -46.432  1.00317.18           C
ATOM    622  CE2 TYR    88     -81.536  15.271 -46.483  1.00317.18           C
ATOM    623  CZ  TYR    88     -80.775  14.164 -46.774  1.00317.18           C
ATOM    624  OH  TYR    88     -81.358  13.053 -47.420  1.00317.18           O
ATOM    625  C   TYR    88     -79.359  18.797 -46.872  1.00317.18           C
ATOM    626  O   TYR    88     -79.972  19.850 -46.707  1.00317.18           O
ATOM    627  N   SER    89     -79.571  17.999 -47.939  1.00212.90           N
ATOM    628  CA  SER    89     -80.591  18.327 -48.891  1.00212.90           C
ATOM    629  CB  SER    89     -80.097  19.190 -50.063  1.00212.90           C
ATOM    630  OG  SER    89     -79.719  20.475 -49.595  1.00212.90           O
ATOM    631  C   SER    89     -81.097  17.049 -49.476  1.00212.90           C
ATOM    632  O   SER    89     -80.411  16.028 -49.454  1.00212.90           O
ATOM    633  N   CYS    90     -82.338  17.075 -50.001  1.00112.40           N
ATOM    634  CA  CYS    90     -82.896  15.909 -50.620  1.00112.40           C
ATOM    635  CB  CYS    90     -83.932  15.182 -49.746  1.00112.40           C
ATOM    636  SG  CYS    90     -85.389  16.210 -49.391  1.00112.40           S
ATOM    637  C   CYS    90     -83.605  16.365 -51.854  1.00112.40           C
ATOM    638  O   CYS    90     -84.065  17.503 -51.930  1.00112.40           O
ATOM    639  N   ARG    91     -83.689  15.488 -52.874  1.00299.43           N
ATOM    640  CA  ARG    91     -84.375  15.864 -54.075  1.00299.43           C
ATOM    641  CB  ARG    91     -83.432  16.212 -55.238  1.00299.43           C
ATOM    642  CG  ARG    91     -84.166  16.616 -56.518  1.00299.43           C
ATOM    643  CD  ARG    91     -83.229  16.956 -57.679  1.00299.43           C
ATOM    644  NE  ARG    91     -82.447  18.161 -57.285  1.00299.43           N
ATOM    645  CZ  ARG    91     -81.332  18.509 -57.991  1.00299.43           C
ATOM    646  NH1 ARG    91     -80.935  17.752 -59.055  1.00299.43           N
ATOM    647  NH2 ARG    91     -80.614  19.612 -57.633  1.00299.43           N
ATOM    648  C   ARG    91     -85.199  14.700 -54.520  1.00299.43           C
ATOM    649  O   ARG    91     -84.810  13.547 -54.344  1.00299.43           O
ATOM    650  N   VAL    92     -86.387  14.982 -55.091  1.00 72.41           N
ATOM    651  CA  VAL    92     -87.218  13.927 -55.590  1.00 72.41           C
ATOM    652  CB  VAL    92     -88.305  13.517 -54.643  1.00 72.41           C
ATOM    653  CG1 VAL    92     -89.190  12.468 -55.336  1.00 72.41           C
ATOM    654  CG2 VAL    92     -87.656  13.022 -53.338  1.00 72.41           C
ATOM    655  C   VAL    92     -87.887  14.442 -56.823  1.00 72.41           C
ATOM    656  O   VAL    92     -88.131  15.642 -56.950  1.00 72.41           O
ATOM    657  N   SER    93     -88.183  13.544 -57.783  1.00207.46           N
ATOM    658  CA  SER    93     -88.858  13.980 -58.970  1.00207.46           C
ATOM    659  CB  SER    93     -87.906  14.362 -60.116  1.00207.46           C
ATOM    660  OG  SER    93     -88.651  14.775 -61.252  1.00207.46           O
ATOM    661  C   SER    93     -89.694  12.842 -59.456  1.00207.46           C
ATOM    662  O   SER    93     -89.375  11.678 -59.219  1.00207.46           O
ATOM    663  N   ARG    94     -90.815  13.159 -60.136  1.00344.40           N
ATOM    664  CA  ARG    94     -91.650  12.126 -60.671  1.00344.40           C
ATOM    665  CB  ARG    94     -92.846  11.767 -59.773  1.00344.40           C
ATOM    666  CG  ARG    94     -93.795  12.941 -59.520  1.00344.40           C
ATOM    667  CD  ARG    94     -94.984  12.582 -58.628  1.00344.40           C
ATOM    668  NE  ARG    94     -95.802  11.573 -59.356  1.00344.40           N
ATOM    669  CZ  ARG    94     -96.751  10.853 -58.690  1.00344.40           C
ATOM    670  NH1 ARG    94     -96.952  11.058 -57.356  1.00344.40           N
ATOM    671  NH2 ARG    94     -97.499   9.927 -59.359  1.00344.40           N
ATOM    672  C   ARG    94     -92.205  12.633 -61.961  1.00344.40           C
ATOM    673  O   ARG    94     -92.401  13.836 -62.129  1.00344.40           O
ATOM    674  N   SER    95     -92.455  11.723 -62.922  1.00227.55           N
ATOM    675  CA  SER    95     -93.017  12.152 -64.168  1.00227.55           C
ATOM    676  CB  SER    95     -91.965  12.427 -65.256  1.00227.55           C
ATOM    677  OG  SER    95     -91.135  13.512 -64.871  1.00227.55           O
ATOM    678  C   SER    95     -93.891  11.052 -64.672  1.00227.55           C
ATOM    679  O   SER    95     -93.691   9.883 -64.343  1.00227.55           O
ATOM    680  N   SER    96     -94.910  11.412 -65.478  1.00181.48           N
ATOM    681  CA  SER    96     -95.774  10.420 -66.045  1.00181.48           C
ATOM    682  CB  SER    96     -97.133  10.301 -65.335  1.00181.48           C
ATOM    683  OG  SER    96     -97.869  11.507 -65.484  1.00181.48           O
ATOM    684  C   SER    96     -96.044  10.837 -67.452  1.00181.48           C
ATOM    685  O   SER    96     -96.071  12.028 -67.760  1.00181.48           O
ATOM    686  N   LEU    97     -96.230   9.857 -68.357  1.00250.82           N
ATOM    687  CA  LEU    97     -96.497  10.202 -69.722  1.00250.82           C
ATOM    688  CB  LEU    97     -95.370   9.801 -70.690  1.00250.82           C
ATOM    689  CG  LEU    97     -94.044  10.536 -70.427  1.00250.82           C
ATOM    690  CD1 LEU    97     -92.957  10.103 -71.423  1.00250.82           C
ATOM    691  CD2 LEU    97     -94.249  12.060 -70.389  1.00250.82           C
ATOM    692  C   LEU    97     -97.725   9.470 -70.151  1.00250.82           C
ATOM    693  O   LEU    97     -97.954   8.329 -69.753  1.00250.82           O
ATOM    694  N   LYS    98     -98.567  10.132 -70.970  1.00287.29           N
ATOM    695  CA  LYS    98     -99.743   9.488 -71.475  1.00287.29           C
ATOM    696  CB  LYS    98    -101.052  10.207 -71.105  1.00287.29           C
ATOM    697  CG  LYS    98    -102.302   9.511 -71.648  1.00287.29           C
ATOM    698  CD  LYS    98    -103.605  10.009 -71.019  1.00287.29           C
ATOM    699  CE  LYS    98    -103.844   9.474 -69.606  1.00287.29           C
ATOM    700  NZ  LYS    98    -102.904  10.111 -68.656  1.00287.29           N
ATOM    701  C   LYS    98     -99.628   9.506 -72.964  1.00287.29           C
ATOM    702  O   LYS    98     -99.155  10.477 -73.552  1.00287.29           O
ATOM    703  N   PRO    99    -100.019   8.432 -73.587  1.00244.36           N
ATOM    704  CA  PRO    99     -99.951   8.373 -75.018  1.00244.36           C
ATOM    705  CD  PRO    99     -99.888   7.118 -72.979  1.00244.36           C
ATOM    706  CB  PRO    99    -100.207   6.913 -75.384  1.00244.36           C
ATOM    707  CG  PRO    99     -99.692   6.143 -74.153  1.00244.36           C
ATOM    708  C   PRO    99    -100.884   9.350 -75.653  1.00244.36           C
ATOM    709  O   PRO    99    -100.589   9.818 -76.751  1.00244.36           O
ATOM    710  N   CYS   100    -102.028   9.629 -74.999  1.00150.26           N
ATOM    711  CA  CYS   100    -102.994  10.579 -75.470  1.00150.26           C
ATOM    712  CB  CYS   100    -102.583  12.058 -75.294  1.00150.26           C
ATOM    713  SG  CYS   100    -101.192  12.584 -76.341  1.00150.26           S
ATOM    714  C   CYS   100    -103.286  10.309 -76.909  1.00150.26           C
ATOM    715  O   CYS   100    -103.346  11.232 -77.720  1.00150.26           O
ATOM    716  N   ALA   101    -103.480   9.027 -77.269  1.00224.07           N
ATOM    717  CA  ALA   101    -103.766   8.717 -78.638  1.00224.07           C
ATOM    718  CB  ALA   101    -103.585   7.230 -78.987  1.00224.07           C
ATOM    719  C   ALA   101    -105.191   9.073 -78.900  1.00224.07           C
ATOM    720  O   ALA   101    -106.039   8.976 -78.014  1.00224.07           O
ATOM    721  N   GLN   102    -105.486   9.524 -80.135  1.00323.67           N
ATOM    722  CA  GLN   102    -106.839   9.848 -80.474  1.00323.67           C
ATOM    723  CB  GLN   102    -107.177  11.339 -80.305  1.00323.67           C
ATOM    724  CG  GLN   102    -107.086  11.819 -78.855  1.00323.67           C
ATOM    725  CD  GLN   102    -108.191  11.139 -78.059  1.00323.67           C
ATOM    726  OE1 GLN   102    -108.261  11.266 -76.837  1.00323.67           O
ATOM    727  NE2 GLN   102    -109.081  10.393 -78.767  1.00323.67           N
ATOM    728  C   GLN   102    -107.027   9.511 -81.916  1.00323.67           C
ATOM    729  O   GLN   102    -106.086   9.577 -82.706  1.00323.67           O
ATOM    730  N   ALA   103    -108.257   9.113 -82.294  1.00291.65           N
ATOM    731  CA  ALA   103    -108.512   8.800 -83.669  1.00291.65           C
ATOM    732  CB  ALA   103    -108.559   7.291 -83.960  1.00291.65           C
ATOM    733  C   ALA   103    -109.858   9.353 -84.004  1.00291.65           C
ATOM    734  O   ALA   103    -110.734   9.442 -83.146  1.00291.65           O
ATOM    735  N   ALA   104    -110.047   9.766 -85.273  1.00290.32           N
ATOM    736  CA  ALA   104    -111.323  10.283 -85.666  1.00290.32           C
ATOM    737  CB  ALA   104    -111.413  11.817 -85.599  1.00290.32           C
ATOM    738  C   ALA   104    -111.546   9.894 -87.090  1.00290.32           C
ATOM    739  O   ALA   104    -110.597   9.715 -87.852  1.00290.32           O
ATOM    740  N   THR   105    -112.825   9.729 -87.479  1.00310.01           N
ATOM    741  CA  THR   105    -113.127   9.392 -88.838  1.00310.01           C
ATOM    742  CB  THR   105    -113.734   8.029 -88.997  1.00310.01           C
ATOM    743  OG1 THR   105    -113.838   7.695 -90.374  1.00310.01           O
ATOM    744  CG2 THR   105    -115.124   8.027 -88.340  1.00310.01           C
ATOM    745  C   THR   105    -114.133  10.383 -89.321  1.00310.01           C
ATOM    746  O   THR   105    -115.025  10.788 -88.576  1.00310.01           O
ATOM    747  N   LEU   106    -114.001  10.822 -90.587  1.00266.63           N
ATOM    748  CA  LEU   106    -114.942  11.768 -91.107  1.00266.63           C
ATOM    749  CB  LEU   106    -114.310  13.117 -91.488  1.00266.63           C
ATOM    750  CG  LEU   106    -113.710  13.873 -90.288  1.00266.63           C
ATOM    751  CD1 LEU   106    -112.543  13.091 -89.662  1.00266.63           C
ATOM    752  CD2 LEU   106    -113.326  15.312 -90.669  1.00266.63           C
ATOM    753  C   LEU   106    -115.526  11.190 -92.354  1.00266.63           C
ATOM    754  O   LEU   106    -114.820  10.591 -93.163  1.00266.63           O
ATOM    755  N   ALA   107    -116.854  11.340 -92.527  1.00287.08           N
ATOM    756  CA  ALA   107    -117.477  10.849 -93.720  1.00287.08           C
ATOM    757  CB  ALA   107    -118.193   9.501 -93.533  1.00287.08           C
ATOM    758  C   ALA   107    -118.517  11.846 -94.113  1.00287.08           C
ATOM    759  O   ALA   107    -119.118  12.499 -93.261  1.00287.08           O
ATOM    760  N   ALA   108    -118.739  12.007 -95.432  1.00290.97           N
ATOM    761  CA  ALA   108    -119.747  12.924 -95.876  1.00290.97           C
ATOM    762  CB  ALA   108    -119.200  14.317 -96.229  1.00290.97           C
ATOM    763  C   ALA   108    -120.343  12.358 -97.122  1.00290.97           C
ATOM    764  O   ALA   108    -119.671  11.661 -97.881  1.00290.97           O
ATOM    765  N   TYR   109    -121.642  12.628 -97.352  1.00272.46           N
ATOM    766  CA  TYR   109    -122.269  12.142 -98.544  1.00272.46           C
ATOM    767  CB  TYR   109    -123.387  11.122 -98.256  1.00272.46           C
ATOM    768  CG  TYR   109    -123.979  10.666 -99.546  1.00272.46           C
ATOM    769  CD1 TYR   109    -123.298   9.776-100.345  1.00272.46           C
ATOM    770  CD2 TYR   109    -125.220  11.106 -99.948  1.00272.46           C
ATOM    771  CE1 TYR   109    -123.837   9.342-101.533  1.00272.46           C
ATOM    772  CE2 TYR   109    -125.765  10.674-101.135  1.00272.46           C
ATOM    773  CZ  TYR   109    -125.073   9.793-101.930  1.00272.46           C
ATOM    774  OH  TYR   109    -125.630   9.351-103.149  1.00272.46           O
ATOM    775  C   TYR   109    -122.876  13.331 -99.216  1.00272.46           C
ATOM    776  O   TYR   109    -123.619  14.096 -98.603  1.00272.46           O
ATOM    777  N   PRO   110    -122.546  13.523-100.461  1.00118.18           N
ATOM    778  CA  PRO   110    -123.095  14.636-101.187  1.00118.18           C
ATOM    779  CD  PRO   110    -121.226  13.161-100.946  1.00118.18           C
ATOM    780  CB  PRO   110    -122.123  14.924-102.335  1.00118.18           C
ATOM    781  CG  PRO   110    -121.201  13.692-102.386  1.00118.18           C
ATOM    782  C   PRO   110    -124.485  14.330-101.635  1.00118.18           C
ATOM    783  O   PRO   110    -124.809  13.156-101.803  1.00118.18           O
ATOM    784  N   ALA   111    -125.325  15.365-101.826  1.00258.29           N
ATOM    785  CA  ALA   111    -126.660  15.123-102.286  1.00258.29           C
ATOM    786  CB  ALA   111    -127.698  15.043-101.153  1.00258.29           C
ATOM    787  C   ALA   111    -127.047  16.273-103.155  1.00258.29           C
ATOM    788  O   ALA   111    -126.554  17.387-102.985  1.00258.29           O
ATOM    789  N   GLU   112    -127.935  16.020-104.137  1.00319.62           N
ATOM    790  CA  GLU   112    -128.381  17.078-104.992  1.00319.62           C
ATOM    791  CB  GLU   112    -127.865  16.964-106.436  1.00319.62           C
ATOM    792  CG  GLU   112    -128.342  18.097-107.347  1.00319.62           C
ATOM    793  CD  GLU   112    -127.762  17.863-108.735  1.00319.62           C
ATOM    794  OE1 GLU   112    -127.035  16.849-108.908  1.00319.62           O
ATOM    795  OE2 GLU   112    -128.038  18.695-109.640  1.00319.62           O
ATOM    796  C   GLU   112    -129.870  16.994-105.051  1.00319.62           C
ATOM    797  O   GLU   112    -130.438  15.904-105.094  1.00319.62           O
ATOM    798  N   THR   113    -130.550  18.157-105.033  1.00223.53           N
ATOM    799  CA  THR   113    -131.980  18.135-105.113  1.00223.53           C
ATOM    800  CB  THR   113    -132.658  18.609-103.861  1.00223.53           C
ATOM    801  OG1 THR   113    -132.276  17.800-102.759  1.00223.53           O
ATOM    802  CG2 THR   113    -134.181  18.536-104.070  1.00223.53           C
ATOM    803  C   THR   113    -132.385  19.065-106.208  1.00223.53           C
ATOM    804  O   THR   113    -131.818  20.143-106.378  1.00223.53           O
ATOM    805  N   PRO   114    -133.342  18.638-106.980  1.00112.87           N
ATOM    806  CA  PRO   114    -133.853  19.473-108.030  1.00112.87           C
ATOM    807  CD  PRO   114    -133.461  17.227-107.303  1.00112.87           C
ATOM    808  CB  PRO   114    -134.471  18.532-109.068  1.00112.87           C
ATOM    809  CG  PRO   114    -134.585  17.177-108.348  1.00112.87           C
ATOM    810  C   PRO   114    -134.821  20.448-107.450  1.00112.87           C
ATOM    811  O   PRO   114    -135.350  20.187-106.370  1.00112.87           O
ATOM    812  N   THR   115    -135.060  21.583-108.135  1.00222.62           N
ATOM    813  CA  THR   115    -136.006  22.531-107.631  1.00222.62           C
ATOM    814  CB  THR   115    -135.400  23.859-107.286  1.00222.62           C
ATOM    815  OG1 THR   115    -134.388  23.696-106.303  1.00222.62           O
ATOM    816  CG2 THR   115    -136.510  24.783-106.756  1.00222.62           C
ATOM    817  C   THR   115    -137.005  22.773-108.712  1.00222.62           C
ATOM    818  O   THR   115    -136.657  22.836-109.890  1.00222.62           O
ATOM    819  N   ALA   116    -138.293  22.894-108.335  1.00267.15           N
ATOM    820  CA  ALA   116    -139.300  23.150-109.320  1.00267.15           C
ATOM    821  CB  ALA   116    -139.839  21.878-109.996  1.00267.15           C
ATOM    822  C   ALA   116    -140.450  23.797-108.622  1.00267.15           C
ATOM    823  O   ALA   116    -140.592  23.689-107.405  1.00267.15           O
ATOM    824  N   GLY   117    -141.296  24.513-109.386  1.00138.73           N
ATOM    825  CA  GLY   117    -142.447  25.128-108.796  1.00138.73           C
ATOM    826  C   GLY   117    -142.911  26.204-109.720  1.00138.73           C
ATOM    827  O   GLY   117    -142.143  26.718-110.531  1.00138.73           O
ATOM    828  N   GLU   118    -144.202  26.570-109.612  1.00281.10           N
ATOM    829  CA  GLU   118    -144.737  27.613-110.435  1.00281.10           C
ATOM    830  CB  GLU   118    -145.699  27.109-111.524  1.00281.10           C
ATOM    831  CG  GLU   118    -145.015  26.267-112.603  1.00281.10           C
ATOM    832  CD  GLU   118    -144.144  27.193-113.440  1.00281.10           C
ATOM    833  OE1 GLU   118    -144.118  28.416-113.136  1.00281.10           O
ATOM    834  OE2 GLU   118    -143.494  26.691-114.395  1.00281.10           O
ATOM    835  C   GLU   118    -145.523  28.507-109.536  1.00281.10           C
ATOM    836  O   GLU   118    -146.127  28.051-108.566  1.00281.10           O
ATOM    837  N   GLU   119    -145.516  29.822-109.824  1.00298.87           N
ATOM    838  CA  GLU   119    -146.265  30.724-109.003  1.00298.87           C
ATOM    839  CB  GLU   119    -145.384  31.722-108.226  1.00298.87           C
ATOM    840  CG  GLU   119    -144.503  32.611-109.111  1.00298.87           C
ATOM    841  CD  GLU   119    -145.332  33.788-109.608  1.00298.87           C
ATOM    842  OE1 GLU   119    -146.034  34.413-108.769  1.00298.87           O
ATOM    843  OE2 GLU   119    -145.278  34.074-110.834  1.00298.87           O
ATOM    844  C   GLU   119    -147.172  31.504-109.893  1.00298.87           C
ATOM    845  O   GLU   119    -146.792  31.897-110.995  1.00298.87           O
ATOM    846  N   TYR   120    -148.419  31.729-109.438  1.00269.31           N
ATOM    847  CA  TYR   120    -149.337  32.506-110.214  1.00269.31           C
ATOM    848  CB  TYR   120    -150.609  31.728-110.598  1.00269.31           C
ATOM    849  CG  TYR   120    -151.428  32.576-111.509  1.00269.31           C
ATOM    850  CD1 TYR   120    -151.063  32.730-112.827  1.00269.31           C
ATOM    851  CD2 TYR   120    -152.569  33.198-111.058  1.00269.31           C
ATOM    852  CE1 TYR   120    -151.813  33.505-113.679  1.00269.31           C
ATOM    853  CE2 TYR   120    -153.323  33.975-111.905  1.00269.31           C
ATOM    854  CZ  TYR   120    -152.946  34.130-113.217  1.00269.31           C
ATOM    855  OH  TYR   120    -153.720  34.927-114.087  1.00269.31           O
ATOM    856  C   TYR   120    -149.729  33.652-109.338  1.00269.31           C
ATOM    857  O   TYR   120    -150.132  33.465-108.191  1.00269.31           O
ATOM    858  N   PRO   121    -149.579  34.844-109.842  1.00178.41           N
ATOM    859  CA  PRO   121    -149.898  36.017-109.080  1.00178.41           C
ATOM    860  CD  PRO   121    -148.629  35.122-110.903  1.00178.41           C
ATOM    861  CB  PRO   121    -149.298  37.199-109.849  1.00178.41           C
ATOM    862  CG  PRO   121    -148.865  36.609-111.206  1.00178.41           C
ATOM    863  C   PRO   121    -151.354  36.144-108.781  1.00178.41           C
ATOM    864  O   PRO   121    -151.687  36.705-107.739  1.00178.41           O
ATOM    865  N   SER   122    -152.226  35.640-109.678  1.00150.90           N
ATOM    866  CA  SER   122    -153.655  35.700-109.535  1.00150.90           C
ATOM    867  CB  SER   122    -154.223  34.888-108.352  1.00150.90           C
ATOM    868  OG  SER   122    -153.862  35.477-107.112  1.00150.90           O
ATOM    869  C   SER   122    -154.099  37.125-109.412  1.00150.90           C
ATOM    870  O   SER   122    -153.303  38.031-109.170  1.00150.90           O
ATOM    871  N   ARG   123    -155.407  37.368-109.625  1.00215.25           N
ATOM    872  CA  ARG   123    -155.895  38.707-109.490  1.00215.25           C
ATOM    873  CB  ARG   123    -156.488  39.279-110.789  1.00215.25           C
ATOM    874  CG  ARG   123    -157.014  40.708-110.644  1.00215.25           C
ATOM    875  CD  ARG   123    -157.605  41.276-111.936  1.00215.25           C
ATOM    876  NE  ARG   123    -158.067  42.662-111.646  1.00215.25           N
ATOM    877  CZ  ARG   123    -158.483  43.470-112.665  1.00215.25           C
ATOM    878  NH1 ARG   123    -158.472  43.009-113.950  1.00215.25           N
ATOM    879  NH2 ARG   123    -158.909  44.739-112.399  1.00215.25           N
ATOM    880  C   ARG   123    -156.992  38.676-108.480  1.00215.25           C
ATOM    881  O   ARG   123    -157.986  37.967-108.633  1.00215.25           O
ATOM    882  N   PRO   124    -156.808  39.418-107.426  1.00 95.94           N
ATOM    883  CA  PRO   124    -157.829  39.497-106.420  1.00 95.94           C
ATOM    884  CD  PRO   124    -155.479  39.582-106.863  1.00 95.94           C
ATOM    885  CB  PRO   124    -157.118  39.858-105.112  1.00 95.94           C
ATOM    886  CG  PRO   124    -155.719  40.331-105.546  1.00 95.94           C
ATOM    887  C   PRO   124    -158.860  40.493-106.834  1.00 95.94           C
ATOM    888  O   PRO   124    -158.552  41.365-107.645  1.00 95.94           O
ATOM    889  N   THR   125    -160.093  40.376-106.306  1.00134.11           N
ATOM    890  CA  THR   125    -161.100  41.343-106.622  1.00134.11           C
ATOM    891  CB  THR   125    -162.336  40.747-107.229  1.00134.11           C
ATOM    892  OG1 THR   125    -162.010  40.058-108.427  1.00134.11           O
ATOM    893  CG2 THR   125    -163.334  41.880-107.524  1.00134.11           C
ATOM    894  C   THR   125    -161.501  41.968-105.329  1.00134.11           C
ATOM    895  O   THR   125    -161.923  41.278-104.402  1.00134.11           O
ATOM    896  N   GLU   126    -161.358  43.302-105.222  1.00132.76           N
ATOM    897  CA  GLU   126    -161.716  43.948-103.996  1.00132.76           C
ATOM    898  CB  GLU   126    -161.394  45.453-103.998  1.00132.76           C
ATOM    899  CG  GLU   126    -162.127  46.237-105.087  1.00132.76           C
ATOM    900  CD  GLU   126    -161.719  47.699-104.970  1.00132.76           C
ATOM    901  OE1 GLU   126    -160.905  48.014-104.061  1.00132.76           O
ATOM    902  OE2 GLU   126    -162.213  48.519-105.789  1.00132.76           O
ATOM    903  C   GLU   126    -163.190  43.800-103.809  1.00132.76           C
ATOM    904  O   GLU   126    -163.649  43.382-102.747  1.00132.76           O
ATOM    905  N   PHE   127    -163.962  44.095-104.872  1.00261.27           N
ATOM    906  CA  PHE   127    -165.393  44.033-104.821  1.00261.27           C
ATOM    907  CB  PHE   127    -165.938  42.666-104.369  1.00261.27           C
ATOM    908  CG  PHE   127    -167.426  42.756-104.366  1.00261.27           C
ATOM    909  CD1 PHE   127    -168.140  42.570-105.529  1.00261.27           C
ATOM    910  CD2 PHE   127    -168.107  43.022-103.202  1.00261.27           C
ATOM    911  CE1 PHE   127    -169.512  42.650-105.528  1.00261.27           C
ATOM    912  CE2 PHE   127    -169.480  43.103-103.196  1.00261.27           C
ATOM    913  CZ  PHE   127    -170.185  42.918-104.360  1.00261.27           C
ATOM    914  C   PHE   127    -165.875  45.077-103.862  1.00261.27           C
ATOM    915  O   PHE   127    -165.242  45.349-102.843  1.00261.27           O
ATOM    916  N   ALA   128    -167.013  45.724-104.184  1.00294.36           N
ATOM    917  CA  ALA   128    -167.521  46.709-103.277  1.00294.36           C
ATOM    918  CB  ALA   128    -166.810  48.070-103.388  1.00294.36           C
ATOM    919  C   ALA   128    -168.958  46.940-103.603  1.00294.36           C
ATOM    920  O   ALA   128    -169.401  46.709-104.727  1.00294.36           O
ATOM    921  N   PHE   129    -169.735  47.386-102.598  1.00312.73           N
ATOM    922  CA  PHE   129    -171.117  47.697-102.812  1.00312.73           C
ATOM    923  CB  PHE   129    -172.082  46.630-102.271  1.00312.73           C
ATOM    924  CG  PHE   129    -173.469  47.084-102.570  1.00312.73           C
ATOM    925  CD1 PHE   129    -174.028  46.855-103.805  1.00312.73           C
ATOM    926  CD2 PHE   129    -174.211  47.739-101.614  1.00312.73           C
ATOM    927  CE1 PHE   129    -175.306  47.272-104.085  1.00312.73           C
ATOM    928  CE2 PHE   129    -175.493  48.159-101.889  1.00312.73           C
ATOM    929  CZ  PHE   129    -176.042  47.926-103.128  1.00312.73           C
ATOM    930  C   PHE   129    -171.382  48.958-102.061  1.00312.73           C
ATOM    931  O   PHE   129    -170.774  49.205-101.022  1.00312.73           O
ATOM    932  N   TYR   130    -172.290  49.810-102.578  1.00256.67           N
ATOM    933  CA  TYR   130    -172.565  51.023-101.870  1.00256.67           C
ATOM    934  CB  TYR   130    -172.271  52.286-102.700  1.00256.67           C
ATOM    935  CG  TYR   130    -172.596  53.478-101.867  1.00256.67           C
ATOM    936  CD1 TYR   130    -171.718  53.916-100.901  1.00256.67           C
ATOM    937  CD2 TYR   130    -173.771  54.165-102.058  1.00256.67           C
ATOM    938  CE1 TYR   130    -172.012  55.018-100.134  1.00256.67           C
ATOM    939  CE2 TYR   130    -174.072  55.269-101.294  1.00256.67           C
ATOM    940  CZ  TYR   130    -173.192  55.695-100.328  1.00256.67           C
ATOM    941  OH  TYR   130    -173.497  56.826 -99.542  1.00256.67           O
ATOM    942  C   TYR   130    -174.020  51.037-101.529  1.00256.67           C
ATOM    943  O   TYR   130    -174.886  51.062-102.401  1.00256.67           O
ATOM    944  N   PRO   131    -174.294  50.988-100.256  1.00 92.09           N
ATOM    945  CA  PRO   131    -175.656  51.064 -99.804  1.00 92.09           C
ATOM    946  CD  PRO   131    -173.471  50.194 -99.361  1.00 92.09           C
ATOM    947  CB  PRO   131    -175.706  50.335 -98.459  1.00 92.09           C
ATOM    948  CG  PRO   131    -174.234  50.211 -98.029  1.00 92.09           C
ATOM    949  C   PRO   131    -176.054  52.500 -99.718  1.00 92.09           C
ATOM    950  O   PRO   131    -175.171  53.354 -99.663  1.00 92.09           O
ATOM    951  N   GLY   132    -177.368  52.797 -99.712  1.00106.92           N
ATOM    952  CA  GLY   132    -177.772  54.165 -99.578  1.00106.92           C
ATOM    953  C   GLY   132    -179.257  54.227 -99.717  1.00106.92           C
ATOM    954  O   GLY   132    -179.862  53.433-100.436  1.00106.92           O
ATOM    955  N   TYR   133    -179.883  55.192 -99.015  1.00261.27           N
ATOM    956  CA  TYR   133    -181.302  55.369 -99.105  1.00261.27           C
ATOM    957  CB  TYR   133    -182.023  55.109 -97.769  1.00261.27           C
ATOM    958  CG  TYR   133    -183.486  55.308 -97.969  1.00261.27           C
ATOM    959  CD1 TYR   133    -184.246  54.333 -98.573  1.00261.27           C
ATOM    960  CD2 TYR   133    -184.100  56.462 -97.542  1.00261.27           C
ATOM    961  CE1 TYR   133    -185.596  54.510 -98.757  1.00261.27           C
ATOM    962  CE2 TYR   133    -185.451  56.645 -97.723  1.00261.27           C
ATOM    963  CZ  TYR   133    -186.201  55.669 -98.334  1.00261.27           C
ATOM    964  OH  TYR   133    -187.587  55.854 -98.522  1.00261.27           O
ATOM    965  C   TYR   133    -181.516  56.798 -99.484  1.00261.27           C
ATOM    966  O   TYR   133    -180.982  57.703 -98.844  1.00261.27           O
ATOM    967  N   PRO   134    -182.278  57.019-100.520  1.00160.97           N
ATOM    968  CA  PRO   134    -182.505  58.348-101.019  1.00160.97           C
ATOM    969  CD  PRO   134    -183.349  56.108-100.889  1.00160.97           C
ATOM    970  CB  PRO   134    -183.580  58.199-102.092  1.00160.97           C
ATOM    971  CG  PRO   134    -184.392  56.986-101.603  1.00160.97           C
ATOM    972  C   PRO   134    -182.955  59.268 -99.929  1.00160.97           C
ATOM    973  O   PRO   134    -182.457  60.390 -99.860  1.00160.97           O
ATOM    974  N   GLY   135    -183.898  58.826 -99.078  1.00 92.25           N
ATOM    975  CA  GLY   135    -184.359  59.662 -98.008  1.00 92.25           C
ATOM    976  C   GLY   135    -185.363  60.610 -98.578  1.00 92.25           C
ATOM    977  O   GLY   135    -185.506  60.722 -99.795  1.00 92.25           O
ATOM    978  N   THR   136    -186.091  61.323 -97.697  1.00291.36           N
ATOM    979  CA  THR   136    -187.054  62.279 -98.158  1.00291.36           C
ATOM    980  CB  THR   136    -188.476  61.855 -97.934  1.00291.36           C
ATOM    981  OG1 THR   136    -189.365  62.758 -98.574  1.00291.36           O
ATOM    982  CG2 THR   136    -188.748  61.820 -96.420  1.00291.36           C
ATOM    983  C   THR   136    -186.841  63.537 -97.380  1.00291.36           C
ATOM    984  O   THR   136    -186.446  63.497 -96.216  1.00291.36           O
ATOM    985  N   TYR   137    -187.078  64.699 -98.021  1.00321.95           N
ATOM    986  CA  TYR   137    -186.906  65.942 -97.327  1.00321.95           C
ATOM    987  CB  TYR   137    -185.667  66.730 -97.786  1.00321.95           C
ATOM    988  CG  TYR   137    -185.614  67.990 -96.993  1.00321.95           C
ATOM    989  CD1 TYR   137    -185.099  67.990 -95.717  1.00321.95           C
ATOM    990  CD2 TYR   137    -186.072  69.172 -97.527  1.00321.95           C
ATOM    991  CE1 TYR   137    -185.047  69.151 -94.982  1.00321.95           C
ATOM    992  CE2 TYR   137    -186.022  70.336 -96.798  1.00321.95           C
ATOM    993  CZ  TYR   137    -185.508  70.327 -95.524  1.00321.95           C
ATOM    994  OH  TYR   137    -185.456  71.521 -94.773  1.00321.95           O
ATOM    995  C   TYR   137    -188.102  66.793 -97.608  1.00321.95           C
ATOM    996  O   TYR   137    -188.678  66.734 -98.693  1.00321.95           O
ATOM    997  N   GLN   138    -188.523  67.600 -96.613  1.00292.74           N
ATOM    998  CA  GLN   138    -189.633  68.483 -96.822  1.00292.74           C
ATOM    999  CB  GLN   138    -190.815  68.194 -95.878  1.00292.74           C
ATOM   1000  CG  GLN   138    -192.154  68.772 -96.344  1.00292.74           C
ATOM   1001  CD  GLN   138    -192.173  70.269 -96.088  1.00292.74           C
ATOM   1002  OE1 GLN   138    -192.220  71.068 -97.022  1.00292.74           O
ATOM   1003  NE2 GLN   138    -192.151  70.659 -94.786  1.00292.74           N
ATOM   1004  C   GLN   138    -189.106  69.855 -96.538  1.00292.74           C
ATOM   1005  O   GLN   138    -188.443  70.078 -95.527  1.00292.74           O
ATOM   1006  N   PRO   139    -189.353  70.776 -97.427  1.00190.30           N
ATOM   1007  CA  PRO   139    -188.842  72.113 -97.291  1.00190.30           C
ATOM   1008  CD  PRO   139    -189.690  70.456 -98.801  1.00190.30           C
ATOM   1009  CB  PRO   139    -189.073  72.795 -98.645  1.00190.30           C
ATOM   1010  CG  PRO   139    -189.989  71.829 -99.423  1.00190.30           C
ATOM   1011  C   PRO   139    -189.353  72.887 -96.117  1.00190.30           C
ATOM   1012  O   PRO   139    -188.570  73.627 -95.522  1.00190.30           O
ATOM   1013  N   MET   140    -190.640  72.733 -95.757  1.00273.64           N
ATOM   1014  CA  MET   140    -191.201  73.462 -94.655  1.00273.64           C
ATOM   1015  CB  MET   140    -190.430  73.284 -93.336  1.00273.64           C
ATOM   1016  CG  MET   140    -190.485  71.859 -92.782  1.00273.64           C
ATOM   1017  SD  MET   140    -189.581  71.619 -91.223  1.00273.64           S
ATOM   1018  CE  MET   140    -187.934  71.668 -91.986  1.00273.64           C
ATOM   1019  C   MET   140    -191.215  74.920 -94.999  1.00273.64           C
ATOM   1020  O   MET   140    -190.359  75.411 -95.734  1.00273.64           O
ATOM   1021  N   ALA   141    -192.223  75.657 -94.492  1.00281.09           N
ATOM   1022  CA  ALA   141    -192.274  77.065 -94.757  1.00281.09           C
ATOM   1023  CB  ALA   141    -192.995  77.419 -96.069  1.00281.09           C
ATOM   1024  C   ALA   141    -193.040  77.712 -93.649  1.00281.09           C
ATOM   1025  O   ALA   141    -193.873  77.077 -93.003  1.00281.09           O
ATOM   1026  N   SER   142    -192.755  79.003 -93.384  1.00200.71           N
ATOM   1027  CA  SER   142    -193.474  79.707 -92.363  1.00200.71           C
ATOM   1028  CB  SER   142    -192.788  79.668 -90.986  1.00200.71           C
ATOM   1029  OG  SER   142    -191.542  80.346 -91.043  1.00200.71           O
ATOM   1030  C   SER   142    -193.548  81.142 -92.776  1.00200.71           C
ATOM   1031  O   SER   142    -192.672  81.641 -93.480  1.00200.71           O
ATOM   1032  N   TYR   143    -194.625  81.841 -92.362  1.00280.08           N
ATOM   1033  CA  TYR   143    -194.752  83.230 -92.695  1.00280.08           C
ATOM   1034  CB  TYR   143    -195.887  83.519 -93.691  1.00280.08           C
ATOM   1035  CG  TYR   143    -195.907  84.986 -93.947  1.00280.08           C
ATOM   1036  CD1 TYR   143    -195.044  85.551 -94.859  1.00280.08           C
ATOM   1037  CD2 TYR   143    -196.792  85.797 -93.278  1.00280.08           C
ATOM   1038  CE1 TYR   143    -195.065  86.906 -95.096  1.00280.08           C
ATOM   1039  CE2 TYR   143    -196.818  87.152 -93.510  1.00280.08           C
ATOM   1040  CZ  TYR   143    -195.951  87.709 -94.419  1.00280.08           C
ATOM   1041  OH  TYR   143    -195.974  89.099 -94.660  1.00280.08           O
ATOM   1042  C   TYR   143    -195.073  83.971 -91.436  1.00280.08           C
ATOM   1043  O   TYR   143    -195.913  83.537 -90.649  1.00280.08           O
ATOM   1044  N   LEU   144    -194.390  85.109 -91.202  1.00247.55           N
ATOM   1045  CA  LEU   144    -194.680  85.887 -90.033  1.00247.55           C
ATOM   1046  CB  LEU   144    -193.564  85.849 -88.975  1.00247.55           C
ATOM   1047  CG  LEU   144    -193.334  84.448 -88.377  1.00247.55           C
ATOM   1048  CD1 LEU   144    -192.850  83.457 -89.447  1.00247.55           C
ATOM   1049  CD2 LEU   144    -192.404  84.508 -87.156  1.00247.55           C
ATOM   1050  C   LEU   144    -194.832  87.310 -90.463  1.00247.55           C
ATOM   1051  O   LEU   144    -194.018  87.827 -91.227  1.00247.55           O
ATOM   1052  N   ASP   145    -195.904  87.980 -89.996  1.00194.48           N
ATOM   1053  CA  ASP   145    -196.093  89.358 -90.345  1.00194.48           C
ATOM   1054  CB  ASP   145    -197.242  89.587 -91.342  1.00194.48           C
ATOM   1055  CG  ASP   145    -197.226  91.049 -91.769  1.00194.48           C
ATOM   1056  OD1 ASP   145    -196.385  91.818 -91.231  1.00194.48           O
ATOM   1057  OD2 ASP   145    -198.053  91.415 -92.647  1.00194.48           O
ATOM   1058  C   ASP   145    -196.440  90.098 -89.093  1.00194.48           C
ATOM   1059  O   ASP   145    -197.451  89.808 -88.455  1.00194.48           O
ATOM   1060  N   VAL   146    -195.594  91.068 -88.691  1.00117.62           N
ATOM   1061  CA  VAL   146    -195.905  91.824 -87.513  1.00117.62           C
ATOM   1062  CB  VAL   146    -195.129  91.392 -86.303  1.00117.62           C
ATOM   1063  CG1 VAL   146    -195.512  89.940 -85.970  1.00117.62           C
ATOM   1064  CG2 VAL   146    -193.631  91.594 -86.585  1.00117.62           C
ATOM   1065  C   VAL   146    -195.543  93.250 -87.774  1.00117.62           C
ATOM   1066  O   VAL   146    -194.614  93.537 -88.528  1.00117.62           O
ATOM   1067  N   SER   147    -196.296  94.190 -87.167  1.00141.50           N
ATOM   1068  CA  SER   147    -195.985  95.580 -87.331  1.00141.50           C
ATOM   1069  CB  SER   147    -196.723  96.243 -88.506  1.00141.50           C
ATOM   1070  OG  SER   147    -198.123  96.238 -88.268  1.00141.50           O
ATOM   1071  C   SER   147    -196.420  96.284 -86.086  1.00141.50           C
ATOM   1072  O   SER   147    -197.370  95.865 -85.427  1.00141.50           O
ATOM   1073  N   VAL   148    -195.713  97.371 -85.717  1.00 44.04           N
ATOM   1074  CA  VAL   148    -196.103  98.110 -84.551  1.00 44.04           C
ATOM   1075  CB  VAL   148    -195.435  97.636 -83.294  1.00 44.04           C
ATOM   1076  CG1 VAL   148    -195.850  98.560 -82.137  1.00 44.04           C
ATOM   1077  CG2 VAL   148    -195.799  96.159 -83.075  1.00 44.04           C
ATOM   1078  C   VAL   148    -195.691  99.533 -84.758  1.00 44.04           C
ATOM   1079  O   VAL   148    -194.738  99.813 -85.483  1.00 44.04           O
ATOM   1080  N   VAL   149    -196.425 100.477 -84.136  1.00 54.89           N
ATOM   1081  CA  VAL   149    -196.066 101.861 -84.245  1.00 54.89           C
ATOM   1082  CB  VAL   149    -196.861 102.605 -85.277  1.00 54.89           C
ATOM   1083  CG1 VAL   149    -196.467 104.091 -85.221  1.00 54.89           C
ATOM   1084  CG2 VAL   149    -196.624 101.947 -86.647  1.00 54.89           C
ATOM   1085  C   VAL   149    -196.358 102.499 -82.926  1.00 54.89           C
ATOM   1086  O   VAL   149    -197.285 102.096 -82.226  1.00 54.89           O
ATOM   1087  N   GLN   150    -195.552 103.508 -82.539  1.00329.54           N
ATOM   1088  CA  GLN   150    -195.804 104.179 -81.297  1.00329.54           C
ATOM   1089  CB  GLN   150    -195.129 103.515 -80.085  1.00329.54           C
ATOM   1090  CG  GLN   150    -195.408 104.236 -78.765  1.00329.54           C
ATOM   1091  CD  GLN   150    -196.875 104.029 -78.415  1.00329.54           C
ATOM   1092  OE1 GLN   150    -197.367 104.553 -77.417  1.00329.54           O
ATOM   1093  NE2 GLN   150    -197.596 103.244 -79.258  1.00329.54           N
ATOM   1094  C   GLN   150    -195.256 105.565 -81.401  1.00329.54           C
ATOM   1095  O   GLN   150    -194.347 105.826 -82.187  1.00329.54           O
ATOM   1096  N   THR   151    -195.823 106.502 -80.615  1.00242.07           N
ATOM   1097  CA  THR   151    -195.333 107.849 -80.618  1.00242.07           C
ATOM   1098  CB  THR   151    -196.319 108.845 -81.155  1.00242.07           C
ATOM   1099  OG1 THR   151    -196.676 108.512 -82.488  1.00242.07           O
ATOM   1100  CG2 THR   151    -195.679 110.243 -81.111  1.00242.07           C
ATOM   1101  C   THR   151    -195.063 108.220 -79.196  1.00242.07           C
ATOM   1102  O   THR   151    -195.807 107.836 -78.295  1.00242.07           O
ATOM   1103  N   LEU   152    -193.966 108.965 -78.954  1.00257.08           N
ATOM   1104  CA  LEU   152    -193.651 109.352 -77.610  1.00257.08           C
ATOM   1105  CB  LEU   152    -192.440 108.569 -77.051  1.00257.08           C
ATOM   1106  CG  LEU   152    -192.087 108.764 -75.556  1.00257.08           C
ATOM   1107  CD1 LEU   152    -190.887 107.882 -75.175  1.00257.08           C
ATOM   1108  CD2 LEU   152    -191.832 110.230 -75.175  1.00257.08           C
ATOM   1109  C   LEU   152    -193.321 110.812 -77.643  1.00257.08           C
ATOM   1110  O   LEU   152    -192.639 111.281 -78.552  1.00257.08           O
ATOM   1111  N   GLY   153    -193.824 111.576 -76.652  1.00142.68           N
ATOM   1112  CA  GLY   153    -193.503 112.972 -76.584  1.00142.68           C
ATOM   1113  C   GLY   153    -194.030 113.489 -75.285  1.00142.68           C
ATOM   1114  O   GLY   153    -195.087 113.062 -74.821  1.00142.68           O
ATOM   1115  N   ALA   154    -193.299 114.434 -74.659  1.00252.12           N
ATOM   1116  CA  ALA   154    -193.769 114.979 -73.420  1.00252.12           C
ATOM   1117  CB  ALA   154    -193.220 114.252 -72.180  1.00252.12           C
ATOM   1118  C   ALA   154    -193.309 116.399 -73.333  1.00252.12           C
ATOM   1119  O   ALA   154    -192.257 116.773 -73.849  1.00252.12           O
ATOM   1120  N   PRO   155    -194.125 117.199 -72.707  1.00106.31           N
ATOM   1121  CA  PRO   155    -193.788 118.581 -72.495  1.00106.31           C
ATOM   1122  CD  PRO   155    -195.560 117.005 -72.816  1.00106.31           C
ATOM   1123  CB  PRO   155    -195.114 119.336 -72.378  1.00106.31           C
ATOM   1124  CG  PRO   155    -196.166 118.240 -72.136  1.00106.31           C
ATOM   1125  C   PRO   155    -192.929 118.708 -71.278  1.00106.31           C
ATOM   1126  O   PRO   155    -192.865 117.761 -70.495  1.00106.31           O
ATOM   1127  N   GLY   156    -192.255 119.862 -71.102  1.00120.27           N
ATOM   1128  CA  GLY   156    -191.450 120.059 -69.932  1.00120.27           C
ATOM   1129  C   GLY   156    -191.391 121.530 -69.679  1.00120.27           C
ATOM   1130  O   GLY   156    -191.394 122.330 -70.614  1.00120.27           O
ATOM   1131  N   GLU   157    -191.336 121.927 -68.392  1.00306.67           N
ATOM   1132  CA  GLU   157    -191.275 123.325 -68.080  1.00306.67           C
ATOM   1133  CB  GLU   157    -192.594 123.888 -67.523  1.00306.67           C
ATOM   1134  CG  GLU   157    -192.531 125.381 -67.192  1.00306.67           C
ATOM   1135  CD  GLU   157    -192.557 126.155 -68.502  1.00306.67           C
ATOM   1136  OE1 GLU   157    -192.622 125.499 -69.575  1.00306.67           O
ATOM   1137  OE2 GLU   157    -192.514 127.413 -68.447  1.00306.67           O
ATOM   1138  C   GLU   157    -190.236 123.514 -67.022  1.00306.67           C
ATOM   1139  O   GLU   157    -190.042 122.667 -66.151  1.00306.67           O
ATOM   1140  N   PRO   158    -189.538 124.610 -67.116  1.00115.52           N
ATOM   1141  CA  PRO   158    -188.543 124.933 -66.130  1.00115.52           C
ATOM   1142  CD  PRO   158    -189.213 125.170 -68.416  1.00115.52           C
ATOM   1143  CB  PRO   158    -187.551 125.879 -66.813  1.00115.52           C
ATOM   1144  CG  PRO   158    -188.266 126.335 -68.097  1.00115.52           C
ATOM   1145  C   PRO   158    -189.199 125.524 -64.925  1.00115.52           C
ATOM   1146  O   PRO   158    -190.323 126.012 -65.039  1.00115.52           O
ATOM   1147  N   ARG   159    -188.526 125.478 -63.758  1.00308.65           N
ATOM   1148  CA  ARG   159    -189.090 126.053 -62.573  1.00308.65           C
ATOM   1149  CB  ARG   159    -189.602 125.009 -61.566  1.00308.65           C
ATOM   1150  CG  ARG   159    -190.207 125.624 -60.302  1.00308.65           C
ATOM   1151  CD  ARG   159    -190.720 124.585 -59.303  1.00308.65           C
ATOM   1152  NE  ARG   159    -189.532 123.874 -58.750  1.00308.65           N
ATOM   1153  CZ  ARG   159    -189.681 123.009 -57.704  1.00308.65           C
ATOM   1154  NH1 ARG   159    -190.917 122.797 -57.166  1.00308.65           N
ATOM   1155  NH2 ARG   159    -188.594 122.357 -57.198  1.00308.65           N
ATOM   1156  C   ARG   159    -188.006 126.826 -61.894  1.00308.65           C
ATOM   1157  O   ARG   159    -186.825 126.509 -62.034  1.00308.65           O
ATOM   1158  N   HIS   160    -188.384 127.885 -61.150  1.00268.09           N
ATOM   1159  CA  HIS   160    -187.397 128.663 -60.459  1.00268.09           C
ATOM   1160  ND1 HIS   160    -184.889 130.897 -60.602  1.00268.09           N
ATOM   1161  CG  HIS   160    -186.225 130.903 -60.267  1.00268.09           C
ATOM   1162  CB  HIS   160    -187.274 130.104 -60.982  1.00268.09           C
ATOM   1163  NE2 HIS   160    -185.104 132.277 -58.871  1.00268.09           N
ATOM   1164  CD2 HIS   160    -186.339 131.751 -59.209  1.00268.09           C
ATOM   1165  CE1 HIS   160    -184.265 131.735 -59.735  1.00268.09           C
ATOM   1166  C   HIS   160    -187.813 128.747 -59.026  1.00268.09           C
ATOM   1167  O   HIS   160    -188.988 128.938 -58.721  1.00268.09           O
ATOM   1168  N   ASP   161    -186.845 128.581 -58.103  1.00265.10           N
ATOM   1169  CA  ASP   161    -187.151 128.659 -56.705  1.00265.10           C
ATOM   1170  CB  ASP   161    -186.913 127.343 -55.943  1.00265.10           C
ATOM   1171  CG  ASP   161    -185.428 127.011 -56.009  1.00265.10           C
ATOM   1172  OD1 ASP   161    -184.785 127.360 -57.035  1.00265.10           O
ATOM   1173  OD2 ASP   161    -184.918 126.399 -55.033  1.00265.10           O
ATOM   1174  C   ASP   161    -186.259 129.691 -56.096  1.00265.10           C
ATOM   1175  O   ASP   161    -185.095 129.818 -56.472  1.00265.10           O
ATOM   1176  N   SER   162    -186.797 130.481 -55.145  1.00177.07           N
ATOM   1177  CA  SER   162    -185.986 131.468 -54.495  1.00177.07           C
ATOM   1178  CB  SER   162    -186.411 132.915 -54.798  1.00177.07           C
ATOM   1179  OG  SER   162    -186.242 133.193 -56.181  1.00177.07           O
ATOM   1180  C   SER   162    -186.138 131.265 -53.022  1.00177.07           C
ATOM   1181  O   SER   162    -187.219 130.932 -52.540  1.00177.07           O
ATOM   1182  N   LEU   163    -185.035 131.440 -52.266  1.00246.08           N
ATOM   1183  CA  LEU   163    -185.102 131.274 -50.843  1.00246.08           C
ATOM   1184  CB  LEU   163    -184.328 130.025 -50.364  1.00246.08           C
ATOM   1185  CG  LEU   163    -184.478 129.624 -48.876  1.00246.08           C
ATOM   1186  CD1 LEU   163    -183.646 128.368 -48.576  1.00246.08           C
ATOM   1187  CD2 LEU   163    -184.141 130.762 -47.898  1.00246.08           C
ATOM   1188  C   LEU   163    -184.472 132.493 -50.247  1.00246.08           C
ATOM   1189  O   LEU   163    -183.429 132.952 -50.711  1.00246.08           O
ATOM   1190  N   LEU   164    -185.108 133.069 -49.208  1.00179.29           N
ATOM   1191  CA  LEU   164    -184.536 134.220 -48.574  1.00179.29           C
ATOM   1192  CB  LEU   164    -185.500 135.416 -48.486  1.00179.29           C
ATOM   1193  CG  LEU   164    -185.918 135.972 -49.860  1.00179.29           C
ATOM   1194  CD1 LEU   164    -186.874 137.166 -49.712  1.00179.29           C
ATOM   1195  CD2 LEU   164    -184.692 136.295 -50.728  1.00179.29           C
ATOM   1196  C   LEU   164    -184.185 133.833 -47.174  1.00179.29           C
ATOM   1197  O   LEU   164    -185.030 133.379 -46.404  1.00179.29           O
ATOM   1198  N   PRO   165    -182.934 133.980 -46.842  1.00155.72           N
ATOM   1199  CA  PRO   165    -182.519 133.659 -45.503  1.00155.72           C
ATOM   1200  CD  PRO   165    -181.903 133.659 -47.816  1.00155.72           C
ATOM   1201  CB  PRO   165    -181.017 133.402 -45.575  1.00155.72           C
ATOM   1202  CG  PRO   165    -180.793 132.947 -47.027  1.00155.72           C
ATOM   1203  C   PRO   165    -182.880 134.759 -44.557  1.00155.72           C
ATOM   1204  O   PRO   165    -183.035 135.897 -44.998  1.00155.72           O
ATOM   1205  N   VAL   166    -183.034 134.440 -43.256  1.00 41.84           N
ATOM   1206  CA  VAL   166    -183.319 135.453 -42.283  1.00 41.84           C
ATOM   1207  CB  VAL   166    -184.739 135.438 -41.799  1.00 41.84           C
ATOM   1208  CG1 VAL   166    -184.888 136.488 -40.684  1.00 41.84           C
ATOM   1209  CG2 VAL   166    -185.668 135.669 -43.003  1.00 41.84           C
ATOM   1210  C   VAL   166    -182.449 135.171 -41.100  1.00 41.84           C
ATOM   1211  O   VAL   166    -182.209 134.014 -40.762  1.00 41.84           O
ATOM   1212  N   ASP   167    -181.930 136.230 -40.447  1.00190.78           N
ATOM   1213  CA  ASP   167    -181.095 136.007 -39.303  1.00190.78           C
ATOM   1214  CB  ASP   167    -179.593 136.157 -39.605  1.00190.78           C
ATOM   1215  CG  ASP   167    -178.807 135.683 -38.390  1.00190.78           C
ATOM   1216  OD1 ASP   167    -179.451 135.264 -37.392  1.00190.78           O
ATOM   1217  OD2 ASP   167    -177.549 135.730 -38.447  1.00190.78           O
ATOM   1218  C   ASP   167    -181.438 137.025 -38.263  1.00190.78           C
ATOM   1219  O   ASP   167    -181.503 138.219 -38.551  1.00190.78           O
ATOM   1220  N   SER   168    -181.693 136.571 -37.020  1.00138.55           N
ATOM   1221  CA  SER   168    -181.967 137.497 -35.960  1.00138.55           C
ATOM   1222  CB  SER   168    -183.417 137.441 -35.449  1.00138.55           C
ATOM   1223  OG  SER   168    -183.678 136.175 -34.861  1.00138.55           O
ATOM   1224  C   SER   168    -181.081 137.122 -34.816  1.00138.55           C
ATOM   1225  O   SER   168    -180.897 135.940 -34.527  1.00138.55           O
ATOM   1226  N   TYR   169    -180.483 138.126 -34.144  1.00320.38           N
ATOM   1227  CA  TYR   169    -179.623 137.821 -33.038  1.00320.38           C
ATOM   1228  CB  TYR   169    -178.134 138.014 -33.374  1.00320.38           C
ATOM   1229  CG  TYR   169    -177.322 137.624 -32.188  1.00320.38           C
ATOM   1230  CD1 TYR   169    -177.066 136.297 -31.932  1.00320.38           C
ATOM   1231  CD2 TYR   169    -176.805 138.579 -31.343  1.00320.38           C
ATOM   1232  CE1 TYR   169    -176.314 135.924 -30.843  1.00320.38           C
ATOM   1233  CE2 TYR   169    -176.053 138.211 -30.252  1.00320.38           C
ATOM   1234  CZ  TYR   169    -175.805 136.883 -30.002  1.00320.38           C
ATOM   1235  OH  TYR   169    -175.031 136.502 -28.885  1.00320.38           O
ATOM   1236  C   TYR   169    -179.969 138.761 -31.927  1.00320.38           C
ATOM   1237  O   TYR   169    -180.272 139.929 -32.166  1.00320.38           O
ATOM   1238  N   GLN   170    -179.957 138.267 -30.672  1.00274.41           N
ATOM   1239  CA  GLN   170    -180.252 139.128 -29.563  1.00274.41           C
ATOM   1240  CB  GLN   170    -181.726 139.089 -29.127  1.00274.41           C
ATOM   1241  CG  GLN   170    -182.689 139.628 -30.187  1.00274.41           C
ATOM   1242  CD  GLN   170    -184.103 139.533 -29.632  1.00274.41           C
ATOM   1243  OE1 GLN   170    -185.068 139.925 -30.287  1.00274.41           O
ATOM   1244  NE2 GLN   170    -184.233 138.997 -28.389  1.00274.41           N
ATOM   1245  C   GLN   170    -179.435 138.667 -28.397  1.00274.41           C
ATOM   1246  O   GLN   170    -179.103 137.488 -28.289  1.00274.41           O
ATOM   1247  N   SER   171    -179.069 139.604 -27.497  1.00239.49           N
ATOM   1248  CA  SER   171    -178.313 139.225 -26.339  1.00239.49           C
ATOM   1249  CB  SER   171    -176.792 139.233 -26.558  1.00239.49           C
ATOM   1250  OG  SER   171    -176.430 138.229 -27.493  1.00239.49           O
ATOM   1251  C   SER   171    -178.598 140.212 -25.254  1.00239.49           C
ATOM   1252  O   SER   171    -179.080 141.315 -25.508  1.00239.49           O
ATOM   1253  N   TRP   172    -178.318 139.816 -23.996  1.00340.55           N
ATOM   1254  CA  TRP   172    -178.506 140.690 -22.875  1.00340.55           C
ATOM   1255  CB  TRP   172    -179.725 140.321 -22.011  1.00340.55           C
ATOM   1256  CG  TRP   172    -179.966 141.242 -20.839  1.00340.55           C
ATOM   1257  CD2 TRP   172    -180.820 142.396 -20.894  1.00340.55           C
ATOM   1258  CD1 TRP   172    -179.480 141.181 -19.566  1.00340.55           C
ATOM   1259  NE1 TRP   172    -179.977 142.226 -18.824  1.00340.55           N
ATOM   1260  CE2 TRP   172    -180.804 142.981 -19.629  1.00340.55           C
ATOM   1261  CE3 TRP   172    -181.558 142.922 -21.915  1.00340.55           C
ATOM   1262  CZ2 TRP   172    -181.530 144.108 -19.365  1.00340.55           C
ATOM   1263  CZ3 TRP   172    -182.288 144.058 -21.646  1.00340.55           C
ATOM   1264  CH2 TRP   172    -182.273 144.640 -20.395  1.00340.55           C
ATOM   1265  C   TRP   172    -177.289 140.527 -22.021  1.00340.55           C
ATOM   1266  O   TRP   172    -176.644 139.480 -22.056  1.00340.55           O
ATOM   1267  N   ALA   173    -176.920 141.564 -21.243  1.00287.39           N
ATOM   1268  CA  ALA   173    -175.749 141.410 -20.429  1.00287.39           C
ATOM   1269  CB  ALA   173    -174.503 142.097 -21.012  1.00287.39           C
ATOM   1270  C   ALA   173    -176.002 142.029 -19.092  1.00287.39           C
ATOM   1271  O   ALA   173    -176.735 143.009 -18.971  1.00287.39           O
ATOM   1272  N   LEU   174    -175.402 141.432 -18.041  1.00277.30           N
ATOM   1273  CA  LEU   174    -175.514 141.954 -16.709  1.00277.30           C
ATOM   1274  CB  LEU   174    -176.415 141.112 -15.786  1.00277.30           C
ATOM   1275  CG  LEU   174    -177.887 141.076 -16.233  1.00277.30           C
ATOM   1276  CD1 LEU   174    -178.739 140.227 -15.276  1.00277.30           C
ATOM   1277  CD2 LEU   174    -178.446 142.494 -16.432  1.00277.30           C
ATOM   1278  C   LEU   174    -174.137 141.928 -16.126  1.00277.30           C
ATOM   1279  O   LEU   174    -173.336 141.056 -16.458  1.00277.30           O
ATOM   1280  N   ALA   175    -173.810 142.903 -15.254  1.00265.41           N
ATOM   1281  CA  ALA   175    -172.498 142.901 -14.675  1.00265.41           C
ATOM   1282  CB  ALA   175    -171.477 143.738 -15.463  1.00265.41           C
ATOM   1283  C   ALA   175    -172.585 143.495 -13.306  1.00265.41           C
ATOM   1284  O   ALA   175    -173.526 144.221 -12.990  1.00265.41           O
ATOM   1285  N   GLY   176    -171.598 143.172 -12.445  1.00119.51           N
ATOM   1286  CA  GLY   176    -171.564 143.727 -11.123  1.00119.51           C
ATOM   1287  C   GLY   176    -170.823 142.773 -10.242  1.00119.51           C
ATOM   1288  O   GLY   176    -170.629 141.610 -10.592  1.00119.51           O
ATOM   1289  N   GLY   177    -170.385 143.254  -9.060  1.00103.33           N
ATOM   1290  CA  GLY   177    -169.699 142.405  -8.130  1.00103.33           C
ATOM   1291  C   GLY   177    -168.795 143.261  -7.302  1.00103.33           C
ATOM   1292  O   GLY   177    -168.325 144.305  -7.753  1.00103.33           O
ATOM   1293  N   TRP   178    -168.531 142.830  -6.053  1.00294.12           N
ATOM   1294  CA  TRP   178    -167.657 143.568  -5.187  1.00294.12           C
ATOM   1295  CB  TRP   178    -168.424 144.378  -4.126  1.00294.12           C
ATOM   1296  CG  TRP   178    -167.566 145.183  -3.180  1.00294.12           C
ATOM   1297  CD2 TRP   178    -167.262 146.575  -3.352  1.00294.12           C
ATOM   1298  CD1 TRP   178    -166.967 144.799  -2.015  1.00294.12           C
ATOM   1299  NE1 TRP   178    -166.305 145.865  -1.454  1.00294.12           N
ATOM   1300  CE2 TRP   178    -166.479 146.965  -2.266  1.00294.12           C
ATOM   1301  CE3 TRP   178    -167.612 147.458  -4.335  1.00294.12           C
ATOM   1302  CZ2 TRP   178    -166.033 148.250  -2.146  1.00294.12           C
ATOM   1303  CZ3 TRP   178    -167.155 148.751  -4.212  1.00294.12           C
ATOM   1304  CH2 TRP   178    -166.381 149.139  -3.139  1.00294.12           C
ATOM   1305  C   TRP   178    -166.827 142.568  -4.447  1.00294.12           C
ATOM   1306  O   TRP   178    -167.363 141.628  -3.861  1.00294.12           O
ATOM   1307  N   ASN   179    -165.487 142.724  -4.464  1.00291.35           N
ATOM   1308  CA  ASN   179    -164.681 141.805  -3.714  1.00291.35           C
ATOM   1309  CB  ASN   179    -164.632 140.395  -4.327  1.00291.35           C
ATOM   1310  CG  ASN   179    -163.990 140.507  -5.703  1.00291.35           C
ATOM   1311  OD1 ASN   179    -164.286 141.424  -6.467  1.00291.35           O
ATOM   1312  ND2 ASN   179    -163.080 139.550  -6.027  1.00291.35           N
ATOM   1313  C   ASN   179    -163.279 142.320  -3.679  1.00291.35           C
ATOM   1314  O   ASN   179    -162.809 142.930  -4.638  1.00291.35           O
ATOM   1315  N   SER   180    -162.573 142.102  -2.549  1.00213.72           N
ATOM   1316  CA  SER   180    -161.196 142.497  -2.474  1.00213.72           C
ATOM   1317  CB  SER   180    -160.997 144.006  -2.247  1.00213.72           C
ATOM   1318  OG  SER   180    -161.488 144.742  -3.359  1.00213.72           O
ATOM   1319  C   SER   180    -160.581 141.803  -1.301  1.00213.72           C
ATOM   1320  O   SER   180    -161.219 141.641  -0.262  1.00213.72           O
ATOM   1321  N   GLN   181    -159.318 141.352  -1.445  1.00348.52           N
ATOM   1322  CA  GLN   181    -158.637 140.747  -0.336  1.00348.52           C
ATOM   1323  CB  GLN   181    -159.360 139.523   0.252  1.00348.52           C
ATOM   1324  CG  GLN   181    -158.620 138.897   1.436  1.00348.52           C
ATOM   1325  CD  GLN   181    -159.427 137.705   1.930  1.00348.52           C
ATOM   1326  OE1 GLN   181    -159.024 137.012   2.862  1.00348.52           O
ATOM   1327  NE2 GLN   181    -160.603 137.460   1.292  1.00348.52           N
ATOM   1328  C   GLN   181    -157.299 140.287  -0.815  1.00348.52           C
ATOM   1329  O   GLN   181    -157.151 139.882  -1.968  1.00348.52           O
ATOM   1330  N   MET   182    -156.271 140.361   0.056  1.00329.01           N
ATOM   1331  CA  MET   182    -154.977 139.882  -0.336  1.00329.01           C
ATOM   1332  CB  MET   182    -154.212 140.866  -1.238  1.00329.01           C
ATOM   1333  CG  MET   182    -152.853 140.347  -1.710  1.00329.01           C
ATOM   1334  SD  MET   182    -152.036 141.400  -2.947  1.00329.01           S
ATOM   1335  CE  MET   182    -151.754 142.793  -1.817  1.00329.01           C
ATOM   1336  C   MET   182    -154.166 139.673   0.906  1.00329.01           C
ATOM   1337  O   MET   182    -154.284 140.433   1.866  1.00329.01           O
ATOM   1338  N   CYS   183    -153.328 138.615   0.923  1.00 66.25           N
ATOM   1339  CA  CYS   183    -152.491 138.366   2.063  1.00 66.25           C
ATOM   1340  CB  CYS   183    -153.186 137.558   3.173  1.00 66.25           C
ATOM   1341  SG  CYS   183    -154.589 138.446   3.914  1.00 66.25           S
ATOM   1342  C   CYS   183    -151.326 137.549   1.597  1.00 66.25           C
ATOM   1343  O   CYS   183    -151.428 136.819   0.612  1.00 66.25           O
ATOM   1344  N   CYS   184    -150.169 137.669   2.284  1.00105.63           N
ATOM   1345  CA  CYS   184    -149.031 136.880   1.902  1.00105.63           C
ATOM   1346  CB  CYS   184    -148.215 137.499   0.754  1.00105.63           C
ATOM   1347  SG  CYS   184    -147.491 139.105   1.202  1.00105.63           S
ATOM   1348  C   CYS   184    -148.113 136.768   3.081  1.00105.63           C
ATOM   1349  O   CYS   184    -148.029 137.680   3.901  1.00105.63           O
ATOM   1350  N   GLN   185    -147.413 135.619   3.203  1.00281.40           N
ATOM   1351  CA  GLN   185    -146.465 135.439   4.269  1.00281.40           C
ATOM   1352  CB  GLN   185    -147.113 135.301   5.657  1.00281.40           C
ATOM   1353  CG  GLN   185    -146.098 135.117   6.788  1.00281.40           C
ATOM   1354  CD  GLN   185    -146.865 134.995   8.096  1.00281.40           C
ATOM   1355  OE1 GLN   185    -146.274 134.855   9.166  1.00281.40           O
ATOM   1356  NE2 GLN   185    -148.221 135.054   8.013  1.00281.40           N
ATOM   1357  C   GLN   185    -145.704 134.178   3.990  1.00281.40           C
ATOM   1358  O   GLN   185    -146.111 133.378   3.150  1.00281.40           O
ATOM   1359  N   GLY   186    -144.558 133.974   4.676  1.00146.34           N
ATOM   1360  CA  GLY   186    -143.808 132.764   4.473  1.00146.34           C
ATOM   1361  C   GLY   186    -142.550 132.833   5.285  1.00146.34           C
ATOM   1362  O   GLY   186    -142.090 133.915   5.645  1.00146.34           O
ATOM   1363  N   GLU   187    -141.960 131.656   5.594  1.00298.12           N
ATOM   1364  CA  GLU   187    -140.741 131.609   6.356  1.00298.12           C
ATOM   1365  CB  GLU   187    -140.969 131.630   7.876  1.00298.12           C
ATOM   1366  CG  GLU   187    -141.573 132.943   8.377  1.00298.12           C
ATOM   1367  CD  GLU   187    -140.541 134.043   8.175  1.00298.12           C
ATOM   1368  OE1 GLU   187    -139.422 133.722   7.692  1.00298.12           O
ATOM   1369  OE2 GLU   187    -140.857 135.219   8.499  1.00298.12           O
ATOM   1370  C   GLU   187    -140.038 130.325   6.026  1.00298.12           C
ATOM   1371  O   GLU   187    -140.653 129.388   5.521  1.00298.12           O
ATOM   1372  N   GLN   188    -138.713 130.260   6.287  1.00294.84           N
ATOM   1373  CA  GLN   188    -137.968 129.061   6.009  1.00294.84           C
ATOM   1374  CB  GLN   188    -137.202 129.109   4.675  1.00294.84           C
ATOM   1375  CG  GLN   188    -136.411 127.833   4.381  1.00294.84           C
ATOM   1376  CD  GLN   188    -135.707 128.013   3.044  1.00294.84           C
ATOM   1377  OE1 GLN   188    -135.047 129.025   2.806  1.00294.84           O
ATOM   1378  NE2 GLN   188    -135.855 127.010   2.139  1.00294.84           N
ATOM   1379  C   GLN   188    -136.954 128.868   7.100  1.00294.84           C
ATOM   1380  O   GLN   188    -136.676 129.788   7.867  1.00294.84           O
ATOM   1381  N   ASN   189    -136.389 127.643   7.210  1.00270.21           N
ATOM   1382  CA  ASN   189    -135.410 127.370   8.229  1.00270.21           C
ATOM   1383  CB  ASN   189    -135.874 126.338   9.274  1.00270.21           C
ATOM   1384  CG  ASN   189    -136.096 125.006   8.573  1.00270.21           C
ATOM   1385  OD1 ASN   189    -135.472 124.001   8.912  1.00270.21           O
ATOM   1386  ND2 ASN   189    -137.012 124.992   7.568  1.00270.21           N
ATOM   1387  C   ASN   189    -134.168 126.828   7.581  1.00270.21           C
ATOM   1388  O   ASN   189    -134.216 126.132   6.569  1.00270.21           O
ATOM   1389  N   PRO   190    -133.048 127.185   8.157  1.00170.22           N
ATOM   1390  CA  PRO   190    -131.775 126.748   7.631  1.00170.22           C
ATOM   1391  CD  PRO   190    -132.962 128.525   8.718  1.00170.22           C
ATOM   1392  CB  PRO   190    -130.742 127.754   8.137  1.00170.22           C
ATOM   1393  CG  PRO   190    -131.557 129.036   8.370  1.00170.22           C
ATOM   1394  C   PRO   190    -131.402 125.333   7.969  1.00170.22           C
ATOM   1395  O   PRO   190    -131.903 124.780   8.947  1.00170.22           O
ATOM   1396  N   PRO   191    -130.559 124.765   7.143  1.00 76.45           N
ATOM   1397  CA  PRO   191    -130.029 123.435   7.346  1.00 76.45           C
ATOM   1398  CD  PRO   191    -130.622 125.107   5.731  1.00 76.45           C
ATOM   1399  CB  PRO   191    -129.726 122.879   5.953  1.00 76.45           C
ATOM   1400  CG  PRO   191    -129.671 124.117   5.045  1.00 76.45           C
ATOM   1401  C   PRO   191    -128.811 123.475   8.224  1.00 76.45           C
ATOM   1402  O   PRO   191    -128.343 124.569   8.535  1.00 76.45           O
ATOM   1403  N   GLY   192    -128.281 122.298   8.633  1.00106.64           N
ATOM   1404  CA  GLY   192    -127.102 122.267   9.459  1.00106.64           C
ATOM   1405  C   GLY   192    -126.116 121.296   8.870  1.00106.64           C
ATOM   1406  O   GLY   192    -126.474 120.245   8.342  1.00106.64           O
ATOM   1407  N   PRO   193    -124.863 121.673   8.954  1.00104.40           N
ATOM   1408  CA  PRO   193    -123.778 120.864   8.441  1.00104.40           C
ATOM   1409  CD  PRO   193    -124.555 123.091   8.873  1.00104.40           C
ATOM   1410  CB  PRO   193    -122.673 121.842   8.033  1.00104.40           C
ATOM   1411  CG  PRO   193    -123.028 123.154   8.749  1.00104.40           C
ATOM   1412  C   PRO   193    -123.290 119.816   9.402  1.00104.40           C
ATOM   1413  O   PRO   193    -123.672 119.849  10.570  1.00104.40           O
ATOM   1414  N   PHE   194    -122.442 118.878   8.915  1.00268.40           N
ATOM   1415  CA  PHE   194    -121.867 117.830   9.720  1.00268.40           C
ATOM   1416  CB  PHE   194    -122.538 116.459   9.514  1.00268.40           C
ATOM   1417  CG  PHE   194    -122.407 116.098   8.075  1.00268.40           C
ATOM   1418  CD1 PHE   194    -121.267 115.492   7.598  1.00268.40           C
ATOM   1419  CD2 PHE   194    -123.435 116.365   7.199  1.00268.40           C
ATOM   1420  CE1 PHE   194    -121.151 115.162   6.269  1.00268.40           C
ATOM   1421  CE2 PHE   194    -123.325 116.038   5.869  1.00268.40           C
ATOM   1422  CZ  PHE   194    -122.182 115.435   5.402  1.00268.40           C
ATOM   1423  C   PHE   194    -120.413 117.699   9.353  1.00268.40           C
ATOM   1424  O   PHE   194    -119.955 118.315   8.392  1.00268.40           O
ATOM   1425  N   TRP   195    -119.638 116.901  10.128  1.00285.02           N
ATOM   1426  CA  TRP   195    -118.224 116.764   9.871  1.00285.02           C
ATOM   1427  CB  TRP   195    -117.357 117.467  10.928  1.00285.02           C
ATOM   1428  CG  TRP   195    -117.554 118.963  10.991  1.00285.02           C
ATOM   1429  CD2 TRP   195    -118.538 119.602  11.820  1.00285.02           C
ATOM   1430  CD1 TRP   195    -116.894 119.961  10.336  1.00285.02           C
ATOM   1431  NE1 TRP   195    -117.406 121.183  10.704  1.00285.02           N
ATOM   1432  CE2 TRP   195    -118.419 120.977  11.617  1.00285.02           C
ATOM   1433  CE3 TRP   195    -119.465 119.085  12.679  1.00285.02           C
ATOM   1434  CZ2 TRP   195    -119.229 121.859  12.274  1.00285.02           C
ATOM   1435  CZ3 TRP   195    -120.280 119.976  13.340  1.00285.02           C
ATOM   1436  CH2 TRP   195    -120.164 121.336  13.141  1.00285.02           C
ATOM   1437  C   TRP   195    -117.855 115.304   9.914  1.00285.02           C
ATOM   1438  O   TRP   195    -118.625 114.478  10.400  1.00285.02           O
ATOM   1439  N   LYS   196    -116.659 114.947   9.380  1.00364.28           N
ATOM   1440  CA  LYS   196    -116.222 113.572   9.372  1.00364.28           C
ATOM   1441  CB  LYS   196    -116.584 112.828   8.075  1.00364.28           C
ATOM   1442  CG  LYS   196    -115.905 113.407   6.832  1.00364.28           C
ATOM   1443  CD  LYS   196    -116.248 114.876   6.577  1.00364.28           C
ATOM   1444  CE  LYS   196    -117.708 115.106   6.184  1.00364.28           C
ATOM   1445  NZ  LYS   196    -117.972 114.516   4.853  1.00364.28           N
ATOM   1446  C   LYS   196    -114.722 113.523   9.498  1.00364.28           C
ATOM   1447  O   LYS   196    -114.046 114.540   9.353  1.00364.28           O
ATOM   1448  N   ALA   197    -114.165 112.323   9.799  1.00294.10           N
ATOM   1449  CA  ALA   197    -112.737 112.151   9.919  1.00294.10           C
ATOM   1450  CB  ALA   197    -112.188 112.517  11.309  1.00294.10           C
ATOM   1451  C   ALA   197    -112.412 110.699   9.686  1.00294.10           C
ATOM   1452  O   ALA   197    -113.297 109.848   9.746  1.00294.10           O
ATOM   1453  N   ALA   198    -111.127 110.379   9.390  1.00295.64           N
ATOM   1454  CA  ALA   198    -110.749 109.005   9.157  1.00295.64           C
ATOM   1455  CB  ALA   198    -111.022 108.531   7.719  1.00295.64           C
ATOM   1456  C   ALA   198    -109.272 108.840   9.399  1.00295.64           C
ATOM   1457  O   ALA   198    -108.531 109.821   9.459  1.00295.64           O
ATOM   1458  N   PHE   199    -108.812 107.574   9.569  1.00324.95           N
ATOM   1459  CA  PHE   199    -107.415 107.291   9.789  1.00324.95           C
ATOM   1460  CB  PHE   199    -107.040 107.280  11.283  1.00324.95           C
ATOM   1461  CG  PHE   199    -105.568 107.089  11.410  1.00324.95           C
ATOM   1462  CD1 PHE   199    -104.706 108.117  11.104  1.00324.95           C
ATOM   1463  CD2 PHE   199    -105.050 105.897  11.859  1.00324.95           C
ATOM   1464  CE1 PHE   199    -103.346 107.954  11.226  1.00324.95           C
ATOM   1465  CE2 PHE   199    -103.691 105.729  11.984  1.00324.95           C
ATOM   1466  CZ  PHE   199    -102.836 106.756  11.665  1.00324.95           C
ATOM   1467  C   PHE   199    -107.119 105.930   9.213  1.00324.95           C
ATOM   1468  O   PHE   199    -108.039 105.166   8.926  1.00324.95           O
ATOM   1469  N   ALA   200    -105.820 105.594   9.006  1.00281.92           N
ATOM   1470  CA  ALA   200    -105.481 104.312   8.434  1.00281.92           C
ATOM   1471  CB  ALA   200    -105.256 104.362   6.914  1.00281.92           C
ATOM   1472  C   ALA   200    -104.200 103.810   9.045  1.00281.92           C
ATOM   1473  O   ALA   200    -103.375 104.594   9.509  1.00281.92           O
ATOM   1474  N   ASP   201    -104.005 102.469   9.054  1.00213.87           N
ATOM   1475  CA  ASP   201    -102.832 101.869   9.640  1.00213.87           C
ATOM   1476  CB  ASP   201    -103.155 100.828  10.727  1.00213.87           C
ATOM   1477  CG  ASP   201    -103.721 101.561  11.936  1.00213.87           C
ATOM   1478  OD1 ASP   201    -103.517 102.801  12.027  1.00213.87           O
ATOM   1479  OD2 ASP   201    -104.366 100.889  12.785  1.00213.87           O
ATOM   1480  C   ASP   201    -102.030 101.160   8.583  1.00213.87           C
ATOM   1481  O   ASP   201    -102.543 100.813   7.521  1.00213.87           O
ATOM   1482  N   SER   202    -100.719 100.960   8.858  1.00137.66           N
ATOM   1483  CA  SER   202     -99.808 100.283   7.968  1.00137.66           C
ATOM   1484  CB  SER   202     -98.403 100.913   7.944  1.00137.66           C
ATOM   1485  OG  SER   202     -97.790 100.787   9.220  1.00137.66           O
ATOM   1486  C   SER   202     -99.654  98.855   8.414  1.00137.66           C
ATOM   1487  O   SER   202    -100.276  98.429   9.384  1.00137.66           O
ATOM   1488  N   SER   203     -98.823  98.069   7.686  1.00195.47           N
ATOM   1489  CA  SER   203     -98.601  96.690   8.038  1.00195.47           C
ATOM   1490  CB  SER   203     -99.587  95.723   7.359  1.00195.47           C
ATOM   1491  OG  SER   203     -99.313  94.385   7.748  1.00195.47           O
ATOM   1492  C   SER   203     -97.219  96.299   7.589  1.00195.47           C
ATOM   1493  O   SER   203     -96.544  97.057   6.895  1.00195.47           O
ATOM   1494  N   GLY   204     -96.758  95.094   8.005  1.00137.10           N
ATOM   1495  CA  GLY   204     -95.462  94.601   7.613  1.00137.10           C
ATOM   1496  C   GLY   204     -95.330  93.191   8.115  1.00137.10           C
ATOM   1497  O   GLY   204     -96.052  92.782   9.022  1.00137.10           O
ATOM   1498  N   GLN   205     -94.394  92.403   7.535  1.00274.71           N
ATOM   1499  CA  GLN   205     -94.222  91.044   7.977  1.00274.71           C
ATOM   1500  CB  GLN   205     -95.170  90.055   7.278  1.00274.71           C
ATOM   1501  CG  GLN   205     -95.159  88.659   7.900  1.00274.71           C
ATOM   1502  CD  GLN   205     -96.356  87.901   7.344  1.00274.71           C
ATOM   1503  OE1 GLN   205     -97.016  88.351   6.409  1.00274.71           O
ATOM   1504  NE2 GLN   205     -96.654  86.718   7.945  1.00274.71           N
ATOM   1505  C   GLN   205     -92.802  90.640   7.702  1.00274.71           C
ATOM   1506  O   GLN   205     -92.022  91.427   7.169  1.00274.71           O
ATOM   1507  N   HIS   206     -92.415  89.397   8.074  1.00232.54           N
ATOM   1508  CA  HIS   206     -91.045  88.994   7.888  1.00232.54           C
ATOM   1509  ND1 HIS   206     -89.678  89.782  11.370  1.00232.54           N
ATOM   1510  CG  HIS   206     -90.147  89.818  10.075  1.00232.54           C
ATOM   1511  CB  HIS   206     -90.333  88.616   9.197  1.00232.54           C
ATOM   1512  NE2 HIS   206     -90.076  91.919  10.898  1.00232.54           N
ATOM   1513  CD2 HIS   206     -90.385  91.131   9.804  1.00232.54           C
ATOM   1514  CE1 HIS   206     -89.657  91.065  11.814  1.00232.54           C
ATOM   1515  C   HIS   206     -90.948  87.844   6.927  1.00232.54           C
ATOM   1516  O   HIS   206     -91.895  87.104   6.668  1.00232.54           O
ATOM   1517  N   PRO   207     -89.760  87.757   6.378  1.00171.11           N
ATOM   1518  CA  PRO   207     -89.429  86.786   5.357  1.00171.11           C
ATOM   1519  CD  PRO   207     -89.008  88.991   6.209  1.00171.11           C
ATOM   1520  CB  PRO   207     -88.212  87.349   4.623  1.00171.11           C
ATOM   1521  CG  PRO   207     -88.297  88.866   4.856  1.00171.11           C
ATOM   1522  C   PRO   207     -89.187  85.378   5.827  1.00171.11           C
ATOM   1523  O   PRO   207     -89.012  85.141   7.020  1.00171.11           O
ATOM   1524  N   PRO   208     -89.213  84.472   4.876  1.00158.25           N
ATOM   1525  CA  PRO   208     -88.948  83.071   5.126  1.00158.25           C
ATOM   1526  CD  PRO   208     -90.160  84.655   3.786  1.00158.25           C
ATOM   1527  CB  PRO   208     -89.544  82.317   3.935  1.00158.25           C
ATOM   1528  CG  PRO   208     -90.655  83.248   3.421  1.00158.25           C
ATOM   1529  C   PRO   208     -87.478  82.791   5.323  1.00158.25           C
ATOM   1530  O   PRO   208     -86.658  83.581   4.860  1.00158.25           O
ATOM   1531  N   ASP   209     -87.126  81.673   6.007  1.00183.97           N
ATOM   1532  CA  ASP   209     -85.755  81.322   6.313  1.00183.97           C
ATOM   1533  CB  ASP   209     -85.598  80.642   7.685  1.00183.97           C
ATOM   1534  CG  ASP   209     -85.817  81.678   8.780  1.00183.97           C
ATOM   1535  OD1 ASP   209     -86.005  82.875   8.435  1.00183.97           O
ATOM   1536  OD2 ASP   209     -85.793  81.288   9.978  1.00183.97           O
ATOM   1537  C   ASP   209     -85.165  80.368   5.299  1.00183.97           C
ATOM   1538  O   ASP   209     -85.838  79.928   4.367  1.00183.97           O
ATOM   1539  N   ALA   210     -83.852  80.044   5.483  1.00268.65           N
ATOM   1540  CA  ALA   210     -83.079  79.119   4.675  1.00268.65           C
ATOM   1541  CB  ALA   210     -82.519  79.753   3.392  1.00268.65           C
ATOM   1542  C   ALA   210     -81.907  78.665   5.517  1.00268.65           C
ATOM   1543  O   ALA   210     -81.545  79.364   6.462  1.00268.65           O
ATOM   1544  N   CYS   211     -81.250  77.509   5.203  1.00118.23           N
ATOM   1545  CA  CYS   211     -80.257  77.059   6.153  1.00118.23           C
ATOM   1546  CB  CYS   211     -80.867  76.241   7.301  1.00118.23           C
ATOM   1547  SG  CYS   211     -82.037  77.224   8.285  1.00118.23           S
ATOM   1548  C   CYS   211     -79.102  76.250   5.590  1.00118.23           C
ATOM   1549  O   CYS   211     -78.407  76.664   4.664  1.00118.23           O
ATOM   1550  N   ALA   212     -78.902  75.050   6.191  1.00197.86           N
ATOM   1551  CA  ALA   212     -77.785  74.122   6.127  1.00197.86           C
ATOM   1552  CB  ALA   212     -77.962  72.896   7.037  1.00197.86           C
ATOM   1553  C   ALA   212     -77.437  73.588   4.764  1.00197.86           C
ATOM   1554  O   ALA   212     -78.057  73.920   3.756  1.00197.86           O
ATOM   1555  N   PHE   213     -76.357  72.755   4.740  1.00211.92           N
ATOM   1556  CA  PHE   213     -75.743  72.154   3.575  1.00211.92           C
ATOM   1557  CB  PHE   213     -74.208  72.243   3.581  1.00211.92           C
ATOM   1558  CG  PHE   213     -73.864  73.692   3.599  1.00211.92           C
ATOM   1559  CD1 PHE   213     -73.862  74.382   4.787  1.00211.92           C
ATOM   1560  CD2 PHE   213     -73.542  74.369   2.446  1.00211.92           C
ATOM   1561  CE1 PHE   213     -73.552  75.721   4.827  1.00211.92           C
ATOM   1562  CE2 PHE   213     -73.230  75.709   2.483  1.00211.92           C
ATOM   1563  CZ  PHE   213     -73.228  76.390   3.675  1.00211.92           C
ATOM   1564  C   PHE   213     -76.095  70.688   3.512  1.00211.92           C
ATOM   1565  O   PHE   213     -76.948  70.212   4.257  1.00211.92           O
ATOM   1566  N   ARG   214     -75.443  69.934   2.591  1.00301.18           N
ATOM   1567  CA  ARG   214     -75.787  68.557   2.320  1.00301.18           C
ATOM   1568  CB  ARG   214     -76.144  68.356   0.847  1.00301.18           C
ATOM   1569  CG  ARG   214     -77.170  69.366   0.336  1.00301.18           C
ATOM   1570  CD  ARG   214     -77.276  69.355  -1.188  1.00301.18           C
ATOM   1571  NE  ARG   214     -75.897  69.559  -1.709  1.00301.18           N
ATOM   1572  CZ  ARG   214     -75.529  68.980  -2.887  1.00301.18           C
ATOM   1573  NH1 ARG   214     -76.451  68.285  -3.614  1.00301.18           N
ATOM   1574  NH2 ARG   214     -74.241  69.088  -3.323  1.00301.18           N
ATOM   1575  C   ARG   214     -74.607  67.657   2.576  1.00301.18           C
ATOM   1576  O   ARG   214     -73.520  68.126   2.905  1.00301.18           O
ATOM   1577  N   ARG   215     -74.820  66.319   2.457  1.00265.94           N
ATOM   1578  CA  ARG   215     -73.774  65.340   2.636  1.00265.94           C
ATOM   1579  CB  ARG   215     -73.754  64.749   4.052  1.00265.94           C
ATOM   1580  CG  ARG   215     -73.313  65.781   5.090  1.00265.94           C
ATOM   1581  CD  ARG   215     -73.413  65.302   6.538  1.00265.94           C
ATOM   1582  NE  ARG   215     -74.846  65.362   6.944  1.00265.94           N
ATOM   1583  CZ  ARG   215     -75.684  64.310   6.705  1.00265.94           C
ATOM   1584  NH1 ARG   215     -75.231  63.195   6.059  1.00265.94           N
ATOM   1585  NH2 ARG   215     -76.981  64.374   7.126  1.00265.94           N
ATOM   1586  C   ARG   215     -73.979  64.204   1.661  1.00265.94           C
ATOM   1587  O   ARG   215     -75.099  63.737   1.461  1.00265.94           O
ATOM   1588  N   GLY   216     -72.880  63.761   1.003  1.00167.17           N
ATOM   1589  CA  GLY   216     -72.836  62.736  -0.011  1.00167.17           C
ATOM   1590  C   GLY   216     -73.016  61.362   0.524  1.00167.17           C
ATOM   1591  O   GLY   216     -73.581  60.504  -0.154  1.00167.17           O
ATOM   1592  N   ARG   217     -72.503  61.118   1.748  1.00178.61           N
ATOM   1593  CA  ARG   217     -72.363  59.782   2.235  1.00178.61           C
ATOM   1594  CB  ARG   217     -73.609  58.907   2.055  1.00178.61           C
ATOM   1595  CG  ARG   217     -73.567  57.631   2.885  1.00178.61           C
ATOM   1596  CD  ARG   217     -74.257  56.454   2.204  1.00178.61           C
ATOM   1597  NE  ARG   217     -73.163  55.573   1.713  1.00178.61           N
ATOM   1598  CZ  ARG   217     -73.123  54.268   2.110  1.00178.61           C
ATOM   1599  NH1 ARG   217     -74.100  53.783   2.929  1.00178.61           N
ATOM   1600  NH2 ARG   217     -72.113  53.454   1.687  1.00178.61           N
ATOM   1601  C   ARG   217     -71.304  59.246   1.339  1.00178.61           C
ATOM   1602  O   ARG   217     -71.194  58.046   1.099  1.00178.61           O
ATOM   1603  N   LYS   218     -70.483  60.188   0.832  1.00153.29           N
ATOM   1604  CA  LYS   218     -69.418  59.935  -0.079  1.00153.29           C
ATOM   1605  CB  LYS   218     -69.251  60.995  -1.175  1.00153.29           C
ATOM   1606  CG  LYS   218     -70.463  61.190  -2.078  1.00153.29           C
ATOM   1607  CD  LYS   218     -70.343  62.469  -2.898  1.00153.29           C
ATOM   1608  CE  LYS   218     -70.216  63.716  -2.022  1.00153.29           C
ATOM   1609  NZ  LYS   218     -69.896  64.887  -2.862  1.00153.29           N
ATOM   1610  C   LYS   218     -68.181  60.036   0.723  1.00153.29           C
ATOM   1611  O   LYS   218     -68.185  60.541   1.843  1.00153.29           O
ATOM   1612  N   LYS   219     -67.109  59.452   0.179  1.00196.11           N
ATOM   1613  CA  LYS   219     -65.823  59.446   0.788  1.00196.11           C
ATOM   1614  CB  LYS   219     -65.009  58.258   0.268  1.00196.11           C
ATOM   1615  CG  LYS   219     -65.155  58.076  -1.239  1.00196.11           C
ATOM   1616  CD  LYS   219     -64.412  56.852  -1.765  1.00196.11           C
ATOM   1617  CE  LYS   219     -65.277  55.587  -1.785  1.00196.11           C
ATOM   1618  NZ  LYS   219     -65.519  55.101  -0.408  1.00196.11           N
ATOM   1619  C   LYS   219     -65.033  60.730   0.689  1.00196.11           C
ATOM   1620  O   LYS   219     -64.455  61.146   1.689  1.00196.11           O
ATOM   1621  N   ARG   220     -65.003  61.445  -0.461  1.00153.66           N
ATOM   1622  CA  ARG   220     -63.943  62.425  -0.511  1.00153.66           C
ATOM   1623  CB  ARG   220     -63.114  62.383  -1.810  1.00153.66           C
ATOM   1624  CG  ARG   220     -62.273  61.114  -1.949  1.00153.66           C
ATOM   1625  CD  ARG   220     -61.202  61.201  -3.034  1.00153.66           C
ATOM   1626  NE  ARG   220     -59.992  61.818  -2.420  1.00153.66           N
ATOM   1627  CZ  ARG   220     -59.023  62.349  -3.222  1.00153.66           C
ATOM   1628  NH1 ARG   220     -59.196  62.368  -4.576  1.00153.66           N
ATOM   1629  NH2 ARG   220     -57.883  62.862  -2.674  1.00153.66           N
ATOM   1630  C   ARG   220     -64.294  63.863  -0.304  1.00153.66           C
ATOM   1631  O   ARG   220     -65.058  64.468  -1.053  1.00153.66           O
ATOM   1632  N   ILE   221     -63.689  64.435   0.759  1.00153.86           N
ATOM   1633  CA  ILE   221     -63.624  65.845   1.017  1.00153.86           C
ATOM   1634  CB  ILE   221     -64.520  66.332   2.115  1.00153.86           C
ATOM   1635  CG1 ILE   221     -65.997  66.058   1.795  1.00153.86           C
ATOM   1636  CG2 ILE   221     -64.201  67.822   2.334  1.00153.86           C
ATOM   1637  CD1 ILE   221     -66.908  66.268   3.003  1.00153.86           C
ATOM   1638  C   ILE   221     -62.238  65.991   1.547  1.00153.86           C
ATOM   1639  O   ILE   221     -61.894  65.254   2.469  1.00153.86           O
ATOM   1640  N   PRO   222     -61.405  66.847   1.016  1.00107.08           N
ATOM   1641  CA  PRO   222     -60.092  66.963   1.593  1.00107.08           C
ATOM   1642  CD  PRO   222     -61.381  67.085  -0.414  1.00107.08           C
ATOM   1643  CB  PRO   222     -59.166  67.488   0.493  1.00107.08           C
ATOM   1644  CG  PRO   222     -60.122  67.944  -0.625  1.00107.08           C
ATOM   1645  C   PRO   222     -60.152  67.841   2.796  1.00107.08           C
ATOM   1646  O   PRO   222     -60.992  68.741   2.802  1.00107.08           O
ATOM   1647  N   TYR   223     -59.367  67.551   3.863  1.00243.80           N
ATOM   1648  CA  TYR   223     -59.393  68.484   4.949  1.00243.80           C
ATOM   1649  CB  TYR   223     -59.696  67.939   6.363  1.00243.80           C
ATOM   1650  CG  TYR   223     -58.660  67.192   7.114  1.00243.80           C
ATOM   1651  CD1 TYR   223     -58.464  65.862   6.833  1.00243.80           C
ATOM   1652  CD2 TYR   223     -57.937  67.790   8.116  1.00243.80           C
ATOM   1653  CE1 TYR   223     -57.550  65.125   7.540  1.00243.80           C
ATOM   1654  CE2 TYR   223     -57.019  67.064   8.832  1.00243.80           C
ATOM   1655  CZ  TYR   223     -56.833  65.733   8.543  1.00243.80           C
ATOM   1656  OH  TYR   223     -55.900  64.986   9.285  1.00243.80           O
ATOM   1657  C   TYR   223     -58.516  69.694   4.821  1.00243.80           C
ATOM   1658  O   TYR   223     -58.988  70.801   5.077  1.00243.80           O
ATOM   1659  N   SER   224     -57.242  69.563   4.393  1.00 60.85           N
ATOM   1660  CA  SER   224     -56.502  70.782   4.226  1.00 60.85           C
ATOM   1661  CB  SER   224     -55.869  71.313   5.509  1.00 60.85           C
ATOM   1662  OG  SER   224     -56.865  71.597   6.478  1.00 60.85           O
ATOM   1663  C   SER   224     -55.426  70.564   3.214  1.00 60.85           C
ATOM   1664  O   SER   224     -55.021  69.432   2.958  1.00 60.85           O
ATOM   1665  N   LYS   225     -54.970  71.665   2.578  1.00106.11           N
ATOM   1666  CA  LYS   225     -53.959  71.588   1.563  1.00106.11           C
ATOM   1667  CB  LYS   225     -53.746  72.896   0.793  1.00106.11           C
ATOM   1668  CG  LYS   225     -54.804  73.095  -0.284  1.00106.11           C
ATOM   1669  CD  LYS   225     -54.782  74.484  -0.916  1.00106.11           C
ATOM   1670  CE  LYS   225     -55.750  74.626  -2.091  1.00106.11           C
ATOM   1671  NZ  LYS   225     -57.112  74.232  -1.671  1.00106.11           N
ATOM   1672  C   LYS   225     -52.641  71.192   2.141  1.00106.11           C
ATOM   1673  O   LYS   225     -51.913  70.408   1.537  1.00106.11           O
ATOM   1674  N   GLY   226     -52.277  71.753   3.307  1.00 53.63           N
ATOM   1675  CA  GLY   226     -51.018  71.448   3.932  1.00 53.63           C
ATOM   1676  C   GLY   226     -51.033  70.023   4.364  1.00 53.63           C
ATOM   1677  O   GLY   226     -50.000  69.364   4.466  1.00 53.63           O
ATOM   1678  N   GLN   227     -52.227  69.560   4.748  1.00148.25           N
ATOM   1679  CA  GLN   227     -52.419  68.233   5.225  1.00148.25           C
ATOM   1680  CB  GLN   227     -53.825  68.080   5.829  1.00148.25           C
ATOM   1681  CG  GLN   227     -53.980  68.613   7.265  1.00148.25           C
ATOM   1682  CD  GLN   227     -53.427  70.032   7.472  1.00148.25           C
ATOM   1683  OE1 GLN   227     -53.435  70.902   6.611  1.00148.25           O
ATOM   1684  NE2 GLN   227     -52.917  70.297   8.695  1.00148.25           N
ATOM   1685  C   GLN   227     -52.233  67.243   4.115  1.00148.25           C
ATOM   1686  O   GLN   227     -51.470  66.290   4.244  1.00148.25           O
ATOM   1687  N   LEU   228     -52.912  67.446   2.973  1.00 82.88           N
ATOM   1688  CA  LEU   228     -52.794  66.516   1.884  1.00 82.88           C
ATOM   1689  CB  LEU   228     -53.828  66.703   0.766  1.00 82.88           C
ATOM   1690  CG  LEU   228     -55.269  66.403   1.204  1.00 82.88           C
ATOM   1691  CD1 LEU   228     -56.171  66.221  -0.021  1.00 82.88           C
ATOM   1692  CD2 LEU   228     -55.339  65.219   2.180  1.00 82.88           C
ATOM   1693  C   LEU   228     -51.448  66.648   1.260  1.00 82.88           C
ATOM   1694  O   LEU   228     -50.901  65.679   0.740  1.00 82.88           O
ATOM   1695  N   ARG   229     -50.907  67.879   1.241  1.00 75.07           N
ATOM   1696  CA  ARG   229     -49.649  68.119   0.601  1.00 75.07           C
ATOM   1697  CB  ARG   229     -49.259  69.609   0.596  1.00 75.07           C
ATOM   1698  CG  ARG   229     -47.958  69.891  -0.162  1.00 75.07           C
ATOM   1699  CD  ARG   229     -47.592  71.376  -0.273  1.00 75.07           C
ATOM   1700  NE  ARG   229     -46.760  71.743   0.909  1.00 75.07           N
ATOM   1701  CZ  ARG   229     -47.248  72.584   1.868  1.00 75.07           C
ATOM   1702  NH1 ARG   229     -48.503  73.108   1.750  1.00 75.07           N
ATOM   1703  NH2 ARG   229     -46.472  72.914   2.941  1.00 75.07           N
ATOM   1704  C   ARG   229     -48.569  67.367   1.305  1.00 75.07           C
ATOM   1705  O   ARG   229     -47.751  66.703   0.672  1.00 75.07           O
ATOM   1706  N   GLU   230     -48.548  67.439   2.645  1.00 90.40           N
ATOM   1707  CA  GLU   230     -47.518  66.807   3.416  1.00 90.40           C
ATOM   1708  CB  GLU   230     -47.551  67.227   4.896  1.00 90.40           C
ATOM   1709  CG  GLU   230     -46.291  66.825   5.664  1.00 90.40           C
ATOM   1710  CD  GLU   230     -46.288  67.556   7.001  1.00 90.40           C
ATOM   1711  OE1 GLU   230     -47.212  68.380   7.234  1.00 90.40           O
ATOM   1712  OE2 GLU   230     -45.352  67.302   7.806  1.00 90.40           O
ATOM   1713  C   GLU   230     -47.641  65.314   3.330  1.00 90.40           C
ATOM   1714  O   GLU   230     -46.641  64.600   3.381  1.00 90.40           O
ATOM   1715  N   LEU   231     -48.880  64.789   3.262  1.00117.85           N
ATOM   1716  CA  LEU   231     -49.041  63.364   3.184  1.00117.85           C
ATOM   1717  CB  LEU   231     -50.492  62.889   3.356  1.00117.85           C
ATOM   1718  CG  LEU   231     -50.908  62.758   4.832  1.00117.85           C
ATOM   1719  CD1 LEU   231     -50.204  61.556   5.483  1.00117.85           C
ATOM   1720  CD2 LEU   231     -50.664  64.055   5.614  1.00117.85           C
ATOM   1721  C   LEU   231     -48.521  62.812   1.896  1.00117.85           C
ATOM   1722  O   LEU   231     -47.750  61.854   1.886  1.00117.85           O
ATOM   1723  N   GLU   232     -48.916  63.423   0.770  1.00 65.61           N
ATOM   1724  CA  GLU   232     -48.555  62.944  -0.529  1.00 65.61           C
ATOM   1725  CB  GLU   232     -49.328  63.689  -1.632  1.00 65.61           C
ATOM   1726  CG  GLU   232     -50.837  63.439  -1.522  1.00 65.61           C
ATOM   1727  CD  GLU   232     -51.563  64.193  -2.626  1.00 65.61           C
ATOM   1728  OE1 GLU   232     -51.166  65.354  -2.915  1.00 65.61           O
ATOM   1729  OE2 GLU   232     -52.529  63.617  -3.193  1.00 65.61           O
ATOM   1730  C   GLU   232     -47.078  63.106  -0.732  1.00 65.61           C
ATOM   1731  O   GLU   232     -46.450  62.300  -1.415  1.00 65.61           O
ATOM   1732  N   ARG   233     -46.485  64.185  -0.190  1.00121.21           N
ATOM   1733  CA  ARG   233     -45.073  64.414  -0.353  1.00121.21           C
ATOM   1734  CB  ARG   233     -44.658  65.807   0.143  1.00121.21           C
ATOM   1735  CG  ARG   233     -44.856  66.897  -0.912  1.00121.21           C
ATOM   1736  CD  ARG   233     -46.221  66.858  -1.603  1.00121.21           C
ATOM   1737  NE  ARG   233     -46.146  65.782  -2.634  1.00121.21           N
ATOM   1738  CZ  ARG   233     -47.155  65.607  -3.536  1.00121.21           C
ATOM   1739  NH1 ARG   233     -48.267  66.396  -3.479  1.00121.21           N
ATOM   1740  NH2 ARG   233     -47.049  64.646  -4.500  1.00121.21           N
ATOM   1741  C   ARG   233     -44.239  63.388   0.358  1.00121.21           C
ATOM   1742  O   ARG   233     -43.343  62.782  -0.229  1.00121.21           O
ATOM   1743  N   GLU   234     -44.532  63.137   1.642  1.00 91.34           N
ATOM   1744  CA  GLU   234     -43.744  62.221   2.417  1.00 91.34           C
ATOM   1745  CB  GLU   234     -44.235  62.128   3.872  1.00 91.34           C
ATOM   1746  CG  GLU   234     -44.195  63.460   4.627  1.00 91.34           C
ATOM   1747  CD  GLU   234     -42.765  63.740   5.061  1.00 91.34           C
ATOM   1748  OE1 GLU   234     -41.869  63.770   4.175  1.00 91.34           O
ATOM   1749  OE2 GLU   234     -42.549  63.928   6.288  1.00 91.34           O
ATOM   1750  C   GLU   234     -43.906  60.862   1.821  1.00 91.34           C
ATOM   1751  O   GLU   234     -42.988  60.042   1.839  1.00 91.34           O
ATOM   1752  N   TYR   235     -45.130  60.574   1.347  1.00 73.36           N
ATOM   1753  CA  TYR   235     -45.428  59.301   0.767  1.00 73.36           C
ATOM   1754  CB  TYR   235     -46.937  59.069   0.594  1.00 73.36           C
ATOM   1755  CG  TYR   235     -47.105  57.607   0.380  1.00 73.36           C
ATOM   1756  CD1 TYR   235     -46.918  57.043  -0.860  1.00 73.36           C
ATOM   1757  CD2 TYR   235     -47.446  56.801   1.443  1.00 73.36           C
ATOM   1758  CE1 TYR   235     -47.070  55.689  -1.037  1.00 73.36           C
ATOM   1759  CE2 TYR   235     -47.601  55.446   1.272  1.00 73.36           C
ATOM   1760  CZ  TYR   235     -47.412  54.890   0.028  1.00 73.36           C
ATOM   1761  OH  TYR   235     -47.567  53.501  -0.157  1.00 73.36           O
ATOM   1762  C   TYR   235     -44.775  59.180  -0.577  1.00 73.36           C
ATOM   1763  O   TYR   235     -44.270  58.119  -0.930  1.00 73.36           O
ATOM   1764  N   ALA   236     -44.805  60.258  -1.384  1.00 40.67           N
ATOM   1765  CA  ALA   236     -44.260  60.245  -2.715  1.00 40.67           C
ATOM   1766  CB  ALA   236     -44.546  61.546  -3.484  1.00 40.67           C
ATOM   1767  C   ALA   236     -42.775  60.062  -2.688  1.00 40.67           C
ATOM   1768  O   ALA   236     -42.218  59.369  -3.538  1.00 40.67           O
ATOM   1769  N   ALA   237     -42.095  60.694  -1.713  1.00 52.31           N
ATOM   1770  CA  ALA   237     -40.661  60.687  -1.673  1.00 52.31           C
ATOM   1771  CB  ALA   237     -40.102  61.509  -0.499  1.00 52.31           C
ATOM   1772  C   ALA   237     -40.130  59.294  -1.533  1.00 52.31           C
ATOM   1773  O   ALA   237     -39.212  58.899  -2.249  1.00 52.31           O
ATOM   1774  N   ASN   238     -40.708  58.501  -0.616  1.00190.17           N
ATOM   1775  CA  ASN   238     -40.241  57.168  -0.375  1.00190.17           C
ATOM   1776  CB  ASN   238     -39.324  57.065   0.854  1.00190.17           C
ATOM   1777  CG  ASN   238     -38.038  57.807   0.517  1.00190.17           C
ATOM   1778  OD1 ASN   238     -37.447  57.602  -0.542  1.00190.17           O
ATOM   1779  ND2 ASN   238     -37.596  58.706   1.437  1.00190.17           N
ATOM   1780  C   ASN   238     -41.469  56.356  -0.118  1.00190.17           C
ATOM   1781  O   ASN   238     -42.421  56.408  -0.887  1.00190.17           O
ATOM   1782  N   LYS   239     -41.415  55.395   0.810  1.00185.13           N
ATOM   1783  CA  LYS   239     -42.631  54.745   1.208  1.00185.13           C
ATOM   1784  CB  LYS   239     -42.418  53.258   1.518  1.00185.13           C
ATOM   1785  CG  LYS   239     -41.352  53.023   2.580  1.00185.13           C
ATOM   1786  CD  LYS   239     -41.282  51.580   3.071  1.00185.13           C
ATOM   1787  CE  LYS   239     -40.119  51.354   4.032  1.00185.13           C
ATOM   1788  NZ  LYS   239     -38.859  51.773   3.380  1.00185.13           N
ATOM   1789  C   LYS   239     -43.271  55.390   2.399  1.00185.13           C
ATOM   1790  O   LYS   239     -44.480  55.623   2.432  1.00185.13           O
ATOM   1791  N   PHE   240     -42.453  55.707   3.426  1.00143.05           N
ATOM   1792  CA  PHE   240     -43.043  56.134   4.658  1.00143.05           C
ATOM   1793  CB  PHE   240     -43.373  54.928   5.558  1.00143.05           C
ATOM   1794  CG  PHE   240     -44.554  55.237   6.412  1.00143.05           C
ATOM   1795  CD1 PHE   240     -44.449  55.949   7.584  1.00143.05           C
ATOM   1796  CD2 PHE   240     -45.792  54.782   6.020  1.00143.05           C
ATOM   1797  CE1 PHE   240     -45.568  56.208   8.343  1.00143.05           C
ATOM   1798  CE2 PHE   240     -46.912  55.038   6.773  1.00143.05           C
ATOM   1799  CZ  PHE   240     -46.800  55.753   7.940  1.00143.05           C
ATOM   1800  C   PHE   240     -42.015  56.968   5.355  1.00143.05           C
ATOM   1801  O   PHE   240     -40.878  57.091   4.903  1.00143.05           O
ATOM   1802  N   ILE   241     -42.393  57.557   6.499  1.00 92.22           N
ATOM   1803  CA  ILE   241     -41.528  58.447   7.208  1.00 92.22           C
ATOM   1804  CB  ILE   241     -42.107  59.821   7.243  1.00 92.22           C
ATOM   1805  CG1 ILE   241     -43.545  59.733   7.767  1.00 92.22           C
ATOM   1806  CG2 ILE   241     -41.974  60.451   5.847  1.00 92.22           C
ATOM   1807  CD1 ILE   241     -44.235  61.084   7.848  1.00 92.22           C
ATOM   1808  C   ILE   241     -41.297  57.928   8.590  1.00 92.22           C
ATOM   1809  O   ILE   241     -42.067  57.125   9.116  1.00 92.22           O
ATOM   1810  N   THR   242     -40.183  58.369   9.202  1.00114.80           N
ATOM   1811  CA  THR   242     -39.786  57.892  10.494  1.00114.80           C
ATOM   1812  CB  THR   242     -38.422  58.357  10.897  1.00114.80           C
ATOM   1813  OG1 THR   242     -37.971  57.638  12.030  1.00114.80           O
ATOM   1814  CG2 THR   242     -38.514  59.846  11.250  1.00114.80           C
ATOM   1815  C   THR   242     -40.740  58.416  11.509  1.00114.80           C
ATOM   1816  O   THR   242     -41.571  59.269  11.218  1.00114.80           O
ATOM   1817  N   LYS   243     -40.634  57.920  12.752  1.00113.49           N
ATOM   1818  CA  LYS   243     -41.550  58.326  13.774  1.00113.49           C
ATOM   1819  CB  LYS   243     -41.252  57.668  15.130  1.00113.49           C
ATOM   1820  CG  LYS   243     -41.318  56.140  15.069  1.00113.49           C
ATOM   1821  CD  LYS   243     -42.641  55.615  14.509  1.00113.49           C
ATOM   1822  CE  LYS   243     -42.735  55.711  12.984  1.00113.49           C
ATOM   1823  NZ  LYS   243     -44.039  55.186  12.520  1.00113.49           N
ATOM   1824  C   LYS   243     -41.421  59.803  13.935  1.00113.49           C
ATOM   1825  O   LYS   243     -42.411  60.503  14.136  1.00113.49           O
ATOM   1826  N   ASP   244     -40.182  60.320  13.861  1.00 73.71           N
ATOM   1827  CA  ASP   244     -39.979  61.732  13.998  1.00 73.71           C
ATOM   1828  CB  ASP   244     -38.495  62.130  13.956  1.00 73.71           C
ATOM   1829  CG  ASP   244     -37.879  61.728  15.283  1.00 73.71           C
ATOM   1830  OD1 ASP   244     -38.594  61.852  16.312  1.00 73.71           O
ATOM   1831  OD2 ASP   244     -36.697  61.291  15.290  1.00 73.71           O
ATOM   1832  C   ASP   244     -40.643  62.427  12.857  1.00 73.71           C
ATOM   1833  O   ASP   244     -41.286  63.457  13.045  1.00 73.71           O
ATOM   1834  N   LYS   245     -40.482  61.888  11.635  1.00106.85           N
ATOM   1835  CA  LYS   245     -41.035  62.507  10.464  1.00106.85           C
ATOM   1836  CB  LYS   245     -40.514  61.887   9.157  1.00106.85           C
ATOM   1837  CG  LYS   245     -39.185  62.494   8.705  1.00106.85           C
ATOM   1838  CD  LYS   245     -38.041  62.295   9.695  1.00106.85           C
ATOM   1839  CE  LYS   245     -36.711  62.902   9.249  1.00106.85           C
ATOM   1840  NZ  LYS   245     -35.677  62.650  10.278  1.00106.85           N
ATOM   1841  C   LYS   245     -42.534  62.458  10.452  1.00106.85           C
ATOM   1842  O   LYS   245     -43.189  63.447  10.131  1.00106.85           O
ATOM   1843  N   ARG   246     -43.129  61.308  10.807  1.00 96.63           N
ATOM   1844  CA  ARG   246     -44.557  61.172  10.772  1.00 96.63           C
ATOM   1845  CB  ARG   246     -45.074  59.771  11.119  1.00 96.63           C
ATOM   1846  CG  ARG   246     -44.791  59.329  12.553  1.00 96.63           C
ATOM   1847  CD  ARG   246     -45.577  58.070  12.910  1.00 96.63           C
ATOM   1848  NE  ARG   246     -45.320  57.726  14.334  1.00 96.63           N
ATOM   1849  CZ  ARG   246     -45.982  56.665  14.884  1.00 96.63           C
ATOM   1850  NH1 ARG   246     -46.851  55.936  14.126  1.00 96.63           N
ATOM   1851  NH2 ARG   246     -45.777  56.328  16.191  1.00 96.63           N
ATOM   1852  C   ARG   246     -45.121  62.099  11.792  1.00 96.63           C
ATOM   1853  O   ARG   246     -46.247  62.579  11.665  1.00 96.63           O
ATOM   1854  N   ARG   247     -44.360  62.311  12.877  1.00 70.79           N
ATOM   1855  CA  ARG   247     -44.774  63.200  13.920  1.00 70.79           C
ATOM   1856  CB  ARG   247     -43.835  63.189  15.140  1.00 70.79           C
ATOM   1857  CG  ARG   247     -43.938  61.920  15.992  1.00 70.79           C
ATOM   1858  CD  ARG   247     -43.050  61.951  17.239  1.00 70.79           C
ATOM   1859  NE  ARG   247     -43.333  60.718  18.028  1.00 70.79           N
ATOM   1860  CZ  ARG   247     -42.621  60.450  19.161  1.00 70.79           C
ATOM   1861  NH1 ARG   247     -41.631  61.299  19.565  1.00 70.79           N
ATOM   1862  NH2 ARG   247     -42.901  59.332  19.893  1.00 70.79           N
ATOM   1863  C   ARG   247     -44.801  64.595  13.380  1.00 70.79           C
ATOM   1864  O   ARG   247     -45.672  65.389  13.731  1.00 70.79           O
ATOM   1865  N   LYS   248     -43.844  64.929  12.496  1.00117.37           N
ATOM   1866  CA  LYS   248     -43.757  66.261  11.978  1.00117.37           C
ATOM   1867  CB  LYS   248     -42.653  66.398  10.914  1.00117.37           C
ATOM   1868  CG  LYS   248     -41.263  65.941  11.373  1.00117.37           C
ATOM   1869  CD  LYS   248     -40.686  66.720  12.555  1.00117.37           C
ATOM   1870  CE  LYS   248     -39.299  66.231  12.985  1.00117.37           C
ATOM   1871  NZ  LYS   248     -38.289  66.624  11.976  1.00117.37           N
ATOM   1872  C   LYS   248     -45.055  66.536  11.295  1.00117.37           C
ATOM   1873  O   LYS   248     -45.623  67.620  11.427  1.00117.37           O
ATOM   1874  N   ILE   249     -45.564  65.540  10.545  1.00 68.41           N
ATOM   1875  CA  ILE   249     -46.792  65.744   9.845  1.00 68.41           C
ATOM   1876  CB  ILE   249     -47.223  64.553   9.045  1.00 68.41           C
ATOM   1877  CG1 ILE   249     -46.187  64.208   7.969  1.00 68.41           C
ATOM   1878  CG2 ILE   249     -48.622  64.850   8.478  1.00 68.41           C
ATOM   1879  CD1 ILE   249     -46.491  62.887   7.266  1.00 68.41           C
ATOM   1880  C   ILE   249     -47.877  65.971  10.833  1.00 68.41           C
ATOM   1881  O   ILE   249     -48.496  67.020  10.819  1.00 68.41           O
ATOM   1882  N   SER   250     -48.079  65.058  11.792  1.00 99.47           N
ATOM   1883  CA  SER   250     -49.186  65.206  12.697  1.00 99.47           C
ATOM   1884  CB  SER   250     -49.281  64.071  13.731  1.00 99.47           C
ATOM   1885  OG  SER   250     -48.159  64.102  14.599  1.00 99.47           O
ATOM   1886  C   SER   250     -49.016  66.488  13.443  1.00 99.47           C
ATOM   1887  O   SER   250     -49.986  67.052  13.941  1.00 99.47           O
ATOM   1888  N   ALA   251     -47.765  66.961  13.584  1.00 41.60           N
ATOM   1889  CA  ALA   251     -47.544  68.216  14.239  1.00 41.60           C
ATOM   1890  CB  ALA   251     -46.052  68.509  14.461  1.00 41.60           C
ATOM   1891  C   ALA   251     -48.094  69.331  13.396  1.00 41.60           C
ATOM   1892  O   ALA   251     -48.780  70.217  13.902  1.00 41.60           O
ATOM   1893  N   ALA   252     -47.768  69.327  12.084  1.00 54.96           N
ATOM   1894  CA  ALA   252     -48.203  70.347  11.163  1.00 54.96           C
ATOM   1895  CB  ALA   252     -47.493  70.250   9.801  1.00 54.96           C
ATOM   1896  C   ALA   252     -49.677  70.241  10.900  1.00 54.96           C
ATOM   1897  O   ALA   252     -50.401  71.231  10.831  1.00 54.96           O
ATOM   1898  N   THR   253     -50.126  68.997  10.700  1.00 78.70           N
ATOM   1899  CA  THR   253     -51.450  68.548  10.398  1.00 78.70           C
ATOM   1900  CB  THR   253     -51.492  67.146   9.869  1.00 78.70           C
ATOM   1901  OG1 THR   253     -50.978  66.238  10.831  1.00 78.70           O
ATOM   1902  CG2 THR   253     -50.652  67.089   8.582  1.00 78.70           C
ATOM   1903  C   THR   253     -52.293  68.632  11.621  1.00 78.70           C
ATOM   1904  O   THR   253     -53.518  68.626  11.540  1.00 78.70           O
ATOM   1905  N   SER   254     -51.639  68.700  12.794  1.00104.64           N
ATOM   1906  CA  SER   254     -52.308  68.729  14.063  1.00104.64           C
ATOM   1907  CB  SER   254     -53.130  70.010  14.287  1.00104.64           C
ATOM   1908  OG  SER   254     -53.760  69.963  15.559  1.00104.64           O
ATOM   1909  C   SER   254     -53.220  67.553  14.219  1.00104.64           C
ATOM   1910  O   SER   254     -54.442  67.678  14.203  1.00104.64           O
ATOM   1911  N   LEU   255     -52.621  66.354  14.349  1.00112.12           N
ATOM   1912  CA  LEU   255     -53.344  65.132  14.531  1.00112.12           C
ATOM   1913  CB  LEU   255     -53.014  64.118  13.428  1.00112.12           C
ATOM   1914  CG  LEU   255     -53.254  64.670  12.014  1.00112.12           C
ATOM   1915  CD1 LEU   255     -52.910  63.623  10.946  1.00112.12           C
ATOM   1916  CD2 LEU   255     -54.675  65.230  11.856  1.00112.12           C
ATOM   1917  C   LEU   255     -52.837  64.538  15.808  1.00112.12           C
ATOM   1918  O   LEU   255     -52.512  65.231  16.770  1.00112.12           O
ATOM   1919  N   SER   256     -52.869  63.202  15.872  1.00189.51           N
ATOM   1920  CA  SER   256     -52.218  62.474  16.913  1.00189.51           C
ATOM   1921  CB  SER   256     -53.190  61.801  17.895  1.00189.51           C
ATOM   1922  OG  SER   256     -53.962  62.789  18.560  1.00189.51           O
ATOM   1923  C   SER   256     -51.639  61.407  16.086  1.00189.51           C
ATOM   1924  O   SER   256     -52.424  60.622  15.592  1.00189.51           O
ATOM   1925  N   GLU   257     -50.308  61.241  16.062  1.00247.86           N
ATOM   1926  CA  GLU   257     -49.533  60.518  15.086  1.00247.86           C
ATOM   1927  CB  GLU   257     -48.126  60.257  15.621  1.00247.86           C
ATOM   1928  CG  GLU   257     -48.165  59.725  17.049  1.00247.86           C
ATOM   1929  CD  GLU   257     -46.791  59.958  17.648  1.00247.86           C
ATOM   1930  OE1 GLU   257     -45.902  59.091  17.445  1.00247.86           O
ATOM   1931  OE2 GLU   257     -46.609  61.014  18.310  1.00247.86           O
ATOM   1932  C   GLU   257     -50.145  59.225  14.644  1.00247.86           C
ATOM   1933  O   GLU   257     -49.952  58.847  13.489  1.00247.86           O
ATOM   1934  N   ARG   258     -50.893  58.512  15.498  1.00127.30           N
ATOM   1935  CA  ARG   258     -51.497  57.281  15.064  1.00127.30           C
ATOM   1936  CB  ARG   258     -52.429  56.679  16.126  1.00127.30           C
ATOM   1937  CG  ARG   258     -51.695  56.225  17.388  1.00127.30           C
ATOM   1938  CD  ARG   258     -52.625  55.625  18.444  1.00127.30           C
ATOM   1939  NE  ARG   258     -53.377  54.519  17.787  1.00127.30           N
ATOM   1940  CZ  ARG   258     -53.904  53.506  18.535  1.00127.30           C
ATOM   1941  NH1 ARG   258     -53.739  53.498  19.890  1.00127.30           N
ATOM   1942  NH2 ARG   258     -54.595  52.499  17.925  1.00127.30           N
ATOM   1943  C   ARG   258     -52.331  57.591  13.853  1.00127.30           C
ATOM   1944  O   ARG   258     -52.454  56.778  12.941  1.00127.30           O
ATOM   1945  N   GLN   259     -52.912  58.799  13.827  1.00 51.24           N
ATOM   1946  CA  GLN   259     -53.727  59.316  12.772  1.00 51.24           C
ATOM   1947  CB  GLN   259     -54.289  60.710  13.094  1.00 51.24           C
ATOM   1948  CG  GLN   259     -55.318  60.704  14.225  1.00 51.24           C
ATOM   1949  CD  GLN   259     -56.575  60.026  13.697  1.00 51.24           C
ATOM   1950  OE1 GLN   259     -56.512  58.964  13.081  1.00 51.24           O
ATOM   1951  NE2 GLN   259     -57.753  60.663  13.938  1.00 51.24           N
ATOM   1952  C   GLN   259     -52.926  59.439  11.517  1.00 51.24           C
ATOM   1953  O   GLN   259     -53.433  59.124  10.449  1.00 51.24           O
ATOM   1954  N   ILE   260     -51.667  59.912  11.581  1.00132.71           N
ATOM   1955  CA  ILE   260     -50.913  60.038  10.366  1.00132.71           C
ATOM   1956  CB  ILE   260     -49.589  60.746  10.524  1.00132.71           C
ATOM   1957  CG1 ILE   260     -49.040  61.134   9.142  1.00132.71           C
ATOM   1958  CG2 ILE   260     -48.621  59.866  11.328  1.00132.71           C
ATOM   1959  CD1 ILE   260     -49.883  62.183   8.422  1.00132.71           C
ATOM   1960  C   ILE   260     -50.684  58.665   9.836  1.00132.71           C
ATOM   1961  O   ILE   260     -50.843  58.410   8.645  1.00132.71           O
ATOM   1962  N   THR   261     -50.364  57.727  10.740  1.00 56.39           N
ATOM   1963  CA  THR   261     -50.056  56.379  10.380  1.00 56.39           C
ATOM   1964  CB  THR   261     -49.926  55.524  11.600  1.00 56.39           C
ATOM   1965  OG1 THR   261     -48.999  56.117  12.494  1.00 56.39           O
ATOM   1966  CG2 THR   261     -49.425  54.131  11.185  1.00 56.39           C
ATOM   1967  C   THR   261     -51.232  55.879   9.614  1.00 56.39           C
ATOM   1968  O   THR   261     -51.092  55.272   8.556  1.00 56.39           O
ATOM   1969  N   ILE   262     -52.435  56.147  10.141  1.00108.34           N
ATOM   1970  CA  ILE   262     -53.653  55.783   9.487  1.00108.34           C
ATOM   1971  CB  ILE   262     -54.874  55.968  10.340  1.00108.34           C
ATOM   1972  CG1 ILE   262     -55.027  54.768  11.295  1.00108.34           C
ATOM   1973  CG2 ILE   262     -56.084  56.171   9.413  1.00108.34           C
ATOM   1974  CD1 ILE   262     -53.841  54.529  12.224  1.00108.34           C
ATOM   1975  C   ILE   262     -53.796  56.550   8.213  1.00108.34           C
ATOM   1976  O   ILE   262     -54.299  56.028   7.223  1.00108.34           O
ATOM   1977  N   TRP   263     -53.357  57.817   8.205  1.00 77.44           N
ATOM   1978  CA  TRP   263     -53.524  58.677   7.076  1.00 77.44           C
ATOM   1979  CB  TRP   263     -52.988  60.093   7.353  1.00 77.44           C
ATOM   1980  CG  TRP   263     -53.479  61.140   6.384  1.00 77.44           C
ATOM   1981  CD2 TRP   263     -53.610  62.530   6.716  1.00 77.44           C
ATOM   1982  CD1 TRP   263     -53.936  61.005   5.108  1.00 77.44           C
ATOM   1983  NE1 TRP   263     -54.366  62.222   4.632  1.00 77.44           N
ATOM   1984  CE2 TRP   263     -54.168  63.171   5.610  1.00 77.44           C
ATOM   1985  CE3 TRP   263     -53.315  63.211   7.860  1.00 77.44           C
ATOM   1986  CZ2 TRP   263     -54.446  64.508   5.630  1.00 77.44           C
ATOM   1987  CZ3 TRP   263     -53.560  64.565   7.861  1.00 77.44           C
ATOM   1988  CH2 TRP   263     -54.119  65.203   6.772  1.00 77.44           C
ATOM   1989  C   TRP   263     -52.776  58.056   5.943  1.00 77.44           C
ATOM   1990  O   TRP   263     -53.277  57.982   4.822  1.00 77.44           O
ATOM   1991  N   PHE   264     -51.562  57.549   6.221  1.00 69.62           N
ATOM   1992  CA  PHE   264     -50.781  56.920   5.199  1.00 69.62           C
ATOM   1993  CB  PHE   264     -49.413  56.434   5.709  1.00 69.62           C
ATOM   1994  CG  PHE   264     -48.516  57.620   5.812  1.00 69.62           C
ATOM   1995  CD1 PHE   264     -48.783  58.634   6.702  1.00 69.62           C
ATOM   1996  CD2 PHE   264     -47.386  57.701   5.029  1.00 69.62           C
ATOM   1997  CE1 PHE   264     -47.946  59.722   6.793  1.00 69.62           C
ATOM   1998  CE2 PHE   264     -46.545  58.784   5.118  1.00 69.62           C
ATOM   1999  CZ  PHE   264     -46.828  59.800   5.999  1.00 69.62           C
ATOM   2000  C   PHE   264     -51.539  55.736   4.686  1.00 69.62           C
ATOM   2001  O   PHE   264     -51.598  55.502   3.481  1.00 69.62           O
ATOM   2002  N   GLN   265     -52.153  54.960   5.595  1.00 76.39           N
ATOM   2003  CA  GLN   265     -52.875  53.782   5.204  1.00 76.39           C
ATOM   2004  CB  GLN   265     -53.530  53.083   6.409  1.00 76.39           C
ATOM   2005  CG  GLN   265     -52.544  52.622   7.484  1.00 76.39           C
ATOM   2006  CD  GLN   265     -51.836  51.377   6.978  1.00 76.39           C
ATOM   2007  OE1 GLN   265     -52.470  50.443   6.491  1.00 76.39           O
ATOM   2008  NE2 GLN   265     -50.481  51.361   7.093  1.00 76.39           N
ATOM   2009  C   GLN   265     -53.996  54.200   4.308  1.00 76.39           C
ATOM   2010  O   GLN   265     -54.242  53.584   3.272  1.00 76.39           O
ATOM   2011  N   ASN   266     -54.701  55.279   4.692  1.00 53.21           N
ATOM   2012  CA  ASN   266     -55.833  55.755   3.953  1.00 53.21           C
ATOM   2013  CB  ASN   266     -56.545  56.911   4.671  1.00 53.21           C
ATOM   2014  CG  ASN   266     -57.882  57.139   3.986  1.00 53.21           C
ATOM   2015  OD1 ASN   266     -58.876  56.484   4.295  1.00 53.21           O
ATOM   2016  ND2 ASN   266     -57.909  58.103   3.028  1.00 53.21           N
ATOM   2017  C   ASN   266     -55.362  56.239   2.623  1.00 53.21           C
ATOM   2018  O   ASN   266     -56.003  56.019   1.596  1.00 53.21           O
ATOM   2019  N   ARG   267     -54.198  56.906   2.603  1.00195.81           N
ATOM   2020  CA  ARG   267     -53.705  57.401   1.358  1.00195.81           C
ATOM   2021  CB  ARG   267     -52.352  58.123   1.460  1.00195.81           C
ATOM   2022  CG  ARG   267     -52.481  59.568   1.931  1.00195.81           C
ATOM   2023  CD  ARG   267     -53.618  60.304   1.222  1.00195.81           C
ATOM   2024  NE  ARG   267     -53.436  60.114  -0.244  1.00195.81           N
ATOM   2025  CZ  ARG   267     -54.498  60.288  -1.083  1.00195.81           C
ATOM   2026  NH1 ARG   267     -55.724  60.609  -0.573  1.00195.81           N
ATOM   2027  NH2 ARG   267     -54.335  60.143  -2.430  1.00195.81           N
ATOM   2028  C   ARG   267     -53.508  56.224   0.481  1.00195.81           C
ATOM   2029  O   ARG   267     -53.749  56.301  -0.717  1.00195.81           O
ATOM   2030  N   ARG   268     -53.048  55.105   1.061  1.00153.99           N
ATOM   2031  CA  ARG   268     -52.845  53.910   0.302  1.00153.99           C
ATOM   2032  CB  ARG   268     -52.206  52.780   1.117  1.00153.99           C
ATOM   2033  CG  ARG   268     -50.695  52.924   1.249  1.00153.99           C
ATOM   2034  CD  ARG   268     -49.938  52.090   0.216  1.00153.99           C
ATOM   2035  NE  ARG   268     -50.258  52.631  -1.134  1.00153.99           N
ATOM   2036  CZ  ARG   268     -51.296  52.112  -1.853  1.00153.99           C
ATOM   2037  NH1 ARG   268     -52.040  51.089  -1.339  1.00153.99           N
ATOM   2038  NH2 ARG   268     -51.586  52.613  -3.088  1.00153.99           N
ATOM   2039  C   ARG   268     -54.153  53.404  -0.191  1.00153.99           C
ATOM   2040  O   ARG   268     -54.240  52.898  -1.307  1.00153.99           O
ATOM   2041  N   VAL   269     -55.205  53.489   0.642  1.00131.93           N
ATOM   2042  CA  VAL   269     -56.461  52.959   0.210  1.00131.93           C
ATOM   2043  CB  VAL   269     -57.529  52.897   1.277  1.00131.93           C
ATOM   2044  CG1 VAL   269     -56.948  52.163   2.491  1.00131.93           C
ATOM   2045  CG2 VAL   269     -58.113  54.282   1.575  1.00131.93           C
ATOM   2046  C   VAL   269     -56.977  53.796  -0.908  1.00131.93           C
ATOM   2047  O   VAL   269     -57.545  53.276  -1.864  1.00131.93           O
ATOM   2048  N   LYS   270     -56.825  55.127  -0.787  1.00124.85           N
ATOM   2049  CA  LYS   270     -57.319  56.054  -1.761  1.00124.85           C
ATOM   2050  CB  LYS   270     -57.344  57.506  -1.259  1.00124.85           C
ATOM   2051  CG  LYS   270     -58.673  57.881  -0.601  1.00124.85           C
ATOM   2052  CD  LYS   270     -59.040  57.040   0.619  1.00124.85           C
ATOM   2053  CE  LYS   270     -60.376  57.445   1.246  1.00124.85           C
ATOM   2054  NZ  LYS   270     -60.736  56.501   2.326  1.00124.85           N
ATOM   2055  C   LYS   270     -56.593  56.033  -3.061  1.00124.85           C
ATOM   2056  O   LYS   270     -57.216  56.078  -4.116  1.00124.85           O
ATOM   2057  N   GLU   271     -55.259  55.956  -3.034  1.00147.80           N
ATOM   2058  CA  GLU   271     -54.477  56.080  -4.230  1.00147.80           C
ATOM   2059  CB  GLU   271     -52.987  55.895  -3.936  1.00147.80           C
ATOM   2060  CG  GLU   271     -52.410  56.945  -3.005  1.00147.80           C
ATOM   2061  CD  GLU   271     -51.216  56.306  -2.314  1.00147.80           C
ATOM   2062  OE1 GLU   271     -50.835  55.175  -2.715  1.00147.80           O
ATOM   2063  OE2 GLU   271     -50.679  56.934  -1.364  1.00147.80           O
ATOM   2064  C   GLU   271     -54.795  54.983  -5.180  1.00147.80           C
ATOM   2065  O   GLU   271     -54.987  55.205  -6.373  1.00147.80           O
ATOM   2066  N   LYS   272     -54.917  53.769  -4.638  1.00116.18           N
ATOM   2067  CA  LYS   272     -55.011  52.567  -5.400  1.00116.18           C
ATOM   2068  CB  LYS   272     -55.283  51.349  -4.502  1.00116.18           C
ATOM   2069  CG  LYS   272     -56.592  51.491  -3.720  1.00116.18           C
ATOM   2070  CD  LYS   272     -57.062  50.217  -3.016  1.00116.18           C
ATOM   2071  CE  LYS   272     -58.373  50.405  -2.247  1.00116.18           C
ATOM   2072  NZ  LYS   272     -58.768  49.139  -1.593  1.00116.18           N
ATOM   2073  C   LYS   272     -56.134  52.646  -6.367  1.00116.18           C
ATOM   2074  O   LYS   272     -56.015  52.142  -7.480  1.00116.18           O
ATOM   2075  N   LYS   273     -57.255  53.279  -5.996  1.00179.26           N
ATOM   2076  CA  LYS   273     -58.357  53.152  -6.892  1.00179.26           C
ATOM   2077  CB  LYS   273     -59.723  53.646  -6.358  1.00179.26           C
ATOM   2078  CG  LYS   273     -60.125  55.104  -6.610  1.00179.26           C
ATOM   2079  CD  LYS   273     -59.303  56.154  -5.875  1.00179.26           C
ATOM   2080  CE  LYS   273     -59.967  57.532  -5.843  1.00179.26           C
ATOM   2081  NZ  LYS   273     -61.087  57.527  -4.873  1.00179.26           N
ATOM   2082  C   LYS   273     -58.072  53.795  -8.215  1.00179.26           C
ATOM   2083  O   LYS   273     -58.456  53.263  -9.254  1.00179.26           O
ATOM   2084  N   VAL   274     -57.350  54.929  -8.227  1.00134.42           N
ATOM   2085  CA  VAL   274     -57.255  55.686  -9.439  1.00134.42           C
ATOM   2086  CB  VAL   274     -57.252  57.160  -9.184  1.00134.42           C
ATOM   2087  CG1 VAL   274     -55.948  57.527  -8.458  1.00134.42           C
ATOM   2088  CG2 VAL   274     -57.439  57.879 -10.524  1.00134.42           C
ATOM   2089  C   VAL   274     -56.048  55.404 -10.280  1.00134.42           C
ATOM   2090  O   VAL   274     -54.966  55.075  -9.800  1.00134.42           O
ATOM   2091  N   LEU   275     -56.259  55.494 -11.608  1.00144.14           N
ATOM   2092  CA  LEU   275     -55.223  55.511 -12.597  1.00144.14           C
ATOM   2093  CB  LEU   275     -54.225  56.659 -12.287  1.00144.14           C
ATOM   2094  CG  LEU   275     -53.014  56.877 -13.220  1.00144.14           C
ATOM   2095  CD1 LEU   275     -52.383  58.250 -12.947  1.00144.14           C
ATOM   2096  CD2 LEU   275     -51.942  55.788 -13.060  1.00144.14           C
ATOM   2097  C   LEU   275     -54.558  54.176 -12.682  1.00144.14           C
ATOM   2098  O   LEU   275     -53.821  53.897 -13.622  1.00144.14           O
ATOM   2099  N   ALA   276     -54.862  53.285 -11.732  1.00 55.30           N
ATOM   2100  CA  ALA   276     -54.259  51.988 -11.649  1.00 55.30           C
ATOM   2101  CB  ALA   276     -54.627  51.256 -10.348  1.00 55.30           C
ATOM   2102  C   ALA   276     -54.671  51.112 -12.779  1.00 55.30           C
ATOM   2103  O   ALA   276     -53.873  50.335 -13.299  1.00 55.30           O
ATOM   2104  N   LYS   277     -55.937  51.228 -13.201  1.00 84.48           N
ATOM   2105  CA  LYS   277     -56.476  50.283 -14.125  1.00 84.48           C
ATOM   2106  CB  LYS   277     -57.933  50.586 -14.508  1.00 84.48           C
ATOM   2107  CG  LYS   277     -58.510  49.573 -15.497  1.00 84.48           C
ATOM   2108  CD  LYS   277     -60.030  49.648 -15.646  1.00 84.48           C
ATOM   2109  CE  LYS   277     -60.591  48.627 -16.638  1.00 84.48           C
ATOM   2110  NZ  LYS   277     -60.364  47.255 -16.129  1.00 84.48           N
ATOM   2111  C   LYS   277     -55.694  50.221 -15.398  1.00 84.48           C
ATOM   2112  O   LYS   277     -55.415  49.124 -15.878  1.00 84.48           O
ATOM   2113  N   VAL   278     -55.287  51.371 -15.966  1.00119.77           N
ATOM   2114  CA  VAL   278     -54.726  51.320 -17.286  1.00119.77           C
ATOM   2115  CB  VAL   278     -54.347  52.681 -17.808  1.00119.77           C
ATOM   2116  CG1 VAL   278     -55.638  53.496 -17.989  1.00119.77           C
ATOM   2117  CG2 VAL   278     -53.349  53.342 -16.843  1.00119.77           C
ATOM   2118  C   VAL   278     -53.532  50.413 -17.392  1.00119.77           C
ATOM   2119  O   VAL   278     -53.588  49.418 -18.112  1.00119.77           O
ATOM   2120  N   LYS   279     -52.423  50.685 -16.681  1.00105.58           N
ATOM   2121  CA  LYS   279     -51.305  49.807 -16.872  1.00105.58           C
ATOM   2122  CB  LYS   279     -50.002  50.304 -16.225  1.00105.58           C
ATOM   2123  CG  LYS   279     -48.804  49.417 -16.576  1.00105.58           C
ATOM   2124  CD  LYS   279     -47.444  50.058 -16.296  1.00105.58           C
ATOM   2125  CE  LYS   279     -46.263  49.153 -16.657  1.00105.58           C
ATOM   2126  NZ  LYS   279     -44.983  49.839 -16.366  1.00105.58           N
ATOM   2127  C   LYS   279     -51.627  48.478 -16.278  1.00105.58           C
ATOM   2128  O   LYS   279     -51.426  47.435 -16.897  1.00105.58           O
ATOM   2129  N   ASN   280     -52.152  48.501 -15.039  1.00204.15           N
ATOM   2130  CA  ASN   280     -52.475  47.324 -14.285  1.00204.15           C
ATOM   2131  CB  ASN   280     -53.328  46.324 -15.089  1.00204.15           C
ATOM   2132  CG  ASN   280     -53.911  45.284 -14.138  1.00204.15           C
ATOM   2133  OD1 ASN   280     -53.246  44.321 -13.758  1.00204.15           O
ATOM   2134  ND2 ASN   280     -55.197  45.483 -13.743  1.00204.15           N
ATOM   2135  C   ASN   280     -51.191  46.657 -13.885  1.00204.15           C
ATOM   2136  O   ASN   280     -51.191  45.675 -13.146  1.00204.15           O
ATOM   2137  N   SER   281     -50.049  47.206 -14.341  1.00 92.23           N
ATOM   2138  CA  SER   281     -48.763  46.703 -13.971  1.00 92.23           C
ATOM   2139  CB  SER   281     -47.623  47.274 -14.831  1.00 92.23           C
ATOM   2140  OG  SER   281     -47.768  46.849 -16.178  1.00 92.23           O
ATOM   2141  C   SER   281     -48.547  47.163 -12.576  1.00 92.23           C
ATOM   2142  O   SER   281     -47.764  46.590 -11.820  1.00 92.23           O
ATOM   2143  N   ALA   282     -49.284  48.223 -12.202  1.00 53.10           N
ATOM   2144  CA  ALA   282     -49.128  48.807 -10.910  1.00 53.10           C
ATOM   2145  CB  ALA   282     -49.315  47.800  -9.763  1.00 53.10           C
ATOM   2146  C   ALA   282     -47.745  49.353 -10.839  1.00 53.10           C
ATOM   2147  O   ALA   282     -47.201  49.560  -9.756  1.00 53.10           O
ATOM   2148  N   THR   283     -47.143  49.619 -12.013  1.00115.14           N
ATOM   2149  CA  THR   283     -45.827  50.181 -12.019  1.00115.14           C
ATOM   2150  CB  THR   283     -45.238  50.336 -13.397  1.00115.14           C
ATOM   2151  OG1 THR   283     -43.856  50.644 -13.299  1.00115.14           O
ATOM   2152  CG2 THR   283     -45.970  51.454 -14.156  1.00115.14           C
ATOM   2153  C   THR   283     -45.799  51.528 -11.338  1.00115.14           C
ATOM   2154  O   THR   283     -44.929  51.687 -10.483  1.00115.14           O
ATOM   2155  N   PRO   284     -46.646  52.518 -11.607  1.00 59.71           N
ATOM   2156  CA  PRO   284     -46.508  53.792 -10.946  1.00 59.71           C
ATOM   2157  CD  PRO   284     -48.007  52.349 -12.109  1.00 59.71           C
ATOM   2158  CB  PRO   284     -47.678  54.643 -11.429  1.00 59.71           C
ATOM   2159  CG  PRO   284     -48.781  53.601 -11.667  1.00 59.71           C
ATOM   2160  C   PRO   284     -46.581  53.603  -9.466  1.00 59.71           C
ATOM   2161  O   PRO   284     -47.674  53.218  -8.972  1.00 59.71           O
ATOM   2162  OXT PRO   284     -45.544  53.834  -8.789  1.00 59.71           O
TER    2163      PRO   284
END
