# Supplementary material for: Computational Modeling of complete HOXB13 protein for predicting the functional effect of SNPs and the associated role in hereditary prostate cancer
Source: Sci Rep. 2017 Mar 8;7:43830. doi: 10.1038/srep43830 (PMC5363706; doi:10.1038/srep43830)
Supplement: Supplementary Dataset [file srep43830-s1.zip › SR Supplementary Data Files Complete/HOXB13 Modeller/HOXB13 Modeller/hoxb13.B99990030.pdb]

EXPDTA    THEORETICAL MODEL, MODELLER 9.17 2016/07/18 10:48:05
REMARK   6 MODELLER OBJECTIVE FUNCTION:      1849.0660
REMARK   6 MODELLER BEST TEMPLATE % SEQ ID:  80.822
REMARK   6 SEQUENCE: hoxb13
REMARK   6 DOPE score: -10516.29102
REMARK   6 GA341 score: 1.00000
REMARK   6 TEMPLATE: 2l7z 1:A - 73:A MODELS 1: - 284: AT 80.8%
ATOM      1  N   MET     1     -58.157  23.474  -2.799  1.00158.16           N
ATOM      2  CA  MET     1     -57.971  22.511  -1.689  1.00158.16           C
ATOM      3  CB  MET     1     -58.983  21.359  -1.799  1.00158.16           C
ATOM      4  CG  MET     1     -60.429  21.790  -1.549  1.00158.16           C
ATOM      5  SD  MET     1     -60.777  22.287   0.165  1.00158.16           S
ATOM      6  CE  MET     1     -60.752  20.596   0.828  1.00158.16           C
ATOM      7  C   MET     1     -56.592  21.927  -1.715  1.00158.16           C
ATOM      8  O   MET     1     -55.626  22.644  -1.975  1.00158.16           O
ATOM      9  N   GLU     2     -56.474  20.606  -1.431  1.00257.08           N
ATOM     10  CA  GLU     2     -55.197  19.940  -1.401  1.00257.08           C
ATOM     11  CB  GLU     2     -54.813  19.393  -0.015  1.00257.08           C
ATOM     12  CG  GLU     2     -54.402  20.480   0.979  1.00257.08           C
ATOM     13  CD  GLU     2     -53.017  20.967   0.575  1.00257.08           C
ATOM     14  OE1 GLU     2     -52.129  20.102   0.350  1.00257.08           O
ATOM     15  OE2 GLU     2     -52.830  22.209   0.479  1.00257.08           O
ATOM     16  C   GLU     2     -55.221  18.768  -2.338  1.00257.08           C
ATOM     17  O   GLU     2     -56.242  18.116  -2.550  1.00257.08           O
ATOM     18  N   PRO     3     -54.067  18.517  -2.899  1.00163.57           N
ATOM     19  CA  PRO     3     -53.861  17.485  -3.884  1.00163.57           C
ATOM     20  CD  PRO     3     -52.824  18.906  -2.253  1.00163.57           C
ATOM     21  CB  PRO     3     -52.359  17.484  -4.158  1.00163.57           C
ATOM     22  CG  PRO     3     -51.761  17.950  -2.819  1.00163.57           C
ATOM     23  C   PRO     3     -54.330  16.114  -3.493  1.00163.57           C
ATOM     24  O   PRO     3     -55.033  15.494  -4.289  1.00163.57           O
ATOM     25  N   GLY     4     -53.965  15.604  -2.298  1.00 84.51           N
ATOM     26  CA  GLY     4     -54.398  14.274  -1.964  1.00 84.51           C
ATOM     27  C   GLY     4     -53.233  13.504  -1.416  1.00 84.51           C
ATOM     28  O   GLY     4     -52.194  14.075  -1.087  1.00 84.51           O
ATOM     29  N   ASN     5     -53.390  12.165  -1.304  1.00246.78           N
ATOM     30  CA  ASN     5     -52.360  11.324  -0.756  1.00246.78           C
ATOM     31  CB  ASN     5     -52.719  10.775   0.638  1.00246.78           C
ATOM     32  CG  ASN     5     -51.506  10.073   1.233  1.00246.78           C
ATOM     33  OD1 ASN     5     -51.298   8.879   1.026  1.00246.78           O
ATOM     34  ND2 ASN     5     -50.680  10.835   2.000  1.00246.78           N
ATOM     35  C   ASN     5     -52.165  10.151  -1.670  1.00246.78           C
ATOM     36  O   ASN     5     -53.003   9.869  -2.526  1.00246.78           O
ATOM     37  N   TYR     6     -51.022   9.445  -1.518  1.00329.18           N
ATOM     38  CA  TYR     6     -50.719   8.301  -2.334  1.00329.18           C
ATOM     39  CB  TYR     6     -49.466   8.483  -3.209  1.00329.18           C
ATOM     40  CG  TYR     6     -49.126   7.153  -3.795  1.00329.18           C
ATOM     41  CD1 TYR     6     -49.778   6.679  -4.910  1.00329.18           C
ATOM     42  CD2 TYR     6     -48.143   6.378  -3.222  1.00329.18           C
ATOM     43  CE1 TYR     6     -49.456   5.452  -5.441  1.00329.18           C
ATOM     44  CE2 TYR     6     -47.816   5.151  -3.748  1.00329.18           C
ATOM     45  CZ  TYR     6     -48.473   4.685  -4.861  1.00329.18           C
ATOM     46  OH  TYR     6     -48.140   3.426  -5.404  1.00329.18           O
ATOM     47  C   TYR     6     -50.450   7.131  -1.441  1.00329.18           C
ATOM     48  O   TYR     6     -49.892   7.275  -0.354  1.00329.18           O
ATOM     49  N   ALA     7     -50.865   5.927  -1.888  1.00275.03           N
ATOM     50  CA  ALA     7     -50.641   4.733  -1.125  1.00275.03           C
ATOM     51  CB  ALA     7     -51.892   4.229  -0.385  1.00275.03           C
ATOM     52  C   ALA     7     -50.241   3.661  -2.088  1.00275.03           C
ATOM     53  O   ALA     7     -50.526   3.750  -3.282  1.00275.03           O
ATOM     54  N   THR     8     -49.540   2.622  -1.592  1.00303.93           N
ATOM     55  CA  THR     8     -49.132   1.554  -2.458  1.00303.93           C
ATOM     56  CB  THR     8     -47.646   1.343  -2.494  1.00303.93           C
ATOM     57  OG1 THR     8     -47.307   0.402  -3.503  1.00303.93           O
ATOM     58  CG2 THR     8     -47.187   0.835  -1.117  1.00303.93           C
ATOM     59  C   THR     8     -49.741   0.290  -1.945  1.00303.93           C
ATOM     60  O   THR     8     -49.818   0.070  -0.737  1.00303.93           O
ATOM     61  N   LEU     9     -50.214  -0.569  -2.869  1.00259.27           N
ATOM     62  CA  LEU     9     -50.802  -1.817  -2.481  1.00259.27           C
ATOM     63  CB  LEU     9     -52.290  -1.914  -2.891  1.00259.27           C
ATOM     64  CG  LEU     9     -53.089  -3.145  -2.396  1.00259.27           C
ATOM     65  CD1 LEU     9     -54.542  -3.066  -2.889  1.00259.27           C
ATOM     66  CD2 LEU     9     -52.449  -4.486  -2.786  1.00259.27           C
ATOM     67  C   LEU     9     -50.022  -2.875  -3.194  1.00259.27           C
ATOM     68  O   LEU     9     -49.684  -2.722  -4.366  1.00259.27           O
ATOM     69  N   ASP    10     -49.693  -3.975  -2.490  1.00195.16           N
ATOM     70  CA  ASP    10     -48.952  -5.024  -3.124  1.00195.16           C
ATOM     71  CB  ASP    10     -48.114  -5.867  -2.143  1.00195.16           C
ATOM     72  CG  ASP    10     -47.288  -6.874  -2.936  1.00195.16           C
ATOM     73  OD1 ASP    10     -47.390  -6.877  -4.192  1.00195.16           O
ATOM     74  OD2 ASP    10     -46.536  -7.653  -2.291  1.00195.16           O
ATOM     75  C   ASP    10     -49.935  -5.941  -3.772  1.00195.16           C
ATOM     76  O   ASP    10     -50.726  -6.602  -3.101  1.00195.16           O
ATOM     77  N   GLY    11     -49.916  -5.985  -5.117  1.00103.48           N
ATOM     78  CA  GLY    11     -50.788  -6.861  -5.839  1.00103.48           C
ATOM     79  C   GLY    11     -52.036  -6.110  -6.159  1.00103.48           C
ATOM     80  O   GLY    11     -52.420  -5.183  -5.447  1.00103.48           O
ATOM     81  N   ALA    12     -52.703  -6.505  -7.259  1.00254.79           N
ATOM     82  CA  ALA    12     -53.929  -5.871  -7.638  1.00254.79           C
ATOM     83  CB  ALA    12     -53.738  -4.690  -8.605  1.00254.79           C
ATOM     84  C   ALA    12     -54.737  -6.901  -8.354  1.00254.79           C
ATOM     85  O   ALA    12     -54.196  -7.859  -8.899  1.00254.79           O
ATOM     86  N   LYS    13     -56.075  -6.737  -8.351  1.00311.37           N
ATOM     87  CA  LYS    13     -56.893  -7.686  -9.041  1.00311.37           C
ATOM     88  CB  LYS    13     -58.066  -8.220  -8.202  1.00311.37           C
ATOM     89  CG  LYS    13     -58.936  -9.235  -8.946  1.00311.37           C
ATOM     90  CD  LYS    13     -58.227 -10.560  -9.234  1.00311.37           C
ATOM     91  CE  LYS    13     -58.159 -11.494  -8.025  1.00311.37           C
ATOM     92  NZ  LYS    13     -57.293 -10.906  -6.978  1.00311.37           N
ATOM     93  C   LYS    13     -57.478  -6.983 -10.220  1.00311.37           C
ATOM     94  O   LYS    13     -58.048  -5.902 -10.092  1.00311.37           O
ATOM     95  N   ASP    14     -57.326  -7.584 -11.415  1.00190.29           N
ATOM     96  CA  ASP    14     -57.876  -6.985 -12.592  1.00190.29           C
ATOM     97  CB  ASP    14     -56.833  -6.715 -13.691  1.00190.29           C
ATOM     98  CG  ASP    14     -57.506  -5.943 -14.819  1.00190.29           C
ATOM     99  OD1 ASP    14     -58.740  -5.707 -14.728  1.00190.29           O
ATOM    100  OD2 ASP    14     -56.791  -5.580 -15.790  1.00190.29           O
ATOM    101  C   ASP    14     -58.867  -7.949 -13.150  1.00190.29           C
ATOM    102  O   ASP    14     -58.543  -9.107 -13.409  1.00190.29           O
ATOM    103  N   ILE    15     -60.121  -7.496 -13.332  1.00120.64           N
ATOM    104  CA  ILE    15     -61.101  -8.370 -13.900  1.00120.64           C
ATOM    105  CB  ILE    15     -62.337  -8.523 -13.055  1.00120.64           C
ATOM    106  CG1 ILE    15     -63.279  -9.571 -13.670  1.00120.64           C
ATOM    107  CG2 ILE    15     -62.974  -7.140 -12.841  1.00120.64           C
ATOM    108  CD1 ILE    15     -64.410  -9.998 -12.735  1.00120.64           C
ATOM    109  C   ILE    15     -61.493  -7.795 -15.220  1.00120.64           C
ATOM    110  O   ILE    15     -61.911  -6.642 -15.316  1.00120.64           O
ATOM    111  N   GLU    16     -61.329  -8.588 -16.295  1.00301.31           N
ATOM    112  CA  GLU    16     -61.699  -8.094 -17.585  1.00301.31           C
ATOM    113  CB  GLU    16     -60.544  -7.417 -18.343  1.00301.31           C
ATOM    114  CG  GLU    16     -60.959  -6.858 -19.705  1.00301.31           C
ATOM    115  CD  GLU    16     -61.865  -5.659 -19.462  1.00301.31           C
ATOM    116  OE1 GLU    16     -62.165  -5.377 -18.271  1.00301.31           O
ATOM    117  OE2 GLU    16     -62.272  -5.011 -20.463  1.00301.31           O
ATOM    118  C   GLU    16     -62.145  -9.257 -18.402  1.00301.31           C
ATOM    119  O   GLU    16     -61.769 -10.399 -18.142  1.00301.31           O
ATOM    120  N   GLY    17     -62.992  -8.986 -19.411  1.00129.90           N
ATOM    121  CA  GLY    17     -63.449 -10.026 -20.280  1.00129.90           C
ATOM    122  C   GLY    17     -64.378  -9.385 -21.251  1.00129.90           C
ATOM    123  O   GLY    17     -65.052  -8.409 -20.927  1.00129.90           O
ATOM    124  N   LEU    18     -64.439  -9.923 -22.482  1.00234.08           N
ATOM    125  CA  LEU    18     -65.323  -9.341 -23.443  1.00234.08           C
ATOM    126  CB  LEU    18     -64.634  -8.938 -24.757  1.00234.08           C
ATOM    127  CG  LEU    18     -63.595  -7.814 -24.589  1.00234.08           C
ATOM    128  CD1 LEU    18     -64.261  -6.502 -24.146  1.00234.08           C
ATOM    129  CD2 LEU    18     -62.447  -8.246 -23.664  1.00234.08           C
ATOM    130  C   LEU    18     -66.353 -10.362 -23.785  1.00234.08           C
ATOM    131  O   LEU    18     -66.030 -11.489 -24.156  1.00234.08           O
ATOM    132  N   LEU    19     -67.636  -9.985 -23.646  1.00308.68           N
ATOM    133  CA  LEU    19     -68.690 -10.877 -24.016  1.00308.68           C
ATOM    134  CB  LEU    19     -69.738 -11.096 -22.909  1.00308.68           C
ATOM    135  CG  LEU    19     -70.870 -12.057 -23.316  1.00308.68           C
ATOM    136  CD1 LEU    19     -70.330 -13.468 -23.603  1.00308.68           C
ATOM    137  CD2 LEU    19     -72.003 -12.055 -22.278  1.00308.68           C
ATOM    138  C   LEU    19     -69.376 -10.221 -25.163  1.00308.68           C
ATOM    139  O   LEU    19     -69.528  -9.000 -25.187  1.00308.68           O
ATOM    140  N   GLY    20     -69.794 -11.009 -26.169  1.00113.36           N
ATOM    141  CA  GLY    20     -70.427 -10.379 -27.286  1.00113.36           C
ATOM    142  C   GLY    20     -71.656  -9.711 -26.773  1.00113.36           C
ATOM    143  O   GLY    20     -72.561 -10.362 -26.254  1.00113.36           O
ATOM    144  N   ALA    21     -71.712  -8.374 -26.911  1.00273.17           N
ATOM    145  CA  ALA    21     -72.870  -7.656 -26.478  1.00273.17           C
ATOM    146  CB  ALA    21     -73.170  -7.814 -24.978  1.00273.17           C
ATOM    147  C   ALA    21     -72.604  -6.210 -26.726  1.00273.17           C
ATOM    148  O   ALA    21     -71.460  -5.801 -26.915  1.00273.17           O
ATOM    149  N   GLY    22     -73.676  -5.398 -26.753  1.00165.01           N
ATOM    150  CA  GLY    22     -73.509  -3.989 -26.937  1.00165.01           C
ATOM    151  C   GLY    22     -73.526  -3.382 -25.575  1.00165.01           C
ATOM    152  O   GLY    22     -73.367  -4.076 -24.573  1.00165.01           O
ATOM    153  N   GLY    23     -73.724  -2.052 -25.509  1.00 90.62           N
ATOM    154  CA  GLY    23     -73.802  -1.398 -24.238  1.00 90.62           C
ATOM    155  C   GLY    23     -72.441  -0.921 -23.857  1.00 90.62           C
ATOM    156  O   GLY    23     -71.454  -1.181 -24.544  1.00 90.62           O
ATOM    157  N   GLY    24     -72.373  -0.198 -22.723  1.00122.15           N
ATOM    158  CA  GLY    24     -71.142   0.339 -22.228  1.00122.15           C
ATOM    159  C   GLY    24     -71.417   0.781 -20.829  1.00122.15           C
ATOM    160  O   GLY    24     -72.513   0.570 -20.312  1.00122.15           O
ATOM    161  N   ARG    25     -70.426   1.412 -20.171  1.00228.53           N
ATOM    162  CA  ARG    25     -70.669   1.830 -18.823  1.00228.53           C
ATOM    163  CB  ARG    25     -69.397   1.890 -17.960  1.00228.53           C
ATOM    164  CG  ARG    25     -69.682   1.945 -16.458  1.00228.53           C
ATOM    165  CD  ARG    25     -70.265   0.637 -15.917  1.00228.53           C
ATOM    166  NE  ARG    25     -70.494   0.807 -14.455  1.00228.53           N
ATOM    167  CZ  ARG    25     -71.143  -0.167 -13.753  1.00228.53           C
ATOM    168  NH1 ARG    25     -71.594  -1.285 -14.395  1.00228.53           N
ATOM    169  NH2 ARG    25     -71.341  -0.026 -12.410  1.00228.53           N
ATOM    170  C   ARG    25     -71.242   3.207 -18.894  1.00228.53           C
ATOM    171  O   ARG    25     -70.549   4.172 -19.209  1.00228.53           O
ATOM    172  N   ASN    26     -72.553   3.312 -18.612  1.00 66.88           N
ATOM    173  CA  ASN    26     -73.265   4.554 -18.671  1.00 66.88           C
ATOM    174  CB  ASN    26     -74.784   4.372 -18.511  1.00 66.88           C
ATOM    175  CG  ASN    26     -75.302   3.646 -19.744  1.00 66.88           C
ATOM    176  OD1 ASN    26     -74.663   3.645 -20.795  1.00 66.88           O
ATOM    177  ND2 ASN    26     -76.499   3.013 -19.617  1.00 66.88           N
ATOM    178  C   ASN    26     -72.805   5.459 -17.573  1.00 66.88           C
ATOM    179  O   ASN    26     -72.660   6.664 -17.775  1.00 66.88           O
ATOM    180  N   LEU    27     -72.540   4.896 -16.381  1.00177.69           N
ATOM    181  CA  LEU    27     -72.237   5.719 -15.246  1.00177.69           C
ATOM    182  CB  LEU    27     -72.026   4.917 -13.949  1.00177.69           C
ATOM    183  CG  LEU    27     -73.274   4.133 -13.503  1.00177.69           C
ATOM    184  CD1 LEU    27     -73.014   3.361 -12.200  1.00177.69           C
ATOM    185  CD2 LEU    27     -74.510   5.044 -13.424  1.00177.69           C
ATOM    186  C   LEU    27     -70.995   6.509 -15.499  1.00177.69           C
ATOM    187  O   LEU    27     -70.003   5.999 -16.017  1.00177.69           O
ATOM    188  N   VAL    28     -71.054   7.810 -15.147  1.00 84.39           N
ATOM    189  CA  VAL    28     -69.942   8.705 -15.275  1.00 84.39           C
ATOM    190  CB  VAL    28     -69.953   9.482 -16.561  1.00 84.39           C
ATOM    191  CG1 VAL    28     -68.764  10.457 -16.567  1.00 84.39           C
ATOM    192  CG2 VAL    28     -69.946   8.484 -17.731  1.00 84.39           C
ATOM    193  C   VAL    28     -70.080   9.690 -14.156  1.00 84.39           C
ATOM    194  O   VAL    28     -71.171   9.869 -13.618  1.00 84.39           O
ATOM    195  N   ALA    29     -68.971  10.344 -13.751  1.00254.15           N
ATOM    196  CA  ALA    29     -69.085  11.293 -12.681  1.00254.15           C
ATOM    197  CB  ALA    29     -68.612  10.746 -11.323  1.00254.15           C
ATOM    198  C   ALA    29     -68.228  12.477 -12.998  1.00254.15           C
ATOM    199  O   ALA    29     -67.224  12.364 -13.700  1.00254.15           O
ATOM    200  N   HIS    30     -68.632  13.662 -12.495  1.00236.18           N
ATOM    201  CA  HIS    30     -67.875  14.864 -12.695  1.00236.18           C
ATOM    202  ND1 HIS    30     -66.907  14.812 -15.873  1.00236.18           N
ATOM    203  CG  HIS    30     -68.113  14.911 -15.214  1.00236.18           C
ATOM    204  CB  HIS    30     -68.313  15.666 -13.932  1.00236.18           C
ATOM    205  NE2 HIS    30     -68.383  13.662 -17.075  1.00236.18           N
ATOM    206  CD2 HIS    30     -69.003  14.203 -15.962  1.00236.18           C
ATOM    207  CE1 HIS    30     -67.126  14.055 -16.978  1.00236.18           C
ATOM    208  C   HIS    30     -68.111  15.724 -11.493  1.00236.18           C
ATOM    209  O   HIS    30     -69.078  15.517 -10.761  1.00236.18           O
ATOM    210  N   SER    31     -67.220  16.705 -11.236  1.00161.46           N
ATOM    211  CA  SER    31     -67.424  17.541 -10.087  1.00161.46           C
ATOM    212  CB  SER    31     -66.404  17.294  -8.963  1.00161.46           C
ATOM    213  OG  SER    31     -66.533  15.970  -8.468  1.00161.46           O
ATOM    214  C   SER    31     -67.282  18.974 -10.500  1.00161.46           C
ATOM    215  O   SER    31     -66.378  19.347 -11.246  1.00161.46           O
ATOM    216  N   PRO    32     -68.206  19.771 -10.035  1.00101.54           N
ATOM    217  CA  PRO    32     -68.172  21.188 -10.299  1.00101.54           C
ATOM    218  CD  PRO    32     -69.567  19.284  -9.890  1.00101.54           C
ATOM    219  CB  PRO    32     -69.626  21.664 -10.277  1.00101.54           C
ATOM    220  CG  PRO    32     -70.394  20.536  -9.569  1.00101.54           C
ATOM    221  C   PRO    32     -67.312  21.896  -9.298  1.00101.54           C
ATOM    222  O   PRO    32     -67.039  21.327  -8.242  1.00101.54           O
ATOM    223  N   LEU    33     -66.863  23.131  -9.613  1.00279.31           N
ATOM    224  CA  LEU    33     -66.081  23.895  -8.681  1.00279.31           C
ATOM    225  CB  LEU    33     -64.590  23.972  -9.050  1.00279.31           C
ATOM    226  CG  LEU    33     -63.877  22.607  -9.009  1.00279.31           C
ATOM    227  CD1 LEU    33     -64.453  21.641 -10.057  1.00279.31           C
ATOM    228  CD2 LEU    33     -62.352  22.768  -9.123  1.00279.31           C
ATOM    229  C   LEU    33     -66.618  25.296  -8.676  1.00279.31           C
ATOM    230  O   LEU    33     -67.031  25.811  -9.713  1.00279.31           O
ATOM    231  N   THR    34     -66.648  25.944  -7.490  1.00281.09           N
ATOM    232  CA  THR    34     -67.129  27.298  -7.402  1.00281.09           C
ATOM    233  CB  THR    34     -68.514  27.400  -6.834  1.00281.09           C
ATOM    234  OG1 THR    34     -68.994  28.731  -6.946  1.00281.09           O
ATOM    235  CG2 THR    34     -68.473  26.968  -5.358  1.00281.09           C
ATOM    236  C   THR    34     -66.222  28.049  -6.476  1.00281.09           C
ATOM    237  O   THR    34     -65.500  27.443  -5.686  1.00281.09           O
ATOM    238  N   SER    35     -66.212  29.401  -6.561  1.00122.75           N
ATOM    239  CA  SER    35     -65.363  30.132  -5.667  1.00122.75           C
ATOM    240  CB  SER    35     -63.874  30.037  -6.040  1.00122.75           C
ATOM    241  OG  SER    35     -63.094  30.773  -5.112  1.00122.75           O
ATOM    242  C   SER    35     -65.738  31.585  -5.680  1.00122.75           C
ATOM    243  O   SER    35     -66.495  32.062  -6.524  1.00122.75           O
ATOM    244  N   HIS    36     -65.216  32.326  -4.687  1.00159.60           N
ATOM    245  CA  HIS    36     -65.425  33.741  -4.573  1.00159.60           C
ATOM    246  ND1 HIS    36     -67.971  32.199  -3.023  1.00159.60           N
ATOM    247  CG  HIS    36     -67.707  33.453  -3.526  1.00159.60           C
ATOM    248  CB  HIS    36     -66.372  34.126  -3.420  1.00159.60           C
ATOM    249  NE2 HIS    36     -69.852  32.912  -3.970  1.00159.60           N
ATOM    250  CD2 HIS    36     -68.866  33.874  -4.101  1.00159.60           C
ATOM    251  CE1 HIS    36     -69.267  31.924  -3.317  1.00159.60           C
ATOM    252  C   HIS    36     -64.068  34.329  -4.321  1.00159.60           C
ATOM    253  O   HIS    36     -63.725  35.380  -4.861  1.00159.60           O
ATOM    254  N   PRO    37     -63.282  33.677  -3.497  1.00 96.67           N
ATOM    255  CA  PRO    37     -61.923  34.101  -3.304  1.00 96.67           C
ATOM    256  CD  PRO    37     -63.798  33.052  -2.283  1.00 96.67           C
ATOM    257  CB  PRO    37     -61.504  33.621  -1.916  1.00 96.67           C
ATOM    258  CG  PRO    37     -62.559  32.584  -1.517  1.00 96.67           C
ATOM    259  C   PRO    37     -61.074  33.489  -4.364  1.00 96.67           C
ATOM    260  O   PRO    37     -61.603  32.865  -5.282  1.00 96.67           O
ATOM    261  N   ALA    38     -59.748  33.663  -4.238  1.00136.38           N
ATOM    262  CA  ALA    38     -58.779  33.042  -5.091  1.00136.38           C
ATOM    263  CB  ALA    38     -57.340  33.526  -4.845  1.00136.38           C
ATOM    264  C   ALA    38     -58.853  31.598  -4.721  1.00136.38           C
ATOM    265  O   ALA    38     -59.942  31.024  -4.731  1.00136.38           O
ATOM    266  N   ALA    39     -57.692  30.956  -4.468  1.00202.68           N
ATOM    267  CA  ALA    39     -57.697  29.582  -4.044  1.00202.68           C
ATOM    268  CB  ALA    39     -56.317  29.072  -3.590  1.00202.68           C
ATOM    269  C   ALA    39     -58.644  29.517  -2.885  1.00202.68           C
ATOM    270  O   ALA    39     -58.836  30.508  -2.183  1.00202.68           O
ATOM    271  N   PRO    40     -59.248  28.370  -2.704  1.00122.70           N
ATOM    272  CA  PRO    40     -60.358  28.211  -1.798  1.00122.70           C
ATOM    273  CD  PRO    40     -58.526  27.122  -2.891  1.00122.70           C
ATOM    274  CB  PRO    40     -60.552  26.705  -1.635  1.00122.70           C
ATOM    275  CG  PRO    40     -59.142  26.143  -1.878  1.00122.70           C
ATOM    276  C   PRO    40     -60.224  28.894  -0.478  1.00122.70           C
ATOM    277  O   PRO    40     -59.266  28.643   0.251  1.00122.70           O
ATOM    278  N   THR    41     -61.205  29.769  -0.179  1.00208.33           N
ATOM    279  CA  THR    41     -61.295  30.504   1.045  1.00208.33           C
ATOM    280  CB  THR    41     -60.440  31.743   1.029  1.00208.33           C
ATOM    281  OG1 THR    41     -59.108  31.371   0.716  1.00208.33           O
ATOM    282  CG2 THR    41     -60.438  32.414   2.416  1.00208.33           C
ATOM    283  C   THR    41     -62.748  30.868   1.142  1.00208.33           C
ATOM    284  O   THR    41     -63.555  30.388   0.348  1.00208.33           O
ATOM    285  N   LEU    42     -63.139  31.708   2.119  1.00191.90           N
ATOM    286  CA  LEU    42     -64.522  32.055   2.254  1.00191.90           C
ATOM    287  CB  LEU    42     -64.985  32.146   3.723  1.00191.90           C
ATOM    288  CG  LEU    42     -66.512  32.014   3.959  1.00191.90           C
ATOM    289  CD1 LEU    42     -66.879  32.427   5.393  1.00191.90           C
ATOM    290  CD2 LEU    42     -67.380  32.684   2.882  1.00191.90           C
ATOM    291  C   LEU    42     -64.648  33.416   1.635  1.00191.90           C
ATOM    292  O   LEU    42     -64.261  33.622   0.486  1.00191.90           O
ATOM    293  N   MET    43     -65.200  34.385   2.391  1.00223.90           N
ATOM    294  CA  MET    43     -65.407  35.718   1.907  1.00223.90           C
ATOM    295  CB  MET    43     -66.077  36.632   2.949  1.00223.90           C
ATOM    296  CG  MET    43     -66.356  38.046   2.437  1.00223.90           C
ATOM    297  SD  MET    43     -67.147  39.142   3.653  1.00223.90           S
ATOM    298  CE  MET    43     -67.271  40.561   2.527  1.00223.90           C
ATOM    299  C   MET    43     -64.074  36.300   1.569  1.00223.90           C
ATOM    300  O   MET    43     -63.941  36.987   0.558  1.00223.90           O
ATOM    301  N   PRO    44     -63.075  36.059   2.374  1.00 92.59           N
ATOM    302  CA  PRO    44     -61.778  36.567   2.036  1.00 92.59           C
ATOM    303  CD  PRO    44     -63.248  35.984   3.815  1.00 92.59           C
ATOM    304  CB  PRO    44     -60.954  36.560   3.327  1.00 92.59           C
ATOM    305  CG  PRO    44     -61.819  35.792   4.342  1.00 92.59           C
ATOM    306  C   PRO    44     -61.193  35.758   0.930  1.00 92.59           C
ATOM    307  O   PRO    44     -61.628  34.628   0.718  1.00 92.59           O
ATOM    308  N   ALA    45     -60.208  36.333   0.217  1.00157.94           N
ATOM    309  CA  ALA    45     -59.558  35.694  -0.887  1.00157.94           C
ATOM    310  CB  ALA    45     -58.636  36.632  -1.684  1.00157.94           C
ATOM    311  C   ALA    45     -58.721  34.591  -0.336  1.00157.94           C
ATOM    312  O   ALA    45     -58.663  34.400   0.878  1.00157.94           O
ATOM    313  N   VAL    46     -58.088  33.810  -1.238  1.00135.85           N
ATOM    314  CA  VAL    46     -57.238  32.729  -0.830  1.00135.85           C
ATOM    315  CB  VAL    46     -56.447  32.110  -1.943  1.00135.85           C
ATOM    316  CG1 VAL    46     -55.524  33.184  -2.544  1.00135.85           C
ATOM    317  CG2 VAL    46     -55.683  30.905  -1.369  1.00135.85           C
ATOM    318  C   VAL    46     -56.269  33.309   0.133  1.00135.85           C
ATOM    319  O   VAL    46     -56.012  34.509   0.080  1.00135.85           O
ATOM    320  N   ASN    47     -55.743  32.473   1.052  1.00210.23           N
ATOM    321  CA  ASN    47     -54.886  32.951   2.099  1.00210.23           C
ATOM    322  CB  ASN    47     -54.269  31.815   2.935  1.00210.23           C
ATOM    323  CG  ASN    47     -53.700  32.409   4.215  1.00210.23           C
ATOM    324  OD1 ASN    47     -54.171  32.109   5.311  1.00210.23           O
ATOM    325  ND2 ASN    47     -52.660  33.273   4.080  1.00210.23           N
ATOM    326  C   ASN    47     -53.778  33.733   1.480  1.00210.23           C
ATOM    327  O   ASN    47     -52.810  33.185   0.956  1.00210.23           O
ATOM    328  N   TYR    48     -53.936  35.067   1.526  1.00279.73           N
ATOM    329  CA  TYR    48     -53.018  36.010   0.980  1.00279.73           C
ATOM    330  CB  TYR    48     -53.086  36.115  -0.553  1.00279.73           C
ATOM    331  CG  TYR    48     -51.780  36.686  -0.979  1.00279.73           C
ATOM    332  CD1 TYR    48     -50.695  35.845  -1.077  1.00279.73           C
ATOM    333  CD2 TYR    48     -51.623  38.020  -1.274  1.00279.73           C
ATOM    334  CE1 TYR    48     -49.467  36.321  -1.462  1.00279.73           C
ATOM    335  CE2 TYR    48     -50.394  38.503  -1.661  1.00279.73           C
ATOM    336  CZ  TYR    48     -49.316  37.653  -1.751  1.00279.73           C
ATOM    337  OH  TYR    48     -48.053  38.140  -2.143  1.00279.73           O
ATOM    338  C   TYR    48     -53.532  37.285   1.554  1.00279.73           C
ATOM    339  O   TYR    48     -53.875  37.333   2.734  1.00279.73           O
ATOM    340  N   ALA    49     -53.557  38.370   0.757  1.00196.02           N
ATOM    341  CA  ALA    49     -54.214  39.545   1.250  1.00196.02           C
ATOM    342  CB  ALA    49     -53.492  40.851   0.881  1.00196.02           C
ATOM    343  C   ALA    49     -55.552  39.558   0.573  1.00196.02           C
ATOM    344  O   ALA    49     -55.647  39.742  -0.639  1.00196.02           O
ATOM    345  N   PRO    50     -56.590  39.338   1.335  1.00176.79           N
ATOM    346  CA  PRO    50     -57.900  39.307   0.738  1.00176.79           C
ATOM    347  CD  PRO    50     -56.477  38.359   2.405  1.00176.79           C
ATOM    348  CB  PRO    50     -58.762  38.420   1.634  1.00176.79           C
ATOM    349  CG  PRO    50     -57.749  37.505   2.334  1.00176.79           C
ATOM    350  C   PRO    50     -58.499  40.663   0.572  1.00176.79           C
ATOM    351  O   PRO    50     -58.091  41.588   1.272  1.00176.79           O
ATOM    352  N   LEU    51     -59.462  40.798  -0.361  1.00296.26           N
ATOM    353  CA  LEU    51     -60.199  42.018  -0.489  1.00296.26           C
ATOM    354  CB  LEU    51     -60.222  42.553  -1.931  1.00296.26           C
ATOM    355  CG  LEU    51     -58.830  42.896  -2.496  1.00296.26           C
ATOM    356  CD1 LEU    51     -58.929  43.425  -3.935  1.00296.26           C
ATOM    357  CD2 LEU    51     -58.061  43.845  -1.565  1.00296.26           C
ATOM    358  C   LEU    51     -61.595  41.610  -0.169  1.00296.26           C
ATOM    359  O   LEU    51     -62.561  42.272  -0.548  1.00296.26           O
ATOM    360  N   ASP    52     -61.706  40.491   0.576  1.00219.37           N
ATOM    361  CA  ASP    52     -62.953  39.868   0.903  1.00219.37           C
ATOM    362  CB  ASP    52     -63.883  40.727   1.775  1.00219.37           C
ATOM    363  CG  ASP    52     -63.317  40.739   3.189  1.00219.37           C
ATOM    364  OD1 ASP    52     -62.311  40.020   3.431  1.00219.37           O
ATOM    365  OD2 ASP    52     -63.883  41.470   4.046  1.00219.37           O
ATOM    366  C   ASP    52     -63.621  39.537  -0.388  1.00219.37           C
ATOM    367  O   ASP    52     -64.839  39.379  -0.458  1.00219.37           O
ATOM    368  N   LEU    53     -62.797  39.406  -1.444  1.00278.87           N
ATOM    369  CA  LEU    53     -63.216  39.046  -2.762  1.00278.87           C
ATOM    370  CB  LEU    53     -64.567  39.666  -3.171  1.00278.87           C
ATOM    371  CG  LEU    53     -65.184  39.098  -4.468  1.00278.87           C
ATOM    372  CD1 LEU    53     -66.522  39.785  -4.787  1.00278.87           C
ATOM    373  CD2 LEU    53     -64.208  39.137  -5.654  1.00278.87           C
ATOM    374  C   LEU    53     -62.131  39.604  -3.623  1.00278.87           C
ATOM    375  O   LEU    53     -61.705  40.737  -3.407  1.00278.87           O
ATOM    376  N   PRO    54     -61.637  38.863  -4.568  1.00 93.77           N
ATOM    377  CA  PRO    54     -60.574  39.416  -5.357  1.00 93.77           C
ATOM    378  CD  PRO    54     -61.485  37.430  -4.401  1.00 93.77           C
ATOM    379  CB  PRO    54     -59.831  38.231  -5.981  1.00 93.77           C
ATOM    380  CG  PRO    54     -60.707  37.005  -5.656  1.00 93.77           C
ATOM    381  C   PRO    54     -61.045  40.445  -6.330  1.00 93.77           C
ATOM    382  O   PRO    54     -62.075  40.247  -6.971  1.00 93.77           O
ATOM    383  N   GLY    55     -60.291  41.552  -6.460  1.00 24.45           N
ATOM    384  CA  GLY    55     -60.623  42.572  -7.408  1.00 24.45           C
ATOM    385  C   GLY    55     -61.716  43.412  -6.838  1.00 24.45           C
ATOM    386  O   GLY    55     -62.147  44.382  -7.459  1.00 24.45           O
ATOM    387  N   SER    56     -62.200  43.063  -5.632  1.00162.68           N
ATOM    388  CA  SER    56     -63.259  43.844  -5.066  1.00162.68           C
ATOM    389  CB  SER    56     -64.077  43.108  -3.991  1.00162.68           C
ATOM    390  OG  SER    56     -64.817  42.052  -4.584  1.00162.68           O
ATOM    391  C   SER    56     -62.654  45.048  -4.434  1.00162.68           C
ATOM    392  O   SER    56     -61.465  45.068  -4.117  1.00162.68           O
ATOM    393  N   ALA    57     -63.466  46.107  -4.256  1.00225.98           N
ATOM    394  CA  ALA    57     -62.948  47.284  -3.634  1.00225.98           C
ATOM    395  CB  ALA    57     -63.040  48.540  -4.518  1.00225.98           C
ATOM    396  C   ALA    57     -63.767  47.541  -2.414  1.00225.98           C
ATOM    397  O   ALA    57     -64.996  47.513  -2.458  1.00225.98           O
ATOM    398  N   GLU    58     -63.078  47.826  -1.293  1.00311.44           N
ATOM    399  CA  GLU    58     -63.608  48.107   0.016  1.00311.44           C
ATOM    400  CB  GLU    58     -64.903  48.936  -0.042  1.00311.44           C
ATOM    401  CG  GLU    58     -65.403  49.385   1.332  1.00311.44           C
ATOM    402  CD  GLU    58     -66.678  50.187   1.122  1.00311.44           C
ATOM    403  OE1 GLU    58     -67.109  50.313  -0.055  1.00311.44           O
ATOM    404  OE2 GLU    58     -67.236  50.687   2.135  1.00311.44           O
ATOM    405  C   GLU    58     -63.891  46.882   0.848  1.00311.44           C
ATOM    406  O   GLU    58     -64.123  47.061   2.043  1.00311.44           O
ATOM    407  N   PRO    59     -63.897  45.657   0.380  1.00182.88           N
ATOM    408  CA  PRO    59     -63.897  44.597   1.356  1.00182.88           C
ATOM    409  CD  PRO    59     -64.813  45.321  -0.699  1.00182.88           C
ATOM    410  CB  PRO    59     -64.747  43.455   0.792  1.00182.88           C
ATOM    411  CG  PRO    59     -64.933  43.797  -0.688  1.00182.88           C
ATOM    412  C   PRO    59     -62.553  44.140   1.889  1.00182.88           C
ATOM    413  O   PRO    59     -62.619  43.370   2.846  1.00182.88           O
ATOM    414  N   PRO    60     -61.372  44.508   1.414  1.00100.32           N
ATOM    415  CA  PRO    60     -60.153  43.872   1.851  1.00100.32           C
ATOM    416  CD  PRO    60     -61.087  45.824   0.860  1.00100.32           C
ATOM    417  CB  PRO    60     -59.012  44.647   1.200  1.00100.32           C
ATOM    418  CG  PRO    60     -59.586  46.065   1.077  1.00100.32           C
ATOM    419  C   PRO    60     -59.966  43.831   3.330  1.00100.32           C
ATOM    420  O   PRO    60     -60.446  44.717   4.035  1.00100.32           O
ATOM    421  N   LYS    61     -59.276  42.772   3.797  1.00240.75           N
ATOM    422  CA  LYS    61     -58.992  42.552   5.180  1.00240.75           C
ATOM    423  CB  LYS    61     -59.472  41.177   5.680  1.00240.75           C
ATOM    424  CG  LYS    61     -59.495  41.035   7.204  1.00240.75           C
ATOM    425  CD  LYS    61     -60.559  41.900   7.882  1.00240.75           C
ATOM    426  CE  LYS    61     -60.620  41.723   9.400  1.00240.75           C
ATOM    427  NZ  LYS    61     -61.677  42.590   9.967  1.00240.75           N
ATOM    428  C   LYS    61     -57.502  42.596   5.309  1.00240.75           C
ATOM    429  O   LYS    61     -56.816  43.206   4.491  1.00240.75           O
ATOM    430  N   GLN    62     -56.964  41.953   6.362  1.00198.55           N
ATOM    431  CA  GLN    62     -55.551  41.955   6.596  1.00198.55           C
ATOM    432  CB  GLN    62     -55.162  41.237   7.899  1.00198.55           C
ATOM    433  CG  GLN    62     -55.744  41.917   9.140  1.00198.55           C
ATOM    434  CD  GLN    62     -55.354  41.105  10.365  1.00198.55           C
ATOM    435  OE1 GLN    62     -55.714  41.446  11.491  1.00198.55           O
ATOM    436  NE2 GLN    62     -54.600  39.994  10.144  1.00198.55           N
ATOM    437  C   GLN    62     -54.892  41.262   5.448  1.00198.55           C
ATOM    438  O   GLN    62     -55.476  40.387   4.812  1.00198.55           O
ATOM    439  N   CYS    63     -53.645  41.674   5.144  1.00115.66           N
ATOM    440  CA  CYS    63     -52.914  41.149   4.028  1.00115.66           C
ATOM    441  CB  CYS    63     -51.792  42.078   3.532  1.00115.66           C
ATOM    442  SG  CYS    63     -50.481  42.313   4.770  1.00115.66           S
ATOM    443  C   CYS    63     -52.285  39.846   4.399  1.00115.66           C
ATOM    444  O   CYS    63     -52.330  39.410   5.549  1.00115.66           O
ATOM    445  N   HIS    64     -51.690  39.187   3.385  1.00213.80           N
ATOM    446  CA  HIS    64     -51.042  37.917   3.528  1.00213.80           C
ATOM    447  ND1 HIS    64     -50.864  34.793   2.586  1.00213.80           N
ATOM    448  CG  HIS    64     -50.103  35.896   2.271  1.00213.80           C
ATOM    449  CB  HIS    64     -50.647  37.292   2.176  1.00213.80           C
ATOM    450  NE2 HIS    64     -48.794  34.058   2.242  1.00213.80           N
ATOM    451  CD2 HIS    64     -48.842  35.429   2.064  1.00213.80           C
ATOM    452  CE1 HIS    64     -50.032  33.721   2.554  1.00213.80           C
ATOM    453  C   HIS    64     -49.798  38.118   4.327  1.00213.80           C
ATOM    454  O   HIS    64     -49.233  39.209   4.389  1.00213.80           O
ATOM    455  N   PRO    65     -49.393  37.062   4.974  1.00158.66           N
ATOM    456  CA  PRO    65     -48.205  37.115   5.777  1.00158.66           C
ATOM    457  CD  PRO    65     -50.366  36.123   5.509  1.00158.66           C
ATOM    458  CB  PRO    65     -48.254  35.885   6.681  1.00158.66           C
ATOM    459  CG  PRO    65     -49.760  35.602   6.821  1.00158.66           C
ATOM    460  C   PRO    65     -47.000  37.166   4.903  1.00158.66           C
ATOM    461  O   PRO    65     -47.101  36.826   3.726  1.00158.66           O
ATOM    462  N   CYS    66     -45.853  37.607   5.453  1.00 97.51           N
ATOM    463  CA  CYS    66     -44.653  37.699   4.679  1.00 97.51           C
ATOM    464  CB  CYS    66     -44.382  36.467   3.795  1.00 97.51           C
ATOM    465  SG  CYS    66     -42.850  36.620   2.828  1.00 97.51           S
ATOM    466  C   CYS    66     -44.789  38.895   3.803  1.00 97.51           C
ATOM    467  O   CYS    66     -45.886  39.296   3.418  1.00 97.51           O
ATOM    468  N   PRO    67     -43.672  39.496   3.514  1.00 70.98           N
ATOM    469  CA  PRO    67     -43.671  40.655   2.672  1.00 70.98           C
ATOM    470  CD  PRO    67     -42.557  39.498   4.444  1.00 70.98           C
ATOM    471  CB  PRO    67     -42.362  41.395   2.961  1.00 70.98           C
ATOM    472  CG  PRO    67     -41.512  40.392   3.763  1.00 70.98           C
ATOM    473  C   PRO    67     -43.838  40.250   1.249  1.00 70.98           C
ATOM    474  O   PRO    67     -43.522  39.110   0.910  1.00 70.98           O
ATOM    475  N   GLY    68     -44.351  41.163   0.404  1.00 75.37           N
ATOM    476  CA  GLY    68     -44.509  40.852  -0.982  1.00 75.37           C
ATOM    477  C   GLY    68     -45.721  41.573  -1.467  1.00 75.37           C
ATOM    478  O   GLY    68     -46.481  42.138  -0.683  1.00 75.37           O
ATOM    479  N   VAL    69     -45.927  41.556  -2.796  1.00 91.93           N
ATOM    480  CA  VAL    69     -47.069  42.188  -3.382  1.00 91.93           C
ATOM    481  CB  VAL    69     -46.767  42.921  -4.657  1.00 91.93           C
ATOM    482  CG1 VAL    69     -46.254  41.907  -5.693  1.00 91.93           C
ATOM    483  CG2 VAL    69     -48.032  43.671  -5.107  1.00 91.93           C
ATOM    484  C   VAL    69     -48.007  41.082  -3.715  1.00 91.93           C
ATOM    485  O   VAL    69     -47.583  39.946  -3.920  1.00 91.93           O
ATOM    486  N   PRO    70     -49.275  41.367  -3.757  1.00 87.23           N
ATOM    487  CA  PRO    70     -50.226  40.340  -4.049  1.00 87.23           C
ATOM    488  CD  PRO    70     -49.866  42.464  -3.015  1.00 87.23           C
ATOM    489  CB  PRO    70     -51.603  40.933  -3.730  1.00 87.23           C
ATOM    490  CG  PRO    70     -51.337  42.429  -3.459  1.00 87.23           C
ATOM    491  C   PRO    70     -50.037  39.874  -5.450  1.00 87.23           C
ATOM    492  O   PRO    70     -49.715  40.689  -6.313  1.00 87.23           O
ATOM    493  N   GLN    71     -50.218  38.564  -5.692  1.00277.84           N
ATOM    494  CA  GLN    71     -50.014  38.035  -7.004  1.00277.84           C
ATOM    495  CB  GLN    71     -48.747  37.171  -7.119  1.00277.84           C
ATOM    496  CG  GLN    71     -48.520  36.600  -8.520  1.00277.84           C
ATOM    497  CD  GLN    71     -48.121  37.752  -9.429  1.00277.84           C
ATOM    498  OE1 GLN    71     -47.936  38.881  -8.976  1.00277.84           O
ATOM    499  NE2 GLN    71     -47.981  37.463 -10.751  1.00277.84           N
ATOM    500  C   GLN    71     -51.175  37.156  -7.317  1.00277.84           C
ATOM    501  O   GLN    71     -51.948  36.787  -6.434  1.00277.84           O
ATOM    502  N   GLY    72     -51.337  36.814  -8.608  1.00143.92           N
ATOM    503  CA  GLY    72     -52.417  35.962  -9.001  1.00143.92           C
ATOM    504  C   GLY    72     -52.099  35.459 -10.368  1.00143.92           C
ATOM    505  O   GLY    72     -51.134  35.893 -10.995  1.00143.92           O
ATOM    506  N   THR    73     -52.918  34.513 -10.862  1.00256.79           N
ATOM    507  CA  THR    73     -52.711  33.975 -12.172  1.00256.79           C
ATOM    508  CB  THR    73     -52.618  32.477 -12.197  1.00256.79           C
ATOM    509  OG1 THR    73     -52.228  32.030 -13.487  1.00256.79           O
ATOM    510  CG2 THR    73     -53.987  31.891 -11.815  1.00256.79           C
ATOM    511  C   THR    73     -53.904  34.365 -12.973  1.00256.79           C
ATOM    512  O   THR    73     -54.967  34.634 -12.417  1.00256.79           O
ATOM    513  N   SER    74     -53.754  34.430 -14.310  1.00168.65           N
ATOM    514  CA  SER    74     -54.864  34.840 -15.116  1.00168.65           C
ATOM    515  CB  SER    74     -54.521  34.987 -16.608  1.00168.65           C
ATOM    516  OG  SER    74     -53.555  36.012 -16.788  1.00168.65           O
ATOM    517  C   SER    74     -55.930  33.804 -14.995  1.00168.65           C
ATOM    518  O   SER    74     -55.700  32.605 -15.145  1.00168.65           O
ATOM    519  N   PRO    75     -57.097  34.282 -14.675  1.00163.70           N
ATOM    520  CA  PRO    75     -58.260  33.448 -14.564  1.00163.70           C
ATOM    521  CD  PRO    75     -57.218  35.497 -13.890  1.00163.70           C
ATOM    522  CB  PRO    75     -59.262  34.227 -13.707  1.00163.70           C
ATOM    523  CG  PRO    75     -58.730  35.670 -13.695  1.00163.70           C
ATOM    524  C   PRO    75     -58.790  33.083 -15.912  1.00163.70           C
ATOM    525  O   PRO    75     -59.670  32.227 -15.985  1.00163.70           O
ATOM    526  N   ALA    76     -58.280  33.714 -16.987  1.00205.57           N
ATOM    527  CA  ALA    76     -58.849  33.498 -18.284  1.00205.57           C
ATOM    528  CB  ALA    76     -58.092  34.215 -19.415  1.00205.57           C
ATOM    529  C   ALA    76     -58.858  32.039 -18.598  1.00205.57           C
ATOM    530  O   ALA    76     -57.865  31.322 -18.485  1.00205.57           O
ATOM    531  N   PRO    77     -60.036  31.620 -18.961  1.00 86.83           N
ATOM    532  CA  PRO    77     -60.263  30.263 -19.377  1.00 86.83           C
ATOM    533  CD  PRO    77     -61.220  32.202 -18.351  1.00 86.83           C
ATOM    534  CB  PRO    77     -61.722  29.947 -19.038  1.00 86.83           C
ATOM    535  CG  PRO    77     -62.379  31.322 -18.836  1.00 86.83           C
ATOM    536  C   PRO    77     -59.970  30.160 -20.836  1.00 86.83           C
ATOM    537  O   PRO    77     -59.778  31.191 -21.479  1.00 86.83           O
ATOM    538  N   VAL    78     -59.930  28.929 -21.380  1.00 45.89           N
ATOM    539  CA  VAL    78     -59.698  28.772 -22.784  1.00 45.89           C
ATOM    540  CB  VAL    78     -59.543  27.342 -23.213  1.00 45.89           C
ATOM    541  CG1 VAL    78     -59.408  27.302 -24.745  1.00 45.89           C
ATOM    542  CG2 VAL    78     -58.347  26.732 -22.464  1.00 45.89           C
ATOM    543  C   VAL    78     -60.901  29.327 -23.471  1.00 45.89           C
ATOM    544  O   VAL    78     -62.013  29.280 -22.947  1.00 45.89           O
ATOM    545  N   PRO    79     -60.690  29.895 -24.622  1.00170.34           N
ATOM    546  CA  PRO    79     -61.758  30.490 -25.372  1.00170.34           C
ATOM    547  CD  PRO    79     -59.392  30.412 -25.012  1.00170.34           C
ATOM    548  CB  PRO    79     -61.093  31.273 -26.509  1.00170.34           C
ATOM    549  CG  PRO    79     -59.611  30.848 -26.469  1.00170.34           C
ATOM    550  C   PRO    79     -62.784  29.497 -25.808  1.00170.34           C
ATOM    551  O   PRO    79     -63.951  29.870 -25.900  1.00170.34           O
ATOM    552  N   TYR    80     -62.387  28.234 -26.063  1.00292.41           N
ATOM    553  CA  TYR    80     -63.338  27.247 -26.484  1.00292.41           C
ATOM    554  CB  TYR    80     -64.552  27.125 -25.545  1.00292.41           C
ATOM    555  CG  TYR    80     -65.451  26.075 -26.101  1.00292.41           C
ATOM    556  CD1 TYR    80     -65.211  24.744 -25.845  1.00292.41           C
ATOM    557  CD2 TYR    80     -66.535  26.420 -26.873  1.00292.41           C
ATOM    558  CE1 TYR    80     -66.040  23.772 -26.356  1.00292.41           C
ATOM    559  CE2 TYR    80     -67.366  25.454 -27.386  1.00292.41           C
ATOM    560  CZ  TYR    80     -67.121  24.129 -27.127  1.00292.41           C
ATOM    561  OH  TYR    80     -67.974  23.135 -27.654  1.00292.41           O
ATOM    562  C   TYR    80     -63.833  27.593 -27.854  1.00292.41           C
ATOM    563  O   TYR    80     -64.099  28.753 -28.167  1.00292.41           O
ATOM    564  N   GLY    81     -63.941  26.577 -28.732  1.00160.36           N
ATOM    565  CA  GLY    81     -64.417  26.833 -30.059  1.00160.36           C
ATOM    566  C   GLY    81     -65.435  25.785 -30.380  1.00160.36           C
ATOM    567  O   GLY    81     -65.395  24.680 -29.843  1.00160.36           O
ATOM    568  N   TYR    82     -66.381  26.123 -31.279  1.00311.27           N
ATOM    569  CA  TYR    82     -67.401  25.185 -31.647  1.00311.27           C
ATOM    570  CB  TYR    82     -68.805  25.598 -31.172  1.00311.27           C
ATOM    571  CG  TYR    82     -69.772  24.554 -31.615  1.00311.27           C
ATOM    572  CD1 TYR    82     -69.900  23.376 -30.914  1.00311.27           C
ATOM    573  CD2 TYR    82     -70.559  24.759 -32.724  1.00311.27           C
ATOM    574  CE1 TYR    82     -70.794  22.414 -31.321  1.00311.27           C
ATOM    575  CE2 TYR    82     -71.454  23.800 -33.136  1.00311.27           C
ATOM    576  CZ  TYR    82     -71.573  22.625 -32.433  1.00311.27           C
ATOM    577  OH  TYR    82     -72.491  21.639 -32.852  1.00311.27           O
ATOM    578  C   TYR    82     -67.436  25.113 -33.138  1.00311.27           C
ATOM    579  O   TYR    82     -67.197  26.105 -33.824  1.00311.27           O
ATOM    580  N   PHE    83     -67.715  23.911 -33.678  1.00283.19           N
ATOM    581  CA  PHE    83     -67.794  23.746 -35.099  1.00283.19           C
ATOM    582  CB  PHE    83     -66.647  22.905 -35.686  1.00283.19           C
ATOM    583  CG  PHE    83     -66.851  22.822 -37.160  1.00283.19           C
ATOM    584  CD1 PHE    83     -66.438  23.844 -37.983  1.00283.19           C
ATOM    585  CD2 PHE    83     -67.451  21.717 -37.719  1.00283.19           C
ATOM    586  CE1 PHE    83     -66.626  23.768 -39.343  1.00283.19           C
ATOM    587  CE2 PHE    83     -67.642  21.636 -39.078  1.00283.19           C
ATOM    588  CZ  PHE    83     -67.228  22.662 -39.893  1.00283.19           C
ATOM    589  C   PHE    83     -69.067  23.018 -35.379  1.00283.19           C
ATOM    590  O   PHE    83     -69.596  22.322 -34.513  1.00283.19           O
ATOM    591  N   GLY    84     -69.607  23.170 -36.603  1.00134.79           N
ATOM    592  CA  GLY    84     -70.831  22.497 -36.922  1.00134.79           C
ATOM    593  C   GLY    84     -70.966  22.466 -38.408  1.00134.79           C
ATOM    594  O   GLY    84     -70.158  23.045 -39.132  1.00134.79           O
ATOM    595  N   GLY    85     -72.014  21.775 -38.898  1.00119.20           N
ATOM    596  CA  GLY    85     -72.237  21.679 -40.310  1.00119.20           C
ATOM    597  C   GLY    85     -73.611  21.124 -40.499  1.00119.20           C
ATOM    598  O   GLY    85     -74.296  20.793 -39.532  1.00119.20           O
ATOM    599  N   GLY    86     -74.052  21.006 -41.767  1.00139.91           N
ATOM    600  CA  GLY    86     -75.363  20.487 -42.018  1.00139.91           C
ATOM    601  C   GLY    86     -75.347  19.838 -43.362  1.00139.91           C
ATOM    602  O   GLY    86     -74.422  20.036 -44.151  1.00139.91           O
ATOM    603  N   TYR    87     -76.387  19.038 -43.655  1.00305.41           N
ATOM    604  CA  TYR    87     -76.467  18.361 -44.916  1.00305.41           C
ATOM    605  CB  TYR    87     -76.377  16.829 -44.786  1.00305.41           C
ATOM    606  CG  TYR    87     -76.470  16.239 -46.151  1.00305.41           C
ATOM    607  CD1 TYR    87     -75.369  16.204 -46.974  1.00305.41           C
ATOM    608  CD2 TYR    87     -77.660  15.715 -46.607  1.00305.41           C
ATOM    609  CE1 TYR    87     -75.451  15.656 -48.233  1.00305.41           C
ATOM    610  CE2 TYR    87     -77.747  15.165 -47.863  1.00305.41           C
ATOM    611  CZ  TYR    87     -76.643  15.139 -48.680  1.00305.41           C
ATOM    612  OH  TYR    87     -76.730  14.577 -49.972  1.00305.41           O
ATOM    613  C   TYR    87     -77.793  18.686 -45.514  1.00305.41           C
ATOM    614  O   TYR    87     -78.780  18.871 -44.801  1.00305.41           O
ATOM    615  N   TYR    88     -77.846  18.786 -46.857  1.00277.24           N
ATOM    616  CA  TYR    88     -79.084  19.086 -47.510  1.00277.24           C
ATOM    617  CB  TYR    88     -79.001  20.335 -48.407  1.00277.24           C
ATOM    618  CG  TYR    88     -80.330  20.565 -49.041  1.00277.24           C
ATOM    619  CD1 TYR    88     -81.366  21.100 -48.308  1.00277.24           C
ATOM    620  CD2 TYR    88     -80.536  20.273 -50.368  1.00277.24           C
ATOM    621  CE1 TYR    88     -82.593  21.321 -48.886  1.00277.24           C
ATOM    622  CE2 TYR    88     -81.762  20.492 -50.953  1.00277.24           C
ATOM    623  CZ  TYR    88     -82.793  21.016 -50.211  1.00277.24           C
ATOM    624  OH  TYR    88     -84.051  21.241 -50.809  1.00277.24           O
ATOM    625  C   TYR    88     -79.404  17.907 -48.371  1.00277.24           C
ATOM    626  O   TYR    88     -78.569  17.449 -49.150  1.00277.24           O
ATOM    627  N   SER    89     -80.635  17.374 -48.235  1.00155.14           N
ATOM    628  CA  SER    89     -81.011  16.207 -48.979  1.00155.14           C
ATOM    629  CB  SER    89     -82.253  15.494 -48.419  1.00155.14           C
ATOM    630  OG  SER    89     -82.557  14.354 -49.208  1.00155.14           O
ATOM    631  C   SER    89     -81.319  16.610 -50.384  1.00155.14           C
ATOM    632  O   SER    89     -81.621  17.768 -50.664  1.00155.14           O
ATOM    633  N   CYS    90     -81.228  15.638 -51.311  1.00 59.81           N
ATOM    634  CA  CYS    90     -81.509  15.892 -52.692  1.00 59.81           C
ATOM    635  CB  CYS    90     -80.766  14.953 -53.657  1.00 59.81           C
ATOM    636  SG  CYS    90     -78.962  15.173 -53.595  1.00 59.81           S
ATOM    637  C   CYS    90     -82.971  15.682 -52.904  1.00 59.81           C
ATOM    638  O   CYS    90     -83.669  15.167 -52.033  1.00 59.81           O
ATOM    639  N   ARG    91     -83.474  16.105 -54.078  1.00267.60           N
ATOM    640  CA  ARG    91     -84.861  15.932 -54.389  1.00267.60           C
ATOM    641  CB  ARG    91     -85.564  17.219 -54.853  1.00267.60           C
ATOM    642  CG  ARG    91     -87.046  17.014 -55.174  1.00267.60           C
ATOM    643  CD  ARG    91     -87.759  18.284 -55.643  1.00267.60           C
ATOM    644  NE  ARG    91     -87.352  18.533 -57.053  1.00267.60           N
ATOM    645  CZ  ARG    91     -88.079  19.386 -57.832  1.00267.60           C
ATOM    646  NH1 ARG    91     -89.179  20.011 -57.319  1.00267.60           N
ATOM    647  NH2 ARG    91     -87.708  19.611 -59.126  1.00267.60           N
ATOM    648  C   ARG    91     -84.934  14.959 -55.516  1.00267.60           C
ATOM    649  O   ARG    91     -83.981  14.804 -56.277  1.00267.60           O
ATOM    650  N   VAL    92     -86.075  14.256 -55.637  1.00109.93           N
ATOM    651  CA  VAL    92     -86.216  13.292 -56.687  1.00109.93           C
ATOM    652  CB  VAL    92     -86.807  11.991 -56.231  1.00109.93           C
ATOM    653  CG1 VAL    92     -88.238  12.253 -55.730  1.00109.93           C
ATOM    654  CG2 VAL    92     -86.731  10.985 -57.392  1.00109.93           C
ATOM    655  C   VAL    92     -87.139  13.863 -57.711  1.00109.93           C
ATOM    656  O   VAL    92     -88.081  14.584 -57.386  1.00109.93           O
ATOM    657  N   SER    93     -86.862  13.567 -58.995  1.00148.51           N
ATOM    658  CA  SER    93     -87.679  14.063 -60.061  1.00148.51           C
ATOM    659  CB  SER    93     -86.973  14.066 -61.428  1.00148.51           C
ATOM    660  OG  SER    93     -87.847  14.570 -62.428  1.00148.51           O
ATOM    661  C   SER    93     -88.875  13.175 -60.173  1.00148.51           C
ATOM    662  O   SER    93     -88.944  12.120 -59.544  1.00148.51           O
ATOM    663  N   ARG    94     -89.865  13.603 -60.978  1.00272.12           N
ATOM    664  CA  ARG    94     -91.053  12.824 -61.155  1.00272.12           C
ATOM    665  CB  ARG    94     -92.351  13.626 -60.954  1.00272.12           C
ATOM    666  CG  ARG    94     -92.500  14.795 -61.930  1.00272.12           C
ATOM    667  CD  ARG    94     -93.789  15.597 -61.736  1.00272.12           C
ATOM    668  NE  ARG    94     -93.631  16.406 -60.495  1.00272.12           N
ATOM    669  CZ  ARG    94     -94.005  15.887 -59.289  1.00272.12           C
ATOM    670  NH1 ARG    94     -94.526  14.627 -59.220  1.00272.12           N
ATOM    671  NH2 ARG    94     -93.857  16.628 -58.152  1.00272.12           N
ATOM    672  C   ARG    94     -91.052  12.336 -62.565  1.00272.12           C
ATOM    673  O   ARG    94     -90.523  12.991 -63.462  1.00272.12           O
ATOM    674  N   SER    95     -91.634  11.143 -62.789  1.00126.53           N
ATOM    675  CA  SER    95     -91.672  10.597 -64.111  1.00126.53           C
ATOM    676  CB  SER    95     -92.032   9.102 -64.153  1.00126.53           C
ATOM    677  OG  SER    95     -93.354   8.904 -63.676  1.00126.53           O
ATOM    678  C   SER    95     -92.717  11.333 -64.880  1.00126.53           C
ATOM    679  O   SER    95     -93.625  11.932 -64.305  1.00126.53           O
ATOM    680  N   SER    96     -92.593  11.318 -66.221  1.00163.74           N
ATOM    681  CA  SER    96     -93.549  11.987 -67.053  1.00163.74           C
ATOM    682  CB  SER    96     -93.004  12.356 -68.444  1.00163.74           C
ATOM    683  OG  SER    96     -94.010  13.010 -69.203  1.00163.74           O
ATOM    684  C   SER    96     -94.699  11.056 -67.254  1.00163.74           C
ATOM    685  O   SER    96     -94.623   9.874 -66.926  1.00163.74           O
ATOM    686  N   LEU    97     -95.818  11.594 -67.782  1.00302.67           N
ATOM    687  CA  LEU    97     -96.969  10.781 -68.030  1.00302.67           C
ATOM    688  CB  LEU    97     -98.293  11.427 -67.585  1.00302.67           C
ATOM    689  CG  LEU    97     -99.526  10.546 -67.855  1.00302.67           C
ATOM    690  CD1 LEU    97     -99.469   9.244 -67.041  1.00302.67           C
ATOM    691  CD2 LEU    97    -100.829  11.332 -67.633  1.00302.67           C
ATOM    692  C   LEU    97     -97.046  10.578 -69.507  1.00302.67           C
ATOM    693  O   LEU    97     -96.682  11.458 -70.284  1.00302.67           O
ATOM    694  N   LYS    98     -97.503   9.385 -69.931  1.00231.98           N
ATOM    695  CA  LYS    98     -97.601   9.118 -71.334  1.00231.98           C
ATOM    696  CB  LYS    98     -97.812   7.630 -71.662  1.00231.98           C
ATOM    697  CG  LYS    98     -97.910   7.340 -73.161  1.00231.98           C
ATOM    698  CD  LYS    98     -97.811   5.852 -73.503  1.00231.98           C
ATOM    699  CE  LYS    98     -97.912   5.559 -75.001  1.00231.98           C
ATOM    700  NZ  LYS    98     -97.805   4.102 -75.240  1.00231.98           N
ATOM    701  C   LYS    98     -98.775   9.869 -71.861  1.00231.98           C
ATOM    702  O   LYS    98     -99.825   9.955 -71.227  1.00231.98           O
ATOM    703  N   PRO    99     -98.587  10.450 -73.010  1.00 78.67           N
ATOM    704  CA  PRO    99     -99.653  11.169 -73.646  1.00 78.67           C
ATOM    705  CD  PRO    99     -97.285  10.985 -73.364  1.00 78.67           C
ATOM    706  CB  PRO    99     -98.991  12.174 -74.594  1.00 78.67           C
ATOM    707  CG  PRO    99     -97.528  11.708 -74.697  1.00 78.67           C
ATOM    708  C   PRO    99    -100.566  10.209 -74.331  1.00 78.67           C
ATOM    709  O   PRO    99    -100.144   9.088 -74.616  1.00 78.67           O
ATOM    710  N   CYS   100    -101.821  10.618 -74.591  1.00 88.44           N
ATOM    711  CA  CYS   100    -102.734   9.755 -75.277  1.00 88.44           C
ATOM    712  CB  CYS   100    -104.028   9.477 -74.493  1.00 88.44           C
ATOM    713  SG  CYS   100    -105.165   8.379 -75.392  1.00 88.44           S
ATOM    714  C   CYS   100    -103.123  10.453 -76.537  1.00 88.44           C
ATOM    715  O   CYS   100    -103.123  11.682 -76.601  1.00 88.44           O
ATOM    716  N   ALA   101    -103.446   9.679 -77.590  1.00247.60           N
ATOM    717  CA  ALA   101    -103.834  10.291 -78.824  1.00247.60           C
ATOM    718  CB  ALA   101    -102.822  10.082 -79.962  1.00247.60           C
ATOM    719  C   ALA   101    -105.116   9.660 -79.254  1.00247.60           C
ATOM    720  O   ALA   101    -105.360   8.483 -78.992  1.00247.60           O
ATOM    721  N   GLN   102    -105.984  10.449 -79.913  1.00318.72           N
ATOM    722  CA  GLN   102    -107.228   9.920 -80.381  1.00318.72           C
ATOM    723  CB  GLN   102    -108.459  10.510 -79.670  1.00318.72           C
ATOM    724  CG  GLN   102    -108.643  12.008 -79.917  1.00318.72           C
ATOM    725  CD  GLN   102    -109.884  12.461 -79.161  1.00318.72           C
ATOM    726  OE1 GLN   102    -110.255  13.633 -79.197  1.00318.72           O
ATOM    727  NE2 GLN   102    -110.549  11.505 -78.458  1.00318.72           N
ATOM    728  C   GLN   102    -107.343  10.281 -81.825  1.00318.72           C
ATOM    729  O   GLN   102    -106.818  11.303 -82.262  1.00318.72           O
ATOM    730  N   ALA   103    -108.021   9.426 -82.613  1.00282.70           N
ATOM    731  CA  ALA   103    -108.188   9.722 -84.003  1.00282.70           C
ATOM    732  CB  ALA   103    -107.436   8.755 -84.934  1.00282.70           C
ATOM    733  C   ALA   103    -109.641   9.585 -84.310  1.00282.70           C
ATOM    734  O   ALA   103    -110.335   8.757 -83.724  1.00282.70           O
ATOM    735  N   ALA   104    -110.147  10.426 -85.233  1.00282.36           N
ATOM    736  CA  ALA   104    -111.530  10.342 -85.592  1.00282.36           C
ATOM    737  CB  ALA   104    -112.406  11.416 -84.926  1.00282.36           C
ATOM    738  C   ALA   104    -111.616  10.556 -87.066  1.00282.36           C
ATOM    739  O   ALA   104    -110.765  11.216 -87.659  1.00282.36           O
ATOM    740  N   THR   105    -112.651   9.975 -87.701  1.00239.17           N
ATOM    741  CA  THR   105    -112.816  10.158 -89.111  1.00239.17           C
ATOM    742  CB  THR   105    -112.761   8.879 -89.893  1.00239.17           C
ATOM    743  OG1 THR   105    -111.515   8.230 -89.687  1.00239.17           O
ATOM    744  CG2 THR   105    -112.949   9.206 -91.385  1.00239.17           C
ATOM    745  C   THR   105    -114.175  10.739 -89.316  1.00239.17           C
ATOM    746  O   THR   105    -115.126  10.378 -88.627  1.00239.17           O
ATOM    747  N   LEU   106    -114.293  11.684 -90.271  1.00308.77           N
ATOM    748  CA  LEU   106    -115.571  12.276 -90.523  1.00308.77           C
ATOM    749  CB  LEU   106    -115.579  13.807 -90.386  1.00308.77           C
ATOM    750  CG  LEU   106    -116.955  14.442 -90.662  1.00308.77           C
ATOM    751  CD1 LEU   106    -117.998  13.982 -89.630  1.00308.77           C
ATOM    752  CD2 LEU   106    -116.856  15.972 -90.766  1.00308.77           C
ATOM    753  C   LEU   106    -115.938  11.959 -91.936  1.00308.77           C
ATOM    754  O   LEU   106    -115.099  12.013 -92.833  1.00308.77           O
ATOM    755  N   ALA   107    -117.214  11.594 -92.160  1.00280.24           N
ATOM    756  CA  ALA   107    -117.651  11.311 -93.494  1.00280.24           C
ATOM    757  CB  ALA   107    -117.935   9.821 -93.747  1.00280.24           C
ATOM    758  C   ALA   107    -118.936  12.043 -93.689  1.00280.24           C
ATOM    759  O   ALA   107    -119.721  12.196 -92.755  1.00280.24           O
ATOM    760  N   ALA   108    -119.174  12.540 -94.917  1.00283.73           N
ATOM    761  CA  ALA   108    -120.399  13.236 -95.169  1.00283.73           C
ATOM    762  CB  ALA   108    -120.258  14.767 -95.118  1.00283.73           C
ATOM    763  C   ALA   108    -120.839  12.882 -96.548  1.00283.73           C
ATOM    764  O   ALA   108    -120.019  12.573 -97.414  1.00283.73           O
ATOM    765  N   TYR   109    -122.163  12.894 -96.781  1.00264.61           N
ATOM    766  CA  TYR   109    -122.666  12.602 -98.088  1.00264.61           C
ATOM    767  CB  TYR   109    -123.642  11.411 -98.104  1.00264.61           C
ATOM    768  CG  TYR   109    -124.103  11.188 -99.504  1.00264.61           C
ATOM    769  CD1 TYR   109    -123.296  10.539-100.409  1.00264.61           C
ATOM    770  CD2 TYR   109    -125.350  11.611 -99.907  1.00264.61           C
ATOM    771  CE1 TYR   109    -123.718  10.326-101.700  1.00264.61           C
ATOM    772  CE2 TYR   109    -125.778  11.401-101.197  1.00264.61           C
ATOM    773  CZ  TYR   109    -124.962  10.757-102.096  1.00264.61           C
ATOM    774  OH  TYR   109    -125.398  10.539-103.420  1.00264.61           O
ATOM    775  C   TYR   109    -123.413  13.816 -98.526  1.00264.61           C
ATOM    776  O   TYR   109    -124.334  14.276 -97.851  1.00264.61           O
ATOM    777  N   PRO   110    -123.010  14.369 -99.633  1.00117.55           N
ATOM    778  CA  PRO   110    -123.678  15.537-100.132  1.00117.55           C
ATOM    779  CD  PRO   110    -121.608  14.344-100.012  1.00117.55           C
ATOM    780  CB  PRO   110    -122.676  16.252-101.044  1.00117.55           C
ATOM    781  CG  PRO   110    -121.549  15.226-101.267  1.00117.55           C
ATOM    782  C   PRO   110    -124.951  15.161-100.811  1.00117.55           C
ATOM    783  O   PRO   110    -125.050  14.043-101.313  1.00117.55           O
ATOM    784  N   ALA   111    -125.941  16.073-100.826  1.00251.11           N
ATOM    785  CA  ALA   111    -127.172  15.789-101.498  1.00251.11           C
ATOM    786  CB  ALA   111    -128.301  15.340-100.555  1.00251.11           C
ATOM    787  C   ALA   111    -127.614  17.062-102.137  1.00251.11           C
ATOM    788  O   ALA   111    -127.345  18.148-101.627  1.00251.11           O
ATOM    789  N   GLU   112    -128.290  16.960-103.296  1.00273.45           N
ATOM    790  CA  GLU   112    -128.758  18.150-103.940  1.00273.45           C
ATOM    791  CB  GLU   112    -128.057  18.444-105.277  1.00273.45           C
ATOM    792  CG  GLU   112    -128.260  17.346-106.324  1.00273.45           C
ATOM    793  CD  GLU   112    -127.521  17.759-107.590  1.00273.45           C
ATOM    794  OE1 GLU   112    -126.903  18.856-107.582  1.00273.45           O
ATOM    795  OE2 GLU   112    -127.565  16.981-108.580  1.00273.45           O
ATOM    796  C   GLU   112    -130.205  17.954-104.239  1.00273.45           C
ATOM    797  O   GLU   112    -130.615  16.892-104.706  1.00273.45           O
ATOM    798  N   THR   113    -131.029  18.979-103.953  1.00233.16           N
ATOM    799  CA  THR   113    -132.424  18.870-104.255  1.00233.16           C
ATOM    800  CB  THR   113    -133.303  18.845-103.039  1.00233.16           C
ATOM    801  OG1 THR   113    -134.644  18.561-103.409  1.00233.16           O
ATOM    802  CG2 THR   113    -133.219  20.211-102.337  1.00233.16           C
ATOM    803  C   THR   113    -132.797  20.077-105.049  1.00233.16           C
ATOM    804  O   THR   113    -132.370  21.193-104.757  1.00233.16           O
ATOM    805  N   PRO   114    -133.562  19.864-106.080  1.00106.17           N
ATOM    806  CA  PRO   114    -134.010  20.971-106.875  1.00106.17           C
ATOM    807  CD  PRO   114    -133.440  18.647-106.863  1.00106.17           C
ATOM    808  CB  PRO   114    -134.353  20.400-108.254  1.00106.17           C
ATOM    809  CG  PRO   114    -134.388  18.875-108.049  1.00106.17           C
ATOM    810  C   PRO   114    -135.157  21.636-106.192  1.00106.17           C
ATOM    811  O   PRO   114    -135.850  20.977-105.418  1.00106.17           O
ATOM    812  N   THR   115    -135.367  22.940-106.446  1.00294.10           N
ATOM    813  CA  THR   115    -136.481  23.610-105.848  1.00294.10           C
ATOM    814  CB  THR   115    -136.087  24.652-104.841  1.00294.10           C
ATOM    815  OG1 THR   115    -137.237  25.146-104.171  1.00294.10           O
ATOM    816  CG2 THR   115    -135.360  25.794-105.570  1.00294.10           C
ATOM    817  C   THR   115    -137.210  24.310-106.945  1.00294.10           C
ATOM    818  O   THR   115    -136.596  24.878-107.846  1.00294.10           O
ATOM    819  N   ALA   116    -138.555  24.265-106.911  1.00272.56           N
ATOM    820  CA  ALA   116    -139.300  24.944-107.928  1.00272.56           C
ATOM    821  CB  ALA   116    -139.393  24.161-109.248  1.00272.56           C
ATOM    822  C   ALA   116    -140.692  25.123-107.424  1.00272.56           C
ATOM    823  O   ALA   116    -141.135  24.416-106.521  1.00272.56           O
ATOM    824  N   GLY   117    -141.415  26.105-107.995  1.00135.41           N
ATOM    825  CA  GLY   117    -142.779  26.315-107.616  1.00135.41           C
ATOM    826  C   GLY   117    -143.084  27.762-107.809  1.00135.41           C
ATOM    827  O   GLY   117    -142.249  28.627-107.545  1.00135.41           O
ATOM    828  N   GLU   118    -144.307  28.060-108.280  1.00296.60           N
ATOM    829  CA  GLU   118    -144.709  29.420-108.465  1.00296.60           C
ATOM    830  CB  GLU   118    -144.170  30.052-109.761  1.00296.60           C
ATOM    831  CG  GLU   118    -144.596  31.509-109.954  1.00296.60           C
ATOM    832  CD  GLU   118    -144.000  32.004-111.264  1.00296.60           C
ATOM    833  OE1 GLU   118    -143.286  31.205-111.927  1.00296.60           O
ATOM    834  OE2 GLU   118    -144.251  33.186-111.619  1.00296.60           O
ATOM    835  C   GLU   118    -146.197  29.426-108.556  1.00296.60           C
ATOM    836  O   GLU   118    -146.807  28.430-108.950  1.00296.60           O
ATOM    837  N   GLU   119    -146.834  30.547-108.170  1.00220.34           N
ATOM    838  CA  GLU   119    -148.259  30.607-108.286  1.00220.34           C
ATOM    839  CB  GLU   119    -148.945  31.311-107.104  1.00220.34           C
ATOM    840  CG  GLU   119    -150.469  31.370-107.230  1.00220.34           C
ATOM    841  CD  GLU   119    -151.015  32.086-106.003  1.00220.34           C
ATOM    842  OE1 GLU   119    -150.193  32.487-105.137  1.00220.34           O
ATOM    843  OE2 GLU   119    -152.263  32.240-105.915  1.00220.34           O
ATOM    844  C   GLU   119    -148.543  31.414-109.509  1.00220.34           C
ATOM    845  O   GLU   119    -148.391  32.636-109.511  1.00220.34           O
ATOM    846  N   TYR   120    -148.950  30.736-110.596  1.00 97.95           N
ATOM    847  CA  TYR   120    -149.226  31.433-111.814  1.00 97.95           C
ATOM    848  CB  TYR   120    -149.466  30.496-113.014  1.00 97.95           C
ATOM    849  CG  TYR   120    -149.742  31.351-114.203  1.00 97.95           C
ATOM    850  CD1 TYR   120    -148.706  31.913-114.912  1.00 97.95           C
ATOM    851  CD2 TYR   120    -151.035  31.588-114.611  1.00 97.95           C
ATOM    852  CE1 TYR   120    -148.954  32.703-116.010  1.00 97.95           C
ATOM    853  CE2 TYR   120    -151.289  32.376-115.707  1.00 97.95           C
ATOM    854  CZ  TYR   120    -150.248  32.934-116.410  1.00 97.95           C
ATOM    855  OH  TYR   120    -150.507  33.744-117.536  1.00 97.95           O
ATOM    856  C   TYR   120    -150.434  32.295-111.626  1.00 97.95           C
ATOM    857  O   TYR   120    -150.436  33.453-112.040  1.00 97.95           O
ATOM    858  N   PRO   121    -151.471  31.785-111.013  1.00 83.26           N
ATOM    859  CA  PRO   121    -152.651  32.586-110.851  1.00 83.26           C
ATOM    860  CD  PRO   121    -151.792  30.370-111.087  1.00 83.26           C
ATOM    861  CB  PRO   121    -153.817  31.612-110.657  1.00 83.26           C
ATOM    862  CG  PRO   121    -153.149  30.255-110.378  1.00 83.26           C
ATOM    863  C   PRO   121    -152.521  33.586-109.753  1.00 83.26           C
ATOM    864  O   PRO   121    -151.781  33.343-108.801  1.00 83.26           O
ATOM    865  N   SER   122    -153.224  34.727-109.885  1.00208.10           N
ATOM    866  CA  SER   122    -153.237  35.730-108.865  1.00208.10           C
ATOM    867  CB  SER   122    -152.023  36.674-108.910  1.00208.10           C
ATOM    868  OG  SER   122    -150.831  35.947-108.652  1.00208.10           O
ATOM    869  C   SER   122    -154.450  36.560-109.127  1.00208.10           C
ATOM    870  O   SER   122    -154.909  36.651-110.264  1.00208.10           O
ATOM    871  N   ARG   123    -155.024  37.175-108.075  1.00245.61           N
ATOM    872  CA  ARG   123    -156.165  38.003-108.324  1.00245.61           C
ATOM    873  CB  ARG   123    -157.375  37.671-107.434  1.00245.61           C
ATOM    874  CG  ARG   123    -157.970  36.288-107.711  1.00245.61           C
ATOM    875  CD  ARG   123    -158.788  36.220-109.003  1.00245.61           C
ATOM    876  NE  ARG   123    -157.834  36.322-110.143  1.00245.61           N
ATOM    877  CZ  ARG   123    -158.248  36.028-111.410  1.00245.61           C
ATOM    878  NH1 ARG   123    -159.537  35.637-111.634  1.00245.61           N
ATOM    879  NH2 ARG   123    -157.374  36.123-112.454  1.00245.61           N
ATOM    880  C   ARG   123    -155.760  39.407-108.024  1.00245.61           C
ATOM    881  O   ARG   123    -155.723  39.841-106.874  1.00245.61           O
ATOM    882  N   PRO   124    -155.427  40.109-109.065  1.00245.40           N
ATOM    883  CA  PRO   124    -155.047  41.485-108.915  1.00245.40           C
ATOM    884  CD  PRO   124    -154.724  39.472-110.168  1.00245.40           C
ATOM    885  CB  PRO   124    -154.328  41.865-110.207  1.00245.40           C
ATOM    886  CG  PRO   124    -153.746  40.530-110.702  1.00245.40           C
ATOM    887  C   PRO   124    -156.220  42.355-108.604  1.00245.40           C
ATOM    888  O   PRO   124    -156.014  43.482-108.155  1.00245.40           O
ATOM    889  N   THR   125    -157.454  41.871-108.836  1.00279.56           N
ATOM    890  CA  THR   125    -158.583  42.729-108.639  1.00279.56           C
ATOM    891  CB  THR   125    -159.565  42.691-109.773  1.00279.56           C
ATOM    892  OG1 THR   125    -160.116  41.388-109.899  1.00279.56           O
ATOM    893  CG2 THR   125    -158.836  43.084-111.069  1.00279.56           C
ATOM    894  C   THR   125    -159.321  42.304-107.416  1.00279.56           C
ATOM    895  O   THR   125    -159.298  41.138-107.025  1.00279.56           O
ATOM    896  N   GLU   126    -159.978  43.282-106.765  1.00297.04           N
ATOM    897  CA  GLU   126    -160.763  43.030-105.596  1.00297.04           C
ATOM    898  CB  GLU   126    -160.227  43.736-104.341  1.00297.04           C
ATOM    899  CG  GLU   126    -161.053  43.470-103.081  1.00297.04           C
ATOM    900  CD  GLU   126    -160.406  44.231-101.932  1.00297.04           C
ATOM    901  OE1 GLU   126    -159.374  44.911-102.180  1.00297.04           O
ATOM    902  OE2 GLU   126    -160.932  44.141-100.791  1.00297.04           O
ATOM    903  C   GLU   126    -162.119  43.583-105.874  1.00297.04           C
ATOM    904  O   GLU   126    -162.266  44.515-106.663  1.00297.04           O
ATOM    905  N   PHE   127    -163.162  43.007-105.247  1.00302.03           N
ATOM    906  CA  PHE   127    -164.485  43.500-105.485  1.00302.03           C
ATOM    907  CB  PHE   127    -165.469  42.417-105.961  1.00302.03           C
ATOM    908  CG  PHE   127    -166.792  43.072-106.167  1.00302.03           C
ATOM    909  CD1 PHE   127    -167.069  43.733-107.344  1.00302.03           C
ATOM    910  CD2 PHE   127    -167.755  43.023-105.189  1.00302.03           C
ATOM    911  CE1 PHE   127    -168.288  44.338-107.535  1.00302.03           C
ATOM    912  CE2 PHE   127    -168.977  43.627-105.375  1.00302.03           C
ATOM    913  CZ  PHE   127    -169.245  44.285-106.551  1.00302.03           C
ATOM    914  C   PHE   127    -165.013  44.043-104.200  1.00302.03           C
ATOM    915  O   PHE   127    -164.758  43.493-103.130  1.00302.03           O
ATOM    916  N   ALA   128    -165.753  45.167-104.280  1.00279.79           N
ATOM    917  CA  ALA   128    -166.322  45.747-103.102  1.00279.79           C
ATOM    918  CB  ALA   128    -165.503  46.919-102.534  1.00279.79           C
ATOM    919  C   ALA   128    -167.660  46.289-103.482  1.00279.79           C
ATOM    920  O   ALA   128    -167.900  46.616-104.645  1.00279.79           O
ATOM    921  N   PHE   129    -168.581  46.378-102.505  1.00300.20           N
ATOM    922  CA  PHE   129    -169.882  46.908-102.788  1.00300.20           C
ATOM    923  CB  PHE   129    -171.015  45.881-102.626  1.00300.20           C
ATOM    924  CG  PHE   129    -172.294  46.569-102.954  1.00300.20           C
ATOM    925  CD1 PHE   129    -172.701  46.705-104.262  1.00300.20           C
ATOM    926  CD2 PHE   129    -173.089  47.077-101.953  1.00300.20           C
ATOM    927  CE1 PHE   129    -173.882  47.339-104.565  1.00300.20           C
ATOM    928  CE2 PHE   129    -174.272  47.713-102.251  1.00300.20           C
ATOM    929  CZ  PHE   129    -174.670  47.845-103.559  1.00300.20           C
ATOM    930  C   PHE   129    -170.135  48.003-101.808  1.00300.20           C
ATOM    931  O   PHE   129    -169.663  47.953-100.672  1.00300.20           O
ATOM    932  N   TYR   130    -170.877  49.044-102.230  1.00262.34           N
ATOM    933  CA  TYR   130    -171.161  50.123-101.334  1.00262.34           C
ATOM    934  CB  TYR   130    -170.620  51.474-101.841  1.00262.34           C
ATOM    935  CG  TYR   130    -170.953  52.538-100.852  1.00262.34           C
ATOM    936  CD1 TYR   130    -170.248  52.636 -99.675  1.00262.34           C
ATOM    937  CD2 TYR   130    -171.952  53.450-101.108  1.00262.34           C
ATOM    938  CE1 TYR   130    -170.543  53.617 -98.759  1.00262.34           C
ATOM    939  CE2 TYR   130    -172.251  54.435-100.195  1.00262.34           C
ATOM    940  CZ  TYR   130    -171.547  54.518 -99.018  1.00262.34           C
ATOM    941  OH  TYR   130    -171.852  55.528 -98.080  1.00262.34           O
ATOM    942  C   TYR   130    -172.648  50.224-101.223  1.00262.34           C
ATOM    943  O   TYR   130    -173.360  50.356-102.217  1.00262.34           O
ATOM    944  N   PRO   131    -173.127  50.125-100.015  1.00 94.47           N
ATOM    945  CA  PRO   131    -174.542  50.229 -99.777  1.00 94.47           C
ATOM    946  CD  PRO   131    -172.476  49.273 -99.036  1.00 94.47           C
ATOM    947  CB  PRO   131    -174.815  49.478 -98.472  1.00 94.47           C
ATOM    948  CG  PRO   131    -173.429  49.286 -97.833  1.00 94.47           C
ATOM    949  C   PRO   131    -174.957  51.663 -99.737  1.00 94.47           C
ATOM    950  O   PRO   131    -174.101  52.522 -99.534  1.00 94.47           O
ATOM    951  N   GLY   132    -176.260  51.946 -99.932  1.00115.85           N
ATOM    952  CA  GLY   132    -176.721  53.302 -99.872  1.00115.85           C
ATOM    953  C   GLY   132    -178.177  53.260 -99.542  1.00115.85           C
ATOM    954  O   GLY   132    -178.879  52.318 -99.908  1.00115.85           O
ATOM    955  N   TYR   133    -178.671  54.293 -98.832  1.00252.88           N
ATOM    956  CA  TYR   133    -180.059  54.319 -98.479  1.00252.88           C
ATOM    957  CB  TYR   133    -180.282  54.227 -96.957  1.00252.88           C
ATOM    958  CG  TYR   133    -181.744  54.200 -96.674  1.00252.88           C
ATOM    959  CD1 TYR   133    -182.479  53.065 -96.927  1.00252.88           C
ATOM    960  CD2 TYR   133    -182.376  55.295 -96.132  1.00252.88           C
ATOM    961  CE1 TYR   133    -183.828  53.027 -96.663  1.00252.88           C
ATOM    962  CE2 TYR   133    -183.725  55.264 -95.865  1.00252.88           C
ATOM    963  CZ  TYR   133    -184.453  54.129 -96.132  1.00252.88           C
ATOM    964  OH  TYR   133    -185.837  54.095 -95.860  1.00252.88           O
ATOM    965  C   TYR   133    -180.613  55.620 -98.968  1.00252.88           C
ATOM    966  O   TYR   133    -180.039  56.685 -98.741  1.00252.88           O
ATOM    967  N   PRO   134    -181.707  55.542 -99.672  1.00 95.69           N
ATOM    968  CA  PRO   134    -182.335  56.731-100.188  1.00 95.69           C
ATOM    969  CD  PRO   134    -181.953  54.390-100.521  1.00 95.69           C
ATOM    970  CB  PRO   134    -183.155  56.290-101.403  1.00 95.69           C
ATOM    971  CG  PRO   134    -183.228  54.757-101.292  1.00 95.69           C
ATOM    972  C   PRO   134    -183.149  57.409 -99.135  1.00 95.69           C
ATOM    973  O   PRO   134    -183.510  56.762 -98.154  1.00 95.69           O
ATOM    974  N   GLY   135    -183.448  58.711 -99.315  1.00116.79           N
ATOM    975  CA  GLY   135    -184.248  59.406 -98.349  1.00116.79           C
ATOM    976  C   GLY   135    -184.745  60.660 -98.993  1.00116.79           C
ATOM    977  O   GLY   135    -184.166  61.142 -99.965  1.00116.79           O
ATOM    978  N   THR   136    -185.847  61.223 -98.458  1.00289.85           N
ATOM    979  CA  THR   136    -186.386  62.430 -99.010  1.00289.85           C
ATOM    980  CB  THR   136    -187.693  62.234 -99.719  1.00289.85           C
ATOM    981  OG1 THR   136    -188.072  63.425-100.392  1.00289.85           O
ATOM    982  CG2 THR   136    -188.762  61.842 -98.684  1.00289.85           C
ATOM    983  C   THR   136    -186.636  63.377 -97.882  1.00289.85           C
ATOM    984  O   THR   136    -186.816  62.966 -96.739  1.00289.85           O
ATOM    985  N   TYR   137    -186.627  64.692 -98.184  1.00318.76           N
ATOM    986  CA  TYR   137    -186.871  65.675 -97.167  1.00318.76           C
ATOM    987  CB  TYR   137    -185.622  66.499 -96.810  1.00318.76           C
ATOM    988  CG  TYR   137    -186.005  67.478 -95.755  1.00318.76           C
ATOM    989  CD1 TYR   137    -186.081  67.085 -94.436  1.00318.76           C
ATOM    990  CD2 TYR   137    -186.275  68.786 -96.077  1.00318.76           C
ATOM    991  CE1 TYR   137    -186.435  67.984 -93.457  1.00318.76           C
ATOM    992  CE2 TYR   137    -186.629  69.689 -95.102  1.00318.76           C
ATOM    993  CZ  TYR   137    -186.706  69.289 -93.790  1.00318.76           C
ATOM    994  OH  TYR   137    -187.067  70.215 -92.788  1.00318.76           O
ATOM    995  C   TYR   137    -187.896  66.624 -97.697  1.00318.76           C
ATOM    996  O   TYR   137    -187.955  66.880 -98.897  1.00318.76           O
ATOM    997  N   GLN   138    -188.756  67.157 -96.805  1.00246.38           N
ATOM    998  CA  GLN   138    -189.753  68.089 -97.243  1.00246.38           C
ATOM    999  CB  GLN   138    -191.194  67.638 -96.943  1.00246.38           C
ATOM   1000  CG  GLN   138    -192.257  68.633 -97.412  1.00246.38           C
ATOM   1001  CD  GLN   138    -193.622  68.065 -97.054  1.00246.38           C
ATOM   1002  OE1 GLN   138    -194.654  68.681 -97.317  1.00246.38           O
ATOM   1003  NE2 GLN   138    -193.633  66.853 -96.436  1.00246.38           N
ATOM   1004  C   GLN   138    -189.528  69.371 -96.509  1.00246.38           C
ATOM   1005  O   GLN   138    -189.351  69.391 -95.292  1.00246.38           O
ATOM   1006  N   PRO   139    -189.499  70.443 -97.250  1.00115.82           N
ATOM   1007  CA  PRO   139    -189.311  71.739 -96.654  1.00115.82           C
ATOM   1008  CD  PRO   139    -188.966  70.386 -98.600  1.00115.82           C
ATOM   1009  CB  PRO   139    -188.703  72.628 -97.742  1.00115.82           C
ATOM   1010  CG  PRO   139    -188.927  71.852 -99.052  1.00115.82           C
ATOM   1011  C   PRO   139    -190.592  72.274 -96.101  1.00115.82           C
ATOM   1012  O   PRO   139    -191.658  71.823 -96.519  1.00115.82           O
ATOM   1013  N   MET   140    -190.507  73.225 -95.150  1.00320.84           N
ATOM   1014  CA  MET   140    -191.680  73.839 -94.598  1.00320.84           C
ATOM   1015  CB  MET   140    -192.060  73.307 -93.205  1.00320.84           C
ATOM   1016  CG  MET   140    -192.504  71.843 -93.211  1.00320.84           C
ATOM   1017  SD  MET   140    -194.066  71.533 -94.089  1.00320.84           S
ATOM   1018  CE  MET   140    -194.074  69.744 -93.774  1.00320.84           C
ATOM   1019  C   MET   140    -191.370  75.293 -94.444  1.00320.84           C
ATOM   1020  O   MET   140    -190.213  75.670 -94.262  1.00320.84           O
ATOM   1021  N   ALA   141    -192.399  76.160 -94.538  1.00279.07           N
ATOM   1022  CA  ALA   141    -192.147  77.563 -94.387  1.00279.07           C
ATOM   1023  CB  ALA   141    -191.922  78.295 -95.722  1.00279.07           C
ATOM   1024  C   ALA   141    -193.343  78.187 -93.743  1.00279.07           C
ATOM   1025  O   ALA   141    -194.454  77.665 -93.834  1.00279.07           O
ATOM   1026  N   SER   142    -193.132  79.323 -93.049  1.00229.89           N
ATOM   1027  CA  SER   142    -194.221  80.017 -92.425  1.00229.89           C
ATOM   1028  CB  SER   142    -194.352  79.733 -90.918  1.00229.89           C
ATOM   1029  OG  SER   142    -195.446  80.459 -90.379  1.00229.89           O
ATOM   1030  C   SER   142    -193.952  81.479 -92.577  1.00229.89           C
ATOM   1031  O   SER   142    -192.805  81.895 -92.735  1.00229.89           O
ATOM   1032  N   TYR   143    -195.018  82.306 -92.556  1.00280.61           N
ATOM   1033  CA  TYR   143    -194.828  83.720 -92.692  1.00280.61           C
ATOM   1034  CB  TYR   143    -195.399  84.289 -94.003  1.00280.61           C
ATOM   1035  CG  TYR   143    -195.142  85.756 -94.013  1.00280.61           C
ATOM   1036  CD1 TYR   143    -193.918  86.248 -94.409  1.00280.61           C
ATOM   1037  CD2 TYR   143    -196.122  86.640 -93.628  1.00280.61           C
ATOM   1038  CE1 TYR   143    -193.679  87.601 -94.421  1.00280.61           C
ATOM   1039  CE2 TYR   143    -195.888  87.995 -93.638  1.00280.61           C
ATOM   1040  CZ  TYR   143    -194.663  88.477 -94.032  1.00280.61           C
ATOM   1041  OH  TYR   143    -194.420  89.867 -94.043  1.00280.61           O
ATOM   1042  C   TYR   143    -195.548  84.398 -91.569  1.00280.61           C
ATOM   1043  O   TYR   143    -196.672  84.031 -91.231  1.00280.61           O
ATOM   1044  N   LEU   144    -194.896  85.397 -90.944  1.00257.76           N
ATOM   1045  CA  LEU   144    -195.531  86.130 -89.887  1.00257.76           C
ATOM   1046  CB  LEU   144    -194.889  85.863 -88.507  1.00257.76           C
ATOM   1047  CG  LEU   144    -195.632  86.429 -87.271  1.00257.76           C
ATOM   1048  CD1 LEU   144    -194.867  86.083 -85.983  1.00257.76           C
ATOM   1049  CD2 LEU   144    -195.921  87.937 -87.367  1.00257.76           C
ATOM   1050  C   LEU   144    -195.359  87.575 -90.225  1.00257.76           C
ATOM   1051  O   LEU   144    -194.271  88.003 -90.610  1.00257.76           O
ATOM   1052  N   ASP   145    -196.441  88.369 -90.112  1.00195.53           N
ATOM   1053  CA  ASP   145    -196.333  89.769 -90.405  1.00195.53           C
ATOM   1054  CB  ASP   145    -197.127  90.198 -91.651  1.00195.53           C
ATOM   1055  CG  ASP   145    -196.787  91.649 -91.966  1.00195.53           C
ATOM   1056  OD1 ASP   145    -196.022  92.266 -91.178  1.00195.53           O
ATOM   1057  OD2 ASP   145    -197.291  92.160 -93.002  1.00195.53           O
ATOM   1058  C   ASP   145    -196.891  90.526 -89.242  1.00195.53           C
ATOM   1059  O   ASP   145    -198.041  90.324 -88.856  1.00195.53           O
ATOM   1060  N   VAL   146    -196.076  91.412 -88.635  1.00114.15           N
ATOM   1061  CA  VAL   146    -196.569  92.194 -87.538  1.00114.15           C
ATOM   1062  CB  VAL   146    -196.145  91.678 -86.195  1.00114.15           C
ATOM   1063  CG1 VAL   146    -194.612  91.762 -86.101  1.00114.15           C
ATOM   1064  CG2 VAL   146    -196.877  92.485 -85.109  1.00114.15           C
ATOM   1065  C   VAL   146    -196.009  93.574 -87.673  1.00114.15           C
ATOM   1066  O   VAL   146    -194.923  93.762 -88.216  1.00114.15           O
ATOM   1067  N   SER   147    -196.761  94.587 -87.195  1.00177.61           N
ATOM   1068  CA  SER   147    -196.273  95.935 -87.254  1.00177.61           C
ATOM   1069  CB  SER   147    -196.701  96.690 -88.523  1.00177.61           C
ATOM   1070  OG  SER   147    -196.177  98.010 -88.506  1.00177.61           O
ATOM   1071  C   SER   147    -196.846  96.675 -86.089  1.00177.61           C
ATOM   1072  O   SER   147    -197.930  96.350 -85.609  1.00177.61           O
ATOM   1073  N   VAL   148    -196.110  97.688 -85.587  1.00 43.19           N
ATOM   1074  CA  VAL   148    -196.611  98.469 -84.494  1.00 43.19           C
ATOM   1075  CB  VAL   148    -196.193  97.948 -83.149  1.00 43.19           C
ATOM   1076  CG1 VAL   148    -196.703  98.914 -82.066  1.00 43.19           C
ATOM   1077  CG2 VAL   148    -196.716  96.509 -83.000  1.00 43.19           C
ATOM   1078  C   VAL   148    -196.043  99.846 -84.628  1.00 43.19           C
ATOM   1079  O   VAL   148    -194.971 100.029 -85.204  1.00 43.19           O
ATOM   1080  N   VAL   149    -196.766 100.862 -84.114  1.00113.74           N
ATOM   1081  CA  VAL   149    -196.260 102.201 -84.174  1.00113.74           C
ATOM   1082  CB  VAL   149    -196.888 103.031 -85.255  1.00113.74           C
ATOM   1083  CG1 VAL   149    -196.544 102.404 -86.617  1.00113.74           C
ATOM   1084  CG2 VAL   149    -198.398 103.133 -84.978  1.00113.74           C
ATOM   1085  C   VAL   149    -196.584 102.864 -82.874  1.00113.74           C
ATOM   1086  O   VAL   149    -197.624 102.595 -82.274  1.00113.74           O
ATOM   1087  N   GLN   150    -195.680 103.739 -82.389  1.00331.86           N
ATOM   1088  CA  GLN   150    -195.942 104.437 -81.164  1.00331.86           C
ATOM   1089  CB  GLN   150    -195.647 103.587 -79.914  1.00331.86           C
ATOM   1090  CG  GLN   150    -195.915 104.302 -78.589  1.00331.86           C
ATOM   1091  CD  GLN   150    -194.661 105.077 -78.220  1.00331.86           C
ATOM   1092  OE1 GLN   150    -194.685 105.942 -77.346  1.00331.86           O
ATOM   1093  NE2 GLN   150    -193.530 104.749 -78.899  1.00331.86           N
ATOM   1094  C   GLN   150    -195.068 105.652 -81.143  1.00331.86           C
ATOM   1095  O   GLN   150    -193.995 105.663 -81.746  1.00331.86           O
ATOM   1096  N   THR   151    -195.518 106.727 -80.462  1.00242.54           N
ATOM   1097  CA  THR   151    -194.725 107.923 -80.403  1.00242.54           C
ATOM   1098  CB  THR   151    -195.265 109.038 -81.249  1.00242.54           C
ATOM   1099  OG1 THR   151    -195.342 108.629 -82.607  1.00242.54           O
ATOM   1100  CG2 THR   151    -194.334 110.255 -81.116  1.00242.54           C
ATOM   1101  C   THR   151    -194.718 108.409 -78.988  1.00242.54           C
ATOM   1102  O   THR   151    -195.637 108.129 -78.219  1.00242.54           O
ATOM   1103  N   LEU   152    -193.654 109.147 -78.603  1.00268.51           N
ATOM   1104  CA  LEU   152    -193.565 109.666 -77.268  1.00268.51           C
ATOM   1105  CB  LEU   152    -192.366 109.136 -76.463  1.00268.51           C
ATOM   1106  CG  LEU   152    -192.356 107.608 -76.282  1.00268.51           C
ATOM   1107  CD1 LEU   152    -192.126 106.898 -77.624  1.00268.51           C
ATOM   1108  CD2 LEU   152    -191.354 107.178 -75.198  1.00268.51           C
ATOM   1109  C   LEU   152    -193.366 111.144 -77.366  1.00268.51           C
ATOM   1110  O   LEU   152    -192.915 111.655 -78.390  1.00268.51           O
ATOM   1111  N   GLY   153    -193.725 111.876 -76.291  1.00145.01           N
ATOM   1112  CA  GLY   153    -193.510 113.293 -76.269  1.00145.01           C
ATOM   1113  C   GLY   153    -193.940 113.788 -74.925  1.00145.01           C
ATOM   1114  O   GLY   153    -194.928 113.311 -74.368  1.00145.01           O
ATOM   1115  N   ALA   154    -193.202 114.767 -74.364  1.00255.23           N
ATOM   1116  CA  ALA   154    -193.589 115.289 -73.086  1.00255.23           C
ATOM   1117  CB  ALA   154    -192.951 114.546 -71.900  1.00255.23           C
ATOM   1118  C   ALA   154    -193.138 116.712 -73.004  1.00255.23           C
ATOM   1119  O   ALA   154    -192.121 117.106 -73.573  1.00255.23           O
ATOM   1120  N   PRO   155    -193.925 117.493 -72.318  1.00106.70           N
ATOM   1121  CA  PRO   155    -193.590 118.875 -72.097  1.00106.70           C
ATOM   1122  CD  PRO   155    -195.363 117.286 -72.357  1.00106.70           C
ATOM   1123  CB  PRO   155    -194.917 119.616 -71.912  1.00106.70           C
ATOM   1124  CG  PRO   155    -195.945 118.507 -71.633  1.00106.70           C
ATOM   1125  C   PRO   155    -192.686 118.987 -70.912  1.00106.70           C
ATOM   1126  O   PRO   155    -192.577 118.024 -70.156  1.00106.70           O
ATOM   1127  N   GLY   156    -192.022 120.147 -70.734  1.00119.04           N
ATOM   1128  CA  GLY   156    -191.181 120.326 -69.587  1.00119.04           C
ATOM   1129  C   GLY   156    -191.026 121.798 -69.373  1.00119.04           C
ATOM   1130  O   GLY   156    -190.953 122.569 -70.329  1.00119.04           O
ATOM   1131  N   GLU   157    -190.970 122.228 -68.096  1.00277.08           N
ATOM   1132  CA  GLU   157    -190.810 123.626 -67.820  1.00277.08           C
ATOM   1133  CB  GLU   157    -192.117 124.326 -67.410  1.00277.08           C
ATOM   1134  CG  GLU   157    -191.949 125.820 -67.131  1.00277.08           C
ATOM   1135  CD  GLU   157    -193.309 126.381 -66.738  1.00277.08           C
ATOM   1136  OE1 GLU   157    -194.286 125.587 -66.697  1.00277.08           O
ATOM   1137  OE2 GLU   157    -193.387 127.610 -66.472  1.00277.08           O
ATOM   1138  C   GLU   157    -189.861 123.764 -66.675  1.00277.08           C
ATOM   1139  O   GLU   157    -189.856 122.963 -65.741  1.00277.08           O
ATOM   1140  N   PRO   158    -189.030 124.765 -66.757  1.00193.14           N
ATOM   1141  CA  PRO   158    -188.105 125.010 -65.683  1.00193.14           C
ATOM   1142  CD  PRO   158    -188.455 125.104 -68.049  1.00193.14           C
ATOM   1143  CB  PRO   158    -186.974 125.846 -66.279  1.00193.14           C
ATOM   1144  CG  PRO   158    -186.989 125.468 -67.770  1.00193.14           C
ATOM   1145  C   PRO   158    -188.798 125.688 -64.546  1.00193.14           C
ATOM   1146  O   PRO   158    -189.841 126.301 -64.766  1.00193.14           O
ATOM   1147  N   ARG   159    -188.247 125.580 -63.320  1.00297.49           N
ATOM   1148  CA  ARG   159    -188.840 126.241 -62.193  1.00297.49           C
ATOM   1149  CB  ARG   159    -189.603 125.292 -61.254  1.00297.49           C
ATOM   1150  CG  ARG   159    -190.844 124.667 -61.895  1.00297.49           C
ATOM   1151  CD  ARG   159    -191.609 123.725 -60.964  1.00297.49           C
ATOM   1152  NE  ARG   159    -190.715 122.572 -60.659  1.00297.49           N
ATOM   1153  CZ  ARG   159    -189.840 122.641 -59.613  1.00297.49           C
ATOM   1154  NH1 ARG   159    -189.793 123.762 -58.835  1.00297.49           N
ATOM   1155  NH2 ARG   159    -189.014 121.589 -59.344  1.00297.49           N
ATOM   1156  C   ARG   159    -187.724 126.841 -61.400  1.00297.49           C
ATOM   1157  O   ARG   159    -186.601 126.341 -61.416  1.00297.49           O
ATOM   1158  N   HIS   160    -188.003 127.957 -60.695  1.00263.59           N
ATOM   1159  CA  HIS   160    -186.977 128.570 -59.903  1.00263.59           C
ATOM   1160  ND1 HIS   160    -184.058 130.237 -59.778  1.00263.59           N
ATOM   1161  CG  HIS   160    -185.396 130.534 -59.643  1.00263.59           C
ATOM   1162  CB  HIS   160    -186.483 129.913 -60.469  1.00263.59           C
ATOM   1163  NE2 HIS   160    -184.212 131.749 -58.155  1.00263.59           N
ATOM   1164  CD2 HIS   160    -185.472 131.459 -58.647  1.00263.59           C
ATOM   1165  CE1 HIS   160    -183.396 130.991 -58.865  1.00263.59           C
ATOM   1166  C   HIS   160    -187.548 128.848 -58.549  1.00263.59           C
ATOM   1167  O   HIS   160    -188.690 129.288 -58.424  1.00263.59           O
ATOM   1168  N   ASP   161    -186.760 128.570 -57.491  1.00218.13           N
ATOM   1169  CA  ASP   161    -187.210 128.824 -56.154  1.00218.13           C
ATOM   1170  CB  ASP   161    -187.411 127.545 -55.322  1.00218.13           C
ATOM   1171  CG  ASP   161    -188.140 127.909 -54.035  1.00218.13           C
ATOM   1172  OD1 ASP   161    -188.498 129.106 -53.870  1.00218.13           O
ATOM   1173  OD2 ASP   161    -188.351 126.991 -53.199  1.00218.13           O
ATOM   1174  C   ASP   161    -186.149 129.632 -55.477  1.00218.13           C
ATOM   1175  O   ASP   161    -184.959 129.376 -55.654  1.00218.13           O
ATOM   1176  N   SER   162    -186.551 130.654 -54.696  1.00215.40           N
ATOM   1177  CA  SER   162    -185.575 131.447 -54.005  1.00215.40           C
ATOM   1178  CB  SER   162    -185.529 132.911 -54.473  1.00215.40           C
ATOM   1179  OG  SER   162    -185.124 132.977 -55.832  1.00215.40           O
ATOM   1180  C   SER   162    -185.946 131.459 -52.557  1.00215.40           C
ATOM   1181  O   SER   162    -187.125 131.418 -52.207  1.00215.40           O
ATOM   1182  N   LEU   163    -184.931 131.493 -51.670  1.00278.16           N
ATOM   1183  CA  LEU   163    -185.196 131.519 -50.261  1.00278.16           C
ATOM   1184  CB  LEU   163    -184.689 130.272 -49.517  1.00278.16           C
ATOM   1185  CG  LEU   163    -185.384 128.970 -49.956  1.00278.16           C
ATOM   1186  CD1 LEU   163    -185.093 128.652 -51.432  1.00278.16           C
ATOM   1187  CD2 LEU   163    -185.032 127.805 -49.016  1.00278.16           C
ATOM   1188  C   LEU   163    -184.474 132.695 -49.685  1.00278.16           C
ATOM   1189  O   LEU   163    -183.369 133.025 -50.112  1.00278.16           O
ATOM   1190  N   LEU   164    -185.101 133.377 -48.706  1.00228.90           N
ATOM   1191  CA  LEU   164    -184.462 134.501 -48.087  1.00228.90           C
ATOM   1192  CB  LEU   164    -185.299 135.791 -48.243  1.00228.90           C
ATOM   1193  CG  LEU   164    -184.645 137.118 -47.794  1.00228.90           C
ATOM   1194  CD1 LEU   164    -185.610 138.293 -48.019  1.00228.90           C
ATOM   1195  CD2 LEU   164    -184.141 137.079 -46.344  1.00228.90           C
ATOM   1196  C   LEU   164    -184.337 134.160 -46.634  1.00228.90           C
ATOM   1197  O   LEU   164    -185.332 134.072 -45.916  1.00228.90           O
ATOM   1198  N   PRO   165    -183.129 133.937 -46.193  1.00 79.22           N
ATOM   1199  CA  PRO   165    -182.912 133.618 -44.806  1.00 79.22           C
ATOM   1200  CD  PRO   165    -182.145 133.301 -47.052  1.00 79.22           C
ATOM   1201  CB  PRO   165    -181.622 132.794 -44.749  1.00 79.22           C
ATOM   1202  CG  PRO   165    -180.960 133.011 -46.120  1.00 79.22           C
ATOM   1203  C   PRO   165    -182.867 134.846 -43.953  1.00 79.22           C
ATOM   1204  O   PRO   165    -182.528 135.912 -44.462  1.00 79.22           O
ATOM   1205  N   VAL   166    -183.199 134.719 -42.652  1.00 96.52           N
ATOM   1206  CA  VAL   166    -183.139 135.850 -41.773  1.00 96.52           C
ATOM   1207  CB  VAL   166    -184.487 136.348 -41.341  1.00 96.52           C
ATOM   1208  CG1 VAL   166    -185.247 136.841 -42.583  1.00 96.52           C
ATOM   1209  CG2 VAL   166    -185.203 135.222 -40.577  1.00 96.52           C
ATOM   1210  C   VAL   166    -182.418 135.410 -40.539  1.00 96.52           C
ATOM   1211  O   VAL   166    -182.520 134.255 -40.129  1.00 96.52           O
ATOM   1212  N   ASP   167    -181.642 136.326 -39.925  1.00188.37           N
ATOM   1213  CA  ASP   167    -180.920 135.974 -38.737  1.00188.37           C
ATOM   1214  CB  ASP   167    -179.393 135.962 -38.935  1.00188.37           C
ATOM   1215  CG  ASP   167    -178.743 135.345 -37.703  1.00188.37           C
ATOM   1216  OD1 ASP   167    -179.488 134.965 -36.761  1.00188.37           O
ATOM   1217  OD2 ASP   167    -177.487 135.247 -37.690  1.00188.37           O
ATOM   1218  C   ASP   167    -181.222 137.001 -37.692  1.00188.37           C
ATOM   1219  O   ASP   167    -181.190 138.201 -37.964  1.00188.37           O
ATOM   1220  N   SER   168    -181.551 136.551 -36.464  1.00174.55           N
ATOM   1221  CA  SER   168    -181.803 137.483 -35.402  1.00174.55           C
ATOM   1222  CB  SER   168    -183.246 137.437 -34.871  1.00174.55           C
ATOM   1223  OG  SER   168    -183.410 138.381 -33.824  1.00174.55           O
ATOM   1224  C   SER   168    -180.902 137.104 -34.270  1.00174.55           C
ATOM   1225  O   SER   168    -180.728 135.922 -33.976  1.00174.55           O
ATOM   1226  N   TYR   169    -180.283 138.105 -33.616  1.00320.46           N
ATOM   1227  CA  TYR   169    -179.406 137.804 -32.522  1.00320.46           C
ATOM   1228  CB  TYR   169    -177.922 137.985 -32.889  1.00320.46           C
ATOM   1229  CG  TYR   169    -177.082 137.621 -31.715  1.00320.46           C
ATOM   1230  CD1 TYR   169    -176.825 136.299 -31.432  1.00320.46           C
ATOM   1231  CD2 TYR   169    -176.539 138.593 -30.907  1.00320.46           C
ATOM   1232  CE1 TYR   169    -176.045 135.949 -30.356  1.00320.46           C
ATOM   1233  CE2 TYR   169    -175.758 138.249 -29.829  1.00320.46           C
ATOM   1234  CZ  TYR   169    -175.511 136.926 -29.551  1.00320.46           C
ATOM   1235  OH  TYR   169    -174.710 136.569 -28.446  1.00320.46           O
ATOM   1236  C   TYR   169    -179.726 138.753 -31.412  1.00320.46           C
ATOM   1237  O   TYR   169    -180.018 139.923 -31.653  1.00320.46           O
ATOM   1238  N   GLN   170    -179.705 138.266 -30.154  1.00301.58           N
ATOM   1239  CA  GLN   170    -179.973 139.133 -29.043  1.00301.58           C
ATOM   1240  CB  GLN   170    -181.439 139.112 -28.579  1.00301.58           C
ATOM   1241  CG  GLN   170    -181.719 140.041 -27.396  1.00301.58           C
ATOM   1242  CD  GLN   170    -183.194 139.924 -27.042  1.00301.58           C
ATOM   1243  OE1 GLN   170    -183.939 139.174 -27.672  1.00301.58           O
ATOM   1244  NE2 GLN   170    -183.632 140.686 -26.004  1.00301.58           N
ATOM   1245  C   GLN   170    -179.136 138.669 -27.895  1.00301.58           C
ATOM   1246  O   GLN   170    -178.783 137.494 -27.810  1.00301.58           O
ATOM   1247  N   SER   171    -178.773 139.595 -26.983  1.00237.35           N
ATOM   1248  CA  SER   171    -177.988 139.201 -25.849  1.00237.35           C
ATOM   1249  CB  SER   171    -176.471 139.275 -26.087  1.00237.35           C
ATOM   1250  OG  SER   171    -176.086 138.321 -27.064  1.00237.35           O
ATOM   1251  C   SER   171    -178.288 140.133 -24.720  1.00237.35           C
ATOM   1252  O   SER   171    -178.845 141.212 -24.915  1.00237.35           O
ATOM   1253  N   TRP   172    -177.934 139.708 -23.491  1.00335.82           N
ATOM   1254  CA  TRP   172    -178.121 140.526 -22.329  1.00335.82           C
ATOM   1255  CB  TRP   172    -179.212 139.999 -21.380  1.00335.82           C
ATOM   1256  CG  TRP   172    -179.465 140.866 -20.170  1.00335.82           C
ATOM   1257  CD2 TRP   172    -180.435 141.924 -20.136  1.00335.82           C
ATOM   1258  CD1 TRP   172    -178.887 140.832 -18.935  1.00335.82           C
ATOM   1259  NE1 TRP   172    -179.436 141.804 -18.133  1.00335.82           N
ATOM   1260  CE2 TRP   172    -180.391 142.484 -18.860  1.00335.82           C
ATOM   1261  CE3 TRP   172    -181.294 142.390 -21.091  1.00335.82           C
ATOM   1262  CZ2 TRP   172    -181.208 143.524 -18.518  1.00335.82           C
ATOM   1263  CZ3 TRP   172    -182.116 143.439 -20.743  1.00335.82           C
ATOM   1264  CH2 TRP   172    -182.073 143.994 -19.481  1.00335.82           C
ATOM   1265  C   TRP   172    -176.822 140.478 -21.591  1.00335.82           C
ATOM   1266  O   TRP   172    -176.073 139.510 -21.715  1.00335.82           O
ATOM   1267  N   ALA   173    -176.499 141.530 -20.813  1.00274.16           N
ATOM   1268  CA  ALA   173    -175.242 141.497 -20.124  1.00274.16           C
ATOM   1269  CB  ALA   173    -174.212 142.497 -20.677  1.00274.16           C
ATOM   1270  C   ALA   173    -175.466 141.849 -18.690  1.00274.16           C
ATOM   1271  O   ALA   173    -176.340 142.649 -18.358  1.00274.16           O
ATOM   1272  N   LEU   174    -174.676 141.222 -17.796  1.00284.15           N
ATOM   1273  CA  LEU   174    -174.753 141.500 -16.392  1.00284.15           C
ATOM   1274  CB  LEU   174    -175.229 140.275 -15.577  1.00284.15           C
ATOM   1275  CG  LEU   174    -175.502 140.487 -14.068  1.00284.15           C
ATOM   1276  CD1 LEU   174    -175.972 139.174 -13.422  1.00284.15           C
ATOM   1277  CD2 LEU   174    -174.302 141.075 -13.309  1.00284.15           C
ATOM   1278  C   LEU   174    -173.358 141.852 -15.984  1.00284.15           C
ATOM   1279  O   LEU   174    -172.400 141.211 -16.414  1.00284.15           O
ATOM   1280  N   ALA   175    -173.199 142.903 -15.155  1.00248.01           N
ATOM   1281  CA  ALA   175    -171.879 143.279 -14.744  1.00248.01           C
ATOM   1282  CB  ALA   175    -171.419 144.632 -15.314  1.00248.01           C
ATOM   1283  C   ALA   175    -171.874 143.407 -13.255  1.00248.01           C
ATOM   1284  O   ALA   175    -172.903 143.681 -12.639  1.00248.01           O
ATOM   1285  N   GLY   176    -170.698 143.182 -12.637  1.00124.07           N
ATOM   1286  CA  GLY   176    -170.579 143.304 -11.214  1.00124.07           C
ATOM   1287  C   GLY   176    -169.289 142.662 -10.819  1.00124.07           C
ATOM   1288  O   GLY   176    -168.654 141.980 -11.622  1.00124.07           O
ATOM   1289  N   GLY   177    -168.865 142.867  -9.556  1.00118.80           N
ATOM   1290  CA  GLY   177    -167.647 142.259  -9.110  1.00118.80           C
ATOM   1291  C   GLY   177    -167.283 142.860  -7.791  1.00118.80           C
ATOM   1292  O   GLY   177    -167.808 143.902  -7.402  1.00118.80           O
ATOM   1293  N   TRP   178    -166.359 142.197  -7.068  1.00308.38           N
ATOM   1294  CA  TRP   178    -165.923 142.689  -5.795  1.00308.38           C
ATOM   1295  CB  TRP   178    -166.460 141.875  -4.606  1.00308.38           C
ATOM   1296  CG  TRP   178    -166.082 142.428  -3.252  1.00308.38           C
ATOM   1297  CD2 TRP   178    -166.896 143.350  -2.510  1.00308.38           C
ATOM   1298  CD1 TRP   178    -164.982 142.181  -2.485  1.00308.38           C
ATOM   1299  NE1 TRP   178    -165.056 142.896  -1.313  1.00308.38           N
ATOM   1300  CE2 TRP   178    -166.230 143.619  -1.316  1.00308.38           C
ATOM   1301  CE3 TRP   178    -168.101 143.924  -2.802  1.00308.38           C
ATOM   1302  CZ2 TRP   178    -166.762 144.470  -0.388  1.00308.38           C
ATOM   1303  CZ3 TRP   178    -168.633 144.783  -1.866  1.00308.38           C
ATOM   1304  CH2 TRP   178    -167.976 145.051  -0.683  1.00308.38           C
ATOM   1305  C   TRP   178    -164.433 142.564  -5.785  1.00308.38           C
ATOM   1306  O   TRP   178    -163.864 141.801  -6.564  1.00308.38           O
ATOM   1307  N   ASN   179    -163.755 143.330  -4.909  1.00218.34           N
ATOM   1308  CA  ASN   179    -162.323 143.258  -4.875  1.00218.34           C
ATOM   1309  CB  ASN   179    -161.649 144.627  -5.085  1.00218.34           C
ATOM   1310  CG  ASN   179    -160.167 144.417  -5.366  1.00218.34           C
ATOM   1311  OD1 ASN   179    -159.528 143.534  -4.797  1.00218.34           O
ATOM   1312  ND2 ASN   179    -159.601 145.257  -6.274  1.00218.34           N
ATOM   1313  C   ASN   179    -161.920 142.760  -3.523  1.00218.34           C
ATOM   1314  O   ASN   179    -162.436 143.211  -2.504  1.00218.34           O
ATOM   1315  N   SER   180    -160.982 141.788  -3.490  1.00215.56           N
ATOM   1316  CA  SER   180    -160.509 141.269  -2.240  1.00215.56           C
ATOM   1317  CB  SER   180    -161.126 139.912  -1.860  1.00215.56           C
ATOM   1318  OG  SER   180    -160.603 139.469  -0.616  1.00215.56           O
ATOM   1319  C   SER   180    -159.033 141.058  -2.388  1.00215.56           C
ATOM   1320  O   SER   180    -158.519 140.976  -3.501  1.00215.56           O
ATOM   1321  N   GLN   181    -158.306 140.989  -1.254  1.00291.29           N
ATOM   1322  CA  GLN   181    -156.888 140.787  -1.337  1.00291.29           C
ATOM   1323  CB  GLN   181    -156.067 142.035  -0.970  1.00291.29           C
ATOM   1324  CG  GLN   181    -156.274 143.207  -1.931  1.00291.29           C
ATOM   1325  CD  GLN   181    -155.672 142.825  -3.275  1.00291.29           C
ATOM   1326  OE1 GLN   181    -155.185 141.710  -3.457  1.00291.29           O
ATOM   1327  NE2 GLN   181    -155.706 143.776  -4.247  1.00291.29           N
ATOM   1328  C   GLN   181    -156.509 139.715  -0.366  1.00291.29           C
ATOM   1329  O   GLN   181    -157.164 139.528   0.659  1.00291.29           O
ATOM   1330  N   MET   182    -155.438 138.962  -0.689  1.00338.77           N
ATOM   1331  CA  MET   182    -154.962 137.930   0.184  1.00338.77           C
ATOM   1332  CB  MET   182    -155.368 136.507  -0.244  1.00338.77           C
ATOM   1333  CG  MET   182    -154.734 135.997  -1.545  1.00338.77           C
ATOM   1334  SD  MET   182    -155.372 136.729  -3.087  1.00338.77           S
ATOM   1335  CE  MET   182    -154.265 138.168  -3.129  1.00338.77           C
ATOM   1336  C   MET   182    -153.467 137.993   0.181  1.00338.77           C
ATOM   1337  O   MET   182    -152.859 138.444  -0.788  1.00338.77           O
ATOM   1338  N   CYS   183    -152.828 137.562   1.288  1.00 96.97           N
ATOM   1339  CA  CYS   183    -151.394 137.593   1.337  1.00 96.97           C
ATOM   1340  CB  CYS   183    -150.832 138.775   2.145  1.00 96.97           C
ATOM   1341  SG  CYS   183    -151.305 138.704   3.899  1.00 96.97           S
ATOM   1342  C   CYS   183    -150.924 136.341   2.007  1.00 96.97           C
ATOM   1343  O   CYS   183    -151.676 135.693   2.733  1.00 96.97           O
ATOM   1344  N   CYS   184    -149.655 135.955   1.752  1.00 52.21           N
ATOM   1345  CA  CYS   184    -149.109 134.784   2.376  1.00 52.21           C
ATOM   1346  CB  CYS   184    -149.110 133.544   1.467  1.00 52.21           C
ATOM   1347  SG  CYS   184    -150.790 132.991   1.046  1.00 52.21           S
ATOM   1348  C   CYS   184    -147.681 135.076   2.719  1.00 52.21           C
ATOM   1349  O   CYS   184    -147.044 135.925   2.097  1.00 52.21           O
ATOM   1350  N   GLN   185    -147.147 134.382   3.746  1.00266.59           N
ATOM   1351  CA  GLN   185    -145.777 134.576   4.131  1.00266.59           C
ATOM   1352  CB  GLN   185    -145.598 135.542   5.316  1.00266.59           C
ATOM   1353  CG  GLN   185    -146.229 135.045   6.619  1.00266.59           C
ATOM   1354  CD  GLN   185    -145.979 136.096   7.692  1.00266.59           C
ATOM   1355  OE1 GLN   185    -146.452 135.974   8.821  1.00266.59           O
ATOM   1356  NE2 GLN   185    -145.213 137.160   7.333  1.00266.59           N
ATOM   1357  C   GLN   185    -145.231 133.245   4.546  1.00266.59           C
ATOM   1358  O   GLN   185    -145.987 132.321   4.842  1.00266.59           O
ATOM   1359  N   GLY   186    -143.887 133.106   4.560  1.00146.50           N
ATOM   1360  CA  GLY   186    -143.300 131.858   4.961  1.00146.50           C
ATOM   1361  C   GLY   186    -141.831 132.069   5.158  1.00146.50           C
ATOM   1362  O   GLY   186    -141.261 133.045   4.672  1.00146.50           O
ATOM   1363  N   GLU   187    -141.178 131.138   5.888  1.00321.03           N
ATOM   1364  CA  GLU   187    -139.768 131.241   6.141  1.00321.03           C
ATOM   1365  CB  GLU   187    -139.435 131.796   7.537  1.00321.03           C
ATOM   1366  CG  GLU   187    -137.938 132.013   7.764  1.00321.03           C
ATOM   1367  CD  GLU   187    -137.514 133.241   6.971  1.00321.03           C
ATOM   1368  OE1 GLU   187    -138.394 133.846   6.302  1.00321.03           O
ATOM   1369  OE2 GLU   187    -136.305 133.592   7.025  1.00321.03           O
ATOM   1370  C   GLU   187    -139.184 129.864   6.056  1.00321.03           C
ATOM   1371  O   GLU   187    -139.902 128.869   6.131  1.00321.03           O
ATOM   1372  N   GLN   188    -137.848 129.776   5.871  1.00332.89           N
ATOM   1373  CA  GLN   188    -137.195 128.500   5.766  1.00332.89           C
ATOM   1374  CB  GLN   188    -136.776 128.165   4.322  1.00332.89           C
ATOM   1375  CG  GLN   188    -136.078 126.814   4.157  1.00332.89           C
ATOM   1376  CD  GLN   188    -134.578 127.036   4.290  1.00332.89           C
ATOM   1377  OE1 GLN   188    -133.793 126.089   4.271  1.00332.89           O
ATOM   1378  NE2 GLN   188    -134.160 128.326   4.414  1.00332.89           N
ATOM   1379  C   GLN   188    -135.969 128.528   6.630  1.00332.89           C
ATOM   1380  O   GLN   188    -135.466 129.597   6.967  1.00332.89           O
ATOM   1381  N   ASN   189    -135.465 127.339   7.033  1.00232.26           N
ATOM   1382  CA  ASN   189    -134.302 127.295   7.879  1.00232.26           C
ATOM   1383  CB  ASN   189    -134.604 126.805   9.305  1.00232.26           C
ATOM   1384  CG  ASN   189    -135.464 127.864   9.980  1.00232.26           C
ATOM   1385  OD1 ASN   189    -136.572 127.585  10.434  1.00232.26           O
ATOM   1386  ND2 ASN   189    -134.941 129.118  10.044  1.00232.26           N
ATOM   1387  C   ASN   189    -133.294 126.354   7.284  1.00232.26           C
ATOM   1388  O   ASN   189    -133.632 125.330   6.691  1.00232.26           O
ATOM   1389  N   PRO   190    -132.048 126.730   7.422  1.00 92.88           N
ATOM   1390  CA  PRO   190    -130.954 125.939   6.906  1.00 92.88           C
ATOM   1391  CD  PRO   190    -131.728 128.148   7.424  1.00 92.88           C
ATOM   1392  CB  PRO   190    -129.809 126.918   6.632  1.00 92.88           C
ATOM   1393  CG  PRO   190    -130.195 128.197   7.393  1.00 92.88           C
ATOM   1394  C   PRO   190    -130.540 124.791   7.783  1.00 92.88           C
ATOM   1395  O   PRO   190    -130.839 124.783   8.976  1.00 92.88           O
ATOM   1396  N   PRO   191    -129.884 123.837   7.168  1.00158.34           N
ATOM   1397  CA  PRO   191    -129.366 122.678   7.863  1.00158.34           C
ATOM   1398  CD  PRO   191    -130.308 123.498   5.818  1.00158.34           C
ATOM   1399  CB  PRO   191    -129.239 121.574   6.816  1.00158.34           C
ATOM   1400  CG  PRO   191    -130.254 121.967   5.733  1.00158.34           C
ATOM   1401  C   PRO   191    -128.049 122.965   8.526  1.00158.34           C
ATOM   1402  O   PRO   191    -127.507 124.050   8.326  1.00158.34           O
ATOM   1403  N   GLY   192    -127.520 122.000   9.316  1.00111.38           N
ATOM   1404  CA  GLY   192    -126.258 122.183   9.984  1.00111.38           C
ATOM   1405  C   GLY   192    -125.311 121.093   9.557  1.00111.38           C
ATOM   1406  O   GLY   192    -125.707 119.974   9.233  1.00111.38           O
ATOM   1407  N   PRO   193    -124.049 121.443   9.554  1.00183.98           N
ATOM   1408  CA  PRO   193    -123.007 120.523   9.147  1.00183.98           C
ATOM   1409  CD  PRO   193    -123.735 122.807   9.155  1.00183.98           C
ATOM   1410  CB  PRO   193    -121.833 121.388   8.693  1.00183.98           C
ATOM   1411  CG  PRO   193    -122.488 122.710   8.267  1.00183.98           C
ATOM   1412  C   PRO   193    -122.593 119.522  10.191  1.00183.98           C
ATOM   1413  O   PRO   193    -122.976 119.667  11.351  1.00183.98           O
ATOM   1414  N   PHE   194    -121.806 118.497   9.779  1.00265.49           N
ATOM   1415  CA  PHE   194    -121.301 117.462  10.646  1.00265.49           C
ATOM   1416  CB  PHE   194    -122.020 116.114  10.461  1.00265.49           C
ATOM   1417  CG  PHE   194    -121.852 115.717   9.036  1.00265.49           C
ATOM   1418  CD1 PHE   194    -120.731 115.036   8.617  1.00265.49           C
ATOM   1419  CD2 PHE   194    -122.822 116.033   8.113  1.00265.49           C
ATOM   1420  CE1 PHE   194    -120.583 114.674   7.299  1.00265.49           C
ATOM   1421  CE2 PHE   194    -122.679 115.674   6.794  1.00265.49           C
ATOM   1422  CZ  PHE   194    -121.557 114.995   6.385  1.00265.49           C
ATOM   1423  C   PHE   194    -119.840 117.257  10.337  1.00265.49           C
ATOM   1424  O   PHE   194    -119.315 117.841   9.391  1.00265.49           O
ATOM   1425  N   TRP   195    -119.135 116.429  11.150  1.00282.22           N
ATOM   1426  CA  TRP   195    -117.718 116.220  10.962  1.00282.22           C
ATOM   1427  CB  TRP   195    -116.874 116.900  12.052  1.00282.22           C
ATOM   1428  CG  TRP   195    -116.992 118.404  12.048  1.00282.22           C
ATOM   1429  CD2 TRP   195    -118.079 119.116  12.658  1.00282.22           C
ATOM   1430  CD1 TRP   195    -116.178 119.345  11.489  1.00282.22           C
ATOM   1431  NE1 TRP   195    -116.688 120.602  11.717  1.00282.22           N
ATOM   1432  CE2 TRP   195    -117.859 120.475  12.435  1.00282.22           C
ATOM   1433  CE3 TRP   195    -119.172 118.672  13.346  1.00282.22           C
ATOM   1434  CZ2 TRP   195    -118.735 121.415  12.898  1.00282.22           C
ATOM   1435  CZ3 TRP   195    -120.052 119.622  13.815  1.00282.22           C
ATOM   1436  CH2 TRP   195    -119.836 120.967  13.595  1.00282.22           C
ATOM   1437  C   TRP   195    -117.417 114.744  11.026  1.00282.22           C
ATOM   1438  O   TRP   195    -118.266 113.947  11.422  1.00282.22           O
ATOM   1439  N   LYS   196    -116.187 114.344  10.611  1.00362.87           N
ATOM   1440  CA  LYS   196    -115.802 112.953  10.609  1.00362.87           C
ATOM   1441  CB  LYS   196    -116.089 112.251   9.272  1.00362.87           C
ATOM   1442  CG  LYS   196    -115.323 112.857   8.094  1.00362.87           C
ATOM   1443  CD  LYS   196    -115.654 114.329   7.836  1.00362.87           C
ATOM   1444  CE  LYS   196    -117.079 114.555   7.328  1.00362.87           C
ATOM   1445  NZ  LYS   196    -117.227 113.989   5.969  1.00362.87           N
ATOM   1446  C   LYS   196    -114.318 112.832  10.852  1.00362.87           C
ATOM   1447  O   LYS   196    -113.594 113.826  10.829  1.00362.87           O
ATOM   1448  N   ALA   197    -113.838 111.589  11.114  1.00290.97           N
ATOM   1449  CA  ALA   197    -112.438 111.319  11.341  1.00290.97           C
ATOM   1450  CB  ALA   197    -112.002 111.527  12.802  1.00290.97           C
ATOM   1451  C   ALA   197    -112.178 109.872  11.000  1.00290.97           C
ATOM   1452  O   ALA   197    -113.116 109.088  10.870  1.00290.97           O
ATOM   1453  N   ALA   198    -110.891 109.479  10.821  1.00289.08           N
ATOM   1454  CA  ALA   198    -110.590 108.108  10.482  1.00289.08           C
ATOM   1455  CB  ALA   198    -110.665 107.822   8.972  1.00289.08           C
ATOM   1456  C   ALA   198    -109.192 107.764  10.931  1.00289.08           C
ATOM   1457  O   ALA   198    -108.410 108.645  11.285  1.00289.08           O
ATOM   1458  N   PHE   199    -108.857 106.448  10.949  1.00327.35           N
ATOM   1459  CA  PHE   199    -107.550 105.991  11.360  1.00327.35           C
ATOM   1460  CB  PHE   199    -107.501 105.527  12.824  1.00327.35           C
ATOM   1461  CG  PHE   199    -107.854 106.692  13.678  1.00327.35           C
ATOM   1462  CD1 PHE   199    -106.900 107.610  14.052  1.00327.35           C
ATOM   1463  CD2 PHE   199    -109.152 106.868  14.099  1.00327.35           C
ATOM   1464  CE1 PHE   199    -107.236 108.682  14.844  1.00327.35           C
ATOM   1465  CE2 PHE   199    -109.493 107.937  14.891  1.00327.35           C
ATOM   1466  CZ  PHE   199    -108.535 108.851  15.259  1.00327.35           C
ATOM   1467  C   PHE   199    -107.184 104.785  10.537  1.00327.35           C
ATOM   1468  O   PHE   199    -108.033 104.218   9.850  1.00327.35           O
ATOM   1469  N   ALA   200    -105.891 104.372  10.576  1.00290.05           N
ATOM   1470  CA  ALA   200    -105.454 103.208   9.842  1.00290.05           C
ATOM   1471  CB  ALA   200    -105.069 103.517   8.386  1.00290.05           C
ATOM   1472  C   ALA   200    -104.231 102.631  10.509  1.00290.05           C
ATOM   1473  O   ALA   200    -103.501 103.344  11.194  1.00290.05           O
ATOM   1474  N   ASP   201    -103.987 101.307  10.328  1.00220.28           N
ATOM   1475  CA  ASP   201    -102.851 100.634  10.916  1.00220.28           C
ATOM   1476  CB  ASP   201    -103.214  99.735  12.112  1.00220.28           C
ATOM   1477  CG  ASP   201    -103.564 100.628  13.296  1.00220.28           C
ATOM   1478  OD1 ASP   201    -103.264 101.850  13.232  1.00220.28           O
ATOM   1479  OD2 ASP   201    -104.132 100.097  14.287  1.00220.28           O
ATOM   1480  C   ASP   201    -102.199  99.756   9.880  1.00220.28           C
ATOM   1481  O   ASP   201    -102.648  99.691   8.737  1.00220.28           O
ATOM   1482  N   SER   202    -101.091  99.069  10.260  1.00215.71           N
ATOM   1483  CA  SER   202    -100.377  98.202   9.355  1.00215.71           C
ATOM   1484  CB  SER   202     -99.154  98.866   8.701  1.00215.71           C
ATOM   1485  OG  SER   202     -99.562  99.954   7.886  1.00215.71           O
ATOM   1486  C   SER   202     -99.853  97.016  10.119  1.00215.71           C
ATOM   1487  O   SER   202     -99.913  96.983  11.347  1.00215.71           O
ATOM   1488  N   SER   203     -99.338  95.994   9.391  1.00172.06           N
ATOM   1489  CA  SER   203     -98.800  94.812  10.018  1.00172.06           C
ATOM   1490  CB  SER   203     -99.884  93.793  10.404  1.00172.06           C
ATOM   1491  OG  SER   203    -100.573  93.353   9.243  1.00172.06           O
ATOM   1492  C   SER   203     -97.861  94.125   9.059  1.00172.06           C
ATOM   1493  O   SER   203     -97.794  94.483   7.884  1.00172.06           O
ATOM   1494  N   GLY   204     -97.092  93.117   9.550  1.00141.31           N
ATOM   1495  CA  GLY   204     -96.176  92.391   8.701  1.00141.31           C
ATOM   1496  C   GLY   204     -95.526  91.286   9.497  1.00141.31           C
ATOM   1497  O   GLY   204     -95.508  91.328  10.726  1.00141.31           O
ATOM   1498  N   GLN   205     -94.972  90.260   8.798  1.00289.64           N
ATOM   1499  CA  GLN   205     -94.318  89.143   9.442  1.00289.64           C
ATOM   1500  CB  GLN   205     -95.276  88.003   9.830  1.00289.64           C
ATOM   1501  CG  GLN   205     -96.148  88.309  11.046  1.00289.64           C
ATOM   1502  CD  GLN   205     -95.283  88.114  12.285  1.00289.64           C
ATOM   1503  OE1 GLN   205     -94.262  88.779  12.457  1.00289.64           O
ATOM   1504  NE2 GLN   205     -95.693  87.164  13.169  1.00289.64           N
ATOM   1505  C   GLN   205     -93.316  88.534   8.499  1.00289.64           C
ATOM   1506  O   GLN   205     -93.395  88.727   7.286  1.00289.64           O
ATOM   1507  N   HIS   206     -92.329  87.784   9.052  1.00257.45           N
ATOM   1508  CA  HIS   206     -91.340  87.121   8.241  1.00257.45           C
ATOM   1509  ND1 HIS   206     -88.348  87.301   9.901  1.00257.45           N
ATOM   1510  CG  HIS   206     -89.311  88.152   9.404  1.00257.45           C
ATOM   1511  CB  HIS   206     -90.030  87.928   8.102  1.00257.45           C
ATOM   1512  NE2 HIS   206     -88.588  88.927  11.399  1.00257.45           N
ATOM   1513  CD2 HIS   206     -89.443  89.141  10.331  1.00257.45           C
ATOM   1514  CE1 HIS   206     -87.951  87.811  11.095  1.00257.45           C
ATOM   1515  C   HIS   206     -90.994  85.796   8.872  1.00257.45           C
ATOM   1516  O   HIS   206     -90.549  85.741  10.019  1.00257.45           O
ATOM   1517  N   PRO   207     -91.212  84.710   8.169  1.00 83.57           N
ATOM   1518  CA  PRO   207     -90.835  83.430   8.714  1.00 83.57           C
ATOM   1519  CD  PRO   207     -92.393  84.599   7.330  1.00 83.57           C
ATOM   1520  CB  PRO   207     -91.784  82.395   8.109  1.00 83.57           C
ATOM   1521  CG  PRO   207     -92.437  83.118   6.919  1.00 83.57           C
ATOM   1522  C   PRO   207     -89.393  83.123   8.442  1.00 83.57           C
ATOM   1523  O   PRO   207     -88.832  83.705   7.514  1.00 83.57           O
ATOM   1524  N   PRO   208     -88.798  82.252   9.229  1.00158.56           N
ATOM   1525  CA  PRO   208     -87.432  81.857   8.977  1.00158.56           C
ATOM   1526  CD  PRO   208     -89.089  82.263  10.657  1.00158.56           C
ATOM   1527  CB  PRO   208     -86.874  81.342  10.305  1.00158.56           C
ATOM   1528  CG  PRO   208     -87.737  82.045  11.361  1.00158.56           C
ATOM   1529  C   PRO   208     -87.356  80.816   7.903  1.00158.56           C
ATOM   1530  O   PRO   208     -88.334  80.096   7.712  1.00158.56           O
ATOM   1531  N   ASP   209     -86.208  80.707   7.200  1.00218.03           N
ATOM   1532  CA  ASP   209     -86.094  79.705   6.179  1.00218.03           C
ATOM   1533  CB  ASP   209     -86.044  80.290   4.760  1.00218.03           C
ATOM   1534  CG  ASP   209     -85.969  79.124   3.783  1.00218.03           C
ATOM   1535  OD1 ASP   209     -86.330  77.987   4.191  1.00218.03           O
ATOM   1536  OD2 ASP   209     -85.557  79.354   2.616  1.00218.03           O
ATOM   1537  C   ASP   209     -84.804  78.960   6.358  1.00218.03           C
ATOM   1538  O   ASP   209     -83.729  79.545   6.245  1.00218.03           O
ATOM   1539  N   ALA   210     -84.862  77.644   6.646  1.00250.88           N
ATOM   1540  CA  ALA   210     -83.631  76.904   6.709  1.00250.88           C
ATOM   1541  CB  ALA   210     -83.067  76.713   8.126  1.00250.88           C
ATOM   1542  C   ALA   210     -83.915  75.541   6.178  1.00250.88           C
ATOM   1543  O   ALA   210     -85.026  75.036   6.318  1.00250.88           O
ATOM   1544  N   CYS   211     -82.909  74.912   5.538  1.00 83.27           N
ATOM   1545  CA  CYS   211     -83.118  73.601   5.000  1.00 83.27           C
ATOM   1546  CB  CYS   211     -82.997  73.544   3.467  1.00 83.27           C
ATOM   1547  SG  CYS   211     -84.357  74.442   2.670  1.00 83.27           S
ATOM   1548  C   CYS   211     -82.093  72.677   5.583  1.00 83.27           C
ATOM   1549  O   CYS   211     -81.088  73.105   6.145  1.00 83.27           O
ATOM   1550  N   ALA   212     -82.341  71.360   5.456  1.00208.41           N
ATOM   1551  CA  ALA   212     -81.481  70.342   5.991  1.00208.41           C
ATOM   1552  CB  ALA   212     -82.196  68.990   6.114  1.00208.41           C
ATOM   1553  C   ALA   212     -80.293  70.115   5.100  1.00208.41           C
ATOM   1554  O   ALA   212     -80.316  70.430   3.910  1.00208.41           O
ATOM   1555  N   PHE   213     -79.205  69.568   5.689  1.00325.48           N
ATOM   1556  CA  PHE   213     -78.052  69.169   4.932  1.00325.48           C
ATOM   1557  CB  PHE   213     -76.962  70.266   4.942  1.00325.48           C
ATOM   1558  CG  PHE   213     -76.401  70.440   6.318  1.00325.48           C
ATOM   1559  CD1 PHE   213     -77.029  71.150   7.325  1.00325.48           C
ATOM   1560  CD2 PHE   213     -75.195  69.852   6.586  1.00325.48           C
ATOM   1561  CE1 PHE   213     -76.458  71.267   8.579  1.00325.48           C
ATOM   1562  CE2 PHE   213     -74.618  69.959   7.825  1.00325.48           C
ATOM   1563  CZ  PHE   213     -75.243  70.668   8.823  1.00325.48           C
ATOM   1564  C   PHE   213     -77.549  67.877   5.547  1.00325.48           C
ATOM   1565  O   PHE   213     -77.222  67.834   6.731  1.00325.48           O
ATOM   1566  N   ARG   214     -77.481  66.766   4.768  1.00261.63           N
ATOM   1567  CA  ARG   214     -77.049  65.514   5.359  1.00261.63           C
ATOM   1568  CB  ARG   214     -78.261  64.680   5.833  1.00261.63           C
ATOM   1569  CG  ARG   214     -79.055  65.316   6.987  1.00261.63           C
ATOM   1570  CD  ARG   214     -80.497  64.815   7.108  1.00261.63           C
ATOM   1571  NE  ARG   214     -80.549  63.430   6.566  1.00261.63           N
ATOM   1572  CZ  ARG   214     -81.712  62.716   6.620  1.00261.63           C
ATOM   1573  NH1 ARG   214     -82.817  63.259   7.210  1.00261.63           N
ATOM   1574  NH2 ARG   214     -81.778  61.466   6.075  1.00261.63           N
ATOM   1575  C   ARG   214     -76.274  64.699   4.336  1.00261.63           C
ATOM   1576  O   ARG   214     -76.782  64.432   3.250  1.00261.63           O
ATOM   1577  N   ARG   215     -75.020  64.280   4.668  1.00195.84           N
ATOM   1578  CA  ARG   215     -74.114  63.591   3.765  1.00195.84           C
ATOM   1579  CB  ARG   215     -72.722  63.428   4.391  1.00195.84           C
ATOM   1580  CG  ARG   215     -71.697  62.924   3.383  1.00195.84           C
ATOM   1581  CD  ARG   215     -71.380  63.970   2.322  1.00195.84           C
ATOM   1582  NE  ARG   215     -70.806  63.252   1.155  1.00195.84           N
ATOM   1583  CZ  ARG   215     -70.288  63.983   0.125  1.00195.84           C
ATOM   1584  NH1 ARG   215     -70.271  65.344   0.212  1.00195.84           N
ATOM   1585  NH2 ARG   215     -69.798  63.350  -0.984  1.00195.84           N
ATOM   1586  C   ARG   215     -74.524  62.203   3.293  1.00195.84           C
ATOM   1587  O   ARG   215     -74.843  62.017   2.120  1.00195.84           O
ATOM   1588  N   GLY   216     -74.553  61.198   4.201  1.00315.53           N
ATOM   1589  CA  GLY   216     -74.912  59.829   3.897  1.00315.53           C
ATOM   1590  C   GLY   216     -73.706  58.947   3.982  1.00315.53           C
ATOM   1591  O   GLY   216     -73.471  58.279   4.987  1.00315.53           O
ATOM   1592  N   ARG   217     -72.901  58.922   2.910  1.00326.86           N
ATOM   1593  CA  ARG   217     -71.708  58.143   2.918  1.00326.86           C
ATOM   1594  CB  ARG   217     -71.888  56.681   2.490  1.00326.86           C
ATOM   1595  CG  ARG   217     -72.486  56.547   1.094  1.00326.86           C
ATOM   1596  CD  ARG   217     -72.388  55.137   0.519  1.00326.86           C
ATOM   1597  NE  ARG   217     -73.011  55.163  -0.834  1.00326.86           N
ATOM   1598  CZ  ARG   217     -72.338  55.749  -1.865  1.00326.86           C
ATOM   1599  NH1 ARG   217     -71.243  56.518  -1.596  1.00326.86           N
ATOM   1600  NH2 ARG   217     -72.760  55.593  -3.155  1.00326.86           N
ATOM   1601  C   ARG   217     -70.816  58.802   1.934  1.00326.86           C
ATOM   1602  O   ARG   217     -71.256  59.598   1.106  1.00326.86           O
ATOM   1603  N   LYS   218     -69.517  58.497   2.015  1.00204.08           N
ATOM   1604  CA  LYS   218     -68.634  59.142   1.109  1.00204.08           C
ATOM   1605  CB  LYS   218     -67.877  60.289   1.789  1.00204.08           C
ATOM   1606  CG  LYS   218     -67.765  60.074   3.300  1.00204.08           C
ATOM   1607  CD  LYS   218     -67.173  58.721   3.690  1.00204.08           C
ATOM   1608  CE  LYS   218     -65.651  58.722   3.777  1.00204.08           C
ATOM   1609  NZ  LYS   218     -65.164  57.367   4.115  1.00204.08           N
ATOM   1610  C   LYS   218     -67.650  58.152   0.599  1.00204.08           C
ATOM   1611  O   LYS   218     -67.184  57.282   1.336  1.00204.08           O
ATOM   1612  N   LYS   219     -67.416  58.199  -0.728  1.00143.49           N
ATOM   1613  CA  LYS   219     -66.381  57.407  -1.307  1.00143.49           C
ATOM   1614  CB  LYS   219     -66.419  57.414  -2.851  1.00143.49           C
ATOM   1615  CG  LYS   219     -67.746  56.884  -3.413  1.00143.49           C
ATOM   1616  CD  LYS   219     -67.921  57.030  -4.932  1.00143.49           C
ATOM   1617  CE  LYS   219     -69.273  56.534  -5.483  1.00143.49           C
ATOM   1618  NZ  LYS   219     -69.412  55.059  -5.371  1.00143.49           N
ATOM   1619  C   LYS   219     -65.083  58.008  -0.890  1.00143.49           C
ATOM   1620  O   LYS   219     -64.251  57.371  -0.247  1.00143.49           O
ATOM   1621  N   ARG   220     -64.903  59.305  -1.200  1.00227.74           N
ATOM   1622  CA  ARG   220     -63.628  59.845  -0.864  1.00227.74           C
ATOM   1623  CB  ARG   220     -62.531  59.341  -1.808  1.00227.74           C
ATOM   1624  CG  ARG   220     -61.220  60.102  -1.631  1.00227.74           C
ATOM   1625  CD  ARG   220     -60.018  59.474  -2.337  1.00227.74           C
ATOM   1626  NE  ARG   220     -60.296  59.472  -3.797  1.00227.74           N
ATOM   1627  CZ  ARG   220     -60.132  60.649  -4.466  1.00227.74           C
ATOM   1628  NH1 ARG   220     -59.816  61.768  -3.756  1.00227.74           N
ATOM   1629  NH2 ARG   220     -60.293  60.727  -5.817  1.00227.74           N
ATOM   1630  C   ARG   220     -63.652  61.332  -0.951  1.00227.74           C
ATOM   1631  O   ARG   220     -64.205  61.910  -1.882  1.00227.74           O
ATOM   1632  N   ILE   221     -63.034  61.997   0.036  1.00150.76           N
ATOM   1633  CA  ILE   221     -62.940  63.421   0.023  1.00150.76           C
ATOM   1634  CB  ILE   221     -63.855  64.022   1.036  1.00150.76           C
ATOM   1635  CG1 ILE   221     -65.294  63.642   0.665  1.00150.76           C
ATOM   1636  CG2 ILE   221     -63.580  65.532   1.136  1.00150.76           C
ATOM   1637  CD1 ILE   221     -66.293  63.866   1.790  1.00150.76           C
ATOM   1638  C   ILE   221     -61.541  63.685   0.430  1.00150.76           C
ATOM   1639  O   ILE   221     -61.019  62.934   1.252  1.00150.76           O
ATOM   1640  N   PRO   222     -60.895  64.665  -0.147  1.00145.22           N
ATOM   1641  CA  PRO   222     -59.570  64.982   0.302  1.00145.22           C
ATOM   1642  CD  PRO   222     -61.086  64.979  -1.558  1.00145.22           C
ATOM   1643  CB  PRO   222     -58.919  65.796  -0.819  1.00145.22           C
ATOM   1644  CG  PRO   222     -59.692  65.367  -2.083  1.00145.22           C
ATOM   1645  C   PRO   222     -59.722  65.747   1.583  1.00145.22           C
ATOM   1646  O   PRO   222     -60.755  66.402   1.736  1.00145.22           O
ATOM   1647  N   TYR   223     -58.760  65.600   2.530  1.00129.60           N
ATOM   1648  CA  TYR   223     -58.745  66.301   3.789  1.00129.60           C
ATOM   1649  CB  TYR   223     -57.634  65.789   4.725  1.00129.60           C
ATOM   1650  CG  TYR   223     -57.971  64.457   5.318  1.00129.60           C
ATOM   1651  CD1 TYR   223     -57.669  63.278   4.677  1.00129.60           C
ATOM   1652  CD2 TYR   223     -58.582  64.392   6.548  1.00129.60           C
ATOM   1653  CE1 TYR   223     -57.982  62.064   5.243  1.00129.60           C
ATOM   1654  CE2 TYR   223     -58.897  63.179   7.118  1.00129.60           C
ATOM   1655  CZ  TYR   223     -58.600  62.007   6.467  1.00129.60           C
ATOM   1656  OH  TYR   223     -58.927  60.765   7.057  1.00129.60           O
ATOM   1657  C   TYR   223     -58.431  67.761   3.616  1.00129.60           C
ATOM   1658  O   TYR   223     -59.253  68.628   3.919  1.00129.60           O
ATOM   1659  N   SER   224     -57.229  68.057   3.061  1.00 63.88           N
ATOM   1660  CA  SER   224     -56.800  69.423   2.935  1.00 63.88           C
ATOM   1661  CB  SER   224     -56.295  70.026   4.248  1.00 63.88           C
ATOM   1662  OG  SER   224     -57.267  69.788   5.253  1.00 63.88           O
ATOM   1663  C   SER   224     -55.657  69.498   1.980  1.00 63.88           C
ATOM   1664  O   SER   224     -55.025  68.493   1.656  1.00 63.88           O
ATOM   1665  N   LYS   225     -55.362  70.726   1.515  1.00131.97           N
ATOM   1666  CA  LYS   225     -54.319  70.945   0.557  1.00131.97           C
ATOM   1667  CB  LYS   225     -54.198  72.422   0.152  1.00131.97           C
ATOM   1668  CG  LYS   225     -53.088  72.677  -0.864  1.00131.97           C
ATOM   1669  CD  LYS   225     -53.468  72.261  -2.281  1.00131.97           C
ATOM   1670  CE  LYS   225     -54.499  73.209  -2.899  1.00131.97           C
ATOM   1671  NZ  LYS   225     -54.030  74.605  -2.764  1.00131.97           N
ATOM   1672  C   LYS   225     -53.006  70.573   1.160  1.00131.97           C
ATOM   1673  O   LYS   225     -52.221  69.841   0.562  1.00131.97           O
ATOM   1674  N   GLY   226     -52.748  71.080   2.376  1.00 46.56           N
ATOM   1675  CA  GLY   226     -51.516  70.863   3.066  1.00 46.56           C
ATOM   1676  C   GLY   226     -51.393  69.425   3.443  1.00 46.56           C
ATOM   1677  O   GLY   226     -50.285  68.913   3.595  1.00 46.56           O
ATOM   1678  N   GLN   227     -52.538  68.766   3.711  1.00146.43           N
ATOM   1679  CA  GLN   227     -52.516  67.406   4.174  1.00146.43           C
ATOM   1680  CB  GLN   227     -53.917  66.862   4.509  1.00146.43           C
ATOM   1681  CG  GLN   227     -54.760  67.790   5.376  1.00146.43           C
ATOM   1682  CD  GLN   227     -53.820  68.584   6.258  1.00146.43           C
ATOM   1683  OE1 GLN   227     -52.977  68.009   6.935  1.00146.43           O
ATOM   1684  NE2 GLN   227     -53.949  69.938   6.234  1.00146.43           N
ATOM   1685  C   GLN   227     -52.004  66.484   3.109  1.00146.43           C
ATOM   1686  O   GLN   227     -51.056  65.734   3.333  1.00146.43           O
ATOM   1687  N   LEU   228     -52.628  66.515   1.914  1.00126.33           N
ATOM   1688  CA  LEU   228     -52.225  65.657   0.834  1.00126.33           C
ATOM   1689  CB  LEU   228     -53.217  65.514  -0.337  1.00126.33           C
ATOM   1690  CG  LEU   228     -54.157  64.294  -0.222  1.00126.33           C
ATOM   1691  CD1 LEU   228     -53.366  62.984  -0.413  1.00126.33           C
ATOM   1692  CD2 LEU   228     -54.973  64.303   1.081  1.00126.33           C
ATOM   1693  C   LEU   228     -50.923  66.085   0.266  1.00126.33           C
ATOM   1694  O   LEU   228     -50.167  65.257  -0.230  1.00126.33           O
ATOM   1695  N   ARG   229     -50.642  67.394   0.256  1.00117.50           N
ATOM   1696  CA  ARG   229     -49.408  67.811  -0.332  1.00117.50           C
ATOM   1697  CB  ARG   229     -49.235  69.332  -0.362  1.00117.50           C
ATOM   1698  CG  ARG   229     -47.906  69.735  -0.996  1.00117.50           C
ATOM   1699  CD  ARG   229     -47.636  71.235  -0.956  1.00117.50           C
ATOM   1700  NE  ARG   229     -47.752  71.675   0.463  1.00117.50           N
ATOM   1701  CZ  ARG   229     -46.759  72.433   1.011  1.00117.50           C
ATOM   1702  NH1 ARG   229     -45.630  72.690   0.288  1.00117.50           N
ATOM   1703  NH2 ARG   229     -46.892  72.934   2.274  1.00117.50           N
ATOM   1704  C   ARG   229     -48.259  67.266   0.456  1.00117.50           C
ATOM   1705  O   ARG   229     -47.305  66.737  -0.104  1.00117.50           O
ATOM   1706  N   GLU   230     -48.329  67.383   1.788  1.00 96.33           N
ATOM   1707  CA  GLU   230     -47.258  66.971   2.643  1.00 96.33           C
ATOM   1708  CB  GLU   230     -47.499  67.422   4.090  1.00 96.33           C
ATOM   1709  CG  GLU   230     -46.270  67.373   4.996  1.00 96.33           C
ATOM   1710  CD  GLU   230     -46.642  68.155   6.249  1.00 96.33           C
ATOM   1711  OE1 GLU   230     -47.783  68.687   6.277  1.00 96.33           O
ATOM   1712  OE2 GLU   230     -45.803  68.238   7.185  1.00 96.33           O
ATOM   1713  C   GLU   230     -47.118  65.481   2.624  1.00 96.33           C
ATOM   1714  O   GLU   230     -46.019  64.948   2.769  1.00 96.33           O
ATOM   1715  N   LEU   231     -48.247  64.761   2.507  1.00167.24           N
ATOM   1716  CA  LEU   231     -48.165  63.334   2.592  1.00167.24           C
ATOM   1717  CB  LEU   231     -49.548  62.683   2.725  1.00167.24           C
ATOM   1718  CG  LEU   231     -49.488  61.286   3.366  1.00167.24           C
ATOM   1719  CD1 LEU   231     -48.607  60.311   2.576  1.00167.24           C
ATOM   1720  CD2 LEU   231     -49.087  61.406   4.845  1.00167.24           C
ATOM   1721  C   LEU   231     -47.490  62.780   1.375  1.00167.24           C
ATOM   1722  O   LEU   231     -46.562  61.976   1.461  1.00167.24           O
ATOM   1723  N   GLU   232     -47.937  63.235   0.195  1.00106.83           N
ATOM   1724  CA  GLU   232     -47.461  62.736  -1.058  1.00106.83           C
ATOM   1725  CB  GLU   232     -48.349  63.225  -2.211  1.00106.83           C
ATOM   1726  CG  GLU   232     -48.366  62.279  -3.407  1.00106.83           C
ATOM   1727  CD  GLU   232     -49.626  62.583  -4.207  1.00106.83           C
ATOM   1728  OE1 GLU   232     -50.366  63.525  -3.813  1.00106.83           O
ATOM   1729  OE2 GLU   232     -49.869  61.871  -5.216  1.00106.83           O
ATOM   1730  C   GLU   232     -46.041  63.168  -1.261  1.00106.83           C
ATOM   1731  O   GLU   232     -45.246  62.454  -1.870  1.00106.83           O
ATOM   1732  N   ARG   233     -45.687  64.379  -0.796  1.00147.29           N
ATOM   1733  CA  ARG   233     -44.344  64.849  -0.993  1.00147.29           C
ATOM   1734  CB  ARG   233     -44.165  66.317  -0.588  1.00147.29           C
ATOM   1735  CG  ARG   233     -44.981  67.275  -1.456  1.00147.29           C
ATOM   1736  CD  ARG   233     -44.646  67.203  -2.947  1.00147.29           C
ATOM   1737  NE  ARG   233     -45.731  66.449  -3.639  1.00147.29           N
ATOM   1738  CZ  ARG   233     -45.523  65.177  -4.086  1.00147.29           C
ATOM   1739  NH1 ARG   233     -44.314  64.574  -3.895  1.00147.29           N
ATOM   1740  NH2 ARG   233     -46.520  64.514  -4.743  1.00147.29           N
ATOM   1741  C   ARG   233     -43.356  64.038  -0.211  1.00147.29           C
ATOM   1742  O   ARG   233     -42.369  63.539  -0.752  1.00147.29           O
ATOM   1743  N   GLU   234     -43.618  63.847   1.089  1.00143.96           N
ATOM   1744  CA  GLU   234     -42.682  63.156   1.926  1.00143.96           C
ATOM   1745  CB  GLU   234     -43.131  63.161   3.393  1.00143.96           C
ATOM   1746  CG  GLU   234     -41.986  62.915   4.365  1.00143.96           C
ATOM   1747  CD  GLU   234     -41.589  61.455   4.262  1.00143.96           C
ATOM   1748  OE1 GLU   234     -42.436  60.591   4.611  1.00143.96           O
ATOM   1749  OE2 GLU   234     -40.437  61.183   3.830  1.00143.96           O
ATOM   1750  C   GLU   234     -42.586  61.743   1.446  1.00143.96           C
ATOM   1751  O   GLU   234     -41.536  61.106   1.543  1.00143.96           O
ATOM   1752  N   TYR   235     -43.721  61.199   0.973  1.00 72.30           N
ATOM   1753  CA  TYR   235     -43.758  59.854   0.484  1.00 72.30           C
ATOM   1754  CB  TYR   235     -45.196  59.347   0.272  1.00 72.30           C
ATOM   1755  CG  TYR   235     -45.122  57.860   0.212  1.00 72.30           C
ATOM   1756  CD1 TYR   235     -44.757  57.197  -0.937  1.00 72.30           C
ATOM   1757  CD2 TYR   235     -45.420  57.128   1.338  1.00 72.30           C
ATOM   1758  CE1 TYR   235     -44.696  55.822  -0.958  1.00 72.30           C
ATOM   1759  CE2 TYR   235     -45.361  55.756   1.322  1.00 72.30           C
ATOM   1760  CZ  TYR   235     -44.996  55.100   0.172  1.00 72.30           C
ATOM   1761  OH  TYR   235     -44.932  53.690   0.152  1.00 72.30           O
ATOM   1762  C   TYR   235     -43.035  59.773  -0.827  1.00 72.30           C
ATOM   1763  O   TYR   235     -42.307  58.819  -1.079  1.00 72.30           O
ATOM   1764  N   ALA   236     -43.243  60.768  -1.712  1.00 41.74           N
ATOM   1765  CA  ALA   236     -42.655  60.780  -3.024  1.00 41.74           C
ATOM   1766  CB  ALA   236     -43.167  61.945  -3.888  1.00 41.74           C
ATOM   1767  C   ALA   236     -41.165  60.899  -2.949  1.00 41.74           C
ATOM   1768  O   ALA   236     -40.452  60.270  -3.729  1.00 41.74           O
ATOM   1769  N   ALA   237     -40.660  61.721  -2.009  1.00 61.02           N
ATOM   1770  CA  ALA   237     -39.256  62.010  -1.921  1.00 61.02           C
ATOM   1771  CB  ALA   237     -38.932  63.011  -0.800  1.00 61.02           C
ATOM   1772  C   ALA   237     -38.468  60.770  -1.649  1.00 61.02           C
ATOM   1773  O   ALA   237     -37.439  60.528  -2.277  1.00 61.02           O
ATOM   1774  N   ASN   238     -38.935  59.938  -0.710  1.00236.48           N
ATOM   1775  CA  ASN   238     -38.186  58.771  -0.376  1.00236.48           C
ATOM   1776  CB  ASN   238     -37.342  58.966   0.890  1.00236.48           C
ATOM   1777  CG  ASN   238     -36.138  58.057   0.752  1.00236.48           C
ATOM   1778  OD1 ASN   238     -36.132  57.137  -0.064  1.00236.48           O
ATOM   1779  ND2 ASN   238     -35.076  58.335   1.554  1.00236.48           N
ATOM   1780  C   ASN   238     -39.218  57.720  -0.118  1.00236.48           C
ATOM   1781  O   ASN   238     -40.137  57.547  -0.909  1.00236.48           O
ATOM   1782  N   LYS   239     -38.995  56.818   0.841  1.00192.34           N
ATOM   1783  CA  LYS   239     -40.062  55.939   1.221  1.00192.34           C
ATOM   1784  CB  LYS   239     -39.546  54.542   1.590  1.00192.34           C
ATOM   1785  CG  LYS   239     -38.360  54.580   2.548  1.00192.34           C
ATOM   1786  CD  LYS   239     -38.004  53.220   3.142  1.00192.34           C
ATOM   1787  CE  LYS   239     -36.767  53.277   4.035  1.00192.34           C
ATOM   1788  NZ  LYS   239     -36.886  54.417   4.971  1.00192.34           N
ATOM   1789  C   LYS   239     -40.865  56.477   2.363  1.00192.34           C
ATOM   1790  O   LYS   239     -42.097  56.471   2.344  1.00192.34           O
ATOM   1791  N   PHE   240     -40.165  56.984   3.401  1.00153.78           N
ATOM   1792  CA  PHE   240     -40.884  57.321   4.587  1.00153.78           C
ATOM   1793  CB  PHE   240     -40.986  56.135   5.565  1.00153.78           C
ATOM   1794  CG  PHE   240     -42.292  56.219   6.285  1.00153.78           C
ATOM   1795  CD1 PHE   240     -42.454  56.929   7.453  1.00153.78           C
ATOM   1796  CD2 PHE   240     -43.379  55.556   5.762  1.00153.78           C
ATOM   1797  CE1 PHE   240     -43.677  56.977   8.081  1.00153.78           C
ATOM   1798  CE2 PHE   240     -44.604  55.598   6.383  1.00153.78           C
ATOM   1799  CZ  PHE   240     -44.754  56.311   7.547  1.00153.78           C
ATOM   1800  C   PHE   240     -40.142  58.434   5.252  1.00153.78           C
ATOM   1801  O   PHE   240     -39.119  58.916   4.772  1.00153.78           O
ATOM   1802  N   ILE   241     -40.648  58.831   6.423  1.00214.82           N
ATOM   1803  CA  ILE   241     -40.253  60.029   7.078  1.00214.82           C
ATOM   1804  CB  ILE   241     -41.532  60.803   7.192  1.00214.82           C
ATOM   1805  CG1 ILE   241     -41.366  62.299   7.299  1.00214.82           C
ATOM   1806  CG2 ILE   241     -42.366  60.185   8.318  1.00214.82           C
ATOM   1807  CD1 ILE   241     -42.717  62.993   7.216  1.00214.82           C
ATOM   1808  C   ILE   241     -39.747  59.662   8.445  1.00214.82           C
ATOM   1809  O   ILE   241     -40.194  58.683   9.039  1.00214.82           O
ATOM   1810  N   THR   242     -38.779  60.437   8.980  1.00 43.95           N
ATOM   1811  CA  THR   242     -38.243  60.141  10.280  1.00 43.95           C
ATOM   1812  CB  THR   242     -37.026  60.950  10.622  1.00 43.95           C
ATOM   1813  OG1 THR   242     -37.343  62.334  10.616  1.00 43.95           O
ATOM   1814  CG2 THR   242     -35.925  60.653   9.591  1.00 43.95           C
ATOM   1815  C   THR   242     -39.300  60.453  11.285  1.00 43.95           C
ATOM   1816  O   THR   242     -40.288  61.107  10.975  1.00 43.95           O
ATOM   1817  N   LYS   243     -39.125  59.997  12.536  1.00114.16           N
ATOM   1818  CA  LYS   243     -40.156  60.197  13.511  1.00114.16           C
ATOM   1819  CB  LYS   243     -39.791  59.615  14.884  1.00114.16           C
ATOM   1820  CG  LYS   243     -39.531  58.108  14.833  1.00114.16           C
ATOM   1821  CD  LYS   243     -40.687  57.303  14.238  1.00114.16           C
ATOM   1822  CE  LYS   243     -40.773  57.392  12.712  1.00114.16           C
ATOM   1823  NZ  LYS   243     -41.912  56.585  12.219  1.00114.16           N
ATOM   1824  C   LYS   243     -40.374  61.665  13.661  1.00114.16           C
ATOM   1825  O   LYS   243     -41.507  62.120  13.801  1.00114.16           O
ATOM   1826  N   ASP   244     -39.283  62.449  13.642  1.00 71.24           N
ATOM   1827  CA  ASP   244     -39.419  63.869  13.773  1.00 71.24           C
ATOM   1828  CB  ASP   244     -38.070  64.605  13.791  1.00 71.24           C
ATOM   1829  CG  ASP   244     -37.442  64.375  15.150  1.00 71.24           C
ATOM   1830  OD1 ASP   244     -38.221  64.182  16.120  1.00 71.24           O
ATOM   1831  OD2 ASP   244     -36.185  64.392  15.241  1.00 71.24           O
ATOM   1832  C   ASP   244     -40.161  64.393  12.593  1.00 71.24           C
ATOM   1833  O   ASP   244     -41.027  65.254  12.730  1.00 71.24           O
ATOM   1834  N   LYS   245     -39.815  63.900  11.392  1.00 72.96           N
ATOM   1835  CA  LYS   245     -40.415  64.397  10.192  1.00 72.96           C
ATOM   1836  CB  LYS   245     -39.638  63.985   8.942  1.00 72.96           C
ATOM   1837  CG  LYS   245     -38.294  64.690   8.822  1.00 72.96           C
ATOM   1838  CD  LYS   245     -37.410  64.107   7.727  1.00 72.96           C
ATOM   1839  CE  LYS   245     -36.073  64.834   7.589  1.00 72.96           C
ATOM   1840  NZ  LYS   245     -35.270  64.213   6.512  1.00 72.96           N
ATOM   1841  C   LYS   245     -41.861  64.002  10.071  1.00 72.96           C
ATOM   1842  O   LYS   245     -42.689  64.799   9.637  1.00 72.96           O
ATOM   1843  N   ARG   246     -42.217  62.762  10.448  1.00103.95           N
ATOM   1844  CA  ARG   246     -43.579  62.317  10.348  1.00103.95           C
ATOM   1845  CB  ARG   246     -43.820  60.867  10.791  1.00103.95           C
ATOM   1846  CG  ARG   246     -43.576  60.625  12.280  1.00103.95           C
ATOM   1847  CD  ARG   246     -44.214  59.321  12.757  1.00103.95           C
ATOM   1848  NE  ARG   246     -43.965  59.170  14.216  1.00103.95           N
ATOM   1849  CZ  ARG   246     -44.757  58.322  14.934  1.00103.95           C
ATOM   1850  NH1 ARG   246     -45.789  57.674  14.323  1.00103.95           N
ATOM   1851  NH2 ARG   246     -44.523  58.114  16.261  1.00103.95           N
ATOM   1852  C   ARG   246     -44.374  63.153  11.293  1.00103.95           C
ATOM   1853  O   ARG   246     -45.563  63.394  11.088  1.00103.95           O
ATOM   1854  N   ARG   247     -43.727  63.555  12.401  1.00 66.66           N
ATOM   1855  CA  ARG   247     -44.348  64.376  13.399  1.00 66.66           C
ATOM   1856  CB  ARG   247     -43.456  64.632  14.629  1.00 66.66           C
ATOM   1857  CG  ARG   247     -43.224  63.406  15.517  1.00 66.66           C
ATOM   1858  CD  ARG   247     -42.441  63.728  16.793  1.00 66.66           C
ATOM   1859  NE  ARG   247     -42.297  62.469  17.578  1.00 66.66           N
ATOM   1860  CZ  ARG   247     -41.799  62.516  18.849  1.00 66.66           C
ATOM   1861  NH1 ARG   247     -41.425  63.713  19.388  1.00 66.66           N
ATOM   1862  NH2 ARG   247     -41.677  61.371  19.582  1.00 66.66           N
ATOM   1863  C   ARG   247     -44.637  65.710  12.790  1.00 66.66           C
ATOM   1864  O   ARG   247     -45.650  66.338  13.093  1.00 66.66           O
ATOM   1865  N   LYS   248     -43.742  66.175  11.903  1.00115.01           N
ATOM   1866  CA  LYS   248     -43.882  67.467  11.303  1.00115.01           C
ATOM   1867  CB  LYS   248     -42.869  67.682  10.164  1.00115.01           C
ATOM   1868  CG  LYS   248     -41.430  67.250  10.462  1.00115.01           C
ATOM   1869  CD  LYS   248     -40.718  68.031  11.563  1.00115.01           C
ATOM   1870  CE  LYS   248     -39.271  67.579  11.761  1.00115.01           C
ATOM   1871  NZ  LYS   248     -38.530  68.573  12.566  1.00115.01           N
ATOM   1872  C   LYS   248     -45.203  67.454  10.609  1.00115.01           C
ATOM   1873  O   LYS   248     -45.978  68.408  10.681  1.00115.01           O
ATOM   1874  N   ILE   249     -45.483  66.342   9.906  1.00 75.27           N
ATOM   1875  CA  ILE   249     -46.689  66.267   9.149  1.00 75.27           C
ATOM   1876  CB  ILE   249     -46.822  64.976   8.392  1.00 75.27           C
ATOM   1877  CG1 ILE   249     -45.635  64.764   7.438  1.00 75.27           C
ATOM   1878  CG2 ILE   249     -48.179  65.001   7.670  1.00 75.27           C
ATOM   1879  CD1 ILE   249     -45.613  63.368   6.818  1.00 75.27           C
ATOM   1880  C   ILE   249     -47.845  66.328  10.083  1.00 75.27           C
ATOM   1881  O   ILE   249     -48.651  67.241   9.993  1.00 75.27           O
ATOM   1882  N   SER   250     -47.907  65.433  11.082  1.00 93.01           N
ATOM   1883  CA  SER   250     -49.055  65.406  11.944  1.00 93.01           C
ATOM   1884  CB  SER   250     -48.973  64.315  13.023  1.00 93.01           C
ATOM   1885  OG  SER   250     -47.900  64.587  13.911  1.00 93.01           O
ATOM   1886  C   SER   250     -49.153  66.727  12.630  1.00 93.01           C
ATOM   1887  O   SER   250     -50.229  67.129  13.063  1.00 93.01           O
ATOM   1888  N   ALA   251     -48.017  67.425  12.788  1.00 40.64           N
ATOM   1889  CA  ALA   251     -48.065  68.721  13.398  1.00 40.64           C
ATOM   1890  CB  ALA   251     -46.666  69.318  13.628  1.00 40.64           C
ATOM   1891  C   ALA   251     -48.799  69.668  12.495  1.00 40.64           C
ATOM   1892  O   ALA   251     -49.668  70.414  12.943  1.00 40.64           O
ATOM   1893  N   ALA   252     -48.437  69.680  11.194  1.00 53.94           N
ATOM   1894  CA  ALA   252     -49.041  70.569  10.234  1.00 53.94           C
ATOM   1895  CB  ALA   252     -48.293  70.589   8.888  1.00 53.94           C
ATOM   1896  C   ALA   252     -50.458  70.165   9.942  1.00 53.94           C
ATOM   1897  O   ALA   252     -51.360  70.992   9.833  1.00 53.94           O
ATOM   1898  N   THR   253     -50.649  68.852   9.769  1.00 87.74           N
ATOM   1899  CA  THR   253     -51.847  68.146   9.430  1.00 87.74           C
ATOM   1900  CB  THR   253     -51.573  66.747   8.962  1.00 87.74           C
ATOM   1901  OG1 THR   253     -50.961  65.997   9.999  1.00 87.74           O
ATOM   1902  CG2 THR   253     -50.640  66.815   7.741  1.00 87.74           C
ATOM   1903  C   THR   253     -52.758  68.074  10.612  1.00 87.74           C
ATOM   1904  O   THR   253     -53.952  67.829  10.459  1.00 87.74           O
ATOM   1905  N   SER   254     -52.203  68.281  11.823  1.00108.12           N
ATOM   1906  CA  SER   254     -52.923  68.155  13.062  1.00108.12           C
ATOM   1907  CB  SER   254     -54.040  69.200  13.228  1.00108.12           C
ATOM   1908  OG  SER   254     -54.715  69.008  14.463  1.00108.12           O
ATOM   1909  C   SER   254     -53.530  66.792  13.197  1.00108.12           C
ATOM   1910  O   SER   254     -54.742  66.617  13.082  1.00108.12           O
ATOM   1911  N   LEU   255     -52.659  65.783  13.429  1.00107.81           N
ATOM   1912  CA  LEU   255     -53.042  64.405  13.576  1.00107.81           C
ATOM   1913  CB  LEU   255     -52.382  63.516  12.509  1.00107.81           C
ATOM   1914  CG  LEU   255     -52.667  63.980  11.067  1.00107.81           C
ATOM   1915  CD1 LEU   255     -51.990  63.057  10.042  1.00107.81           C
ATOM   1916  CD2 LEU   255     -54.172  64.164  10.812  1.00107.81           C
ATOM   1917  C   LEU   255     -52.546  63.925  14.913  1.00107.81           C
ATOM   1918  O   LEU   255     -52.605  64.653  15.905  1.00107.81           O
ATOM   1919  N   SER   256     -52.114  62.643  14.989  1.00152.03           N
ATOM   1920  CA  SER   256     -51.601  62.158  16.241  1.00152.03           C
ATOM   1921  CB  SER   256     -52.646  61.328  16.999  1.00152.03           C
ATOM   1922  OG  SER   256     -52.137  60.948  18.266  1.00152.03           O
ATOM   1923  C   SER   256     -50.403  61.274  15.996  1.00152.03           C
ATOM   1924  O   SER   256     -50.065  60.426  16.820  1.00152.03           O
ATOM   1925  N   GLU   257     -49.730  61.467  14.848  1.00117.59           N
ATOM   1926  CA  GLU   257     -48.533  60.783  14.430  1.00117.59           C
ATOM   1927  CB  GLU   257     -47.465  60.683  15.525  1.00117.59           C
ATOM   1928  CG  GLU   257     -46.837  62.012  15.921  1.00117.59           C
ATOM   1929  CD  GLU   257     -45.714  61.667  16.884  1.00117.59           C
ATOM   1930  OE1 GLU   257     -44.678  61.132  16.408  1.00117.59           O
ATOM   1931  OE2 GLU   257     -45.881  61.912  18.107  1.00117.59           O
ATOM   1932  C   GLU   257     -48.857  59.371  14.075  1.00117.59           C
ATOM   1933  O   GLU   257     -48.429  58.864  13.042  1.00117.59           O
ATOM   1934  N   ARG   258     -49.717  58.723  14.869  1.00111.18           N
ATOM   1935  CA  ARG   258     -50.067  57.373  14.566  1.00111.18           C
ATOM   1936  CB  ARG   258     -50.940  56.726  15.653  1.00111.18           C
ATOM   1937  CG  ARG   258     -50.164  56.435  16.940  1.00111.18           C
ATOM   1938  CD  ARG   258     -51.030  55.903  18.084  1.00111.18           C
ATOM   1939  NE  ARG   258     -51.706  54.668  17.601  1.00111.18           N
ATOM   1940  CZ  ARG   258     -52.330  53.841  18.489  1.00111.18           C
ATOM   1941  NH1 ARG   258     -52.309  54.132  19.822  1.00111.18           N
ATOM   1942  NH2 ARG   258     -52.977  52.724  18.042  1.00111.18           N
ATOM   1943  C   ARG   258     -50.842  57.471  13.308  1.00111.18           C
ATOM   1944  O   ARG   258     -50.806  56.591  12.451  1.00111.18           O
ATOM   1945  N   GLN   259     -51.580  58.587  13.199  1.00 48.66           N
ATOM   1946  CA  GLN   259     -52.395  58.869  12.065  1.00 48.66           C
ATOM   1947  CB  GLN   259     -53.249  60.135  12.251  1.00 48.66           C
ATOM   1948  CG  GLN   259     -54.390  59.964  13.257  1.00 48.66           C
ATOM   1949  CD  GLN   259     -55.458  59.102  12.599  1.00 48.66           C
ATOM   1950  OE1 GLN   259     -55.151  58.168  11.860  1.00 48.66           O
ATOM   1951  NE2 GLN   259     -56.751  59.427  12.868  1.00 48.66           N
ATOM   1952  C   GLN   259     -51.530  59.068  10.862  1.00 48.66           C
ATOM   1953  O   GLN   259     -51.894  58.651   9.770  1.00 48.66           O
ATOM   1954  N   ILE   260     -50.369  59.732  10.996  1.00135.54           N
ATOM   1955  CA  ILE   260     -49.572  59.934   9.817  1.00135.54           C
ATOM   1956  CB  ILE   260     -48.414  60.881  10.027  1.00135.54           C
ATOM   1957  CG1 ILE   260     -47.856  61.332   8.670  1.00135.54           C
ATOM   1958  CG2 ILE   260     -47.356  60.223  10.924  1.00135.54           C
ATOM   1959  CD1 ILE   260     -48.850  62.136   7.836  1.00135.54           C
ATOM   1960  C   ILE   260     -49.077  58.604   9.362  1.00135.54           C
ATOM   1961  O   ILE   260     -49.138  58.263   8.181  1.00135.54           O
ATOM   1962  N   THR   261     -48.638  57.786  10.329  1.00 56.44           N
ATOM   1963  CA  THR   261     -48.076  56.506  10.050  1.00 56.44           C
ATOM   1964  CB  THR   261     -47.812  55.767  11.324  1.00 56.44           C
ATOM   1965  OG1 THR   261     -47.036  56.581  12.188  1.00 56.44           O
ATOM   1966  CG2 THR   261     -47.035  54.480  11.007  1.00 56.44           C
ATOM   1967  C   THR   261     -49.118  55.758   9.291  1.00 56.44           C
ATOM   1968  O   THR   261     -48.834  55.119   8.279  1.00 56.44           O
ATOM   1969  N   ILE   262     -50.372  55.835   9.761  1.00103.05           N
ATOM   1970  CA  ILE   262     -51.417  55.155   9.062  1.00103.05           C
ATOM   1971  CB  ILE   262     -52.735  55.070   9.782  1.00103.05           C
ATOM   1972  CG1 ILE   262     -53.564  53.943   9.150  1.00103.05           C
ATOM   1973  CG2 ILE   262     -53.464  56.419   9.729  1.00103.05           C
ATOM   1974  CD1 ILE   262     -54.745  53.507  10.007  1.00103.05           C
ATOM   1975  C   ILE   262     -51.620  55.817   7.737  1.00103.05           C
ATOM   1976  O   ILE   262     -51.908  55.157   6.744  1.00103.05           O
ATOM   1977  N   TRP   263     -51.463  57.150   7.695  1.00 80.73           N
ATOM   1978  CA  TRP   263     -51.729  57.934   6.526  1.00 80.73           C
ATOM   1979  CB  TRP   263     -51.414  59.421   6.764  1.00 80.73           C
ATOM   1980  CG  TRP   263     -51.923  60.358   5.698  1.00 80.73           C
ATOM   1981  CD2 TRP   263     -52.112  61.764   5.917  1.00 80.73           C
ATOM   1982  CD1 TRP   263     -52.341  60.105   4.424  1.00 80.73           C
ATOM   1983  NE1 TRP   263     -52.784  61.267   3.836  1.00 80.73           N
ATOM   1984  CE2 TRP   263     -52.649  62.296   4.745  1.00 80.73           C
ATOM   1985  CE3 TRP   263     -51.866  62.542   7.012  1.00 80.73           C
ATOM   1986  CZ2 TRP   263     -52.953  63.625   4.654  1.00 80.73           C
ATOM   1987  CZ3 TRP   263     -52.166  63.882   6.912  1.00 80.73           C
ATOM   1988  CH2 TRP   263     -52.699  64.411   5.755  1.00 80.73           C
ATOM   1989  C   TRP   263     -50.842  57.422   5.443  1.00 80.73           C
ATOM   1990  O   TRP   263     -51.283  57.216   4.314  1.00 80.73           O
ATOM   1991  N   PHE   264     -49.564  57.168   5.769  1.00 78.44           N
ATOM   1992  CA  PHE   264     -48.654  56.678   4.778  1.00 78.44           C
ATOM   1993  CB  PHE   264     -47.222  56.502   5.321  1.00 78.44           C
ATOM   1994  CG  PHE   264     -46.589  57.851   5.430  1.00 78.44           C
ATOM   1995  CD1 PHE   264     -47.045  58.775   6.340  1.00 78.44           C
ATOM   1996  CD2 PHE   264     -45.514  58.181   4.635  1.00 78.44           C
ATOM   1997  CE1 PHE   264     -46.455  60.012   6.439  1.00 78.44           C
ATOM   1998  CE2 PHE   264     -44.920  59.417   4.732  1.00 78.44           C
ATOM   1999  CZ  PHE   264     -45.394  60.340   5.633  1.00 78.44           C
ATOM   2000  C   PHE   264     -49.154  55.359   4.281  1.00 78.44           C
ATOM   2001  O   PHE   264     -49.180  55.113   3.076  1.00 78.44           O
ATOM   2002  N   GLN   265     -49.592  54.474   5.193  1.00 29.61           N
ATOM   2003  CA  GLN   265     -50.049  53.188   4.755  1.00 29.61           C
ATOM   2004  CB  GLN   265     -50.485  52.263   5.905  1.00 29.61           C
ATOM   2005  CG  GLN   265     -49.354  51.840   6.845  1.00 29.61           C
ATOM   2006  CD  GLN   265     -49.965  50.919   7.894  1.00 29.61           C
ATOM   2007  OE1 GLN   265     -51.081  50.430   7.731  1.00 29.61           O
ATOM   2008  NE2 GLN   265     -49.213  50.669   9.000  1.00 29.61           N
ATOM   2009  C   GLN   265     -51.246  53.383   3.882  1.00 29.61           C
ATOM   2010  O   GLN   265     -51.377  52.732   2.847  1.00 29.61           O
ATOM   2011  N   ASN   266     -52.151  54.296   4.279  1.00 55.69           N
ATOM   2012  CA  ASN   266     -53.364  54.498   3.542  1.00 55.69           C
ATOM   2013  CB  ASN   266     -54.321  55.492   4.218  1.00 55.69           C
ATOM   2014  CG  ASN   266     -55.704  55.225   3.648  1.00 55.69           C
ATOM   2015  OD1 ASN   266     -56.664  55.937   3.940  1.00 55.69           O
ATOM   2016  ND2 ASN   266     -55.811  54.148   2.825  1.00 55.69           N
ATOM   2017  C   ASN   266     -53.015  55.034   2.196  1.00 55.69           C
ATOM   2018  O   ASN   266     -53.577  54.618   1.185  1.00 55.69           O
ATOM   2019  N   ARG   267     -52.046  55.963   2.141  1.00202.50           N
ATOM   2020  CA  ARG   267     -51.693  56.503   0.868  1.00202.50           C
ATOM   2021  CB  ARG   267     -50.605  57.586   0.891  1.00202.50           C
ATOM   2022  CG  ARG   267     -51.182  58.993   1.001  1.00202.50           C
ATOM   2023  CD  ARG   267     -52.193  59.280  -0.114  1.00202.50           C
ATOM   2024  NE  ARG   267     -51.545  58.957  -1.418  1.00202.50           N
ATOM   2025  CZ  ARG   267     -52.299  58.485  -2.453  1.00202.50           C
ATOM   2026  NH1 ARG   267     -53.637  58.276  -2.280  1.00202.50           N
ATOM   2027  NH2 ARG   267     -51.717  58.221  -3.660  1.00202.50           N
ATOM   2028  C   ARG   267     -51.208  55.394   0.018  1.00202.50           C
ATOM   2029  O   ARG   267     -51.441  55.400  -1.185  1.00202.50           O
ATOM   2030  N   ARG   268     -50.491  54.426   0.607  1.00125.34           N
ATOM   2031  CA  ARG   268     -50.012  53.349  -0.200  1.00125.34           C
ATOM   2032  CB  ARG   268     -49.027  52.416   0.505  1.00125.34           C
ATOM   2033  CG  ARG   268     -48.455  51.439  -0.514  1.00125.34           C
ATOM   2034  CD  ARG   268     -47.086  50.881  -0.162  1.00125.34           C
ATOM   2035  NE  ARG   268     -46.552  50.309  -1.427  1.00125.34           N
ATOM   2036  CZ  ARG   268     -45.998  51.148  -2.349  1.00125.34           C
ATOM   2037  NH1 ARG   268     -45.878  52.479  -2.071  1.00125.34           N
ATOM   2038  NH2 ARG   268     -45.587  50.664  -3.556  1.00125.34           N
ATOM   2039  C   ARG   268     -51.162  52.534  -0.673  1.00125.34           C
ATOM   2040  O   ARG   268     -51.150  52.019  -1.788  1.00125.34           O
ATOM   2041  N   VAL   269     -52.173  52.368   0.193  1.00 52.82           N
ATOM   2042  CA  VAL   269     -53.334  51.604  -0.142  1.00 52.82           C
ATOM   2043  CB  VAL   269     -54.269  51.466   1.019  1.00 52.82           C
ATOM   2044  CG1 VAL   269     -55.588  50.858   0.522  1.00 52.82           C
ATOM   2045  CG2 VAL   269     -53.569  50.619   2.095  1.00 52.82           C
ATOM   2046  C   VAL   269     -54.068  52.286  -1.248  1.00 52.82           C
ATOM   2047  O   VAL   269     -54.554  51.629  -2.164  1.00 52.82           O
ATOM   2048  N   LYS   270     -54.192  53.623  -1.157  1.00122.35           N
ATOM   2049  CA  LYS   270     -54.883  54.443  -2.111  1.00122.35           C
ATOM   2050  CB  LYS   270     -55.154  55.869  -1.604  1.00122.35           C
ATOM   2051  CG  LYS   270     -56.519  56.015  -0.927  1.00122.35           C
ATOM   2052  CD  LYS   270     -56.741  55.115   0.289  1.00122.35           C
ATOM   2053  CE  LYS   270     -58.120  55.308   0.926  1.00122.35           C
ATOM   2054  NZ  LYS   270     -58.447  54.162   1.805  1.00122.35           N
ATOM   2055  C   LYS   270     -54.198  54.542  -3.436  1.00122.35           C
ATOM   2056  O   LYS   270     -54.865  54.564  -4.467  1.00122.35           O
ATOM   2057  N   GLU   271     -52.857  54.603  -3.452  1.00141.14           N
ATOM   2058  CA  GLU   271     -52.117  54.820  -4.667  1.00141.14           C
ATOM   2059  CB  GLU   271     -50.607  54.653  -4.461  1.00141.14           C
ATOM   2060  CG  GLU   271     -49.978  55.626  -3.482  1.00141.14           C
ATOM   2061  CD  GLU   271     -48.690  54.990  -2.980  1.00141.14           C
ATOM   2062  OE1 GLU   271     -48.329  53.890  -3.479  1.00141.14           O
ATOM   2063  OE2 GLU   271     -48.056  55.595  -2.076  1.00141.14           O
ATOM   2064  C   GLU   271     -52.414  53.736  -5.639  1.00141.14           C
ATOM   2065  O   GLU   271     -52.726  53.981  -6.804  1.00141.14           O
ATOM   2066  N   LYS   272     -52.373  52.496  -5.143  1.00123.80           N
ATOM   2067  CA  LYS   272     -52.443  51.341  -5.978  1.00123.80           C
ATOM   2068  CB  LYS   272     -52.457  50.044  -5.154  1.00123.80           C
ATOM   2069  CG  LYS   272     -53.626  49.976  -4.169  1.00123.80           C
ATOM   2070  CD  LYS   272     -53.816  48.602  -3.524  1.00123.80           C
ATOM   2071  CE  LYS   272     -52.792  48.294  -2.430  1.00123.80           C
ATOM   2072  NZ  LYS   272     -53.052  46.954  -1.857  1.00123.80           N
ATOM   2073  C   LYS   272     -53.687  51.381  -6.796  1.00123.80           C
ATOM   2074  O   LYS   272     -53.685  50.968  -7.952  1.00123.80           O
ATOM   2075  N   LYS   273     -54.783  51.902  -6.232  1.00 85.15           N
ATOM   2076  CA  LYS   273     -56.040  51.843  -6.913  1.00 85.15           C
ATOM   2077  CB  LYS   273     -57.173  52.498  -6.103  1.00 85.15           C
ATOM   2078  CG  LYS   273     -58.536  52.424  -6.798  1.00 85.15           C
ATOM   2079  CD  LYS   273     -59.718  52.793  -5.897  1.00 85.15           C
ATOM   2080  CE  LYS   273     -59.976  54.299  -5.806  1.00 85.15           C
ATOM   2081  NZ  LYS   273     -61.240  54.554  -5.075  1.00 85.15           N
ATOM   2082  C   LYS   273     -55.991  52.545  -8.240  1.00 85.15           C
ATOM   2083  O   LYS   273     -56.456  52.004  -9.242  1.00 85.15           O
ATOM   2084  N   VAL   274     -55.392  53.749  -8.290  1.00130.84           N
ATOM   2085  CA  VAL   274     -55.490  54.595  -9.446  1.00130.84           C
ATOM   2086  CB  VAL   274     -55.287  56.043  -9.127  1.00130.84           C
ATOM   2087  CG1 VAL   274     -56.427  56.505  -8.208  1.00130.84           C
ATOM   2088  CG2 VAL   274     -53.887  56.209  -8.514  1.00130.84           C
ATOM   2089  C   VAL   274     -54.520  54.265 -10.519  1.00130.84           C
ATOM   2090  O   VAL   274     -53.422  53.762 -10.286  1.00130.84           O
ATOM   2091  N   LEU   275     -54.969  54.514 -11.763  1.00109.95           N
ATOM   2092  CA  LEU   275     -54.148  54.392 -12.924  1.00109.95           C
ATOM   2093  CB  LEU   275     -52.990  55.405 -12.954  1.00109.95           C
ATOM   2094  CG  LEU   275     -53.454  56.871 -13.024  1.00109.95           C
ATOM   2095  CD1 LEU   275     -54.246  57.267 -11.768  1.00109.95           C
ATOM   2096  CD2 LEU   275     -52.276  57.816 -13.307  1.00109.95           C
ATOM   2097  C   LEU   275     -53.566  53.029 -12.927  1.00109.95           C
ATOM   2098  O   LEU   275     -52.497  52.803 -13.490  1.00109.95           O
ATOM   2099  N   ALA   276     -54.262  52.081 -12.283  1.00 55.74           N
ATOM   2100  CA  ALA   276     -53.727  50.766 -12.172  1.00 55.74           C
ATOM   2101  CB  ALA   276     -54.579  49.855 -11.274  1.00 55.74           C
ATOM   2102  C   ALA   276     -53.667  50.149 -13.506  1.00 55.74           C
ATOM   2103  O   ALA   276     -52.655  49.579 -13.907  1.00 55.74           O
ATOM   2104  N   LYS   277     -54.768  50.268 -14.249  1.00115.35           N
ATOM   2105  CA  LYS   277     -54.746  49.542 -15.466  1.00115.35           C
ATOM   2106  CB  LYS   277     -56.097  49.582 -16.199  1.00115.35           C
ATOM   2107  CG  LYS   277     -56.080  48.857 -17.547  1.00115.35           C
ATOM   2108  CD  LYS   277     -55.864  47.347 -17.446  1.00115.35           C
ATOM   2109  CE  LYS   277     -55.851  46.647 -18.806  1.00115.35           C
ATOM   2110  NZ  LYS   277     -55.599  45.200 -18.631  1.00115.35           N
ATOM   2111  C   LYS   277     -53.715  50.040 -16.432  1.00115.35           C
ATOM   2112  O   LYS   277     -52.747  49.342 -16.726  1.00115.35           O
ATOM   2113  N   VAL   278     -53.882  51.283 -16.921  1.00 79.40           N
ATOM   2114  CA  VAL   278     -53.086  51.711 -18.040  1.00 79.40           C
ATOM   2115  CB  VAL   278     -53.622  52.969 -18.656  1.00 79.40           C
ATOM   2116  CG1 VAL   278     -52.709  53.369 -19.827  1.00 79.40           C
ATOM   2117  CG2 VAL   278     -55.089  52.734 -19.055  1.00 79.40           C
ATOM   2118  C   VAL   278     -51.626  51.956 -17.794  1.00 79.40           C
ATOM   2119  O   VAL   278     -50.769  51.207 -18.259  1.00 79.40           O
ATOM   2120  N   LYS   279     -51.312  53.021 -17.033  1.00142.53           N
ATOM   2121  CA  LYS   279     -49.956  53.488 -16.935  1.00142.53           C
ATOM   2122  CB  LYS   279     -49.864  54.866 -16.262  1.00142.53           C
ATOM   2123  CG  LYS   279     -48.438  55.412 -16.194  1.00142.53           C
ATOM   2124  CD  LYS   279     -47.841  55.711 -17.569  1.00142.53           C
ATOM   2125  CE  LYS   279     -46.415  56.260 -17.511  1.00142.53           C
ATOM   2126  NZ  LYS   279     -45.921  56.527 -18.879  1.00142.53           N
ATOM   2127  C   LYS   279     -49.050  52.581 -16.177  1.00142.53           C
ATOM   2128  O   LYS   279     -48.019  52.150 -16.693  1.00142.53           O
ATOM   2129  N   ASN   280     -49.417  52.244 -14.931  1.00116.38           N
ATOM   2130  CA  ASN   280     -48.479  51.512 -14.138  1.00116.38           C
ATOM   2131  CB  ASN   280     -48.819  51.459 -12.634  1.00116.38           C
ATOM   2132  CG  ASN   280     -50.142  50.770 -12.366  1.00116.38           C
ATOM   2133  OD1 ASN   280     -50.378  49.638 -12.782  1.00116.38           O
ATOM   2134  ND2 ASN   280     -51.019  51.477 -11.607  1.00116.38           N
ATOM   2135  C   ASN   280     -48.292  50.141 -14.688  1.00116.38           C
ATOM   2136  O   ASN   280     -47.165  49.648 -14.706  1.00116.38           O
ATOM   2137  N   SER   281     -49.392  49.550 -15.205  1.00188.74           N
ATOM   2138  CA  SER   281     -49.519  48.200 -15.691  1.00188.74           C
ATOM   2139  CB  SER   281     -49.408  48.067 -17.220  1.00188.74           C
ATOM   2140  OG  SER   281     -50.523  48.675 -17.852  1.00188.74           O
ATOM   2141  C   SER   281     -48.482  47.311 -15.093  1.00188.74           C
ATOM   2142  O   SER   281     -47.341  47.256 -15.549  1.00188.74           O
ATOM   2143  N   ALA   282     -48.881  46.599 -14.027  1.00 77.17           N
ATOM   2144  CA  ALA   282     -48.054  45.638 -13.368  1.00 77.17           C
ATOM   2145  CB  ALA   282     -47.604  44.498 -14.298  1.00 77.17           C
ATOM   2146  C   ALA   282     -46.831  46.297 -12.818  1.00 77.17           C
ATOM   2147  O   ALA   282     -45.929  45.613 -12.337  1.00 77.17           O
ATOM   2148  N   THR   283     -46.753  47.639 -12.845  1.00125.81           N
ATOM   2149  CA  THR   283     -45.574  48.229 -12.281  1.00125.81           C
ATOM   2150  CB  THR   283     -45.266  49.658 -12.674  1.00125.81           C
ATOM   2151  OG1 THR   283     -43.893  49.916 -12.422  1.00125.81           O
ATOM   2152  CG2 THR   283     -46.096  50.662 -11.868  1.00125.81           C
ATOM   2153  C   THR   283     -45.596  48.075 -10.785  1.00125.81           C
ATOM   2154  O   THR   283     -44.519  47.979 -10.198  1.00125.81           O
ATOM   2155  N   PRO   284     -46.719  48.038 -10.094  1.00135.75           N
ATOM   2156  CA  PRO   284     -46.623  47.870  -8.673  1.00135.75           C
ATOM   2157  CD  PRO   284     -47.941  48.748 -10.459  1.00135.75           C
ATOM   2158  CB  PRO   284     -48.003  48.192  -8.103  1.00135.75           C
ATOM   2159  CG  PRO   284     -48.603  49.158  -9.135  1.00135.75           C
ATOM   2160  C   PRO   284     -46.164  46.486  -8.373  1.00135.75           C
ATOM   2161  O   PRO   284     -47.037  45.584  -8.266  1.00135.75           O
ATOM   2162  OXT PRO   284     -44.925  46.286  -8.258  1.00135.75           O
TER    2163      PRO   284
END
