# Supplementary material for: Computational Modeling of complete HOXB13 protein for predicting the functional effect of SNPs and the associated role in hereditary prostate cancer
Source: Sci Rep. 2017 Mar 8;7:43830. doi: 10.1038/srep43830 (PMC5363706; doi:10.1038/srep43830)
Supplement: Supplementary Dataset [file srep43830-s1.zip › SR Supplementary Data Files Complete/HOXB13 Modeller/HOXB13 Modeller/hoxb13.D00000001.d]

# Conjugate gradients optimization
#  Step   Current energy Av shift Mx shift   Funcs         Gradient
      0     430571.31250   0.0000   0.0000       1      1.4773e+007
     10      21040.41992   0.2464   6.9500      22          59729.9
     20      14984.22656   0.0304   0.8834      42          24154.6
     30      12407.41992   0.1319   4.0726      63          24379.9
     40       6741.18457   0.1041   2.7009      83            12024
     50       5153.00439   0.0828   1.7724     103           6011.5
     60       4674.78760   0.0062   0.3687     123          2158.31
     70       4375.01123   0.0868   1.6953     144          16355.9
     80       4041.99097   0.0124   0.2996     164          4413.45
     90       3874.67554   0.0071   0.2747     185          3575.29
     98       3825.16577   0.0027   0.1247     201          1662.87
# Conjugate gradients optimization
#  Step   Current energy Av shift Mx shift   Funcs         Gradient
      0      40066.38281   0.0000   0.0000       1            80482
     10      38522.29688   0.0252   0.6092      24           275232
     20      37388.16016   0.0037   0.1633      47           231392
     30      37026.80859   0.0018   0.0702      67           150043
     40      36062.29688   0.0014   0.1158      87          37455.5
     50      35716.88672   0.0047   0.2092     109           111366
     60      35121.05078   0.0015   0.0544     131           330292
     70      34864.60547   0.0163   0.2911     154           334269
     80      27951.05273   0.1153   2.1645     175           693564
     90      25485.96289   0.0010   0.1122     195          50940.2
     93      25389.85352   0.0025   0.1381     201            38782
# Conjugate gradients optimization
#  Step   Current energy Av shift Mx shift   Funcs         Gradient
      0     129382.50000   0.0000   0.0000       1           819813
      4     129000.39844   0.0003   0.0090      10     3.32967e+006
# Conjugate gradients optimization
#  Step   Current energy Av shift Mx shift   Funcs         Gradient
      0     259849.46875   0.0000   0.0000       1     1.33176e+007
     10     258694.68750   0.0017   0.0428      26     2.14192e+007
     16     258122.25000   0.0000   0.0001      44     2.06741e+008
# Conjugate gradients optimization
#  Step   Current energy Av shift Mx shift   Funcs         Gradient
      0     258425.57813   0.0000   0.0000       1     2.06745e+008
      1     258423.81250   0.0000   0.0002      11     3.68217e+007
# Conjugate gradients optimization
#  Step   Current energy Av shift Mx shift   Funcs         Gradient
      0     259932.96875   0.0000   0.0000       1     3.68428e+007
      1     259932.95313   0.0000   0.0003       9     2.11424e+008
# Conjugate gradients optimization
#  Step   Current energy Av shift Mx shift   Funcs         Gradient
      0     262388.87500   0.0000   0.0000       1     2.11369e+008
      1     262387.62500   0.0000   0.0005      10     1.46146e+008
# Conjugate gradients optimization
#  Step   Current energy Av shift Mx shift   Funcs         Gradient
      0     263817.93750   0.0000   0.0000       1     1.46128e+008
      1     263815.59375   0.0000   0.0005      12     4.82131e+007
# Conjugate gradients optimization
#  Step   Current energy Av shift Mx shift   Funcs         Gradient
      0     274890.37500   0.0000   0.0000       1     4.97389e+007
     10     267804.03125   0.0433   0.4885      25     1.71998e+007
     20     260648.37500   0.0011   0.0327      46     4.17103e+006
     30     256807.34375   0.0024   0.0913      66     7.85118e+006
     34     256082.46875   0.0004   0.0065      75     6.65138e+006
# Conjugate gradients optimization
#  Step   Current energy Av shift Mx shift   Funcs         Gradient
      0     282586.84375   0.0000   0.0000       1     1.57024e+007
     10     270022.96875   0.0112   0.1795      22     9.32086e+006
     20     265238.62500   0.0008   0.1091      43     3.75171e+006
     30     263683.93750   0.0014   0.0193      65     7.63646e+006
     31     263673.53125   0.0003   0.0039      68     1.29016e+007
# Conjugate gradients optimization
#  Step   Current energy Av shift Mx shift   Funcs         Gradient
      0     267007.90625   0.0000   0.0000       1     1.46775e+007
     10     264513.18750   0.0030   0.0834      22     4.75474e+006
     20     262915.93750   0.0019   0.1035      42     3.68724e+006
     29     261804.57813   0.0001   0.0020      64     1.83646e+007
# Molecular dynamics simulation at 150.00 K
#  Step   Current energy Av shift Mx shift   Kinetic energy    Kinetic temp.
      0     261804.57813   0.0000   0.0000       1008.54260        156.60249
     10     262608.06250   0.0498   0.6755      17534.16016       2722.63477
     20     248530.15625   0.0499   0.6246      17856.29102       2772.65405
     30     235501.51563   0.0470   0.6132      18537.15820       2878.37622
     40     225695.92188   0.0420   0.6632      16544.37500       2568.94482
     50     214679.81250   0.0386   0.6467      15120.10547       2347.79004
# Molecular dynamics simulation at 400.00 K
#  Step   Current energy Av shift Mx shift   Kinetic energy    Kinetic temp.
      0     214679.81250   0.0000   0.0000        966.02087        149.99989
     10     207001.67188   0.0370   0.6755      14707.62891       2283.74219
     20     201388.18750   0.0407   0.6623      16933.66992       2629.39307
     30     191033.34375   0.0394   0.6755      15910.35059       2470.49609
     40     184561.14063   0.0385   0.6457      14892.99609       2312.52539
     50     178128.06250   0.0377   0.6755      14215.72559       2207.36133
# Molecular dynamics simulation at 1000.00 K
#  Step   Current energy Av shift Mx shift   Kinetic energy    Kinetic temp.
      0     178128.06250   0.0000   0.0000       2576.05908        400.00021
     10     171888.90625   0.0381   0.6755      15050.80566       2337.02930
     20     160456.04688   0.0429   0.6755      16513.11133       2564.09033
     30     152647.00000   0.0440   0.6260      16552.77539       2570.24927
     40     146431.78125   0.0444   0.6755      16366.56738       2541.33569
     50     139577.40625   0.0454   0.6311      16986.63281       2637.61694
# Molecular dynamics simulation at 1000.00 K
#  Step   Current energy Av shift Mx shift   Kinetic energy    Kinetic temp.
      0     139577.40625   0.0000   0.0000       6440.14746       1000.00055
     10     135862.26563   0.0452   0.6755      17618.73047       2735.76660
     20     126979.42188   0.0560   0.6755      22840.87695       3546.64063
     30     122156.57031   0.0651   0.6372      27303.72266       4239.61377
     40     112650.91406   0.0723   0.6464      30734.39258       4772.31445
     50     103494.70313   0.0774   0.5862      33086.11719       5137.48096
     60      94117.78125   0.0855   0.5725      39594.79688       6148.12305
     70      87698.84375   0.0903   0.6562      43228.78125       6712.39355
     80      80508.68750   0.0956   0.6262      46908.75391       7283.80518
     90      70993.95313   0.0995   0.6117      49575.08594       7697.82275
    100      67290.86719   0.1029   0.6125      51177.19531       7946.59180
    110      60871.59766   0.0519   0.6291      16547.02930       2569.35693
    120      56671.33984   0.0591   0.5775      20648.49609       3206.21655
    130      54558.03125   0.0641   0.5315      22851.79688       3548.33618
    140      51658.04297   0.0699   0.6755      26952.22266       4185.03418
    150      49115.49219   0.0732   0.6755      28453.66211       4418.17188
    160      47173.67578   0.0757   0.6056      28799.91992       4471.93701
    170      43414.75391   0.0794   0.5797      31089.72266       4827.48877
    180      42652.16406   0.0823   0.6755      33547.93750       5209.19043
    190      38529.28516   0.0842   0.6755      33734.60156       5238.17480
    200      36008.44141   0.0862   0.6205      34405.45703       5342.34277
    210      33146.90234   0.0493   0.5927      14178.51660       2201.58374
    220      32305.71289   0.0544   0.6576      17009.43945       2641.15820
    230      32495.67383   0.0579   0.6755      19528.35547       3032.28540
    240      29760.95703   0.0604   0.5758      19746.04492       3066.08740
    250      27854.03320   0.0620   0.6755      19890.56055       3088.52734
    260      26671.80859   0.0645   0.6489      21340.17773       3313.61816
    270      27313.87500   0.0669   0.6755      22946.60156       3563.05713
    280      25816.33789   0.0669   0.6073      21690.22461       3367.97192
    290      25015.16211   0.0687   0.5718      22707.15234       3525.87646
    300      25360.05078   0.0716   0.5436      24715.20508       3837.67896
# Molecular dynamics simulation at 800.00 K
#  Step   Current energy Av shift Mx shift   Kinetic energy    Kinetic temp.
      0      25360.05078   0.0000   0.0000       6440.14502       1000.00012
     10      20557.88477   0.0460   0.5868      12562.61230       1950.67261
     20      21290.53516   0.0475   0.4998      12638.12402       1962.39771
     30      20383.29492   0.0501   0.6202      13946.07617       2165.49146
     40      19307.31836   0.0514   0.5298      14361.73145       2230.03271
     50      20642.44336   0.0536   0.6755      15609.39453       2423.76489
     60      18816.48633   0.0544   0.5989      15392.49121       2390.08496
     70      20258.96680   0.0562   0.5456      16253.37207       2523.75903
     80      17954.51172   0.0568   0.6044      16168.44336       2510.57178
     90      17967.03320   0.0586   0.5767      16951.41406       2632.14819
    100      17737.95313   0.0599   0.5263      17285.72852       2684.05933
    110      14659.33008   0.0408   0.5593      10084.95898       1565.95239
    120      14584.69531   0.0413   0.4457       9794.83594       1520.90320
    130      14176.45996   0.0438   0.6755      11408.25195       1771.42810
    140      13942.74902   0.0451   0.5004      11734.17676       1822.03638
    150      14304.66016   0.0465   0.6755      12759.92773       1981.31091
    160      15350.11523   0.0473   0.6021      12642.92090       1963.14258
    170      13501.67480   0.0484   0.5191      12544.08203       1947.79529
    180      13559.70410   0.0486   0.5827      12265.64258       1904.56030
    190      13848.19434   0.0506   0.6527      14042.01465       2180.38818
    200      15429.54102   0.0509   0.6755      13856.06738       2151.51514
    210      12139.77441   0.0384   0.6755      10405.00586       1615.64795
    220      11916.03320   0.0381   0.5709       9312.30566       1445.97791
    230      13020.25586   0.0394   0.6227       9420.65625       1462.80212
    240      11679.37402   0.0409   0.5656      10280.44727       1596.30701
    250      12878.62109   0.0410   0.6755      10162.41602       1577.97961
    260      12331.23340   0.0421   0.5405      10074.42480       1564.31665
    270      11774.81738   0.0422   0.4875       9775.93848       1517.96887
    280      11406.24023   0.0434   0.4992      10484.36621       1627.97070
    290      11900.96777   0.0438   0.4572      10299.36914       1599.24512
    300      11914.64258   0.0448   0.5020      10972.10352       1703.70471
# Molecular dynamics simulation at 500.00 K
#  Step   Current energy Av shift Mx shift   Kinetic energy    Kinetic temp.
      0      11914.64258   0.0000   0.0000       5152.11133        799.99939
     10       9987.24902   0.0356   0.4963       7973.02832       1238.02014
     20       9921.49609   0.0360   0.4972       7780.84619       1208.17896
     30      10456.47363   0.0375   0.5568       8784.79688       1364.06836
     40      11334.50977   0.0378   0.6585       8556.47363       1328.61523
     50       9911.03613   0.0383   0.4444       8798.15723       1366.14294
     60       9677.04590   0.0384   0.5396       8356.31934       1297.53613
     70       9984.66016   0.0397   0.5724       9894.20215       1536.33240
     80      10027.22461   0.0394   0.4527       8774.52246       1362.47302
     90      10489.42969   0.0409   0.5661       9804.80176       1522.45068
    100      10671.85938   0.0406   0.4149       9010.90625       1399.17773
    110       8636.10156   0.0309   0.5866       6767.70361       1050.86218
    120       8858.09570   0.0314   0.5170       6919.83887       1074.48511
    130       8730.96973   0.0317   0.5273       6567.07715       1019.70966
    140       8586.90723   0.0322   0.5213       6797.62256       1055.50781
    150       8717.29395   0.0331   0.5131       7053.48242       1095.23669
    160       8240.09082   0.0340   0.4511       7431.61621       1153.95190
    170       8251.55371   0.0343   0.4633       7631.59326       1185.00354
    180       9401.69531   0.0347   0.5320       7714.21729       1197.83301
    190      10037.76855   0.0350   0.5215       7535.44678       1170.07422
    200       9787.52344   0.0356   0.5668       8057.10059       1251.07458
    210       8012.01855   0.0275   0.5242       5770.47363        896.01624
    220       8882.03418   0.0292   0.6079       6841.41992       1062.30847
    230       8539.10645   0.0298   0.6630       7240.34717       1124.25232
    240       9512.26660   0.0297   0.4856       6525.62744       1013.27350
    250       8146.35303   0.0307   0.4683       7088.85840       1100.72974
    260       9487.95898   0.0311   0.5609       7423.56934       1152.70239
    270       8753.64648   0.0310   0.4573       6625.37695       1028.76221
    280       8682.25781   0.0316   0.6528       7161.16309       1111.95703
    290       8969.76855   0.0318   0.5247       7187.57568       1116.05823
    300       8837.81152   0.0332   0.5510       7894.14502       1225.77148
# Molecular dynamics simulation at 300.00 K
#  Step   Current energy Av shift Mx shift   Kinetic energy    Kinetic temp.
      0       8837.81152   0.0000   0.0000       3220.07520        500.00049
     10       8113.72559   0.0256   0.4812       5701.38867        885.28900
     20       8480.11133   0.0268   0.5530       6369.42969        989.01978
     30       8160.97363   0.0273   0.4849       6223.88135        966.41956
     40       8877.33594   0.0281   0.5269       6644.97803       1031.80579
     50       7863.95801   0.0281   0.4242       6325.70703        982.23065
     60       8439.15137   0.0285   0.5419       6597.04492       1024.36292
     70       9007.42090   0.0297   0.6124       7517.94824       1167.35718
     80       7356.49902   0.0300   0.6755       7613.65039       1182.21741
     90       8190.17090   0.0290   0.5696       6670.68896       1035.79810
    100       8019.09912   0.0301   0.6436       7338.76465       1139.53418
    110       5995.46191   0.0215   0.4124       4260.88281        661.61298
    120       6315.21045   0.0212   0.3439       3634.01978        564.27618
    130       6954.42188   0.0231   0.6755       5181.31543        804.53406
    140       6501.75977   0.0236   0.6473       5626.50684        873.66162
    150       7349.74023   0.0233   0.5139       4845.30127        752.35913
    160       7666.26855   0.0239   0.5768       5129.92969        796.55511
    170       7106.43896   0.0237   0.4889       4826.50488        749.44049
    180       7513.83008   0.0242   0.5520       5000.56982        776.46863
    190       7784.18066   0.0242   0.5891       4866.76611        755.69214
    200       6519.36572   0.0244   0.4402       4810.93359        747.02264
    210       5441.97314   0.0198   0.5693       3882.37524        602.83984
    220       6010.32520   0.0209   0.5726       4817.66650        748.06812
    230       6958.02686   0.0213   0.5905       4732.21777        734.79999
    240       6136.41504   0.0215   0.5906       4626.59082        718.39868
    250       6775.30176   0.0215   0.4940       4363.76367        677.58789
    260       5822.53906   0.0221   0.5230       4405.51025        684.07013
    270       5677.80127   0.0228   0.5643       4918.10400        763.66364
    280       6956.86133   0.0232   0.5515       4960.02734        770.17334
    290       6946.26953   0.0232   0.4378       4821.38574        748.64563
    300       6784.35889   0.0241   0.5965       5921.87793        919.52570
# Conjugate gradients optimization
#  Step   Current energy Av shift Mx shift   Funcs         Gradient
      0       6784.35889   0.0000   0.0000       1     1.07925e+007
     10       2330.29980   0.0039   0.0654      21          76772.2
     20       2108.28613   0.0043   0.0698      41            29311
     30       2014.61829   0.0042   0.0909      61          16519.1
     40       1954.62427   0.0030   0.0668      81           8241.7
     50       1922.70203   0.0041   0.0686     101          6371.89
     60       1893.80786   0.0035   0.0701     122          4109.83
     64       1885.99280   0.0007   0.0076     131          2602.06
