# Supplementary material for: Computational Modeling of complete HOXB13 protein for predicting the functional effect of SNPs and the associated role in hereditary prostate cancer
Source: Sci Rep. 2017 Mar 8;7:43830. doi: 10.1038/srep43830 (PMC5363706; doi:10.1038/srep43830)
Supplement: Supplementary Dataset [file srep43830-s1.zip › SR Supplementary Data Files Complete/HOXB13 Modeller/HOXB13 Modeller/hoxb13.D00000002.d]

# Conjugate gradients optimization
#  Step   Current energy Av shift Mx shift   Funcs         Gradient
      0     427588.62500   0.0000   0.0000       1     1.49336e+007
     10      23387.79297   0.1620   3.6322      21          39489.9
     20      15086.81738   0.1297   3.2537      41          8294.19
     30      10558.21094   0.0830   2.5233      62            11934
     40       7700.13574   0.0244   0.6892      82          4424.82
     50       7282.16260   0.0039   0.1218     103          9527.45
     60       6775.64453   0.0077   0.1855     123          2877.13
     70       6565.73438   0.0209   0.6385     143          2286.97
     80       6328.40967   0.0116   0.2766     165          5413.48
     90       5950.48145   0.0055   0.6660     185          1423.67
     98       5847.95801   0.0040   0.1586     201          2448.36
# Conjugate gradients optimization
#  Step   Current energy Av shift Mx shift   Funcs         Gradient
      0      59804.41797   0.0000   0.0000       1          78321.3
     10      56955.03125   0.0351   0.8933      22           222156
     20      51735.87109   0.0036   0.2601      42           165182
     30      50961.19531   0.0043   0.4438      63          68051.7
     40      50185.46875   0.0285   0.6672      83           239242
     50      35685.22266   0.0040   0.2175     104           264828
     60      34450.35938   0.0090   0.3507     125           566472
     70      33465.09766   0.0424   1.2347     145           180310
     80      31278.06250   0.0288   0.7131     166           227661
     90      29465.00195   0.0255   0.4702     186           538583
     97      28005.82617   0.0429   0.6958     201           298403
# Conjugate gradients optimization
#  Step   Current energy Av shift Mx shift   Funcs         Gradient
      0     142053.43750   0.0000   0.0000       1     4.54953e+006
     10     138684.00000   0.0012   0.0639      24     1.27204e+006
     20     138095.03125   0.0015   0.0291      45     3.22583e+006
     30     136504.32813   0.0006   0.0432      65     2.08357e+006
     38     135994.03125   0.0002   0.0072      82     2.09228e+006
# Conjugate gradients optimization
#  Step   Current energy Av shift Mx shift   Funcs         Gradient
      0     273279.25000   0.0000   0.0000       1     8.38277e+006
     10     272500.53125   0.0001   0.0262      23     2.53763e+006
     20     267134.12500   0.0608   0.8954      43     3.11394e+007
     30     222425.64063   0.0046   0.2101      64     1.23889e+007
     40     219579.85938   0.0015   0.0442      85     2.57577e+007
     50     217955.18750   0.0028   0.0627     105      1.1585e+007
     60     215799.56250   0.0013   0.0267     126      5.9632e+007
     63     215527.54688   0.0004   0.0087     133     6.04158e+006
# Conjugate gradients optimization
#  Step   Current energy Av shift Mx shift   Funcs         Gradient
      0     215855.70313   0.0000   0.0000       1     6.04342e+006
      2     215779.93750   0.0001   0.0058       7     2.68274e+007
# Conjugate gradients optimization
#  Step   Current energy Av shift Mx shift   Funcs         Gradient
      0     219817.87500   0.0000   0.0000       1      2.6938e+007
      1     219811.39063   0.0000   0.0047       8     2.70695e+007
# Conjugate gradients optimization
#  Step   Current energy Av shift Mx shift   Funcs         Gradient
      0     223713.37500   0.0000   0.0000       1     2.71884e+007
      1     223702.34375   0.0000   0.0060       8     1.29013e+007
# Conjugate gradients optimization
#  Step   Current energy Av shift Mx shift   Funcs         Gradient
      0     225113.29688   0.0000   0.0000       1     1.29167e+007
      1     225106.85938   0.0000   0.0086       7     1.18902e+007
# Conjugate gradients optimization
#  Step   Current energy Av shift Mx shift   Funcs         Gradient
      0     235675.96875   0.0000   0.0000       1     1.34991e+007
     10     231338.39063   0.0090   0.1509      22     5.94981e+006
     20     224584.65625   0.0146   0.1883      42     8.77603e+006
     30     220631.48438   0.0036   0.0926      62      4.2226e+006
     40     218359.78125   0.0127   0.1631      82     2.23349e+007
     50     214604.09375   0.0006   0.0353     103     2.40862e+006
     60     213652.15625   0.0048   0.0820     123     4.44141e+006
     70     212954.29688   0.0015   0.0252     143     2.23688e+007
     77     212348.32813   0.0000   0.0005     161     8.58169e+006
# Conjugate gradients optimization
#  Step   Current energy Av shift Mx shift   Funcs         Gradient
      0     230917.56250   0.0000   0.0000       1     1.43061e+007
     10     224563.75000   0.0043   0.1156      21     2.13912e+007
     20     222672.90625   0.0016   0.0985      41     3.39999e+006
     30     219028.32813   0.0079   0.2448      61     4.73117e+006
     40     215893.07813   0.0066   0.2190      81     2.87491e+006
     50     213602.14063   0.0250   0.3034     101     3.90009e+007
     60     211638.23438   0.0035   0.0506     121     3.29355e+006
     70     209808.07813   0.0039   0.1319     141     1.53908e+007
     80     209141.14063   0.0007   0.0108     164     9.57661e+006
     81     209117.65625   0.0006   0.0095     166     1.28062e+007
# Conjugate gradients optimization
#  Step   Current energy Av shift Mx shift   Funcs         Gradient
      0     209844.60938   0.0000   0.0000       1     1.29442e+007
      4     209759.70313   0.0001   0.0060      13     2.25915e+006
# Molecular dynamics simulation at 150.00 K
#  Step   Current energy Av shift Mx shift   Kinetic energy    Kinetic temp.
      0     209759.70313   0.0000   0.0000       1006.10950        156.22469
     10     213961.95313   0.0404   0.6705      12391.00586       1924.02625
     20     203838.50000   0.0432   0.5751      14019.17773       2176.84229
     30     198372.39063   0.0399   0.6755      13865.50586       2152.98071
     40     188900.87500   0.0363   0.6272      12446.13770       1932.58679
     50     183630.43750   0.0361   0.6755      13839.59180       2148.95679
# Molecular dynamics simulation at 400.00 K
#  Step   Current energy Av shift Mx shift   Kinetic energy    Kinetic temp.
      0     183630.43750   0.0000   0.0000        966.02148        149.99998
     10     178603.53125   0.0333   0.6755      11296.51074       1754.07739
     20     169097.09375   0.0381   0.5849      14055.01855       2182.40747
     30     163967.07813   0.0380   0.5556      14093.27637       2188.34790
     40     159388.57813   0.0385   0.6755      15439.90039       2397.44653
     50     154601.25000   0.0360   0.6510      13096.95508       2033.64319
# Molecular dynamics simulation at 1000.00 K
#  Step   Current energy Av shift Mx shift   Kinetic energy    Kinetic temp.
      0     154601.25000   0.0000   0.0000       2576.05786        400.00003
     10     151105.98438   0.0363   0.6755      13586.36230       2109.63647
     20     144078.89063   0.0414   0.6200      14929.18359       2318.14429
     30     138200.57813   0.0437   0.5862      16186.35645       2513.35327
     40     130700.96094   0.0444   0.6755      17396.66406       2701.28491
     50     125510.37500   0.0425   0.6666      15760.94922       2447.29761
# Molecular dynamics simulation at 1000.00 K
#  Step   Current energy Av shift Mx shift   Kinetic energy    Kinetic temp.
      0     125510.37500   0.0000   0.0000       6440.14307        999.99982
     10     119373.87500   0.0418   0.6046      14356.61719       2229.23853
     20     115945.88281   0.0543   0.6755      22400.99219       3478.33716
     30     108846.97656   0.0632   0.6755      26939.34961       4183.03516
     40     103412.12500   0.0703   0.6608      31084.97852       4826.75195
     50      95944.44531   0.0759   0.6755      33145.95313       5146.77197
     60      87502.34375   0.0813   0.6514      36160.90625       5614.92188
     70      81721.92188   0.0869   0.6590      39988.00000       6209.17773
     80      76380.71875   0.0930   0.6755      45214.31250       7020.69873
     90      70707.32031   0.0959   0.6553      46032.87891       7147.80273
    100      63786.44141   0.0989   0.5542      47262.30078       7338.70264
    110      61625.75000   0.0529   0.6637      18492.35352       2871.41919
    120      55864.65625   0.0577   0.6755      19643.41016       3050.15063
    130      54338.16797   0.0628   0.6755      23198.15820       3602.11792
    140      50774.62891   0.0666   0.6755      24745.91797       3842.44800
    150      46550.44531   0.0698   0.5809      24956.90820       3875.20972
    160      43420.24219   0.0743   0.6672      27699.57617       4301.08008
    170      43041.93359   0.0775   0.6755      29866.71484       4637.58496
    180      39342.45703   0.0797   0.5269      29880.21680       4639.68164
    190      38539.74609   0.0827   0.5670      31884.73242       4950.93457
    200      35010.88672   0.0867   0.5804      34716.44531       5390.63184
    210      33445.48047   0.0493   0.6755      15284.26172       2373.27954
    220      31433.39258   0.0537   0.6301      17519.67188       2720.38501
    230      31497.22656   0.0546   0.5589      16499.70898       2562.00928
    240      27055.10352   0.0576   0.5917      18562.67773       2882.33887
    250      25909.86914   0.0599   0.6042      19423.24805       3015.96484
    260      24000.22656   0.0602   0.5870      18170.39063       2821.42603
    270      25924.63086   0.0629   0.5774      19719.33984       3061.94092
    280      23949.07031   0.0667   0.6385      22199.94922       3447.11987
    290      22638.84375   0.0678   0.5455      22361.99609       3472.28198
    300      22321.71875   0.0696   0.5694      22571.97266       3504.88623
# Molecular dynamics simulation at 800.00 K
#  Step   Current energy Av shift Mx shift   Kinetic energy    Kinetic temp.
      0      22321.71875   0.0000   0.0000       6440.14941       1000.00085
     10      19013.24023   0.0457   0.6067      11471.52148       1781.25232
     20      18932.75977   0.0481   0.6614      12629.62305       1961.07776
     30      18402.70898   0.0499   0.5514      13574.41895       2107.78198
     40      19063.64648   0.0511   0.6755      14054.24512       2182.28735
     50      17930.38477   0.0544   0.6208      16479.92188       2558.93677
     60      18278.67188   0.0544   0.5106      15031.62695       2334.05127
     70      17693.13672   0.0558   0.5136      15394.00293       2390.31958
     80      16966.79688   0.0568   0.6755      16157.41211       2508.85889
     90      15725.57129   0.0583   0.5969      16512.54492       2564.00244
    100      17150.76563   0.0586   0.6592      16347.69336       2538.40503
    110      16366.85254   0.0409   0.5754       9678.96582       1502.91138
    120      14215.25391   0.0420   0.5145      10391.92188       1613.61633
    130      14298.69629   0.0436   0.6755      11263.80078       1748.99829
    140      15086.25977   0.0436   0.6229      10536.55371       1636.07422
    150      14729.17383   0.0454   0.6419      11836.56152       1837.93433
    160      13293.62598   0.0473   0.5587      12631.81934       1961.41870
    170      14681.07227   0.0478   0.6168      12052.77051       1871.50635
    180      14414.90234   0.0496   0.5726      12879.22168       1999.83435
    190      13637.05176   0.0500   0.5268      12931.60547       2007.96838
    200      13195.34375   0.0511   0.5177      13327.93750       2069.50928
    210      12393.47168   0.0378   0.5268       8646.01660       1342.51917
    220      12604.93848   0.0395   0.6755      10055.34863       1561.35461
    230      11688.29785   0.0413   0.6755      11337.12402       1760.38354
    240      12908.71875   0.0408   0.6115      10053.27441       1561.03259
    250      11918.80859   0.0411   0.5692       9511.15723       1476.85474
    260      11644.47852   0.0426   0.6177      10604.14453       1646.56946
    270      11166.58301   0.0428   0.6755      10585.38672       1643.65686
    280      11274.09570   0.0445   0.6496      11433.74609       1775.38672
    290      13781.54395   0.0446   0.6290      10980.49707       1705.00793
    300      11456.77539   0.0451   0.4668      10845.23633       1684.00525
# Molecular dynamics simulation at 500.00 K
#  Step   Current energy Av shift Mx shift   Kinetic energy    Kinetic temp.
      0      11456.77539   0.0000   0.0000       5152.11572        800.00006
     10       9332.22461   0.0355   0.4693       7620.49609       1183.28040
     20       9632.82910   0.0353   0.6128       7135.26221       1107.93518
     30       9557.19336   0.0365   0.5167       7672.56152       1191.36487
     40      10104.53516   0.0381   0.6147       8807.06152       1367.52551
     50      11860.02051   0.0389   0.6755       9391.31836       1458.24658
     60      10101.21582   0.0388   0.5756       8651.39844       1343.35486
     70       9476.51758   0.0402   0.5556       9625.29395       1494.57739
     80      10869.73438   0.0408   0.6755       9999.56348       1552.69250
     90      11053.26855   0.0408   0.5269       9589.36133       1488.99792
    100      11816.54395   0.0414   0.5366       9969.91309       1548.08850
    110       8930.38184   0.0302   0.6219       6538.86914       1015.32965
    120       9622.45605   0.0308   0.5678       6716.71338       1042.94458
    130       8902.14746   0.0309   0.4381       6149.82422        954.92029
    140       8272.06152   0.0322   0.5526       6926.79297       1075.56494
    150      10183.25586   0.0335   0.6066       7784.10156       1208.68433
    160       9069.21875   0.0339   0.6010       7874.32910       1222.69458
    170      10304.96973   0.0336   0.5078       7297.13574       1133.07031
    180       8811.74219   0.0349   0.5721       8356.90234       1297.62659
    190       9592.19727   0.0344   0.4364       7457.09180       1157.90759
    200       9696.63379   0.0353   0.5056       8162.98779       1267.51636
    210       9234.37012   0.0280   0.6152       6671.40332       1035.90906
    220       8240.70508   0.0289   0.5760       6487.62109       1007.37207
    230       8357.94434   0.0290   0.5300       6518.60059       1012.18243
    240       9038.85645   0.0287   0.5567       5985.64453        929.42712
    250       8423.33301   0.0303   0.5282       7059.47900       1096.16785
    260       8423.69629   0.0301   0.4907       6279.46875        975.05096
    270       8590.23047   0.0305   0.4377       6340.42090        984.51538
    280      10652.96582   0.0323   0.6169       8034.01221       1247.48950
    290      11267.79492   0.0324   0.6152       8085.72217       1255.51880
    300       9468.90137   0.0323   0.5622       7744.61621       1202.55322
# Molecular dynamics simulation at 300.00 K
#  Step   Current energy Av shift Mx shift   Kinetic energy    Kinetic temp.
      0       9468.90137   0.0000   0.0000       3220.07275        500.00012
     10       7063.38428   0.0263   0.4499       5982.36816        928.91840
     20       7803.84570   0.0268   0.5707       6027.05518        935.85718
     30       7715.73730   0.0273   0.5290       6274.33691        974.25415
     40       8018.43799   0.0284   0.6464       7191.30811       1116.63782
     50       8272.41504   0.0286   0.5213       6749.88184       1048.09485
     60       8272.22168   0.0288   0.5596       6820.55713       1059.06897
     70       8523.30762   0.0286   0.4935       6481.40088       1006.40619
     80       9154.35742   0.0297   0.6702       7034.99072       1092.36548
     90       8559.76660   0.0298   0.5849       6900.33105       1071.45605
    100       9574.99805   0.0304   0.5336       7001.91064       1087.22888
    110       7068.80615   0.0236   0.6755       6309.51367        979.71625
    120       7535.77881   0.0238   0.5576       5658.15234        878.57544
    130       7917.97119   0.0244   0.5109       5842.75635        907.23999
    140       7358.71143   0.0253   0.6413       6403.32227        994.28247
    150       9122.27246   0.0256   0.6108       6624.56396       1028.63599
    160       8656.15137   0.0263   0.5255       6667.15234       1035.24890
    170       7102.80420   0.0263   0.5055       6507.10938       1010.39813
    180       8277.38770   0.0272   0.5581       7072.36084       1098.16809
    190      10057.57715   0.0277   0.5814       7335.61035       1139.04443
    200      10238.22461   0.0279   0.5619       7078.72998       1099.15710
    210       7104.90723   0.0217   0.6755       5594.25781        868.65411
    220       7396.77588   0.0223   0.4514       5376.72070        834.87585
    230       7966.91846   0.0229   0.5573       5701.52344        885.30994
    240       8166.60107   0.0226   0.5504       5142.12891        798.44934
    250       7965.23730   0.0223   0.4740       4827.67383        749.62201
    260       7424.60986   0.0240   0.6230       6167.05615        957.59601
    270       8011.10107   0.0234   0.5102       5377.19873        834.95007
    280       6484.86182   0.0249   0.6671       6553.24512       1017.56189
    290       7528.45459   0.0238   0.4815       5285.33447        820.68573
    300       7703.85254   0.0248   0.5840       6166.39746        957.49371
# Conjugate gradients optimization
#  Step   Current energy Av shift Mx shift   Funcs         Gradient
      0       7703.85254   0.0000   0.0000       1     1.32583e+007
     10       2477.48853   0.0032   0.0775      21          62066.1
     20       2164.62549   0.0040   0.0667      41          28482.6
     30       2056.11743   0.0014   0.0269      62          11366.9
     40       2012.30969   0.0026   0.0420      82          9524.86
     50       1971.95081   0.0032   0.0561     102          6335.58
     60       1946.40894   0.0020   0.0354     122          3733.36
     70       1929.48535   0.0021   0.0391     142          3047.22
     74       1924.31079   0.0009   0.0086     150          1434.36
