# Supplementary material for: Computational Modeling of complete HOXB13 protein for predicting the functional effect of SNPs and the associated role in hereditary prostate cancer
Source: Sci Rep. 2017 Mar 8;7:43830. doi: 10.1038/srep43830 (PMC5363706; doi:10.1038/srep43830)
Supplement: Supplementary Dataset [file srep43830-s1.zip › SR Supplementary Data Files Complete/HOXB13 Modeller/HOXB13 Modeller/hoxb13.D00000003.d]

# Conjugate gradients optimization
#  Step   Current energy Av shift Mx shift   Funcs         Gradient
      0     418448.75000   0.0000   0.0000       1     1.44422e+007
     10      22712.86523   0.2242   6.4520      21            43861
     20      14122.29395   0.1550   4.6913      42          27801.8
     30      11228.09082   0.0441   1.5068      62          7921.34
     40       8532.80469   0.1037   2.8421      82          8626.62
     50       6231.77148   0.0051   0.2339     107          3255.94
     60       5999.74805   0.0298   0.8778     128          2719.59
     70       5678.29932   0.0091   0.3249     148          1119.11
     80       4990.40576   0.0959   1.9209     168          16984.5
     90       4314.85352   0.0095   0.3079     188          7489.63
     96       4220.04102   0.0279   0.5670     201          7113.87
# Conjugate gradients optimization
#  Step   Current energy Av shift Mx shift   Funcs         Gradient
      0      43801.66797   0.0000   0.0000       1           264562
     10      42691.49219   0.0049   0.1307      22           394827
     20      41866.45703   0.0143   0.2820      43           192910
     30      40226.86328   0.0032   0.2127      63           242517
     40      39368.10547   0.0139   0.3162      84           186309
     50      38856.34766   0.0039   0.0973     104           143646
     60      33257.16016   0.0205   0.6281     124           494757
     70      31846.28906   0.0031   0.1936     144          98451.4
     77      31729.14258   0.0001   0.0029     165           145110
# Conjugate gradients optimization
#  Step   Current energy Av shift Mx shift   Funcs         Gradient
      0     160585.95313   0.0000   0.0000       1     3.63113e+006
      1     160585.10938   0.0000   0.0007      11     1.81257e+006
# Conjugate gradients optimization
#  Step   Current energy Av shift Mx shift   Funcs         Gradient
      0     322095.90625   0.0000   0.0000       1     7.25864e+006
      1     322095.03125   0.0000   0.0006      11     9.03707e+006
# Conjugate gradients optimization
#  Step   Current energy Av shift Mx shift   Funcs         Gradient
      0     322572.46875   0.0000   0.0000       1     9.05529e+006
      1     322571.25000   0.0000   0.0006      11     7.47989e+006
# Conjugate gradients optimization
#  Step   Current energy Av shift Mx shift   Funcs         Gradient
      0     323199.00000   0.0000   0.0000       1     7.48814e+006
      1     323197.87500   0.0000   0.0006      11     8.59052e+006
# Conjugate gradients optimization
#  Step   Current energy Av shift Mx shift   Funcs         Gradient
      0     324368.84375   0.0000   0.0000       1     8.59914e+006
      1     324367.71875   0.0000   0.0006      11     6.77939e+006
# Conjugate gradients optimization
#  Step   Current energy Av shift Mx shift   Funcs         Gradient
      0     325657.46875   0.0000   0.0000       1     6.77709e+006
      1     325656.34375   0.0000   0.0006      11     7.99071e+006
# Conjugate gradients optimization
#  Step   Current energy Av shift Mx shift   Funcs         Gradient
      0     336147.43750   0.0000   0.0000       1     9.73229e+006
      1     336145.90625   0.0000   0.0008       7     1.47754e+007
# Conjugate gradients optimization
#  Step   Current energy Av shift Mx shift   Funcs         Gradient
      0     395667.46875   0.0000   0.0000       1      5.4308e+007
     10     344215.21875   0.0082   0.1083      21     3.56945e+007
     19     340423.25000   0.0000   0.0007      47     1.76729e+008
# Conjugate gradients optimization
#  Step   Current energy Av shift Mx shift   Funcs         Gradient
      0     347947.81250   0.0000   0.0000       1      1.8379e+008
      1     347947.81250   0.0000   0.0000      12     2.15801e+007
# Molecular dynamics simulation at 150.00 K
#  Step   Current energy Av shift Mx shift   Kinetic energy    Kinetic temp.
      0     347947.81250   0.0000   0.0000        969.72784        150.57549
     10     331940.62500   0.0727   0.6755      30942.81641       4804.67773
     20     309143.71875   0.0640   0.6221      27177.95313       4220.08447
     30     289685.09375   0.0542   0.5838      22901.53906       3556.06006
     40     276809.53125   0.0490   0.5698      20641.38086       3205.11157
     50     259757.04688   0.0460   0.6084      19260.82227       2990.74390
# Molecular dynamics simulation at 400.00 K
#  Step   Current energy Av shift Mx shift   Kinetic energy    Kinetic temp.
      0     259757.04688   0.0000   0.0000        966.02136        149.99995
     10     244818.79688   0.0438   0.6755      18465.64453       2867.27197
     20     234362.79688   0.0473   0.6533      21795.91016       3384.38232
     30     221749.45313   0.0448   0.6755      18994.22070       2949.34717
     40     211981.64063   0.0435   0.6755      17735.27930       2753.86377
     50     200326.25000   0.0421   0.6583      16733.54883       2598.31909
# Molecular dynamics simulation at 1000.00 K
#  Step   Current energy Av shift Mx shift   Kinetic energy    Kinetic temp.
      0     200326.25000   0.0000   0.0000       2576.05688        399.99988
     10     192404.28125   0.0415   0.6755      16642.82422       2584.23169
     20     182342.32813   0.0469   0.6755      19425.06445       3016.24683
     30     172425.29688   0.0465   0.6525      17768.51953       2759.02515
     40     163773.71875   0.0484   0.5808      19456.28516       3021.09473
     50     154108.53125   0.0462   0.6755      17191.17773       2669.37793
# Molecular dynamics simulation at 1000.00 K
#  Step   Current energy Av shift Mx shift   Kinetic energy    Kinetic temp.
      0     154108.53125   0.0000   0.0000       6440.14404       1000.00000
     10     148568.12500   0.0474   0.6755      18624.25000       2891.89966
     20     139364.57813   0.0584   0.6298      23792.18359       3694.35571
     30     130896.99219   0.0686   0.6755      29893.50000       4641.74414
     40     120887.39844   0.0769   0.6755      34671.32422       5383.62549
     50     113140.52344   0.0835   0.6755      37724.33594       5857.68506
     60     104901.28125   0.0891   0.6340      40493.55469       6287.67822
     70      97304.25000   0.0945   0.5704      43632.55078       6775.08936
     80      93654.79688   0.0984   0.6755      46356.92578       7198.11914
     90      87173.15625   0.1040   0.6755      50590.70313       7855.52344
    100      80948.50781   0.1067   0.5999      51056.40234       7927.83545
    110      74238.14063   0.0552   0.6755      18121.47266       2813.83032
    120      71554.14063   0.0615   0.6755      20994.85156       3259.99731
    130      66010.39063   0.0660   0.6755      23155.98047       3595.56860
    140      62582.20313   0.0722   0.6755      26920.81055       4180.15674
    150      58683.05859   0.0756   0.5783      28362.37500       4403.99707
    160      57888.62500   0.0798   0.6755      30856.50586       4791.27588
    170      52692.81641   0.0840   0.6604      33658.46484       5226.35303
    180      49905.49609   0.0862   0.6755      33904.19922       5264.50928
    190      46611.84375   0.0894   0.5681      35692.13281       5542.13281
    200      47110.49609   0.0931   0.6585      39004.91797       6056.52881
    210      42748.23828   0.0524   0.6755      15889.32227       2467.23096
    220      38956.73047   0.0556   0.5734      17074.70117       2651.29175
    230      39380.72656   0.0598   0.5644      18879.16211       2931.48145
    240      37095.59766   0.0642   0.6755      22027.23438       3420.30151
    250      35141.63672   0.0662   0.6755      22280.13086       3459.57031
    260      35173.48047   0.0686   0.6234      23168.34375       3597.48853
    270      33052.86719   0.0700   0.6755      23451.85352       3641.51074
    280      31266.49805   0.0735   0.6114      25309.28906       3929.92603
    290      30522.43359   0.0771   0.6755      28317.05078       4396.95898
    300      30819.07813   0.0780   0.6755      27665.88672       4295.84912
# Molecular dynamics simulation at 800.00 K
#  Step   Current energy Av shift Mx shift   Kinetic energy    Kinetic temp.
      0      30819.07813   0.0000   0.0000       6440.14697       1000.00043
     10      25429.75391   0.0506   0.6373      14960.59375       2323.02148
     20      25201.53906   0.0533   0.6508      16566.28125       2572.34644
     30      25037.75000   0.0556   0.6755      17812.07617       2765.78857
     40      24432.42188   0.0575   0.6755      18058.21875       2804.00854
     50      23803.11133   0.0585   0.6685      17501.49414       2717.56250
     60      21326.12500   0.0603   0.5038      17956.79297       2788.25952
     70      22034.08984   0.0618   0.5823      18384.62500       2854.69165
     80      22794.55664   0.0639   0.5539      19002.93945       2950.70093
     90      22791.04492   0.0664   0.6755      21183.99023       3289.36597
    100      22073.80859   0.0678   0.5533      21298.04102       3307.07520
    110      17414.54102   0.0439   0.5351      10786.33594       1674.85938
    120      17287.60352   0.0464   0.5999      12529.28125       1945.49707
    130      17008.41992   0.0473   0.5921      12372.47852       1921.14929
    140      16946.53516   0.0501   0.6139      14289.54199       2218.82324
    150      16731.87305   0.0515   0.5906      14275.81836       2216.69238
    160      16969.50586   0.0531   0.5979      15074.58691       2340.72192
    170      17094.64648   0.0541   0.5214      15050.49902       2336.98169
    180      18210.60742   0.0550   0.6614      15255.23145       2368.77173
    190      16608.25000   0.0557   0.5589      14971.56055       2324.72437
    200      16719.33398   0.0569   0.5209      15504.54980       2407.48486
    210      13426.58398   0.0397   0.4231       8952.87109       1390.16626
    220      12373.00000   0.0414   0.6755       9740.47461       1512.46228
    230      12468.83203   0.0426   0.5356      10168.56250       1578.93396
    240      13205.41113   0.0435   0.5330       9831.11914       1526.53711
    250      13571.71484   0.0450   0.5872      10709.68457       1662.95728
    260      13370.03418   0.0449   0.4677       9985.58301       1550.52173
    270      12590.47168   0.0466   0.5785      11018.63965       1710.93066
    280      12301.27051   0.0477   0.5140      11749.27539       1824.38086
    290      13060.86230   0.0489   0.6070      12367.19336       1920.32874
    300      12705.67676   0.0489   0.6037      12070.38770       1874.24182
# Molecular dynamics simulation at 500.00 K
#  Step   Current energy Av shift Mx shift   Kinetic energy    Kinetic temp.
      0      12705.67676   0.0000   0.0000       5152.11572        800.00006
     10      11159.77344   0.0377   0.4788       7927.69727       1230.98132
     20       9803.97754   0.0391   0.4642       8535.32129       1325.33081
     30       9919.35840   0.0397   0.4781       8577.35742       1331.85803
     40      10095.92676   0.0405   0.5623       9153.59277       1421.33350
     50       9968.23340   0.0414   0.6755       9703.22168       1506.67773
     60      10106.12695   0.0413   0.5988       8865.58691       1376.61316
     70      10688.29199   0.0421   0.5289       8784.52930       1364.02686
     80      10629.88965   0.0434   0.5725       9997.26758       1552.33606
     90      11723.17480   0.0437   0.5433       9680.72070       1503.18384
    100      11046.73633   0.0456   0.6459      11104.53320       1724.26782
    110       8295.18359   0.0317   0.4918       6186.16797        960.56360
    120       8408.19531   0.0321   0.5011       6028.54346        936.08832
    130       9538.90039   0.0334   0.5766       7010.31738       1088.53430
    140       9739.97559   0.0345   0.4663       7286.13818       1131.36255
    150       9501.30859   0.0352   0.4496       7214.64844       1120.26196
    160       8823.12109   0.0362   0.4884       7887.12500       1224.68140
    170       9542.75000   0.0363   0.4715       7617.16455       1182.76306
    180       8666.36230   0.0366   0.5286       7652.12451       1188.19153
    190      10153.07031   0.0368   0.5334       7557.39453       1173.48218
    200       9221.13965   0.0382   0.6485       8707.35449       1352.04346
    210       7146.15186   0.0291   0.5210       5539.89648        860.21313
    220       7617.46240   0.0304   0.5686       6449.17041       1001.40155
    230       7759.32422   0.0307   0.6075       6569.62891       1020.10590
    240       7631.98291   0.0306   0.5138       5912.19727        918.02252
    250       8143.06787   0.0306   0.4695       5703.49316        885.61578
    260       7917.01660   0.0314   0.5731       6146.02881        954.33093
    270       7744.39844   0.0321   0.5521       6365.28711        988.37653
    280      10991.20117   0.0332   0.6408       7300.46582       1133.58740
    290       8502.34961   0.0330   0.4747       6893.79248       1070.44067
    300       8496.14453   0.0339   0.4713       7240.44922       1124.26819
# Molecular dynamics simulation at 300.00 K
#  Step   Current energy Av shift Mx shift   Kinetic energy    Kinetic temp.
      0       8496.14453   0.0000   0.0000       3220.07422        500.00034
     10       6806.72754   0.0271   0.4006       4718.70654        732.70203
     20       6427.39111   0.0274   0.5294       5044.33643        783.26453
     30       6781.91455   0.0280   0.6755       5305.44482        823.80841
     40       7027.19189   0.0287   0.6047       5961.63721        925.69934
     50       6786.16162   0.0292   0.5413       5554.63965        862.50238
     60       7243.95850   0.0293   0.5210       5783.10840        897.97809
     70       7095.06396   0.0297   0.5593       5675.14453        881.21393
     80       7095.42822   0.0305   0.4903       6095.32471        946.45782
     90       8232.42773   0.0309   0.5393       6528.39941       1013.70392
    100       7895.53760   0.0310   0.4451       5914.68701        918.40912
    110       6297.78809   0.0239   0.4348       4310.58936        669.33118
    120       8481.66992   0.0242   0.4644       4447.52588        690.59418
    130       7128.64746   0.0249   0.5993       4792.94043        744.22876
    140       7400.80322   0.0258   0.5416       5445.18945        845.50739
    150       6995.14307   0.0257   0.4674       4832.95117        750.44147
    160       6539.46729   0.0262   0.4409       5074.94189        788.01685
    170       6268.27588   0.0265   0.5766       5289.65381        821.35645
    180       6825.44189   0.0271   0.5170       5375.13281        834.62927
    190       7479.03760   0.0271   0.4541       5330.31934        827.67084
    200       6995.13281   0.0276   0.4412       5422.21973        841.94073
    210       6385.24512   0.0217   0.4719       3995.37256        620.38556
    220       6055.45020   0.0219   0.6540       4093.35645        635.60016
    230       5561.93652   0.0227   0.4487       4311.84619        669.52637
    240       5747.76758   0.0235   0.5032       5096.72559        791.39929
    250       6422.31152   0.0234   0.4821       4903.54297        761.40271
    260       6808.46631   0.0239   0.5906       5289.22900        821.29047
    270       7069.66504   0.0245   0.5112       5354.88623        831.48547
    280       7386.78857   0.0254   0.6251       5825.96045        904.63202
    290       6603.63379   0.0251   0.5045       5344.80664        829.92035
    300       7676.04492   0.0258   0.4783       5499.85645        853.99585
# Conjugate gradients optimization
#  Step   Current energy Av shift Mx shift   Funcs         Gradient
      0       7676.04492   0.0000   0.0000       1      1.9123e+007
     10       2288.45630   0.0077   0.2619      21           162599
     20       2010.40161   0.0048   0.1604      41          31461.1
     30       1927.82898   0.0035   0.0575      61          11063.5
     40       1888.26807   0.0039   0.0518      82          9788.36
     50       1855.57568   0.0029   0.0415     102          4778.85
     56       1841.59448   0.0007   0.0075     115          2551.46
