# Supplementary material for: Computational Modeling of complete HOXB13 protein for predicting the functional effect of SNPs and the associated role in hereditary prostate cancer
Source: Sci Rep. 2017 Mar 8;7:43830. doi: 10.1038/srep43830 (PMC5363706; doi:10.1038/srep43830)
Supplement: Supplementary Dataset [file srep43830-s1.zip › SR Supplementary Data Files Complete/HOXB13 Modeller/HOXB13 Modeller/hoxb13.D00000004.d]

# Conjugate gradients optimization
#  Step   Current energy Av shift Mx shift   Funcs         Gradient
      0     431991.46875   0.0000   0.0000       1     1.51248e+007
     10      26460.96484   0.4018  16.5485      21           143749
     20      14565.94043   0.1822   4.9082      41          23312.3
     30       8644.16113   0.1629   4.8382      61          12630.9
     40       6641.27490   0.0453   1.0223      81          5253.53
     50       6149.64990   0.0108   0.3068     101           1399.6
     60       6020.07666   0.0070   0.1941     122          6586.16
     70       4353.66064   0.2736   5.6896     142          10656.5
     80       3708.40479   0.0322   0.6555     162          13553.8
     90       3602.17944   0.0035   0.0954     183          2116.37
     98       3566.98779   0.0035   0.0711     201          9152.17
# Conjugate gradients optimization
#  Step   Current energy Av shift Mx shift   Funcs         Gradient
      0      37430.32422   0.0000   0.0000       1     1.42236e+006
     10      36148.14063   0.0034   0.2925      21          57977.5
     20      35124.97266   0.0138   0.4657      41          98981.4
     30      34515.69531   0.0044   0.0928      62          90278.9
     40      33440.17969   0.0099   0.2041      82     1.43326e+006
     50      32526.66797   0.0198   0.4911     102          65431.5
     60      31227.52148   0.0032   0.0935     122          78689.1
     68      31078.50586   0.0001   0.0041     138          45946.9
# Conjugate gradients optimization
#  Step   Current energy Av shift Mx shift   Funcs         Gradient
      0     157273.06250   0.0000   0.0000       1     1.15106e+006
     10     154769.50000   0.0026   0.1761      22           989563
     20     154203.31250   0.0006   0.0521      42     1.75187e+006
     30     153023.28125   0.0020   0.0436      64     2.19558e+006
     40     151633.76563   0.0098   0.2409      84     1.38897e+006
     50     128300.35156   0.0047   0.1781     104     1.51864e+006
     60     126615.96875   0.0047   0.1287     124     2.43976e+006
     69     125962.28906   0.0000   0.0007     171     5.12826e+007
# Conjugate gradients optimization
#  Step   Current energy Av shift Mx shift   Funcs         Gradient
      0     253468.50000   0.0000   0.0000       1     2.05128e+008
     10     251283.23438   0.0145   0.4601      21      8.8891e+006
     20     238972.60938   0.0039   0.1582      43     5.67622e+006
     30     234046.00000   0.0048   0.1451      64     9.56979e+006
     40     224919.31250   0.0086   0.4770      84     2.28782e+007
     50     222892.39063   0.0041   0.0958     105     7.63587e+006
     60     218695.42188   0.0023   0.1001     125     1.05197e+008
     68     218096.64063   0.0003   0.0093     144     2.31333e+006
# Conjugate gradients optimization
#  Step   Current energy Av shift Mx shift   Funcs         Gradient
      0     218372.21875   0.0000   0.0000       1     2.31466e+006
     10     216900.95313   0.0028   0.0778      24     3.45434e+006
     20     200132.90625   0.0662   0.9049      44     4.42802e+007
     30     161497.17188   0.0371   0.4970      64     3.05351e+007
     40     153099.39063   0.0014   0.1106      85     2.19705e+006
     50     152027.28125   0.0015   0.0406     106     2.34681e+007
     51     152001.42188   0.0002   0.0053     108     3.09172e+007
# Conjugate gradients optimization
#  Step   Current energy Av shift Mx shift   Funcs         Gradient
      0     168230.00000   0.0000   0.0000       1     3.16311e+007
      1     168230.09375   0.0000   0.0000     201     3.16311e+007
# Conjugate gradients optimization
#  Step   Current energy Av shift Mx shift   Funcs         Gradient
      0     179098.26563   0.0000   0.0000       1     3.22563e+007
      1     179098.26563   0.0000   0.0000     201     3.22563e+007
# Conjugate gradients optimization
#  Step   Current energy Av shift Mx shift   Funcs         Gradient
      0     180573.79688   0.0000   0.0000       1     3.21439e+007
      1     180573.79688   0.0000   0.0000     201     3.21439e+007
# Conjugate gradients optimization
#  Step   Current energy Av shift Mx shift   Funcs         Gradient
      0     190887.07813   0.0000   0.0000       1     3.38267e+007
      1     190887.07813   0.0000   0.0000     201     3.38267e+007
# Conjugate gradients optimization
#  Step   Current energy Av shift Mx shift   Funcs         Gradient
      0     248271.64063   0.0000   0.0000       1     7.56695e+007
     10     196285.04688   0.0144   0.2330      21     1.57141e+007
     20     188979.34375   0.0190   0.2515      41     1.34619e+007
     30     182901.93750   0.0035   0.1758      62     1.95741e+006
     40     181459.60938   0.0062   0.1081      82     9.73364e+006
     50     177233.31250   0.0085   0.1759     103     6.94356e+006
     60     174793.46875   0.0092   0.1142     123     4.75982e+006
     70     173035.76563   0.0071   0.1734     143      4.8583e+006
     80     171027.93750   0.0005   0.0978     164     1.45462e+006
     90     170260.67188   0.0032   0.0452     186     1.51307e+006
     96     169884.18750   0.0009   0.0085     200     1.18525e+008
# Conjugate gradients optimization
#  Step   Current energy Av shift Mx shift   Funcs         Gradient
      0     170763.67188   0.0000   0.0000       1     1.18812e+008
      1     170763.23438   0.0000   0.0001       9     2.51835e+007
# Molecular dynamics simulation at 150.00 K
#  Step   Current energy Av shift Mx shift   Kinetic energy    Kinetic temp.
      0     170763.23438   0.0000   0.0000        969.29492        150.50827
     10     174158.78125   0.0404   0.6755      10770.74023       1672.43774
     20     169619.46875   0.0444   0.6755      13728.03613       2131.63501
     30     165590.37500   0.0403   0.6755      12892.61523       2001.91406
     40     161805.37500   0.0383   0.6120      12851.76855       1995.57166
     50     156189.46875   0.0362   0.6138      12721.80762       1975.39172
# Molecular dynamics simulation at 400.00 K
#  Step   Current energy Av shift Mx shift   Kinetic energy    Kinetic temp.
      0     156189.46875   0.0000   0.0000        966.02106        149.99991
     10     153632.51563   0.0350   0.6755      12468.87012       1936.11670
     20     147717.15625   0.0367   0.5835      12188.80859       1892.62976
     30     141336.54688   0.0370   0.6603      12101.10156       1879.01099
     40     136439.32813   0.0373   0.6755      12696.82715       1971.51294
     50     131742.14063   0.0369   0.6755      12418.29297       1928.26318
# Molecular dynamics simulation at 1000.00 K
#  Step   Current energy Av shift Mx shift   Kinetic energy    Kinetic temp.
      0     131742.14063   0.0000   0.0000       2576.05884        400.00018
     10     129093.77344   0.0356   0.6755      11936.10938       1853.39172
     20     124915.12500   0.0415   0.6357      14464.76367       2246.03101
     30     117966.46094   0.0428   0.5727      14867.07324       2308.50000
     40     113250.17969   0.0437   0.6755      15690.42480       2436.34692
     50     107466.51563   0.0422   0.6084      14451.89355       2244.03271
# Molecular dynamics simulation at 1000.00 K
#  Step   Current energy Av shift Mx shift   Kinetic energy    Kinetic temp.
      0     107466.51563   0.0000   0.0000       6440.14502       1000.00012
     10     107240.21875   0.0432   0.6755      16376.06445       2542.81030
     20     102468.69531   0.0521   0.6755      20319.64453       3155.15381
     30      94628.14844   0.0597   0.6755      23693.81836       3679.08203
     40      87489.68750   0.0669   0.6755      28159.67773       4372.52295
     50      83067.22656   0.0737   0.6755      32936.39453       5114.23242
     60      76298.29688   0.0775   0.6755      33889.28516       5262.19385
     70      70139.36719   0.0826   0.6278      36184.34375       5618.56104
     80      63913.73828   0.0878   0.6755      40053.12500       6219.29004
     90      60082.58203   0.0921   0.6061      42544.82813       6606.19189
    100      55412.18750   0.0954   0.6755      44454.98828       6902.79395
    110      50821.90625   0.0509   0.5716      16334.82617       2536.40698
    120      48757.80469   0.0565   0.6755      19127.90234       2970.10474
    130      46092.05078   0.0618   0.6755      22138.34766       3437.55469
    140      43641.96094   0.0655   0.5694      23085.49023       3584.62329
    150      42532.93359   0.0694   0.6755      25071.27930       3892.96875
    160      39770.98438   0.0728   0.5562      26505.54883       4115.67627
    170      36397.41016   0.0764   0.6431      29026.99414       4507.19629
    180      35571.92969   0.0788   0.6755      30127.46289       4678.07275
    190      34053.69922   0.0815   0.6084      31554.69727       4899.68799
    200      32151.03320   0.0829   0.5096      31479.62305       4888.03076
    210      28794.08008   0.0501   0.5968      15630.10938       2426.98145
    220      27740.78906   0.0522   0.6080      15922.42090       2472.37036
    230      24853.65039   0.0550   0.6243      17141.56836       2661.67456
    240      28362.98633   0.0570   0.5973      17805.51758       2764.77002
    250      24331.23438   0.0597   0.6289      18899.34766       2934.61572
    260      22371.18359   0.0615   0.5298      19213.94922       2983.46582
    270      21392.13086   0.0626   0.5470      19317.87891       2999.60352
    280      21029.98242   0.0651   0.6406      20761.18750       3223.71484
    290      20865.52734   0.0676   0.6755      22665.34961       3519.38550
    300      21430.29492   0.0684   0.6755      22587.11133       3507.23706
# Molecular dynamics simulation at 800.00 K
#  Step   Current energy Av shift Mx shift   Kinetic energy    Kinetic temp.
      0      21430.29492   0.0000   0.0000       6440.13916        999.99927
     10      17560.75977   0.0439   0.4786      10759.66992       1670.71887
     20      18553.42578   0.0462   0.4721      11639.14941       1807.28088
     30      17258.60547   0.0486   0.5856      13008.85352       2019.96313
     40      17656.03906   0.0514   0.6755      15580.37500       2419.25879
     50      17714.15430   0.0521   0.6755      14712.87793       2284.55737
     60      16976.11523   0.0535   0.5818      15036.22070       2334.76465
     70      16971.06250   0.0542   0.5562      15114.27637       2346.88477
     80      15850.43848   0.0557   0.4958      15701.17383       2438.01587
     90      16669.58789   0.0574   0.5578      16842.79297       2615.28198
    100      16162.84277   0.0587   0.5258      17286.99805       2684.25635
    110      13221.50879   0.0394   0.5769       9542.77539       1481.76428
    120      13310.26367   0.0399   0.5557       9547.91797       1482.56274
    130      13523.00293   0.0411   0.4657       9293.21387       1443.01331
    140      12888.97363   0.0432   0.5879      11015.71289       1710.47620
    150      13189.53711   0.0432   0.5578      10572.82422       1641.70618
    160      14188.58105   0.0445   0.4884      10807.06348       1678.07788
    170      13572.25293   0.0463   0.5366      12054.84277       1871.82813
    180      13719.00586   0.0466   0.5644      11742.48242       1823.32605
    190      13996.75488   0.0476   0.5043      12057.74121       1872.27820
    200      12690.33887   0.0481   0.5045      12131.31152       1883.70190
    210      10548.81543   0.0367   0.5626       7985.43262       1239.94629
    220      10609.88867   0.0376   0.6480       8839.42480       1372.55078
    230      10164.00684   0.0392   0.6606       9707.05762       1507.27332
    240      11341.10840   0.0409   0.5608      10541.16895       1636.79089
    250      11300.89844   0.0412   0.6755      10267.26660       1594.26038
    260      12933.98340   0.0422   0.5800      10569.79004       1641.23499
    270      11712.46094   0.0429   0.5798      10509.34961       1631.85010
    280      11666.49902   0.0439   0.5039      11185.25879       1736.80261
    290      11981.87305   0.0444   0.6755      11421.13867       1773.42908
    300      12858.27539   0.0443   0.5357      10720.15723       1664.58350
# Molecular dynamics simulation at 500.00 K
#  Step   Current energy Av shift Mx shift   Kinetic energy    Kinetic temp.
      0      12858.27539   0.0000   0.0000       5152.11719        800.00031
     10      10885.24609   0.0360   0.5359       8398.12402       1304.02734
     20      10209.12305   0.0362   0.5543       8202.90918       1273.71521
     30      10239.76465   0.0371   0.6002       8315.92969       1291.26453
     40      10518.31934   0.0378   0.5881       8999.45313       1397.39929
     50      10524.86816   0.0385   0.5769       8939.73633       1388.12671
     60      10884.89160   0.0388   0.6362       8974.64160       1393.54675
     70       9691.84766   0.0391   0.5842       9075.05371       1409.13831
     80       9874.32617   0.0395   0.4909       8765.69141       1361.10181
     90      10000.19824   0.0397   0.4689       8725.75781       1354.90100
    100       9794.30664   0.0402   0.4928       8811.94434       1368.28369
    110       8274.87598   0.0304   0.4955       6312.06787        980.11285
    120       8766.12598   0.0299   0.4377       5562.77393        863.76544
    130       8025.98242   0.0310   0.4731       6240.24902        968.96112
    140       8517.58984   0.0322   0.4982       6785.73682       1053.66223
    150       8521.11426   0.0335   0.6755       8399.37598       1304.22180
    160       9286.83984   0.0328   0.4964       6997.87891       1086.60291
    170      10050.60840   0.0322   0.5186       6465.24609       1003.89777
    180       7981.72412   0.0346   0.5888       8072.95166       1253.53589
    190       8309.37891   0.0339   0.4054       6838.64063       1061.87695
    200       9473.11426   0.0335   0.5484       6928.82422       1075.88037
    210       8081.45850   0.0279   0.4981       5708.21533        886.34900
    220       8544.03125   0.0277   0.4899       5237.20117        813.21179
    230       7718.40039   0.0287   0.5447       5591.94043        868.29431
    240       9283.23828   0.0300   0.5347       6377.71777        990.30670
    250       8354.59473   0.0309   0.5775       6759.61279       1049.60583
    260       7592.18848   0.0317   0.4796       7308.29785       1134.80347
    270       8923.62109   0.0328   0.6755       9062.41016       1407.17505
    280       9063.75781   0.0323   0.4286       7084.70752       1100.08521
    290       9186.55273   0.0325   0.4439       6994.77588       1086.12097
    300       8031.84912   0.0340   0.6052       8187.41699       1271.30957
# Molecular dynamics simulation at 300.00 K
#  Step   Current energy Av shift Mx shift   Kinetic energy    Kinetic temp.
      0       8031.84912   0.0000   0.0000       3220.06958        499.99963
     10       6787.22021   0.0262   0.5462       5722.28076        888.53302
     20       7109.40186   0.0261   0.5951       5529.42529        858.58722
     30       6507.52441   0.0266   0.5530       5685.93652        882.88965
     40       7737.32080   0.0269   0.4862       5791.49854        899.28088
     50       7580.66650   0.0275   0.4831       5882.34229        913.38678
     60       7112.47803   0.0277   0.5961       6084.58398        944.79004
     70       7464.89600   0.0286   0.5701       6475.38135       1005.47150
     80       8092.88965   0.0278   0.5534       5429.83301        843.12292
     90       7390.43066   0.0282   0.5970       5710.84375        886.75714
    100       6929.74609   0.0291   0.5486       6188.38428        960.90771
    110       5583.65771   0.0215   0.5277       3786.87695        588.01123
    120       5678.21631   0.0219   0.5579       4116.64258        639.21594
    130       6183.98047   0.0224   0.5630       4299.33887        667.58429
    140       5898.66553   0.0226   0.3548       3853.62793        598.37604
    150       5223.89502   0.0230   0.5523       4372.11133        678.88409
    160       5969.85400   0.0235   0.6022       4307.96582        668.92383
    170       6241.49365   0.0238   0.5540       4610.74707        715.93848
    180       7170.40088   0.0252   0.6755       5789.17432        898.91998
    190       6397.75439   0.0242   0.4965       4494.20068        697.84161
    200       6760.46875   0.0246   0.5864       4855.45264        753.93542
    210       5200.90137   0.0200   0.4612       3639.97461        565.20081
    220       4942.55762   0.0203   0.4260       3893.20483        604.52136
    230       5922.29980   0.0205   0.6343       4037.50977        626.92847
    240       6000.67041   0.0209   0.5529       4035.16089        626.56378
    250       6659.28467   0.0217   0.6465       4993.12158        775.31207
    260       6229.05078   0.0215   0.5104       4098.66064        636.42377
    270       5674.47656   0.0216   0.4645       3818.20972        592.87646
    280       6755.49609   0.0223   0.5262       4290.49463        666.21100
    290       5972.42578   0.0230   0.5412       4706.06104        730.73846
    300       6613.24951   0.0230   0.4970       4590.77002        712.83655
# Conjugate gradients optimization
#  Step   Current energy Av shift Mx shift   Funcs         Gradient
      0       6613.24951   0.0000   0.0000       1     1.14167e+007
     10       2262.40967   0.0052   0.1053      21          73410.4
     20       2051.74316   0.0043   0.0683      41          26321.4
     30       1952.49390   0.0038   0.0980      61          15674.3
     40       1890.50464   0.0033   0.0754      81          8025.32
     50       1856.61914   0.0030   0.0478     101          5472.76
     60       1835.90967   0.0024   0.0380     121          3675.14
     70       1819.77393   0.0025   0.0358     141          2942.67
     79       1810.64075   0.0007   0.0070     159          1040.04
