# Supplementary material for: Computational Modeling of complete HOXB13 protein for predicting the functional effect of SNPs and the associated role in hereditary prostate cancer
Source: Sci Rep. 2017 Mar 8;7:43830. doi: 10.1038/srep43830 (PMC5363706; doi:10.1038/srep43830)
Supplement: Supplementary Dataset [file srep43830-s1.zip › SR Supplementary Data Files Complete/HOXB13 Modeller/HOXB13 Modeller/hoxb13.D00000005.d]

# Conjugate gradients optimization
#  Step   Current energy Av shift Mx shift   Funcs         Gradient
      0     444177.81250   0.0000   0.0000       1      1.7933e+007
     10      25826.55078   0.2884   8.6744      21           130232
     20      17883.10938   0.1769   5.0203      42            51722
     30      11672.86621   0.2947   8.5462      62           233481
     40       9357.50000   0.1836   6.0109      87            13456
     50       7883.86865   0.0206   0.8043     108          5038.97
     60       7473.48340   0.0069   0.2136     129           4072.6
     70       6686.61328   0.0302   0.7920     149          9131.91
     80       6385.39063   0.0100   0.2140     170          21888.4
     90       6234.99023   0.0048   0.1956     190          1904.82
     95       6162.10938   0.0073   0.3064     201          2438.24
# Conjugate gradients optimization
#  Step   Current energy Av shift Mx shift   Funcs         Gradient
      0      62931.64453   0.0000   0.0000       1           272610
     10      61418.54297   0.0254   0.6121      22           628860
     20      51977.63281   0.0102   0.2832      42           387095
     30      50071.71484   0.0371   0.6713      65           366867
     40      36443.72266   0.1112   2.0519      85           845831
     50      31578.44141   0.0063   0.2022     106           545864
     60      30719.62109   0.0041   0.0900     126           121522
     70      30148.71289   0.0024   0.1562     146          40109.4
     80      29938.90430   0.0008   0.0947     168          23776.6
     90      29614.45703   0.0009   0.0811     189          41266.5
     95      29512.58984   0.0017   0.0494     201          69899.8
# Conjugate gradients optimization
#  Step   Current energy Av shift Mx shift   Funcs         Gradient
      0     149577.76563   0.0000   0.0000       1     1.05806e+006
      1     149576.71875   0.0001   0.0095       7     4.11192e+006
# Conjugate gradients optimization
#  Step   Current energy Av shift Mx shift   Funcs         Gradient
      0     300200.25000   0.0000   0.0000       1     1.64617e+007
      2     300166.71875   0.0000   0.0046       9     2.06817e+006
# Conjugate gradients optimization
#  Step   Current energy Av shift Mx shift   Funcs         Gradient
      0     300517.46875   0.0000   0.0000       1     2.07806e+006
     10     297455.56250   0.0147   0.2901      21     8.78424e+006
     20     271256.00000   0.0062   1.2000      41     5.62911e+007
     30     265726.00000   0.0031   0.2497      62     6.72997e+006
     38     263917.03125   0.0003   0.0052      82     1.37895e+008
# Conjugate gradients optimization
#  Step   Current energy Av shift Mx shift   Funcs         Gradient
      0     265260.03125   0.0000   0.0000       1     1.37904e+008
      1     265249.50000   0.0000   0.0014       9     7.48736e+007
# Conjugate gradients optimization
#  Step   Current energy Av shift Mx shift   Funcs         Gradient
      0     267401.56250   0.0000   0.0000       1     7.48984e+007
      1     267401.28125   0.0000   0.0041       9     2.43308e+008
# Conjugate gradients optimization
#  Step   Current energy Av shift Mx shift   Funcs         Gradient
      0     268920.87500   0.0000   0.0000       1      2.4333e+008
      2     268855.28125   0.0000   0.0089       7     2.38171e+007
# Conjugate gradients optimization
#  Step   Current energy Av shift Mx shift   Funcs         Gradient
      0     280780.56250   0.0000   0.0000       1     2.58956e+007
     10     272329.34375   0.0023   0.1694      21     6.79048e+006
     20     267400.87500   0.0391   0.5995      41     5.70466e+007
     30     254240.42188   0.0035   0.2448      62     6.52014e+006
     40     252019.76563   0.0016   0.0315      82     2.03461e+007
     41     251972.68750   0.0004   0.0080      84     8.10965e+006
# Conjugate gradients optimization
#  Step   Current energy Av shift Mx shift   Funcs         Gradient
      0     275999.84375   0.0000   0.0000       1     1.56231e+007
     10     266372.09375   0.0109   0.3269      22     6.13783e+006
     20     262102.32813   0.0031   0.1170      42     4.78138e+006
     30     259521.95313   0.0064   0.0881      65     1.05658e+007
     40     250248.68750   0.0038   0.1175      85     1.07414e+007
     50     247631.37500   0.0069   0.0944     107     6.53142e+006
     60     246102.06250   0.0008   0.0122     131     5.79093e+007
     61     246093.06250   0.0002   0.0034     138     2.07365e+008
# Conjugate gradients optimization
#  Step   Current energy Av shift Mx shift   Funcs         Gradient
      0     247445.09375   0.0000   0.0000       1     2.07963e+008
      1     247444.04688   0.0000   0.0002      10     5.66447e+007
# Molecular dynamics simulation at 150.00 K
#  Step   Current energy Av shift Mx shift   Kinetic energy    Kinetic temp.
      0     247444.04688   0.0000   0.0000        967.89514        150.29091
     10     247452.68750   0.0446   0.6755      14682.00781       2279.76392
     20     237477.87500   0.0477   0.6755      18385.64453       2854.84985
     30     223571.00000   0.0424   0.6492      15493.69141       2405.79883
     40     215286.21875   0.0402   0.6755      15227.06836       2364.39868
     50     208659.85938   0.0390   0.6755      15895.24902       2468.15112
# Molecular dynamics simulation at 400.00 K
#  Step   Current energy Av shift Mx shift   Kinetic energy    Kinetic temp.
      0     208659.85938   0.0000   0.0000        966.02167        150.00002
     10     201299.75000   0.0365   0.6585      13756.61621       2136.07275
     20     193141.06250   0.0393   0.6436      14768.07129       2293.12744
     30     185767.03125   0.0384   0.6755      14377.35645       2232.45874
     40     177924.04688   0.0376   0.6418      13317.11328       2067.82837
     50     173951.51563   0.0384   0.6755      14662.96094       2276.80640
# Molecular dynamics simulation at 1000.00 K
#  Step   Current energy Av shift Mx shift   Kinetic energy    Kinetic temp.
      0     173951.51563   0.0000   0.0000       2576.05640        399.99982
     10     168076.21875   0.0372   0.6755      13956.28027       2167.07568
     20     158714.53125   0.0423   0.6755      15725.07520       2441.72729
     30     151828.53125   0.0431   0.6755      15577.69434       2418.84253
     40     143648.23438   0.0445   0.5726      16167.15039       2510.37085
     50     135420.54688   0.0449   0.6147      16683.67383       2590.57471
# Molecular dynamics simulation at 1000.00 K
#  Step   Current energy Av shift Mx shift   Kinetic energy    Kinetic temp.
      0     135420.54688   0.0000   0.0000       6440.14160        999.99963
     10     132211.25000   0.0447   0.6755      17384.16797       2699.34448
     20     126338.44531   0.0542   0.6087      20901.81836       3245.55127
     30     118480.05469   0.0650   0.6755      28546.64648       4432.60986
     40     111497.67188   0.0708   0.6422      30091.59766       4672.50391
     50     105315.26563   0.0776   0.5890      34117.36719       5297.60938
     60      96468.37500   0.0834   0.6686      37910.78516       5886.63623
     70      91483.16406   0.0895   0.6369      42841.08594       6652.19385
     80      84131.64844   0.0926   0.6755      44190.59766       6861.74072
     90      78515.08594   0.0961   0.6755      45581.48047       7077.71143
    100      71733.40625   0.0997   0.5804      47151.34375       7321.47363
    110      66051.71094   0.0530   0.6755      17401.34570       2702.01196
    120      61646.50000   0.0597   0.5835      21280.28320       3304.31787
    130      57200.54688   0.0647   0.5777      23451.61719       3641.47412
    140      54024.96484   0.0690   0.6755      25458.68750       3953.12402
    150      51506.13672   0.0733   0.5667      27588.28711       4283.79980
    160      47049.04297   0.0771   0.6450      29975.81055       4654.52490
    170      44471.33203   0.0811   0.6755      32402.02344       5031.25732
    180      39890.84766   0.0843   0.6042      34244.48828       5317.34814
    190      39815.15625   0.0866   0.5524      35225.39453       5469.65918
    200      38169.10938   0.0902   0.6254      37912.47266       5886.89844
    210      30994.00586   0.0492   0.5970      14247.13672       2212.23877
    220      31072.61328   0.0526   0.6412      15051.10938       2337.07642
    230      30836.55273   0.0571   0.6755      17776.51367       2760.26636
    240      28825.68750   0.0601   0.5829      19124.85938       2969.63232
    250      27752.49219   0.0623   0.5082      19575.65820       3039.63037
    260      27766.86133   0.0660   0.6755      22353.40234       3470.94751
    270      25202.78516   0.0673   0.5964      21876.94531       3396.96509
    280      23910.14648   0.0697   0.5771      23295.09180       3617.16943
    290      23101.94922   0.0712   0.6424      23826.17578       3699.63403
    300      22677.41992   0.0728   0.5460      24167.16797       3752.58179
# Molecular dynamics simulation at 800.00 K
#  Step   Current energy Av shift Mx shift   Kinetic energy    Kinetic temp.
      0      22677.41992   0.0000   0.0000       6440.14697       1000.00043
     10      18554.22852   0.0464   0.5697      12011.23145       1865.05627
     20      18750.15820   0.0474   0.5590      11538.50586       1791.65332
     30      17213.91406   0.0507   0.6038      13869.89063       2153.66162
     40      17610.86328   0.0517   0.6297      14092.91602       2188.29199
     50      19278.49219   0.0539   0.6755      15727.02246       2442.02954
     60      17342.87109   0.0550   0.5534      15006.85645       2330.20508
     70      17134.87500   0.0557   0.5480      15180.20410       2357.12183
     80      16372.43066   0.0577   0.4663      16019.88867       2487.50464
     90      15788.40039   0.0575   0.5549      15333.21387       2380.88062
    100      15918.56641   0.0604   0.5070      17436.93359       2707.53784
    110      14038.10840   0.0403   0.6528       9574.44043       1486.68115
    120      14067.28613   0.0411   0.5684       9682.97559       1503.53406
    130      13396.66406   0.0432   0.5586      10450.06445       1622.64453
    140      13567.73242   0.0451   0.5709      11569.62012       1796.48462
    150      14534.45117   0.0454   0.5057      11136.33789       1729.20630
    160      14783.25000   0.0472   0.5468      12146.09766       1885.99780
    170      13930.85840   0.0485   0.6755      12798.22656       1987.25781
    180      14331.43945   0.0491   0.6152      12932.07227       2008.04089
    190      13899.01855   0.0496   0.4746      12676.84570       1968.41028
    200      13635.84082   0.0492   0.5106      11761.08496       1826.21460
    210      13390.10742   0.0391   0.5652       9285.88574       1441.87549
    220      13328.80371   0.0399   0.5631       9254.32520       1436.97485
    230      11505.02246   0.0415   0.5749      10229.16992       1588.34485
    240      11883.51660   0.0422   0.5621      10364.45410       1609.35132
    250      11544.06738   0.0434   0.5522      11107.40820       1724.71423
    260      11807.80566   0.0433   0.5508      10133.81738       1573.53894
    270      13519.21191   0.0439   0.6067      10610.54590       1647.56348
    280      13361.57910   0.0451   0.5292      10730.52344       1666.19312
    290      15428.91992   0.0463   0.5562      12175.56250       1890.57300
    300      13555.60742   0.0469   0.5578      12818.25098       1990.36707
# Molecular dynamics simulation at 500.00 K
#  Step   Current energy Av shift Mx shift   Kinetic energy    Kinetic temp.
      0      13555.60742   0.0000   0.0000       5152.11182        799.99945
     10      10101.19238   0.0354   0.4550       7945.77979       1233.78918
     20       9896.04688   0.0357   0.6755       8311.49512       1290.57593
     30      10050.83984   0.0371   0.5343       8690.53809       1349.43225
     40      10427.80273   0.0361   0.4715       7572.57324       1175.83911
     50      10684.53027   0.0367   0.4551       7607.67334       1181.28931
     60      10088.94922   0.0382   0.4236       8709.34180       1352.35205
     70      10705.85156   0.0388   0.5682       8894.28223       1381.06885
     80      10917.20313   0.0404   0.5089      10062.85156       1562.51965
     90      11276.36816   0.0401   0.4992       9265.74023       1438.74731
    100      12470.21094   0.0405   0.5543       9485.01172       1472.79492
    110       8918.85254   0.0300   0.5750       6819.82129       1058.95471
    120       9022.63281   0.0307   0.5500       6691.80615       1039.07715
    130       8795.46875   0.0314   0.4910       6734.67432       1045.73352
    140       8553.04980   0.0317   0.4729       6843.05469       1062.56238
    150       8582.84863   0.0319   0.6436       6668.30713       1035.42822
    160       9211.35547   0.0326   0.5408       7193.54053       1116.98438
    170      10493.97168   0.0339   0.5502       7916.41357       1229.22925
    180       9264.19043   0.0347   0.6755       8436.77441       1310.02881
    190      10655.07715   0.0345   0.5669       7963.48340       1236.53809
    200       9831.02539   0.0353   0.5852       8160.95068       1267.20007
    210       8151.49316   0.0284   0.6217       7051.45508       1094.92200
    220       7934.90625   0.0280   0.6296       6042.28760        938.22241
    230       8972.40918   0.0293   0.5435       6798.70605       1055.67603
    240       8284.33984   0.0295   0.5518       6801.59766       1056.12512
    250       9149.14258   0.0287   0.4703       5658.12256        878.57080
    260       7759.94043   0.0302   0.5557       6808.62109       1057.21570
    270       8939.62988   0.0306   0.6755       6911.32764       1073.16357
    280       8591.69043   0.0316   0.5329       6982.40527       1084.20020
    290       8699.45020   0.0327   0.6755       8475.18848       1315.99365
    300       9199.96387   0.0324   0.5648       7680.23291       1192.55603
# Molecular dynamics simulation at 300.00 K
#  Step   Current energy Av shift Mx shift   Kinetic energy    Kinetic temp.
      0       9199.96387   0.0000   0.0000       3220.07153        499.99991
     10       7403.42969   0.0255   0.6104       5508.13525        855.28137
     20       9609.18945   0.0264   0.6755       6440.66064       1000.08020
     30       8388.26563   0.0267   0.6067       6123.75635        950.87256
     40       8475.15527   0.0279   0.5647       6870.71484       1066.85730
     50       8023.58740   0.0280   0.5205       6539.17773       1015.37756
     60       7944.55518   0.0282   0.6591       6234.55615        968.07715
     70       7199.45898   0.0282   0.5193       6146.31543        954.37543
     80       7597.41699   0.0284   0.5143       5950.07373        923.90381
     90       7994.21191   0.0290   0.5543       6176.86719        959.11938
    100       8755.64551   0.0295   0.4856       6547.36182       1016.64838
    110       5859.87549   0.0221   0.4738       4618.16797        717.09076
    120       5798.04443   0.0217   0.5513       4181.55225        649.29486
    130       6515.57764   0.0228   0.5165       4814.62402        747.59570
    140       6873.76318   0.0235   0.5223       4869.14844        756.06201
    150       7539.21680   0.0232   0.5423       4762.40479        739.48730
    160       7330.31348   0.0250   0.6025       6044.73438        938.60236
    170       7079.94922   0.0242   0.5521       5044.61475        783.30774
    180       7260.68604   0.0243   0.4721       4763.64893        739.68048
    190       6820.71240   0.0254   0.5523       5512.20166        855.91278
    200       9545.44434   0.0256   0.5881       6001.13525        931.83246
    210       7088.46973   0.0205   0.6032       4981.03662        773.43561
    220       6996.18457   0.0207   0.5583       4625.09668        718.16663
    230       7281.17236   0.0217   0.6755       5458.52002        847.57733
    240       6785.58838   0.0221   0.5589       5378.07129        835.08557
    250       6137.99902   0.0229   0.5847       5703.53320        885.62201
    260       6903.56445   0.0228   0.5716       5486.04346        851.85107
    270       8123.12305   0.0224   0.5280       4938.51221        766.83258
    280       7556.54541   0.0236   0.4871       5388.09961        836.64270
    290       6921.25049   0.0237   0.4069       5184.06641        804.96124
    300       6736.01025   0.0240   0.4825       5429.18750        843.02271
# Conjugate gradients optimization
#  Step   Current energy Av shift Mx shift   Funcs         Gradient
      0       6736.01025   0.0000   0.0000       1     9.72472e+006
     10       2368.76758   0.0047   0.0957      21          75100.7
     20       2153.21191   0.0051   0.0878      41          29201.1
     30       2072.59473   0.0008   0.0235      61          7017.04
     40       2042.18408   0.0009   0.0395      82          5989.53
     44       2031.10779   0.0003   0.0056      90          1862.25
