# Supplementary material for: Computational Modeling of complete HOXB13 protein for predicting the functional effect of SNPs and the associated role in hereditary prostate cancer
Source: Sci Rep. 2017 Mar 8;7:43830. doi: 10.1038/srep43830 (PMC5363706; doi:10.1038/srep43830)
Supplement: Supplementary Dataset [file srep43830-s1.zip › SR Supplementary Data Files Complete/HOXB13 Modeller/HOXB13 Modeller/hoxb13.D00000006.d]

# Conjugate gradients optimization
#  Step   Current energy Av shift Mx shift   Funcs         Gradient
      0     442248.50000   0.0000   0.0000       1      1.5537e+007
     10      23111.93164   0.2833  11.1293      21          67087.4
     20      13758.08594   0.2148   6.9225      41          21357.4
     30      10352.05957   0.0126   0.6017      63          14815.6
     40       9804.82617   0.0187   0.9588      83          6259.31
     50       8115.00391   0.0320   1.4752     103           5231.5
     60       7627.08447   0.0054   0.9775     123          4446.01
     70       7317.47266   0.0127   0.6653     143          2071.91
     80       7198.32910   0.0318   0.7352     163           6329.3
     90       4742.73975   0.1538   3.2006     183          10551.9
     99       4124.79346   0.0052   0.2268     201          2701.91
# Conjugate gradients optimization
#  Step   Current energy Av shift Mx shift   Funcs         Gradient
      0      43156.01953   0.0000   0.0000       1           441507
     10      41809.64063   0.0030   0.1440      21            98421
     20      41097.21094   0.0048   0.1093      42      1.5152e+006
     30      39829.04688   0.0016   0.0517      65           239531
     40      39472.86328   0.0016   0.0473      85           143612
     48      39296.63281   0.0002   0.0049     105           182291
# Conjugate gradients optimization
#  Step   Current energy Av shift Mx shift   Funcs         Gradient
      0     198469.87500   0.0000   0.0000       1     4.56397e+006
     10     194855.62500   0.0713   1.9934      21     1.05969e+007
     20     185125.54688   0.0026   0.1145      42     2.29758e+006
     30     180986.09375   0.0139   0.3736      64     6.49581e+006
     40     173413.87500   0.0017   0.1187      84     1.26441e+006
     50     171268.56250   0.0080   0.1991     106     1.36021e+007
     60     164676.75000   0.0105   0.2586     126     3.16621e+006
     66     163415.09375   0.0002   0.0093     138     8.87733e+006
# Conjugate gradients optimization
#  Step   Current energy Av shift Mx shift   Funcs         Gradient
      0     327502.65625   0.0000   0.0000       1     3.55059e+007
      1     327490.18750   0.0000   0.0040       7     5.40967e+006
# Conjugate gradients optimization
#  Step   Current energy Av shift Mx shift   Funcs         Gradient
      0     327794.78125   0.0000   0.0000       1     5.41414e+006
      1     327789.25000   0.0000   0.0026       6     1.09578e+007
# Conjugate gradients optimization
#  Step   Current energy Av shift Mx shift   Funcs         Gradient
      0     328333.34375   0.0000   0.0000       1     1.09593e+007
      1     328328.18750   0.0000   0.0035       6      1.0392e+007
# Conjugate gradients optimization
#  Step   Current energy Av shift Mx shift   Funcs         Gradient
      0     329419.15625   0.0000   0.0000       1      1.0398e+007
      1     329413.34375   0.0000   0.0035       6     8.89498e+006
# Conjugate gradients optimization
#  Step   Current energy Av shift Mx shift   Funcs         Gradient
      0     330850.50000   0.0000   0.0000       1     8.90059e+006
      1     330844.78125   0.0000   0.0036       6      9.7833e+006
# Conjugate gradients optimization
#  Step   Current energy Av shift Mx shift   Funcs         Gradient
      0     342791.65625   0.0000   0.0000       1     1.17452e+007
     10     337982.09375   0.0101   0.2399      22     1.91623e+007
     20     332075.65625   0.0107   0.1520      43     1.52473e+007
     30     326131.40625   0.0027   0.1430      65     6.64295e+006
     40     324686.68750   0.0031   0.0643      88      2.0891e+007
     41     324678.37500   0.0002   0.0043      92     2.75227e+007
# Conjugate gradients optimization
#  Step   Current energy Av shift Mx shift   Funcs         Gradient
      0     359127.84375   0.0000   0.0000       1     3.94392e+007
     10     339924.28125   0.0038   0.1861      21      6.8245e+007
     20     333884.46875   0.0041   0.0770      42     2.76683e+007
     30     326782.62500   0.0034   0.1523      63     1.78174e+007
     39     324878.81250   0.0002   0.0037      83     2.38388e+007
# Conjugate gradients optimization
#  Step   Current energy Av shift Mx shift   Funcs         Gradient
      0     328177.31250   0.0000   0.0000       1     2.55853e+007
     10     320189.21875   0.0147   0.3772      21     6.44938e+006
     20     315675.46875   0.0028   0.0478      42     6.92753e+007
     22     315541.59375   0.0000   0.0010      48     2.04788e+007
# Molecular dynamics simulation at 150.00 K
#  Step   Current energy Av shift Mx shift   Kinetic energy    Kinetic temp.
      0     315541.59375   0.0000   0.0000        999.13538        155.14177
     10     306320.00000   0.0544   0.6755      23009.71484       3572.85718
     20     288415.81250   0.0520   0.6468      21305.32031       3308.20557
     30     277053.03125   0.0462   0.6445      19378.69727       3009.04712
     40     261492.34375   0.0431   0.6755      19397.96680       3012.03931
     50     247551.50000   0.0393   0.5921      16362.90430       2540.76685
# Molecular dynamics simulation at 400.00 K
#  Step   Current energy Av shift Mx shift   Kinetic energy    Kinetic temp.
      0     247551.50000   0.0000   0.0000        966.02179        150.00003
     10     235489.75000   0.0384   0.6755      15985.15137       2482.11084
     20     224151.60938   0.0413   0.6755      17552.03906       2725.41089
     30     216594.75000   0.0404   0.6755      16852.61914       2616.80786
     40     206769.15625   0.0386   0.6755      14429.22363       2240.51245
     50     197555.17188   0.0404   0.6755      17244.22461       2677.61475
# Molecular dynamics simulation at 1000.00 K
#  Step   Current energy Av shift Mx shift   Kinetic energy    Kinetic temp.
      0     197555.17188   0.0000   0.0000       2576.05664        399.99985
     10     189053.95313   0.0388   0.6755      16104.18262       2500.59351
     20     177882.93750   0.0441   0.6122      17841.69141       2770.38696
     30     172517.14063   0.0448   0.6755      17295.34961       2685.55322
     40     164145.81250   0.0461   0.6755      17972.02344       2790.62451
     50     159145.73438   0.0450   0.6435      16847.42383       2616.00098
# Molecular dynamics simulation at 1000.00 K
#  Step   Current energy Av shift Mx shift   Kinetic energy    Kinetic temp.
      0     159145.73438   0.0000   0.0000       6440.14551       1000.00024
     10     149640.87500   0.0458   0.6755      17910.12695       2781.01343
     20     141656.40625   0.0566   0.6755      22141.80273       3438.09131
     30     134476.59375   0.0666   0.6755      27830.35547       4321.38721
     40     125354.42188   0.0759   0.6755      33106.60156       5140.66162
     50     116576.28906   0.0822   0.6755      36622.48828       5686.59473
     60     108364.21875   0.0876   0.6628      38822.95703       6028.27441
     70     101679.22656   0.0936   0.6327      43203.62891       6708.48779
     80      93142.43750   0.0984   0.6408      45877.47266       7123.67188
     90      85908.33594   0.1025   0.6202      48263.57422       7494.17627
    100      81385.00000   0.1077   0.6755      53216.38672       8263.22949
    110      73510.07813   0.0543   0.6755      18217.23438       2828.69971
    120      67336.75781   0.0599   0.5773      19998.16211       3105.23511
    130      64628.07422   0.0651   0.5878      22915.74414       3558.26587
    140      59810.48828   0.0705   0.6755      26111.59375       4054.50464
    150      58641.38281   0.0755   0.6547      29093.63281       4517.54395
    160      56594.62891   0.0786   0.6755      30595.27734       4750.71338
    170      49777.23047   0.0824   0.6260      33075.92578       5135.89844
    180      48389.41016   0.0844   0.6131      32909.05859       5109.98779
    190      43983.85938   0.0881   0.5636      34997.16406       5434.22070
    200      41771.05469   0.0905   0.5986      36268.60156       5631.64453
    210      37631.63672   0.0514   0.5640      14767.87793       2293.09741
    220      36648.05078   0.0557   0.6755      16885.60742       2621.93018
    230      36462.90625   0.0600   0.6054      19152.16797       2973.87256
    240      33039.19531   0.0637   0.6664      20478.08203       3179.75537
    250      32618.51563   0.0664   0.6755      21561.09180       3347.92065
    260      32546.15820   0.0694   0.6581      23365.25000       3628.06323
    270      30253.14258   0.0716   0.5918      23542.87305       3655.64380
    280      31095.35742   0.0743   0.6755      25354.06641       3936.87866
    290      28144.58789   0.0775   0.6101      27559.16406       4279.27734
    300      25969.21289   0.0787   0.5805      26852.54492       4169.55664
# Molecular dynamics simulation at 800.00 K
#  Step   Current energy Av shift Mx shift   Kinetic energy    Kinetic temp.
      0      25969.21289   0.0000   0.0000       6440.14502       1000.00012
     10      23803.12305   0.0503   0.6033      14446.59863       2243.21045
     20      22147.50586   0.0516   0.6415      13919.81543       2161.41357
     30      21632.04297   0.0550   0.6490      15884.99805       2466.55933
     40      20125.36328   0.0566   0.5469      15951.83008       2476.93677
     50      20256.35352   0.0581   0.5229      16165.27344       2510.07959
     60      20593.97852   0.0599   0.6755      17623.55859       2736.51611
     70      19039.58008   0.0615   0.5718      17604.13477       2733.50024
     80      19124.00391   0.0629   0.4896      17756.28125       2757.12476
     90      19390.08398   0.0644   0.6104      18779.11719       2915.94678
    100      18711.27344   0.0654   0.4813      18506.47461       2873.61182
    110      15290.27734   0.0432   0.4672       9561.08203       1484.60681
    120      14533.97754   0.0451   0.5195      10343.79395       1606.14331
    130      15094.32227   0.0462   0.5236      10495.66992       1629.72595
    140      15368.08008   0.0483   0.5472      11548.55664       1793.21399
    150      16006.19434   0.0492   0.5202      11668.67578       1811.86560
    160      14558.03223   0.0513   0.5596      13066.18359       2028.86511
    170      15357.37305   0.0520   0.5184      13187.68848       2047.73193
    180      15443.48340   0.0537   0.5572      13951.49414       2166.33252
    190      15096.50391   0.0550   0.5128      14336.33691       2226.08936
    200      14706.16992   0.0554   0.6397      14218.86035       2207.84814
    210      12046.97070   0.0405   0.5006       8926.07910       1386.00610
    220      11659.45898   0.0409   0.5150       8762.22168       1360.56299
    230      11815.74219   0.0420   0.5846       8976.12695       1393.77734
    240      11736.50977   0.0427   0.5566       9277.62598       1440.59290
    250      12112.71094   0.0440   0.5656       9832.67480       1526.77869
    260      12473.50293   0.0468   0.6175      12013.95703       1865.47949
    270      13057.98242   0.0475   0.6076      11914.61133       1850.05359
    280      12102.35156   0.0476   0.4644      11291.68555       1753.32813
    290      12426.63281   0.0475   0.5611      11205.94629       1740.01489
    300      12743.97266   0.0479   0.4646      10901.32520       1692.71448
# Molecular dynamics simulation at 500.00 K
#  Step   Current energy Av shift Mx shift   Kinetic energy    Kinetic temp.
      0      12743.97266   0.0000   0.0000       5152.11475        799.99994
     10      10160.17480   0.0386   0.5745       8280.81934       1285.81274
     20      10487.14160   0.0393   0.5541       8546.66113       1327.09155
     30      10390.66211   0.0407   0.5079       9337.44629       1449.88159
     40      10489.95703   0.0412   0.6755       9450.38086       1467.41760
     50      10949.50586   0.0423   0.6522       9721.07129       1509.44934
     60      10304.29297   0.0441   0.6513      10439.41797       1620.99133
     70      11791.27734   0.0441   0.6312      10045.47949       1559.82214
     80      11825.53418   0.0446   0.5095      10013.33789       1554.83130
     90      11006.15137   0.0453   0.5628      10114.63672       1570.56067
    100      10987.54102   0.0460   0.5165      10442.88184       1621.52917
    110       8348.53223   0.0322   0.3865       6188.82959        960.97687
    120       8365.65820   0.0328   0.3940       6117.68262        949.92944
    130      10724.58301   0.0342   0.6363       7441.35107       1155.46350
    140       9101.77148   0.0355   0.6262       7964.90381       1236.75867
    150       8309.09277   0.0358   0.4693       7656.32373       1188.84351
    160       9456.72266   0.0355   0.5518       7201.23975       1118.17993
    170      10607.54492   0.0359   0.6133       7423.31689       1152.66321
    180       9828.12012   0.0372   0.5076       7972.81250       1237.98669
    190      10455.18652   0.0373   0.5686       7983.44043       1239.63696
    200       9803.13574   0.0376   0.5590       8005.58984       1243.07617
    210       8222.56152   0.0294   0.4865       5492.82129        852.90350
    220       9405.76270   0.0303   0.5413       5949.37988        923.79608
    230       8456.05762   0.0309   0.6011       6510.03613       1010.85254
    240       9073.28125   0.0316   0.6226       6591.43506       1023.49188
    250       7937.33740   0.0318   0.4913       6262.10889        972.35541
    260       8196.61328   0.0334   0.6755       7983.18652       1239.59753
    270       8455.13477   0.0329   0.4376       6553.35791       1017.57941
    280       9173.12207   0.0339   0.5564       7535.91113       1170.14636
    290       9207.92871   0.0351   0.6755       8722.31836       1354.36694
    300       9682.12402   0.0345   0.5575       7563.69336       1174.46033
# Molecular dynamics simulation at 300.00 K
#  Step   Current energy Av shift Mx shift   Kinetic energy    Kinetic temp.
      0       9682.12402   0.0000   0.0000       3220.07153        499.99991
     10       8247.37988   0.0277   0.5027       5412.14014        840.37561
     20       8300.72070   0.0293   0.5648       6766.60205       1050.69104
     30       8180.89844   0.0295   0.5694       6332.52002        983.28857
     40       8250.48047   0.0297   0.4663       6236.43506        968.36890
     50       8319.44141   0.0311   0.5850       7296.91064       1133.03528
     60       8932.99121   0.0315   0.5436       7316.41602       1136.06409
     70       9734.18457   0.0313   0.6523       7280.45020       1130.47937
     80       9056.25098   0.0327   0.5877       7787.88086       1209.27124
     90      10722.13477   0.0345   0.6755       9584.77930       1488.28650
    100       9776.86816   0.0337   0.6227       8493.90039       1318.89917
    110       6250.40869   0.0244   0.4910       5586.93457        867.51703
    120       7453.02002   0.0247   0.5412       5329.31592        827.51501
    130       7626.57959   0.0248   0.4526       5035.96484        781.96460
    140       7393.09082   0.0247   0.5685       5184.46777        805.02356
    150       7730.40967   0.0252   0.4047       5129.46191        796.48248
    160       6608.18311   0.0263   0.5416       5656.28955        878.28619
    170       7122.59424   0.0271   0.6698       6518.27490       1012.13184
    180       6948.30957   0.0271   0.6482       6147.83057        954.61072
    190       7928.39014   0.0268   0.5587       5646.45703        876.75940
    200       7839.13184   0.0276   0.5255       5833.16699        905.75104
    210       5812.94189   0.0214   0.5161       4167.34131        647.08820
    220       8450.74707   0.0223   0.6181       5073.82471        787.84338
    230       8186.69141   0.0224   0.4813       4719.51221        732.82709
    240       7817.28174   0.0233   0.5936       5047.05566        783.68677
    250       7000.14502   0.0239   0.5447       5227.66309        811.73077
    260       7059.95117   0.0239   0.4988       5095.85400        791.26398
    270       6797.96924   0.0248   0.5207       5834.06494        905.89044
    280       6995.25293   0.0249   0.5013       5689.54150        883.44940
    290       7693.48584   0.0255   0.5289       5768.43164        895.69916
    300       6935.07471   0.0267   0.6755       7012.89014       1088.93372
# Conjugate gradients optimization
#  Step   Current energy Av shift Mx shift   Funcs         Gradient
      0       6935.07471   0.0000   0.0000       1     1.92916e+007
     10       2315.89331   0.0049   0.0986      21           109201
     20       2091.54492   0.0044   0.0670      41          26353.3
     30       2008.50476   0.0038   0.0560      62            10616
     40       1954.43884   0.0048   0.0892      82          9605.48
     50       1903.44409   0.0032   0.0561     102          7753.08
     60       1876.33044   0.0026   0.0428     122          4833.26
     64       1867.55090   0.0008   0.0098     131          2939.47
