# Supplementary material for: Computational Modeling of complete HOXB13 protein for predicting the functional effect of SNPs and the associated role in hereditary prostate cancer
Source: Sci Rep. 2017 Mar 8;7:43830. doi: 10.1038/srep43830 (PMC5363706; doi:10.1038/srep43830)
Supplement: Supplementary Dataset [file srep43830-s1.zip › SR Supplementary Data Files Complete/HOXB13 Modeller/HOXB13 Modeller/hoxb13.D00000007.d]

# Conjugate gradients optimization
#  Step   Current energy Av shift Mx shift   Funcs         Gradient
      0     425805.00000   0.0000   0.0000       1     1.48742e+007
     10      22519.05664   0.3239   8.6897      21          60468.4
     20      13842.46387   0.1109   2.5457      42          13489.9
     30       8626.50488   0.2442   7.0414      62          17085.5
     40       7299.19971   0.0058   0.2989      82          2815.92
     50       6962.37891   0.0474   1.2147     103          7936.43
     60       5972.88721   0.0339   0.7463     124          11513.5
     70       5434.89502   0.0200   0.4399     145           3346.3
     80       5185.75830   0.0102   0.5244     167          3878.64
     90       5050.85352   0.0046   0.3497     188          887.601
     97       4928.58789   0.0378   0.9474     201          8202.32
# Conjugate gradients optimization
#  Step   Current energy Av shift Mx shift   Funcs         Gradient
      0      50754.95703   0.0000   0.0000       1           620169
     10      48703.52344   0.0057   0.2397      23           291910
     20      47147.00000   0.0050   0.3085      44           321286
     30      46506.25391   0.0066   0.3099      65          92999.7
     40      42996.57031   0.1750   3.2101      85      1.3407e+006
     50      33528.56641   0.0135   0.4532     105           339398
     60      32917.46875   0.0036   0.1914     126          63263.1
     70      31237.63477   0.0105   0.5452     146           121308
     78      30889.31836   0.0001   0.0032     169           393512
# Conjugate gradients optimization
#  Step   Current energy Av shift Mx shift   Funcs         Gradient
      0     156344.65625   0.0000   0.0000       1     9.82544e+006
      1     156342.07813   0.0000   0.0030       9     3.16525e+007
# Conjugate gradients optimization
#  Step   Current energy Av shift Mx shift   Funcs         Gradient
      0     313659.09375   0.0000   0.0000       1     1.26584e+008
      1     313645.46875   0.0000   0.0038       9     4.86516e+007
# Conjugate gradients optimization
#  Step   Current energy Av shift Mx shift   Funcs         Gradient
      0     313956.50000   0.0000   0.0000       1      4.8656e+007
      1     313948.96875   0.0000   0.0032       9     3.25762e+007
# Conjugate gradients optimization
#  Step   Current energy Av shift Mx shift   Funcs         Gradient
      0     314635.78125   0.0000   0.0000       1     3.25686e+007
      1     314629.34375   0.0000   0.0032       7     2.51808e+007
# Conjugate gradients optimization
#  Step   Current energy Av shift Mx shift   Funcs         Gradient
      0     315942.06250   0.0000   0.0000       1     2.52164e+007
      1     315935.75000   0.0000   0.0031       9     1.50962e+007
# Conjugate gradients optimization
#  Step   Current energy Av shift Mx shift   Funcs         Gradient
      0     317285.87500   0.0000   0.0000       1     1.51175e+007
      1     317281.93750   0.0000   0.0030       7     1.55184e+007
# Conjugate gradients optimization
#  Step   Current energy Av shift Mx shift   Funcs         Gradient
      0     328243.90625   0.0000   0.0000       1     1.69932e+007
      1     328237.25000   0.0000   0.0029       7     9.78304e+006
# Conjugate gradients optimization
#  Step   Current energy Av shift Mx shift   Funcs         Gradient
      0     390866.34375   0.0000   0.0000       1     5.47674e+007
     10     337842.46875   0.0240   0.3825      22     2.78389e+007
     20     325017.53125   0.0137   0.2219      44     6.82218e+006
     30     319609.50000   0.0065   0.0938      64     1.75564e+007
# Conjugate gradients optimization
#  Step   Current energy Av shift Mx shift   Funcs         Gradient
      0     318421.75000   0.0000   0.0000       1     3.22685e+007
      1     318421.03125   0.0000   0.0003      10     9.10502e+006
# Molecular dynamics simulation at 150.00 K
#  Step   Current energy Av shift Mx shift   Kinetic energy    Kinetic temp.
      0     318421.03125   0.0000   0.0000        992.54114        154.11784
     10     307213.84375   0.0557   0.6755      21580.01367       3350.85889
     20     292090.03125   0.0542   0.6755      23117.16602       3589.54175
     30     277240.15625   0.0471   0.6188      19524.67383       3031.71387
     40     261860.57813   0.0432   0.6418      18008.16406       2796.23633
     50     250002.78125   0.0410   0.6157      17008.57813       2641.02441
# Molecular dynamics simulation at 400.00 K
#  Step   Current energy Av shift Mx shift   Kinetic energy    Kinetic temp.
      0     250002.78125   0.0000   0.0000        966.02203        150.00006
     10     239285.14063   0.0392   0.6755      15780.82910       2450.38452
     20     226664.09375   0.0399   0.6372      15199.13965       2360.06201
     30     216332.76563   0.0426   0.6755      18692.47070       2902.49268
     40     207547.48438   0.0403   0.6755      17081.27148       2652.31201
     50     200138.81250   0.0399   0.6755      16780.89258       2605.67041
# Molecular dynamics simulation at 1000.00 K
#  Step   Current energy Av shift Mx shift   Kinetic energy    Kinetic temp.
      0     200138.81250   0.0000   0.0000       2576.05737        399.99997
     10     188753.09375   0.0388   0.6755      15558.47363       2415.85791
     20     182707.34375   0.0444   0.6755      18346.14844       2848.71704
     30     172009.95313   0.0452   0.6385      17532.99609       2722.45410
     40     166824.32813   0.0453   0.6755      17366.45703       2696.59448
     50     159248.04688   0.0443   0.6755      15651.97559       2430.37671
# Molecular dynamics simulation at 1000.00 K
#  Step   Current energy Av shift Mx shift   Kinetic energy    Kinetic temp.
      0     159248.04688   0.0000   0.0000       6440.14453       1000.00006
     10     150426.89063   0.0462   0.5871      16957.73633       2633.12988
     20     138956.14063   0.0588   0.6605      23852.58984       3703.73535
     30     132769.60938   0.0689   0.5773      29261.53906       4543.61572
     40     125580.42969   0.0764   0.5849      32944.23047       5115.44922
     50     117673.84375   0.0840   0.6393      38100.79688       5916.14063
     60     108834.51563   0.0889   0.6755      40393.53906       6272.14844
     70     103221.38281   0.0938   0.6755      42974.39453       6672.89355
     80      98140.17188   0.0991   0.6755      47007.33984       7299.11328
     90      87748.73438   0.1039   0.6755      50531.42188       7846.31836
    100      85546.32813   0.1067   0.6373      51281.24219       7962.74756
    110      79157.16406   0.0561   0.6021      19325.82422       3000.83716
    120      74021.67969   0.0610   0.6288      20898.06445       3244.96851
    130      65524.17969   0.0659   0.5739      22919.24023       3558.80859
    140      64288.58203   0.0707   0.6755      25312.01758       3930.34961
    150      58218.67188   0.0750   0.5806      28079.12500       4360.01514
    160      55354.63672   0.0792   0.6755      30458.31250       4729.44580
    170      51744.05078   0.0818   0.6755      31464.14844       4885.62793
    180      50399.39844   0.0859   0.6755      34139.92969       5301.11279
    190      46740.81641   0.0876   0.6253      33864.32031       5258.31738
    200      42400.62891   0.0911   0.6048      35641.89063       5534.33105
    210      37431.10938   0.0517   0.5188      14273.97266       2216.40576
    220      38112.82813   0.0566   0.6361      17304.46289       2686.96826
    230      37894.33594   0.0611   0.6755      19720.19922       3062.07422
    240      37573.57813   0.0633   0.5832      19920.09375       3093.11304
    250      34484.64453   0.0659   0.5785      20178.68750       3133.26636
    260      31642.73047   0.0689   0.5987      21539.46094       3344.56201
    270      30230.41797   0.0706   0.5363      22298.74219       3462.46021
    280      28916.40039   0.0742   0.6755      24753.29688       3843.59375
    290      28323.13281   0.0755   0.5286      24283.28906       3770.61279
    300      26578.53320   0.0776   0.5884      25400.98633       3944.16431
# Molecular dynamics simulation at 800.00 K
#  Step   Current energy Av shift Mx shift   Kinetic energy    Kinetic temp.
      0      26578.53320   0.0000   0.0000       6440.13867        999.99915
     10      22500.44727   0.0493   0.5289      12550.16699       1948.74011
     20      24002.83984   0.0516   0.5031      13396.97461       2080.22900
     30      22886.61719   0.0547   0.4871      14861.34375       2307.61035
     40      22697.41992   0.0568   0.5595      15691.52539       2436.51782
     50      21949.44922   0.0592   0.4981      16779.20898       2605.40894
     60      21877.88867   0.0615   0.6755      18143.33008       2817.22437
     70      20890.65234   0.0636   0.6755      19151.98828       2973.84473
     80      20571.21289   0.0644   0.5372      18186.47266       2823.92334
     90      19302.53320   0.0661   0.5550      19442.50000       3018.95410
    100      20385.10352   0.0686   0.5068      20914.46289       3247.51465
    110      17383.50195   0.0443   0.5199      11330.63965       1759.37671
    120      16941.57422   0.0446   0.6139      10801.20996       1677.16895
    130      17214.29492   0.0483   0.6755      13852.23438       2150.91992
    140      15896.86035   0.0483   0.6082      12392.75977       1924.29858
    150      16717.52930   0.0503   0.6133      13312.10352       2067.05054
    160      16863.48047   0.0514   0.5358      13096.50000       2033.57251
    170      17554.69141   0.0529   0.6273      13863.70215       2152.70068
    180      15789.26367   0.0549   0.6398      15636.67188       2428.00024
    190      15645.99609   0.0557   0.6057      15188.85156       2358.46460
    200      15724.80176   0.0566   0.5557      15828.51563       2457.78906
    210      13801.48047   0.0393   0.4990       8852.41113       1374.56726
    220      12449.25586   0.0412   0.5603       9472.58496       1470.86536
    230      12768.40820   0.0429   0.4925      10375.38574       1611.04871
    240      13026.10938   0.0438   0.5106      10758.77344       1670.57959
    250      13478.84473   0.0455   0.6371      11793.88965       1831.30835
    260      12166.83203   0.0458   0.4775      11229.75488       1743.71179
    270      14230.62891   0.0465   0.5405      11530.39160       1790.39343
    280      13911.08301   0.0490   0.6755      13330.32031       2069.87915
    290      13406.32813   0.0487   0.6755      12534.51563       1946.30981
    300      12621.77441   0.0499   0.5846      13090.06152       2032.57275
# Molecular dynamics simulation at 500.00 K
#  Step   Current energy Av shift Mx shift   Kinetic energy    Kinetic temp.
      0      12621.77441   0.0000   0.0000       5152.11279        799.99963
     10      10418.56641   0.0368   0.5326       7915.35547       1229.06494
     20      10381.76855   0.0384   0.5573       8496.91406       1319.36707
     30      10148.05859   0.0390   0.5629       8612.98730       1337.39050
     40      10397.83691   0.0395   0.5661       8386.30176       1302.19165
     50       9931.88184   0.0408   0.4804       9140.78320       1419.34448
     60      11538.13184   0.0406   0.4553       8411.86816       1306.16150
     70      11457.23633   0.0427   0.6755      10545.60352       1637.47949
     80      10058.56738   0.0430   0.5567      10049.43359       1560.43616
     90      11972.64258   0.0441   0.5257      10909.90723       1694.04712
    100      11598.27539   0.0450   0.5680      11283.99707       1752.13428
    110       9452.51660   0.0322   0.6594       7135.51221       1107.97400
    120       9708.27148   0.0316   0.4992       6292.48389        977.07190
    130       8531.66797   0.0333   0.5629       7433.00049       1154.16675
    140       9691.33984   0.0335   0.6049       7467.99268       1159.60022
    150       9028.73633   0.0339   0.4071       7025.28125       1090.85779
    160      10029.92090   0.0347   0.6755       8026.28027       1246.28894
    170      10186.73730   0.0353   0.5524       7897.88086       1226.35156
    180      10359.78711   0.0358   0.5250       7478.29346       1161.19971
    190       9315.06348   0.0362   0.4181       7658.22119       1189.13818
    200       8912.17090   0.0365   0.5520       7779.07422       1207.90381
    210       7673.06836   0.0286   0.4502       5231.61963        812.34515
    220       8291.31250   0.0293   0.6023       5779.39990        897.40228
    230       7751.45557   0.0302   0.6143       6257.35303        971.61694
    240       8451.47949   0.0301   0.4308       5834.27930        905.92371
    250       8343.38672   0.0303   0.4893       5806.58789        901.62390
    260       8961.94043   0.0315   0.5871       6571.44580       1020.38800
    270       7692.04980   0.0321   0.6092       6820.60889       1059.07703
    280       8004.71875   0.0317   0.5824       6306.29639        979.21667
    290       9272.94824   0.0329   0.5497       6871.34912       1066.95581
    300       8677.12207   0.0334   0.5250       7148.88184       1110.04993
# Molecular dynamics simulation at 300.00 K
#  Step   Current energy Av shift Mx shift   Kinetic energy    Kinetic temp.
      0       8677.12207   0.0000   0.0000       3220.07080        499.99982
     10       8120.13867   0.0271   0.5711       5543.62646        860.79230
     20       7243.41260   0.0278   0.6755       6297.42871        977.83972
     30       7801.12744   0.0277   0.4757       5245.39893        814.48474
     40       6892.92920   0.0288   0.4677       5918.22559        918.95856
     50       7560.14941   0.0287   0.5629       5592.47705        868.37762
     60       8047.85400   0.0289   0.5021       5722.61377        888.58472
     70       6864.59619   0.0298   0.5136       6150.71582        955.05872
     80       7421.00732   0.0307   0.5719       6689.55615       1038.72766
     90       7545.79443   0.0308   0.6755       6727.00049       1044.54187
    100       9845.61523   0.0309   0.5960       6538.63281       1015.29297
    110       7746.32568   0.0230   0.3601       4081.15454        633.70544
    120       7327.25391   0.0247   0.5282       5303.89893        823.56836
    130       9053.44922   0.0245   0.5735       5144.36377        798.79639
    140       8163.90137   0.0246   0.4620       4684.04590        727.32007
    150       7366.79932   0.0262   0.5545       5707.96387        886.30994
    160       6869.50732   0.0257   0.5267       5310.80664        824.64099
    170       8047.26416   0.0270   0.6721       6595.55908       1024.13220
    180       8054.87158   0.0268   0.4735       5676.46191        881.41846
    190       7453.55420   0.0265   0.4369       5544.42432        860.91620
    200       7293.70117   0.0275   0.4962       5951.33594        924.09979
    210       5379.59570   0.0210   0.4115       3903.23291        606.07849
    220       5502.53174   0.0217   0.6327       4402.16943        683.55139
    230       7835.43018   0.0218   0.6755       4426.41553        687.31622
    240       6918.18701   0.0232   0.5488       5260.98096        816.90424
    250       6191.63525   0.0230   0.4543       4791.51416        744.00732
    260       5719.78662   0.0234   0.4606       4935.60645        766.38135
    270       6464.88965   0.0238   0.6755       5569.85254        864.86456
    280       6213.68213   0.0244   0.5714       5265.22559        817.56329
    290       7538.87061   0.0249   0.5715       5469.19482        849.23486
    300       6458.43066   0.0251   0.4623       5445.36865        845.53522
# Conjugate gradients optimization
#  Step   Current energy Av shift Mx shift   Funcs         Gradient
      0       6458.43066   0.0000   0.0000       1     1.03442e+007
     10       2295.64600   0.0059   0.0989      21          93104.3
     20       2088.57910   0.0045   0.0624      41          23676.3
     30       1992.20410   0.0047   0.0660      61          13535.8
     40       1933.06189   0.0020   0.0284      81           5722.6
     50       1893.34558   0.0032   0.0623     101          7675.36
     60       1868.53662   0.0017   0.0284     121          3562.73
     70       1854.16028   0.0026   0.0451     141          3401.45
     80       1843.20166   0.0021   0.0415     161          2576.35
     90       1830.01611   0.0035   0.0631     181          3373.33
