# Supplementary material for: Computational Modeling of complete HOXB13 protein for predicting the functional effect of SNPs and the associated role in hereditary prostate cancer
Source: Sci Rep. 2017 Mar 8;7:43830. doi: 10.1038/srep43830 (PMC5363706; doi:10.1038/srep43830)
Supplement: Supplementary Dataset [file srep43830-s1.zip › SR Supplementary Data Files Complete/HOXB13 Modeller/HOXB13 Modeller/hoxb13.D00000008.d]

# Conjugate gradients optimization
#  Step   Current energy Av shift Mx shift   Funcs         Gradient
      0     430424.28125   0.0000   0.0000       1     1.49336e+007
     10      22439.65234   0.2857   7.9438      22          81098.9
     20      13925.38867   0.0773   2.2297      42          19573.8
     30      10454.90332   0.0497   1.5658      62          15467.9
     40       6702.50879   0.0391   1.3076      82          6254.06
     50       6054.67920   0.0092   0.3051     102           3748.5
     60       5335.39893   0.0655   1.5289     123          5929.18
     70       4593.24609   0.0435   1.1535     143          6982.52
     80       4047.13232   0.0139   0.4739     163          1571.75
     90       3904.04004   0.0081   0.3189     183          2473.27
     97       3849.24268   0.0074   0.3696     201          776.333
# Conjugate gradients optimization
#  Step   Current energy Av shift Mx shift   Funcs         Gradient
      0      40134.91016   0.0000   0.0000       1           156225
     10      39609.71484   0.0057   0.1568      24           195703
     20      36777.51953   0.0024   0.1367      44          61312.1
     30      36444.54297   0.0006   0.0569      64          20220.4
     40      34326.45313   0.0006   0.0571      87           494254
     50      33235.90234   0.0112   0.3276     108           121509
     60      32534.17188   0.0021   0.1326     128           166365
     70      32071.34375   0.0055   0.1431     149          90261.5
     80      30165.70117   0.0110   0.5803     170           355864
     90      27343.65625   0.0388   0.7288     191      2.6315e+006
     95      26870.74805   0.0024   0.1714     201          46032.6
# Conjugate gradients optimization
#  Step   Current energy Av shift Mx shift   Funcs         Gradient
      0     136523.79688   0.0000   0.0000       1     3.81496e+006
     10     135606.37500   0.0005   0.0621      21           452603
     13     135511.53125   0.0003   0.0083      31     1.37399e+007
# Conjugate gradients optimization
#  Step   Current energy Av shift Mx shift   Funcs         Gradient
      0     272472.34375   0.0000   0.0000       1     5.49652e+007
      1     272468.03125   0.0000   0.0022       8     1.52293e+007
# Conjugate gradients optimization
#  Step   Current energy Av shift Mx shift   Funcs         Gradient
      0     272789.90625   0.0000   0.0000       1     1.52357e+007
      1     272788.78125   0.0000   0.0017      10     1.27795e+007
# Conjugate gradients optimization
#  Step   Current energy Av shift Mx shift   Funcs         Gradient
      0     274050.37500   0.0000   0.0000       1     1.27872e+007
      1     274048.46875   0.0000   0.0012       8     4.14319e+006
# Conjugate gradients optimization
#  Step   Current energy Av shift Mx shift   Funcs         Gradient
      0     276226.90625   0.0000   0.0000       1     4.17773e+006
      1     276226.87500   0.0000   0.0013      10     1.12253e+007
# Conjugate gradients optimization
#  Step   Current energy Av shift Mx shift   Funcs         Gradient
      0     277654.53125   0.0000   0.0000       1     1.12377e+007
      1     277652.59375   0.0000   0.0012       8     3.21057e+006
# Conjugate gradients optimization
#  Step   Current energy Av shift Mx shift   Funcs         Gradient
      0     288968.90625   0.0000   0.0000       1     4.83261e+006
     10     286211.81250   0.0016   0.0966      24     2.38519e+006
     20     282418.68750   0.0253   0.3795      44     9.79904e+006
     30     269262.31250   0.0060   0.1226      65     5.42925e+007
     40     264736.34375   0.0132   0.2666      86     6.65504e+006
     50     258628.62500   0.0016   0.0323     107     1.87255e+007
     60     257579.85938   0.0005   0.0371     127     1.01184e+007
     70     256173.96875   0.0052   0.0604     147     1.11521e+007
     80     245160.45313   0.0061   0.2202     167     7.22452e+006
     90     242153.90625   0.0017   0.0849     188     1.35256e+007
     97     242446.96875   0.0039   0.0806     201     3.65257e+006
# Conjugate gradients optimization
#  Step   Current energy Av shift Mx shift   Funcs         Gradient
      0     259052.65625   0.0000   0.0000       1     8.22066e+006
     10     254014.79688   0.0045   0.1396      21     4.33284e+006
     14     253666.70313   0.0000   0.0010      54     8.10901e+008
# Conjugate gradients optimization
#  Step   Current energy Av shift Mx shift   Funcs         Gradient
      0     257681.29688   0.0000   0.0000       1     8.14509e+008
      1     257679.89063   0.0000   0.0002      11      2.6128e+008
# Molecular dynamics simulation at 150.00 K
#  Step   Current energy Av shift Mx shift   Kinetic energy    Kinetic temp.
      0     257679.89063   0.0000   0.0000        965.98566        149.99442
     10     254023.71875   0.0539   0.6237      19050.11328       2958.02588
     20     242551.96875   0.0523   0.6474      19945.82031       3097.10767
     30     232721.57813   0.0456   0.6755      17834.38867       2769.25317
     40     222941.54688   0.0423   0.6755      17233.90039       2676.01172
     50     213884.20313   0.0387   0.6481      14848.78320       2305.66016
# Molecular dynamics simulation at 400.00 K
#  Step   Current energy Av shift Mx shift   Kinetic energy    Kinetic temp.
      0     213884.20313   0.0000   0.0000        966.02039        149.99982
     10     206166.79688   0.0369   0.6755      13375.25391       2076.85620
     20     200245.20313   0.0411   0.6755      16901.91016       2624.46143
     30     189451.46875   0.0392   0.6755      15218.48242       2363.06543
     40     181004.04688   0.0390   0.6137      15010.26074       2330.73364
     50     176542.32813   0.0387   0.6755      15021.95410       2332.54932
# Molecular dynamics simulation at 1000.00 K
#  Step   Current energy Av shift Mx shift   Kinetic energy    Kinetic temp.
      0     176542.32813   0.0000   0.0000       2576.05664        399.99985
     10     168432.65625   0.0383   0.6749      15033.01758       2334.26733
     20     162400.76563   0.0432   0.6656      16906.49609       2625.17358
     30     155799.75000   0.0442   0.6755      16706.95898       2594.19019
     40     150418.26563   0.0455   0.6755      17675.74219       2744.61914
     50     143710.25000   0.0443   0.6755      16517.16406       2564.71973
# Molecular dynamics simulation at 1000.00 K
#  Step   Current energy Av shift Mx shift   Kinetic energy    Kinetic temp.
      0     143710.25000   0.0000   0.0000       6440.14258        999.99976
     10     135522.67188   0.0445   0.5609      16318.52441       2533.87573
     20     130453.24219   0.0561   0.6755      22561.96484       3503.33228
     30     123904.77344   0.0658   0.6755      28329.69141       4398.92188
     40     113590.60938   0.0731   0.6755      31920.01172       4956.41260
     50     106848.48438   0.0793   0.6755      35542.17578       5518.84814
     60     102052.79688   0.0858   0.6502      39759.98047       6173.77197
     70      93902.91406   0.0898   0.6516      41430.92188       6433.22900
     80      86049.35938   0.0949   0.6149      45384.91797       7047.18994
     90      82063.56250   0.0976   0.6755      47215.14063       7331.37939
    100      75132.92188   0.1010   0.6310      48905.95703       7593.92285
    110      66196.53906   0.0524   0.6409      16866.49805       2618.96289
    120      64955.26172   0.0596   0.6755      22020.14453       3419.20068
    130      61205.73828   0.0637   0.6614      22975.82617       3567.59497
    140      59114.94141   0.0687   0.5804      25236.77734       3918.66650
    150      54848.91406   0.0723   0.6248      26920.12305       4180.04980
    160      52493.84375   0.0757   0.6755      29386.42188       4563.00684
    170      50078.23828   0.0787   0.6755      30309.13086       4706.28174
    180      46580.63281   0.0820   0.6755      32703.53125       5078.07471
    190      42335.34375   0.0828   0.6713      31783.93359       4935.28320
    200      41046.25000   0.0863   0.6755      35057.34375       5443.56494
    210      36916.12500   0.0505   0.6537      15659.81055       2431.59326
    220      36961.87891   0.0551   0.6292      18614.98242       2890.46045
    230      36008.33203   0.0575   0.6490      19337.02148       3002.57593
    240      33698.86328   0.0595   0.6505      19240.30078       2987.55762
    250      32558.59570   0.0615   0.5530      19855.83008       3083.13452
    260      31095.78125   0.0639   0.5795      20882.85156       3242.60620
    270      30584.10938   0.0666   0.5607      22590.50195       3507.76343
    280      29047.01758   0.0690   0.6755      24433.85352       3793.99170
    290      28204.35352   0.0707   0.5831      24912.31836       3868.28589
    300      25373.47852   0.0720   0.6506      24849.15625       3858.47827
# Molecular dynamics simulation at 800.00 K
#  Step   Current energy Av shift Mx shift   Kinetic energy    Kinetic temp.
      0      25373.47852   0.0000   0.0000       6440.14111        999.99951
     10      20376.43359   0.0459   0.5126      12173.98730       1890.32837
     20      21683.60742   0.0481   0.6034      13036.94922       2024.32568
     30      20845.02539   0.0500   0.4938      13749.55371       2134.97607
     40      22263.77344   0.0522   0.5146      14792.65332       2296.94458
     50      21934.19727   0.0558   0.6390      17604.68555       2733.58569
     60      21241.49805   0.0562   0.5860      16706.38086       2594.10059
     70      19100.87891   0.0598   0.6159      19495.22852       3027.14160
     80      19512.25195   0.0597   0.6755      18651.97852       2896.20508
     90      19690.20898   0.0594   0.5443      17085.62305       2652.98779
    100      18574.99805   0.0608   0.5896      17877.04297       2775.87622
    110      15598.25684   0.0411   0.6601      10413.73340       1617.00317
    120      15944.84570   0.0426   0.5694      10664.35742       1655.91907
    130      15569.76270   0.0445   0.5822      11623.54883       1804.85852
    140      17256.41406   0.0457   0.6755      12375.63867       1921.64001
    150      16156.41895   0.0473   0.5847      12930.13965       2007.74072
    160      16744.35547   0.0487   0.6092      13310.70801       2066.83398
    170      15748.70410   0.0496   0.4947      13574.62695       2107.81421
    180      16389.68750   0.0515   0.6415      14646.53711       2274.25610
    190      16065.87305   0.0528   0.5518      15402.29395       2391.60693
    200      17617.55859   0.0529   0.4902      14613.03027       2269.05322
    210      13244.82910   0.0377   0.4659       8869.10449       1377.15930
    220      13187.96094   0.0406   0.6052      10817.50098       1679.69861
    230      13419.92480   0.0411   0.5181      10582.04395       1643.13782
    240      13445.97363   0.0418   0.5384      10561.20313       1639.90173
    250      13064.61230   0.0430   0.4911      11491.82715       1784.40527
    260      14616.02441   0.0441   0.6435      11817.11816       1834.91516
    270      13402.12891   0.0441   0.5156      11266.20605       1749.37170
    280      13515.76367   0.0445   0.4638      11492.93555       1784.57739
    290      13414.64453   0.0462   0.5251      12299.04004       1909.74609
    300      13502.09375   0.0467   0.6755      12903.23828       2003.56360
# Molecular dynamics simulation at 500.00 K
#  Step   Current energy Av shift Mx shift   Kinetic energy    Kinetic temp.
      0      13502.09375   0.0000   0.0000       5152.11719        800.00031
     10      10299.91797   0.0349   0.4886       7964.48926       1236.69421
     20      12040.53223   0.0356   0.5448       8004.99902       1242.98450
     30      11341.43652   0.0373   0.5553       9184.96289       1426.20459
     40      11831.39941   0.0381   0.4947       9151.43066       1420.99780
     50      11746.96289   0.0374   0.4652       8571.61914       1330.96704
     60      10302.45410   0.0385   0.5031       8892.62207       1380.81104
     70      10808.80762   0.0390   0.5022       9093.63184       1412.02307
     80      11344.90234   0.0399   0.5546       9795.75488       1521.04590
     90      11663.16406   0.0398   0.3937       8863.55078       1376.29700
    100       9915.02051   0.0412   0.4629      10139.54102       1574.42761
    110       8433.62598   0.0290   0.4673       5564.53271        864.03857
    120       8820.92871   0.0303   0.5256       6533.22998       1014.45404
    130       8662.50977   0.0307   0.4609       6259.39063        971.93335
    140       9528.51465   0.0314   0.4690       6289.64648        976.63135
    150       8636.76758   0.0325   0.5512       6902.71387       1071.82605
    160       9627.25684   0.0324   0.6755       7236.96191       1123.72668
    170       9529.02637   0.0328   0.4866       6798.00586       1055.56738
    180       8942.02441   0.0333   0.5430       6858.91602       1065.02527
    190       9062.17578   0.0336   0.6193       7049.09766       1094.55591
    200       8822.01074   0.0338   0.4186       6666.21045       1035.10266
    210       8174.93262   0.0278   0.5730       5715.57568        887.49188
    220       8320.01270   0.0292   0.6663       6099.83398        947.15802
    230       8477.83203   0.0294   0.5290       6120.87500        950.42517
    240       9347.66504   0.0302   0.5207       5991.32178        930.30865
    250       8383.01270   0.0308   0.5532       6672.97803       1036.15356
    260       9915.94238   0.0322   0.5682       7590.50732       1178.62378
    270       8250.27832   0.0319   0.5581       6717.93848       1043.13477
    280      10214.41699   0.0330   0.6755       8025.31494       1246.13904
    290       8769.92676   0.0328   0.4932       7038.47949       1092.90710
    300       8092.86475   0.0338   0.5225       7552.53809       1172.72815
# Molecular dynamics simulation at 300.00 K
#  Step   Current energy Av shift Mx shift   Kinetic energy    Kinetic temp.
      0       8092.86475   0.0000   0.0000       3220.07324        500.00018
     10       6739.04443   0.0264   0.5027       5556.27832        862.75684
     20       6863.83105   0.0271   0.5593       5886.11133        913.97198
     30       7208.93604   0.0272   0.4709       5467.15088        848.91748
     40       7522.40674   0.0277   0.4716       5747.90576        892.51196
     50       7731.53027   0.0289   0.4591       6390.22949        992.24945
     60       7647.94971   0.0287   0.5518       6044.25146        938.52734
     70       7437.37207   0.0290   0.6549       6495.24756       1008.55627
     80       7111.93213   0.0301   0.6587       6808.80273       1057.24390
     90       7346.44238   0.0297   0.5040       6347.58594        985.62793
    100       8709.60645   0.0305   0.5876       6876.86035       1067.81152
    110       6512.54150   0.0230   0.5505       5165.72070        802.11261
    120       6747.86670   0.0230   0.5182       4936.55762        766.52905
    130       7453.40479   0.0233   0.5518       4937.96875        766.74817
    140       7256.50000   0.0235   0.4868       4588.16748        712.43243
    150       6661.48584   0.0237   0.4246       4531.65234        703.65698
    160       6748.13965   0.0251   0.5158       5800.57568        900.69037
    170       7608.28076   0.0260   0.6051       6306.66260        979.27350
    180       7612.79980   0.0255   0.6417       6076.06689        943.46753
    190       7313.34814   0.0253   0.6561       5474.79932        850.10510
    200       7457.55176   0.0259   0.5058       5562.45605        863.71606
    210       6080.60693   0.0208   0.6090       4971.86182        772.01099
    220       6424.26709   0.0205   0.4762       4157.30566        645.52991
    230       6821.50781   0.0210   0.3774       4028.99780        625.60681
    240       6577.79980   0.0219   0.4628       4678.72705        726.49414
    250       8899.72168   0.0232   0.6331       5626.34863        873.63708
    260       7870.53711   0.0229   0.6577       5365.45459        833.12646
    270       7010.13330   0.0227   0.5833       4981.76904        773.54932
    280       7130.16357   0.0237   0.5039       5451.28271        846.45355
    290       6821.40918   0.0238   0.4216       5239.18652        813.52008
    300       8483.03418   0.0249   0.6755       6223.17822        966.31042
# Conjugate gradients optimization
#  Step   Current energy Av shift Mx shift   Funcs         Gradient
      0       8483.03418   0.0000   0.0000       1     6.27712e+007
     10       2232.37305   0.0035   0.0911      21          59482.3
     20       2023.51868   0.0042   0.0702      41          31680.4
     30       1950.64648   0.0056   0.0936      62          23891.4
     33       1940.52417   0.0005   0.0074      68           2880.9
