# Supplementary material for: Computational Modeling of complete HOXB13 protein for predicting the functional effect of SNPs and the associated role in hereditary prostate cancer
Source: Sci Rep. 2017 Mar 8;7:43830. doi: 10.1038/srep43830 (PMC5363706; doi:10.1038/srep43830)
Supplement: Supplementary Dataset [file srep43830-s1.zip › SR Supplementary Data Files Complete/HOXB13 Modeller/HOXB13 Modeller/hoxb13.D00000009.d]

# Conjugate gradients optimization
#  Step   Current energy Av shift Mx shift   Funcs         Gradient
      0     431276.71875   0.0000   0.0000       1     1.86558e+007
     10      24561.49023   0.1536   6.0717      21            37013
     20      14991.10938   0.1246   2.8351      41          17465.8
     30      11265.20313   0.1027   2.3844      61          14223.5
     40       7761.36768   0.0156   0.4169      81          7661.55
     50       7408.80176   0.0138   0.4080     104            13281
     60       6595.22998   0.0330   0.9659     124           6729.7
     70       5927.43994   0.0092   0.3856     144          4354.51
     80       5746.13770   0.0037   0.1731     165          5030.34
     90       5547.88623   0.0046   0.2701     186          2227.41
     98       5458.73389   0.0199   0.4688     201          7695.63
# Conjugate gradients optimization
#  Step   Current energy Av shift Mx shift   Funcs         Gradient
      0      55961.67578   0.0000   0.0000       1           284372
     10      54737.31641   0.0161   0.5619      22           304143
     20      53567.16797   0.0468   0.9369      43           715763
     30      46477.59766   0.0022   0.2046      63           194966
     40      45746.22266   0.0019   0.0535      83           131172
     45      45660.21094   0.0003   0.0064      95           390342
# Conjugate gradients optimization
#  Step   Current energy Av shift Mx shift   Funcs         Gradient
      0     230279.00000   0.0000   0.0000       1     9.76185e+006
     10     220808.06250   0.0464   0.8013      21     1.85021e+007
     20     140923.89063   0.0410   1.0898      42     9.10188e+006
     30     123865.17969   0.0022   0.1522      63     2.36496e+006
     40     120570.96875   0.0056   0.1974      85     1.29084e+006
     50     119087.07031   0.0008   0.0520     107     2.91964e+006
     60     115452.87500   0.0065   0.3225     127     1.95066e+006
     70     112096.92188   0.0343   0.9765     147     5.44546e+006
     80     105083.00000   0.0030   0.1417     168     1.04985e+006
     85     104586.58594   0.0003   0.0096     180      3.4656e+006
# Conjugate gradients optimization
#  Step   Current energy Av shift Mx shift   Funcs         Gradient
      0     211910.60938   0.0000   0.0000       1     1.38467e+007
      1     211886.12500   0.0001   0.0092       7     2.46511e+007
# Conjugate gradients optimization
#  Step   Current energy Av shift Mx shift   Funcs         Gradient
      0     212172.92188   0.0000   0.0000       1     2.46526e+007
      1     212164.32813   0.0000   0.0096       6     4.67325e+006
# Conjugate gradients optimization
#  Step   Current energy Av shift Mx shift   Funcs         Gradient
      0     214783.48438   0.0000   0.0000       1     4.69413e+006
     10     213794.48438   0.0042   0.1041      23     5.26397e+006
     17     211205.10938   0.0003   0.0074      46     1.58515e+009
# Conjugate gradients optimization
#  Step   Current energy Av shift Mx shift   Funcs         Gradient
      0     215489.23438   0.0000   0.0000       1     1.58529e+009
      1     215482.28125   0.0000   0.0021      10     6.53011e+008
# Conjugate gradients optimization
#  Step   Current energy Av shift Mx shift   Funcs         Gradient
      0     216809.65625   0.0000   0.0000       1     6.53011e+008
      1     216793.90625   0.0000   0.0013       9     2.47363e+007
# Conjugate gradients optimization
#  Step   Current energy Av shift Mx shift   Funcs         Gradient
      0     226243.28125   0.0000   0.0000       1     2.63231e+007
     10     221992.84375   0.0066   0.2103      25     1.32952e+007
     20     214577.57813   0.0123   0.1152      45     3.42346e+006
     30     210767.89063   0.0014   0.0834      66     1.92974e+006
     40     209064.29688   0.0026   0.0323      86     3.09222e+006
     48     208600.10938   0.0006   0.0058     111     4.71586e+008
# Conjugate gradients optimization
#  Step   Current energy Av shift Mx shift   Funcs         Gradient
      0     227322.48438   0.0000   0.0000       1     4.75844e+008
      1     227322.29688   0.0000   0.0000      14     3.59589e+007
# Conjugate gradients optimization
#  Step   Current energy Av shift Mx shift   Funcs         Gradient
      0     238087.70313   0.0000   0.0000       1     5.21083e+007
     10     224596.01563   0.0044   0.1605      24     6.11573e+006
     20     219815.59375   0.0030   0.0972      45      2.4354e+006
     30     218740.01563   0.0061   0.1509      65     1.31292e+007
     40     216951.65625   0.0016   0.1456      85     8.16036e+006
     50     215829.93750   0.0030   0.0371     105      1.5636e+007
     60     214118.89063   0.0018   0.0559     125     3.57408e+006
     70     213401.96875   0.0023   0.0558     146     5.31409e+006
     80     212725.15625   0.0013   0.0192     167     2.84716e+007
     81     212701.40625   0.0004   0.0065     169     1.31306e+007
# Molecular dynamics simulation at 150.00 K
#  Step   Current energy Av shift Mx shift   Kinetic energy    Kinetic temp.
      0     212701.40625   0.0000   0.0000        940.94666        146.10646
     10     216749.67188   0.0436   0.6322      13774.21094       2138.80469
     20     211155.15625   0.0441   0.6755      15364.44629       2385.73022
     30     204723.57813   0.0397   0.5971      14108.91699       2190.77661
     40     197188.75000   0.0364   0.5537      12432.65137       1930.49280
     50     189213.04688   0.0350   0.6755      12533.92383       1946.21790
# Molecular dynamics simulation at 400.00 K
#  Step   Current energy Av shift Mx shift   Kinetic energy    Kinetic temp.
      0     189213.04688   0.0000   0.0000        966.02148        149.99998
     10     185352.51563   0.0355   0.6755      14146.16895       2196.56104
     20     181153.35938   0.0380   0.6755      14490.91992       2250.09253
     30     174869.42188   0.0386   0.6755      15258.33008       2369.25293
     40     167187.12500   0.0382   0.6755      15969.38574       2479.66284
     50     167724.75000   0.0377   0.6755      15926.64941       2473.02686
# Molecular dynamics simulation at 1000.00 K
#  Step   Current energy Av shift Mx shift   Kinetic energy    Kinetic temp.
      0     167724.75000   0.0000   0.0000       2576.05859        400.00015
     10     157441.17188   0.0354   0.6058      12921.23438       2006.35803
     20     151318.81250   0.0416   0.5868      15397.80957       2390.91064
     30     146967.75000   0.0450   0.6755      19012.17773       2952.13550
     40     139856.35938   0.0424   0.6282      16093.90625       2498.99780
     50     134244.39063   0.0428   0.6065      15997.51367       2484.03052
# Molecular dynamics simulation at 1000.00 K
#  Step   Current energy Av shift Mx shift   Kinetic energy    Kinetic temp.
      0     134244.39063   0.0000   0.0000       6440.14502       1000.00012
     10     131949.09375   0.0447   0.6755      18617.89844       2890.91333
     20     126535.72656   0.0545   0.6755      22861.71875       3549.87695
     30     119023.21094   0.0620   0.5679      25459.45703       3953.24341
     40     111393.10156   0.0696   0.6755      29709.04883       4613.10303
     50     102597.50000   0.0757   0.6731      32880.54688       5105.56055
     60      95332.07813   0.0798   0.6031      34229.38672       5315.00342
     70      88097.83594   0.0875   0.6755      41194.98438       6396.59375
     80      79863.42188   0.0909   0.6295      42103.05078       6537.59473
     90      73228.46094   0.0950   0.6755      45046.05078       6994.57178
    100      65460.47266   0.1004   0.6755      49662.29297       7711.36377
    110      61967.03906   0.0499   0.5410      15396.10547       2390.64624
    120      59997.42578   0.0570   0.6755      19877.63672       3086.52051
    130      55593.40234   0.0618   0.5482      21700.57813       3369.57959
    140      51766.83203   0.0664   0.6099      24366.59766       3783.54858
    150      48492.34375   0.0708   0.6755      27451.51758       4262.56250
    160      46833.82813   0.0749   0.6755      29791.45117       4625.89844
    170      44902.48438   0.0785   0.6755      31695.57227       4921.56250
    180      44554.98438   0.0820   0.6755      33454.56641       5194.69238
    190      40263.41016   0.0843   0.6265      34173.05078       5306.25586
    200      36639.90234   0.0861   0.5670      34005.81250       5280.28760
    210      33242.20703   0.0490   0.5517      14050.07227       2181.63940
    220      32960.90234   0.0538   0.5749      16831.88867       2613.58887
    230      30690.64258   0.0558   0.6755      17353.25977       2694.54517
    240      27604.61133   0.0588   0.6364      18545.75977       2879.71191
    250      27798.72461   0.0607   0.5321      18902.63867       2935.12671
    260      26370.03125   0.0642   0.5628      21246.13281       3299.01514
    270      25948.56641   0.0668   0.6755      22589.32422       3507.58057
    280      26797.11523   0.0689   0.6755      23930.76367       3715.87402
    290      25144.92969   0.0702   0.6231      24107.24023       3743.27661
    300      23947.95508   0.0719   0.5759      24584.27734       3817.34888
# Molecular dynamics simulation at 800.00 K
#  Step   Current energy Av shift Mx shift   Kinetic energy    Kinetic temp.
      0      23947.95508   0.0000   0.0000       6440.14795       1000.00061
     10      19477.74805   0.0451   0.5253      11685.52051       1814.48120
     20      20239.08008   0.0472   0.4657      11985.14160       1861.00525
     30      20025.44141   0.0501   0.6687      14166.16992       2199.66650
     40      19699.22266   0.0524   0.6755      15128.48926       2349.09180
     50      19199.47070   0.0547   0.6281      16703.36133       2593.63159
     60      19237.16797   0.0546   0.5331      15740.46777       2444.11743
     70      20256.71875   0.0566   0.5868      16540.87695       2568.40161
     80      17324.55664   0.0588   0.6755      18295.79688       2840.89868
     90      17867.40625   0.0597   0.6551      17949.00977       2787.05103
    100      17271.50000   0.0591   0.5154      17012.58008       2641.64600
    110      14154.54395   0.0405   0.4917       9687.72363       1504.27124
    120      15029.10254   0.0422   0.6755      11313.73340       1756.75159
    130      15306.25684   0.0432   0.4735      10897.80664       1692.16809
    140      15070.33984   0.0446   0.5910      11475.01953       1781.79553
    150      14656.49609   0.0457   0.4398      11450.20410       1777.94226
    160      13912.94043   0.0468   0.4773      12291.53906       1908.58142
    170      14129.63574   0.0479   0.5173      12571.87109       1952.11023
    180      14652.59961   0.0487   0.5655      13076.46484       2030.46155
    190      14317.80371   0.0490   0.5273      12435.32715       1930.90820
    200      13736.47559   0.0511   0.6755      14154.76172       2197.89526
    210      10834.06934   0.0369   0.4975       8411.82422       1306.15466
    220      11042.32813   0.0376   0.4933       8457.07910       1313.18164
    230      11175.24902   0.0385   0.5367       8819.45020       1369.44922
    240      13029.08984   0.0401   0.5998       9408.22949       1460.87256
    250      11768.53027   0.0415   0.4922       9850.16113       1529.49390
    260      12633.91211   0.0409   0.4591       9153.87598       1421.37756
    270      12766.85938   0.0419   0.6379       9859.28613       1530.91077
    280      12672.59180   0.0423   0.4328       9456.34961       1468.34448
    290      13664.75684   0.0445   0.6755      11823.70508       1835.93799
    300      12261.51172   0.0440   0.5253      10348.99316       1606.95056
# Molecular dynamics simulation at 500.00 K
#  Step   Current energy Av shift Mx shift   Kinetic energy    Kinetic temp.
      0      12261.51172   0.0000   0.0000       5152.11133        799.99939
     10      11167.17676   0.0359   0.4760       8217.77344       1276.02319
     20      11863.48535   0.0371   0.6755       8916.97949       1384.59314
     30      10422.26367   0.0362   0.6006       7431.09033       1153.87024
     40      10369.92676   0.0369   0.4192       7565.55176       1174.74878
     50       9239.32715   0.0379   0.5877       8405.62305       1305.19177
     60      10840.00879   0.0385   0.4473       8062.03516       1251.84082
     70      11418.54785   0.0392   0.5553       8742.76465       1357.54175
     80      10877.21973   0.0401   0.5526       9325.58105       1448.03918
     90      12389.81250   0.0403   0.6755       9471.81250       1470.74548
    100      12306.29883   0.0419   0.6606      10438.91504       1620.91333
    110       9670.76758   0.0299   0.5442       6781.60449       1053.02063
    120       8779.43457   0.0303   0.5813       6519.35791       1012.29999
    130       9005.75586   0.0311   0.5783       6549.54004       1016.98657
    140       9093.52539   0.0313   0.4877       6351.95898        986.30695
    150       9549.77930   0.0326   0.6755       7509.51318       1166.04736
    160       9212.75293   0.0332   0.6358       7488.50879       1162.78589
    170       9473.48047   0.0337   0.5146       7217.01855       1120.63000
    180      10715.71973   0.0357   0.5944       9024.19629       1401.24133
    190       9872.38574   0.0349   0.4981       7860.79688       1220.59338
    200      10131.94238   0.0362   0.5549       8913.82031       1384.10266
    210       7533.38135   0.0266   0.5282       5553.85986        862.38129
    220       8146.79785   0.0272   0.6043       5723.72461        888.75720
    230       7610.92285   0.0278   0.5557       5554.51660        862.48328
    240       9678.79004   0.0284   0.5210       5956.13037        924.84430
    250       9199.47949   0.0305   0.6331       8105.88184       1258.64917
    260       7783.47510   0.0307   0.5645       7399.42969       1148.95410
    270       8376.50391   0.0302   0.5283       6544.55420       1016.21240
    280       8377.02539   0.0302   0.4773       6134.44629        952.53247
    290       8572.48340   0.0317   0.5961       7489.83301       1162.99158
    300       8342.35938   0.0318   0.5559       7308.18359       1134.78577
# Molecular dynamics simulation at 300.00 K
#  Step   Current energy Av shift Mx shift   Kinetic energy    Kinetic temp.
      0       8342.35938   0.0000   0.0000       3220.07080        499.99982
     10       6719.75977   0.0253   0.5542       5378.64551        835.17474
     20       7211.33398   0.0263   0.5351       5727.41211        889.32983
     30       8684.76074   0.0268   0.6755       6045.14844        938.66663
     40       8378.03125   0.0269   0.5947       5819.79102        903.67407
     50       8011.32227   0.0285   0.6755       7191.38135       1116.64917
     60       7960.23633   0.0275   0.5428       5755.84863        893.74530
     70       8532.13281   0.0285   0.5185       6003.11230        932.13947
     80       7711.02197   0.0286   0.5171       5778.46631        897.25732
     90       7760.94824   0.0294   0.6755       6696.35010       1039.78271
    100       8335.55273   0.0300   0.5714       6926.85449       1075.57446
    110       6320.44873   0.0219   0.6573       4686.91406        727.76538
    120       6047.79199   0.0219   0.4730       4084.98389        634.30005
    130       6094.77490   0.0232   0.4933       4800.54443        745.40948
    140       5945.37061   0.0235   0.4133       4542.11377        705.28137
    150       6107.50684   0.0237   0.5171       4614.46875        716.51636
    160       6741.16260   0.0243   0.4474       4834.52344        750.68561
    170       6982.05762   0.0243   0.4595       4786.81250        743.27722
    180       7208.16797   0.0248   0.5078       5160.97412        801.37555
    190       7471.25439   0.0256   0.4538       5379.64941        835.33063
    200       7877.08984   0.0255   0.4950       5303.47021        823.50177
    210       6239.03662   0.0215   0.5924       5107.15430        793.01862
    220       7413.61914   0.0215   0.5822       5218.55371        810.31628
    230       5746.78418   0.0223   0.6431       5419.60938        841.53540
    240       6148.72998   0.0221   0.4907       4667.44678        724.74261
    250       6224.08643   0.0222   0.5388       4578.18701        710.88269
    260       6344.36328   0.0220   0.3926       4001.26343        621.30029
    270       5810.44385   0.0228   0.4884       4708.41064        731.10333
    280       6583.39600   0.0232   0.4281       4554.53467        707.21008
    290       7268.72461   0.0240   0.5135       5254.68799        815.92706
    300       7030.04541   0.0239   0.5588       5005.20557        777.18848
# Conjugate gradients optimization
#  Step   Current energy Av shift Mx shift   Funcs         Gradient
      0       7030.04541   0.0000   0.0000       1     9.67101e+006
     10       2312.76782   0.0056   0.1146      21          94450.1
     20       2057.76318   0.0040   0.0749      41          26317.6
     30       1954.71265   0.0049   0.0745      61          13503.7
     40       1892.81165   0.0030   0.0473      81          10169.2
     50       1858.12280   0.0032   0.0670     101          6171.91
     56       1844.15186   0.0007   0.0087     113          2489.61
