# Supplementary material for: Computational Modeling of complete HOXB13 protein for predicting the functional effect of SNPs and the associated role in hereditary prostate cancer
Source: Sci Rep. 2017 Mar 8;7:43830. doi: 10.1038/srep43830 (PMC5363706; doi:10.1038/srep43830)
Supplement: Supplementary Dataset [file srep43830-s1.zip › SR Supplementary Data Files Complete/HOXB13 Modeller/HOXB13 Modeller/hoxb13.D00000010.d]

# Conjugate gradients optimization
#  Step   Current energy Av shift Mx shift   Funcs         Gradient
      0     434583.40625   0.0000   0.0000       1     1.51269e+007
     10      22931.37109   0.2763   7.2883      21          67161.6
     20      14034.13867   0.2849   7.6231      41          43153.2
     30      11330.28613   0.0405   1.9937      61          19036.6
     40      10173.89160   0.0612   1.7447      81           171432
     50       9352.95020   0.0234   0.9309     101          3226.76
     60       8906.05762   0.0652   1.6948     122          20937.5
     70       6052.82617   0.0046   0.1618     142          6613.69
     80       5816.49756   0.0241   0.5934     163          4749.15
     90       5601.74902   0.0061   0.2197     183          1541.34
     99       5538.74219   0.0020   0.0970     201          7701.34
# Conjugate gradients optimization
#  Step   Current energy Av shift Mx shift   Funcs         Gradient
      0      56771.55859   0.0000   0.0000       1           770662
     10      53493.47266   0.0677   1.2786      21           765734
     20      41040.26563   0.1264   2.2581      41           669565
     30      35059.14453   0.0081   0.2643      61           328687
     40      34648.09375   0.0041   0.1326      81           298774
     50      33840.90234   0.0088   0.2845     105           100933
     60      33223.03516   0.0023   0.0988     125          31680.7
     65      33105.53516   0.0004   0.0083     137     1.32529e+006
# Conjugate gradients optimization
#  Step   Current energy Av shift Mx shift   Funcs         Gradient
      0     167423.54688   0.0000   0.0000       1     3.31371e+007
      1     167422.92188   0.0000   0.0002      10     8.43442e+006
# Conjugate gradients optimization
#  Step   Current energy Av shift Mx shift   Funcs         Gradient
      0     335607.37500   0.0000   0.0000       1     3.37504e+007
      1     335607.18750   0.0000   0.0002      10     6.87215e+007
# Conjugate gradients optimization
#  Step   Current energy Av shift Mx shift   Funcs         Gradient
      0     335882.78125   0.0000   0.0000       1     6.87248e+007
      1     335882.25000   0.0000   0.0003      10     6.27508e+007
# Conjugate gradients optimization
#  Step   Current energy Av shift Mx shift   Funcs         Gradient
      0     336480.78125   0.0000   0.0000       1     6.27592e+007
      1     336479.87500   0.0000   0.0002      10     2.27903e+007
# Conjugate gradients optimization
#  Step   Current energy Av shift Mx shift   Funcs         Gradient
      0     337574.65625   0.0000   0.0000       1     2.28051e+007
     10     335673.75000   0.0181   0.3935      22     1.88635e+008
     20     334022.18750   0.0010   0.0387      42      4.2034e+006
     30     333042.75000   0.0009   0.0179      67     1.68103e+009
     31     333021.81250   0.0002   0.0046      74     5.62526e+008
# Conjugate gradients optimization
#  Step   Current energy Av shift Mx shift   Funcs         Gradient
      0     334673.00000   0.0000   0.0000       1     5.62651e+008
      1     334669.87500   0.0000   0.0026       8     4.77193e+009
# Conjugate gradients optimization
#  Step   Current energy Av shift Mx shift   Funcs         Gradient
      0     348297.65625   0.0000   0.0000       1     4.77444e+009
      1     348289.53125   0.0000   0.0010      11     8.46543e+008
# Conjugate gradients optimization
#  Step   Current energy Av shift Mx shift   Funcs         Gradient
      0     420613.71875   0.0000   0.0000       1     9.06519e+008
     10     372556.65625   0.0107   0.1930      21     2.82737e+007
     20     352996.28125   0.0047   0.3102      41     1.66409e+007
     30     347389.18750   0.0027   0.0567      61     9.79598e+006
     33     347137.43750   0.0003   0.0051      67     2.20271e+007
# Conjugate gradients optimization
#  Step   Current energy Av shift Mx shift   Funcs         Gradient
      0     354994.93750   0.0000   0.0000       1     2.66392e+007
     10     349228.87500   0.0066   0.2484      21     1.32192e+007
     20     340367.46875   0.0103   0.2091      42     3.16247e+007
     30     337844.40625   0.0077   0.1855      64     1.71998e+007
     40     334330.12500   0.0097   0.2609      84     7.22591e+007
     50     324734.96875   0.0221   0.2708     104     3.28311e+007
     60     313672.18750   0.0039   0.1697     124     3.38713e+006
     70     311647.87500   0.0024   0.0419     144     8.76273e+006
     80     304288.50000   0.0372   0.4443     164     2.99614e+007
     90     296694.71875   0.0038   0.1609     187     3.88999e+006
     97     296303.09375   0.0022   0.0358     201     5.40843e+006
# Molecular dynamics simulation at 150.00 K
#  Step   Current energy Av shift Mx shift   Kinetic energy    Kinetic temp.
      0     295443.37500   0.0000   0.0000        957.99994        148.75443
     10     288801.84375   0.0472   0.6755      18377.33203       2853.55908
     20     277707.53125   0.0500   0.6755      21279.18750       3304.14771
     30     263938.50000   0.0460   0.6755      19361.15430       3006.32324
     40     248657.48438   0.0420   0.6755      16567.01172       2572.45972
     50     240294.37500   0.0417   0.6755      17563.37891       2727.17163
# Molecular dynamics simulation at 400.00 K
#  Step   Current energy Av shift Mx shift   Kinetic energy    Kinetic temp.
      0     240294.37500   0.0000   0.0000        966.02240        150.00012
     10     233681.04688   0.0405   0.6755      18099.06641       2810.35107
     20     221745.98438   0.0415   0.6755      17608.27734       2734.14331
     30     210186.87500   0.0412   0.6755      17829.77148       2768.53613
     40     201999.71875   0.0396   0.5809      15219.75098       2363.26245
     50     192356.04688   0.0397   0.6755      15589.01367       2420.60010
# Molecular dynamics simulation at 1000.00 K
#  Step   Current energy Av shift Mx shift   Kinetic energy    Kinetic temp.
      0     192356.04688   0.0000   0.0000       2576.05469        399.99954
     10     187553.64063   0.0390   0.6755      15165.34473       2354.81445
     20     180100.40625   0.0443   0.6755      17695.25391       2747.64868
     30     167133.23438   0.0445   0.6408      16503.63867       2562.61938
     40     160017.67188   0.0462   0.6061      17674.95313       2744.49658
     50     154724.34375   0.0458   0.6472      16787.55469       2606.70483
# Molecular dynamics simulation at 1000.00 K
#  Step   Current energy Av shift Mx shift   Kinetic energy    Kinetic temp.
      0     154724.34375   0.0000   0.0000       6440.14453       1000.00006
     10     147888.03125   0.0448   0.6242      15759.24805       2447.03345
     20     138627.89063   0.0565   0.6006      21723.56250       3373.14844
     30     135190.32813   0.0669   0.6755      27627.92773       4289.95508
     40     126755.64844   0.0758   0.6755      32935.25000       5114.05469
     50     114770.64844   0.0832   0.6755      37169.46094       5771.52637
     60     109055.41406   0.0896   0.6755      40777.48047       6331.76514
     70     101296.85156   0.0950   0.6490      43812.44141       6803.02197
     80      93079.50781   0.0982   0.6040      44720.42578       6944.01025
     90      89759.50000   0.1017   0.6397      46835.73438       7272.46680
    100      81582.67969   0.1065   0.6470      51095.17969       7933.85645
    110      76122.23438   0.0551   0.5771      18316.95313       2844.18384
    120      73834.39063   0.0617   0.6755      22331.00391       3467.46973
    130      69696.80469   0.0675   0.6655      25383.99219       3941.52563
    140      64689.07813   0.0709   0.6584      25989.16016       4035.49365
    150      63242.62891   0.0746   0.6755      27683.50781       4298.58496
    160      59281.73438   0.0773   0.6755      28404.95313       4410.60840
    170      56906.92578   0.0811   0.6755      29888.59570       4640.98242
    180      54839.48828   0.0863   0.6755      34640.53516       5378.84473
    190      51490.23047   0.0889   0.6755      35296.44922       5480.69238
    200      47297.63281   0.0911   0.6187      35635.47656       5533.33545
    210      44535.88281   0.0539   0.6182      16777.25000       2605.10474
    220      41341.62891   0.0577   0.5990      18507.81055       2873.81934
    230      41309.60938   0.0612   0.6755      20775.89258       3225.99805
    240      38510.26172   0.0637   0.6755      21392.86328       3321.79883
    250      38566.85547   0.0672   0.6371      23202.85547       3602.84717
    260      35835.39063   0.0700   0.6755      24550.62891       3812.12427
    270      35241.11719   0.0727   0.6755      26733.28906       4151.03906
    280      32439.85547   0.0737   0.6291      25474.31641       3955.55078
    290      31038.87109   0.0753   0.5795      25592.10547       3973.84058
    300      30076.95898   0.0774   0.5801      26658.57227       4139.43750
# Molecular dynamics simulation at 800.00 K
#  Step   Current energy Av shift Mx shift   Kinetic energy    Kinetic temp.
      0      30076.95898   0.0000   0.0000       6440.14746       1000.00055
     10      25544.98633   0.0498   0.6701      14148.89258       2196.98389
     20      24522.57031   0.0524   0.5525      15067.61914       2339.64014
     30      26201.50977   0.0545   0.5910      16048.51465       2491.94971
     40      23890.22070   0.0569   0.6755      16763.22266       2602.92676
     50      22590.00781   0.0581   0.5657      16163.21582       2509.76001
     60      21649.27539   0.0599   0.5476      16860.50391       2618.03198
     70      21493.05078   0.0622   0.4791      17879.11523       2776.19800
     80      20317.86719   0.0640   0.5562      18611.50391       2889.92041
     90      20283.31250   0.0663   0.6755      20338.88086       3158.14063
    100      21043.68945   0.0682   0.6755      21504.75586       3339.17310
    110      16922.21680   0.0421   0.5069       9640.63770       1496.95996
    120      16821.56836   0.0445   0.5575      10810.64355       1678.63379
    130      16999.06445   0.0466   0.5663      11955.24512       1856.36304
    140      17061.34961   0.0488   0.5901      13099.93945       2034.10657
    150      17517.91211   0.0487   0.5523      12109.77051       1880.35706
    160      17092.46680   0.0512   0.5899      13715.02930       2129.61523
    170      17121.29102   0.0532   0.5222      14333.09082       2225.58545
    180      17778.69141   0.0556   0.5898      15802.55762       2453.75830
    190      18551.40234   0.0578   0.5885      17276.09180       2682.56299
    200      16007.35645   0.0578   0.6702      16446.79297       2553.79272
    210      13379.81348   0.0404   0.5462       9243.49121       1435.29260
    220      13175.20801   0.0428   0.4997      10587.67480       1644.01208
    230      14471.63867   0.0438   0.6073      10978.36719       1704.67725
    240      13897.16504   0.0453   0.6318      11375.94531       1766.41162
    250      13486.02637   0.0458   0.5549      11301.34766       1754.82837
    260      13630.67676   0.0471   0.4504      11669.28418       1811.96008
    270      13367.92773   0.0486   0.5456      12664.72949       1966.52893
    280      13977.15820   0.0498   0.6556      13283.93750       2062.67700
    290      14628.01563   0.0497   0.4675      12295.12988       1909.13892
    300      14290.65430   0.0506   0.5571      12600.49219       1956.55444
# Molecular dynamics simulation at 500.00 K
#  Step   Current energy Av shift Mx shift   Kinetic energy    Kinetic temp.
      0      14290.65430   0.0000   0.0000       5152.11133        799.99939
     10      11515.12891   0.0393   0.5137       9219.77539       1431.61011
     20      11411.74316   0.0402   0.5516       9217.71387       1431.29004
     30      11495.26758   0.0424   0.6685      10797.55566       1676.60156
     40      12465.68164   0.0431   0.5786      10591.50293       1644.60657
     50      12344.28320   0.0438   0.5065      10542.62891       1637.01758
     60      13228.18555   0.0460   0.6665      12957.04785       2011.91895
     70      12994.65527   0.0464   0.6755      12047.79785       1870.73425
     80      14034.23242   0.0473   0.6755      12411.93555       1927.27612
     90      14822.08594   0.0472   0.4883      11460.97168       1779.61414
    100      12473.87012   0.0485   0.5801      12081.70898       1875.99976
    110       9321.67969   0.0332   0.4405       6829.31738       1060.42932
    120      10301.13574   0.0342   0.5686       7146.88818       1109.74048
    130      10549.58203   0.0354   0.4961       7693.39307       1194.59949
    140      10459.69043   0.0359   0.5228       7675.09229       1191.75781
    150      10188.48438   0.0371   0.5673       8393.59277       1303.32373
    160      11969.85840   0.0391   0.6520       9742.00684       1512.70020
    170      12991.33105   0.0396   0.5946       9733.67480       1511.40637
    180      10987.77246   0.0406   0.4752       9841.36328       1528.12781
    190      10877.15918   0.0410   0.5651       9760.60742       1515.58838
    200      11900.57617   0.0419   0.4538       9887.32422       1535.26440
    210       9068.66016   0.0324   0.6556       8115.77734       1260.18567
    220      10882.72266   0.0320   0.4379       6678.50977       1037.01245
    230       9683.40527   0.0337   0.4787       7360.39404       1142.89282
    240       9418.64551   0.0340   0.5094       7325.58496       1137.48779
    250       9525.09473   0.0344   0.4439       7300.15918       1133.53967
    260      10086.65430   0.0360   0.5105       8288.99121       1287.08167
    270      10000.85156   0.0359   0.6097       8036.80127       1247.92261
    280      11250.34473   0.0381   0.6755       9972.90723       1548.55347
    290       9989.65918   0.0381   0.6642       9925.07910       1541.12683
    300      10676.86719   0.0376   0.5014       8339.46582       1294.91919
# Molecular dynamics simulation at 300.00 K
#  Step   Current energy Av shift Mx shift   Kinetic energy    Kinetic temp.
      0      10676.86719   0.0000   0.0000       3220.07129        499.99988
     10       8572.62109   0.0303   0.5120       6353.95215        986.61646
     20       8920.16113   0.0319   0.6755       7576.80518       1176.49622
     30       9961.20605   0.0327   0.5145       7495.46436       1163.86597
     40      10165.49512   0.0344   0.5582       8701.18750       1351.08582
     50       8835.21875   0.0344   0.5485       8334.22363       1294.10510
     60       9093.29883   0.0344   0.4668       7700.89160       1195.76392
     70       9790.80859   0.0350   0.6400       8135.59473       1263.26282
     80       9781.31934   0.0360   0.5498       8770.45215       1361.84094
     90      10222.25195   0.0355   0.5967       8087.11035       1255.73438
    100      10500.26074   0.0366   0.5528       8902.21289       1382.30029
    110       8494.00195   0.0265   0.5088       5734.90527        890.49335
    120       9737.96289   0.0275   0.5986       6497.44043       1008.89673
    130       8122.20117   0.0282   0.5479       6442.56592       1000.37604
    140       9098.21777   0.0284   0.4841       6065.24023        941.78644
    150       8147.69727   0.0294   0.5511       6824.69482       1059.71155
    160       8124.36133   0.0291   0.5228       6154.85596        955.70160
    170       8828.31055   0.0301   0.6484       7106.86084       1103.52515
    180       8621.72363   0.0310   0.5662       6958.23340       1080.44690
    190       9707.43066   0.0317   0.6283       8057.19824       1251.08972
    200      10029.74707   0.0321   0.4905       7488.73779       1162.82141
    210       7111.41943   0.0241   0.5516       4965.25488        770.98505
    220       7972.42627   0.0244   0.5875       5204.86426        808.19067
    230       6654.97803   0.0258   0.5112       5630.16064        874.22900
    240       8511.63672   0.0265   0.5358       5954.08936        924.52734
    250       9019.10938   0.0273   0.5684       6222.37158        966.18518
    260       8210.72559   0.0280   0.5950       7018.10010       1089.74268
    270       8957.11328   0.0277   0.4944       6225.56836        966.68152
    280       8485.21094   0.0285   0.6755       6924.47363       1075.20471
    290       8919.10156   0.0283   0.4278       5863.33789        910.43585
    300       8678.40527   0.0299   0.5759       7096.89404       1101.97754
# Conjugate gradients optimization
#  Step   Current energy Av shift Mx shift   Funcs         Gradient
      0       8678.40527   0.0000   0.0000       1     1.43951e+007
     10       2507.14404   0.0049   0.1029      21           119324
     20       2159.24731   0.0047   0.0856      41          35869.6
     30       2061.16528   0.0033   0.0643      62          16371.5
     40       1984.67456   0.0044   0.0567      82          11470.1
     50       1939.40393   0.0032   0.0376     102          7593.62
     55       1925.31152   0.0007   0.0090     113          3066.74
