# Supplementary material for: Computational Modeling of complete HOXB13 protein for predicting the functional effect of SNPs and the associated role in hereditary prostate cancer
Source: Sci Rep. 2017 Mar 8;7:43830. doi: 10.1038/srep43830 (PMC5363706; doi:10.1038/srep43830)
Supplement: Supplementary Dataset [file srep43830-s1.zip › SR Supplementary Data Files Complete/HOXB13 Modeller/HOXB13 Modeller/hoxb13.D00000011.d]

# Conjugate gradients optimization
#  Step   Current energy Av shift Mx shift   Funcs         Gradient
      0     436066.37500   0.0000   0.0000       1     1.55565e+007
     10      21199.88281   0.3132   7.8808      21            71872
     20      13298.97949   0.1585   4.7769      41          16928.8
     30      10350.92578   0.0281   2.0726      61           6224.2
     40       9580.76563   0.0086   0.3210      81          15364.6
     50       9063.89355   0.0259   0.8240     101          9820.47
     60       6433.68604   0.1822   4.8383     121          11827.1
     70       5018.13770   0.0455   1.0443     142          5031.85
     80       4661.84180   0.0137   0.3386     164          2602.24
     90       4451.11572   0.0232   0.4756     184           3245.2
     98       4314.41260   0.0059   0.1999     201          1686.31
# Conjugate gradients optimization
#  Step   Current energy Av shift Mx shift   Funcs         Gradient
      0      44769.29297   0.0000   0.0000       1           145182
     10      41472.81250   0.1345   2.7852      22           552121
     20      32297.89648   0.0138   0.4217      43           393638
# Conjugate gradients optimization
#  Step   Current energy Av shift Mx shift   Funcs         Gradient
      0     159274.56250   0.0000   0.0000       1     3.64359e+007
     10     155461.37500   0.0195   0.4774      21      2.3304e+006
     20     149745.95313   0.0071   0.2352      42      2.7984e+006
     30     144596.09375   0.0031   0.1970      63     1.34365e+006
     40     142333.98438   0.0057   0.1568      84     2.43126e+006
# Conjugate gradients optimization
#  Step   Current energy Av shift Mx shift   Funcs         Gradient
      0     280456.43750   0.0000   0.0000       1     6.72117e+006
     10     276691.93750   0.0170   0.3041      21      8.0963e+006
     20     267136.40625   0.0032   0.0895      41     1.50039e+007
     30     263152.50000   0.0026   0.2319      62     3.83326e+006
     40     260935.93750   0.0046   0.1046      82     5.98746e+006
     50     259271.40625   0.0010   0.0262     103     6.47382e+006
     52     259218.35938   0.0003   0.0057     107     8.15557e+007
# Conjugate gradients optimization
#  Step   Current energy Av shift Mx shift   Funcs         Gradient
      0     259526.57813   0.0000   0.0000       1     8.15587e+007
     10     258476.10938   0.0057   0.1637      23     9.60992e+006
     20     251590.20313   0.0030   0.3602      43     4.83588e+006
     30     249111.46875   0.0148   0.1997      64     1.23982e+008
     35     247605.89063   0.0003   0.0037      75     4.41692e+007
# Conjugate gradients optimization
#  Step   Current energy Av shift Mx shift   Funcs         Gradient
      0     250290.04688   0.0000   0.0000       1      4.4223e+007
# Conjugate gradients optimization
#  Step   Current energy Av shift Mx shift   Funcs         Gradient
      0     247841.76563   0.0000   0.0000       1     2.99662e+008
      1     247841.35938   0.0000   0.0003      10     2.17583e+008
# Conjugate gradients optimization
#  Step   Current energy Av shift Mx shift   Funcs         Gradient
      0     249288.71875   0.0000   0.0000       1     2.17604e+008
      1     249287.28125   0.0000   0.0002      11     3.27413e+006
# Conjugate gradients optimization
#  Step   Current energy Av shift Mx shift   Funcs         Gradient
      0     260567.26563   0.0000   0.0000       1     5.29947e+006
     10     254498.48438   0.0047   0.1509      21     3.42943e+007
     20     247924.14063   0.0165   0.2750      41     1.10509e+007
     30     242310.39063   0.0055   0.0960      63     3.77244e+007
     32     242260.50000   0.0001   0.0036      67     4.65182e+006
# Conjugate gradients optimization
#  Step   Current energy Av shift Mx shift   Funcs         Gradient
      0     267965.53125   0.0000   0.0000       1     1.30159e+007
     10     257119.31250   0.0169   0.3400      21     1.16834e+007
     20     250499.89063   0.0031   0.1158      42     3.59906e+006
     30     244470.42188   0.0049   0.2258      63     5.72165e+006
     40     241743.35938   0.0020   0.0796      84     1.14479e+006
     45     241237.67188   0.0006   0.0094     100     2.44401e+007
# Conjugate gradients optimization
#  Step   Current energy Av shift Mx shift   Funcs         Gradient
      0     242710.95313   0.0000   0.0000       1     2.52024e+007
      1     242709.78125   0.0000   0.0006      12     6.18101e+006
# Molecular dynamics simulation at 150.00 K
#  Step   Current energy Av shift Mx shift   Kinetic energy    Kinetic temp.
      0     242709.78125   0.0000   0.0000        948.70526        147.31119
     10     239912.73438   0.0464   0.6755      14977.14551       2325.59180
     20     231247.50000   0.0467   0.5673      15758.27148       2446.88184
     30     219828.29688   0.0434   0.6150      16066.41211       2494.72876
     40     212866.46875   0.0389   0.6466      13943.10645       2165.03027
     50     206167.29688   0.0377   0.6755      14564.09570       2261.45483
# Molecular dynamics simulation at 400.00 K
#  Step   Current energy Av shift Mx shift   Kinetic energy    Kinetic temp.
      0     206167.29688   0.0000   0.0000        966.02118        149.99994
     10     202059.18750   0.0359   0.6755      13533.42188       2101.41602
     20     191724.39063   0.0390   0.6755      14790.00977       2296.53394
     30     185455.84375   0.0392   0.6755      15290.89160       2374.30884
     40     177220.25000   0.0373   0.5821      12877.21191       1999.52234
     50     173937.68750   0.0388   0.6755      15150.77637       2352.55249
# Molecular dynamics simulation at 1000.00 K
#  Step   Current energy Av shift Mx shift   Kinetic energy    Kinetic temp.
      0     173937.68750   0.0000   0.0000       2576.05469        399.99954
     10     167593.89063   0.0382   0.6166      14725.80469       2286.56445
     20     158371.78125   0.0428   0.6755      16393.96289       2545.58936
     30     156815.34375   0.0455   0.6755      18679.05664       2900.40967
     40     149721.59375   0.0448   0.6755      18021.13867       2798.25098
     50     144705.87500   0.0441   0.6755      17002.15430       2640.02710
# Molecular dynamics simulation at 1000.00 K
#  Step   Current energy Av shift Mx shift   Kinetic energy    Kinetic temp.
      0     144705.87500   0.0000   0.0000       6440.13867        999.99915
     10     137244.62500   0.0439   0.5900      16607.61133       2578.76392
     20     130062.56250   0.0545   0.5862      21367.52539       3317.86450
     30     119660.10938   0.0635   0.6557      25870.04883       4016.99854
     40     115764.23438   0.0709   0.6755      29862.34180       4636.90576
     50     108367.94531   0.0782   0.6328      34298.11328       5325.67480
     60     100364.46875   0.0834   0.5794      36807.59766       5715.33740
     70      91394.32031   0.0888   0.6755      40489.23828       6287.00830
     80      85053.50781   0.0950   0.6173      45527.05469       7069.26025
     90      78253.17188   0.1001   0.6755      49698.27734       7716.95117
    100      72919.02344   0.1026   0.6114      50126.24219       7783.40381
    110      70419.96094   0.0561   0.6755      20341.67578       3158.57471
    120      67047.03125   0.0610   0.6755      21989.52539       3414.44629
    130      61543.89844   0.0664   0.5795      24113.27734       3744.21387
    140      56638.38281   0.0707   0.6076      26115.54297       4055.11792
    150      55166.21484   0.0762   0.6755      30256.43945       4698.09961
    160      52518.16797   0.0801   0.5957      31874.50195       4949.34619
    170      47486.60547   0.0837   0.6755      34288.28906       5324.14941
    180      45330.46094   0.0853   0.6755      34459.79297       5350.77979
    190      41673.90234   0.0882   0.6755      37041.31250       5751.62793
    200      39193.62500   0.0899   0.6693      36828.66016       5718.60791
    210      33589.40234   0.0503   0.5534      14227.96582       2209.26196
    220      31647.53711   0.0535   0.5561      15139.03809       2350.72974
    230      30598.43945   0.0575   0.6755      17815.97461       2766.39380
    240      30035.33008   0.0604   0.5948      19040.15234       2956.47925
    250      29757.46680   0.0646   0.6163      21632.91797       3359.07373
    260      28717.48438   0.0672   0.5502      22489.08789       3492.01636
    270      28526.06250   0.0698   0.6755      23728.58594       3684.48071
    280      25864.22070   0.0715   0.5846      23985.59180       3724.38745
    290      23701.81641   0.0721   0.5129      23353.62695       3626.25854
    300      22332.01172   0.0751   0.5710      25311.94922       3930.33887
# Molecular dynamics simulation at 800.00 K
#  Step   Current energy Av shift Mx shift   Kinetic energy    Kinetic temp.
      0      22332.01172   0.0000   0.0000       6440.14844       1000.00067
     10      19578.13477   0.0476   0.5632      12121.14355       1882.12305
     20      19131.09961   0.0511   0.6194      14037.34277       2179.66284
     30      20680.01563   0.0527   0.6420      14579.17578       2263.79663
     40      19143.75586   0.0548   0.5521      15530.48242       2411.51172
     50      19894.78711   0.0574   0.5872      16952.61328       2632.33447
     60      18081.78320   0.0584   0.5611      16435.69727       2552.06982
     70      18362.05469   0.0595   0.4843      16965.62695       2634.35522
     80      17522.91797   0.0603   0.5041      17085.19336       2652.92090
     90      17776.08398   0.0631   0.5689      19739.26563       3065.03491
    100      18084.88477   0.0629   0.5603      18610.60547       2889.78101
    110      15069.14063   0.0422   0.5277      10238.35645       1589.77136
    120      15954.60352   0.0440   0.5917      11177.83301       1735.64954
    130      17457.55078   0.0462   0.5988      12270.64160       1905.33655
    140      15905.68555   0.0471   0.5000      12273.02051       1905.70593
    150      15629.01953   0.0483   0.4668      12745.11523       1979.01086
    160      16667.48242   0.0506   0.5940      14377.27441       2232.44604
    170      17392.02539   0.0515   0.5775      14360.82910       2229.89258
    180      15385.51953   0.0521   0.5311      14793.31348       2297.04688
    190      16970.57031   0.0532   0.6755      15671.34668       2433.38452
    200      16088.50488   0.0553   0.6590      17146.40039       2662.42505
    210      13637.18945   0.0395   0.6755      10930.39941       1697.22900
    220      14617.59961   0.0401   0.5505      10441.29492       1621.28284
    230      17066.69336   0.0420   0.6755      11885.82227       1845.58325
    240      15334.22363   0.0434   0.6397      12440.68359       1931.73999
    250      15291.84863   0.0451   0.6705      13752.81934       2135.48315
    260      14748.42188   0.0442   0.5740      12088.44434       1877.04565
    270      14053.50293   0.0449   0.6755      12325.77930       1913.89807
    280      15315.89258   0.0466   0.5894      13005.53223       2019.44739
    290      15066.72266   0.0465   0.6648      12795.06543       1986.76697
    300      16124.06836   0.0475   0.5427      13125.55957       2038.08472
# Molecular dynamics simulation at 500.00 K
#  Step   Current energy Av shift Mx shift   Kinetic energy    Kinetic temp.
      0      16124.06836   0.0000   0.0000       5152.11475        799.99994
     10      12638.40430   0.0372   0.5776       9624.67871       1494.48193
     20      12993.72949   0.0381   0.5200       9947.12012       1544.54932
     30      13142.40137   0.0391   0.5058      10016.28809       1555.28943
     40      12113.48926   0.0400   0.6472      10652.20996       1654.03284
     50      11618.78711   0.0397   0.4991       9847.28906       1529.04797
     60      12100.92383   0.0413   0.6755      11519.82910       1788.75330
     70      13474.47461   0.0425   0.6755      12219.53516       1897.40088
     80      12859.10547   0.0428   0.5516      11584.58105       1798.80774
     90      14295.64160   0.0430   0.5235      11469.85840       1780.99402
    100      13512.60742   0.0437   0.5890      11636.52734       1806.87378
    110      10966.05078   0.0316   0.5376       7354.54639       1141.98474
    120      10538.61914   0.0319   0.5026       7397.12549       1148.59631
    130      10882.57422   0.0341   0.5619       8847.81348       1373.85339
    140      11402.72363   0.0347   0.6755       9229.72656       1433.15527
    150      10887.18652   0.0356   0.6755       9684.04785       1503.70056
    160      11374.16797   0.0355   0.5810       8843.52148       1373.18689
    170      11270.34375   0.0360   0.6745       9315.59277       1446.48828
    180      11199.72656   0.0361   0.5308       8791.04199       1365.03809
    190      10469.52148   0.0367   0.6266       8986.96191       1395.45972
    200      10994.09082   0.0369   0.5459       9111.26270       1414.76074
    210       8426.30957   0.0294   0.4638       6755.31592       1048.93860
    220       8931.21094   0.0297   0.5158       6575.74268       1021.05524
    230       8783.32520   0.0310   0.5312       7525.75635       1168.56958
    240      11142.25781   0.0324   0.5701       8729.29590       1355.45044
    250      10342.85449   0.0310   0.5154       7123.32813       1106.08215
    260       8854.36133   0.0322   0.6755       7729.58252       1200.21887
    270       9719.28906   0.0323   0.6230       7672.76172       1191.39600
    280       9619.26465   0.0332   0.4791       8125.41895       1261.68274
    290       9777.52930   0.0338   0.5629       8203.85156       1273.86145
    300       9875.15137   0.0338   0.4596       7767.96436       1206.17871
# Molecular dynamics simulation at 300.00 K
#  Step   Current energy Av shift Mx shift   Kinetic energy    Kinetic temp.
      0       9875.15137   0.0000   0.0000       3220.07031        499.99973
     10       8258.06738   0.0280   0.5527       6608.47754       1026.13818
     20       8520.17188   0.0283   0.6239       6758.62549       1049.45251
     30       9454.21387   0.0289   0.5203       6551.12500       1017.23267
     40       9328.62891   0.0299   0.6252       7372.89307       1144.83362
     50      10166.95020   0.0301   0.5863       7161.11377       1111.94934
     60      10983.63477   0.0309   0.5471       7387.50879       1147.10303
     70       9119.22461   0.0311   0.6171       7661.21191       1189.60254
     80       9798.67285   0.0312   0.6293       7375.32373       1145.21094
     90       8651.37012   0.0315   0.4593       7309.50000       1134.99011
    100      10307.93164   0.0320   0.5754       7879.30029       1223.46643
    110       7791.30322   0.0245   0.5255       5687.49854        883.13220
    120       7114.53125   0.0248   0.6215       5561.86816        863.62482
    130       9259.02344   0.0252   0.6049       6376.27002        990.08191
    140       8982.78125   0.0267   0.5531       6991.17529       1085.56189
    150       7857.64600   0.0259   0.6755       6111.76172        949.01007
    160       7590.08545   0.0266   0.6072       6344.76953        985.19061
    170       8989.79980   0.0273   0.6270       6956.14893       1080.12317
    180       8664.01172   0.0282   0.6753       7531.33740       1169.43616
    190       8809.19336   0.0285   0.5415       7033.75439       1092.17346
    200       9372.02930   0.0286   0.5547       7604.79736       1180.84277
    210       7543.01953   0.0222   0.5651       5545.24121        861.04303
    220       6933.20020   0.0229   0.6730       6186.34375        960.59088
    230       7648.13232   0.0224   0.5008       4998.33203        776.12115
    240       8485.31055   0.0241   0.6074       6479.90186       1006.17346
    250       7725.05322   0.0246   0.6226       6725.57861       1044.32117
    260       8334.99707   0.0243   0.5688       5906.83154        917.18933
    270       7768.84668   0.0253   0.6107       6782.51172       1053.16150
    280       8051.63867   0.0250   0.5408       5995.20117        930.91101
    290       9908.05664   0.0261   0.6755       7224.12988       1121.73425
    300       8653.38965   0.0268   0.5675       7232.81299       1123.08252
# Conjugate gradients optimization
#  Step   Current energy Av shift Mx shift   Funcs         Gradient
      0       8653.38965   0.0000   0.0000       1     1.33733e+007
     10       2513.94629   0.0056   0.0972      21           123826
     20       2221.21875   0.0043   0.0659      42          27735.2
     30       2122.45630   0.0044   0.0707      62          16886.2
     40       2063.69800   0.0040   0.0670      82          9217.54
     50       2035.73853   0.0021   0.0349     103          5623.06
     60       2011.76245   0.0031   0.0393     123          5125.53
     70       1986.81238   0.0030   0.0477     143          6373.66
     79       1970.46948   0.0004   0.0072     161          2103.22
