# Supplementary material for: Computational Modeling of complete HOXB13 protein for predicting the functional effect of SNPs and the associated role in hereditary prostate cancer
Source: Sci Rep. 2017 Mar 8;7:43830. doi: 10.1038/srep43830 (PMC5363706; doi:10.1038/srep43830)
Supplement: Supplementary Dataset [file srep43830-s1.zip › SR Supplementary Data Files Complete/HOXB13 Modeller/HOXB13 Modeller/hoxb13.D00000012.d]

# Conjugate gradients optimization
#  Step   Current energy Av shift Mx shift   Funcs         Gradient
      0     432020.46875   0.0000   0.0000       1     1.52915e+007
     10      22586.89258   0.3426   9.5204      21          82072.1
     20      13440.29785   0.0773   2.5564      41          15629.5
     30      11025.17188   0.2631   8.1914      61          34712.9
     40       9533.21582   0.0263   0.9375      81          7828.22
     50       7554.96240   0.0279   1.3092     101          9932.53
     60       6903.11279   0.0804   1.6634     121          7864.04
     70       4280.98926   0.1380   3.0085     141          8581.38
     80       3771.81323   0.0022   0.1315     162           636.29
     90       3723.09082   0.0082   0.1808     187          16835.2
     95       3715.91992   0.0008   0.0188     201          8889.33
# Conjugate gradients optimization
#  Step   Current energy Av shift Mx shift   Funcs         Gradient
      0      39153.61719   0.0000   0.0000       1     7.31051e+006
     10      38493.92188   0.0030   0.1117      22           244439
     11      38488.75781   0.0003   0.0098      24           213337
# Conjugate gradients optimization
#  Step   Current energy Av shift Mx shift   Funcs         Gradient
      0     194475.71875   0.0000   0.0000       1     5.33944e+006
     10     193223.46875   0.0017   0.0645      22     2.44849e+006
     20     189654.03125   0.0048   0.2335      42     5.49797e+006
     30     187183.34375   0.0029   0.1138      63     1.92919e+006
     40     186156.87500   0.0009   0.0251      83     5.59861e+006
     50     161168.37500   0.0502   1.0705     103     3.05312e+007
     60     147042.25000   0.0062   0.4050     123     3.56538e+006
     70     144394.60938   0.0031   0.1629     144     4.37671e+006
     80     141764.98438   0.0125   0.3198     164     9.23087e+006
     90     133315.14063   0.0047   0.1915     185     1.97294e+006
     98     132342.21875   0.0050   0.1548     201     3.10773e+006
# Conjugate gradients optimization
#  Step   Current energy Av shift Mx shift   Funcs         Gradient
      0     265952.75000   0.0000   0.0000       1     5.41237e+007
     10     262641.40625   0.0206   0.5325      21      8.5499e+006
     20     252662.95313   0.0014   0.0494      41     1.06353e+007
     30     250269.92188   0.0026   0.0941      61     8.25053e+006
     34     249985.82813   0.0002   0.0035      71     2.46325e+006
# Conjugate gradients optimization
#  Step   Current energy Av shift Mx shift   Funcs         Gradient
      0     250297.37500   0.0000   0.0000       1     2.46605e+006
     10     248633.29688   0.0050   0.0877      21     6.07764e+006
     20     230052.78125   0.0106   0.3830      43     7.02466e+006
     30     224521.20313   0.0087   0.2759      64     1.97229e+007
     40     220107.32813   0.0046   0.1100      87     1.07677e+007
     50     217218.78125   0.0024   0.2106     107     3.01669e+006
     60     215268.57813   0.0054   0.1193     128     4.52549e+006
     70     212482.06250   0.0039   0.0980     148     8.38017e+006
     79     211402.00000   0.0001   0.0017     169     2.98144e+006
# Conjugate gradients optimization
#  Step   Current energy Av shift Mx shift   Funcs         Gradient
      0     216235.84375   0.0000   0.0000       1     3.11762e+006
     10     214816.68750   0.0021   0.0464      22     2.16225e+007
     20     212473.76563   0.0071   0.1386      43     7.07532e+007
     29     207690.70313   0.0003   0.0094      62     2.11282e+007
# Conjugate gradients optimization
#  Step   Current energy Av shift Mx shift   Funcs         Gradient
      0     212046.45313   0.0000   0.0000       1     2.11825e+007
     10     210316.51563   0.0008   0.0415      22     5.49498e+006
     20     209500.20313   0.0007   0.0225      43     8.41358e+006
     30     207795.57813   0.0009   0.0282      63     1.67139e+006
     40     206598.82813   0.0026   0.0739      83     4.91309e+006
     48     205315.78125   0.0003   0.0049     100     4.93763e+007
# Conjugate gradients optimization
#  Step   Current energy Av shift Mx shift   Funcs         Gradient
      0     206603.67188   0.0000   0.0000       1     4.94016e+007
      1     206592.67188   0.0000   0.0034       7     2.17105e+008
# Conjugate gradients optimization
#  Step   Current energy Av shift Mx shift   Funcs         Gradient
      0     215977.01563   0.0000   0.0000       1     2.18618e+008
      1     215968.92188   0.0000   0.0019      10     6.89268e+007
# Conjugate gradients optimization
#  Step   Current energy Av shift Mx shift   Funcs         Gradient
      0     270036.62500   0.0000   0.0000       1     1.06065e+008
     10     227128.62500   0.0059   0.1300      22     7.72478e+006
     20     221929.23438   0.0023   0.0859      42     3.79308e+006
     30     215423.10938   0.0038   0.1820      62     7.80261e+006
     40     213632.31250   0.0009   0.0534      82     3.68729e+006
     50     209233.78125   0.0438   0.6984     102     1.01219e+007
     60     202297.56250   0.0051   0.1145     122     3.16307e+006
     70     199562.29688   0.0016   0.0736     142     6.89587e+006
     80     198358.96875   0.0030   0.0374     162     1.12389e+007
     90     196972.96875   0.0330   0.3447     183     6.39806e+006
     99     195617.39063   0.0013   0.0232     201     1.79364e+007
# Conjugate gradients optimization
#  Step   Current energy Av shift Mx shift   Funcs         Gradient
      0     196275.35938   0.0000   0.0000       1     1.09111e+007
     10     195527.81250   0.0055   0.0528      23     6.02927e+006
     20     193898.64063   0.0197   0.2072      44     8.19256e+007
     30     192496.12500   0.0064   0.1265      64     3.29127e+006
     40     188825.18750   0.0204   0.2349      84     5.63152e+006
     50     183702.43750   0.0060   0.0634     104     1.57191e+007
     60     181417.70313   0.0020   0.1157     125     2.40621e+006
     70     180794.50000   0.0003   0.0223     145           744571
     80     180017.70313   0.0032   0.0698     166      2.2354e+006
     90     177717.93750   0.0283   0.2931     186     5.66022e+006
     98     170352.89063   0.0480   0.4931     201     9.55166e+006
# Molecular dynamics simulation at 150.00 K
#  Step   Current energy Av shift Mx shift   Kinetic energy    Kinetic temp.
      0     170352.89063   0.0000   0.0000        961.99487        149.37474
     10     176248.15625   0.0400   0.6755      13145.55957       2041.19031
     20     168139.95313   0.0404   0.6670      13255.52051       2058.26465
     30     165495.09375   0.0377   0.6755      12851.44043       1995.52063
     40     163231.56250   0.0363   0.6755      13627.79102       2116.06934
     50     157935.85938   0.0339   0.6683      12418.51172       1928.29724
# Molecular dynamics simulation at 400.00 K
#  Step   Current energy Av shift Mx shift   Kinetic energy    Kinetic temp.
      0     157935.85938   0.0000   0.0000        966.02124        149.99994
     10     155423.35938   0.0326   0.6755      11566.49414       1795.99927
     20     151911.14063   0.0369   0.6755      15097.39453       2344.26343
     30     145222.85938   0.0346   0.5742      11512.29883       1787.58411
     40     139806.90625   0.0354   0.5675      11977.37500       1859.79919
     50     138676.26563   0.0354   0.6016      12617.20605       1959.14966
# Molecular dynamics simulation at 1000.00 K
#  Step   Current energy Av shift Mx shift   Kinetic energy    Kinetic temp.
      0     138676.26563   0.0000   0.0000       2576.05737        399.99997
     10     132658.64063   0.0349   0.6755      12646.37207       1963.67847
     20     127043.39063   0.0406   0.6755      14943.03809       2320.29565
     30     123424.57031   0.0434   0.6755      16813.09766       2610.67114
     40     116613.62500   0.0416   0.6236      15060.71094       2338.56738
     50     111906.09375   0.0420   0.6755      15871.43457       2464.45337
# Molecular dynamics simulation at 1000.00 K
#  Step   Current energy Av shift Mx shift   Kinetic energy    Kinetic temp.
      0     111906.09375   0.0000   0.0000       6440.14551       1000.00024
     10     110166.03125   0.0407   0.6755      14516.50586       2254.06543
     20     105811.69531   0.0501   0.5934      18629.71484       2892.74805
     30     101974.03906   0.0589   0.6755      23961.51563       3720.64893
     40      91429.86719   0.0649   0.5755      25738.28906       3996.53931
     50      86880.39063   0.0713   0.6563      29567.68945       4591.15332
     60      79343.75000   0.0769   0.6274      33280.33984       5167.63916
     70      75413.22656   0.0820   0.6742      36540.59766       5673.87891
     80      70680.59375   0.0871   0.5757      39299.55078       6102.27832
     90      65506.18359   0.0905   0.6011      41060.97266       6375.78467
    100      56707.65625   0.0945   0.6026      43499.49219       6754.42822
    110      50776.26953   0.0494   0.5584      15049.41699       2336.81372
    120      47593.39844   0.0558   0.6755      19266.65039       2991.64893
    130      46649.74609   0.0609   0.6462      21287.75781       3305.47852
    140      43850.82422   0.0642   0.6755      22253.42383       3455.42334
    150      43014.21094   0.0691   0.6755      25241.78711       3919.44458
    160      39909.75781   0.0740   0.5883      28106.68555       4364.29443
    170      38104.25391   0.0784   0.6755      31550.44727       4899.02832
    180      36271.79688   0.0810   0.6311      32403.47852       5031.48340
    190      36088.79297   0.0839   0.6755      34248.12891       5317.91357
    200      34063.94531   0.0851   0.5733      33881.65625       5261.00928
    210      27118.34570   0.0485   0.5300      14100.04785       2189.39941
    220      28358.15234   0.0520   0.6526      16022.45898       2487.90381
    230      26635.54492   0.0534   0.5793      15895.09375       2468.12695
    240      25152.53516   0.0563   0.5727      17526.36523       2721.42432
    250      24532.36133   0.0583   0.6755      18679.05664       2900.40967
    260      23904.40625   0.0606   0.6473      20069.46680       3116.30713
    270      22657.81836   0.0625   0.5651      19907.69531       3091.18799
    280      22362.29688   0.0646   0.6755      21721.71289       3372.86133
    290      22541.19336   0.0656   0.5350      21135.34180       3281.81201
    300      21407.32813   0.0676   0.6607      22734.24805       3530.08374
# Molecular dynamics simulation at 800.00 K
#  Step   Current energy Av shift Mx shift   Kinetic energy    Kinetic temp.
      0      21407.32813   0.0000   0.0000       6440.14551       1000.00024
     10      18332.67773   0.0449   0.5899      12010.45898       1864.93640
     20      18701.04688   0.0476   0.5494      13080.81055       2031.13635
     30      17335.83398   0.0487   0.5911      13061.39648       2028.12183
     40      18015.57617   0.0491   0.5604      13080.60352       2031.10413
     50      16844.69336   0.0504   0.5568      13500.07129       2096.23755
     60      15898.22754   0.0518   0.5642      13968.35156       2168.95020
     70      15658.84961   0.0527   0.5003      14198.01758       2204.61182
     80      15190.66016   0.0535   0.4455      14236.58789       2210.60083
     90      15124.38965   0.0557   0.6357      15911.22461       2470.63184
    100      16864.69141   0.0566   0.5785      16640.99414       2583.94751
    110      12082.68359   0.0397   0.5237      10145.27637       1575.31824
    120      12708.98730   0.0398   0.4868       9129.42480       1417.58081
    130      13400.71387   0.0411   0.4805       9937.53223       1543.06055
    140      13331.59570   0.0430   0.5520      10796.48047       1676.43457
    150      12509.95605   0.0436   0.4964      10416.33594       1617.40723
    160      13005.70020   0.0453   0.6169      11918.05371       1850.58801
    170      12706.48438   0.0454   0.5524      11455.68848       1778.79382
    180      12949.30664   0.0460   0.4405      11285.72168       1752.40210
    190      11957.89941   0.0477   0.5522      12135.77539       1884.39502
    200      13964.80762   0.0472   0.5587      11350.41113       1762.44678
    210      10606.53516   0.0381   0.5617       8652.61328       1343.54346
    220      10941.49805   0.0384   0.5469       8582.50684       1332.65759
    230      11269.90137   0.0396   0.5716       9232.21191       1433.54126
    240      11803.42871   0.0404   0.5516       9491.42871       1473.79138
    250      11420.94141   0.0421   0.5122      10351.75781       1607.37988
    260      11357.48535   0.0411   0.4904       8965.20605       1392.08154
    270      10344.01367   0.0425   0.4551       9971.54980       1548.34265
    280      13132.12598   0.0440   0.6755      11477.74121       1782.21814
    290      11768.61230   0.0439   0.5954      10578.34375       1642.56323
    300      12025.02441   0.0443   0.5096      10346.05664       1606.49463
# Molecular dynamics simulation at 500.00 K
#  Step   Current energy Av shift Mx shift   Kinetic energy    Kinetic temp.
      0      12025.02441   0.0000   0.0000       5152.11475        799.99994
     10       9691.09766   0.0359   0.3996       7637.07715       1185.85498
     20      10912.48633   0.0376   0.5248       8855.12402       1374.98853
     30      10212.23047   0.0373   0.5124       8374.38086       1300.34058
     40      11249.66211   0.0387   0.5435       9185.56543       1426.29810
     50      10871.85352   0.0396   0.5056       9347.70508       1451.47449
     60      10542.21582   0.0405   0.6256      10305.07813       1600.13159
     70      10709.78516   0.0409   0.5193       9923.76367       1540.92261
     80      10974.92676   0.0410   0.5548       9477.35254       1471.60571
     90      11120.41699   0.0415   0.5334       9580.07910       1487.55664
    100      12066.87207   0.0427   0.5283      10494.07031       1629.47754
    110      10613.22168   0.0307   0.5876       6952.76855       1079.59827
    120      10137.08301   0.0314   0.5852       7353.63232       1141.84277
    130       7942.29150   0.0322   0.5581       7952.52002       1234.83569
    140       8592.29590   0.0326   0.6755       7960.63379       1236.09558
    150       8591.76367   0.0331   0.5657       7692.16650       1194.40906
    160       9018.36133   0.0335   0.4675       7604.11475       1180.73669
    170       9152.04297   0.0331   0.5474       7054.16504       1095.34277
    180       8685.48730   0.0342   0.4874       7423.76709       1152.73303
    190       8594.69824   0.0342   0.4760       7186.68799       1115.92041
    200       8932.90918   0.0351   0.5690       7592.38330       1178.91516
    210       7358.72803   0.0277   0.4468       5530.12402        858.69568
    220       7047.16602   0.0281   0.4552       5640.60352        875.85052
    230       7339.70850   0.0282   0.5326       5721.30322        888.38123
    240       7206.49463   0.0288   0.4893       5714.92920        887.39154
    250       7613.53711   0.0296   0.6377       6270.67627        973.68573
    260       7896.04053   0.0295   0.5679       6140.17188        953.42151
    270       8098.60742   0.0304   0.5490       6588.83984       1023.08887
    280       8588.17578   0.0315   0.6755       7311.67041       1135.32715
    290       8477.96191   0.0319   0.5652       7405.72949       1149.93225
    300       8637.70996   0.0321   0.5203       7178.60889       1114.66589
# Molecular dynamics simulation at 300.00 K
#  Step   Current energy Av shift Mx shift   Kinetic energy    Kinetic temp.
      0       8637.70996   0.0000   0.0000       3220.07349        500.00021
     10       7722.94971   0.0265   0.6755       6571.13770       1020.34015
     20       7893.20313   0.0263   0.4809       5404.09180        839.12592
     30       7492.03662   0.0277   0.6321       6570.85742       1020.29663
     40       7358.71240   0.0276   0.5614       6208.79150        964.07648
     50       6962.02979   0.0282   0.5893       6472.36426       1005.00305
     60       7157.52637   0.0283   0.5355       6607.08447       1025.92188
     70       8163.00928   0.0289   0.5009       6610.40771       1026.43787
     80       7822.81738   0.0291   0.5702       6762.70361       1050.08582
     90       8107.20898   0.0304   0.6398       8014.84229       1244.51294
    100       8038.58936   0.0300   0.6089       7508.76074       1165.93054
    110       7385.64746   0.0220   0.5258       4920.31689        764.00726
    120       6392.59570   0.0222   0.5078       5069.59912        787.18719
    130       6506.60547   0.0226   0.6115       4788.90332        743.60187
    140       6881.45264   0.0220   0.5398       4396.25928        682.63367
    150       7088.99805   0.0234   0.5576       5083.70752        789.37793
    160       7312.23535   0.0243   0.5112       5633.28955        874.71484
    170       7867.56152   0.0244   0.5728       5998.16406        931.37109
    180       6979.24121   0.0245   0.5754       5858.88086        909.74377
    190       6723.93408   0.0242   0.5790       5580.38330        866.49976
    200       8407.45801   0.0256   0.6726       6814.32715       1058.10168
    210       6581.44971   0.0194   0.4689       4168.58350        647.28107
    220       6450.37256   0.0190   0.4700       3452.00049        536.01294
    230       5830.46338   0.0205   0.6272       5055.21045        784.95300
    240       5920.45801   0.0209   0.5609       4741.47559        736.23749
    250       5870.06543   0.0202   0.4514       4056.51147        629.87897
    260       5707.86621   0.0216   0.6200       4911.12549        762.58008
    270       7279.54053   0.0221   0.5533       5667.11279        879.96680
    280       7633.37305   0.0224   0.5769       5558.22510        863.05914
    290       7348.37646   0.0227   0.5516       5626.56641        873.67090
    300       7099.99316   0.0228   0.4995       5298.15234        822.67609
# Conjugate gradients optimization
#  Step   Current energy Av shift Mx shift   Funcs         Gradient
      0       7099.99316   0.0000   0.0000       1     9.37735e+006
     10       2149.38232   0.0038   0.1698      21          83754.8
     20       1946.44092   0.0035   0.0661      41          18465.9
     30       1871.94739   0.0038   0.0608      61          13532.5
     40       1829.53845   0.0029   0.0326      81          9578.67
     50       1801.40198   0.0030   0.0385     101          5385.26
     60       1782.89026   0.0015   0.0205     121          2373.81
     70       1772.72449   0.0017   0.0251     141          2529.27
     80       1763.69531   0.0011   0.0137     161          1573.18
     89       1755.35022   0.0006   0.0058     179          917.318
