# Supplementary material for: Computational Modeling of complete HOXB13 protein for predicting the functional effect of SNPs and the associated role in hereditary prostate cancer
Source: Sci Rep. 2017 Mar 8;7:43830. doi: 10.1038/srep43830 (PMC5363706; doi:10.1038/srep43830)
Supplement: Supplementary Dataset [file srep43830-s1.zip › SR Supplementary Data Files Complete/HOXB13 Modeller/HOXB13 Modeller/hoxb13.D00000013.d]

# Conjugate gradients optimization
#  Step   Current energy Av shift Mx shift   Funcs         Gradient
      0     421533.37500   0.0000   0.0000       1     1.45305e+007
     10      23051.18945   0.2893  10.7890      21          50893.6
     20      15240.71875   0.0414   0.9510      42          17857.4
     30      12331.18652   0.1552   4.6108      62          21508.3
     40      10204.00000   0.0296   0.8855      82          4009.73
     50       8152.48047   0.0165   1.5079     104          2479.02
     57       8039.87939   0.0000   0.0019     123          24183.5
# Conjugate gradients optimization
#  Step   Current energy Av shift Mx shift   Funcs         Gradient
      0      81499.20313   0.0000   0.0000       1     2.41747e+006
     10      74272.46094   0.0938   2.2702      21           797488
     20      50657.27344   0.0389   1.2905      41           543155
     30      47755.70703   0.0032   0.2068      61          92415.5
     40      45791.75781   0.0976   1.9877      81           930108
     50      44085.99609   0.0016   0.1743     101          57608.8
     60      41728.47656   0.0476   1.0782     122     3.27278e+006
     70      37047.82422   0.0107   0.2558     142           324405
     74      36486.66016   0.0000   0.0001     161     1.01462e+006
# Conjugate gradients optimization
#  Step   Current energy Av shift Mx shift   Funcs         Gradient
      0     184262.26563   0.0000   0.0000       1     2.53702e+007
# Conjugate gradients optimization
#  Step   Current energy Av shift Mx shift   Funcs         Gradient
      0     355373.65625   0.0000   0.0000       1      5.6343e+006
     10     349684.68750   0.0253   0.4286      21     2.01984e+007
     20     304851.50000   0.0092   0.2845      42     1.48532e+007
     30     301310.78125   0.0011   0.0350      62     1.13894e+007
     40     298655.25000   0.0015   0.0904      84     1.18841e+007
     50     292672.90625   0.0006   0.0527     105     4.16936e+006
     53     292441.78125   0.0000   0.0011     115     1.25961e+007
# Conjugate gradients optimization
#  Step   Current energy Av shift Mx shift   Funcs         Gradient
      0     292753.31250   0.0000   0.0000       1     1.26016e+007
      1     292751.93750   0.0000   0.0008       7     2.00145e+007
# Conjugate gradients optimization
#  Step   Current energy Av shift Mx shift   Funcs         Gradient
      0     293941.78125   0.0000   0.0000       1      2.0031e+007
      1     293939.81250   0.0000   0.0007      11     8.46269e+006
# Conjugate gradients optimization
#  Step   Current energy Av shift Mx shift   Funcs         Gradient
      0     295560.75000   0.0000   0.0000       1     8.46639e+006
      1     295560.09375   0.0000   0.0012       7     5.60595e+007
# Conjugate gradients optimization
#  Step   Current energy Av shift Mx shift   Funcs         Gradient
      0     297052.31250   0.0000   0.0000       1     5.60679e+007
      1     297048.15625   0.0000   0.0016      10     2.15695e+007
# Conjugate gradients optimization
#  Step   Current energy Av shift Mx shift   Funcs         Gradient
      0     309036.34375   0.0000   0.0000       1     2.36347e+007
      1     309035.46875   0.0000   0.0016       7     4.51929e+007
# Conjugate gradients optimization
#  Step   Current energy Av shift Mx shift   Funcs         Gradient
      0     376145.34375   0.0000   0.0000       1     9.80097e+007
     10     331253.28125   0.0213   0.6922      23     2.89623e+007
     20     315560.15625   0.0021   0.1584      45     1.15902e+007
     30     310248.87500   0.0061   0.1328      68     7.24732e+006
     40     299680.46875   0.0139   0.1968      90     1.19348e+007
     50     292355.59375   0.0024   0.0893     112     5.07671e+006
     60     289318.12500   0.0332   0.4034     132     1.52891e+007
     70     274242.34375   0.0081   0.3785     152     2.06044e+007
     80     272289.34375   0.0025   0.0506     174     9.11624e+006
     85     271718.71875   0.0005   0.0075     184     9.64434e+006
# Conjugate gradients optimization
#  Step   Current energy Av shift Mx shift   Funcs         Gradient
      0     273069.37500   0.0000   0.0000       1     1.03737e+007
     10     270965.62500   0.0174   0.3564      22     6.38303e+006
# Molecular dynamics simulation at 150.00 K
#  Step   Current energy Av shift Mx shift   Kinetic energy    Kinetic temp.
      0     269190.62500   0.0000   0.0000        972.55902        151.01511
     10     267182.21875   0.0462   0.6755      17623.27344       2736.47192
     20     254208.68750   0.0471   0.6755      17972.49219       2790.69727
     30     243572.92188   0.0442   0.6755      18138.67773       2816.50195
     40     233150.81250   0.0399   0.6755      15453.52148       2399.56152
     50     224685.59375   0.0384   0.6755      15629.25195       2426.84814
# Molecular dynamics simulation at 400.00 K
#  Step   Current energy Av shift Mx shift   Kinetic energy    Kinetic temp.
      0     224685.59375   0.0000   0.0000        966.02240        150.00012
     10     216000.06250   0.0365   0.5973      13848.20996       2150.29517
     20     207304.48438   0.0398   0.6479      15962.05469       2478.52441
     30     197059.65625   0.0406   0.6755      17358.03125       2695.28613
     40     186211.70313   0.0386   0.5608      15430.74902       2396.02539
     50     180907.65625   0.0387   0.6685      15922.62891       2472.40259
# Molecular dynamics simulation at 1000.00 K
#  Step   Current energy Av shift Mx shift   Kinetic energy    Kinetic temp.
      0     180907.65625   0.0000   0.0000       2576.05786        400.00003
     10     174488.14063   0.0364   0.5906      13477.95898       2092.80396
     20     168261.21875   0.0429   0.6755      16837.78125       2614.50391
     30     161960.07813   0.0434   0.5804      15634.46289       2427.65723
     40     155083.35938   0.0453   0.6755      17576.97461       2729.28271
     50     148448.42188   0.0432   0.6629      15729.77441       2442.45703
# Molecular dynamics simulation at 1000.00 K
#  Step   Current energy Av shift Mx shift   Kinetic energy    Kinetic temp.
      0     148448.42188   0.0000   0.0000       6440.14355        999.99994
     10     140308.48438   0.0440   0.6755      16324.06836       2534.73657
     20     134264.25000   0.0539   0.6415      20722.74805       3217.74609
     30     128946.46094   0.0615   0.6680      23936.10156       3716.70288
     40     121830.25781   0.0688   0.6755      27746.55469       4308.37500
     50     115636.93750   0.0771   0.6528      33310.25391       5172.28418
     60     104539.55469   0.0815   0.6014      35493.46484       5511.28418
     70      98740.70313   0.0875   0.6755      40244.60547       6249.02246
     80      91924.26563   0.0915   0.5973      42361.33984       6577.70068
     90      87416.77344   0.0959   0.6634      45853.62891       7119.96924
    100      82134.57813   0.0996   0.6755      48117.69531       7471.52490
    110      76045.76563   0.0527   0.6755      18104.22461       2811.15210
    120      71962.80469   0.0599   0.6755      22933.73633       3561.05957
    130      70367.92969   0.0641   0.5639      23250.16406       3610.19312
    140      67244.03906   0.0692   0.6421      26386.46680       4097.18604
    150      61583.86719   0.0728   0.6755      27814.88672       4318.98535
    160      59582.63672   0.0783   0.6755      32079.40820       4981.16309
    170      55245.49219   0.0801   0.6683      32120.35156       4987.52051
    180      50335.85547   0.0841   0.6239      34755.29688       5396.66455
    190      48974.56641   0.0870   0.5679      35824.72656       5562.72119
    200      43593.28516   0.0892   0.5827      36587.35938       5681.14014
    210      40254.86328   0.0504   0.6199      15316.54688       2378.29248
    220      39367.24219   0.0553   0.6755      18518.40234       2875.46411
    230      37210.91406   0.0588   0.6755      20537.10156       3188.91968
    240      33958.82031   0.0610   0.5681      20033.74805       3110.76074
    250      31472.29297   0.0638   0.6622      21204.24219       3292.51050
    260      31861.63086   0.0659   0.6214      21462.46680       3332.60669
    270      28544.56250   0.0689   0.5801      22955.65234       3564.46265
    280      27087.85156   0.0712   0.5829      24091.88477       3740.89233
    290      26369.95117   0.0733   0.5783      24806.90430       3851.91772
    300      26411.98633   0.0764   0.6533      27414.01953       4256.74023
# Molecular dynamics simulation at 800.00 K
#  Step   Current energy Av shift Mx shift   Kinetic energy    Kinetic temp.
      0      26411.98633   0.0000   0.0000       6440.14844       1000.00067
     10      22334.07617   0.0468   0.6009      12853.29980       1995.80933
     20      21582.91406   0.0491   0.5492      13388.31543       2078.88452
     30      23823.89453   0.0530   0.6211      15851.70898       2461.39038
     40      22493.77539   0.0532   0.5545      14857.80176       2307.06055
     50      21528.98633   0.0564   0.5497      16548.89063       2569.64600
     60      20399.53125   0.0582   0.5762      17634.20313       2738.16895
     70      20523.65430   0.0607   0.5489      18893.88672       2933.76782
     80      19381.69531   0.0623   0.6548      19945.25195       3097.01953
     90      19193.03320   0.0625   0.5513      19255.20703       2989.87207
    100      19229.58984   0.0637   0.6479      19841.16797       3080.85767
    110      15762.38477   0.0418   0.6138      10926.42480       1696.61182
    120      18118.01758   0.0440   0.6752      12207.27539       1895.49731
    130      16074.76855   0.0456   0.5921      12693.18359       1970.94714
    140      16496.18359   0.0472   0.6755      13803.37500       2143.33325
    150      17178.41797   0.0487   0.6417      14341.04980       2226.82129
    160      18593.58984   0.0502   0.6755      15363.04980       2385.51343
    170      16070.62988   0.0503   0.6755      14857.31055       2306.98413
    180      15919.30957   0.0504   0.5776      13644.04395       2118.59302
    190      15906.56445   0.0514   0.5665      14192.82715       2203.80591
    200      15392.32129   0.0522   0.4740      14050.83008       2181.75708
    210      12931.30371   0.0382   0.5060       8866.76660       1376.79626
    220      13141.47754   0.0392   0.4657       9398.59570       1459.37659
    230      13178.37109   0.0406   0.6295      10191.27930       1582.46143
    240      13328.68652   0.0421   0.5743      10960.79688       1701.94897
    250      12605.35547   0.0430   0.4910      10902.19043       1692.84888
    260      13183.66602   0.0428   0.4686      10223.89453       1587.52576
    270      13030.16309   0.0439   0.4410      10736.75684       1667.16101
    280      12642.40625   0.0453   0.5261      11548.19922       1793.15857
    290      14894.84082   0.0454   0.5857      11702.19824       1817.07092
    300      13830.13574   0.0473   0.6755      13132.74902       2039.20117
# Molecular dynamics simulation at 500.00 K
#  Step   Current energy Av shift Mx shift   Kinetic energy    Kinetic temp.
      0      13830.13574   0.0000   0.0000       5152.11328        799.99969
     10      11420.69531   0.0350   0.4735       7993.53564       1241.20447
     20      11777.36816   0.0359   0.4832       8291.13281       1287.41418
     30      10963.02246   0.0370   0.4587       8751.57715       1358.91016
     40      11797.83301   0.0380   0.4677       8889.99121       1380.40259
     50      13168.36914   0.0391   0.6755       9984.31250       1550.32446
     60      11316.08398   0.0405   0.4987      10121.43555       1571.61633
     70      11847.98535   0.0402   0.4412       9369.77930       1454.90210
     80      10562.17285   0.0415   0.4408       9926.89844       1541.40942
     90      11357.13965   0.0422   0.6755      11161.92480       1733.17932
    100      13560.37988   0.0433   0.6755      12103.26367       1879.34668
    110       9960.27637   0.0295   0.5417       6434.54004        999.12982
    120       8934.17578   0.0310   0.5630       7347.48682       1140.88855
    130      10607.92969   0.0319   0.6297       7992.65967       1241.06848
    140      12172.90918   0.0326   0.5512       7824.96826       1215.03003
    150       9960.28125   0.0332   0.5160       7778.01172       1207.73877
    160      10172.81543   0.0334   0.5623       7859.90283       1220.45447
    170       9739.19824   0.0346   0.5003       8461.84570       1313.92175
    180      11830.27441   0.0347   0.5308       8188.87842       1271.53650
    190       9932.86230   0.0356   0.4944       8489.08105       1318.15076
    200       9813.10645   0.0356   0.5646       8552.22559       1327.95569
    210       8932.61816   0.0277   0.4243       5947.60791        923.52094
    220       8370.19141   0.0278   0.5584       5966.72070        926.48871
    230       8690.66016   0.0290   0.4218       6384.76758        991.40137
    240       9248.92578   0.0281   0.4570       5434.71924        843.88165
    250       8628.23340   0.0298   0.5558       6958.02686       1080.41479
    260       9569.53516   0.0293   0.5257       5832.54395        905.65424
    270       8880.30371   0.0310   0.6341       7113.75195       1104.59521
    280       8712.23145   0.0309   0.6208       6783.28613       1053.28174
    290       9455.95605   0.0318   0.5679       7368.61377       1144.16907
    300       9438.24414   0.0320   0.5266       6962.19531       1081.06201
# Molecular dynamics simulation at 300.00 K
#  Step   Current energy Av shift Mx shift   Kinetic energy    Kinetic temp.
      0       9438.24414   0.0000   0.0000       3220.07422        500.00034
     10       7260.38867   0.0263   0.5801       5796.56934        900.06830
     20       6906.91797   0.0266   0.5958       5536.59570        859.70062
     30       7119.79199   0.0268   0.5855       5270.53809        818.38824
     40       8056.03516   0.0274   0.4920       5624.25586        873.31213
     50       9414.51953   0.0288   0.6755       7113.15527       1104.50256
     60       8285.52930   0.0295   0.5086       6924.72217       1075.24341
     70       8926.72363   0.0296   0.5637       6826.10596       1059.93066
     80      10165.33594   0.0291   0.5214       5928.44775        920.54584
     90       9587.37988   0.0313   0.6308       7980.75146       1239.21936
    100       8964.81836   0.0314   0.5697       7643.79541       1186.89819
    110       6563.40674   0.0220   0.4362       4457.80225        692.18982
    120       6955.56494   0.0227   0.4420       4542.57910        705.35364
    130       6888.79102   0.0233   0.5299       5121.61279        795.26367
    140       8632.28906   0.0243   0.5520       5843.53955        907.36163
    150       7912.97266   0.0241   0.6755       5873.17920        911.96393
    160       7914.12598   0.0254   0.6133       6871.22266       1066.93616
    170       7125.28857   0.0256   0.6128       6594.54346       1023.97455
    180       8174.13623   0.0254   0.6755       5989.64551        930.04840
    190       8731.55469   0.0251   0.5517       5114.84277        794.21246
    200       8293.51465   0.0262   0.5071       6003.07227        932.13324
    210       5876.98730   0.0204   0.4447       4081.33179        633.73297
    220       7155.54590   0.0206   0.5694       4280.49756        664.65869
    230       6354.45508   0.0207   0.4229       4047.57764        628.49176
    240       5848.65332   0.0210   0.4027       3932.43945        610.61359
    250       5889.38818   0.0216   0.4000       4222.46533        655.64764
    260       6857.38135   0.0226   0.5109       4922.13965        764.29028
    270       6704.71680   0.0227   0.5495       4797.12158        744.87799
    280       6797.72119   0.0233   0.5230       4859.84082        754.61676
    290       6896.22412   0.0236   0.4784       5035.08105        781.82739
    300       7893.87842   0.0238   0.5379       5521.10645        857.29547
# Conjugate gradients optimization
#  Step   Current energy Av shift Mx shift   Funcs         Gradient
      0       7893.87842   0.0000   0.0000       1     9.78419e+006
     10       2494.18774   0.0038   0.1095      21          79790.7
     20       2274.68506   0.0008   0.0241      42          6026.38
     30       2195.15967   0.0042   0.0923      62          16026.3
     40       2141.81470   0.0030   0.0535      82          6947.75
     50       2105.56958   0.0043   0.0624     103          6654.97
     60       2087.94287   0.0009   0.0110     123          1813.98
     70       2076.62891   0.0032   0.0394     143          2801.39
     72       2072.73486   0.0007   0.0072     147          3151.74
