# Supplementary material for: Computational Modeling of complete HOXB13 protein for predicting the functional effect of SNPs and the associated role in hereditary prostate cancer
Source: Sci Rep. 2017 Mar 8;7:43830. doi: 10.1038/srep43830 (PMC5363706; doi:10.1038/srep43830)
Supplement: Supplementary Dataset [file srep43830-s1.zip › SR Supplementary Data Files Complete/HOXB13 Modeller/HOXB13 Modeller/hoxb13.D00000014.d]

# Conjugate gradients optimization
#  Step   Current energy Av shift Mx shift   Funcs         Gradient
      0     419394.37500   0.0000   0.0000       1     1.46247e+007
     10      22546.32617   0.2746  11.9672      21          56598.8
     20      14360.07617   0.1344   3.4453      41          17038.2
     30      11446.05371   0.0774   2.1890      62          13370.8
     40       9730.98438   0.0649   1.5273      82          16480.7
     50       8847.16309   0.0168   0.6216     102          5169.41
     60       8407.75684   0.0142   0.9670     122          8026.46
     70       8065.46484   0.0115   0.5221     142          7005.14
     80       6586.94482   0.1036   2.3602     162          5700.26
     90       4226.81299   0.0925   1.8107     182          11465.6
# Conjugate gradients optimization
#  Step   Current energy Av shift Mx shift   Funcs         Gradient
      0      41941.88281   0.0000   0.0000       1           180477
     10      41260.61328   0.0031   0.1377      21            94909
     13      41226.76563   0.0002   0.0062      32           282449
# Conjugate gradients optimization
#  Step   Current energy Av shift Mx shift   Funcs         Gradient
      0     208242.71875   0.0000   0.0000       1      7.0703e+006
      1     208239.93750   0.0000   0.0050       6     6.79062e+006
# Conjugate gradients optimization
#  Step   Current energy Av shift Mx shift   Funcs         Gradient
      0     416989.81250   0.0000   0.0000       1     2.71689e+007
     10     413947.46875   0.0016   0.0601      21     1.16797e+007
     20     381518.09375   0.0036   0.2917      41     1.90113e+007
     30     373605.65625   0.0009   0.0664      64     5.38318e+006
     40     360650.65625   0.0494   1.1330      84     2.55489e+007
     50     347625.18750   0.0065   0.2301     105     9.53243e+006
     57     344955.18750   0.0001   0.0088     121     1.22442e+007
# Conjugate gradients optimization
#  Step   Current energy Av shift Mx shift   Funcs         Gradient
      0     345307.40625   0.0000   0.0000       1     1.22506e+007
     10     342619.65625   0.0008   0.0227      21     2.05311e+007
     20     330425.00000   0.0016   0.0727      42     8.84253e+006
     30     326741.59375   0.0046   0.1599      63     4.47086e+006
     40     322802.00000   0.0051   0.1155      83     9.01501e+006
     50     271018.75000   0.1923   3.6586     104     7.58031e+007
     60     221319.00000   0.0038   0.0734     124     2.17656e+007
     70     216811.39063   0.0079   0.2094     144     7.14538e+007
     80     210793.06250   0.0022   0.1574     165     4.01554e+006
     90     208772.93750   0.0037   0.0977     186     1.24065e+007
     93     208611.25000   0.0002   0.0067     198      1.1897e+008
# Conjugate gradients optimization
#  Step   Current energy Av shift Mx shift   Funcs         Gradient
      0     212538.29688   0.0000   0.0000       1     1.19053e+008
      1     212537.78125   0.0000   0.0002      11     5.98422e+007
# Conjugate gradients optimization
#  Step   Current energy Av shift Mx shift   Funcs         Gradient
      0     217363.04688   0.0000   0.0000       1     5.99954e+007
      1     217362.75000   0.0000   0.0001      14     1.81708e+007
# Conjugate gradients optimization
#  Step   Current energy Av shift Mx shift   Funcs         Gradient
      0     218892.15625   0.0000   0.0000       1     1.81829e+007
      1     218892.01563   0.0000   0.0001      14     3.25201e+007
# Conjugate gradients optimization
#  Step   Current energy Av shift Mx shift   Funcs         Gradient
      0     230323.43750   0.0000   0.0000       1     3.43093e+007
      1     230323.17188   0.0000   0.0001      11     3.19469e+007
# Conjugate gradients optimization
#  Step   Current energy Av shift Mx shift   Funcs         Gradient
      0     293705.93750   0.0000   0.0000       1     7.65176e+007
     10     240171.68750   0.0106   0.4608      21     2.60075e+007
     20     235388.26563   0.0061   0.0758      43     2.47416e+007
     30     228322.04688   0.0317   0.4411      66       3.748e+007
     40     222746.65625   0.0043   0.0635      86      1.9989e+007
     50     220473.14063   0.0014   0.0205     106     4.14647e+007
     60     219546.51563   0.0006   0.0335     126     1.50653e+006
     69     218357.17188   0.0001   0.0019     154     8.80186e+009
# Conjugate gradients optimization
#  Step   Current energy Av shift Mx shift   Funcs         Gradient
      0     219936.82813   0.0000   0.0000       1     8.79456e+009
      1     219933.75000   0.0000   0.0001      13     2.39676e+009
# Molecular dynamics simulation at 150.00 K
#  Step   Current energy Av shift Mx shift   Kinetic energy    Kinetic temp.
      0     219933.75000   0.0000   0.0000        980.44153        152.23907
     10     222999.90625   0.0502   0.6755      17521.68750       2720.69800
     20     214417.14063   0.0503   0.6755      19092.61133       2964.62500
     30     205647.62500   0.0440   0.6755      17029.13867       2644.21704
     40     202424.96875   0.0405   0.6541      15616.45117       2424.86060
     50     196767.56250   0.0394   0.6755      16810.43555       2610.25757
# Molecular dynamics simulation at 400.00 K
#  Step   Current energy Av shift Mx shift   Kinetic energy    Kinetic temp.
      0     196767.56250   0.0000   0.0000        966.02106        149.99991
     10     189587.56250   0.0356   0.6755      13469.33789       2091.46533
     20     182476.07813   0.0398   0.6479      15947.71582       2476.29810
     30     176494.04688   0.0386   0.6755      14486.04102       2249.33496
     40     169053.29688   0.0379   0.5946      13661.26953       2121.26758
     50     163806.37500   0.0388   0.6610      15127.56934       2348.94897
# Molecular dynamics simulation at 1000.00 K
#  Step   Current energy Av shift Mx shift   Kinetic energy    Kinetic temp.
      0     163806.37500   0.0000   0.0000       2576.05566        399.99969
     10     158157.12500   0.0379   0.6700      14744.71191       2289.50024
     20     150123.92188   0.0418   0.6381      15278.47363       2372.38062
     30     148057.23438   0.0445   0.6755      17158.96289       2664.37573
     40     139033.10938   0.0442   0.6755      16711.69922       2594.92627
     50     136626.06250   0.0447   0.6755      17987.19531       2792.98022
# Molecular dynamics simulation at 1000.00 K
#  Step   Current energy Av shift Mx shift   Kinetic energy    Kinetic temp.
      0     136626.06250   0.0000   0.0000       6440.14502       1000.00012
     10     128033.81250   0.0432   0.6473      16113.95313       2502.11060
     20     122067.68750   0.0516   0.5667      18810.41211       2920.80615
     30     114474.16406   0.0613   0.6755      24926.57813       3870.50000
     40     108717.00781   0.0680   0.6755      28038.59766       4353.72217
     50     101992.20313   0.0765   0.6755      34131.47656       5299.80029
     60      93713.04688   0.0808   0.5944      35480.84766       5509.32520
     70      89286.62500   0.0872   0.6755      40866.97656       6345.66162
     80      82503.65625   0.0910   0.6755      42291.04297       6566.78516
     90      77582.69531   0.0959   0.6755      46038.69922       7148.70654
    100      69203.89063   0.0999   0.5917      47805.79297       7423.09375
    110      65359.15234   0.0521   0.6755      17465.13281       2711.91650
    120      62069.62500   0.0574   0.5782      19720.12500       3062.06274
    130      56482.32031   0.0621   0.5354      21623.94336       3357.68018
    140      53539.61719   0.0670   0.5717      24287.17383       3771.21582
    150      49520.71094   0.0707   0.6755      25843.81641       4012.92529
    160      45161.25781   0.0751   0.6755      28737.90039       4462.30713
    170      43884.56250   0.0793   0.6234      31292.04688       4858.90479
    180      42115.88672   0.0820   0.6755      32588.87500       5060.27100
    190      37479.60156   0.0868   0.5761      35713.62891       5545.47070
    200      35314.62109   0.0881   0.6755      35837.47266       5564.70068
    210      32135.60938   0.0490   0.5446      13674.85840       2123.37769
    220      29919.63867   0.0539   0.6040      16713.78906       2595.25073
    230      32415.81250   0.0580   0.6755      19036.27930       2955.87793
    240      28762.07227   0.0598   0.5567      19233.67773       2986.52905
    250      27851.57617   0.0622   0.5642      19639.66016       3049.56836
    260      26293.46875   0.0652   0.6755      21849.73633       3392.74023
    270      25558.59766   0.0674   0.5922      22697.43945       3524.36816
    280      23519.80859   0.0692   0.5609      23399.04102       3633.31030
    290      23456.20703   0.0694   0.6065      23069.61719       3582.15845
    300      25390.90820   0.0720   0.5678      24517.56445       3806.98999
# Molecular dynamics simulation at 800.00 K
#  Step   Current energy Av shift Mx shift   Kinetic energy    Kinetic temp.
      0      25390.90820   0.0000   0.0000       6440.14160        999.99963
     10      21519.99219   0.0467   0.6025      13494.15625       2095.31909
     20      19496.15625   0.0488   0.5145      13588.76855       2110.01001
     30      19592.72852   0.0510   0.5608      14943.80176       2320.41431
     40      19829.43359   0.0535   0.6755      16545.29883       2569.08838
     50      19273.53906   0.0544   0.6178      16002.82129       2484.85449
     60      17886.77930   0.0553   0.6172      16170.26270       2510.85425
     70      19653.18945   0.0562   0.5646      16399.44141       2546.44019
     80      17011.73242   0.0571   0.5342      16104.49805       2500.64258
     90      17147.74219   0.0585   0.5588      16844.37109       2615.52710
    100      17961.83398   0.0599   0.6194      18152.56641       2818.65845
    110      14255.90137   0.0395   0.5515       9519.62695       1478.16992
    120      14888.02930   0.0414   0.5619      10557.71582       1639.36023
    130      13719.94824   0.0424   0.6086      10795.07520       1676.21643
    140      13355.30566   0.0435   0.4560      10633.21289       1651.08313
    150      14908.07910   0.0450   0.6633      11617.54492       1803.92627
    160      15912.96094   0.0469   0.6692      12820.90918       1990.77991
    170      14087.30859   0.0465   0.4888      11397.17090       1769.70740
    180      13802.35840   0.0465   0.4781      10864.67285       1687.02332
    190      13148.77051   0.0484   0.5140      12131.59082       1883.74524
    200      14512.82324   0.0498   0.5692      13116.12793       2036.62024
    210      11212.36719   0.0371   0.4709       8438.48926       1310.29517
    220      11457.45020   0.0384   0.5253       9103.96191       1413.62708
    230      12050.27344   0.0387   0.5114       8653.99902       1343.75867
    240      11135.90918   0.0394   0.5704       8971.21094       1393.01404
    250      11631.91602   0.0396   0.4180       8408.63770       1305.65991
    260      12803.18945   0.0415   0.5790       9671.70410       1501.78381
    270      11311.53125   0.0424   0.5203      10101.07617       1568.45496
    280      11501.98145   0.0429   0.6755      10657.92676       1654.92053
    290      11390.43848   0.0435   0.6755      10899.71875       1692.46509
    300      12492.49316   0.0447   0.5825      11406.09668       1771.09338
# Molecular dynamics simulation at 500.00 K
#  Step   Current energy Av shift Mx shift   Kinetic energy    Kinetic temp.
      0      12492.49316   0.0000   0.0000       5152.11084        799.99933
     10       9157.09277   0.0352   0.4391       7756.74463       1204.43652
     20       9609.53418   0.0353   0.3851       7365.42578       1143.67407
     30      10748.95215   0.0373   0.6755       9187.64453       1426.62097
     40       9918.75586   0.0374   0.5516       8532.79980       1324.93933
     50       9914.14355   0.0375   0.4170       7924.35156       1230.46179
     60       9995.05273   0.0393   0.4773       9067.91504       1408.02979
     70      11263.73242   0.0398   0.4929       9353.68262       1452.40271
     80      11915.49219   0.0400   0.6338       9397.60254       1459.22241
     90      11245.50684   0.0414   0.5620       9979.61621       1549.59521
    100      10674.42188   0.0417   0.4935       9833.45996       1526.90063
    110       9046.89258   0.0300   0.4316       5785.40283        898.33441
    120       8671.27051   0.0310   0.4837       6503.84375       1009.89105
    130       9445.00586   0.0318   0.4859       7042.18164       1093.48206
    140       8743.46973   0.0328   0.5919       7610.95117       1181.79834
    150      10386.01855   0.0336   0.5481       7900.54883       1226.76587
    160       9449.35156   0.0343   0.5345       8207.30371       1274.39758
    170      10176.83594   0.0351   0.5443       8324.05176       1292.52576
    180       9574.19141   0.0354   0.5881       8227.35156       1277.51050
    190      10273.84375   0.0355   0.4386       8051.68164       1250.23315
    200       8987.90332   0.0372   0.6755       9685.92188       1503.99146
    210       7318.61279   0.0267   0.4489       5465.01270        848.58545
    220       7146.68555   0.0271   0.5186       5457.37988        847.40027
    230       7691.39209   0.0276   0.4550       5649.89941        877.29395
    240       8471.64746   0.0288   0.5402       6305.92236        979.15857
    250       7360.55273   0.0295   0.5534       6780.39893       1052.83337
    260       7949.64697   0.0298   0.5595       6894.77881       1070.59387
    270       8532.85742   0.0304   0.5046       6769.35010       1051.11780
    280       8192.76660   0.0309   0.4927       6771.39063       1051.43469
    290       8099.08691   0.0317   0.6326       8195.91699       1272.62939
    300       8925.96777   0.0315   0.4902       7359.96436       1142.82605
# Molecular dynamics simulation at 300.00 K
#  Step   Current energy Av shift Mx shift   Kinetic energy    Kinetic temp.
      0       8925.96777   0.0000   0.0000       3220.07202        500.00000
     10       7264.97656   0.0257   0.6139       5519.89746        857.10779
     20       6883.47998   0.0268   0.4683       5960.19141        925.47485
     30       7225.97656   0.0261   0.4429       5121.14648        795.19128
     40       7709.74854   0.0278   0.5777       6345.11426        985.24414
     50       7839.37744   0.0280   0.5915       6274.66943        974.30579
     60       8017.15820   0.0287   0.5820       6693.15869       1039.28711
     70       8257.88965   0.0286   0.5606       6492.07861       1008.06421
     80       9430.53418   0.0301   0.4650       7245.74219       1125.09009
     90       8575.07813   0.0303   0.5593       7657.49609       1189.02563
    100       8801.28027   0.0297   0.5261       6495.57666       1008.60736
    110       6370.97900   0.0237   0.4495       5430.54688        843.23376
    120       6840.47754   0.0236   0.4357       5154.33203        800.34424
    130       7086.55713   0.0241   0.5249       5284.21533        820.51196
    140       7000.99512   0.0247   0.4754       5759.95898        894.38354
    150       6485.76367   0.0246   0.5229       5645.14209        876.55524
    160       6954.78613   0.0249   0.5231       5348.15771        830.44067
    170       7712.36328   0.0257   0.5855       6104.72168        947.91693
    180       7635.51465   0.0264   0.6114       6569.10693       1020.02484
    190       7610.81250   0.0259   0.5366       5835.25342        906.07501
    200       7095.88037   0.0260   0.5030       5693.48340        884.06152
    210       6023.26416   0.0209   0.5331       4513.41260        700.82477
    220       6436.27246   0.0216   0.4873       4892.46045        759.68182
    230       6354.85986   0.0223   0.6215       5400.72266        838.60278
    240       6656.47119   0.0224   0.5555       5335.45801        828.46875
    250       5886.75830   0.0222   0.5226       4807.37451        746.47003
    260       7212.54150   0.0231   0.5712       5753.53760        893.38647
    270       7645.91895   0.0231   0.5528       5252.29102        815.55487
    280       7384.85352   0.0230   0.6040       5263.15332        817.24158
    290       7109.32520   0.0236   0.5516       5324.14746        826.71246
    300       6472.45557   0.0236   0.5326       5184.55469        805.03705
# Conjugate gradients optimization
#  Step   Current energy Av shift Mx shift   Funcs         Gradient
      0       6472.45557   0.0000   0.0000       1     9.36238e+006
     10       2251.51392   0.0040   0.0963      21          63394.3
     20       2039.28027   0.0043   0.0690      41          26937.7
     30       1950.14136   0.0048   0.0699      61          13028.5
     40       1904.77747   0.0064   0.0846      82          6838.23
     50       1874.63513   0.0039   0.0591     102          5565.98
     60       1852.39954   0.0025   0.0495     122          3255.67
     70       1836.44104   0.0063   0.0876     142          3003.03
     78       1824.31409   0.0007   0.0069     158          1848.73
