# Supplementary material for: Computational Modeling of complete HOXB13 protein for predicting the functional effect of SNPs and the associated role in hereditary prostate cancer
Source: Sci Rep. 2017 Mar 8;7:43830. doi: 10.1038/srep43830 (PMC5363706; doi:10.1038/srep43830)
Supplement: Supplementary Dataset [file srep43830-s1.zip › SR Supplementary Data Files Complete/HOXB13 Modeller/HOXB13 Modeller/hoxb13.D00000015.d]

# Conjugate gradients optimization
#  Step   Current energy Av shift Mx shift   Funcs         Gradient
      0     433085.65625   0.0000   0.0000       1     1.51121e+007
     10      23075.59766   0.2669  12.7591      21          46415.4
     20      14042.47656   0.1054   3.2516      41          17908.7
     30       8634.46680   0.0389   1.7464      61          24200.5
     40       7387.31592   0.0154   0.4923      81          65398.8
     50       7124.54785   0.0040   0.2997     101          1351.52
     60       6735.12891   0.0211   1.0408     122          5966.28
     70       5495.08398   0.0359   1.1707     142          30564.3
     80       5329.79883   0.0055   0.1512     163           1666.9
     90       4943.87061   0.0014   0.0851     184          2338.44
     99       4904.02441   0.0009   0.0822     201          1964.28
# Conjugate gradients optimization
#  Step   Current energy Av shift Mx shift   Funcs         Gradient
      0      50514.78906   0.0000   0.0000       1           113060
     10      49190.42578   0.0197   0.6971      21      1.4624e+006
     20      48080.59766   0.0054   0.3784      41           511311
     30      47459.47656   0.0109   0.3609      61           190592
     40      37480.85547   0.0065   0.3649      83           154678
     50      36866.16797   0.0111   0.2611     104           202212
     60      34487.17188   0.0143   0.5289     124           205919
# Conjugate gradients optimization
#  Step   Current energy Av shift Mx shift   Funcs         Gradient
      0     171648.92188   0.0000   0.0000       1     1.13269e+007
      1     171648.45313   0.0000   0.0010      10     2.02612e+007
# Conjugate gradients optimization
#  Step   Current energy Av shift Mx shift   Funcs         Gradient
      0     343989.40625   0.0000   0.0000       1     8.10483e+007
      1     343980.00000   0.0000   0.0016      10     9.79077e+007
# Conjugate gradients optimization
#  Step   Current energy Av shift Mx shift   Funcs         Gradient
      0     344281.90625   0.0000   0.0000       1     9.79138e+007
      1     344279.65625   0.0000   0.0009      11     1.42947e+007
# Conjugate gradients optimization
#  Step   Current energy Av shift Mx shift   Funcs         Gradient
      0     344901.40625   0.0000   0.0000       1     1.42967e+007
      3     344823.09375   0.0000   0.0041       8     8.04119e+006
# Conjugate gradients optimization
#  Step   Current energy Av shift Mx shift   Funcs         Gradient
      0     345864.31250   0.0000   0.0000       1     8.04014e+006
      1     345854.78125   0.0000   0.0063       6     2.32302e+007
# Conjugate gradients optimization
#  Step   Current energy Av shift Mx shift   Funcs         Gradient
      0     347161.25000   0.0000   0.0000       1     2.32498e+007
      1     347156.53125   0.0000   0.0070       8     6.34458e+006
# Conjugate gradients optimization
#  Step   Current energy Av shift Mx shift   Funcs         Gradient
      0     357988.03125   0.0000   0.0000       1     7.91528e+006
     10     345074.56250   0.0056   0.2101      21     1.15851e+007
     20     339707.34375   0.0108   0.2469      43     1.09918e+007
     30     332815.12500   0.0362   0.4627      63     2.33516e+007
     40     305526.28125   0.0078   0.1943      83     7.49363e+006
     50     299838.96875   0.0181   0.2720     105     8.91234e+006
     60     294486.06250   0.0035   0.0715     126     3.56888e+007
     70     293560.18750   0.0024   0.0362     146      2.6698e+007
     80     291955.00000   0.0029   0.0990     167     7.60518e+006
     90     284013.40625   0.0550   0.7834     188      1.0818e+007
     96     273817.90625   0.0102   0.3356     201     2.19847e+007
# Conjugate gradients optimization
#  Step   Current energy Av shift Mx shift   Funcs         Gradient
      0     289282.40625   0.0000   0.0000       1     9.13895e+006
     10     281430.15625   0.0051   0.1053      22      1.1573e+007
     20     278106.78125   0.0038   0.0953      46     7.17097e+006
     23     277969.75000   0.0002   0.0036      53     7.28357e+006
# Conjugate gradients optimization
#  Step   Current energy Av shift Mx shift   Funcs         Gradient
      0     279305.09375   0.0000   0.0000       1     7.89362e+006
      1     279302.46875   0.0000   0.0013       8     6.12208e+006
# Molecular dynamics simulation at 150.00 K
#  Step   Current energy Av shift Mx shift   Kinetic energy    Kinetic temp.
      0     279302.46875   0.0000   0.0000        960.08063        149.07751
     10     273765.37500   0.0467   0.6755      16319.21777       2533.98340
     20     259474.03125   0.0483   0.6755      19456.38086       3021.10962
     30     250393.34375   0.0438   0.6755      18770.74414       2914.64673
     40     236944.48438   0.0396   0.6699      16571.05469       2573.08765
     50     224477.50000   0.0371   0.6090      14444.05273       2242.81519
# Molecular dynamics simulation at 400.00 K
#  Step   Current energy Av shift Mx shift   Kinetic energy    Kinetic temp.
      0     224477.50000   0.0000   0.0000        966.02167        150.00002
     10     216065.71875   0.0371   0.6755      15496.59180       2406.24927
     20     206761.96875   0.0395   0.5701      16210.31836       2517.07397
     30     195997.67188   0.0400   0.6443      16997.28711       2639.27124
     40     187565.34375   0.0380   0.6755      14824.57422       2301.90112
     50     180793.01563   0.0383   0.6561      15153.02637       2352.90186
# Molecular dynamics simulation at 1000.00 K
#  Step   Current energy Av shift Mx shift   Kinetic energy    Kinetic temp.
      0     180793.01563   0.0000   0.0000       2576.05762        400.00000
     10     174384.31250   0.0380   0.6363      15015.65332       2331.57104
     20     164014.42188   0.0426   0.5983      15859.09473       2462.53735
     30     155537.87500   0.0458   0.6755      18122.49219       2813.98853
     40     148308.85938   0.0462   0.6755      19674.75000       3055.01709
     50     143930.57813   0.0429   0.6755      16438.23633       2552.46411
# Molecular dynamics simulation at 1000.00 K
#  Step   Current energy Av shift Mx shift   Kinetic energy    Kinetic temp.
      0     143930.57813   0.0000   0.0000       6440.14404       1000.00000
     10     137916.60938   0.0433   0.6755      15715.58594       2440.25391
     20     131844.65625   0.0545   0.6755      22090.35547       3430.10278
     30     122430.21875   0.0637   0.5581      26191.79102       4066.95728
     40     112580.39844   0.0718   0.6755      30992.49219       4812.39111
     50     105272.33594   0.0793   0.6742      36113.39063       5607.54395
     60      96476.03906   0.0859   0.6755      40963.64063       6360.67139
     70      86280.03906   0.0893   0.6755      41675.57422       6471.21777
     80      79626.71094   0.0946   0.6755      46217.48047       7176.46680
     90      75132.63281   0.0982   0.6755      47943.32422       7444.44922
    100      69762.87500   0.1018   0.6240      49321.54297       7658.45313
    110      64729.87891   0.0534   0.6755      17883.28906       2776.84619
    120      61641.16016   0.0603   0.6755      22580.98828       3506.28613
    130      58255.63281   0.0647   0.5643      23457.00586       3642.31079
    140      53352.12109   0.0693   0.5544      25633.39258       3980.25146
    150      50328.24219   0.0732   0.5532      27318.94531       4241.97754
    160      50571.17969   0.0776   0.6755      30299.08398       4704.72168
    170      44882.03125   0.0825   0.6755      34164.32813       5304.90137
    180      43048.46094   0.0845   0.5588      34227.99609       5314.78711
    190      42238.03125   0.0868   0.6755      35450.28125       5504.57910
    200      39838.67188   0.0897   0.5829      37067.18359       5755.64502
    210      34064.05078   0.0508   0.6581      16523.09375       2565.64038
    220      31853.41211   0.0541   0.5895      17087.80469       2653.32642
    230      30674.58984   0.0565   0.6484      17829.43164       2768.48340
    240      29441.10156   0.0581   0.4976      17616.56250       2735.42993
    250      28800.83203   0.0612   0.6326      19768.46680       3069.56909
    260      26054.58789   0.0636   0.5514      20929.31250       3249.82056
    270      26923.47070   0.0642   0.5710      20132.13477       3126.03784
    280      26244.38281   0.0676   0.6755      22981.41211       3568.46240
    290      24845.28516   0.0688   0.5591      22834.57422       3545.66211
    300      25485.04102   0.0707   0.6755      23849.77539       3703.29834
# Molecular dynamics simulation at 800.00 K
#  Step   Current energy Av shift Mx shift   Kinetic energy    Kinetic temp.
      0      25485.04102   0.0000   0.0000       6440.14355        999.99994
     10      21275.48633   0.0471   0.5912      13664.90430       2121.83203
     20      23028.82031   0.0498   0.6280      15104.37500       2345.34741
     30      22412.84180   0.0523   0.6621      16602.57617       2577.98218
     40      22510.37891   0.0524   0.5590      15025.87012       2333.15747
     50      20244.84961   0.0548   0.5166      16574.92188       2573.68799
     60      19015.59570   0.0555   0.6209      16468.81055       2557.21143
     70      19642.29883   0.0567   0.5409      16807.93945       2609.87012
     80      17564.10547   0.0580   0.4963      17084.49609       2652.81274
     90      17721.25977   0.0583   0.6389      16928.22656       2628.54785
    100      18642.25391   0.0600   0.6755      18604.08203       2888.76807
    110      14662.81836   0.0404   0.5583      10504.33105       1631.07080
    120      14755.06348   0.0407   0.4733       9816.34375       1524.24292
    130      15799.29688   0.0415   0.4901      10002.91797       1553.21338
    140      14336.16699   0.0434   0.5074      10818.77246       1679.89600
    150      14863.09375   0.0454   0.5656      12648.50977       1964.01038
    160      14467.27051   0.0456   0.5496      11708.06738       1817.98218
    170      14691.01563   0.0462   0.5722      11805.90527       1833.17407
    180      13495.15820   0.0481   0.5576      12839.28711       1993.63354
    190      14150.65820   0.0489   0.5506      12841.37207       1993.95728
    200      14613.55957   0.0502   0.6704      13837.58301       2148.64502
    210      13241.69043   0.0365   0.5078       8287.25293       1286.81177
    220      12087.20020   0.0381   0.5481       9228.11621       1432.90527
    230      11615.66602   0.0397   0.6619       9789.49512       1520.07397
    240      11583.10938   0.0401   0.5511       9719.73438       1509.24182
    250      11966.92578   0.0405   0.4745       9430.32422       1464.30334
    260      11613.29785   0.0416   0.5449       9874.55664       1533.28198
    270      11885.46582   0.0427   0.4863      10172.16406       1579.49329
    280      11812.82617   0.0429   0.5134      10136.21387       1573.91101
    290      14408.51660   0.0432   0.5218      10410.13086       1616.44385
    300      12708.70117   0.0445   0.6057      11131.17773       1728.40503
# Molecular dynamics simulation at 500.00 K
#  Step   Current energy Av shift Mx shift   Kinetic energy    Kinetic temp.
      0      12708.70117   0.0000   0.0000       5152.11865        800.00055
     10      11831.70605   0.0360   0.5120       8589.25977       1333.70618
     20      11492.22266   0.0372   0.6289       9549.40723       1482.79407
     30      11057.79199   0.0366   0.5621       8481.33301       1316.94775
     40      11721.23535   0.0377   0.5284       9051.66895       1405.50720
     50      10620.35059   0.0391   0.4701      10049.79492       1560.49231
     60      11271.41602   0.0385   0.4458       8738.72754       1356.91492
     70      11559.34375   0.0397   0.6755       9786.82910       1519.65991
     80      11697.02246   0.0407   0.6189      10132.66504       1573.35999
     90      10811.07227   0.0412   0.4856       9892.88672       1536.12817
    100      10060.83691   0.0415   0.5367       9937.25293       1543.01721
    110       8163.21582   0.0298   0.5356       6298.98438        978.08130
    120       8130.04883   0.0312   0.5631       7273.16602       1129.34839
    130       9884.85059   0.0314   0.4549       6945.57275       1078.48096
    140       9286.91113   0.0326   0.5536       7779.42725       1207.95862
    150       8968.09180   0.0335   0.4826       8191.17432       1271.89307
    160       9471.12598   0.0342   0.5553       8507.73145       1321.04675
    170       9148.40918   0.0349   0.5229       8638.42773       1341.34082
    180      10340.39941   0.0350   0.4362       8091.57715       1256.42798
    190       8917.16406   0.0364   0.4960       9162.75098       1422.75562
    200      10434.32324   0.0371   0.6755       9829.21680       1526.24170
    210       7972.75146   0.0272   0.6281       6090.34131        945.68402
    220       7720.38623   0.0273   0.5543       5903.66699        916.69800
    230       8651.89160   0.0279   0.4488       5841.49609        907.04431
    240       8771.38672   0.0287   0.5559       6500.67090       1009.39838
    250       8576.70020   0.0296   0.5653       6773.77344       1051.80469
    260       9614.44238   0.0309   0.6755       8356.00977       1297.48804
    270       8834.05762   0.0303   0.6155       7126.79639       1106.62061
    280       8718.73828   0.0302   0.5051       6740.66699       1046.66406
    290       8820.16699   0.0316   0.5264       7789.67920       1209.55042
    300       9503.15723   0.0320   0.5952       8063.38184       1252.04993
# Molecular dynamics simulation at 300.00 K
#  Step   Current energy Av shift Mx shift   Kinetic energy    Kinetic temp.
      0       9503.15723   0.0000   0.0000       3220.07275        500.00012
     10       9051.21680   0.0254   0.5318       5912.43311        918.05914
     20       8763.33008   0.0253   0.4619       5470.97998        849.51202
     30       7709.30566   0.0263   0.5158       5936.73145        921.83209
     40       7226.35400   0.0269   0.5855       6430.57227        998.51373
     50       7054.62500   0.0278   0.6378       6944.58154       1078.32703
     60       7567.62256   0.0278   0.6755       6657.87402       1033.80823
     70       8625.32520   0.0282   0.6097       6931.90527       1076.35876
     80       8496.79199   0.0282   0.6124       6626.00391       1028.85962
     90       8516.30859   0.0283   0.5012       6173.06592        958.52917
    100       8649.90723   0.0294   0.5944       7197.73975       1117.63647
    110       7023.60645   0.0215   0.5296       4783.11963        742.70380
    120       7230.83057   0.0220   0.5805       5422.99365        842.06091
    130       8100.07813   0.0230   0.6642       5562.37695        863.70380
    140       7522.64404   0.0236   0.5324       5641.92285        876.05536
    150       7015.79688   0.0239   0.5661       5707.37744        886.21893
    160       8024.66797   0.0246   0.4771       6147.91699        954.62415
    170       8520.45215   0.0255   0.5507       6905.78027       1072.30212
    180       7477.46143   0.0257   0.5073       6419.95557        996.86523
    190       8885.40527   0.0261   0.6375       6536.60107       1014.97748
    200       8505.62402   0.0254   0.4937       5982.15723        928.88562
    210       6870.01855   0.0203   0.4595       4390.19580        681.69220
    220       6871.68506   0.0214   0.5106       5098.90137        791.73718
    230       6189.92920   0.0216   0.4412       4859.65723        754.58826
    240       6044.87305   0.0214   0.3715       4346.01953        674.83264
    250       6868.70166   0.0224   0.6186       5238.71924        813.44751
    260       6530.21240   0.0230   0.5715       5602.62500        869.95337
    270       7913.34277   0.0231   0.4964       5333.32422        828.13739
    280       7073.90430   0.0229   0.5022       4971.15820        771.90173
    290       6371.70117   0.0241   0.4758       5632.40039        874.57678
    300       7019.42383   0.0232   0.5632       4964.35303        770.84503
# Conjugate gradients optimization
#  Step   Current energy Av shift Mx shift   Funcs         Gradient
      0       7019.42383   0.0000   0.0000       1     8.92708e+006
     10       2373.83594   0.0055   0.1545      21          95623.4
     20       2107.76880   0.0047   0.1569      41            34054
     30       1998.60229   0.0036   0.0818      61          14172.9
     40       1945.94556   0.0056   0.1321      81          9180.23
     49       1916.61035   0.0005   0.0072     100          2029.85
