# Supplementary material for: Computational Modeling of complete HOXB13 protein for predicting the functional effect of SNPs and the associated role in hereditary prostate cancer
Source: Sci Rep. 2017 Mar 8;7:43830. doi: 10.1038/srep43830 (PMC5363706; doi:10.1038/srep43830)
Supplement: Supplementary Dataset [file srep43830-s1.zip › SR Supplementary Data Files Complete/HOXB13 Modeller/HOXB13 Modeller/hoxb13.D00000016.d]

# Conjugate gradients optimization
#  Step   Current energy Av shift Mx shift   Funcs         Gradient
      0     424223.06250   0.0000   0.0000       1     1.49753e+007
     10      22569.25195   0.2478   6.8513      21          45193.9
     20      13137.30371   0.1285   3.6909      41          26432.5
     30       8951.78418   0.1144   3.1340      61          13546.9
     40       7175.02100   0.0100   0.6971      82          1711.53
     50       6297.59033   0.0415   1.1070     102          9352.14
     60       5896.39746   0.0985   1.9191     122           9158.5
     70       5578.76514   0.0022   0.0748     144          34359.5
     80       5479.74170   0.0021   0.1719     164          798.205
     90       5431.09668   0.0041   0.2340     186          2012.56
     93       5426.12793   0.0002   0.0049     193          9258.93
# Conjugate gradients optimization
#  Step   Current energy Av shift Mx shift   Funcs         Gradient
      0      55654.53516   0.0000   0.0000       1           926287
      1      55654.39453   0.0000   0.0004       8           443152
# Conjugate gradients optimization
#  Step   Current energy Av shift Mx shift   Funcs         Gradient
      0     280504.65625   0.0000   0.0000       1     1.10939e+007
      1     280504.25000   0.0000   0.0003       8      6.0196e+006
# Conjugate gradients optimization
#  Step   Current energy Av shift Mx shift   Funcs         Gradient
      0     561501.87500   0.0000   0.0000       1     2.40902e+007
     10     509724.31250   0.0113   0.8376      21     9.66644e+007
     20     496677.59375   0.0013   0.0565      42     2.37581e+007
     30     494218.18750   0.0031   0.1170      64     2.12154e+007
     40     475755.28125   0.0004   0.0162      85     4.41538e+007
     50     446119.00000   0.0589   1.4055     106     3.72517e+007
     60     405062.96875   0.0118   0.4863     126     1.44966e+007
     70     399996.56250   0.0006   0.0134     148     1.49922e+007
     73     399850.15625   0.0000   0.0002     165     2.41759e+007
# Conjugate gradients optimization
#  Step   Current energy Av shift Mx shift   Funcs         Gradient
      0     400150.31250   0.0000   0.0000       1     2.41809e+007
     10     395711.84375   0.0113   0.4236      21     1.01113e+007
     20     351868.00000   0.0034   0.1120      41     2.69488e+007
     30     343749.96875   0.0013   0.0683      61     3.22488e+006
     36     342819.75000   0.0001   0.0027      75      1.0284e+008
# Conjugate gradients optimization
#  Step   Current energy Av shift Mx shift   Funcs         Gradient
      0     343478.03125   0.0000   0.0000       1     1.02844e+008
     10     341680.96875   0.0021   0.0585      21     1.04295e+007
     20     310485.06250   0.1444   2.4198      42      7.0623e+007
     30     287524.09375   0.0145   0.3908      63      1.0419e+007
     40     281442.00000   0.0055   0.1371      84     6.86918e+006
     50     271664.71875   0.0239   0.4206     105     3.67182e+007
     60     259915.34375   0.0045   0.1520     126     3.52533e+006
     70     255298.23438   0.0449   0.7772     148     1.14655e+007
     80     232176.39063   0.0351   0.6618     168     4.01356e+007
     90     208913.43750   0.0098   0.2202     188     2.26563e+007
     96     207344.59375   0.0014   0.0627     201     2.38442e+006
# Conjugate gradients optimization
#  Step   Current energy Av shift Mx shift   Funcs         Gradient
      0     211494.25000   0.0000   0.0000       1     5.64236e+006
      9     210526.32813   0.0001   0.0084      21     1.76404e+006
# Conjugate gradients optimization
#  Step   Current energy Av shift Mx shift   Funcs         Gradient
      0     211884.20313   0.0000   0.0000       1     1.77835e+006
     10     210194.70313   0.0098   0.1864      21     4.98202e+006
     20     207388.01563   0.0013   0.0451      43     2.05533e+006
     30     206535.81250   0.0007   0.0203      65     2.85149e+007
     31     206528.10938   0.0000   0.0027      67           952440
# Conjugate gradients optimization
#  Step   Current energy Av shift Mx shift   Funcs         Gradient
      0     215171.60938   0.0000   0.0000       1     2.16628e+006
     10     211182.00000   0.0021   0.0265      22      5.7382e+007
     20     209502.53125   0.0050   0.0461      42     7.02595e+006
     30     204735.18750   0.0018   0.1290      62     2.17712e+006
     40     203583.00000   0.0016   0.0678      83           893292
     50     201543.07813   0.0331   0.3386     103      8.2022e+007
     60     195879.50000   0.0042   0.0626     124     9.11413e+006
     70     192831.15625   0.0029   0.0536     144     9.14496e+006
     80     191599.21875   0.0060   0.1492     164     9.52907e+006
     81     191581.60938   0.0004   0.0091     166     5.17446e+006
# Conjugate gradients optimization
#  Step   Current energy Av shift Mx shift   Funcs         Gradient
      0     204992.67188   0.0000   0.0000       1     7.33712e+006
     10     202031.46875   0.0027   0.0524      22     4.91972e+006
     20     200703.84375   0.0033   0.0332      43     2.31246e+007
     30     199666.59375   0.0020   0.0321      64     4.87311e+006
     40     197983.26563   0.0096   0.1023      85     3.54078e+006
     50     192690.89063   0.0363   0.3874     107     7.07648e+006
     60     188257.71875   0.0004   0.0333     127     3.95784e+006
     69     187699.21875   0.0004   0.0057     160     1.73603e+007
# Conjugate gradients optimization
#  Step   Current energy Av shift Mx shift   Funcs         Gradient
      0     188417.64063   0.0000   0.0000       1     1.75171e+007
      1     188417.51563   0.0000   0.0001      10     9.40745e+006
# Molecular dynamics simulation at 150.00 K
#  Step   Current energy Av shift Mx shift   Kinetic energy    Kinetic temp.
      0     188417.51563   0.0000   0.0000        944.13617        146.60172
     10     189148.81250   0.0380   0.6515       9587.71680       1488.74255
     20     185454.01563   0.0427   0.6711      14145.75684       2196.49707
     30     180491.45313   0.0380   0.6755      11876.48926       1844.13416
     40     176201.98438   0.0368   0.6755      12666.39648       1966.78772
     50     170454.67188   0.0335   0.6755      10701.77832       1661.72961
# Molecular dynamics simulation at 400.00 K
#  Step   Current energy Av shift Mx shift   Kinetic energy    Kinetic temp.
      0     170454.67188   0.0000   0.0000        966.02167        150.00002
     10     166465.43750   0.0349   0.6405      12569.87793       1951.80078
     20     163943.57813   0.0379   0.6300      14376.14355       2232.27051
     30     158542.51563   0.0369   0.6755      13407.58301       2081.87622
     40     153423.82813   0.0366   0.6460      13971.53027       2169.44385
     50     149701.34375   0.0362   0.6624      13625.80762       2115.76123
# Molecular dynamics simulation at 1000.00 K
#  Step   Current energy Av shift Mx shift   Kinetic energy    Kinetic temp.
      0     149701.34375   0.0000   0.0000       2576.05762        400.00000
     10     144496.53125   0.0365   0.6755      13965.57129       2168.51855
     20     139333.34375   0.0406   0.6755      14826.11426       2302.14014
     30     132403.67188   0.0433   0.6122      16283.31836       2528.40894
     40     127477.13281   0.0421   0.6030      14880.43164       2310.57446
     50     123655.28906   0.0436   0.6729      16520.66016       2565.26245
# Molecular dynamics simulation at 1000.00 K
#  Step   Current energy Av shift Mx shift   Kinetic energy    Kinetic temp.
      0     123655.28906   0.0000   0.0000       6440.14014        999.99939
     10     121225.42969   0.0429   0.6755      16880.33789       2621.11182
     20     114009.07813   0.0524   0.6755      20756.63672       3223.00806
     30     108153.25000   0.0608   0.6173      24870.73438       3861.82886
     40     102932.64063   0.0680   0.6755      28988.11719       4501.15967
     50      98827.83594   0.0742   0.6572      32396.92773       5030.46631
     60      90420.21875   0.0804   0.6755      36694.40625       5697.76172
     70      84167.89844   0.0835   0.6755      37484.17969       5820.39453
     80      78195.67969   0.0879   0.6755      39674.01953       6160.42432
     90      71777.61719   0.0911   0.6755      41506.00781       6444.88818
    100      66349.53906   0.0945   0.6336      42841.98438       6652.33301
    110      59894.17188   0.0520   0.5636      17491.97266       2716.08398
    120      56783.75000   0.0579   0.6755      21242.12891       3298.39355
    130      57756.69531   0.0640   0.6303      25018.89844       3884.83521
    140      54143.41797   0.0668   0.6755      24565.82031       3814.48315
    150      48972.71484   0.0697   0.5704      24964.75391       3876.42798
    160      44606.07813   0.0747   0.6065      28158.28320       4372.30664
    170      42819.34375   0.0779   0.6755      30175.67969       4685.55957
    180      42077.09766   0.0813   0.6755      32120.06055       4987.47559
    190      38090.52734   0.0847   0.6028      34275.77734       5322.20654
    200      35899.98047   0.0852   0.6678      33483.82422       5199.23535
    210      31712.54492   0.0492   0.5250      14387.16309       2233.98145
    220      32192.89063   0.0524   0.6480      16164.60449       2509.97559
    230      30096.29102   0.0563   0.5587      17942.61328       2786.05786
    240      29516.45508   0.0587   0.6258      18979.77734       2947.10449
    250      29733.92773   0.0617   0.6755      20644.21289       3205.55151
    260      26847.71680   0.0639   0.6472      21452.19531       3331.01172
    270      26740.62891   0.0653   0.5741      21729.20117       3374.02417
    280      25569.60156   0.0681   0.6586      23535.06250       3654.43115
    290      23178.01758   0.0693   0.6129      23468.99219       3644.17188
    300      24017.40625   0.0709   0.5183      24112.25977       3744.05591
# Molecular dynamics simulation at 800.00 K
#  Step   Current energy Av shift Mx shift   Kinetic energy    Kinetic temp.
      0      24017.40625   0.0000   0.0000       6440.14355        999.99994
     10      19986.75781   0.0447   0.4983      11563.95117       1795.60437
     20      19273.91211   0.0470   0.5142      12856.69043       1996.33582
     30      18799.79688   0.0489   0.4632      13163.29688       2043.94446
     40      19698.53125   0.0508   0.5669      14030.09180       2178.53687
     50      19804.30273   0.0527   0.5621      15161.25684       2354.17969
     60      18989.57227   0.0553   0.5775      16473.88281       2557.99902
     70      18648.00000   0.0563   0.6668      17232.42383       2675.78247
     80      18211.78125   0.0573   0.5468      16992.79102       2638.57324
     90      17595.03711   0.0585   0.5156      17476.88281       2713.74097
    100      18358.91602   0.0582   0.4961      16554.88086       2570.57617
    110      14604.46094   0.0410   0.4625      10749.41211       1669.12598
    120      16143.98633   0.0423   0.5458      10963.32227       1702.34119
    130      16057.88965   0.0442   0.4959      11413.65723       1772.26733
    140      15744.06934   0.0446   0.6673      11589.26855       1799.53564
    150      14905.97070   0.0467   0.6664      12297.18164       1909.45752
    160      14704.86230   0.0467   0.6125      12024.45020       1867.10889
    170      14515.02539   0.0489   0.6037      13300.99805       2065.32617
    180      15436.34473   0.0499   0.6150      13675.54395       2123.48413
    190      14887.26660   0.0499   0.5869      13340.53418       2071.46509
    200      14627.59668   0.0500   0.4957      13021.86816       2021.98401
    210      12695.28320   0.0370   0.5384       8546.84863       1327.12073
    220      12850.99707   0.0391   0.6184       9709.98242       1507.72754
    230      12292.37500   0.0392   0.6168       9239.20996       1434.62781
    240      13792.86035   0.0406   0.6044       9910.57813       1538.87524
    250      12910.17383   0.0417   0.4981      10506.27539       1631.37268
    260      13510.61426   0.0432   0.6368      11419.37109       1773.15466
    270      13026.05859   0.0439   0.5156      11197.22461       1738.66052
    280      13153.11621   0.0442   0.5543      11045.95703       1715.17236
    290      13336.19727   0.0451   0.6083      11574.11328       1797.18237
    300      11622.05664   0.0468   0.5639      12380.61523       1922.41272
# Molecular dynamics simulation at 500.00 K
#  Step   Current energy Av shift Mx shift   Kinetic energy    Kinetic temp.
      0      11622.05664   0.0000   0.0000       5152.11475        799.99994
     10      10814.58301   0.0350   0.5697       7734.03369       1200.91003
     20       9661.08398   0.0358   0.5523       8184.30029       1270.82568
     30      10650.33105   0.0360   0.5179       8115.35205       1260.11963
     40      10534.09766   0.0370   0.5712       8213.80176       1275.40649
     50       9950.28711   0.0370   0.6068       8036.93115       1247.94275
     60      10729.84863   0.0376   0.3996       8077.64111       1254.26404
     70      10229.81445   0.0382   0.4605       8319.73047       1291.85474
     80      11202.74609   0.0387   0.5912       8499.03223       1319.69592
     90      10292.04395   0.0394   0.5750       9561.17285       1484.62097
    100      10498.31445   0.0404   0.5521       9358.22461       1453.10791
    110       8090.76563   0.0293   0.5014       6258.73828        971.83203
    120       7870.44385   0.0302   0.5531       6461.46875       1003.31122
    130       8792.31738   0.0304   0.5135       6103.39746        947.71130
    140       8869.07910   0.0313   0.5809       6679.54492       1037.17322
    150       8040.08691   0.0310   0.4463       6046.25098        938.83783
    160       7834.68750   0.0320   0.4997       6251.85498        970.76324
    170       7744.30469   0.0330   0.5610       6896.63184       1070.88159
    180       7826.39600   0.0332   0.5537       6827.28418       1060.11353
    190       8099.31299   0.0332   0.4697       6915.30859       1073.78162
    200       7692.72607   0.0335   0.4516       6650.68652       1032.69214
    210       6849.28467   0.0271   0.4303       4855.63037        753.96301
    220       8368.89551   0.0276   0.5538       5308.85400        824.33777
    230       7218.56982   0.0284   0.5549       5922.54736        919.62964
    240       7546.11914   0.0288   0.5612       5826.48047        904.71277
    250       9205.65234   0.0292   0.5515       5954.43799        924.58148
    260       7652.86035   0.0297   0.6174       6098.30371        946.92041
    270       7452.04346   0.0304   0.5960       6006.83154        932.71698
    280       7896.22168   0.0304   0.4010       5806.34326        901.58594
    290       7709.63867   0.0315   0.6416       6993.26025       1085.88574
    300       8597.95117   0.0317   0.6451       6759.21533       1049.54407
# Molecular dynamics simulation at 300.00 K
#  Step   Current energy Av shift Mx shift   Kinetic energy    Kinetic temp.
      0       8597.95117   0.0000   0.0000       3220.07373        500.00027
     10       7739.64453   0.0261   0.5428       5345.41504        830.01483
     20       7023.80127   0.0263   0.4901       5160.58301        801.31482
     30       7731.84814   0.0279   0.6693       7100.88770       1102.59766
     40       7639.58594   0.0272   0.4366       5293.67432        821.98071
     50       7167.47363   0.0275   0.5510       5754.89355        893.59705
     60       6880.55908   0.0282   0.6755       6128.17969        951.55939
     70       7309.31348   0.0286   0.5692       6455.19727       1002.33740
     80       8565.62500   0.0289   0.5255       6173.16260        958.54419
     90       7711.51025   0.0295   0.6221       6774.85596       1051.97278
    100       8173.73340   0.0296   0.5117       6440.09131        999.99182
    110       6328.29785   0.0229   0.5762       5274.75244        819.04260
    120       5909.23438   0.0227   0.4952       4841.90674        751.83203
    130       6506.90332   0.0229   0.4869       4638.41699        720.23499
    140       7221.61963   0.0241   0.5783       5575.64111        865.76343
    150       6820.32373   0.0252   0.5924       6295.47852        977.53693
    160       6341.86133   0.0252   0.4655       5966.50049        926.45453
    170       7117.43164   0.0253   0.6218       5960.53516        925.52826
    180       8110.07568   0.0261   0.5209       6065.45801        941.82025
    190       7651.05469   0.0259   0.5634       6128.34131        951.58453
    200       7122.92188   0.0263   0.5662       6324.62695        982.06299
    210       5933.90381   0.0202   0.5144       4254.26904        660.58600
    220       6181.37256   0.0207   0.5481       4323.77734        671.37897
    230       6825.81836   0.0212   0.5629       5092.47168        790.73877
    240       5641.70557   0.0219   0.5469       4733.06641        734.93176
    250       6633.06299   0.0223   0.6755       5655.17236        878.11273
    260       7206.30811   0.0224   0.5051       5132.86426        797.01080
    270       6625.76514   0.0223   0.5347       4728.85889        734.27844
    280       5827.92236   0.0237   0.5137       5223.60205        811.10016
    290       6301.63721   0.0232   0.5714       5195.78857        806.78143
    300       6734.81982   0.0229   0.4837       4747.13818        737.11676
# Conjugate gradients optimization
#  Step   Current energy Av shift Mx shift   Funcs         Gradient
      0       6734.81982   0.0000   0.0000       1     1.00989e+007
     10       2263.79736   0.0043   0.0763      21          80547.7
     20       2048.34619   0.0036   0.0607      41          29717.8
     30       1967.47449   0.0040   0.0642      62          15789.6
     40       1908.15771   0.0038   0.0581      82            11378
     50       1868.73865   0.0031   0.0495     102          6898.28
     60       1844.14368   0.0031   0.0559     122           5513.2
     69       1825.50549   0.0007   0.0057     141          2407.43
