# Supplementary material for: Computational Modeling of complete HOXB13 protein for predicting the functional effect of SNPs and the associated role in hereditary prostate cancer
Source: Sci Rep. 2017 Mar 8;7:43830. doi: 10.1038/srep43830 (PMC5363706; doi:10.1038/srep43830)
Supplement: Supplementary Dataset [file srep43830-s1.zip › SR Supplementary Data Files Complete/HOXB13 Modeller/HOXB13 Modeller/hoxb13.D00000017.d]

# Conjugate gradients optimization
#  Step   Current energy Av shift Mx shift   Funcs         Gradient
      0     421920.93750   0.0000   0.0000       1     1.47562e+007
     10      22328.05859   0.1647   4.2579      21          37209.5
     20      15430.53125   0.0660   1.9747      41          16199.9
     30      12116.81445   0.0883   3.3643      61            10036
     40       6403.99805   0.1017   2.3702      81          7079.04
     50       5730.81543   0.0393   0.9457     102          10326.8
     60       4822.85010   0.0172   0.9869     122          8891.69
     70       4611.95410   0.0155   0.3795     142          4957.73
     80       4316.42139   0.0016   0.1842     162          1782.34
     90       4230.00244   0.0065   0.1272     185          4637.67
     98       4017.25952   0.0285   0.5803     201          2540.78
# Conjugate gradients optimization
#  Step   Current energy Av shift Mx shift   Funcs         Gradient
      0      41859.92578   0.0000   0.0000       1           928860
     10      39716.65234   0.0602   1.0187      21           435084
     20      38808.74219   0.0022   0.0578      42           228872
     23      38772.19531   0.0004   0.0097      52     7.77035e+006
# Conjugate gradients optimization
#  Step   Current energy Av shift Mx shift   Funcs         Gradient
      0     195845.56250   0.0000   0.0000       1     1.94267e+008
     10     193082.48438   0.0098   0.1884      22     2.61887e+006
     20     185973.39063   0.0021   0.0963      45     1.82968e+006
     24     185642.06250   0.0001   0.0023      60     2.97257e+007
# Conjugate gradients optimization
#  Step   Current energy Av shift Mx shift   Funcs         Gradient
      0     371806.40625   0.0000   0.0000       1     1.18905e+008
      1     371805.96875   0.0000   0.0011       9     1.04991e+008
# Conjugate gradients optimization
#  Step   Current energy Av shift Mx shift   Funcs         Gradient
      0     372176.81250   0.0000   0.0000       1     1.05004e+008
      1     372173.90625   0.0000   0.0010      10     3.35442e+007
# Conjugate gradients optimization
#  Step   Current energy Av shift Mx shift   Funcs         Gradient
      0     372515.71875   0.0000   0.0000       1     3.35478e+007
      1     372514.03125   0.0000   0.0005       9     5.59116e+006
# Conjugate gradients optimization
#  Step   Current energy Av shift Mx shift   Funcs         Gradient
      0     373328.50000   0.0000   0.0000       1      5.5878e+006
     10     364306.09375   0.0134   0.4502      21     1.52443e+008
     20     351970.71875   0.0396   0.7466      41     2.02257e+007
     30     318175.96875   0.0257   0.7491      62     2.05313e+007
     40     306936.15625   0.0099   0.2092      82     7.62198e+006
     50     302350.46875   0.0016   0.1121     102      1.1055e+007
     57     301105.81250   0.0005   0.0089     118     3.69948e+006
# Conjugate gradients optimization
#  Step   Current energy Av shift Mx shift   Funcs         Gradient
      0     302513.40625   0.0000   0.0000       1     3.71951e+006
     10     301541.34375   0.0028   0.0604      22      3.8774e+007
     20     298307.65625   0.0036   0.1170      43     8.73388e+006
     30     278841.75000   0.0472   0.7498      64      4.3375e+007
     40     264683.50000   0.0034   0.1407      85      7.2572e+006
     50     263097.00000   0.0028   0.0560     106     5.53615e+007
     55     262629.09375   0.0001   0.0056     116     1.03183e+006
# Conjugate gradients optimization
#  Step   Current energy Av shift Mx shift   Funcs         Gradient
      0     269321.59375   0.0000   0.0000       1     1.89992e+006
     10     265159.18750   0.0089   0.1178      22     6.08578e+006
     20     259903.75000   0.0063   0.0944      43     4.23865e+007
# Conjugate gradients optimization
#  Step   Current energy Av shift Mx shift   Funcs         Gradient
      0     284985.03125   0.0000   0.0000       1     1.07879e+007
     10     273846.75000   0.0094   0.1861      22     4.45638e+007
     18     271437.62500   0.0003   0.0092      40     2.64228e+007
# Conjugate gradients optimization
#  Step   Current energy Av shift Mx shift   Funcs         Gradient
      0     275710.09375   0.0000   0.0000       1     2.88034e+007
     10     269403.96875   0.0046   0.2746      21     5.77093e+006
     20     265900.21875   0.0077   0.1276      41     1.24508e+007
     30     258288.18750   0.0108   0.1632      61     1.39736e+007
     40     252762.29688   0.0055   0.1332      81     8.47451e+006
     50     248549.53125   0.0111   0.1692     101     1.03204e+007
     60     242376.59375   0.0017   0.1085     123     4.78446e+006
     66     241626.10938   0.0003   0.0056     138     1.07478e+007
# Molecular dynamics simulation at 150.00 K
#  Step   Current energy Av shift Mx shift   Kinetic energy    Kinetic temp.
      0     241626.10938   0.0000   0.0000        967.79407        150.27522
     10     241181.73438   0.0424   0.6591      14927.70313       2317.91455
     20     232197.92188   0.0440   0.6755      16515.62891       2564.48120
     30     223848.14063   0.0410   0.6673      16447.82617       2553.95313
     40     210771.89063   0.0385   0.6107      15950.29785       2476.69897
     50     204297.79688   0.0369   0.6755      15666.79590       2432.67798
# Molecular dynamics simulation at 400.00 K
#  Step   Current energy Av shift Mx shift   Kinetic energy    Kinetic temp.
      0     204297.79688   0.0000   0.0000        966.02148        149.99998
     10     195447.68750   0.0347   0.6187      13436.09668       2086.30371
     20     187232.59375   0.0387   0.6657      15732.41113       2442.86646
     30     178107.59375   0.0384   0.6158      15129.03320       2349.17627
     40     173401.20313   0.0366   0.6755      13038.95898       2024.63782
     50     170722.65625   0.0375   0.6755      14801.25098       2298.27954
# Molecular dynamics simulation at 1000.00 K
#  Step   Current energy Av shift Mx shift   Kinetic energy    Kinetic temp.
      0     170722.65625   0.0000   0.0000       2576.05884        400.00018
     10     164695.89063   0.0358   0.6395      12935.16797       2008.52148
     20     156170.07813   0.0426   0.6755      16097.69336       2499.58594
     30     150089.75000   0.0451   0.6755      18205.48242       2826.87500
     40     144134.85938   0.0440   0.6755      17367.17773       2696.70630
     50     138494.39063   0.0433   0.6096      16271.15723       2526.52075
# Molecular dynamics simulation at 1000.00 K
#  Step   Current energy Av shift Mx shift   Kinetic energy    Kinetic temp.
      0     138494.39063   0.0000   0.0000       6440.14404       1000.00000
     10     135411.78125   0.0424   0.6197      15277.35742       2372.20752
     20     129595.45313   0.0534   0.6755      21244.68555       3298.79053
     30     120985.75000   0.0615   0.5957      23998.28906       3726.35913
     40     112866.27344   0.0700   0.6755      29115.65039       4520.96240
     50     107940.88281   0.0765   0.6755      32655.53711       5070.62207
     60     100273.71094   0.0827   0.6755      36850.10938       5721.93848
     70      92987.57813   0.0876   0.6755      39863.03516       6189.77393
     80      87384.96875   0.0915   0.6755      41672.23438       6470.69922
     90      79645.34375   0.0967   0.6755      45878.95703       7123.90234
    100      74977.59375   0.1012   0.6755      48944.90625       7599.97070
    110      68971.40625   0.0517   0.5592      16726.08984       2597.16089
    120      66041.82031   0.0582   0.6680      20721.28125       3217.51831
    130      61948.37109   0.0640   0.6755      23657.34570       3673.41870
    140      57865.12500   0.0676   0.6642      24677.27930       3831.79004
    150      54894.39453   0.0722   0.6103      27248.95898       4231.11035
    160      53863.05469   0.0751   0.6115      28149.13867       4370.88672
    170      50607.89063   0.0785   0.6107      30115.39648       4676.19922
    180      47728.58203   0.0823   0.6063      32412.68945       5032.91357
    190      46670.85547   0.0861   0.6755      35479.66797       5509.14209
    200      43219.50391   0.0873   0.5661      34653.99219       5380.93408
    210      36531.87500   0.0521   0.6755      17076.51172       2651.57300
    220      36003.82813   0.0550   0.5951      17974.38477       2790.99121
    230      35150.83203   0.0570   0.6035      17889.34180       2777.78589
    240      32264.95898   0.0611   0.5521      19977.63281       3102.04761
    250      31330.00781   0.0623   0.5569      19737.09180       3064.69727
    260      29706.94531   0.0659   0.6048      22088.66016       3429.83936
    270      29460.01563   0.0677   0.5960      22389.31836       3476.52441
    280      28850.89648   0.0707   0.5758      24101.13086       3742.32788
    290      27277.77734   0.0723   0.6755      24908.65234       3867.71655
    300      25801.13086   0.0743   0.6755      25402.92773       3944.46582
# Molecular dynamics simulation at 800.00 K
#  Step   Current energy Av shift Mx shift   Kinetic energy    Kinetic temp.
      0      25801.13086   0.0000   0.0000       6440.14502       1000.00012
     10      21997.47461   0.0459   0.6013      11912.78613       1849.77014
     20      21871.34766   0.0497   0.6005      14373.59668       2231.87500
     30      21116.29688   0.0514   0.6122      14625.38477       2270.97168
     40      20542.98047   0.0538   0.5388      15722.76172       2441.36792
     50      20444.79688   0.0550   0.5494      16138.56250       2505.93188
     60      20460.69531   0.0558   0.5610      15771.94238       2449.00464
     70      18501.08008   0.0578   0.5445      16661.22266       2587.08862
     80      19022.91406   0.0596   0.5907      17617.70117       2735.60669
     90      19310.95508   0.0606   0.5702      18068.95117       2805.67505
    100      18241.56250   0.0626   0.6135      19211.33594       2983.06006
    110      14825.46289   0.0407   0.5661      10088.80762       1566.55005
    120      15577.30859   0.0423   0.5635      10762.38281       1671.14001
    130      14863.33105   0.0434   0.4895      10605.54688       1646.78723
    140      15177.12207   0.0462   0.6755      12750.47363       1979.84290
    150      15774.10938   0.0465   0.5090      12246.49902       1901.58777
    160      15100.26953   0.0483   0.4984      13126.61816       2038.24915
    170      15832.65918   0.0488   0.5245      13264.72852       2059.69434
    180      16223.93750   0.0501   0.6335      14071.84863       2185.02075
    190      15471.66797   0.0505   0.5066      13359.42285       2074.39819
    200      14652.96387   0.0517   0.5795      14009.92969       2175.40625
    210      12495.57422   0.0377   0.4320       8408.69141       1305.66821
    220      12219.81836   0.0388   0.6080       9258.37793       1437.60413
    230      12375.71777   0.0402   0.6188       9676.54004       1502.53467
    240      13452.43555   0.0407   0.6072      10003.71777       1553.33752
    250      12607.34863   0.0427   0.5401      10918.83105       1695.43274
    260      12962.68262   0.0438   0.6755      11613.79004       1803.34326
    270      12886.57910   0.0435   0.5975      10415.93359       1617.34485
    280      12029.12891   0.0449   0.4584      10784.62402       1674.59363
    290      11880.91895   0.0456   0.6130      11768.70605       1827.39795
    300      14163.01563   0.0453   0.5544      11078.74023       1720.26282
# Molecular dynamics simulation at 500.00 K
#  Step   Current energy Av shift Mx shift   Kinetic energy    Kinetic temp.
      0      14163.01563   0.0000   0.0000       5152.11133        799.99939
     10      10434.03613   0.0366   0.5664       8167.94727       1268.28638
     20      11141.56543   0.0363   0.4429       7628.14502       1184.46802
     30      10261.35449   0.0383   0.4583       8788.70703       1364.67554
     40      11234.31152   0.0391   0.6755       9542.58887       1481.73535
     50      10949.18848   0.0396   0.5683       9123.13379       1416.60400
     60      11199.19727   0.0401   0.5269       8930.83594       1386.74475
     70      11275.93359   0.0413   0.6755      10324.61914       1603.16589
     80      10521.57715   0.0418   0.5598       9631.66309       1495.56641
     90      10788.03809   0.0418   0.5296       9742.32031       1512.74878
    100      10787.79980   0.0435   0.6311      11064.06543       1717.98413
    110       8516.42188   0.0304   0.5156       6569.16406       1020.03369
    120       8980.08203   0.0317   0.5271       7089.43604       1100.81946
    130       9009.15820   0.0322   0.5105       7042.80371       1093.57861
    140       9238.98242   0.0321   0.6030       6647.07715       1032.13171
    150       9781.83691   0.0339   0.6058       7862.06055       1220.78955
    160       9587.89063   0.0346   0.6755       8469.35449       1315.08777
    170       8907.02148   0.0347   0.4910       7883.82031       1224.16833
    180      10243.23633   0.0348   0.5623       7794.17920       1210.24915
    190       9141.89551   0.0363   0.6755       8932.68555       1387.03198
    200      10372.88574   0.0368   0.5108       8806.85840       1367.49402
    210       8468.21094   0.0275   0.4303       5484.19189        851.56354
    220       8415.88965   0.0286   0.4724       6234.40576        968.05377
    230       8036.09424   0.0286   0.4731       5719.70801        888.13354
    240       7220.38623   0.0303   0.5887       6891.86279       1070.14111
    250       8277.59863   0.0301   0.6267       6615.48096       1027.22559
    260       9016.63184   0.0307   0.5804       6834.35938       1061.21216
    270       8467.57031   0.0310   0.5419       6705.31641       1041.17493
    280       8214.81738   0.0319   0.5858       7247.86230       1125.41931
    290       9367.60547   0.0311   0.4471       6454.08691       1002.16498
    300       8931.77734   0.0337   0.6755       8742.91504       1357.56519
# Molecular dynamics simulation at 300.00 K
#  Step   Current energy Av shift Mx shift   Kinetic energy    Kinetic temp.
      0       8931.77734   0.0000   0.0000       3220.07080        499.99982
     10       7552.34082   0.0248   0.4889       4874.43408        756.88275
     20       6765.03027   0.0258   0.4879       5275.47217        819.15436
     30       8066.07764   0.0261   0.4803       5270.23193        818.34070
     40       8646.22754   0.0275   0.5548       6260.76709        972.14703
     50       7901.85596   0.0274   0.6339       5828.21338        904.98181
     60       7958.94775   0.0278   0.5216       5601.35205        869.75574
     70       8415.60156   0.0285   0.4511       6023.26611        935.26886
     80       7944.17041   0.0284   0.4763       6039.97705        937.86365
     90       7787.27783   0.0301   0.6385       7324.99463       1137.39612
    100       7278.31543   0.0296   0.5425       6968.99805       1082.11829
    110       6846.80078   0.0218   0.4558       4311.31641        669.44409
    120       7105.76270   0.0221   0.4977       4313.33105        669.75690
    130       6311.86914   0.0233   0.5707       5254.48828        815.89606
    140       7457.41748   0.0242   0.6523       5963.84766        926.04260
    150       7361.13818   0.0242   0.5003       5426.35352        842.58264
    160       7427.38916   0.0248   0.4675       5357.58838        831.90503
    170       7090.50244   0.0255   0.4495       5775.94873        896.86639
    180       7541.62646   0.0249   0.5756       5253.41504        815.72943
    190       7895.56348   0.0262   0.6676       6390.33936        992.26654
    200       7666.40234   0.0256   0.5620       5737.15479        890.84259
    210       6218.98145   0.0207   0.5428       4582.09082        711.48889
    220       6166.79736   0.0213   0.5490       4769.80371        740.63617
    230       7281.80518   0.0220   0.5099       4815.68506        747.76044
    240       6967.83447   0.0230   0.5922       5662.17920        879.20068
    250       6534.65771   0.0227   0.4371       4743.97852        736.62616
    260       7278.30859   0.0234   0.4486       5362.90576        832.73071
    270       7322.89404   0.0238   0.5528       5573.67285        865.45776
    280       7302.00635   0.0244   0.5083       5658.19775        878.58246
    290       8103.13379   0.0253   0.6437       6438.86182        999.80090
    300       7103.53857   0.0247   0.5193       5509.75635        855.53308
# Conjugate gradients optimization
#  Step   Current energy Av shift Mx shift   Funcs         Gradient
      0       7103.53857   0.0000   0.0000       1     9.20423e+006
     10       2348.53467   0.0045   0.1410      21           127055
     20       2086.35400   0.0043   0.0942      41          27377.8
     30       1999.94238   0.0036   0.0535      61          10916.9
     40       1949.51819   0.0044   0.0667      81          8899.89
     50       1914.47559   0.0043   0.0889     101          4614.98
     60       1896.80127   0.0028   0.0401     121          4461.92
     70       1882.39709   0.0023   0.0244     141          2878.55
     74       1878.18689   0.0008   0.0075     149          1427.65
