# Supplementary material for: Computational Modeling of complete HOXB13 protein for predicting the functional effect of SNPs and the associated role in hereditary prostate cancer
Source: Sci Rep. 2017 Mar 8;7:43830. doi: 10.1038/srep43830 (PMC5363706; doi:10.1038/srep43830)
Supplement: Supplementary Dataset [file srep43830-s1.zip › SR Supplementary Data Files Complete/HOXB13 Modeller/HOXB13 Modeller/hoxb13.D00000018.d]

# Conjugate gradients optimization
#  Step   Current energy Av shift Mx shift   Funcs         Gradient
      0     434675.65625   0.0000   0.0000       1     1.51759e+007
     10      24929.72461   0.2102   5.5005      21          47307.8
     20      13875.50000   0.0883   2.4189      41          13732.4
     30       8780.40820   0.0534   1.3282      61            12121
     40       8247.12695   0.0180   0.5374      81           3055.4
     50       6923.10693   0.0287   1.0365     102          6328.21
     60       6417.36230   0.0148   0.3794     122           103833
     70       6211.28125   0.0128   0.2655     142          3798.05
     80       5929.77783   0.0042   0.5157     163          1982.52
     90       5736.85352   0.0178   0.4778     183          2724.38
     99       5514.76855   0.0084   0.4002     201          1362.82
# Conjugate gradients optimization
#  Step   Current energy Av shift Mx shift   Funcs         Gradient
      0      56527.62109   0.0000   0.0000       1           118705
     10      55770.12109   0.0160   0.3229      23           299369
     20      32970.86719   0.0591   1.1074      43           720241
     30      29258.53711   0.0099   0.2638      63           579036
     40      28560.65234   0.0058   0.1612      83           182222
     50      27760.64648   0.0019   0.0884     103          63370.2
     56      27543.44141   0.0001   0.0030     118           293419
# Conjugate gradients optimization
#  Step   Current energy Av shift Mx shift   Funcs         Gradient
      0     139938.01563   0.0000   0.0000       1     7.33485e+006
      3     139606.20313   0.0000   0.0007      11     1.88089e+006
# Conjugate gradients optimization
#  Step   Current energy Av shift Mx shift   Funcs         Gradient
      0     280845.71875   0.0000   0.0000       1     7.54237e+006
      6     279837.12500   0.0002   0.0051      16     1.54484e+008
# Conjugate gradients optimization
#  Step   Current energy Av shift Mx shift   Funcs         Gradient
      0     280130.28125   0.0000   0.0000       1     1.54488e+008
     10     277160.03125   0.0076   0.2208      21     7.16757e+007
     20     273836.53125   0.0050   0.1128      41     7.79959e+006
     30     249099.64063   0.0061   0.1875      61     6.73867e+007
# Conjugate gradients optimization
#  Step   Current energy Av shift Mx shift   Funcs         Gradient
      0     249155.60938   0.0000   0.0000       1      7.6212e+006
     10     247927.64063   0.0006   0.0140      22     4.90894e+007
     11     247903.34375   0.0003   0.0073      25     6.24812e+008
# Conjugate gradients optimization
#  Step   Current energy Av shift Mx shift   Funcs         Gradient
      0     250484.73438   0.0000   0.0000       1     6.24817e+008
      1     250480.32813   0.0000   0.0009       9     1.29939e+008
# Conjugate gradients optimization
#  Step   Current energy Av shift Mx shift   Funcs         Gradient
      0     252059.78125   0.0000   0.0000       1     1.29858e+008
      1     252057.67188   0.0000   0.0007       9      6.0561e+007
# Conjugate gradients optimization
#  Step   Current energy Av shift Mx shift   Funcs         Gradient
      0     263874.40625   0.0000   0.0000       1     6.29778e+007
      1     263872.56250   0.0000   0.0005       9     3.33975e+007
# Conjugate gradients optimization
#  Step   Current energy Av shift Mx shift   Funcs         Gradient
      0     329897.87500   0.0000   0.0000       1       8.202e+007
     10     274599.84375   0.0358   0.4450      23     6.34643e+007
     20     263905.37500   0.0030   0.1514      43     3.50392e+007
     30     261349.56250   0.0035   0.0667      65     7.26692e+006
     40     256469.65625   0.0306   0.3841      85     8.90012e+006
     50     247337.25000   0.0035   0.1168     106     3.56093e+006
     60     245746.50000   0.0027   0.0379     126     2.24298e+007
     63     245496.26563   0.0003   0.0058     133     4.35841e+006
# Conjugate gradients optimization
#  Step   Current energy Av shift Mx shift   Funcs         Gradient
      0     246537.48438   0.0000   0.0000       1     4.66983e+006
     10     245069.67188   0.0041   0.0527      25     7.62231e+006
     13     244659.18750   0.0007   0.0090      31     1.60514e+007
# Molecular dynamics simulation at 150.00 K
#  Step   Current energy Av shift Mx shift   Kinetic energy    Kinetic temp.
      0     244659.18750   0.0000   0.0000        958.14429        148.77684
     10     243399.79688   0.0440   0.6542      14509.30957       2252.94800
     20     234386.60938   0.0463   0.5800      17380.69922       2698.80591
     30     226177.93750   0.0423   0.6755      16886.87695       2622.12720
     40     216245.14063   0.0382   0.6755      14125.52539       2193.35547
     50     208707.39063   0.0373   0.6356      14310.88379       2222.13721
# Molecular dynamics simulation at 400.00 K
#  Step   Current energy Av shift Mx shift   Kinetic energy    Kinetic temp.
      0     208707.39063   0.0000   0.0000        966.02118        149.99994
     10     201295.60938   0.0374   0.6755      15807.63867       2454.54736
     20     195142.60938   0.0398   0.6755      17025.42188       2643.63989
     30     186433.48438   0.0379   0.6755      14410.47266       2237.60107
     40     179792.56250   0.0382   0.6755      14361.92480       2230.06274
     50     173983.31250   0.0382   0.6095      14493.11035       2250.43262
# Molecular dynamics simulation at 1000.00 K
#  Step   Current energy Av shift Mx shift   Kinetic energy    Kinetic temp.
      0     173983.31250   0.0000   0.0000       2576.05542        399.99966
     10     169849.98438   0.0386   0.6424      15393.89355       2390.30273
     20     162932.35938   0.0447   0.6755      19525.05273       3031.77271
     30     156873.31250   0.0428   0.6755      16460.15430       2555.86743
     40     148490.34375   0.0433   0.5869      16131.15625       2504.78198
     50     144312.76563   0.0442   0.6477      16939.43359       2630.28809
# Molecular dynamics simulation at 1000.00 K
#  Step   Current energy Av shift Mx shift   Kinetic energy    Kinetic temp.
      0     144312.76563   0.0000   0.0000       6440.14697       1000.00043
     10     138083.84375   0.0446   0.6755      18402.30078       2857.43628
     20     130934.52344   0.0544   0.5880      21678.19727       3366.10449
     30     123282.17969   0.0624   0.6742      25400.79688       3944.13477
     40     114916.74219   0.0704   0.6755      30037.04297       4664.03271
     50     107867.13281   0.0777   0.6755      35234.58594       5471.08643
     60     101779.55469   0.0816   0.6637      36032.69922       5595.01465
     70      91695.21875   0.0852   0.5681      37017.79297       5747.97607
     80      88161.64844   0.0918   0.6490      42796.38672       6645.25293
     90      77632.56250   0.0959   0.6755      45755.49609       7104.73193
    100      71899.20313   0.1002   0.5682      48101.15234       7468.95605
    110      67626.92188   0.0511   0.5886      15972.47266       2480.14209
    120      64439.08594   0.0577   0.6755      19443.62109       3019.12817
    130      58270.40625   0.0634   0.5992      22285.69141       3460.43359
    140      56270.64063   0.0673   0.5753      23571.07031       3660.02222
    150      53574.31250   0.0747   0.6755      30267.99414       4699.89404
    160      50499.39063   0.0781   0.5984      31474.59570       4887.25049
    170      48159.01563   0.0796   0.5612      31009.66992       4815.05859
    180      43742.84766   0.0839   0.6755      34456.57422       5350.28027
    190      44827.19922   0.0876   0.6755      36450.84375       5659.94238
    200      40247.73047   0.0899   0.6755      37647.82813       5845.80518
    210      33467.66406   0.0490   0.5737      13748.20215       2134.76636
    220      32592.35742   0.0548   0.6427      18063.30664       2804.79858
    230      31102.94922   0.0574   0.5677      18338.47266       2847.52515
    240      31839.91406   0.0615   0.6529      21026.26563       3264.87500
    250      30218.18555   0.0636   0.6755      21319.94141       3310.47583
    260      27614.84766   0.0652   0.6275      21182.43750       3289.12476
    270      27048.30078   0.0677   0.5576      22022.94922       3419.63623
    280      24924.14258   0.0693   0.6055      22201.27734       3447.32617
    290      23680.50391   0.0715   0.5073      23659.63477       3673.77417
    300      22899.68945   0.0730   0.5764      24025.10352       3730.52271
# Molecular dynamics simulation at 800.00 K
#  Step   Current energy Av shift Mx shift   Kinetic energy    Kinetic temp.
      0      22899.68945   0.0000   0.0000       6440.14551       1000.00024
     10      19370.47461   0.0459   0.4927      11352.67188       1762.79785
     20      19618.72070   0.0474   0.4751      11413.99707       1772.32019
     30      19553.03906   0.0511   0.5788      13737.67480       2133.13159
     40      17907.55273   0.0529   0.5482      14466.03223       2246.22803
     50      18374.39063   0.0540   0.5894      14611.40332       2268.80078
     60      19401.77930   0.0567   0.5472      16166.73145       2510.30591
     70      18668.29688   0.0578   0.6755      17232.12109       2675.73535
     80      16472.40625   0.0582   0.6177      16623.42578       2581.21948
     90      20969.47070   0.0600   0.6549      17937.57031       2785.27466
    100      16671.12305   0.0614   0.5863      18609.00000       2889.53174
    110      14934.48047   0.0403   0.5524       9850.48535       1529.54431
    120      14896.97168   0.0423   0.4994      10653.72070       1654.26746
    130      14876.43945   0.0430   0.5082      10774.97852       1673.09583
    140      13506.20117   0.0451   0.4814      11687.93066       1814.85547
    150      14366.01270   0.0449   0.5004      10870.99023       1688.00415
    160      13557.18652   0.0470   0.5914      12519.60645       1943.99475
    170      14763.35156   0.0482   0.4897      12868.29590       1998.13794
    180      15462.63672   0.0488   0.5295      12956.82129       2011.88379
    190      15523.86133   0.0502   0.6133      13729.97461       2131.93604
    200      14576.11523   0.0509   0.5073      13476.83105       2092.62891
    210      12426.52441   0.0381   0.5402       9165.31445       1423.15369
    220      12618.54199   0.0380   0.4594       8729.79688       1355.52820
    230      11422.49023   0.0413   0.4785      10935.05566       1697.95203
    240      12348.84277   0.0411   0.4656       9986.17188       1550.61316
    250      12843.20508   0.0433   0.5815      11711.67188       1818.54187
    260      12897.34473   0.0434   0.5619      11143.38086       1730.29993
    270      12654.26465   0.0440   0.6546      11736.27832       1822.36267
    280      14194.15234   0.0452   0.6755      12403.94434       1926.03528
    290      13239.83594   0.0461   0.4788      12209.12109       1895.78381
    300      13482.65723   0.0472   0.6284      12639.22461       1962.56860
# Molecular dynamics simulation at 500.00 K
#  Step   Current energy Av shift Mx shift   Kinetic energy    Kinetic temp.
      0      13482.65723   0.0000   0.0000       5152.11133        799.99939
     10      11133.67090   0.0352   0.5347       8119.17432       1260.71313
     20      11277.05371   0.0364   0.5516       8627.44824       1339.63586
     30       9924.85352   0.0363   0.4642       8041.05713       1248.58337
     40      10967.44629   0.0365   0.6092       7666.19043       1190.37561
     50      10707.95117   0.0378   0.5721       8677.61426       1347.42554
     60      10060.85059   0.0375   0.5509       8182.77637       1270.58899
     70       9505.80762   0.0389   0.4057       8902.41797       1382.33215
     80      10211.14160   0.0394   0.4956       9032.86621       1402.58765
     90      12215.16797   0.0408   0.5275      10091.70313       1566.99963
    100      11333.61133   0.0416   0.5706      10617.63379       1648.66406
    110       8965.72461   0.0298   0.5042       6742.95313       1047.01904
    120       8514.89551   0.0295   0.5776       6277.37646        974.72607
    130       8696.58984   0.0305   0.4560       6447.17236       1001.09131
    140       8582.43750   0.0309   0.5460       6694.04834       1039.42529
    150       8679.24023   0.0317   0.4729       6830.81250       1060.66150
    160       8591.23145   0.0323   0.5704       7498.70020       1164.36841
    170       9081.73633   0.0324   0.5775       7064.45654       1096.94080
    180       8416.77930   0.0326   0.5518       6886.42969       1069.29749
    190       8252.35449   0.0329   0.5135       6978.93701       1083.66162
    200       9758.57715   0.0338   0.5205       7547.89697       1172.00745
    210       7442.16846   0.0266   0.4114       5069.99609        787.24884
    220       7705.44873   0.0274   0.5664       6018.20898        934.48358
    230       8640.54590   0.0280   0.4597       5671.41602        880.63495
    240       7758.92871   0.0282   0.5180       5643.80225        876.34723
    250       8412.87207   0.0282   0.6194       5714.89893        887.38684
    260       7035.12158   0.0296   0.5221       6310.77490        979.91205
    270       6954.32910   0.0290   0.5001       5734.60547        890.44678
    280       7339.35889   0.0300   0.5472       6437.69873        999.62030
    290       8171.23193   0.0300   0.5094       6057.17139        940.53351
    300       8211.92188   0.0311   0.5228       6868.79492       1066.55920
# Molecular dynamics simulation at 300.00 K
#  Step   Current energy Av shift Mx shift   Kinetic energy    Kinetic temp.
      0       8211.92188   0.0000   0.0000       3220.07251        500.00006
     10       6243.06055   0.0247   0.5477       4948.98193        768.45825
     20       6504.21289   0.0252   0.5396       5052.30859        784.50244
     30       6972.03271   0.0258   0.6022       5156.89502        800.74219
     40       7240.65674   0.0263   0.5598       5597.40576        869.14294
     50       7268.14600   0.0263   0.4112       4899.15771        760.72174
     60       6410.90186   0.0266   0.5495       5421.05713        841.76025
     70       7035.04541   0.0266   0.3825       4687.11133        727.79602
     80       6486.04004   0.0273   0.5153       5160.65137        801.32544
     90       7752.29102   0.0278   0.4478       5398.02637        838.18408
    100       8413.63281   0.0292   0.6755       6757.48730       1049.27576
    110       6027.24902   0.0212   0.5029       4185.59717        649.92291
    120       5929.83105   0.0213   0.6572       4099.61475        636.57190
    130       5912.34668   0.0218   0.4719       4214.40137        654.39551
    140       6246.28760   0.0221   0.4987       4398.47510        682.97772
    150       5691.55078   0.0222   0.4200       4101.66455        636.89020
    160       6076.80469   0.0224   0.5292       4135.06494        642.07648
    170       6352.09814   0.0236   0.5654       5212.03418        809.30396
    180       6148.00244   0.0232   0.5519       4568.04346        709.30768
    190       7356.72900   0.0244   0.5796       5450.20605        846.28638
    200       6175.77002   0.0244   0.4938       4907.61475        762.03491
    210       5229.97705   0.0199   0.5207       4045.00781        628.09277
    220       5828.81348   0.0196   0.4277       3434.01196        533.21973
    230       6027.78906   0.0210   0.5009       4510.11279        700.31238
    240       6408.22949   0.0212   0.5986       4559.35498        707.95856
    250       5645.47412   0.0208   0.5801       3911.46118        607.35614
    260       6409.97021   0.0217   0.4863       4202.33984        652.52264
    270       6213.59668   0.0227   0.6755       5124.97119        795.78516
    280       5990.93408   0.0237   0.5963       6171.45605        958.27917
    290       7688.75781   0.0227   0.5553       5056.64648        785.17596
    300       7120.85205   0.0228   0.5731       4661.83691        723.87152
# Conjugate gradients optimization
#  Step   Current energy Av shift Mx shift   Funcs         Gradient
      0       7120.85205   0.0000   0.0000       1     1.33619e+007
     10       2238.28857   0.0038   0.0812      21          89333.4
     20       2040.53320   0.0071   0.1799      42            49299
     30       1929.71362   0.0045   0.0870      62          20042.7
     40       1872.94666   0.0037   0.0795      83          10442.4
     50       1836.27051   0.0018   0.0382     103          5895.13
     52       1831.66626   0.0005   0.0099     108          2919.07
