# Supplementary material for: Computational Modeling of complete HOXB13 protein for predicting the functional effect of SNPs and the associated role in hereditary prostate cancer
Source: Sci Rep. 2017 Mar 8;7:43830. doi: 10.1038/srep43830 (PMC5363706; doi:10.1038/srep43830)
Supplement: Supplementary Dataset [file srep43830-s1.zip › SR Supplementary Data Files Complete/HOXB13 Modeller/HOXB13 Modeller/hoxb13.D00000019.d]

# Conjugate gradients optimization
#  Step   Current energy Av shift Mx shift   Funcs         Gradient
      0     429811.18750   0.0000   0.0000       1     1.47829e+007
     10      22154.99414   0.2767   7.6713      21          51908.8
     20      15774.66895   0.1234   3.2300      48          18816.3
     30      10653.92285   0.1289   3.8330      68          12412.1
     40       9250.62012   0.0172   0.3818      89            15996
     50       8260.24316   0.0410   1.2843     109          3654.97
     60       7350.50195   0.2996   7.6230     129          30862.6
     70       6243.57959   0.0492   1.0746     150          8183.75
     80       6050.40820   0.0079   0.2376     170          1492.77
     90       5799.95605   0.0611   1.1648     190          5530.53
     96       4504.71436   0.2295   4.5332     201          12410.8
# Conjugate gradients optimization
#  Step   Current energy Av shift Mx shift   Funcs         Gradient
      0      46646.94922   0.0000   0.0000       1           606853
     10      43365.53906   0.0098   0.2100      22           380244
     20      41816.54297   0.0247   0.6134      42           173303
     30      40401.22266   0.0095   0.3788      62           238268
     40      39647.41016   0.0053   0.3530      83          58146.2
     50      39225.23828   0.0025   0.0821     104           162838
     60      36554.66016   0.0551   1.2108     124           758406
     70      35327.78516   0.0032   0.1200     145     1.32377e+006
     79      35185.31250   0.0000   0.0001     165     4.60194e+007
# Conjugate gradients optimization
#  Step   Current energy Av shift Mx shift   Funcs         Gradient
      0     177810.75000   0.0000   0.0000       1     1.15049e+009
      1     177805.81250   0.0000   0.0010       9     2.53743e+008
# Conjugate gradients optimization
#  Step   Current energy Av shift Mx shift   Funcs         Gradient
      0     356321.93750   0.0000   0.0000       1     1.01498e+009
      1     356319.87500   0.0000   0.0010      11     5.47783e+008
# Conjugate gradients optimization
#  Step   Current energy Av shift Mx shift   Funcs         Gradient
      0     356678.46875   0.0000   0.0000       1     5.47793e+008
      1     356671.18750   0.0000   0.0006      10     2.05231e+007
# Conjugate gradients optimization
#  Step   Current energy Av shift Mx shift   Funcs         Gradient
      0     357279.37500   0.0000   0.0000       1     2.05321e+007
      1     357279.00000   0.0000   0.0002      10     1.93845e+007
# Conjugate gradients optimization
#  Step   Current energy Av shift Mx shift   Funcs         Gradient
      0     358315.06250   0.0000   0.0000       1     1.93948e+007
      1     358314.75000   0.0000   0.0002      11     1.05636e+007
# Conjugate gradients optimization
#  Step   Current energy Av shift Mx shift   Funcs         Gradient
      0     359696.43750   0.0000   0.0000       1     1.05883e+007
      1     359696.25000   0.0000   0.0002      10     1.63371e+007
# Conjugate gradients optimization
#  Step   Current energy Av shift Mx shift   Funcs         Gradient
      0     371194.59375   0.0000   0.0000       1     1.81897e+007
      1     371194.37500   0.0000   0.0002       9     2.70757e+007
# Conjugate gradients optimization
#  Step   Current energy Av shift Mx shift   Funcs         Gradient
      0     433172.62500   0.0000   0.0000       1     7.07672e+007
     10     391332.12500   0.0189   0.6508      22     3.13952e+007
     20     380284.06250   0.0206   0.4103      44     2.87253e+007
     30     366808.03125   0.0035   0.1116      64     6.61803e+006
     40     358011.81250   0.0316   0.4088      84     1.35597e+007
     50     334373.78125   0.0427   0.7332     104     2.54528e+007
     60     324884.21875   0.0039   0.1386     125     4.80579e+006
     70     318788.18750   0.0033   0.1699     146     4.50759e+006
     80     315746.53125   0.0099   0.2322     167     8.03139e+006
     90     308285.28125   0.0020   0.0593     189     4.60326e+006
     96     307174.68750   0.0024   0.0596     201      5.4271e+006
# Conjugate gradients optimization
#  Step   Current energy Av shift Mx shift   Funcs         Gradient
      0     308236.50000   0.0000   0.0000       1     2.67762e+006
     10     306836.00000   0.0042   0.0937      22     3.37715e+006
     16     305529.12500   0.0003   0.0091      34     2.48213e+006
# Molecular dynamics simulation at 150.00 K
#  Step   Current energy Av shift Mx shift   Kinetic energy    Kinetic temp.
      0     305529.12500   0.0000   0.0000        959.26324        148.95059
     10     300716.65625   0.0476   0.6558      18875.54102       2930.91895
     20     281619.28125   0.0487   0.5572      19246.84570       2988.57373
     30     267369.75000   0.0457   0.6755      20401.07813       3167.79834
     40     255052.06250   0.0405   0.6020      16428.79102       2550.99756
     50     244046.29688   0.0395   0.6456      16837.08008       2614.39502
# Molecular dynamics simulation at 400.00 K
#  Step   Current energy Av shift Mx shift   Kinetic energy    Kinetic temp.
      0     244046.29688   0.0000   0.0000        966.02209        150.00008
     10     235053.65625   0.0381   0.6698      16093.02051       2498.86035
     20     222554.64063   0.0404   0.6755      17133.00586       2660.34521
     30     212092.34375   0.0395   0.5826      15541.24805       2413.18335
     40     200101.65625   0.0393   0.6755      15094.45410       2343.80688
     50     189451.42188   0.0393   0.6755      15278.05371       2372.31543
# Molecular dynamics simulation at 1000.00 K
#  Step   Current energy Av shift Mx shift   Kinetic energy    Kinetic temp.
      0     189451.42188   0.0000   0.0000       2576.05859        400.00015
     10     181051.25000   0.0387   0.6524      14414.36035       2238.20459
     20     171830.21875   0.0452   0.6755      18431.25391       2861.93188
     30     163716.42188   0.0464   0.6755      19241.16016       2987.69092
     40     158442.28125   0.0451   0.6755      17488.51172       2715.54663
     50     148797.07813   0.0451   0.6129      17143.52344       2661.97827
# Molecular dynamics simulation at 1000.00 K
#  Step   Current energy Av shift Mx shift   Kinetic energy    Kinetic temp.
      0     148797.07813   0.0000   0.0000       6440.13330        999.99835
     10     141387.98438   0.0439   0.5783      15477.81055       2403.33301
     20     133914.89063   0.0568   0.6755      23106.58203       3587.89819
     30     125405.06250   0.0666   0.6755      28734.44531       4461.77051
     40     120037.44531   0.0743   0.6755      32627.65039       5066.29199
     50     111994.27344   0.0788   0.6755      33618.03125       5220.07422
     60     102870.04688   0.0863   0.6257      39289.17188       6100.66650
     70      95536.80469   0.0918   0.5889      42842.76172       6652.45410
     80      87425.42969   0.0949   0.6505      45048.04688       6994.88184
     90      77789.64844   0.0986   0.5726      47098.74219       7313.30566
    100      74786.80469   0.1016   0.6600      49058.35547       7617.58643
    110      69607.67969   0.0532   0.5978      17788.57617       2762.13940
    120      65836.37500   0.0602   0.6755      21860.95898       3394.48291
    130      63502.99609   0.0653   0.6755      24022.05859       3730.04980
    140      60893.09766   0.0699   0.6755      26368.80273       4094.44312
    150      58391.00781   0.0753   0.6755      30168.03516       4684.37256
    160      53815.65625   0.0771   0.6755      29439.01563       4571.17334
    170      53151.52734   0.0806   0.6394      32304.08789       5016.05029
    180      49573.37891   0.0824   0.5352      32572.36914       5057.70801
    190      46992.23438   0.0847   0.6533      34173.21484       5306.28125
    200      43095.36719   0.0871   0.5654      34766.98047       5398.47852
    210      39196.65234   0.0506   0.6636      15976.29102       2480.73511
    220      39189.86328   0.0545   0.6005      17803.40430       2764.44189
    230      36575.85938   0.0583   0.5915      20093.96680       3120.11133
    240      33486.01953   0.0612   0.6755      21073.71875       3272.24341
    250      33870.94922   0.0641   0.6532      22829.77539       3544.91699
    260      34818.44922   0.0648   0.5972      21727.38086       3373.74146
    270      32017.77148   0.0668   0.6755      23004.81055       3572.09570
    280      30457.49023   0.0704   0.5654      25111.13281       3899.15698
    290      29601.29688   0.0714   0.6218      25278.88867       3925.20557
    300      27903.92969   0.0733   0.6456      26304.05469       4084.38916
# Molecular dynamics simulation at 800.00 K
#  Step   Current energy Av shift Mx shift   Kinetic energy    Kinetic temp.
      0      27903.92969   0.0000   0.0000       6440.14355        999.99994
     10      22926.10352   0.0464   0.6003      13689.37402       2125.63159
     20      23488.91016   0.0490   0.5842      14496.06934       2250.89209
     30      23495.03906   0.0510   0.6442      15569.14355       2417.51489
     40      22398.29688   0.0528   0.5959      15848.27832       2460.85767
     50      21899.93164   0.0549   0.5677      17517.53906       2720.05396
     60      22261.39063   0.0562   0.6084      17794.16406       2763.00708
     70      20247.64063   0.0573   0.4819      17414.46094       2704.04834
     80      22881.37305   0.0586   0.5737      17736.33203       2754.02710
     90      20586.34570   0.0608   0.5133      19217.64648       2984.03979
    100      21838.06641   0.0616   0.6755      20108.15234       3122.31396
    110      17612.50586   0.0406   0.5360      10786.60938       1674.90186
    120      17128.83984   0.0422   0.5536      10774.08398       1672.95703
    130      15913.64746   0.0444   0.4557      12038.02246       1869.21631
    140      16414.70898   0.0448   0.5123      11634.99902       1806.63647
    150      15885.31250   0.0460   0.5269      12082.07227       1876.05615
    160      15018.40527   0.0465   0.5207      11885.61914       1845.55176
    170      14975.28613   0.0488   0.4789      13099.86133       2034.09448
    180      15878.80859   0.0498   0.5454      13722.16113       2130.72266
    190      15924.07715   0.0509   0.5508      13950.01758       2166.10327
    200      16546.17773   0.0528   0.6755      15613.31738       2424.37402
    210      12373.14551   0.0373   0.5634       8874.95117       1378.06714
    220      12103.79297   0.0389   0.5200       9530.23047       1479.81641
    230      12712.55273   0.0396   0.6356       9511.53320       1476.91309
    240      12774.39160   0.0397   0.5301       9283.68945       1441.53442
    250      12585.86133   0.0413   0.4331       9635.20313       1496.11609
    260      11942.89355   0.0422   0.5213      10064.68359       1562.80408
    270      12177.41309   0.0427   0.4351      10075.33105       1564.45740
    280      13025.15527   0.0431   0.5659      10225.88281       1587.83447
    290      13461.08105   0.0444   0.6513      11311.39648       1756.38879
    300      13609.70996   0.0445   0.5572      10586.37988       1643.81104
# Molecular dynamics simulation at 500.00 K
#  Step   Current energy Av shift Mx shift   Kinetic energy    Kinetic temp.
      0      13609.70996   0.0000   0.0000       5152.11279        799.99963
     10      10850.50488   0.0355   0.3915       7408.19678       1150.31543
     20      10502.57324   0.0374   0.5943       8739.10742       1356.97388
     30      11228.05566   0.0376   0.5308       8409.01270       1305.71814
     40      12798.98438   0.0387   0.4748       8779.74316       1363.28369
     50      11106.16797   0.0399   0.5542       9335.66309       1449.60474
     60      12116.13477   0.0403   0.5120       9200.09277       1428.55383
     70      11408.72070   0.0413   0.6755      10211.03711       1585.52930
     80      12855.15625   0.0423   0.6651      10618.85059       1648.85291
     90      11566.76367   0.0425   0.4837      10350.58398       1607.19763
    100      12387.88379   0.0434   0.5025      10935.21484       1697.97668
    110       9404.93555   0.0306   0.5544       6337.08398        983.99725
    120       9968.77246   0.0309   0.4121       6288.01855        976.37854
    130       9659.36719   0.0322   0.5214       6793.80713       1054.91541
    140       9462.11133   0.0328   0.5587       7148.79932       1110.03723
    150       9543.68750   0.0333   0.5222       7087.58936       1100.53271
    160       9392.46973   0.0341   0.4483       7410.29053       1150.64050
    170      10158.55078   0.0351   0.5184       8097.45117       1257.34009
    180      11191.54297   0.0365   0.6451       9312.49902       1446.00793
    190      12486.68945   0.0362   0.5074       8647.91113       1342.81335
    200      11317.16895   0.0379   0.6139      10067.16699       1563.18970
    210      10403.11426   0.0280   0.4569       6250.33691        970.52753
    220       8713.33691   0.0284   0.5233       6146.18018        954.35443
    230       8637.41602   0.0292   0.5448       6583.31201       1022.23053
    240       8262.42773   0.0302   0.5546       7014.10986       1089.12317
    250       8773.49805   0.0308   0.6755       7925.06445       1230.57251
    260       8607.05566   0.0313   0.6755       7812.65186       1213.11755
    270       8104.57373   0.0313   0.5601       7478.23535       1161.19067
    280       8498.61719   0.0323   0.6186       7578.37549       1176.74011
    290       8925.59668   0.0322   0.5276       7389.21436       1147.36792
    300       9693.11719   0.0326   0.6290       7335.82813       1139.07825
# Molecular dynamics simulation at 300.00 K
#  Step   Current energy Av shift Mx shift   Kinetic energy    Kinetic temp.
      0       9693.11719   0.0000   0.0000       3220.07153        499.99991
     10       7296.76660   0.0270   0.5938       6150.84473        955.07874
     20       7807.51855   0.0274   0.4737       5956.32568        924.87457
     30       6956.60449   0.0281   0.5676       6338.31201        984.18793
     40       8191.29785   0.0275   0.5679       5715.11621        887.42053
     50       7654.77148   0.0284   0.6005       6107.35352        948.32562
     60       7129.49951   0.0287   0.4470       5919.00098        919.07898
     70       7906.96826   0.0292   0.6755       6958.56201       1080.49792
     80       8872.76465   0.0300   0.5435       6938.65723       1077.40710
     90       8297.12988   0.0296   0.4707       6224.72021        966.54987
    100       8811.58398   0.0306   0.5191       7013.75488       1089.06799
    110       6830.67480   0.0233   0.4756       4954.13330        769.25818
    120       7894.76465   0.0235   0.4899       4915.91846        763.32428
    130       7379.93506   0.0244   0.5550       5494.22754        853.12183
    140       7968.00293   0.0249   0.6755       6215.52832        965.12256
    150       7373.83301   0.0251   0.6253       6105.50537        948.03864
    160       9320.85547   0.0257   0.6755       6524.69824       1013.12921
    170       7701.74316   0.0247   0.4753       4948.04834        768.31329
    180       7989.15869   0.0259   0.6755       5663.93799        879.47382
    190       7433.30859   0.0267   0.5627       6335.75977        983.79163
    200       8507.28027   0.0265   0.4456       5865.23193        910.72992
    210       6047.23584   0.0211   0.5611       4931.18799        765.69531
    220       6331.14063   0.0213   0.5517       4640.34717        720.53467
    230       6960.29297   0.0213   0.4450       4319.46338        670.70911
    240       7157.06641   0.0225   0.4938       5237.38818        813.24084
    250       7234.16162   0.0215   0.4978       4163.35010        646.46844
    260       6972.97070   0.0231   0.5073       5254.70020        815.92896
    270       6450.40479   0.0233   0.5276       5528.07910        858.37817
    280       7615.13037   0.0237   0.5275       5391.52441        837.17450
    290       7070.79590   0.0238   0.4098       5291.67871        821.67084
    300       6506.70117   0.0243   0.6705       6385.24854        991.47601
# Conjugate gradients optimization
#  Step   Current energy Av shift Mx shift   Funcs         Gradient
      0       6506.70117   0.0000   0.0000       1     9.74968e+006
     10       2320.47290   0.0062   0.1824      21          97102.2
     20       2124.34326   0.0035   0.0649      41          18825.2
     30       2045.33643   0.0038   0.0802      61          9706.96
     40       2007.01550   0.0031   0.0418      81          6726.14
     50       1979.56409   0.0032   0.0435     101          4150.53
     58       1965.73010   0.0006   0.0076     118          2056.29
