# Supplementary material for: Computational Modeling of complete HOXB13 protein for predicting the functional effect of SNPs and the associated role in hereditary prostate cancer
Source: Sci Rep. 2017 Mar 8;7:43830. doi: 10.1038/srep43830 (PMC5363706; doi:10.1038/srep43830)
Supplement: Supplementary Dataset [file srep43830-s1.zip › SR Supplementary Data Files Complete/HOXB13 Modeller/HOXB13 Modeller/hoxb13.D00000020.d]

# Conjugate gradients optimization
#  Step   Current energy Av shift Mx shift   Funcs         Gradient
      0     430792.03125   0.0000   0.0000       1     1.50787e+007
     10      22573.61523   0.2585   9.2688      21          49739.3
     20      13697.72266   0.1520   4.3301      41          18843.8
     30       7833.33594   0.1960   4.9139      61          26196.5
     40       6119.24951   0.0081   0.5078      81          2228.03
     50       5867.56201   0.0242   0.5977     102          2286.31
     60       5578.77393   0.0118   0.4665     122          7782.65
     70       5317.12891   0.0715   1.4922     142          9207.51
     80       4482.07471   0.0188   1.2864     162          7555.79
     90       4352.26855   0.0027   0.5070     182          2194.72
     99       4303.00293   0.0043   0.1799     201          558.227
# Conjugate gradients optimization
#  Step   Current energy Av shift Mx shift   Funcs         Gradient
      0      44627.27734   0.0000   0.0000       1           108634
      7      44452.38281   0.0002   0.0031      23     3.56196e+006
# Conjugate gradients optimization
#  Step   Current energy Av shift Mx shift   Funcs         Gradient
      0     224356.42188   0.0000   0.0000       1      8.9058e+007
      1     224354.75000   0.0000   0.0012       8     4.84543e+007
# Conjugate gradients optimization
#  Step   Current energy Av shift Mx shift   Funcs         Gradient
      0     449092.81250   0.0000   0.0000       1     1.93822e+008
      1     449090.56250   0.0000   0.0010       8     1.15141e+008
# Conjugate gradients optimization
#  Step   Current energy Av shift Mx shift   Funcs         Gradient
      0     449386.28125   0.0000   0.0000       1     1.15147e+008
      1     449383.03125   0.0000   0.0005       9     1.01041e+007
# Conjugate gradients optimization
#  Step   Current energy Av shift Mx shift   Funcs         Gradient
      0     449837.34375   0.0000   0.0000       1     1.01159e+007
     10     420001.71875   0.1544   2.4867      23     7.80161e+007
     20     368249.03125   0.0070   0.2934      45     1.03504e+007
     30     358671.56250   0.0079   0.2405      65     5.71766e+006
     40     355812.46875   0.0033   0.0967      85     2.01492e+007
     50     351010.96875   0.0028   0.0838     105     1.14535e+007
     60     345435.06250   0.0902   1.4754     125     3.12792e+008
     70     310973.06250   0.0647   1.0387     145     2.70106e+007
     80     267236.03125   0.0045   0.1779     165     4.21299e+006
     90     260420.35938   0.0039   0.2144     186     5.87792e+006
     97     258408.54688   0.0005   0.0108     201     4.60982e+007
# Conjugate gradients optimization
#  Step   Current energy Av shift Mx shift   Funcs         Gradient
      0     260512.03125   0.0000   0.0000       1     4.61038e+007
      1     260506.18750   0.0000   0.0044       7     2.30774e+007
# Conjugate gradients optimization
#  Step   Current energy Av shift Mx shift   Funcs         Gradient
      0     261996.67188   0.0000   0.0000       1     2.30881e+007
      1     261991.12500   0.0000   0.0046       8     1.37999e+007
# Conjugate gradients optimization
#  Step   Current energy Av shift Mx shift   Funcs         Gradient
      0     273509.40625   0.0000   0.0000       1     1.56002e+007
     10     268626.65625   0.0378   0.3963      22      2.3168e+007
     20     261295.82813   0.0144   0.2872      43     6.55993e+006
     23     259720.54688   0.0006   0.0088      52     1.13143e+008
# Conjugate gradients optimization
#  Step   Current energy Av shift Mx shift   Funcs         Gradient
      0     290160.96875   0.0000   0.0000       1     1.22548e+008
     10     273258.43750   0.0243   0.5781      23     1.05202e+007
     20     261825.82813   0.0111   0.2656      44     5.13096e+006
     30     257799.60938   0.0021   0.0644      64     5.83952e+006
     40     255492.03125   0.0245   0.3786      84     9.68186e+006
     50     249604.37500   0.0032   0.0678     106     4.72026e+006
     52     249408.20313   0.0001   0.0016     115     1.06347e+007
# Conjugate gradients optimization
#  Step   Current energy Av shift Mx shift   Funcs         Gradient
      0     250671.96875   0.0000   0.0000       1     1.10225e+007
     10     249224.57813   0.0043   0.0528      22     6.57163e+006
     20     243857.42188   0.0795   1.0120      43     2.36507e+007
     30     234883.35938   0.0026   0.0830      64     1.10017e+007
     40     232988.00000   0.0019   0.0238      85     3.49568e+007
     50     231476.50000   0.0048   0.1439     105     4.95215e+007
     60     230762.81250   0.0021   0.0490     126     8.45046e+006
     70     227512.37500   0.0035   0.1311     146      2.2076e+006
     80     226287.64063   0.0007   0.0371     166     9.51456e+006
     90     225778.07813   0.0003   0.0114     186     1.70092e+006
     93     225699.71875   0.0004   0.0096     192           622537
# Molecular dynamics simulation at 150.00 K
#  Step   Current energy Av shift Mx shift   Kinetic energy    Kinetic temp.
      0     225699.71875   0.0000   0.0000        950.13232        147.53278
     10     225820.23438   0.0399   0.6634      12417.30566       1928.10986
     20     218727.59375   0.0430   0.6689      15591.00000       2420.90869
     30     210592.40625   0.0407   0.6755      15866.91602       2463.75171
     40     202414.23438   0.0379   0.6164      14207.48730       2206.08228
     50     197249.32813   0.0362   0.6416      13872.15723       2154.01343
# Molecular dynamics simulation at 400.00 K
#  Step   Current energy Av shift Mx shift   Kinetic energy    Kinetic temp.
      0     197249.32813   0.0000   0.0000        966.02106        149.99991
     10     190850.65625   0.0364   0.6755      15667.37305       2432.76758
     20     185448.39063   0.0377   0.6196      14852.16602       2306.18530
     30     176618.57813   0.0381   0.6191      15132.37500       2349.69507
     40     170113.42188   0.0367   0.6287      13401.04102       2080.86035
     50     164574.04688   0.0366   0.6424      13526.27832       2100.30688
# Molecular dynamics simulation at 1000.00 K
#  Step   Current energy Av shift Mx shift   Kinetic energy    Kinetic temp.
      0     164574.04688   0.0000   0.0000       2576.05859        400.00015
     10     161944.34375   0.0372   0.6755      14789.21289       2296.41016
     20     152553.81250   0.0412   0.5699      15482.16699       2404.00952
     30     146522.43750   0.0442   0.6755      17401.20508       2701.98999
     40     140780.60938   0.0421   0.6029      14835.75488       2303.63721
     50     135288.71875   0.0457   0.6755      18750.36328       2911.48193
# Molecular dynamics simulation at 1000.00 K
#  Step   Current energy Av shift Mx shift   Kinetic energy    Kinetic temp.
      0     135288.71875   0.0000   0.0000       6440.14941       1000.00085
     10     130056.67188   0.0408   0.6057      13742.20605       2133.83521
     20     123444.37500   0.0545   0.6755      23050.56641       3579.20044
     30     114882.51563   0.0624   0.6755      26266.03711       4078.48584
     40     110163.55469   0.0690   0.6483      28965.24609       4497.60840
     50     102762.25000   0.0762   0.6755      33485.57813       5199.50781
     60      97847.53906   0.0815   0.6256      36436.01172       5657.63916
     70      92270.76563   0.0869   0.6232      40300.08594       6257.63721
     80      85622.71094   0.0897   0.6498      40948.72656       6358.35547
     90      79567.62500   0.0941   0.6755      44450.75781       6902.13721
    100      72491.15625   0.0965   0.6755      44967.78125       6982.41846
    110      66620.76563   0.0532   0.6755      19388.61719       3010.58740
    120      64047.27734   0.0581   0.5819      20486.53711       3181.06812
    130      61983.27734   0.0645   0.6755      25001.48828       3882.13184
    140      56800.46094   0.0679   0.6755      25358.47070       3937.56274
    150      53411.95313   0.0722   0.6755      28046.58594       4354.96240
    160      51661.59766   0.0757   0.6755      29672.89648       4607.48975
    170      48088.14063   0.0786   0.6755      30959.94141       4807.33691
    180      44052.23828   0.0809   0.5666      31655.63086       4915.36084
    190      42615.76953   0.0854   0.6755      35549.42578       5519.97363
    200      40382.83984   0.0874   0.6635      36589.11719       5681.41309
    210      34725.96875   0.0487   0.5529      14474.00684       2247.46631
    220      33742.39453   0.0525   0.5861      15859.57129       2462.61133
    230      32273.92578   0.0553   0.4808      16926.84570       2628.33350
    240      29799.65625   0.0580   0.6030      18175.65625       2822.24365
    250      31823.58203   0.0617   0.6755      20748.30664       3221.71460
    260      29659.08789   0.0639   0.6755      21773.73633       3380.93921
    270      29670.99219   0.0673   0.6364      23728.82227       3684.51733
    280      28660.00000   0.0690   0.6755      24675.84180       3831.56665
    290      28471.87500   0.0712   0.6357      25806.54492       4007.13794
    300      26915.03516   0.0723   0.6367      25641.64648       3981.53296
# Molecular dynamics simulation at 800.00 K
#  Step   Current energy Av shift Mx shift   Kinetic energy    Kinetic temp.
      0      26915.03516   0.0000   0.0000       6440.14404       1000.00000
     10      22551.94141   0.0462   0.5062      13112.88281       2036.11633
     20      22618.59766   0.0487   0.6125      14055.26563       2182.44580
     30      22668.04883   0.0512   0.5282      15175.66016       2356.41626
     40      20533.88867   0.0520   0.5406      14946.12598       2320.77515
     50      22804.34180   0.0553   0.6755      17479.20313       2714.10132
     60      21416.70508   0.0578   0.6755      19293.05078       2995.74829
     70      21840.63867   0.0573   0.6452      17625.15820       2736.76465
     80      21587.47070   0.0582   0.5486      17261.17383       2680.24658
     90      21211.37305   0.0592   0.5367      17411.19336       2703.54102
    100      20137.57617   0.0607   0.5787      17916.20313       2781.95679
    110      16046.73730   0.0409   0.5322      10555.10547       1638.95483
    120      16357.25391   0.0425   0.6070      11255.24805       1747.67029
    130      15595.82715   0.0448   0.5797      13119.94336       2037.21277
    140      15784.71191   0.0454   0.5819      12768.16406       1982.58984
    150      15803.26660   0.0457   0.4534      12046.55371       1870.54102
    160      15902.55176   0.0466   0.5497      12193.87109       1893.41589
    170      15814.47168   0.0475   0.5314      12591.68066       1955.18616
    180      14997.68652   0.0487   0.6396      13020.50488       2021.77234
    190      15158.08887   0.0497   0.6144      13342.25391       2071.73218
    200      14802.79785   0.0511   0.4992      13874.12402       2154.31885
    210      13024.16992   0.0372   0.4630       8778.87598       1363.14905
    220      13378.95313   0.0388   0.5678       9727.34375       1510.42334
    230      14337.68848   0.0398   0.6755      10120.21484       1571.42676
    240      13184.38965   0.0404   0.5314      10094.23926       1567.39343
    250      13316.43359   0.0415   0.5718      10535.02734       1635.83716
    260      12972.26660   0.0427   0.5972      11091.66699       1722.27002
    270      12548.66797   0.0421   0.5618      10390.89258       1613.45654
    280      11879.32715   0.0432   0.4872      10789.89941       1675.41272
    290      12706.23633   0.0440   0.6373      11303.63086       1755.18286
    300      12418.94531   0.0440   0.6047      10805.41406       1677.82178
# Molecular dynamics simulation at 500.00 K
#  Step   Current energy Av shift Mx shift   Kinetic energy    Kinetic temp.
      0      12418.94531   0.0000   0.0000       5152.11475        799.99994
     10      10227.94922   0.0352   0.4682       7749.65674       1203.33594
     20      11571.24902   0.0357   0.6359       8213.66113       1275.38464
     30      10520.88281   0.0364   0.5310       7951.96680       1234.74988
     40      10250.26172   0.0381   0.5579       9343.28027       1450.78748
     50      10675.93359   0.0380   0.5972       8788.67090       1364.66992
     60      10266.75977   0.0393   0.5688       9475.79883       1471.36438
     70      10738.58008   0.0393   0.5196       9245.86133       1435.66064
     80       9903.66699   0.0408   0.5842      10168.30176       1578.89355
     90      11291.87305   0.0404   0.5724       9145.29980       1420.04590
    100      11808.53320   0.0420   0.6755      10824.81348       1680.83411
    110       8601.70020   0.0297   0.4073       6393.03516        992.68512
    120       8564.33398   0.0306   0.4758       6675.93604       1036.61279
    130       8635.03516   0.0303   0.5242       6317.26904        980.92047
    140       8396.43555   0.0309   0.4159       6374.67236        989.83380
    150       8300.60254   0.0318   0.5190       6855.38037       1064.47620
    160       8827.42871   0.0328   0.6755       7811.20410       1212.89270
    170       9088.49414   0.0328   0.4591       7135.71924       1108.00610
    180      12654.61621   0.0328   0.4594       6791.07764       1054.49158
    190       8977.63184   0.0334   0.4657       7312.93848       1135.52405
    200       8734.53125   0.0339   0.5120       7353.66553       1141.84802
    210       7347.55908   0.0267   0.4247       5065.91113        786.61456
    220       7963.61865   0.0286   0.6755       7243.87793       1124.80066
    230       7987.83984   0.0284   0.6356       6002.73975        932.08160
    240       7778.92383   0.0294   0.6416       6731.84912       1045.29480
    250       8441.14453   0.0297   0.6009       6702.25684       1040.69983
    260       7933.90625   0.0294   0.5810       5882.35205        913.38824
    270       8610.51855   0.0307   0.6112       6756.79053       1049.16760
    280       7868.64893   0.0304   0.4972       6342.94482        984.90729
    290       7373.27246   0.0312   0.4377       6377.91846        990.33783
    300       8252.44727   0.0306   0.5547       5885.94238        913.94574
# Molecular dynamics simulation at 300.00 K
#  Step   Current energy Av shift Mx shift   Kinetic energy    Kinetic temp.
      0       8252.44727   0.0000   0.0000       3220.06958        499.99963
     10       7286.91602   0.0266   0.4846       5246.72217        814.69019
     20       8106.29541   0.0270   0.5790       5285.09766        820.64899
     30       6992.25146   0.0278   0.6755       5933.16943        921.27899
     40       8898.88770   0.0282   0.5772       5987.55518        929.72382
     50       7632.33203   0.0286   0.5306       5827.41113        904.85724
     60       7412.33740   0.0288   0.6463       5782.26123        897.84656
     70       8444.64941   0.0297   0.6086       6515.56543       1011.71112
     80       7467.70557   0.0300   0.6663       5991.90186        930.39874
     90       7988.87451   0.0302   0.6755       6423.17725        997.36548
    100       6659.39941   0.0307   0.5099       6341.92041        984.74823
    110       5215.93311   0.0218   0.4368       3664.56836        569.01965
    120       5812.68311   0.0222   0.5781       4074.38696        632.65460
    130       6634.31250   0.0231   0.5187       4159.60693        645.88727
    140       6211.67578   0.0238   0.4886       4449.86816        690.95789
    150       6592.24316   0.0247   0.5248       5149.80859        799.64185
    160       6438.59424   0.0250   0.5405       5177.41260        803.92810
    170       6733.16699   0.0252   0.5528       5363.64160        832.84497
    180       6324.19336   0.0258   0.5031       5147.90625        799.34644
    190       6506.47461   0.0262   0.4938       5568.40381        864.63965
    200       7148.48438   0.0260   0.5724       5185.23584        805.14282
    210       5690.40723   0.0211   0.5057       4142.76221        643.27167
    220       6504.67773   0.0211   0.5331       4216.23291        654.67993
    230       6335.79785   0.0229   0.6386       5683.06738        882.44415
    240       7396.58301   0.0225   0.5582       4880.40820        757.81042
    250       7452.83838   0.0231   0.5647       5376.27344        834.80640
    260       6981.45313   0.0226   0.3800       4429.92920        687.86182
    270       6696.28174   0.0227   0.5147       4527.14209        702.95667
    280       7792.48047   0.0244   0.5916       5958.60205        925.22809
    290       6666.76953   0.0244   0.5923       5709.97559        886.62231
    300       6717.80176   0.0249   0.5060       5509.66504        855.51892
# Conjugate gradients optimization
#  Step   Current energy Av shift Mx shift   Funcs         Gradient
      0       6717.80176   0.0000   0.0000       1     1.12833e+007
     10       2276.92993   0.0048   0.1240      21          67721.2
     20       2042.77588   0.0046   0.0743      41          34132.8
     30       1960.88831   0.0052   0.0902      61          11463.2
     40       1908.73914   0.0037   0.0806      81          8113.57
     50       1872.85193   0.0047   0.1055     101          6266.86
     54       1861.01880   0.0007   0.0086     110          3836.79
