# Supplementary material for: Computational Modeling of complete HOXB13 protein for predicting the functional effect of SNPs and the associated role in hereditary prostate cancer
Source: Sci Rep. 2017 Mar 8;7:43830. doi: 10.1038/srep43830 (PMC5363706; doi:10.1038/srep43830)
Supplement: Supplementary Dataset [file srep43830-s1.zip › SR Supplementary Data Files Complete/HOXB13 Modeller/HOXB13 Modeller/hoxb13.D00000021.d]

# Conjugate gradients optimization
#  Step   Current energy Av shift Mx shift   Funcs         Gradient
      0     425401.65625   0.0000   0.0000       1     1.48581e+007
     10      22943.48242   0.0944   2.8617      21          56561.6
     20      13868.74707   0.1649   4.8750      41            15507
     30      10424.79199   0.1100   3.2191      61            16151
     40       9412.77637   0.0168   0.5472      81           7734.1
     50       7577.46289   0.0868   2.5983     101          11307.1
     60       6062.78076   0.0081   0.2621     121          2531.28
     70       5735.80420   0.0240   0.6590     141          1802.95
     80       5432.60156   0.0104   0.3448     161          1849.86
     90       4422.78320   0.0075   0.4997     181          12509.3
# Conjugate gradients optimization
#  Step   Current energy Av shift Mx shift   Funcs         Gradient
      0      44192.97266   0.0000   0.0000       1           210023
     10      43201.25781   0.0184   0.7767      22           175832
     20      42037.26953   0.0056   0.1762      43            80915
     30      37739.63672   0.0080   0.7622      63           112767
     34      37553.02344   0.0001   0.0046      73           129785
# Conjugate gradients optimization
#  Step   Current energy Av shift Mx shift   Funcs         Gradient
      0     189638.76563   0.0000   0.0000       1     3.24817e+006
     10     188665.62500   0.0004   0.0113      27     1.33255e+007
     12     188615.09375   0.0001   0.0070      31     1.15486e+007
# Conjugate gradients optimization
#  Step   Current energy Av shift Mx shift   Funcs         Gradient
      0     377792.37500   0.0000   0.0000       1     4.61961e+007
     10     361413.65625   0.0750   1.4888      21      5.8275e+007
     20     339089.43750   0.0045   0.2407      41      1.3988e+007
     30     333726.90625   0.0159   0.3880      62      1.2547e+007
     40     327487.34375   0.0103   0.3405      83     9.55869e+006
     50     320497.62500   0.0093   0.1779     104     2.01466e+007
     60     309738.31250   0.0033   0.1478     125     9.10821e+006
     70     302931.90625   0.0081   0.2173     145     3.16477e+007
     80     295712.53125   0.0010   0.0758     165     1.42814e+007
     90     291116.25000   0.0246   0.5113     186     3.48599e+007
     98     287912.12500   0.0021   0.2351     201     5.05367e+006
# Conjugate gradients optimization
#  Step   Current energy Av shift Mx shift   Funcs         Gradient
      0     288168.06250   0.0000   0.0000       1     2.38313e+006
      8     287153.62500   0.0002   0.0050      18     1.59903e+007
# Conjugate gradients optimization
#  Step   Current energy Av shift Mx shift   Funcs         Gradient
      0     288170.96875   0.0000   0.0000       1     1.59943e+007
      1     288167.28125   0.0000   0.0015       7     9.86761e+006
# Conjugate gradients optimization
#  Step   Current energy Av shift Mx shift   Funcs         Gradient
      0     289922.43750   0.0000   0.0000       1     9.88367e+006
     10     287963.40625   0.0036   0.0997      22     3.43479e+006
     20     257844.65625   0.0769   1.4617      50     3.98388e+007
     30     242250.06250   0.0022   0.1193      70     4.13335e+006
     40     239638.06250   0.0051   0.0925      93     1.72472e+007
     42     239417.31250   0.0002   0.0042      99     1.56334e+007
# Conjugate gradients optimization
#  Step   Current energy Av shift Mx shift   Funcs         Gradient
      0     240945.50000   0.0000   0.0000       1     1.56445e+007
     10     239552.12500   0.0019   0.0731      21     2.18447e+006
     17     237858.48438   0.0005   0.0067      38     3.53184e+007
# Conjugate gradients optimization
#  Step   Current energy Av shift Mx shift   Funcs         Gradient
      0     248533.43750   0.0000   0.0000       1     3.65321e+007
      1     248521.31250   0.0000   0.0060       8     2.38475e+008
# Conjugate gradients optimization
#  Step   Current energy Av shift Mx shift   Funcs         Gradient
      0     308998.90625   0.0000   0.0000       1     2.79933e+008
     10     258604.82813   0.0086   0.1301      21     1.76674e+007
     20     250834.09375   0.0039   0.1439      42     3.30753e+006
     30     247579.51563   0.0034   0.1831      63     7.12494e+006
     40     245301.39063   0.0056   0.1481      84     3.58368e+006
     50     242489.96875   0.0017   0.0812     107     1.59158e+006
     60     240952.89063   0.0007   0.0605     127      1.5737e+006
     65     240535.01563   0.0004   0.0081     137     3.27606e+006
# Conjugate gradients optimization
#  Step   Current energy Av shift Mx shift   Funcs         Gradient
      0     243405.53125   0.0000   0.0000       1     4.67519e+006
     10     241575.06250   0.0044   0.1401      21     2.66485e+006
     15     241144.18750   0.0001   0.0022      39     7.33549e+008
# Molecular dynamics simulation at 150.00 K
#  Step   Current energy Av shift Mx shift   Kinetic energy    Kinetic temp.
      0     241144.18750   0.0000   0.0000        967.62195        150.24849
     10     239258.79688   0.0464   0.6755      14208.24023       2206.19922
     20     230542.01563   0.0478   0.6484      17277.82617       2682.83228
     30     220292.45313   0.0433   0.6470      16166.16113       2510.21729
     40     215805.14063   0.0407   0.6507      16114.88965       2502.25610
     50     205847.42188   0.0379   0.6613      14354.97852       2228.98413
# Molecular dynamics simulation at 400.00 K
#  Step   Current energy Av shift Mx shift   Kinetic energy    Kinetic temp.
      0     205847.42188   0.0000   0.0000        966.02185        150.00003
     10     197146.89063   0.0360   0.5977      12294.24023       1909.00085
     20     189420.31250   0.0426   0.6589      17391.28125       2700.44922
     30     182440.20313   0.0406   0.6755      15726.03906       2441.87695
     40     175586.96875   0.0400   0.6755      15538.48438       2412.75415
     50     169942.67188   0.0373   0.5726      12685.64648       1969.77686
# Molecular dynamics simulation at 1000.00 K
#  Step   Current energy Av shift Mx shift   Kinetic energy    Kinetic temp.
      0     169942.67188   0.0000   0.0000       2576.05591        399.99973
     10     165632.15625   0.0401   0.6755      16419.04883       2549.48462
     20     159294.60938   0.0437   0.6755      18076.52930       2806.85181
     30     151066.71875   0.0428   0.6717      15909.16992       2470.31274
     40     145698.50000   0.0458   0.6755      18567.66016       2883.11255
     50     138772.51563   0.0429   0.6268      15599.71875       2422.26245
# Molecular dynamics simulation at 1000.00 K
#  Step   Current energy Av shift Mx shift   Kinetic energy    Kinetic temp.
      0     138772.51563   0.0000   0.0000       6440.14551       1000.00024
     10     131924.09375   0.0431   0.6149      15343.55078       2382.48560
     20     124458.51563   0.0534   0.6075      20146.61523       3128.28638
     30     116877.71094   0.0626   0.6755      25349.87891       3936.22852
     40     109299.33594   0.0718   0.6755      31745.89648       4929.37695
     50     104036.85156   0.0763   0.6519      32624.55859       5065.81201
     60      97174.75781   0.0844   0.6091      38909.98047       6041.78711
     70      87514.96875   0.0891   0.6755      41906.32031       6507.04688
     80      83161.17188   0.0943   0.6755      45975.37500       7138.87354
     90      74268.63281   0.0977   0.6755      47266.34375       7339.33008
    100      67180.60156   0.1019   0.5782      49762.95313       7726.99365
    110      63580.27344   0.0527   0.5646      17210.84375       2672.43140
    120      58446.51172   0.0597   0.6755      21585.51758       3351.71338
    130      54933.33984   0.0643   0.5611      23355.49805       3626.54907
    140      52483.70703   0.0695   0.6755      26384.72852       4096.91602
    150      49493.14063   0.0717   0.5833      26769.36523       4156.64063
    160      46601.20703   0.0770   0.6171      30364.83008       4714.93018
    170      42455.87891   0.0801   0.5372      31916.06055       4955.79932
    180      42361.51172   0.0849   0.6755      36728.54688       5703.06299
    190      37330.83984   0.0860   0.6313      35505.51953       5513.15625
    200      37671.54688   0.0876   0.5631      35663.11328       5537.62646
    210      31884.96094   0.0501   0.6100      15082.91699       2342.01538
    220      30336.92969   0.0542   0.5991      17275.97266       2682.54443
    230      30491.63867   0.0574   0.5524      19137.84180       2971.64819
    240      29459.16602   0.0593   0.5647      19558.54492       3036.97314
    250      28814.39453   0.0615   0.5879      20307.09375       3153.20483
    260      26395.03906   0.0640   0.5968      21690.91992       3368.07983
    270      25253.15430   0.0648   0.5304      21051.04883       3268.72339
    280      26777.01953   0.0679   0.5406      22733.67188       3529.99438
    290      23978.41406   0.0697   0.6755      23939.58398       3717.24365
    300      21599.30469   0.0720   0.5531      24753.12695       3843.56738
# Molecular dynamics simulation at 800.00 K
#  Step   Current energy Av shift Mx shift   Kinetic energy    Kinetic temp.
      0      21599.30469   0.0000   0.0000       6440.14160        999.99963
     10      18579.16797   0.0449   0.5895      11339.17383       1760.70190
     20      18762.79102   0.0479   0.4623      12490.75879       1939.51538
     30      18565.86328   0.0497   0.6215      12993.45801       2017.57251
     40      18570.50977   0.0532   0.5912      16117.23242       2502.61987
     50      18391.47461   0.0543   0.6191      16018.96387       2487.36108
     60      18569.46484   0.0553   0.5164      16122.23438       2503.39648
     70      16864.19531   0.0571   0.5255      16639.71484       2583.74878
     80      16822.06445   0.0582   0.5443      17279.89258       2683.15308
     90      18508.29883   0.0593   0.6755      18026.61328       2799.10083
    100      15656.59375   0.0617   0.6258      19381.00195       3009.40503
    110      12774.18945   0.0387   0.4134       8693.75879       1349.93237
    120      13063.40234   0.0392   0.5366       8615.94043       1337.84900
    130      13343.02344   0.0420   0.6755      10825.38770       1680.92322
    140      12821.96973   0.0428   0.6755      10724.31836       1665.22961
    150      14432.73828   0.0434   0.5704      10573.06152       1641.74304
    160      13697.18164   0.0440   0.5414      10474.64648       1626.46155
    170      13455.58691   0.0457   0.5431      11097.45898       1723.16931
    180      13505.11816   0.0479   0.6755      12637.69141       1962.33057
    190      12804.48340   0.0484   0.6037      12509.91211       1942.48950
    200      14633.81543   0.0488   0.6755      12855.17773       1996.10095
    210      11565.71387   0.0364   0.5627       7936.77734       1232.39124
    220      11052.31641   0.0376   0.5559       8734.66406       1356.28394
    230      10878.28418   0.0381   0.5015       8181.16895       1270.33948
    240      12040.29590   0.0399   0.6068       9671.90137       1501.81445
    250      11573.81152   0.0410   0.5326      10107.70703       1569.48462
    260      12563.31836   0.0407   0.5612       9576.23926       1486.96045
    270      11043.12793   0.0420   0.4767      10112.12793       1570.17102
    280      10785.37500   0.0425   0.5174      10164.40039       1578.28772
    290      11969.75293   0.0428   0.5557      10042.54395       1559.36633
    300      11710.41113   0.0440   0.6088      10909.54004       1693.99011
# Molecular dynamics simulation at 500.00 K
#  Step   Current energy Av shift Mx shift   Kinetic energy    Kinetic temp.
      0      11710.41113   0.0000   0.0000       5152.11914        800.00061
     10      11118.36035   0.0352   0.5114       8265.11133       1283.37366
     20       9974.56543   0.0355   0.5059       7803.40527       1211.68176
     30      10995.94922   0.0362   0.6072       7845.18555       1218.16931
     40      10025.64551   0.0375   0.6668       9339.77246       1450.24280
     50      10399.14941   0.0385   0.5355       9440.76758       1465.92493
     60       9448.35840   0.0388   0.5399       9288.47363       1442.27734
     70       9992.51953   0.0385   0.4813       8451.79102       1312.36060
     80      11755.96875   0.0398   0.5635       9349.36133       1451.73169
     90       9866.82324   0.0401   0.5021       9202.47461       1428.92371
    100       9977.81348   0.0404   0.4611       9033.59863       1402.70129
    110       8301.23633   0.0293   0.4161       5554.58301        862.49359
    120       7985.58740   0.0308   0.6084       6798.95996       1055.71545
    130       9092.09766   0.0314   0.5364       6812.10156       1057.75610
    140       9028.37207   0.0327   0.5451       7776.77637       1207.54700
    150       9079.78613   0.0323   0.5652       7126.53076       1106.57935
    160       7670.82422   0.0333   0.6713       7780.24658       1208.08582
    170       9564.36133   0.0334   0.5620       7369.57959       1144.31909
    180      10544.87207   0.0341   0.6755       7902.32520       1227.04163
    190       9033.02734   0.0343   0.5229       7412.13477       1150.92688
    200       8419.99609   0.0357   0.6046       8751.75195       1358.93726
    210       7607.10986   0.0266   0.5776       5451.37402        846.46771
    220       7299.00537   0.0270   0.4794       5345.09326        829.96484
    230       7653.54443   0.0285   0.4833       6390.72461        992.32635
    240       7996.88135   0.0295   0.6380       7496.92627       1164.09290
    250       9467.49316   0.0289   0.4948       6143.91064        954.00208
    260       8563.04395   0.0292   0.5586       6467.03516       1004.17554
    270       7521.12207   0.0304   0.5491       7167.39014       1112.92383
    280       8428.34082   0.0306   0.5538       6855.27539       1064.45996
    290       7621.75830   0.0311   0.5503       7091.65771       1101.16443
    300       8662.82031   0.0316   0.4844       7383.70020       1146.51160
# Molecular dynamics simulation at 300.00 K
#  Step   Current energy Av shift Mx shift   Kinetic energy    Kinetic temp.
      0       8662.82031   0.0000   0.0000       3220.07227        500.00003
     10       7291.22119   0.0259   0.5040       5706.23145        886.04095
     20       7102.81836   0.0256   0.5554       5342.20361        829.51617
     30       7319.50977   0.0264   0.5297       5841.80566        907.09241
     40       8919.71387   0.0270   0.5233       6189.03955        961.00946
     50       9201.62695   0.0279   0.5933       6521.87256       1012.69049
     60       8309.44922   0.0280   0.6145       6773.30518       1051.73193
     70       8137.85596   0.0285   0.4602       6468.56934       1004.41376
     80       7838.23193   0.0285   0.5620       6149.28857        954.83710
     90       7511.98047   0.0287   0.4800       5980.18945        928.58008
    100       8624.04785   0.0298   0.5249       6911.03613       1073.11829
    110       5848.26514   0.0221   0.5153       4829.41357        749.89215
    120       6440.36133   0.0224   0.4097       4731.39404        734.67206
    130       6173.65723   0.0230   0.4409       4816.71777        747.92084
    140       6349.07129   0.0229   0.5980       4798.88379        745.15161
    150       7693.20264   0.0233   0.6755       5068.10303        786.95490
    160       7378.51172   0.0239   0.4661       4944.90283        767.82489
    170       6676.55469   0.0246   0.4726       5533.62402        859.23920
    180       7473.70654   0.0245   0.5409       5300.97461        823.11432
    190       8290.08301   0.0250   0.5390       5744.57764        891.99518
    200       7482.43115   0.0258   0.5722       6389.80518        992.18359
    210       6408.88867   0.0197   0.4937       4320.12891        670.81244
    220       5628.59961   0.0195   0.4386       3822.75830        593.58270
    230       7978.91553   0.0205   0.4957       4503.35303        699.26276
    240       7097.80762   0.0218   0.6755       5997.09912        931.20575
    250       6515.11084   0.0207   0.5321       4448.18311        690.69623
    260       6006.26807   0.0210   0.4757       4068.18384        631.69141
    270       5580.73584   0.0214   0.4928       4325.82861        671.69751
    280       6725.50635   0.0218   0.5963       4791.60791        744.02185
    290       6646.95313   0.0224   0.5606       4946.63379        768.09363
    300       6575.67334   0.0220   0.5824       4470.63037        694.18176
# Conjugate gradients optimization
#  Step   Current energy Av shift Mx shift   Funcs         Gradient
      0       6575.67334   0.0000   0.0000       1     9.03333e+006
     10       2323.55005   0.0048   0.1164      21          89522.6
     20       2071.13892   0.0050   0.0941      41          25031.5
     30       1980.35181   0.0038   0.0651      61          13234.8
     40       1916.79407   0.0042   0.0843      81          11748.4
     50       1875.14539   0.0045   0.0979     101          6551.57
     60       1833.10376   0.0048   0.1120     121          7832.14
     70       1804.82397   0.0020   0.0387     142           4113.5
     80       1783.07727   0.0021   0.0478     163          6589.79
     85       1777.11755   0.0005   0.0044     173          1148.28
