# Supplementary material for: Computational Modeling of complete HOXB13 protein for predicting the functional effect of SNPs and the associated role in hereditary prostate cancer
Source: Sci Rep. 2017 Mar 8;7:43830. doi: 10.1038/srep43830 (PMC5363706; doi:10.1038/srep43830)
Supplement: Supplementary Dataset [file srep43830-s1.zip › SR Supplementary Data Files Complete/HOXB13 Modeller/HOXB13 Modeller/hoxb13.D00000022.d]

# Conjugate gradients optimization
#  Step   Current energy Av shift Mx shift   Funcs         Gradient
      0     424529.28125   0.0000   0.0000       1     1.50348e+007
     10      21431.70898   0.3096  12.2320      21          43686.2
     20      14657.96777   0.0680   2.0865      41          12134.3
     30       8133.55615   0.1599   4.0456      61          12593.3
     40       6532.21680   0.0069   0.6557      81          4749.03
     50       6114.82813   0.0120   0.6228     101          1621.69
     60       5906.45898   0.0169   0.3448     121          1867.31
     70       5539.25830   0.0041   0.2425     141          653.472
     80       5376.76318   0.0594   1.0935     161          4813.94
     90       4536.62402   0.0323   0.8122     181          28286.8
# Conjugate gradients optimization
#  Step   Current energy Av shift Mx shift   Funcs         Gradient
      0      42000.11328   0.0000   0.0000       1           572139
     10      41169.74609   0.0214   0.6595      22           117580
     20      39714.46094   0.0209   0.4460      43           279588
     30      32793.98047   0.0111   0.4611      63           200256
     40      31986.36328   0.0098   0.2394      85           270004
     50      31789.55273   0.0019   0.0704     107          52742.4
     60      30800.86523   0.0166   0.3729     127           343589
     70      30146.18945   0.0040   0.1216     153            56974
     80      29929.05469   0.0004   0.0116     174     1.44558e+006
     85      29893.87305   0.0001   0.0026     187           171140
# Conjugate gradients optimization
#  Step   Current energy Av shift Mx shift   Funcs         Gradient
      0     151447.01563   0.0000   0.0000       1     4.28357e+006
     10     150547.70313   0.0042   0.0858      23     7.27319e+006
     20     144772.37500   0.0031   0.1556      43     1.29336e+006
     26     144097.53125   0.0003   0.0100      56     1.46428e+006
# Conjugate gradients optimization
#  Step   Current energy Av shift Mx shift   Funcs         Gradient
      0     289329.65625   0.0000   0.0000       1     5.87689e+006
      6     288591.59375   0.0004   0.0075      13     3.59714e+006
# Conjugate gradients optimization
#  Step   Current energy Av shift Mx shift   Funcs         Gradient
      0     288838.53125   0.0000   0.0000       1     3.60009e+006
      1     288833.06250   0.0001   0.0087       6     1.89136e+007
# Conjugate gradients optimization
#  Step   Current energy Av shift Mx shift   Funcs         Gradient
      0     289888.62500   0.0000   0.0000       1     1.89229e+007
      7     289520.50000   0.0000   0.0004     200     1.10194e+009
# Conjugate gradients optimization
#  Step   Current energy Av shift Mx shift   Funcs         Gradient
      0     291231.34375   0.0000   0.0000       1     1.10265e+009
      1     291230.90625   0.0000   0.0000      15     3.23888e+006
# Conjugate gradients optimization
#  Step   Current energy Av shift Mx shift   Funcs         Gradient
      0     292529.62500   0.0000   0.0000       1     3.25563e+006
      1     292529.59375   0.0000   0.0000      11     2.83656e+007
# Conjugate gradients optimization
#  Step   Current energy Av shift Mx shift   Funcs         Gradient
      0     302788.53125   0.0000   0.0000       1     2.99929e+007
      1     302788.53125   0.0000   0.0000      13     5.36949e+006
# Conjugate gradients optimization
#  Step   Current energy Av shift Mx shift   Funcs         Gradient
      0     361810.78125   0.0000   0.0000       1     4.71511e+007
     10     320803.25000   0.0142   0.4232      23     2.57433e+007
     20     310410.09375   0.0025   0.1316      44     7.87991e+006
     30     304961.84375   0.0017   0.2195      64     3.58898e+006
     40     301510.50000   0.0160   0.1824      84     2.79656e+007
     50     297526.34375   0.0030   0.1137     104     4.47642e+006
     60     296233.90625   0.0024   0.0287     126     3.96179e+006
     65     295940.03125   0.0003   0.0031     140     3.55789e+007
# Conjugate gradients optimization
#  Step   Current energy Av shift Mx shift   Funcs         Gradient
      0     298512.96875   0.0000   0.0000       1     3.71184e+007
     10     296144.53125   0.0062   0.0694      21     1.47365e+007
     20     285517.40625   0.0406   0.4254      41         1.8e+007
     30     271674.06250   0.0041   0.1520      62     4.41986e+006
     40     267540.93750   0.0103   0.1376      83     2.61165e+007
     47     266834.46875   0.0000   0.0002     107     3.61061e+008
# Molecular dynamics simulation at 150.00 K
#  Step   Current energy Av shift Mx shift   Kinetic energy    Kinetic temp.
      0     266834.46875   0.0000   0.0000        972.55872        151.01506
     10     265451.03125   0.0485   0.6755      18424.93164       2860.95020
     20     257302.45313   0.0473   0.6755      18167.71094       2821.01001
     30     242071.07813   0.0432   0.6453      16896.35352       2623.59863
     40     231829.90625   0.0404   0.6755      16695.70117       2592.44214
     50     221650.76563   0.0382   0.6755      15606.32422       2423.28809
# Molecular dynamics simulation at 400.00 K
#  Step   Current energy Av shift Mx shift   Kinetic energy    Kinetic temp.
      0     221650.76563   0.0000   0.0000        966.02081        149.99988
     10     212500.18750   0.0368   0.6292      15028.53027       2333.57056
     20     205222.43750   0.0409   0.6755      18263.41797       2835.87109
     30     196327.51563   0.0383   0.6755      14936.26465       2319.24390
     40     186043.09375   0.0377   0.6702      14003.76465       2174.44897
     50     180895.07813   0.0396   0.6755      16812.11523       2610.51855
# Molecular dynamics simulation at 1000.00 K
#  Step   Current energy Av shift Mx shift   Kinetic energy    Kinetic temp.
      0     180895.07813   0.0000   0.0000       2576.05493        399.99957
     10     174721.28125   0.0379   0.6755      15413.55078       2393.35498
     20     166812.09375   0.0426   0.6755      16926.06445       2628.21216
     30     159809.46875   0.0442   0.6755      17696.45703       2747.83569
     40     149839.28125   0.0432   0.6122      15874.97754       2465.00342
     50     142854.59375   0.0447   0.6755      17390.76953       2700.36963
# Molecular dynamics simulation at 1000.00 K
#  Step   Current energy Av shift Mx shift   Kinetic energy    Kinetic temp.
      0     142854.59375   0.0000   0.0000       6440.14697       1000.00043
     10     137052.71875   0.0438   0.6567      16728.93945       2597.60327
     20     129454.33594   0.0551   0.6755      23070.50391       3582.29614
     30     123295.88281   0.0629   0.6032      26203.18359       4068.72632
     40     115334.57031   0.0702   0.6555      29989.94531       4656.71973
     50     105991.71094   0.0774   0.6725      34512.21484       5358.91992
     60     101773.55469   0.0834   0.6372      38815.90625       6027.17969
     70      94158.25000   0.0873   0.6755      41086.21484       6379.70410
     80      84113.51563   0.0917   0.6755      43623.52734       6773.68799
     90      77862.87500   0.0958   0.6408      46297.92188       7188.95752
    100      73674.00781   0.0996   0.6726      48177.68750       7480.83984
    110      68131.79688   0.0527   0.6232      17590.93555       2731.45068
    120      65004.95313   0.0602   0.6755      23189.52344       3600.77710
    130      62511.64453   0.0646   0.6563      24545.42383       3811.31592
    140      62786.45313   0.0683   0.6755      26275.62695       4079.97510
    150      59647.75781   0.0729   0.6755      28506.36523       4426.35498
    160      52982.06641   0.0760   0.6465      29957.89844       4651.74365
    170      49472.02734   0.0782   0.6310      30541.01172       4742.28711
    180      49101.80078   0.0817   0.6383      32936.59766       5114.26416
    190      47915.67188   0.0853   0.5886      34847.24219       5410.94141
    200      48041.38672   0.0883   0.6755      37473.03125       5818.66357
    210      40159.84766   0.0514   0.6639      17980.84570       2791.99438
    220      39757.05859   0.0539   0.5792      17831.99023       2768.88062
    230      37383.28516   0.0565   0.6444      18643.37695       2894.86963
    240      34156.33203   0.0597   0.6293      20040.49219       3111.80811
    250      34169.24609   0.0609   0.5890      19832.01758       3079.43701
    260      30454.48242   0.0623   0.6256      19935.71484       3095.53857
    270      30235.76563   0.0663   0.5803      22442.07617       3484.71655
    280      30194.91016   0.0683   0.5388      23089.25000       3585.20703
    290      29114.61328   0.0700   0.5456      23608.70898       3665.86670
    300      26321.30664   0.0720   0.6591      25354.24414       3936.90625
# Molecular dynamics simulation at 800.00 K
#  Step   Current energy Av shift Mx shift   Kinetic energy    Kinetic temp.
      0      26321.30664   0.0000   0.0000       6440.14355        999.99994
     10      22805.04492   0.0460   0.5733      12509.47949       1942.42236
     20      24037.35547   0.0482   0.6755      13906.19531       2159.29883
     30      22135.67969   0.0501   0.5419      14576.06055       2263.31274
     40      23845.73828   0.0524   0.5874      15912.22266       2470.78687
     50      23552.37500   0.0551   0.6755      17786.51172       2761.81885
     60      22564.79297   0.0571   0.5544      18379.46680       2853.89063
     70      21517.96289   0.0570   0.5718      17376.26367       2698.11719
     80      22309.16797   0.0597   0.5371      19375.79492       3008.59644
     90      21950.20313   0.0602   0.6176      19677.33594       3055.41870
    100      21102.26172   0.0624   0.5597      20845.18164       3236.75708
    110      16803.31641   0.0406   0.5088      11128.11328       1727.92920
    120      16169.25391   0.0409   0.6097      10836.48535       1682.64636
    130      17370.18555   0.0429   0.5847      11767.41504       1827.19751
    140      17735.00586   0.0444   0.6181      12169.04785       1889.56140
    150      17065.26563   0.0467   0.6203      13772.41406       2138.52588
    160      16739.93164   0.0477   0.5740      13607.29297       2112.88647
    170      16381.15430   0.0477   0.5632      12941.18359       2009.45557
    180      15943.87891   0.0497   0.6755      14471.87207       2247.13477
    190      16587.32617   0.0500   0.5174      13864.56934       2152.83521
    200      16366.12793   0.0513   0.5935      14557.59961       2260.44629
    210      13585.04492   0.0374   0.5928       9384.56738       1457.19836
    220      12848.91602   0.0378   0.5305       8755.22168       1359.47607
    230      13717.27344   0.0390   0.5720       9357.95508       1453.06616
    240      12198.55957   0.0414   0.5993      11181.81445       1736.26770
    250      12158.10156   0.0416   0.5622      10205.57617       1584.68140
    260      13125.96387   0.0425   0.5796      10531.76465       1635.33057
    270      12353.22168   0.0433   0.5506      10756.56250       1670.23633
    280      12691.24121   0.0435   0.5699      10671.01758       1656.95325
    290      12298.45898   0.0446   0.5764      10895.14941       1691.75549
    300      13058.91699   0.0457   0.4671      11282.92383       1751.96765
# Molecular dynamics simulation at 500.00 K
#  Step   Current energy Av shift Mx shift   Kinetic energy    Kinetic temp.
      0      13058.91699   0.0000   0.0000       5152.11133        799.99939
     10      10982.72461   0.0366   0.5122       8651.71973       1343.40466
     20      11885.00098   0.0372   0.5712       8570.05664       1330.72437
     30      11197.03027   0.0377   0.5705       8433.63867       1309.54187
     40      10932.53711   0.0387   0.4676       8820.76953       1369.65405
     50      10652.68555   0.0389   0.6039       8867.80078       1376.95691
     60      11873.77051   0.0412   0.6108      11162.33398       1733.24292
     70      11153.18164   0.0418   0.6109      11334.49707       1759.97571
     80      11638.44043   0.0416   0.5302      10071.33691       1563.83716
     90      13034.20996   0.0426   0.6755      11715.19434       1819.08887
    100      12168.47949   0.0434   0.5199      11191.10547       1737.71045
    110       9339.36035   0.0313   0.5350       7748.62256       1203.17529
    120      11200.19629   0.0318   0.6755       7977.89258       1238.77551
    130      10221.01367   0.0333   0.6755       8879.35645       1378.75122
    140      10768.44824   0.0329   0.4998       7661.31201       1189.61816
    150      11387.12891   0.0344   0.5485       8867.07227       1376.84375
    160      10579.82227   0.0351   0.5630       9093.88477       1412.06238
    170      11703.72656   0.0363   0.6755       9998.16895       1552.47595
    180      11198.13672   0.0365   0.5952       9723.06055       1509.75818
    190      11014.34277   0.0359   0.4187       8478.58008       1316.52026
    200      11706.11719   0.0366   0.4373       8710.16016       1352.47913
    210       8705.88574   0.0285   0.4843       6506.18701       1010.25488
    220       8740.48730   0.0290   0.4641       6641.88818       1031.32605
    230       8779.40820   0.0302   0.5181       7596.95898       1179.62561
    240      10059.08203   0.0303   0.4788       7120.47168       1105.63855
    250       9924.14258   0.0309   0.4776       7101.78662       1102.73718
    260      10086.21289   0.0326   0.6124       8342.63965       1295.41199
    270      10225.86328   0.0321   0.4677       7351.25977       1141.47449
    280       9962.50098   0.0328   0.4551       7740.06055       1201.84583
    290       9778.17188   0.0329   0.6387       7848.69336       1218.71399
    300       8988.31348   0.0337   0.4852       8103.80273       1258.32629
# Molecular dynamics simulation at 300.00 K
#  Step   Current energy Av shift Mx shift   Kinetic energy    Kinetic temp.
      0       8988.31348   0.0000   0.0000       3220.07227        500.00003
     10       7892.38135   0.0261   0.3936       5334.18896        828.27167
     20       7844.96826   0.0269   0.4235       5634.58984        874.91675
     30       9279.15137   0.0276   0.5479       6145.31299        954.21979
     40       8732.89746   0.0282   0.5881       6507.96045       1010.53027
     50       8940.09668   0.0291   0.5749       6733.29541       1045.51941
     60       8943.43457   0.0295   0.5784       7072.08887       1098.12585
     70       8352.02051   0.0291   0.5182       6422.49512        997.25952
     80       8601.44922   0.0293   0.4835       6246.06055        969.86346
     90       8347.73730   0.0303   0.6571       7289.91455       1131.94897
    100       9060.17578   0.0315   0.5667       7787.99365       1209.28870
    110       7347.25293   0.0217   0.4787       4255.69629        660.80762
    120       6997.58496   0.0215   0.3997       3866.18994        600.32660
    130       6838.58301   0.0237   0.6755       6155.75244        955.84082
    140       8221.12891   0.0226   0.6326       4415.73975        685.65851
    150       7375.08301   0.0235   0.6237       5101.49414        792.13977
    160       7071.16211   0.0243   0.4979       5461.46338        848.03436
    170       8238.67090   0.0247   0.6019       5686.71045        883.00983
    180       7664.20264   0.0247   0.5517       5513.59326        856.12885
    190       7703.28467   0.0250   0.5264       5271.00879        818.46130
    200       8145.44775   0.0258   0.6298       6014.71436        933.94098
    210       6903.43408   0.0197   0.5502       3922.30884        609.04053
    220       6930.34277   0.0200   0.4698       3938.22510        611.51196
    230       6867.06201   0.0202   0.5974       4258.53516        661.24841
    240       6832.15039   0.0212   0.4798       4429.92285        687.86084
    250       6820.50635   0.0215   0.5785       4761.97314        739.42029
    260       6809.27100   0.0219   0.5292       4890.96826        759.45013
    270       7488.90332   0.0228   0.6530       5535.35791        859.50842
    280       6764.57666   0.0231   0.5661       5555.89111        862.69672
    290       6622.63965   0.0226   0.4315       4645.08398        721.27020
    300       6309.63965   0.0226   0.4797       4693.19775        728.74109
# Conjugate gradients optimization
#  Step   Current energy Av shift Mx shift   Funcs         Gradient
      0       6309.63965   0.0000   0.0000       1     1.23327e+007
     10       2555.11230   0.0059   0.1172      21           128820
     20       2333.46680   0.0039   0.0750      41            23498
     30       2255.74243   0.0034   0.0536      61          12483.1
     40       2220.31689   0.0042   0.0874      81          5161.77
     50       2198.24463   0.0024   0.0318     101          4239.38
     60       2180.83423   0.0022   0.0282     121          2906.45
     67       2173.75977   0.0006   0.0085     136          1329.65
