# Supplementary material for: Computational Modeling of complete HOXB13 protein for predicting the functional effect of SNPs and the associated role in hereditary prostate cancer
Source: Sci Rep. 2017 Mar 8;7:43830. doi: 10.1038/srep43830 (PMC5363706; doi:10.1038/srep43830)
Supplement: Supplementary Dataset [file srep43830-s1.zip › SR Supplementary Data Files Complete/HOXB13 Modeller/HOXB13 Modeller/hoxb13.D00000023.d]

# Conjugate gradients optimization
#  Step   Current energy Av shift Mx shift   Funcs         Gradient
      0     439823.06250   0.0000   0.0000       1     1.54573e+007
     10      21850.41211   0.2632   8.2054      21          53107.8
     20      15244.36914   0.0061   0.1751      42          9094.62
     30      12710.06641   0.0674   1.8305      62          11888.6
     40       8404.29590   0.2742   8.0265      83          16886.8
     50       6235.98975   0.0468   1.0670     103          10084.7
     60       5940.02832   0.0078   0.3781     123          1018.39
     70       5657.63721   0.0704   2.1827     143          19399.9
     80       5137.62109   0.0079   0.4434     163          1583.87
     90       5012.08594   0.0190   0.8039     183          1788.03
     99       4782.89258   0.0048   0.1478     201           1467.3
# Conjugate gradients optimization
#  Step   Current energy Av shift Mx shift   Funcs         Gradient
      0      49370.12500   0.0000   0.0000       1           143578
     10      48285.27734   0.0100   0.2050      22     6.61134e+006
     20      37411.39063   0.3395   6.7439      42      2.2582e+006
     30      31541.43750   0.0009   0.0397      62           316456
     40      31091.33789   0.0050   0.1219      84          64718.8
     50      30193.79883   0.0014   0.0405     104           250291
     60      29722.59180   0.0095   0.1789     126      1.2562e+006
     70      29180.91016   0.0064   0.1582     146          85940.8
     80      26805.14063   0.0535   1.0566     167           109716
     90      26334.00977   0.0064   0.1749     187           208024
     93      26299.35352   0.0003   0.0083     195           126557
# Conjugate gradients optimization
#  Step   Current energy Av shift Mx shift   Funcs         Gradient
      0     133673.09375   0.0000   0.0000       1     3.17034e+006
     10     131799.37500   0.0143   0.2327      22     3.24687e+006
     20     124987.96094   0.0550   0.9193      42     8.39901e+006
     30     116311.52344   0.0037   0.0771      63     3.21001e+006
     37     115261.79688   0.0001   0.0015      87      1.2292e+009
# Conjugate gradients optimization
#  Step   Current energy Av shift Mx shift   Funcs         Gradient
      0     232501.56250   0.0000   0.0000       1     4.91682e+009
      1     232498.73438   0.0000   0.0002      10     2.30644e+009
# Conjugate gradients optimization
#  Step   Current energy Av shift Mx shift   Funcs         Gradient
      0     232810.46875   0.0000   0.0000       1     2.30644e+009
      1     232808.98438   0.0000   0.0001      11     1.19913e+009
# Conjugate gradients optimization
#  Step   Current energy Av shift Mx shift   Funcs         Gradient
      0     235887.26563   0.0000   0.0000       1     1.19921e+009
      1     235886.48438   0.0000   0.0001      10     9.74773e+008
# Conjugate gradients optimization
#  Step   Current energy Av shift Mx shift   Funcs         Gradient
      0     239378.81250   0.0000   0.0000       1     9.74867e+008
      1     239377.87500   0.0000   0.0001      12     6.26451e+008
# Conjugate gradients optimization
#  Step   Current energy Av shift Mx shift   Funcs         Gradient
      0     240751.32813   0.0000   0.0000       1     6.26512e+008
      1     240750.51563   0.0000   0.0001      10     5.01331e+008
# Conjugate gradients optimization
#  Step   Current energy Av shift Mx shift   Funcs         Gradient
      0     250914.84375   0.0000   0.0000       1     5.02426e+008
      1     250914.25000   0.0000   0.0001      11     4.68455e+008
# Conjugate gradients optimization
#  Step   Current energy Av shift Mx shift   Funcs         Gradient
      0     311261.43750   0.0000   0.0000       1     5.11353e+008
     10     264852.59375   0.0085   0.2841      21     1.02505e+007
     20     254700.42188   0.0111   0.2638      42     9.27839e+006
     30     249718.01563   0.0042   0.0970      62     5.00461e+006
     40     246499.51563   0.0033   0.0683      82     6.78648e+006
     50     243741.75000   0.0051   0.0902     103      3.6489e+007
# Conjugate gradients optimization
#  Step   Current energy Av shift Mx shift   Funcs         Gradient
      0     244367.51563   0.0000   0.0000       1     3.81956e+006
     10     242426.31250   0.0046   0.1313      23     5.95423e+006
     20     240849.95313   0.0032   0.0872      43     1.32857e+007
     30     238342.10938   0.0022   0.0590      63     5.00958e+006
     40     236609.95313   0.0164   0.2040      83      2.9369e+008
     50     231687.81250   0.0031   0.3035     104     6.17641e+006
# Molecular dynamics simulation at 150.00 K
#  Step   Current energy Av shift Mx shift   Kinetic energy    Kinetic temp.
      0     230300.73438   0.0000   0.0000        978.29736        151.90613
     10     231357.35938   0.0436   0.6755      13785.91309       2140.62183
     20     221546.39063   0.0451   0.6681      15244.31348       2367.07642
     30     212371.43750   0.0417   0.6755      15660.52539       2431.70410
     40     205066.48438   0.0386   0.5963      14491.70703       2250.21484
     50     197882.51563   0.0358   0.6363      12396.97949       1924.95374
# Molecular dynamics simulation at 400.00 K
#  Step   Current energy Av shift Mx shift   Kinetic energy    Kinetic temp.
      0     197882.51563   0.0000   0.0000        966.02179        150.00003
     10     188403.03125   0.0359   0.5800      12886.66992       2000.99097
     20     184174.50000   0.0397   0.6635      15376.20605       2387.55615
     30     174856.70313   0.0375   0.6477      13035.59668       2024.11572
     40     168410.40625   0.0371   0.6755      12425.43457       1929.37219
     50     162524.73438   0.0375   0.6755      13047.60156       2025.97974
# Molecular dynamics simulation at 1000.00 K
#  Step   Current energy Av shift Mx shift   Kinetic energy    Kinetic temp.
      0     162524.73438   0.0000   0.0000       2576.05762        400.00000
     10     157766.73438   0.0373   0.6755      13423.96777       2084.42041
     20     150130.32813   0.0433   0.6158      15874.89941       2464.99146
     30     143625.35938   0.0442   0.6723      15900.93945       2469.03467
     40     135664.90625   0.0450   0.6537      16633.86914       2582.84106
     50     135293.73438   0.0454   0.6755      17751.71094       2756.41528
# Molecular dynamics simulation at 1000.00 K
#  Step   Current energy Av shift Mx shift   Kinetic energy    Kinetic temp.
      0     135293.73438   0.0000   0.0000       6440.14160        999.99963
     10     127939.60156   0.0426   0.6755      15329.08984       2380.24023
     20     120654.53125   0.0535   0.6755      20960.50977       3254.66479
     30     112378.12500   0.0613   0.5831      24122.09180       3745.58252
     40     104103.21875   0.0703   0.6755      30171.22266       4684.86768
     50      99648.20313   0.0756   0.5782      32369.85742       5026.26270
     60      92757.11719   0.0815   0.5821      35896.48047       5573.86279
     70      83737.52344   0.0877   0.6755      40570.28516       6299.59277
     80      81984.77344   0.0914   0.6755      42131.44922       6542.00439
     90      73116.14844   0.0954   0.5889      44204.05469       6863.83008
    100      66825.18750   0.0995   0.6755      47401.73438       7360.35303
    110      62345.85938   0.0521   0.6492      16653.24023       2585.84912
    120      59294.09375   0.0587   0.6755      21045.95703       3267.93262
    130      57594.41016   0.0633   0.6369      22870.73633       3551.27710
    140      55669.82031   0.0692   0.6755      26679.01563       4142.61182
    150      51559.21094   0.0714   0.6755      26602.30078       4130.69971
    160      49451.55078   0.0750   0.6385      28206.71875       4379.82715
    170      47246.30078   0.0783   0.6517      30718.15625       4769.79346
    180      42881.87891   0.0808   0.5519      31270.96289       4855.63086
    190      44124.52734   0.0852   0.6390      34759.95313       5397.38770
    200      39062.28516   0.0867   0.5862      34712.16797       5389.96777
    210      33682.92578   0.0501   0.6437      14880.15430       2310.53125
    220      31563.79688   0.0543   0.5956      17425.08984       2705.69873
    230      31223.20898   0.0569   0.6666      18403.00977       2857.54639
    240      32369.33008   0.0608   0.6755      20867.31641       3240.19409
    250      31007.48242   0.0628   0.6657      21266.56836       3302.18823
    260      28902.26563   0.0643   0.5520      20863.09570       3239.53857
    270      29129.25781   0.0675   0.6755      22964.13086       3565.77905
    280      27750.21680   0.0688   0.6572      23422.54492       3636.95972
    290      26718.41992   0.0703   0.5776      23438.81250       3639.48584
    300      26106.20508   0.0719   0.5529      24488.65039       3802.50049
# Molecular dynamics simulation at 800.00 K
#  Step   Current energy Av shift Mx shift   Kinetic energy    Kinetic temp.
      0      26106.20508   0.0000   0.0000       6440.14160        999.99963
     10      21596.73438   0.0484   0.5934      15174.93555       2356.30371
     20      23702.95703   0.0499   0.5784      15036.25391       2334.76978
     30      23023.35938   0.0511   0.6313      15453.83203       2399.60962
     40      22033.68750   0.0524   0.5516      15425.52832       2395.21484
     50      20893.18359   0.0543   0.5515      16094.83594       2499.14233
     60      20725.78711   0.0570   0.6717      18109.69727       2812.00195
     70      19311.81641   0.0572   0.6308      17778.28125       2760.54102
     80      20150.31836   0.0583   0.6208      17799.31445       2763.80688
     90      18605.10156   0.0597   0.6110      18164.19531       2820.46411
    100      19619.37305   0.0613   0.6750      19444.42188       3019.25269
    110      16403.21875   0.0405   0.4896      10595.44727       1645.21899
    120      16803.48047   0.0420   0.4604      10606.35547       1646.91272
    130      16851.32617   0.0442   0.5289      12293.29980       1908.85474
    140      16714.17773   0.0460   0.5391      12995.08691       2017.82544
    150      17250.70703   0.0465   0.4975      12735.80469       1977.56519
    160      17614.84961   0.0477   0.5495      13733.17871       2132.43335
    170      17755.45117   0.0482   0.5888      13389.85840       2079.12402
    180      16184.15234   0.0501   0.5985      14592.88867       2265.92578
    190      16819.53320   0.0504   0.5186      14056.64355       2182.65991
    200      15324.62598   0.0510   0.5709      14374.04785       2231.94507
    210      12975.49902   0.0372   0.4642       8598.98242       1335.21582
    220      12333.91211   0.0383   0.5979       9475.60547       1471.33435
    230      12369.05273   0.0403   0.6755      10287.99414       1597.47888
    240      13012.32520   0.0410   0.4952      10214.96680       1586.13953
    250      13363.82129   0.0413   0.4253       9913.88867       1539.38928
    260      12516.93945   0.0422   0.5915      10710.84277       1663.13708
    270      13398.11621   0.0431   0.5243      10838.67773       1682.98682
    280      12794.71484   0.0435   0.6087      11096.75391       1723.05994
    290      11702.08008   0.0445   0.5890      11622.93164       1804.76270
    300      13263.41406   0.0446   0.5193      10951.18848       1700.45703
# Molecular dynamics simulation at 500.00 K
#  Step   Current energy Av shift Mx shift   Kinetic energy    Kinetic temp.
      0      13263.41406   0.0000   0.0000       5152.11670        800.00024
     10      12017.86426   0.0362   0.5197       8433.88086       1309.57959
     20      11636.74805   0.0363   0.4600       7870.58057       1222.11255
     30      11459.82715   0.0384   0.6027       9621.53711       1493.99414
     40      11189.47754   0.0380   0.5558       8817.20313       1369.10034
     50      10475.54395   0.0386   0.4886       8782.85254       1363.76648
     60      10219.15430   0.0392   0.6755       9289.68555       1442.46545
     70      11556.31934   0.0393   0.4614       8841.71875       1372.90698
     80      10923.88672   0.0406   0.5063       9801.19238       1521.89026
     90      11074.88965   0.0413   0.5215      10258.51465       1592.90137
    100      12298.48340   0.0424   0.6755      11295.24805       1753.88123
    110      10490.13965   0.0297   0.4164       6229.01660        967.21698
    120       9152.93555   0.0298   0.5839       6126.23828        951.25793
    130       9684.99316   0.0312   0.6150       6952.09863       1079.49426
    140      10627.43555   0.0319   0.6755       7623.80225       1183.79370
    150       9267.59180   0.0333   0.5322       7834.18896       1216.46179
    160       9543.21289   0.0330   0.6080       7528.55322       1169.00391
    170       9316.79004   0.0336   0.5993       8183.43750       1270.69165
    180       9227.76563   0.0339   0.4943       7634.81738       1185.50415
    190       9698.98730   0.0345   0.5700       8196.15918       1272.66711
    200      10170.88867   0.0355   0.5951       8507.44824       1321.00281
    210       7834.24414   0.0273   0.4759       5882.16504        913.35925
    220       7801.55859   0.0273   0.6755       5706.79102        886.12787
    230       9918.67480   0.0286   0.5684       6636.99219       1030.56580
    240      10457.58691   0.0288   0.5835       6176.32422        959.03510
    250       9317.40234   0.0294   0.6755       6938.22314       1077.33972
    260       9801.74414   0.0295   0.6498       6388.28809        991.94800
    270       7827.21582   0.0298   0.4964       6218.36523        965.56305
    280       8877.25781   0.0300   0.5319       6287.79297        976.34351
    290       7955.97461   0.0311   0.5384       6936.09521       1077.00928
    300       9281.66309   0.0311   0.5497       6450.80225       1001.65497
# Molecular dynamics simulation at 300.00 K
#  Step   Current energy Av shift Mx shift   Kinetic energy    Kinetic temp.
      0       9281.66309   0.0000   0.0000       3220.06860        499.99948
     10       8361.37500   0.0260   0.5755       5512.02100        855.88477
     20       7760.92383   0.0259   0.4764       4982.48438        773.66040
     30       6629.57275   0.0264   0.4494       4793.88281        744.37506
     40       7894.44824   0.0276   0.5519       5752.97803        893.29956
     50       7937.14404   0.0273   0.5860       5404.56787        839.19983
     60       7920.55566   0.0286   0.4987       6053.98730        940.03912
     70       7958.38379   0.0280   0.4982       5474.64063        850.08044
     80       6940.53320   0.0300   0.6117       7011.87695       1088.77637
     90       8349.19629   0.0298   0.5052       6415.53857        996.17938
    100       7363.90137   0.0299   0.5746       6202.78613        963.14398
    110       5780.49512   0.0221   0.5384       4113.23975        638.68756
    120       5731.39551   0.0220   0.4047       3881.53613        602.70953
    130       6163.81445   0.0223   0.4572       3694.10303        573.60565
    140       6892.82471   0.0222   0.5080       3656.06909        567.69989
    150       5714.08545   0.0240   0.5388       4908.02734        762.09900
    160       7655.54346   0.0241   0.5227       4666.11230        724.53540
    170       5868.10156   0.0243   0.4508       4747.74707        737.21130
    180       6437.12695   0.0247   0.4933       4805.37354        746.15930
    190       6614.03516   0.0254   0.4486       5379.59668        835.32239
    200       6742.63574   0.0257   0.5552       5594.99854        868.76917
    210       5555.97852   0.0198   0.5678       3826.40283        594.14862
    220       5602.30273   0.0197   0.4074       3487.72559        541.56018
    230       5868.28174   0.0210   0.6755       4698.94922        729.63416
    240       6806.26514   0.0216   0.5768       4837.82813        751.19873
    250       5802.13525   0.0225   0.5251       4832.78809        750.41614
    260       6305.19775   0.0222   0.4930       4436.60791        688.89886
    270       6187.01807   0.0223   0.5516       4494.95557        697.95886
    280       5541.45068   0.0228   0.4114       4512.89893        700.74506
    290       6896.86768   0.0233   0.5256       4983.57568        773.82983
    300       5898.45557   0.0237   0.5521       5360.83838        832.40973
# Conjugate gradients optimization
#  Step   Current energy Av shift Mx shift   Funcs         Gradient
      0       5898.45557   0.0000   0.0000       1     6.76094e+006
     10       2431.37842   0.0050   0.1100      21          88254.5
     20       2212.33032   0.0040   0.0925      41          25572.3
     30       2125.27954   0.0045   0.0795      61          18789.7
     40       2050.05737   0.0036   0.0739      81          11305.2
     50       2007.16541   0.0042   0.1013     101          7830.83
     60       1973.97620   0.0026   0.0536     121          4330.81
     70       1955.79846   0.0023   0.0360     141          2963.34
     80       1942.33606   0.0025   0.0394     161           3436.7
     90       1931.09509   0.0024   0.0337     181           1972.7
