# Supplementary material for: Computational Modeling of complete HOXB13 protein for predicting the functional effect of SNPs and the associated role in hereditary prostate cancer
Source: Sci Rep. 2017 Mar 8;7:43830. doi: 10.1038/srep43830 (PMC5363706; doi:10.1038/srep43830)
Supplement: Supplementary Dataset [file srep43830-s1.zip › SR Supplementary Data Files Complete/HOXB13 Modeller/HOXB13 Modeller/hoxb13.D00000024.d]

# Conjugate gradients optimization
#  Step   Current energy Av shift Mx shift   Funcs         Gradient
      0     435562.68750   0.0000   0.0000       1     1.53586e+007
     10      22371.83594   0.1481   3.4249      21          20155.4
     20      14614.21973   0.1923   4.0524      41          39925.5
     30      11725.05078   0.0168   0.4024      61          6233.92
     40       9595.11426   0.0380   1.3355      81            10292
     50       8955.66309   0.0349   0.9405     101          6848.78
     60       7432.92725   0.0058   0.2355     121          3301.83
     70       7239.81787   0.0007   0.0237     143          27580.1
     80       5400.35645   0.0512   2.9040     163          9730.52
     90       4835.48975   0.0051   0.2810     183          774.361
     99       4668.52344   0.0388   0.8376     201          3374.47
# Conjugate gradients optimization
#  Step   Current energy Av shift Mx shift   Funcs         Gradient
      0      48195.14453   0.0000   0.0000       1     1.93412e+006
     10      47025.96094   0.0094   0.2477      21     1.29824e+006
     20      45521.24609   0.0180   0.4044      41           181833
     30      37336.00391   0.2510   4.3823      61           762949
     40      29099.66797   0.0100   0.3238      81           121749
     50      27738.84961   0.0260   0.4890     102           122640
     60      27085.60742   0.0048   0.1304     123           617514
     70      26722.24023   0.0033   0.1495     144          52827.7
     80      26363.12695   0.0007   0.0485     164          24763.1
     90      26036.02930   0.0123   0.2743     184           466724
     99      25761.21875   0.0030   0.1092     201          33780.2
# Conjugate gradients optimization
#  Step   Current energy Av shift Mx shift   Funcs         Gradient
      0     130985.23438   0.0000   0.0000       1     1.48054e+006
     10     130219.25781   0.0002   0.0151      22     2.80615e+006
     18     129963.07813   0.0003   0.0076      42      9.4636e+006
# Conjugate gradients optimization
#  Step   Current energy Av shift Mx shift   Funcs         Gradient
      0     261469.87500   0.0000   0.0000       1     3.78727e+007
      1     261465.06250   0.0000   0.0052       8     1.84905e+007
# Conjugate gradients optimization
#  Step   Current energy Av shift Mx shift   Funcs         Gradient
      0     261718.73438   0.0000   0.0000       1     1.84929e+007
     10     259906.98438   0.0317   0.5189      26     1.30807e+007
     13     253047.10938   0.0006   0.0096      37     4.51009e+007
# Conjugate gradients optimization
#  Step   Current energy Av shift Mx shift   Funcs         Gradient
      0     254728.48438   0.0000   0.0000       1     4.51382e+007
     10     247455.42188   0.0028   0.0788      23     7.31067e+006
     20     246592.29688   0.0008   0.0605      43     2.56949e+006
     30     237670.35938   0.0114   0.2290      63     1.87156e+007
     40     226790.70313   0.0030   0.0858      84     7.24666e+006
     50     224697.51563   0.0037   0.0763     104     7.13908e+006
     60     221794.34375   0.0054   0.1570     124     5.35214e+006
     70     218891.23438   0.0003   0.0155     145      1.6514e+007
     80     217814.15625   0.0036   0.0906     166     6.60967e+007
     84     217661.15625   0.0003   0.0065     177     2.76896e+008
# Conjugate gradients optimization
#  Step   Current energy Av shift Mx shift   Funcs         Gradient
      0     221297.34375   0.0000   0.0000       1        2.77e+008
      1     221296.81250   0.0000   0.0001      10     1.44268e+008
# Conjugate gradients optimization
#  Step   Current energy Av shift Mx shift   Funcs         Gradient
      0     222658.73438   0.0000   0.0000       1      1.4428e+008
     10     221966.25000   0.0016   0.0325      24     1.34171e+007
     20     215039.87500   0.0588   1.0189      44     7.08007e+007
     30     201733.01563   0.0720   1.0284      64      1.6354e+007
     40     188437.57813   0.0026   0.1138      84     4.50454e+006
     50     183904.93750   0.0019   0.0660     104     3.48179e+006
     60     182080.42188   0.0006   0.0441     124     1.39776e+006
     70     180890.59375   0.0121   0.3159     145     3.08828e+006
     80     175971.62500   0.0106   0.2003     165     5.51456e+006
     85     175566.56250   0.0018   0.0325     201      7.6069e+007
# Conjugate gradients optimization
#  Step   Current energy Av shift Mx shift   Funcs         Gradient
      0     180059.75000   0.0000   0.0000       1     7.66592e+007
      1     180059.45313   0.0000   0.0005       8     6.55615e+007
# Conjugate gradients optimization
#  Step   Current energy Av shift Mx shift   Funcs         Gradient
      0     209894.21875   0.0000   0.0000       1     7.96148e+007
     10     192583.70313   0.0201   0.3573      21     1.75564e+007
     20     188387.04688   0.0053   0.0907      42     4.49146e+006
     30     185881.34375   0.0058   0.0928      63      1.4528e+007
     40     183147.12500   0.0067   0.0595      83     2.81662e+006
     50     180448.76563   0.0019   0.0467     103     2.75743e+006
     60     179553.84375   0.0021   0.0388     123      4.5678e+006
     70     178770.73438   0.0003   0.0238     143      1.3884e+006
     80     178057.59375   0.0023   0.0232     166     1.12632e+008
     81     178019.76563   0.0008   0.0075     170      6.9562e+006
# Conjugate gradients optimization
#  Step   Current energy Av shift Mx shift   Funcs         Gradient
      0     178986.26563   0.0000   0.0000       1     7.33568e+006
     10     178219.54688   0.0039   0.0590      22     2.44414e+006
     20     176669.96875   0.0015   0.0759      42      1.2095e+006
     30     176162.43750   0.0007   0.0317      62           376805
     31     176140.90625   0.0006   0.0098      64           404315
# Molecular dynamics simulation at 150.00 K
#  Step   Current energy Av shift Mx shift   Kinetic energy    Kinetic temp.
      0     176140.90625   0.0000   0.0000        973.46777        151.15620
     10     180115.04688   0.0373   0.6755       9819.40234       1524.71777
     20     175635.56250   0.0415   0.5810      12214.06152       1896.55103
     30     171256.78125   0.0385   0.6755      12120.55664       1882.03186
     40     167559.73438   0.0358   0.6755      12132.94531       1883.95557
     50     159618.89063   0.0340   0.5896      10874.65234       1688.57288
# Molecular dynamics simulation at 400.00 K
#  Step   Current energy Av shift Mx shift   Kinetic energy    Kinetic temp.
      0     159618.89063   0.0000   0.0000        966.02167        150.00002
     10     158604.76563   0.0342   0.6755      11903.54297       1848.33484
     20     151455.81250   0.0359   0.6300      11440.54199       1776.44189
     30     144860.39063   0.0366   0.6755      11617.25781       1803.88171
     40     140916.59375   0.0380   0.6755      13655.98438       2120.44702
     50     136212.60938   0.0365   0.5942      12391.93066       1924.16980
# Molecular dynamics simulation at 1000.00 K
#  Step   Current energy Av shift Mx shift   Kinetic energy    Kinetic temp.
      0     136212.60938   0.0000   0.0000       2576.05566        399.99969
     10     134362.18750   0.0367   0.6755      14318.94922       2223.38965
     20     128998.82031   0.0406   0.6755      15155.22168       2353.24268
     30     125641.17969   0.0418   0.6369      15067.62305       2339.64063
     40     122546.71875   0.0428   0.6755      16090.32617       2498.44189
     50     115078.63281   0.0415   0.6755      14680.48535       2279.52759
# Molecular dynamics simulation at 1000.00 K
#  Step   Current energy Av shift Mx shift   Kinetic energy    Kinetic temp.
      0     115078.63281   0.0000   0.0000       6440.14258        999.99976
     10     111909.12500   0.0413   0.6755      14662.95508       2276.80542
     20     105157.01563   0.0518   0.6755      19797.09570       3074.01440
     30      99491.53125   0.0594   0.6755      23321.83789       3621.32251
     40      93423.21094   0.0670   0.5978      26850.88086       4169.29834
     50      85839.41406   0.0733   0.6755      30981.79883       4810.73047
     60      80261.17188   0.0775   0.5740      32106.54883       4985.37744
     70      76464.43750   0.0858   0.6572      39431.59375       6122.78125
     80      71206.00000   0.0888   0.6755      40642.46875       6310.80127
     90      68610.83594   0.0937   0.6755      44766.65234       6951.18799
    100      61973.44531   0.0976   0.6374      46957.68359       7291.40283
    110      56688.88672   0.0502   0.6755      16751.81055       2601.15454
    120      53691.58594   0.0550   0.6095      18557.27539       2881.50000
    130      51761.90625   0.0606   0.5798      21710.74219       3371.15796
    140      48964.07422   0.0658   0.6755      24629.76367       3824.41187
    150      47144.05078   0.0697   0.6755      26702.32227       4146.23047
    160      42037.16797   0.0727   0.5443      27578.53711       4282.28564
    170      40295.41016   0.0753   0.6472      28669.47070       4451.68164
    180      38259.98438   0.0780   0.6252      29773.54492       4623.11768
    190      36584.46875   0.0807   0.6362      31097.96289       4828.76807
    200      35232.88672   0.0826   0.6755      31839.46680       4943.90576
    210      28981.51758   0.0480   0.5207      13468.25391       2091.29688
    220      29584.34375   0.0525   0.6755      17048.68750       2647.25244
    230      27158.61133   0.0545   0.6537      16780.00195       2605.53198
    240      26934.98047   0.0582   0.5516      18444.43750       2863.97900
    250      25884.48828   0.0603   0.5648      19309.16797       2998.25098
    260      24595.90234   0.0623   0.5411      19787.93945       3072.59277
    270      23782.06836   0.0638   0.6280      20267.87109       3147.11450
    280      23843.16797   0.0660   0.5661      21255.13477       3300.41284
    290      22774.25000   0.0678   0.5325      21742.89258       3376.15015
    300      22299.05859   0.0695   0.5443      22365.85352       3472.88086
# Molecular dynamics simulation at 800.00 K
#  Step   Current energy Av shift Mx shift   Kinetic energy    Kinetic temp.
      0      22299.05859   0.0000   0.0000       6440.14063        999.99945
     10      17660.36719   0.0458   0.5183      12154.49609       1887.30188
     20      18606.02539   0.0475   0.6362      12596.65820       1955.95911
     30      18917.58398   0.0493   0.5064      12943.83008       2009.86658
     40      17577.54492   0.0503   0.5542      13358.63867       2074.27637
     50      18537.57813   0.0518   0.5039      13625.56445       2115.72363
     60      17395.40820   0.0540   0.4731      14745.22070       2289.57935
     70      17034.78906   0.0557   0.4934      15624.46973       2426.10571
     80      17412.47461   0.0561   0.5516      15709.51855       2439.31177
     90      17429.44922   0.0577   0.5257      16900.47461       2624.23853
    100      16845.56445   0.0598   0.6755      18194.23828       2825.12915
    110      14608.17969   0.0407   0.6240      11253.14941       1747.34436
    120      15228.68066   0.0411   0.5729      10530.06445       1635.06665
    130      14859.30566   0.0430   0.5760      11341.49707       1761.06262
    140      16402.11328   0.0458   0.6755      14258.67578       2214.03052
    150      15527.68555   0.0453   0.5662      12802.30859       1987.89160
    160      15817.27539   0.0460   0.6008      13100.87207       2034.25134
    170      14697.95605   0.0480   0.5699      14101.84082       2189.67773
    180      16336.36133   0.0480   0.5835      13514.79004       2098.52295
    190      15491.48633   0.0486   0.5564      13237.99121       2055.54272
    200      15194.38184   0.0500   0.6755      14354.92480       2228.97583
    210      12885.12695   0.0361   0.5873       8948.10547       1389.42627
    220      13605.63770   0.0382   0.5797      10353.09766       1607.58789
    230      14599.17383   0.0388   0.5826      10203.51953       1584.36206
    240      17442.81055   0.0414   0.6755      12113.96875       1881.00891
    250      13524.48926   0.0412   0.6133      11237.19727       1744.86743
    260      12681.77930   0.0416   0.5517      10881.25586       1689.59827
    270      12665.39746   0.0421   0.6755      11513.66699       1787.79651
    280      13192.62109   0.0436   0.5540      11826.99121       1836.44824
    290      12440.38965   0.0426   0.4615      10276.54395       1595.70093
    300      12519.13770   0.0424   0.4540       9664.21582       1500.62109
# Molecular dynamics simulation at 500.00 K
#  Step   Current energy Av shift Mx shift   Kinetic energy    Kinetic temp.
      0      12519.13770   0.0000   0.0000       5152.11475        799.99994
     10      10717.04395   0.0369   0.5553       9141.01465       1419.38049
     20      10743.18262   0.0372   0.5351       8767.61328       1361.40015
     30      12714.05957   0.0377   0.4713       8686.11133       1348.74487
     40      10639.28418   0.0388   0.4742       9465.60449       1469.78149
     50      11596.61328   0.0388   0.5914       9189.74902       1426.94775
     60      12087.79883   0.0407   0.6345      10532.84473       1635.49829
     70      11229.48438   0.0403   0.5791       9530.08203       1479.79333
     80      10731.90820   0.0418   0.6346      10877.47754       1689.01147
     90      11521.96777   0.0417   0.6197      10440.61426       1621.17712
    100      12567.18359   0.0417   0.5402      10142.04980       1574.81726
    110       9243.54980   0.0309   0.5602       6931.48389       1076.29333
    120       9565.32324   0.0305   0.4129       6130.96240        951.99152
    130       8767.06934   0.0318   0.4670       6891.15918       1070.03186
    140       9084.51367   0.0322   0.4365       6637.92432       1030.71057
    150       8744.31348   0.0329   0.4378       6932.93799       1076.51904
    160       9934.97656   0.0341   0.6755       8514.37891       1322.07898
    170       9255.84863   0.0341   0.4875       7788.57666       1209.37927
    180      10075.90234   0.0360   0.5799       9228.58496       1432.97803
    190      11071.08496   0.0361   0.6755       9083.21094       1410.40491
    200       9747.37988   0.0368   0.5663       9410.62207       1461.24402
    210       8023.49121   0.0277   0.5410       5986.14893        929.50543
    220       8675.70605   0.0276   0.4232       5659.83447        878.83661
    230       9531.10938   0.0294   0.5410       7229.76953       1122.60986
    240       9700.34961   0.0299   0.5319       7321.75586       1136.89319
    250       8393.95215   0.0310   0.6331       7758.37598       1204.68982
    260      10226.89160   0.0308   0.5399       7316.55957       1136.08630
    270      10416.47168   0.0322   0.6755       8263.09570       1283.06067
    280       9411.80469   0.0318   0.4857       7468.09473       1159.61609
    290      10255.89551   0.0324   0.5696       8202.09961       1273.58948
    300       9707.16113   0.0329   0.5288       8288.05371       1286.93604
# Molecular dynamics simulation at 300.00 K
#  Step   Current energy Av shift Mx shift   Kinetic energy    Kinetic temp.
      0       9707.16113   0.0000   0.0000       3220.07349        500.00021
     10       8167.35303   0.0266   0.6755       6856.80713       1064.69775
     20       9319.91699   0.0268   0.5550       6588.90088       1023.09839
     30       8607.58691   0.0272   0.6755       6853.73145       1064.22021
     40       8610.16699   0.0282   0.6098       7469.31201       1159.80505
     50       8812.18945   0.0281   0.6502       7007.66406       1088.12219
     60       8488.28516   0.0282   0.5496       6635.54492       1030.34106
     70       9052.77539   0.0293   0.5645       7177.27979       1114.45947
     80       8573.10254   0.0302   0.6419       7908.72900       1228.03601
     90       8769.38965   0.0296   0.6140       7480.90771       1161.60559
    100       9263.08398   0.0301   0.5518       7579.43555       1176.90466
    110       6780.76953   0.0224   0.5919       5168.14404        802.48889
    120       7833.16992   0.0231   0.5956       5567.63965        864.52100
    130       8423.16797   0.0240   0.5572       6160.19629        956.53082
    140       7638.03320   0.0244   0.5293       5939.06006        922.19366
    150       7530.62305   0.0240   0.4231       5236.54639        813.11011
    160       7420.67480   0.0248   0.5831       6025.54785        935.62317
    170       7368.45264   0.0256   0.5799       6203.66650        963.28070
    180       8641.84375   0.0259   0.5858       6185.94336        960.52875
    190       8590.14160   0.0269   0.5980       7082.29150       1099.71008
    200       8714.69141   0.0274   0.4738       6798.19482       1055.59668
    210       6867.36963   0.0206   0.4573       4289.03906        665.98499
    220       6444.47803   0.0210   0.5422       4786.64355        743.25098
    230       6158.01172   0.0216   0.5217       4844.21484        752.19043
    240       8037.21680   0.0232   0.5151       6166.30908        957.47998
    250       8099.06055   0.0226   0.4927       5354.82568        831.47607
    260       6918.38184   0.0235   0.5185       5836.45459        906.26147
    270       6878.35449   0.0233   0.5700       5672.88867        880.86365
    280       7307.29785   0.0240   0.5221       5804.36719        901.27911
    290       8094.12891   0.0246   0.5676       6298.36865        977.98566
    300       7817.42236   0.0248   0.6303       6525.22656       1013.21124
# Conjugate gradients optimization
#  Step   Current energy Av shift Mx shift   Funcs         Gradient
      0       7817.42236   0.0000   0.0000       1     1.24055e+007
     10       2388.16602   0.0058   0.1270      21          95067.6
     20       2177.88452   0.0042   0.0605      41          21387.9
     30       2096.12183   0.0038   0.0529      61          10389.5
     40       2040.95776   0.0050   0.0860      81          11067.8
     50       1999.67761   0.0032   0.0514     101          5498.64
     54       1988.40601   0.0007   0.0087     110          3211.07
