# Supplementary material for: Computational Modeling of complete HOXB13 protein for predicting the functional effect of SNPs and the associated role in hereditary prostate cancer
Source: Sci Rep. 2017 Mar 8;7:43830. doi: 10.1038/srep43830 (PMC5363706; doi:10.1038/srep43830)
Supplement: Supplementary Dataset [file srep43830-s1.zip › SR Supplementary Data Files Complete/HOXB13 Modeller/HOXB13 Modeller/hoxb13.D00000025.d]

# Conjugate gradients optimization
#  Step   Current energy Av shift Mx shift   Funcs         Gradient
      0     423775.68750   0.0000   0.0000       1     1.46235e+007
     10      22763.35547   0.0749   2.1148      22          58918.9
     20      13682.05762   0.1354   4.4907      42          15004.9
     30       7949.96582   0.2968   9.4818      62          26861.8
     40       6489.32617   0.0061   0.3428      82          1864.97
     50       6315.84131   0.0215   0.5517     105          4601.49
     60       5781.52393   0.0169   0.7722     125            20877
     70       5687.08936   0.0033   0.1945     145          558.726
     80       5155.96143   0.1846   3.7971     166          11592.8
     90       4283.92773   0.0030   0.1999     186          938.291
     97       4237.34375   0.0040   0.1985     201          437.203
# Conjugate gradients optimization
#  Step   Current energy Av shift Mx shift   Funcs         Gradient
      0      43962.60938   0.0000   0.0000       1           298699
     10      42457.75781   0.0128   0.2365      22           288274
     20      40190.89063   0.0631   1.1600      43           969381
     30      37901.12500   0.0038   0.1754      63           125194
     40      37161.01172   0.0190   0.3826      83           186998
     50      35002.85156   0.0026   0.0938     103           332935
     60      34328.86328   0.0082   0.2419     124          66625.4
     70      33720.76953   0.0097   0.2601     145          79925.5
     80      32570.65039   0.0048   0.3355     165            41617
     90      32259.27539   0.0060   0.1013     185           719148
     94      32174.54102   0.0047   0.0808     201     1.23872e+006
# Conjugate gradients optimization
#  Step   Current energy Av shift Mx shift   Funcs         Gradient
      0     162707.95313   0.0000   0.0000       1     1.46894e+008
     10     160706.98438   0.0026   0.0935      22     1.78505e+006
     20     159856.09375   0.0011   0.0335      43           967775
     24     159746.87500   0.0001   0.0013      53     1.08068e+007
# Conjugate gradients optimization
#  Step   Current energy Av shift Mx shift   Funcs         Gradient
      0     320279.28125   0.0000   0.0000       1     4.32257e+007
      1     320277.56250   0.0000   0.0006       8      4.9817e+007
# Conjugate gradients optimization
#  Step   Current energy Av shift Mx shift   Funcs         Gradient
      0     320574.68750   0.0000   0.0000       1     4.98202e+007
      1     320574.31250   0.0000   0.0008       8     1.18544e+008
# Conjugate gradients optimization
#  Step   Current energy Av shift Mx shift   Funcs         Gradient
      0     321195.78125   0.0000   0.0000       1     1.18541e+008
      1     321192.15625   0.0000   0.0010       8     6.15577e+007
# Conjugate gradients optimization
#  Step   Current energy Av shift Mx shift   Funcs         Gradient
      0     322406.75000   0.0000   0.0000       1     6.15549e+007
      1     322406.00000   0.0000   0.0010       8     1.05113e+008
# Conjugate gradients optimization
#  Step   Current energy Av shift Mx shift   Funcs         Gradient
      0     323880.96875   0.0000   0.0000       1     1.05155e+008
      1     323876.90625   0.0000   0.0010       8     4.23383e+007
# Conjugate gradients optimization
#  Step   Current energy Av shift Mx shift   Funcs         Gradient
      0     335957.96875   0.0000   0.0000       1     4.41734e+007
      1     335955.56250   0.0000   0.0008       7     5.70471e+007
# Conjugate gradients optimization
#  Step   Current energy Av shift Mx shift   Funcs         Gradient
      0     400790.81250   0.0000   0.0000       1     1.06242e+008
     10     350538.84375   0.0062   0.3211      22     8.87306e+006
     20     339390.96875   0.0078   0.1649      42     8.73146e+006
     30     325606.56250   0.0202   0.2803      63     1.38754e+007
     40     318761.87500   0.0010   0.0426      85     5.44367e+006
     50     314717.93750   0.0039   0.1844     105      4.3157e+006
     56     313914.87500   0.0003   0.0060     118     1.22584e+007
# Conjugate gradients optimization
#  Step   Current energy Av shift Mx shift   Funcs         Gradient
      0     315627.34375   0.0000   0.0000       1       1.313e+007
     10     312496.18750   0.0015   0.3059      22     3.81087e+006
# Molecular dynamics simulation at 150.00 K
#  Step   Current energy Av shift Mx shift   Kinetic energy    Kinetic temp.
      0     311315.21875   0.0000   0.0000        975.57843        151.48395
     10     302575.68750   0.0507   0.5828      18325.92578       2845.57690
     20     284080.50000   0.0523   0.6371      21741.31641       3375.90527
     30     269514.31250   0.0470   0.6755      20381.07422       3164.69238
     40     255847.12500   0.0423   0.5792      17879.96680       2776.33032
     50     242060.65625   0.0402   0.6572      16964.28711       2634.14722
# Molecular dynamics simulation at 400.00 K
#  Step   Current energy Av shift Mx shift   Kinetic energy    Kinetic temp.
      0     242060.65625   0.0000   0.0000        966.02148        149.99998
     10     232117.37500   0.0376   0.6647      14581.47070       2264.15283
     20     219662.20313   0.0420   0.6237      18256.09180       2834.73340
     30     208579.57813   0.0406   0.6755      16820.02539       2611.74683
     40     202908.17188   0.0398   0.6755      16743.69727       2599.89478
     50     191886.50000   0.0395   0.6755      16518.14453       2564.87183
# Molecular dynamics simulation at 1000.00 K
#  Step   Current energy Av shift Mx shift   Kinetic energy    Kinetic temp.
      0     191886.50000   0.0000   0.0000       2576.05786        400.00003
     10     186461.46875   0.0388   0.6755      16200.66699       2515.57520
     20     175213.26563   0.0421   0.6172      15923.07129       2472.47119
     30     165630.48438   0.0452   0.6755      17620.03711       2735.96948
     40     157506.45313   0.0453   0.6388      17537.92383       2723.21924
     50     151270.09375   0.0444   0.6755      16557.30664       2570.95288
# Molecular dynamics simulation at 1000.00 K
#  Step   Current energy Av shift Mx shift   Kinetic energy    Kinetic temp.
      0     151270.09375   0.0000   0.0000       6440.14502       1000.00012
     10     145346.79688   0.0456   0.6734      18016.48633       2797.52856
     20     136296.26563   0.0567   0.6755      23936.91211       3716.82861
     30     129202.02344   0.0658   0.6755      28770.00586       4467.29248
     40     118628.94531   0.0724   0.6246      31408.08594       4876.92285
     50     111964.75000   0.0799   0.6755      36281.21094       5633.60254
     60     105278.28125   0.0853   0.6755      39381.94141       6115.07129
     70      96063.61719   0.0908   0.6755      43402.21094       6739.32275
     80      90925.41406   0.0957   0.6486      46800.67188       7267.02246
     90      83978.65625   0.1006   0.6592      50790.08984       7886.48340
    100      77055.35156   0.1041   0.6755      52245.61719       8112.49219
    110      70245.48438   0.0535   0.6755      18203.19336       2826.51953
    120      66385.35938   0.0595   0.6755      20728.01563       3218.56396
    130      64854.32422   0.0642   0.6755      22530.25586       3498.40869
    140      59524.21484   0.0702   0.6359      26240.75195       4074.55981
    150      58840.62500   0.0746   0.6755      29099.18164       4518.40527
    160      52324.17969   0.0772   0.6383      29004.39453       4503.68701
    170      49537.82422   0.0810   0.6755      31818.70313       4940.68213
    180      45663.77344   0.0851   0.6587      34645.28125       5379.58154
    190      44551.98438   0.0880   0.6755      36681.22266       5695.71484
    200      42146.38281   0.0914   0.5929      37762.97266       5863.68457
    210      37057.53906   0.0509   0.6316      15259.35352       2369.41187
    220      35000.23828   0.0560   0.6755      18575.31250       2884.30078
    230      35719.85938   0.0603   0.6474      20683.99414       3211.72852
    240      35026.13281   0.0632   0.6755      21374.10156       3318.88574
    250      33523.77344   0.0643   0.5838      21008.67383       3262.14355
    260      31014.38477   0.0675   0.5933      22154.72266       3440.09741
    270      31350.25586   0.0699   0.6744      24226.47070       3761.79028
    280      28155.64453   0.0711   0.6480      23938.36914       3717.05493
    290      25995.69922   0.0736   0.5822      24970.57813       3877.33228
    300      24647.61914   0.0748   0.6225      25903.66602       4022.21851
# Molecular dynamics simulation at 800.00 K
#  Step   Current energy Av shift Mx shift   Kinetic energy    Kinetic temp.
      0      24647.61914   0.0000   0.0000       6440.14648       1000.00037
     10      22185.07227   0.0463   0.5424      11715.33203       1819.11023
     20      21708.92969   0.0482   0.5527      12289.49609       1908.26416
     30      19300.43750   0.0507   0.5677      13384.06934       2078.22510
     40      19358.16211   0.0517   0.4622      13560.05566       2105.55151
     50      18383.32617   0.0546   0.6755      15601.63770       2422.56030
     60      19309.99414   0.0557   0.4938      15386.89648       2389.21631
     70      17468.72266   0.0579   0.5519      17066.42578       2650.00684
     80      20107.00781   0.0603   0.6755      18709.62500       2905.15625
     90      20142.74219   0.0599   0.5166      16896.92578       2623.68750
    100      18730.24219   0.0625   0.5737      19537.88086       3033.76465
    110      15005.23633   0.0403   0.5808       9903.02148       1537.70190
    120      14995.18848   0.0413   0.4910       9788.67188       1519.94604
    130      14887.77637   0.0424   0.5353      10346.04785       1606.49329
    140      15815.54688   0.0439   0.5606      11116.18457       1726.07703
    150      13893.36523   0.0452   0.6530      11446.69531       1777.39746
    160      14674.63672   0.0461   0.5249      11324.72070       1758.45764
    170      15061.75879   0.0472   0.5206      12088.03809       1876.98254
    180      14583.34277   0.0485   0.4791      12352.38281       1918.02893
    190      14343.13770   0.0494   0.4912      13055.88574       2027.26611
    200      13515.41504   0.0503   0.6568      13565.69141       2106.42676
    210      13703.52734   0.0374   0.6755       9348.78125       1451.64160
    220      12917.70703   0.0387   0.5155       9386.15234       1457.44446
    230      12392.55469   0.0408   0.5300      10328.83301       1603.82019
    240      13298.48340   0.0419   0.5792      10567.32129       1640.85168
    250      12363.02539   0.0438   0.5220      11602.40137       1801.57483
    260      13290.81055   0.0443   0.6755      11882.52539       1845.07141
    270      12662.59766   0.0446   0.4865      11575.37500       1797.37830
    280      12892.35449   0.0442   0.5441      10648.75684       1653.49670
    290      13194.96973   0.0459   0.5589      11785.95898       1830.07690
    300      13752.52539   0.0464   0.6755      11908.06934       1849.03772
# Molecular dynamics simulation at 500.00 K
#  Step   Current energy Av shift Mx shift   Kinetic energy    Kinetic temp.
      0      13752.52539   0.0000   0.0000       5152.11865        800.00055
     10      10904.18164   0.0364   0.5186       8548.50586       1327.37805
     20      10379.12012   0.0371   0.5378       8386.63965       1302.24414
     30      10543.56348   0.0385   0.5003       8918.93555       1384.89685
     40      10296.45508   0.0380   0.5422       8512.56055       1321.79663
     50      10986.79297   0.0403   0.6755      10082.23340       1565.52917
     60      10841.45117   0.0390   0.4534       8493.18066       1318.78735
     70      11455.21191   0.0396   0.4950       8850.75098       1374.30945
     80      11890.10352   0.0410   0.5284       9679.72168       1503.02881
     90      11046.08691   0.0408   0.5399       9262.66113       1438.26929
    100      11063.92871   0.0426   0.4780      10516.68164       1632.98853
    110       9004.77930   0.0297   0.4858       6017.41260        934.35992
    120       8983.77344   0.0302   0.4582       5841.64795        907.06787
    130       9095.23145   0.0318   0.6091       7143.02148       1109.14001
    140       8560.54004   0.0324   0.5525       6981.89063       1084.12024
    150       8860.97656   0.0325   0.4537       6689.71338       1038.75208
    160       9016.62305   0.0334   0.4831       7166.51025       1112.78723
    170       9019.66406   0.0343   0.6755       8488.95508       1318.13123
    180       9336.82910   0.0355   0.5826       8761.09863       1360.38855
    190      10508.94727   0.0348   0.5850       7552.29736       1172.69080
    200      10588.79492   0.0361   0.5488       8703.85352       1351.49976
    210       9096.60449   0.0278   0.5587       6545.19092       1016.31128
    220       8073.97803   0.0282   0.6053       6539.19043       1015.37952
    230       8797.33496   0.0292   0.5798       6901.79248       1071.68298
    240       9615.72559   0.0290   0.6058       6298.14014        977.95020
    250       8485.88867   0.0304   0.5536       7459.92383       1158.34741
    260       8547.18359   0.0305   0.5460       7062.58936       1096.65088
    270       8964.88379   0.0308   0.4969       6908.41064       1072.71057
    280      11161.27344   0.0317   0.5573       7219.83887       1121.06787
    290       8876.97656   0.0317   0.5268       7016.67139       1089.52087
    300       8951.82031   0.0326   0.5337       7768.91602       1206.32642
# Molecular dynamics simulation at 300.00 K
#  Step   Current energy Av shift Mx shift   Kinetic energy    Kinetic temp.
      0       8951.82031   0.0000   0.0000       3220.07373        500.00027
     10       7610.37109   0.0268   0.6526       6576.92090       1021.23816
     20       7457.08740   0.0272   0.6556       6654.92090       1033.34973
     30       7135.79053   0.0275   0.5339       6266.04346        972.96637
     40       7463.35352   0.0277   0.4983       6206.13525        963.66406
     50       8027.68359   0.0274   0.4819       5678.10303        881.67328
     60       7888.13770   0.0282   0.6726       6380.65918        990.76343
     70       7699.92676   0.0279   0.5557       5752.90625        893.28845
     80       6928.06006   0.0296   0.5046       6481.58447       1006.43469
     90       8549.36523   0.0293   0.5538       6528.92871       1013.78613
    100       7957.86719   0.0289   0.4700       6031.21680        936.50342
    110       8086.79980   0.0221   0.5149       4281.51807        664.81714
    120       7065.20068   0.0230   0.5710       4696.88770        729.31409
    130       7805.00977   0.0244   0.6324       5742.06201        891.60461
    140       6424.31152   0.0240   0.5856       5275.87451        819.21686
    150       6843.21533   0.0253   0.6755       6194.54199        961.86389
    160       6849.55420   0.0249   0.5433       5174.27100        803.44025
    170       7872.60205   0.0252   0.5147       5471.23096        849.55103
    180       7660.19775   0.0258   0.5314       5680.79150        882.09076
    190       7183.01514   0.0261   0.5056       5664.20264        879.51489
    200       7326.15234   0.0260   0.5126       5643.11963        876.24121
    210       6212.26611   0.0216   0.5569       5351.17578        830.90930
    220       6134.77686   0.0210   0.5143       4485.79150        696.53589
    230       6750.80762   0.0219   0.5110       4729.90479        734.44086
    240       8275.28809   0.0225   0.5356       5087.87988        790.02576
    250       6281.76904   0.0230   0.5080       5074.65430        787.97217
    260       6803.76855   0.0232   0.5817       5041.18506        782.77521
    270       6598.72852   0.0232   0.4784       4648.61621        721.81866
    280       6400.11768   0.0241   0.5421       5304.93848        823.72980
    290       6166.14111   0.0242   0.6755       5793.62158        899.61053
    300       6483.21533   0.0241   0.5264       5280.45215        819.92767
# Conjugate gradients optimization
#  Step   Current energy Av shift Mx shift   Funcs         Gradient
      0       6483.21533   0.0000   0.0000       1     1.15181e+007
     10       2330.21143   0.0044   0.1127      21          67305.2
     20       2110.16138   0.0036   0.1015      41          22779.8
     30       2035.15405   0.0047   0.0783      61          14536.5
     40       1979.33533   0.0042   0.0689      81          11281.7
     50       1947.07874   0.0016   0.0316     102          4894.25
     60       1908.17444   0.0038   0.0916     122           6087.1
     70       1886.52246   0.0017   0.0468     142          2829.11
     80       1872.34009   0.0018   0.0551     162          2333.53
     90       1860.45813   0.0024   0.0700     182          2475.35
