# Supplementary material for: Computational Modeling of complete HOXB13 protein for predicting the functional effect of SNPs and the associated role in hereditary prostate cancer
Source: Sci Rep. 2017 Mar 8;7:43830. doi: 10.1038/srep43830 (PMC5363706; doi:10.1038/srep43830)
Supplement: Supplementary Dataset [file srep43830-s1.zip › SR Supplementary Data Files Complete/HOXB13 Modeller/HOXB13 Modeller/hoxb13.D00000026.d]

# Conjugate gradients optimization
#  Step   Current energy Av shift Mx shift   Funcs         Gradient
      0     423117.50000   0.0000   0.0000       1     1.48139e+007
     10      23131.18164   0.1484   3.0632      21          25415.8
     20      14426.95117   0.1743   4.6879      41          20077.4
     30       8943.62402   0.0673   2.0684      61            17526
     40       6370.99609   0.1420   3.6765      81          8685.55
     50       5994.40967   0.0043   0.1823     101          777.618
     60       5714.48633   0.0644   1.4694     122          18911.8
     70       5355.76904   0.0113   0.4446     143          5514.69
     80       5175.25781   0.0120   0.8149     163          1423.92
     90       5100.46875   0.0204   0.4120     184          2976.64
     99       4144.24951   0.0070   0.3389     201           2486.8
# Conjugate gradients optimization
#  Step   Current energy Av shift Mx shift   Funcs         Gradient
      0      42989.91016   0.0000   0.0000       1           308348
     10      42478.15625   0.0023   0.1421      23          45860.5
     20      41176.64063   0.0032   0.1470      43            78565
     30      40805.52734   0.0041   0.1240      63           157999
     40      37626.93359   0.0720   1.8556      84     5.57316e+006
     50      35897.44141   0.0016   0.0635     105           121888
     60      35430.67969   0.0036   0.1558     126           117149
     70      32998.27344   0.1193   2.0501     146           593528
     80      31124.78906   0.0035   0.0887     168           196840
     90      30600.80664   0.0099   0.2504     188          95508.6
     96      30253.17188   0.0029   0.1326     201           149114
# Conjugate gradients optimization
#  Step   Current energy Av shift Mx shift   Funcs         Gradient
      0     152604.85938   0.0000   0.0000       1     3.72872e+006
     10     148659.89063   0.0085   0.2382      21     2.82912e+006
     15     147495.28125   0.0004   0.0098      34     3.41054e+006
# Conjugate gradients optimization
#  Step   Current energy Av shift Mx shift   Funcs         Gradient
      0     296076.31250   0.0000   0.0000       1     1.36353e+007
      1     296062.56250   0.0000   0.0069       8     1.10467e+007
# Conjugate gradients optimization
#  Step   Current energy Av shift Mx shift   Funcs         Gradient
      0     296378.25000   0.0000   0.0000       1     1.10555e+007
     10     292960.28125   0.0040   0.0986      25     1.23888e+007
     20     290894.12500   0.0009   0.0858      45     8.67362e+006
     30     286488.37500   0.0077   0.2273      66     9.25665e+006
     40     275089.75000   0.0006   0.0567      90     2.88007e+006
     46     274360.40625   0.0003   0.0058     104      3.3479e+007
# Conjugate gradients optimization
#  Step   Current energy Av shift Mx shift   Funcs         Gradient
      0     275641.96875   0.0000   0.0000       1     3.34885e+007
      1     275640.68750   0.0000   0.0007       9     2.89762e+007
# Conjugate gradients optimization
#  Step   Current energy Av shift Mx shift   Funcs         Gradient
      0     277610.28125   0.0000   0.0000       1     2.89945e+007
      1     277608.65625   0.0000   0.0007       9     1.68157e+007
# Conjugate gradients optimization
#  Step   Current energy Av shift Mx shift   Funcs         Gradient
      0     279143.03125   0.0000   0.0000       1     1.68334e+007
      1     279141.34375   0.0000   0.0007       8     2.06001e+007
# Conjugate gradients optimization
#  Step   Current energy Av shift Mx shift   Funcs         Gradient
      0     291648.15625   0.0000   0.0000       1     2.26163e+007
     10     286454.81250   0.0095   0.2445      23     2.29952e+007
     20     279291.40625   0.0031   0.0929      43     6.24221e+006
     21     279267.15625   0.0003   0.0084      47     9.19249e+006
# Conjugate gradients optimization
#  Step   Current energy Av shift Mx shift   Funcs         Gradient
      0     317581.06250   0.0000   0.0000       1     2.52891e+007
     10     293332.34375   0.0134   0.3895      21      1.2912e+007
     20     288353.84375   0.0038   0.0805      41     5.11706e+006
     23     287990.50000   0.0006   0.0076      49     2.72631e+007
# Conjugate gradients optimization
#  Step   Current energy Av shift Mx shift   Funcs         Gradient
      0     293549.31250   0.0000   0.0000       1      3.1187e+007
     10     287568.93750   0.0060   0.2164      21     4.08257e+006
     20     279192.00000   0.0111   0.1390      42     3.37133e+007
     30     274271.53125   0.0059   0.1676      62     6.86215e+006
     40     269010.21875   0.0515   0.7053      82     3.12029e+007
     45     263729.18750   0.0001   0.0042      94     1.11741e+007
# Molecular dynamics simulation at 150.00 K
#  Step   Current energy Av shift Mx shift   Kinetic energy    Kinetic temp.
      0     263729.18750   0.0000   0.0000        962.03345        149.38074
     10     260576.62500   0.0469   0.6755      16838.67773       2614.64307
     20     247498.32813   0.0485   0.6755      18484.06055       2870.13159
     30     236374.92188   0.0449   0.6755      18084.97461       2808.16309
     40     226529.82813   0.0409   0.6146      15551.44727       2414.76709
     50     217778.40625   0.0391   0.6755      15421.66992       2394.61572
# Molecular dynamics simulation at 400.00 K
#  Step   Current energy Av shift Mx shift   Kinetic energy    Kinetic temp.
      0     217778.40625   0.0000   0.0000        966.02106        149.99991
     10     210175.62500   0.0387   0.6755      15573.45898       2418.18481
     20     199847.87500   0.0402   0.5726      14844.85547       2305.05029
     30     195968.59375   0.0409   0.6755      15994.86719       2483.61938
     40     185882.17188   0.0401   0.6317      15447.32227       2398.59888
     50     181810.26563   0.0417   0.6755      18070.94141       2805.98413
# Molecular dynamics simulation at 1000.00 K
#  Step   Current energy Av shift Mx shift   Kinetic energy    Kinetic temp.
      0     181810.26563   0.0000   0.0000       2576.05518        399.99963
     10     173024.03125   0.0393   0.6755      15821.45703       2456.69312
     20     169066.82813   0.0430   0.6600      16793.93359       2607.69531
     30     159925.73438   0.0458   0.6690      18434.72656       2862.47119
     40     153068.84375   0.0455   0.6755      18009.32031       2796.41577
     50     147581.50000   0.0445   0.6755      16877.38477       2620.65332
# Molecular dynamics simulation at 1000.00 K
#  Step   Current energy Av shift Mx shift   Kinetic energy    Kinetic temp.
      0     147581.50000   0.0000   0.0000       6440.14648       1000.00037
     10     141647.18750   0.0447   0.6239      16787.16211       2606.64380
     20     131346.32813   0.0556   0.6755      22541.74609       3500.19287
     30     124231.91406   0.0644   0.5534      26367.44336       4094.23193
     40     117812.12500   0.0726   0.6249      31472.15625       4886.87158
     50     110040.07813   0.0781   0.5675      34013.07422       5281.41504
     60     100815.28125   0.0858   0.6755      39725.08594       6168.35352
     70      92862.35938   0.0908   0.5890      42748.83984       6637.87012
     80      88164.35156   0.0955   0.6755      46698.64453       7251.18018
     90      80634.25000   0.0985   0.6755      48402.67969       7515.77588
    100      74047.92969   0.1033   0.6755      51912.25000       8060.72803
    110      66744.45313   0.0521   0.6318      17475.37695       2713.50708
    120      64820.28516   0.0578   0.6278      19673.79492       3054.86865
    130      62167.21484   0.0634   0.5745      22626.78125       3513.39673
    140      56011.05078   0.0678   0.5928      24730.29102       3840.02148
    150      51676.85156   0.0719   0.6755      26878.05859       4173.51807
    160      48314.72266   0.0758   0.6308      28896.60352       4486.94971
    170      45160.88281   0.0807   0.6755      32789.09375       5091.36035
    180      40896.01172   0.0839   0.6648      34461.30859       5351.01514
    190      38269.43750   0.0859   0.5630      35376.05078       5493.05273
    200      36448.75391   0.0900   0.6079      38125.88281       5920.03564
    210      32631.15625   0.0493   0.6187      14993.90918       2328.19458
    220      31773.39844   0.0531   0.6062      16276.04395       2527.27954
    230      31178.55469   0.0559   0.6755      17296.25977       2685.69458
    240      29444.12695   0.0591   0.6755      19063.37500       2960.08521
    250      28107.60547   0.0604   0.6742      18514.49219       2874.85693
    260      26158.67578   0.0642   0.5737      21268.49023       3302.48682
    270      25608.34570   0.0663   0.6755      22333.20898       3467.81201
    280      25916.05078   0.0693   0.6755      24725.37695       3839.25830
    290      26807.91797   0.0696   0.6256      23518.91992       3651.92456
    300      24056.24023   0.0725   0.5835      25535.38672       3965.03345
# Molecular dynamics simulation at 800.00 K
#  Step   Current energy Av shift Mx shift   Kinetic energy    Kinetic temp.
      0      24056.24023   0.0000   0.0000       6440.14160        999.99963
     10      20483.08008   0.0454   0.5353      12020.55078       1866.50342
     20      19027.13086   0.0467   0.5625      12569.78516       1951.78638
     30      20021.76172   0.0482   0.5298      12503.87500       1941.55212
     40      20502.62500   0.0520   0.6425      15913.51660       2470.98779
     50      19668.40234   0.0523   0.5262      14868.31836       2308.69336
     60      18077.26563   0.0539   0.5735      15433.94629       2396.52197
     70      18905.08008   0.0551   0.5350      15614.93359       2424.62500
     80      17749.61914   0.0562   0.5517      15699.87891       2437.81494
     90      17178.85742   0.0580   0.5990      16988.61719       2637.92505
    100      17155.36328   0.0588   0.5425      17140.79883       2661.55518
    110      13631.07910   0.0398   0.4866       9443.53320       1466.35437
    120      12475.95410   0.0409   0.5154       9628.46582       1495.06995
    130      13244.16504   0.0431   0.6755      10901.37207       1692.72180
    140      13667.46387   0.0432   0.6079      10382.03809       1612.08167
    150      14196.76660   0.0452   0.6755      11829.64160       1836.85974
    160      12998.55859   0.0471   0.6617      12627.29199       1960.71582
    170      12958.25195   0.0472   0.5802      12186.91504       1892.33582
    180      13726.87305   0.0477   0.6488      12362.64844       1919.62292
    190      13818.53223   0.0482   0.6123      12213.79688       1896.50989
    200      13741.05957   0.0494   0.6675      13067.33789       2029.04431
    210      11483.45410   0.0367   0.5189       8295.16211       1288.03979
    220      10758.49902   0.0374   0.4717       7982.39551       1239.47473
    230      12090.04004   0.0392   0.5781       9026.44434       1401.59045
    240      11725.30371   0.0398   0.5486       8828.73535       1370.89099
    250      11195.24609   0.0405   0.5406       9382.13379       1456.82043
    260      12856.73926   0.0408   0.5881       9365.48145       1454.23474
    270      11529.65918   0.0430   0.5280      10641.23828       1652.32922
    280      12735.23438   0.0428   0.5368       9812.23926       1523.60559
    290      10882.84668   0.0434   0.5768      10301.99414       1599.65271
    300      10786.85156   0.0434   0.4092       9603.82813       1491.24426
# Molecular dynamics simulation at 500.00 K
#  Step   Current energy Av shift Mx shift   Kinetic energy    Kinetic temp.
      0      10786.85156   0.0000   0.0000       5152.11328        799.99969
     10       9801.92188   0.0358   0.4687       7524.16553       1168.32251
     20       9936.23828   0.0363   0.5517       7299.79346       1133.48291
     30      10062.41895   0.0374   0.4711       7890.19385       1225.15796
     40       9747.26953   0.0392   0.6755       9823.57715       1525.36609
     50       9472.07324   0.0388   0.4959       8488.33203       1318.03455
     60       9828.57520   0.0398   0.4086       8586.16602       1333.22571
     70      10610.03223   0.0398   0.5649       8556.36426       1328.59827
     80      12193.53223   0.0424   0.6755      11009.30566       1709.48132
     90      10716.81055   0.0430   0.5222      10625.93066       1649.95227
    100      11099.97754   0.0437   0.5731      11112.65820       1725.52942
    110       8688.30469   0.0303   0.4142       5942.72510        922.76276
    120       8574.74707   0.0304   0.4799       6271.30029        973.78259
    130      10617.48633   0.0317   0.4577       6877.11182       1067.85059
    140       9024.95410   0.0322   0.3765       6589.68555       1023.22021
    150       9356.85352   0.0330   0.4969       7252.91064       1126.20313
    160       9645.82520   0.0335   0.5540       7525.67529       1168.55701
    170       9973.32031   0.0344   0.5634       7663.52051       1189.96106
    180       9935.94531   0.0341   0.4995       7449.00244       1156.65149
    190       8867.41406   0.0353   0.5195       8264.86035       1283.33472
    200      11319.31934   0.0354   0.5746       8115.43457       1260.13245
    210       9100.23242   0.0285   0.4936       6661.79297       1034.41675
    220       8369.84375   0.0291   0.5129       6636.72998       1030.52502
    230       8307.28711   0.0294   0.6198       6541.35303       1015.71533
    240       9895.92676   0.0301   0.5386       7219.09033       1120.95166
    250       8933.84277   0.0302   0.5001       6601.39453       1025.03833
    260       8897.93066   0.0312   0.6232       7674.63623       1191.68701
    270       9729.27832   0.0316   0.6083       7643.12256       1186.79370
    280      10273.88672   0.0316   0.4990       7231.33057       1122.85229
    290      10493.68945   0.0315   0.4776       6892.77393       1070.28259
    300       8590.64941   0.0333   0.5798       8414.72656       1306.60535
# Molecular dynamics simulation at 300.00 K
#  Step   Current energy Av shift Mx shift   Kinetic energy    Kinetic temp.
      0       8590.64941   0.0000   0.0000       3220.07349        500.00021
     10       7474.52979   0.0250   0.6290       5693.97314        884.13751
     20       6349.06885   0.0255   0.4589       5195.33496        806.71100
     30       7855.96582   0.0262   0.5316       5965.46875        926.29431
     40       8692.34473   0.0273   0.6755       6972.84766       1082.71606
     50       7239.50879   0.0272   0.5462       6212.72998        964.68805
     60       7305.54102   0.0274   0.5144       6079.83398        944.05249
     70       8504.85840   0.0274   0.5101       6029.99170        936.31317
     80       8159.46143   0.0276   0.4695       5874.28174        912.13513
     90       8049.54492   0.0281   0.5625       6240.18799        968.95160
    100       8046.74658   0.0289   0.4968       6592.20850       1023.61194
    110       7438.40869   0.0220   0.6492       4901.75586        761.12518
    120       7335.58594   0.0218   0.6298       4815.50781        747.73291
    130       8112.32617   0.0221   0.5559       4632.17725        719.26611
    140       7701.91943   0.0232   0.5541       5331.15039        827.79987
    150       7637.10010   0.0235   0.5507       5321.66113        826.32642
    160       6731.98682   0.0252   0.5653       6288.14258        976.39783
    170       7300.98877   0.0237   0.4375       4630.08643        718.94147
    180       7470.39258   0.0241   0.5081       4869.28027        756.08252
    190       9110.23340   0.0253   0.5320       6002.35449        932.02179
    200       7922.20459   0.0250   0.5772       5361.84326        832.56573
    210       7606.29297   0.0194   0.4104       3625.33716        562.92798
    220       6825.52490   0.0199   0.5207       4035.50879        626.61780
    230       6800.34863   0.0206   0.5540       4216.96484        654.79358
    240       6548.00928   0.0203   0.6202       3993.55322        620.10309
    250       6089.47021   0.0203   0.4711       3866.17310        600.32404
    260       5855.93799   0.0209   0.4158       3862.77490        599.79633
    270       6984.83252   0.0214   0.4646       4349.08838        675.30920
    280       7787.53955   0.0224   0.6045       5088.93848        790.19019
    290       7223.98633   0.0223   0.5125       4687.34277        727.83197
    300       7124.91016   0.0226   0.4883       4850.22168        753.12317
# Conjugate gradients optimization
#  Step   Current energy Av shift Mx shift   Funcs         Gradient
      0       7124.91016   0.0000   0.0000       1     8.35053e+006
     10       2422.36646   0.0035   0.1040      21          65862.3
     20       2231.36401   0.0032   0.0608      41          15102.9
     30       2167.43701   0.0032   0.0568      61          9148.72
     40       2124.57471   0.0039   0.0655      82          7821.41
     50       2092.31274   0.0034   0.0517     102          4236.18
     60       2070.45264   0.0037   0.0601     122          5628.38
     70       2049.92285   0.0022   0.0361     142          2894.79
     76       2042.12415   0.0006   0.0090     154          1269.21
