# Supplementary material for: Computational Modeling of complete HOXB13 protein for predicting the functional effect of SNPs and the associated role in hereditary prostate cancer
Source: Sci Rep. 2017 Mar 8;7:43830. doi: 10.1038/srep43830 (PMC5363706; doi:10.1038/srep43830)
Supplement: Supplementary Dataset [file srep43830-s1.zip › SR Supplementary Data Files Complete/HOXB13 Modeller/HOXB13 Modeller/hoxb13.D00000027.d]

# Conjugate gradients optimization
#  Step   Current energy Av shift Mx shift   Funcs         Gradient
      0     428369.84375   0.0000   0.0000       1     1.47895e+007
     10      23089.06445   0.1970   5.4834      21          47408.4
     20      15277.74707   0.1253   2.5964      41          29161.2
     30      12619.42480   0.0184   0.6982      61          9956.71
     40       9055.19922   0.0661   1.9878      81            15654
     50       6468.13379   0.0156   0.5176     101          2435.52
     60       6314.95361   0.0024   0.1289     123          1244.93
     70       6197.32129   0.0049   0.1445     144          10227.4
     80       6095.48291   0.0113   0.3202     165          3407.32
     90       5932.07471   0.0331   0.6929     185          4195.83
     98       5007.61475   0.0064   0.3676     201          2474.56
# Conjugate gradients optimization
#  Step   Current energy Av shift Mx shift   Funcs         Gradient
      0      51522.90625   0.0000   0.0000       1           108375
     10      49953.97266   0.0040   0.7416      21           124329
     20      46630.92188   0.0246   0.4774      41     1.14945e+006
     30      43283.05859   0.0082   0.2040      61           456619
     40      42273.74219   0.0041   0.2153      81           160220
     50      40365.70313   0.0528   0.8729     101           411225
     60      37194.80078   0.0073   0.2242     121          76572.6
     70      36065.92578   0.0320   0.6651     141           536188
     80      35571.69531   0.0097   0.3528     162          95454.3
     90      32116.22266   0.0820   1.4529     182           430832
     99      30406.13672   0.0091   0.5409     201           123840
# Conjugate gradients optimization
#  Step   Current energy Av shift Mx shift   Funcs         Gradient
      0     153960.17188   0.0000   0.0000       1      1.3872e+006
     10     150990.28125   0.0082   0.1523      21     1.17621e+007
     19     148999.81250   0.0005   0.0089      44     2.43866e+006
# Conjugate gradients optimization
#  Step   Current energy Av shift Mx shift   Funcs         Gradient
      0     298994.62500   0.0000   0.0000       1     9.75302e+006
      1     298993.96875   0.0000   0.0001       8     3.14819e+007
# Conjugate gradients optimization
#  Step   Current energy Av shift Mx shift   Funcs         Gradient
      0     299321.06250   0.0000   0.0000       1      3.1488e+007
      1     299320.84375   0.0000   0.0002       9     1.98115e+007
# Conjugate gradients optimization
#  Step   Current energy Av shift Mx shift   Funcs         Gradient
      0     300590.81250   0.0000   0.0000       1     1.98222e+007
      1     300590.46875   0.0000   0.0001       9     1.75699e+007
# Conjugate gradients optimization
#  Step   Current energy Av shift Mx shift   Funcs         Gradient
      0     302261.87500   0.0000   0.0000       1      1.7587e+007
      1     302261.46875   0.0000   0.0001       9     1.65573e+007
# Conjugate gradients optimization
#  Step   Current energy Av shift Mx shift   Funcs         Gradient
      0     303662.50000   0.0000   0.0000       1     1.65906e+007
      1     303662.25000   0.0000   0.0002       8     2.23381e+007
# Conjugate gradients optimization
#  Step   Current energy Av shift Mx shift   Funcs         Gradient
      0     315011.06250   0.0000   0.0000       1      2.4088e+007
      1     315010.71875   0.0000   0.0002       8     3.30102e+007
# Conjugate gradients optimization
#  Step   Current energy Av shift Mx shift   Funcs         Gradient
      0     378973.28125   0.0000   0.0000       1      7.3941e+007
     10     325679.00000   0.0324   0.5245      25     1.32319e+007
     20     315414.25000   0.0114   0.4505      45     1.05338e+007
     30     306846.62500   0.0048   0.2049      65     2.49142e+006
     40     304538.25000   0.0065   0.0823      86     8.42143e+006
     50     285146.06250   0.0301   0.5302     107     9.46159e+006
     60     255876.28125   0.1955   2.2521     127     9.32189e+007
     70     241025.59375   0.0139   0.1976     147     1.37229e+007
     80     236648.32813   0.0027   0.1000     167     2.79547e+006
     82     236391.17188   0.0001   0.0051     174     6.08889e+006
# Conjugate gradients optimization
#  Step   Current energy Av shift Mx shift   Funcs         Gradient
      0     237053.34375   0.0000   0.0000       1     6.19808e+006
     10     235421.46875   0.0145   0.1713      22     1.00006e+008
     15     235035.89063   0.0004   0.0044      36       1.423e+009
# Molecular dynamics simulation at 150.00 K
#  Step   Current energy Av shift Mx shift   Kinetic energy    Kinetic temp.
      0     235035.89063   0.0000   0.0000        987.18115        153.28557
     10     237753.68750   0.0483   0.6755      18572.61133       2883.88135
     20     227572.35938   0.0461   0.6664      17126.47852       2659.33154
     30     215816.09375   0.0402   0.6755      13933.73340       2163.57471
     40     207098.12500   0.0380   0.5666      13822.16113       2146.25024
     50     200130.26563   0.0368   0.6436      13932.50195       2163.38354
# Molecular dynamics simulation at 400.00 K
#  Step   Current energy Av shift Mx shift   Kinetic energy    Kinetic temp.
      0     200130.26563   0.0000   0.0000        966.02124        149.99994
     10     195277.78125   0.0360   0.6755      14283.64648       2217.90796
     20     190830.06250   0.0398   0.6755      17318.26172       2689.11084
     30     180630.28125   0.0375   0.6755      14794.83691       2297.28345
     40     177900.42188   0.0380   0.6755      15690.27539       2436.32373
     50     169895.39063   0.0364   0.6378      13091.56641       2032.80640
# Molecular dynamics simulation at 1000.00 K
#  Step   Current energy Av shift Mx shift   Kinetic energy    Kinetic temp.
      0     169895.39063   0.0000   0.0000       2576.05713        399.99991
     10     165098.48438   0.0361   0.6449      12561.25098       1950.46118
     20     156846.39063   0.0425   0.6755      15983.02734       2481.78101
     30     149375.93750   0.0446   0.6683      17267.50000       2681.22876
     40     142177.59375   0.0431   0.6335      15753.36426       2446.11987
     50     137300.79688   0.0446   0.6755      17676.36133       2744.71509
# Molecular dynamics simulation at 1000.00 K
#  Step   Current energy Av shift Mx shift   Kinetic energy    Kinetic temp.
      0     137300.79688   0.0000   0.0000       6440.14453       1000.00006
     10     129159.82813   0.0431   0.6203      15676.97559       2434.25854
     20     123910.13281   0.0554   0.6755      23802.95313       3696.02808
     30     118028.32031   0.0648   0.6620      28417.51758       4412.55908
     40     109094.59375   0.0721   0.6755      32747.00586       5084.82520
     50     100048.74219   0.0787   0.6755      36278.70313       5633.21289
     60      94198.83594   0.0823   0.6755      37017.05859       5747.86182
     70      85474.34375   0.0878   0.6509      40819.10938       6338.22900
     80      78796.58594   0.0926   0.6755      44505.91016       6910.70117
     90      73999.65625   0.0961   0.5887      45506.25781       7066.03125
    100      69458.22656   0.0993   0.6531      47088.97656       7311.78955
    110      64277.98828   0.0526   0.6614      17642.96289       2739.52930
    120      60582.62109   0.0596   0.6591      21920.26758       3403.69214
    130      59769.28516   0.0635   0.6755      23589.56641       3662.89429
    140      54911.97266   0.0687   0.6127      26288.49219       4081.97266
    150      51874.50781   0.0721   0.5823      27457.72656       4263.52686
    160      48027.28125   0.0759   0.6755      29703.39063       4612.22461
    170      45094.51172   0.0789   0.6445      31262.33984       4854.29199
    180      41349.67188   0.0828   0.6021      33918.14063       5266.67432
    190      40000.42188   0.0848   0.6416      34615.22656       5374.91504
    200      38404.09375   0.0874   0.6068      35971.18750       5585.46338
    210      35075.92578   0.0504   0.6755      15990.71973       2482.97559
    220      33472.44141   0.0536   0.6755      17339.69727       2692.43945
    230      31589.32422   0.0569   0.6755      18962.87305       2944.47974
    240      32239.25781   0.0605   0.5953      20820.02344       3232.85059
    250      29932.67773   0.0625   0.5683      21281.89453       3304.56812
    260      26908.33008   0.0641   0.6147      21944.92773       3407.52124
    270      27799.19727   0.0657   0.6255      21853.45117       3393.31714
    280      26087.01953   0.0677   0.5117      22417.83008       3480.95166
    290      25068.55078   0.0697   0.5795      23150.57617       3594.72949
    300      24157.57031   0.0714   0.6254      24209.23242       3759.11353
# Molecular dynamics simulation at 800.00 K
#  Step   Current energy Av shift Mx shift   Kinetic energy    Kinetic temp.
      0      24157.57031   0.0000   0.0000       6440.14355        999.99994
     10      20929.68750   0.0463   0.5183      12551.33789       1948.92188
     20      20741.81836   0.0487   0.6355      13591.91309       2110.49829
     30      19765.66797   0.0506   0.5510      14108.42773       2190.70068
     40      18557.93555   0.0528   0.5684      15135.05859       2350.11182
     50      18354.02344   0.0538   0.5271      14944.95996       2320.59399
     60      18107.70313   0.0565   0.6323      17066.22852       2649.97632
     70      19280.05469   0.0578   0.6520      17552.65234       2725.50610
     80      19816.74023   0.0592   0.5081      17837.10938       2769.67554
     90      17430.57227   0.0602   0.5526      17828.05664       2768.26978
    100      17120.85547   0.0615   0.5867      18464.09961       2867.03198
    110      14346.36719   0.0409   0.5654      10432.96191       1619.98889
    120      14641.79297   0.0423   0.4731      10327.31934       1603.58508
    130      13900.26953   0.0426   0.4498      10156.97266       1577.13440
    140      14343.96484   0.0439   0.4848      10719.22070       1664.43799
    150      13756.94629   0.0451   0.4915      11239.37891       1745.20618
    160      14230.27441   0.0464   0.4995      11731.91406       1821.68506
    170      13883.88086   0.0475   0.5278      12084.99219       1876.50964
    180      14187.91016   0.0484   0.5139      12438.21387       1931.35645
    190      14888.34277   0.0490   0.4734      12431.62793       1930.33386
    200      14259.45313   0.0497   0.4710      12502.45703       1941.33191
    210      11429.79199   0.0384   0.4392       8846.84961       1373.70374
    220      12290.52051   0.0387   0.4905       9078.20117       1409.62708
    230      13004.14258   0.0399   0.6755      10351.73926       1607.37695
    240      11582.53711   0.0413   0.5657      10123.91895       1572.00195
    250      11601.27441   0.0414   0.5218       9602.61035       1491.05518
    260      10932.32910   0.0422   0.4664       9871.14746       1532.75256
    270      11879.60645   0.0423   0.5437       9617.52734       1493.37146
    280      11650.29297   0.0431   0.5029      10259.42188       1593.04224
    290      11312.05566   0.0445   0.5714      11179.58203       1735.92114
    300      11790.43457   0.0451   0.5213      11000.93164       1708.18103
# Molecular dynamics simulation at 500.00 K
#  Step   Current energy Av shift Mx shift   Kinetic energy    Kinetic temp.
      0      11790.43457   0.0000   0.0000       5152.11572        800.00006
     10      10135.76172   0.0358   0.5534       8065.88428       1252.43848
     20      10721.91699   0.0362   0.6275       8061.49854       1251.75745
     30      10756.12012   0.0368   0.5420       8072.35303       1253.44287
     40      10673.43359   0.0379   0.4777       8518.26074       1322.68176
     50      10454.16016   0.0385   0.5306       8685.22363       1348.60706
     60      11064.84180   0.0394   0.5540       9325.19043       1447.97852
     70      10404.20117   0.0396   0.5751       8954.62012       1390.43787
     80      10526.83008   0.0411   0.6104      10207.55078       1584.98792
     90       9855.56055   0.0411   0.6755       9865.54395       1531.88245
    100      11783.38379   0.0419   0.5231      10157.86328       1577.27271
    110       8525.93945   0.0318   0.6755       7765.14697       1205.74121
    120       8795.93848   0.0314   0.5153       6960.98389       1080.87390
    130       9284.50977   0.0315   0.5207       6749.01660       1047.96045
    140      11186.24316   0.0326   0.5747       7201.48926       1118.21863
    150       9378.69336   0.0331   0.5059       7045.93896       1094.06543
    160      10401.46582   0.0344   0.5967       8055.12891       1250.76843
    170       9506.58301   0.0342   0.5348       7559.74658       1173.84741
    180       9043.08301   0.0347   0.4352       7515.70654       1167.00903
    190      10019.66113   0.0355   0.4860       7755.64014       1204.26501
    200       9251.24609   0.0363   0.5340       8066.94092       1252.60254
    210       8087.24463   0.0281   0.5157       5920.47412        919.30774
    220       8062.05957   0.0292   0.5544       6578.90186       1021.54578
    230       8040.51025   0.0298   0.5786       6572.40137       1020.53638
    240       8441.60352   0.0296   0.5839       6529.14844       1013.82025
    250       8727.22754   0.0307   0.5698       6670.22266       1035.72571
    260       8015.62646   0.0310   0.5794       6971.34717       1082.48315
    270       9004.19141   0.0305   0.4126       6082.57666        944.47833
    280       8470.84863   0.0319   0.5432       7178.03564       1114.57690
    290       8164.07031   0.0328   0.6628       8126.29102       1261.81824
    300       8741.30859   0.0331   0.5736       7700.78467       1195.74731
# Molecular dynamics simulation at 300.00 K
#  Step   Current energy Av shift Mx shift   Kinetic energy    Kinetic temp.
      0       8741.30859   0.0000   0.0000       3220.07056        499.99976
     10       7656.97168   0.0258   0.5097       5285.86963        820.76886
     20       7229.51172   0.0258   0.5548       5120.78760        795.13556
     30       6989.96338   0.0268   0.5750       5853.06299        908.84039
     40       7369.18604   0.0265   0.4615       4932.27002        765.86328
     50       8059.44531   0.0275   0.4935       5658.24854        878.59039
     60       7402.94629   0.0278   0.6123       5826.65234        904.73944
     70       8930.51953   0.0290   0.6755       6624.68311       1028.65454
     80       8415.35547   0.0289   0.5196       6106.55420        948.20148
     90       7535.85938   0.0290   0.5289       6167.99609        957.74194
    100       9130.17773   0.0302   0.5796       6933.95361       1076.67676
    110       6533.55762   0.0223   0.4051       4429.25195        687.75665
    120       7549.29736   0.0222   0.5902       4604.95068        715.03845
    130       7047.45166   0.0227   0.5760       4449.22119        690.85742
    140       7209.78760   0.0235   0.4611       4838.62891        751.32306
    150       7297.11279   0.0247   0.6563       5904.12988        916.76984
    160       6980.09766   0.0247   0.6533       5413.71777        840.62061
    170       7096.71045   0.0255   0.6755       6077.15869        943.63708
    180       6683.17725   0.0248   0.5531       5016.67334        778.96912
    190       6975.68945   0.0251   0.4833       4992.96973        775.28851
    200       7460.51270   0.0253   0.5079       5181.88428        804.62244
    210       5985.55615   0.0204   0.4816       3744.60034        581.44666
    220       6273.00830   0.0208   0.6755       4243.72412        658.94861
    230       6584.19092   0.0216   0.5437       4738.42188        735.76331
    240       6353.19580   0.0213   0.4660       4069.05103        631.82611
    250       5616.11719   0.0217   0.5380       4035.13916        626.56036
    260       6052.80957   0.0228   0.5516       4980.08594        773.28796
    270       5852.70361   0.0228   0.6108       4942.43311        767.44141
    280       6225.00195   0.0231   0.6049       4717.42236        732.50262
    290       6130.97705   0.0235   0.5154       4874.14600        756.83801
    300       7332.93457   0.0237   0.5803       4978.84033        773.09454
# Conjugate gradients optimization
#  Step   Current energy Av shift Mx shift   Funcs         Gradient
      0       7332.93457   0.0000   0.0000       1     1.79155e+007
     10       2369.64185   0.0050   0.1135      21          69785.1
     20       2170.42407   0.0052   0.1063      41          26831.3
     30       2086.93359   0.0021   0.0462      62          9078.91
     40       2042.94702   0.0008   0.0131      83          4870.56
     50       2022.59094   0.0022   0.0390     104          5650.99
     60       1998.23865   0.0016   0.0219     125             4725
     70       1980.44104   0.0035   0.0650     145          4539.89
     80       1954.93115   0.0033   0.0681     165          4420.47
     90       1936.58948   0.0021   0.0408     185          8765.69
     92       1933.44983   0.0003   0.0051     189          1211.76
