# Supplementary material for: Computational Modeling of complete HOXB13 protein for predicting the functional effect of SNPs and the associated role in hereditary prostate cancer
Source: Sci Rep. 2017 Mar 8;7:43830. doi: 10.1038/srep43830 (PMC5363706; doi:10.1038/srep43830)
Supplement: Supplementary Dataset [file srep43830-s1.zip › SR Supplementary Data Files Complete/HOXB13 Modeller/HOXB13 Modeller/hoxb13.D00000028.d]

# Conjugate gradients optimization
#  Step   Current energy Av shift Mx shift   Funcs         Gradient
      0     425436.87500   0.0000   0.0000       1     1.47172e+007
     10      22829.03906   0.2372   7.6584      21          63624.4
     20      14536.86133   0.2044   6.1443      41          22825.8
     30       9466.53223   0.3555  11.7701      61          21433.8
     40       6096.60791   0.0201   0.6981      81          4440.82
     50       5564.91992   0.0029   0.0660     105          8765.35
     60       5008.08594   0.0675   1.4546     125          4486.18
     70       4447.79980   0.0056   0.1399     145          887.575
     80       4346.71924   0.0096   0.2471     167          1610.46
     90       4255.60156   0.0046   0.2628     188          663.399
     96       4234.76270   0.0028   0.0743     201          3432.87
# Conjugate gradients optimization
#  Step   Current energy Av shift Mx shift   Funcs         Gradient
      0      44025.47656   0.0000   0.0000       1           343483
     10      43381.25781   0.0657   1.1396      21           532146
     20      36386.32813   0.0071   0.2145      41           103926
     30      35952.82813   0.0028   0.0703      63          25564.7
     34      35899.27734   0.0002   0.0080      71           115209
# Conjugate gradients optimization
#  Step   Current energy Av shift Mx shift   Funcs         Gradient
      0     181395.50000   0.0000   0.0000       1     2.88367e+006
     10     179225.73438   0.0364   0.8462      23     7.94326e+006
     20     167860.42188   0.0165   0.3765      43     1.28075e+007
     30     164619.37500   0.0029   0.1081      64     1.36492e+006
     40     163056.50000   0.0020   0.0422      84     5.48668e+006
     45     162220.57813   0.0002   0.0029      96     1.33218e+007
# Conjugate gradients optimization
#  Step   Current energy Av shift Mx shift   Funcs         Gradient
      0     325189.71875   0.0000   0.0000       1     5.32856e+007
     10     321999.06250   0.0015   0.0542      21     1.11811e+007
     13     321668.25000   0.0002   0.0051      29      1.9191e+007
# Conjugate gradients optimization
#  Step   Current energy Av shift Mx shift   Funcs         Gradient
      0     322026.50000   0.0000   0.0000       1     1.91965e+007
# Conjugate gradients optimization
#  Step   Current energy Av shift Mx shift   Funcs         Gradient
      0     322168.25000   0.0000   0.0000       1     5.23031e+006
      1     322168.25000   0.0000   0.0000      11      2.8995e+006
# Conjugate gradients optimization
#  Step   Current energy Av shift Mx shift   Funcs         Gradient
      0     323392.68750   0.0000   0.0000       1     2.90484e+006
# Conjugate gradients optimization
#  Step   Current energy Av shift Mx shift   Funcs         Gradient
      0     324359.96875   0.0000   0.0000       1     3.02711e+007
      1     324352.09375   0.0000   0.0027       9      2.4143e+007
# Conjugate gradients optimization
#  Step   Current energy Av shift Mx shift   Funcs         Gradient
      0     339457.21875   0.0000   0.0000       1     2.66093e+007
      1     339453.50000   0.0000   0.0052       7     6.00475e+007
# Conjugate gradients optimization
#  Step   Current energy Av shift Mx shift   Funcs         Gradient
      0     419215.75000   0.0000   0.0000       1     1.20909e+008
     10     356939.46875   0.0166   0.5295      22     1.42808e+007
     20     347514.53125   0.0165   0.2446      43     2.74567e+007
     30     335556.15625   0.0037   0.0891      63     7.23152e+006
     40     328896.40625   0.0388   0.6025      84     2.42755e+007
     50     323031.09375   0.0075   0.1760     104     6.26795e+006
     60     313377.00000   0.0180   0.4210     125     1.90602e+007
     70     307112.87500   0.0059   0.1401     145      6.9406e+006
     80     297595.59375   0.0650   0.7637     165     2.27089e+007
     90     278515.43750   0.0039   0.0466     185      2.5494e+007
     98     268866.25000   0.0036   0.2171     201     3.57412e+006
# Conjugate gradients optimization
#  Step   Current energy Av shift Mx shift   Funcs         Gradient
      0     270114.75000   0.0000   0.0000       1     8.17424e+006
     10     266954.06250   0.0035   0.1692      22     2.76963e+006
     14     266461.34375   0.0003   0.0078      36     5.56482e+006
# Molecular dynamics simulation at 150.00 K
#  Step   Current energy Av shift Mx shift   Kinetic energy    Kinetic temp.
      0     266461.34375   0.0000   0.0000        992.97223        154.18478
     10     265496.56250   0.0484   0.6755      18278.55469       2838.22144
     20     252660.48438   0.0484   0.6402      18856.67969       2927.99023
     30     240758.79688   0.0431   0.5641      15785.75391       2451.14917
     40     229993.70313   0.0415   0.6670      17394.16797       2700.89746
     50     224970.01563   0.0395   0.6755      16498.64063       2561.84351
# Molecular dynamics simulation at 400.00 K
#  Step   Current energy Av shift Mx shift   Kinetic energy    Kinetic temp.
      0     224970.01563   0.0000   0.0000        966.02106        149.99991
     10     212253.79688   0.0382   0.6755      16257.51074       2524.40161
     20     204453.56250   0.0390   0.6337      14687.85352       2280.67163
     30     193764.82813   0.0401   0.6755      15414.52734       2393.50659
     40     186030.28125   0.0403   0.6498      16477.90820       2558.62427
     50     179331.89063   0.0400   0.6755      17084.03711       2652.74146
# Molecular dynamics simulation at 1000.00 K
#  Step   Current energy Av shift Mx shift   Kinetic energy    Kinetic temp.
      0     179331.89063   0.0000   0.0000       2576.05737        399.99997
     10     173792.57813   0.0372   0.6733      14182.92676       2202.26855
     20     167674.17188   0.0437   0.6755      17397.24805       2701.37549
     30     159162.39063   0.0437   0.5743      15088.83887       2342.93506
     40     151266.68750   0.0469   0.6429      18096.69141       2809.98242
     50     146722.57813   0.0451   0.6706      16665.16211       2587.70020
# Molecular dynamics simulation at 1000.00 K
#  Step   Current energy Av shift Mx shift   Kinetic energy    Kinetic temp.
      0     146722.57813   0.0000   0.0000       6440.14014        999.99939
     10     136499.89063   0.0432   0.5633      14572.33105       2262.73364
     20     130568.14063   0.0560   0.6603      22188.13281       3445.28516
     30     120800.84375   0.0657   0.6086      27532.86914       4275.19482
     40     113510.46094   0.0744   0.6755      33065.37500       5134.26025
     50     104986.42188   0.0802   0.6190      35920.85547       5577.64795
     60      99254.66406   0.0872   0.6142      40873.04297       6346.60400
     70      91609.25000   0.0916   0.6014      43150.58203       6700.25098
     80      83022.10938   0.0966   0.5984      46968.34375       7293.05811
     90      76610.64844   0.1004   0.5769      49316.23828       7657.62988
    100      70551.21094   0.1052   0.6142      52558.33984       8161.05029
    110      64405.36328   0.0541   0.6253      18702.46094       2904.04395
    120      62249.32813   0.0605   0.6114      21970.13281       3411.43506
    130      57445.05859   0.0652   0.5856      24256.76563       3766.49414
    140      55313.51953   0.0689   0.6753      25710.85742       3992.27979
    150      53815.69141   0.0718   0.6755      26723.45898       4149.51270
    160      51539.99219   0.0748   0.6755      27791.48047       4315.35059
    170      44893.49609   0.0784   0.5984      29780.31641       4624.16943
    180      44204.73047   0.0820   0.6755      32229.41016       5004.45508
    190      43928.00000   0.0853   0.6755      34400.01953       5341.49854
    200      40626.17578   0.0882   0.6000      36441.96094       5658.56299
    210      35927.00391   0.0500   0.5857      14808.61719       2299.42334
    220      33185.71484   0.0532   0.6387      15741.83984       2444.33032
    230      31077.48438   0.0570   0.5340      17648.10742       2740.32813
    240      29643.15625   0.0585   0.5811      18079.57813       2807.32520
    250      28288.00391   0.0616   0.6755      19574.41211       3039.43701
    260      28200.03125   0.0635   0.5918      20759.58203       3223.46558
    270      26942.91406   0.0654   0.4733      20672.67383       3209.97070
    280      27864.71680   0.0695   0.6585      23827.26758       3699.80347
    290      26159.88477   0.0715   0.6755      24958.37891       3875.43799
    300      24380.56641   0.0728   0.6755      25217.92578       3915.73950
# Molecular dynamics simulation at 800.00 K
#  Step   Current energy Av shift Mx shift   Kinetic energy    Kinetic temp.
      0      24380.56641   0.0000   0.0000       6440.14746       1000.00055
     10      21532.49219   0.0463   0.4651      12199.17480       1894.23938
     20      21000.33789   0.0486   0.5508      13486.00684       2094.05371
     30      20160.45117   0.0514   0.5937      14861.64160       2307.65674
     40      20013.88086   0.0518   0.4866      14181.35840       2202.02515
     50      20238.54492   0.0535   0.5749      14963.43164       2323.46216
     60      18872.83398   0.0554   0.4787      15467.17285       2401.68115
     70      17457.21289   0.0565   0.6341      16185.28027       2513.18604
     80      17583.31836   0.0588   0.6256      17607.33594       2733.99731
     90      17383.97852   0.0595   0.5148      17759.66406       2757.65015
    100      17828.74609   0.0609   0.5939      18601.23828       2888.32642
    110      14207.09082   0.0405   0.5598       9870.48340       1532.64941
    120      16065.13574   0.0434   0.6358      11860.07617       1841.58557
    130      15299.54492   0.0436   0.5824      10920.75879       1695.73206
    140      15082.48145   0.0436   0.5144      10162.48926       1577.99097
    150      14394.99707   0.0456   0.6157      11683.39355       1814.15100
    160      14687.24023   0.0466   0.5417      11878.98828       1844.52209
    170      14670.64551   0.0493   0.5515      14091.14746       2188.01733
    180      14295.09961   0.0504   0.6508      14196.14648       2204.32129
    190      14412.86426   0.0507   0.6755      13923.11621       2161.92627
    200      14109.66016   0.0513   0.5203      13692.97461       2126.19067
    210      11938.48242   0.0383   0.5540       9175.02051       1424.66077
    220      11485.67969   0.0385   0.5983       8521.29297       1323.15259
    230      11138.36719   0.0393   0.4688       8587.70313       1333.46448
    240      11241.51367   0.0403   0.6251       8852.67480       1374.60815
    250      11738.91309   0.0411   0.5851       9335.06250       1449.51147
    260      12065.03320   0.0411   0.5519       8737.08301       1356.65955
    270      12199.13477   0.0424   0.5599       9815.86035       1524.16785
    280      11881.79297   0.0438   0.6635      10746.43652       1668.66394
    290      12087.60352   0.0435   0.4895      10041.79199       1559.24963
    300      12840.28223   0.0453   0.5693      11475.92773       1781.93652
# Molecular dynamics simulation at 500.00 K
#  Step   Current energy Av shift Mx shift   Kinetic energy    Kinetic temp.
      0      12840.28223   0.0000   0.0000       5152.11426        799.99982
     10      11601.91406   0.0363   0.6755       9081.20801       1410.09387
     20      11067.69727   0.0368   0.5536       8670.14160       1346.26514
     30      11112.27930   0.0377   0.5093       8941.08789       1388.33667
     40      12500.85547   0.0377   0.5004       8515.45703       1322.24634
     50      11256.89746   0.0387   0.5438       8931.58789       1386.86145
     60      11663.10449   0.0400   0.5061       9595.10254       1489.88940
     70      11359.92578   0.0402   0.6487       9429.64258       1464.19751
     80      10278.83691   0.0412   0.5035       9966.24805       1547.51941
     90      10555.71875   0.0410   0.5075       9374.15234       1455.58118
    100      10799.58008   0.0414   0.4207       9102.74902       1413.43872
    110       9025.42090   0.0312   0.4419       6569.00635       1020.00922
    120       9108.62500   0.0319   0.6755       7062.88086       1096.69604
    130       9553.79004   0.0330   0.6755       7774.94678       1207.26282
    140       9979.98242   0.0339   0.5618       7934.56689       1232.04810
    150       9418.39746   0.0351   0.5487       9126.32617       1417.09973
    160      10925.57520   0.0349   0.6156       8384.45313       1301.90454
    170       9446.26074   0.0358   0.5351       8679.63477       1347.73926
    180       9764.78223   0.0372   0.6059      10226.39941       1587.91467
    190      10004.06738   0.0369   0.5877       9035.67090       1403.02307
    200      10867.11133   0.0367   0.5127       8457.32910       1313.22046
    210       9030.36328   0.0290   0.6185       6846.35400       1063.07471
    220      10049.96680   0.0296   0.5023       6804.01172       1056.49988
    230       8964.70020   0.0304   0.4985       6902.53223       1071.79785
    240       9355.09180   0.0306   0.5036       7166.63672       1112.80688
    250       9332.38574   0.0318   0.4939       7662.21484       1189.75830
    260       9732.00977   0.0321   0.5651       7751.56885       1203.63281
    270      10073.33984   0.0331   0.6755       8793.42188       1365.40759
    280      10701.33496   0.0342   0.6358       9349.33105       1451.72705
    290      10732.59473   0.0347   0.5334       9190.46387       1427.05872
    300      11796.76074   0.0353   0.5505       9684.61230       1503.78809
# Molecular dynamics simulation at 300.00 K
#  Step   Current energy Av shift Mx shift   Kinetic energy    Kinetic temp.
      0      11796.76074   0.0000   0.0000       3220.06982        499.99966
     10       8935.66406   0.0269   0.5645       6816.75146       1058.47815
     20       9129.92969   0.0282   0.4600       7550.03027       1172.33875
     30       9794.54785   0.0280   0.5221       6967.43115       1081.87500
     40       8266.78809   0.0288   0.4595       7468.69580       1159.70947
     50       9616.51270   0.0287   0.5596       7327.70508       1137.81689
     60       9132.38574   0.0295   0.6358       7583.98340       1177.61084
     70       8551.76465   0.0295   0.4957       7436.97803       1154.78442
     80       8698.74805   0.0293   0.4641       6812.11963       1057.75891
     90       9633.04102   0.0306   0.5857       7683.32910       1193.03687
    100      10033.48145   0.0315   0.5516       8423.48535       1307.96533
    110       8438.93359   0.0225   0.5353       5306.99023        824.04840
    120       8414.62500   0.0239   0.6755       7225.95020       1122.01685
    130       8483.81934   0.0242   0.6521       7030.71875       1091.70215
    140       8521.77734   0.0246   0.4842       6202.95068        963.16956
    150       7885.24365   0.0241   0.5429       5788.59229        898.82965
    160       7396.60840   0.0251   0.5029       5963.49902        925.98846
    170       7198.86377   0.0249   0.5281       5968.65137        926.78851
    180       7944.97412   0.0247   0.4568       5432.99561        843.61401
    190       8256.20410   0.0255   0.5725       5709.32129        886.52075
    200       9135.41895   0.0260   0.5159       6383.95166        991.27466
    210       6712.31836   0.0202   0.5051       4604.09766        714.90601
    220       7603.90234   0.0210   0.5763       5049.11475        784.00647
    230       7189.67969   0.0217   0.6407       5654.86963        878.06567
    240       6346.52832   0.0220   0.5853       5715.90430        887.54291
    250       7187.26074   0.0222   0.5041       5058.81396        785.51257
    260       6982.14795   0.0226   0.6090       5722.99609        888.64410
    270       7232.94629   0.0229   0.6755       6027.05811        935.85767
    280       7682.17969   0.0242   0.6755       6852.59521       1064.04382
    290       8580.14355   0.0241   0.6755       6434.27197        999.08820
    300       7833.99609   0.0246   0.5959       6549.81738       1017.02966
# Conjugate gradients optimization
#  Step   Current energy Av shift Mx shift   Funcs         Gradient
      0       7833.99609   0.0000   0.0000       1     1.30291e+007
     10       2405.33130   0.0029   0.0957      21          69652.2
     20       2071.56567   0.0039   0.1062      41          43931.6
     30       1976.16431   0.0011   0.0227      62          6533.18
     40       1936.60864   0.0033   0.0761      82           8439.3
     50       1896.22375   0.0024   0.0383     102          4015.38
     60       1877.73608   0.0029   0.0353     122          4300.77
     70       1857.15845   0.0028   0.0407     142          2337.34
     80       1840.98730   0.0029   0.0413     162          2972.18
     90       1830.42151   0.0010   0.0142     182          1940.55
     99       1825.16553   0.0012   0.0178     201          1611.66
