# Supplementary material for: Computational Modeling of complete HOXB13 protein for predicting the functional effect of SNPs and the associated role in hereditary prostate cancer
Source: Sci Rep. 2017 Mar 8;7:43830. doi: 10.1038/srep43830 (PMC5363706; doi:10.1038/srep43830)
Supplement: Supplementary Dataset [file srep43830-s1.zip › SR Supplementary Data Files Complete/HOXB13 Modeller/HOXB13 Modeller/hoxb13.D00000029.d]

# Conjugate gradients optimization
#  Step   Current energy Av shift Mx shift   Funcs         Gradient
      0     418494.50000   0.0000   0.0000       1     1.44119e+007
     10      22616.07617   0.1131   4.1975      21          47621.6
     20      15280.23145   0.0479   1.3239      41          12675.3
     30      12851.80859   0.0295   1.0778      61          8157.09
     40      11464.21387   0.0217   1.1422      81          6241.34
     50      10467.42578   0.1743   5.0568     101          40037.8
     60       7747.66455   0.4893  14.0090     121          32270.5
     70       4960.72461   0.0192   0.7687     141          8200.19
     80       4737.57178   0.0042   0.3399     162           1064.3
     90       4660.87988   0.0016   0.1703     183           713.25
     99       4498.39844   0.0163   0.4565     201           5647.3
# Conjugate gradients optimization
#  Step   Current energy Av shift Mx shift   Funcs         Gradient
      0      46852.32031   0.0000   0.0000       1           567253
     10      44403.56641   0.0312   0.5505      22           220169
     20      40937.98047   0.0128   0.5469      42           113657
     30      40210.38672   0.0013   0.0897      63           116801
     40      37618.67969   0.0085   0.5447      83           393088
     50      36423.32422   0.0024   0.1495     104          66199.6
     60      35647.43750   0.0062   0.2018     124           196180
     70      34693.59375   0.0019   0.1625     145           230614
     80      34137.21484   0.0409   0.7734     165     1.01503e+006
     90      26849.34766   0.0371   1.1141     185           834738
     98      25217.10742   0.0020   0.1314     201          39075.2
# Conjugate gradients optimization
#  Step   Current energy Av shift Mx shift   Funcs         Gradient
      0     128467.28125   0.0000   0.0000       1     3.40367e+006
# Conjugate gradients optimization
#  Step   Current energy Av shift Mx shift   Funcs         Gradient
      0     256003.00000   0.0000   0.0000       1     2.15458e+008
      7     255093.70313   0.0002   0.0063      17      1.4127e+008
# Conjugate gradients optimization
#  Step   Current energy Av shift Mx shift   Funcs         Gradient
      0     255492.28125   0.0000   0.0000       1     1.41281e+008
      1     255481.78125   0.0000   0.0030       8     3.46638e+007
# Conjugate gradients optimization
#  Step   Current energy Av shift Mx shift   Funcs         Gradient
      0     257064.57813   0.0000   0.0000       1     3.46796e+007
      1     257058.10938   0.0000   0.0029       9     2.71044e+007
# Conjugate gradients optimization
#  Step   Current energy Av shift Mx shift   Funcs         Gradient
      0     259530.81250   0.0000   0.0000       1     2.71294e+007
      1     259527.92188   0.0000   0.0060       8     2.85242e+007
# Conjugate gradients optimization
#  Step   Current energy Av shift Mx shift   Funcs         Gradient
      0     261084.78125   0.0000   0.0000       1     2.85497e+007
     10     259828.34375   0.0035   0.0655      26     3.20302e+007
     20     256453.03125   0.0019   0.1620      47      2.1861e+006
     30     253990.60938   0.0186   0.3426      68     1.13617e+007
     40     244660.29688   0.0046   0.1894      89     5.78224e+006
     48     243487.29688   0.0004   0.0063     108     2.02112e+007
# Conjugate gradients optimization
#  Step   Current energy Av shift Mx shift   Funcs         Gradient
      0     252706.42188   0.0000   0.0000       1     2.14466e+007
     10     251087.59375   0.0043   0.0627      24     5.24192e+007
# Conjugate gradients optimization
#  Step   Current energy Av shift Mx shift   Funcs         Gradient
      0     293490.03125   0.0000   0.0000       1     2.90967e+007
     10     262953.53125   0.0189   0.3554      23     2.47661e+007
     15     262485.43750   0.0000   0.0007      64     1.62748e+009
# Conjugate gradients optimization
#  Step   Current energy Av shift Mx shift   Funcs         Gradient
      0     271062.40625   0.0000   0.0000       1      1.6334e+009
      1     271060.18750   0.0000   0.0001      11     6.37198e+007
# Molecular dynamics simulation at 150.00 K
#  Step   Current energy Av shift Mx shift   Kinetic energy    Kinetic temp.
      0     271060.18750   0.0000   0.0000        941.91656        146.25706
     10     258963.68750   0.0677   0.6492      26779.88281       4158.27393
     20     248118.04688   0.0599   0.6755      23979.01563       3723.36646
     30     236058.62500   0.0491   0.6369      17751.72266       2756.41699
     40     226312.09375   0.0466   0.6267      18428.02539       2861.43066
     50     219656.28125   0.0432   0.6755      17325.42773       2690.22363
# Molecular dynamics simulation at 400.00 K
#  Step   Current energy Av shift Mx shift   Kinetic energy    Kinetic temp.
      0     219656.28125   0.0000   0.0000        966.02148        149.99998
     10     210310.85938   0.0419   0.6171      17342.06250       2692.80664
     20     201078.17188   0.0435   0.6200      17451.74805       2709.83813
     30     193121.57813   0.0425   0.6755      16796.46289       2608.08813
     40     187270.70313   0.0409   0.6755      15474.53223       2402.82397
     50     180781.78125   0.0419   0.5937      16621.39063       2580.90356
# Molecular dynamics simulation at 1000.00 K
#  Step   Current energy Av shift Mx shift   Kinetic energy    Kinetic temp.
      0     180781.78125   0.0000   0.0000       2576.05688        399.99988
     10     173765.65625   0.0411   0.5885      15604.95605       2423.07568
     20     167920.45313   0.0471   0.6755      19337.18164       3002.60083
     30     160197.32813   0.0472   0.6755      19116.49023       2968.33276
     40     153574.85938   0.0482   0.6755      20316.51953       3154.66846
     50     148500.06250   0.0467   0.6755      18308.59180       2842.88550
# Molecular dynamics simulation at 1000.00 K
#  Step   Current energy Av shift Mx shift   Kinetic energy    Kinetic temp.
      0     148500.06250   0.0000   0.0000       6440.14648       1000.00037
     10     142862.34375   0.0473   0.6755      19492.88086       3026.77710
     20     132951.06250   0.0558   0.5722      20983.71094       3258.26733
     30     127018.23438   0.0669   0.6519      28193.74805       4377.81348
     40     116618.54688   0.0740   0.6755      31266.69922       4854.96875
     50     108883.85156   0.0820   0.6755      37475.33984       5819.02197
     60     101146.13281   0.0871   0.6447      39387.12500       6115.87646
     70      94913.78125   0.0936   0.6385      45021.07813       6990.69434
     80      87745.67188   0.0987   0.6052      48806.39063       7578.46240
     90      82495.05469   0.1018   0.6755      50252.88281       7803.06836
    100      73308.35938   0.1045   0.6218      51111.14453       7936.33545
    110      68129.48438   0.0546   0.6548      17508.54102       2718.65674
    120      63153.43359   0.0615   0.6245      21445.12305       3329.91357
    130      64344.77734   0.0688   0.6755      27101.56250       4208.22314
    140      57695.94141   0.0718   0.6755      27348.24219       4246.52637
    150      57023.05469   0.0757   0.6755      29471.94531       4576.28662
    160      53100.75391   0.0792   0.6082      31108.13867       4830.34814
    170      49311.53516   0.0835   0.6755      34095.73047       5294.24951
    180      46222.23438   0.0855   0.6755      34290.46094       5324.48682
    190      43202.55859   0.0876   0.5642      34258.40625       5319.50928
    200      40799.00000   0.0914   0.6755      37077.86328       5757.30322
    210      37868.33203   0.0542   0.5889      17215.73633       2673.19116
    220      36573.71094   0.0576   0.6045      19199.24023       2981.18188
    230      34932.19922   0.0600   0.5872      19464.08984       3022.30664
    240      33880.18750   0.0622   0.6755      20670.67773       3209.66089
    250      32475.18359   0.0647   0.6216      21284.92188       3305.03809
    260      30859.93945   0.0682   0.6189      24233.11719       3762.82227
    270      30718.31445   0.0701   0.6755      24614.43164       3822.03125
    280      28258.73828   0.0717   0.6062      24900.27539       3866.41602
    290      27075.76172   0.0735   0.6181      25622.61133       3978.57739
    300      25360.05078   0.0753   0.6755      26535.53516       4120.33252
# Molecular dynamics simulation at 800.00 K
#  Step   Current energy Av shift Mx shift   Kinetic energy    Kinetic temp.
      0      25360.05078   0.0000   0.0000       6440.14404       1000.00000
     10      21424.11328   0.0469   0.5549      12392.44043       1924.24890
     20      20588.60547   0.0503   0.5317      14462.79395       2245.72534
     30      22750.03516   0.0520   0.4638      14565.88672       2261.73315
     40      21406.53906   0.0547   0.6250      16563.13281       2571.85742
     50      20628.22266   0.0556   0.6040      16206.53516       2516.48633
     60      20181.22852   0.0567   0.5038      16484.49023       2559.64624
     70      20778.65430   0.0599   0.5971      19072.26172       2961.46509
     80      19643.43555   0.0614   0.6755      19974.74219       3101.59863
     90      18197.56055   0.0619   0.5681      19365.32031       3006.96997
    100      19313.95703   0.0621   0.5651      18676.72852       2900.04834
    110      16209.67188   0.0423   0.5749      10791.70801       1675.69360
    120      17312.40820   0.0450   0.6023      12847.78516       1994.95313
    130      16984.67188   0.0452   0.5935      12436.35938       1931.06848
    140      16400.37695   0.0465   0.5594      12929.27246       2007.60608
    150      15880.43945   0.0476   0.5938      12936.45215       2008.72095
    160      15741.97852   0.0482   0.5121      12741.91113       1978.51343
    170      15732.91309   0.0487   0.4771      12659.53418       1965.72217
    180      15918.93945   0.0502   0.5061      13697.61914       2126.91187
    190      15558.47363   0.0512   0.5234      14109.27539       2190.83228
    200      15970.82324   0.0526   0.6755      15393.92188       2390.30713
    210      13432.80078   0.0383   0.5864       9807.35840       1522.84766
    220      12151.99414   0.0396   0.6351      10363.22461       1609.16040
    230      14031.16113   0.0403   0.6394      10607.09766       1647.02795
    240      13426.10059   0.0418   0.6238      11384.61719       1767.75818
    250      13189.41211   0.0428   0.6107      11224.26465       1742.85925
    260      14096.07715   0.0426   0.4753      10633.38867       1651.11035
    270      14109.04004   0.0448   0.6109      12420.57422       1928.61743
    280      14277.38379   0.0447   0.4698      11434.88379       1775.56335
    290      14597.23926   0.0453   0.4583      11509.83789       1787.20190
    300      14189.02734   0.0465   0.5656      12548.87207       1948.53906
# Molecular dynamics simulation at 500.00 K
#  Step   Current energy Av shift Mx shift   Kinetic energy    Kinetic temp.
      0      14189.02734   0.0000   0.0000       5152.11426        799.99982
     10      11601.11621   0.0357   0.4563       8245.16602       1280.27661
     20      13020.70215   0.0370   0.5641       9085.76855       1410.80212
     30      12003.02734   0.0375   0.4300       8830.45215       1371.15759
     40      12013.95410   0.0388   0.5056      10321.20801       1602.63623
     50      11366.70703   0.0396   0.5000      10148.18066       1575.76917
     60      12636.23047   0.0405   0.5520      10358.62207       1608.44568
     70      12487.14160   0.0405   0.5469      10397.48730       1614.48059
     80      12748.46484   0.0407   0.6107      10109.61816       1569.78137
     90      13309.66504   0.0415   0.4691      10200.40332       1583.87817
    100      11773.08496   0.0414   0.4334       9745.18457       1513.19360
    110      10642.08594   0.0315   0.5090       7196.77734       1117.48706
    120      10165.34473   0.0317   0.5934       7216.60498       1120.56580
    130       9941.81836   0.0331   0.5904       8311.09375       1290.51367
    140       9717.34766   0.0328   0.4272       7170.22510       1113.36414
    150      10465.75977   0.0328   0.5509       7003.18555       1087.42688
    160       9698.69043   0.0343   0.4389       7523.34277       1168.19482
    170       8924.17285   0.0355   0.5873       8145.91992       1264.86609
    180       9578.17480   0.0363   0.5730       8798.02344       1366.12219
    190      10449.51270   0.0364   0.6755       8700.01953       1350.90454
    200      10266.44531   0.0359   0.5613       7987.95898       1240.33850
    210       8145.07324   0.0284   0.5595       6100.18066        947.21185
    220       8592.95703   0.0291   0.5550       5929.32129        920.68146
    230       8712.98145   0.0305   0.5413       6725.22021       1044.26550
    240      10251.44531   0.0304   0.6295       6383.92334        991.27026
    250       9578.27734   0.0330   0.5926       8787.48535       1364.48584
    260      10060.98242   0.0330   0.5900       8157.16895       1266.61279
    270       8970.34180   0.0337   0.5392       8434.68359       1309.70422
    280       9330.12891   0.0336   0.5699       8079.33105       1254.52649
    290       9446.17578   0.0333   0.5147       7466.99658       1159.44556
    300      10283.50293   0.0344   0.5947       8333.71094       1294.02551
# Molecular dynamics simulation at 300.00 K
#  Step   Current energy Av shift Mx shift   Kinetic energy    Kinetic temp.
      0      10283.50293   0.0000   0.0000       3220.07422        500.00034
     10       9300.15820   0.0270   0.5163       5811.30859        902.35693
     20       7634.91895   0.0277   0.4766       5994.58301        930.81506
     30       7778.99561   0.0274   0.4528       5522.74658        857.55017
     40       7268.20752   0.0285   0.6055       6410.27881        995.36267
     50       8306.87207   0.0289   0.5197       6366.71094        988.59760
     60       8038.85352   0.0298   0.5763       7039.92725       1093.13196
     70       8447.74902   0.0294   0.4807       6234.11768        968.00903
     80       8709.22266   0.0303   0.5173       6966.95850       1081.80164
     90       8011.13818   0.0312   0.5823       7624.13281       1183.84509
    100       8359.74219   0.0313   0.5536       7116.11719       1104.96240
    110       7917.09570   0.0231   0.4223       4501.21582        698.93091
    120       8128.85596   0.0238   0.5623       5307.88135        824.18677
    130       9121.39844   0.0246   0.6755       5763.02979        894.86041
    140       7658.40332   0.0245   0.5861       5392.80420        837.37323
    150       7048.56055   0.0246   0.5489       5342.94141        829.63074
    160       8715.51855   0.0254   0.5823       5563.27100        863.84265
    170       8865.18555   0.0257   0.5810       5847.86475        908.03320
    180       7507.81494   0.0271   0.6010       6832.25586       1060.88562
    190       7999.57666   0.0261   0.4465       5340.06641        829.18433
    200       8267.28516   0.0267   0.5169       5978.58496        928.33093
    210       6622.29590   0.0209   0.4802       4256.85010        660.98676
    220       6149.11621   0.0211   0.5927       4212.43359        654.08997
    230       6066.72754   0.0216   0.5192       4482.45215        696.01740
    240       7520.25635   0.0227   0.6356       5228.55225        811.86884
    250       7320.47900   0.0229   0.5870       5303.96387        823.57843
    260       7883.54541   0.0228   0.5872       5167.74316        802.42664
    270       7185.33252   0.0234   0.6115       5361.94482        832.58148
    280       6749.61621   0.0236   0.6025       5138.39111        797.86896
    290       6490.67041   0.0238   0.4982       5025.90381        780.40240
    300       6570.22852   0.0237   0.5053       4822.56494        748.82874
# Conjugate gradients optimization
#  Step   Current energy Av shift Mx shift   Funcs         Gradient
      0       6570.22852   0.0000   0.0000       1     7.81943e+006
     10       2401.68066   0.0047   0.0738      21            78785
     20       2188.06982   0.0067   0.1218      41          23736.5
     30       2098.46606   0.0042   0.0706      61          10720.4
     40       2047.64563   0.0053   0.0893      81          7013.98
     50       2017.72351   0.0030   0.0569     101           5935.2
     60       1993.00891   0.0023   0.0322     121          3324.89
     70       1977.79883   0.0025   0.0357     141          2717.01
     79       1969.67578   0.0005   0.0068     159          1286.76
