# Supplementary material for: Computational Modeling of complete HOXB13 protein for predicting the functional effect of SNPs and the associated role in hereditary prostate cancer
Source: Sci Rep. 2017 Mar 8;7:43830. doi: 10.1038/srep43830 (PMC5363706; doi:10.1038/srep43830)
Supplement: Supplementary Dataset [file srep43830-s1.zip › SR Supplementary Data Files Complete/HOXB13 Modeller/HOXB13 Modeller/hoxb13.D00000030.d]

# Conjugate gradients optimization
#  Step   Current energy Av shift Mx shift   Funcs         Gradient
      0     427752.15625   0.0000   0.0000       1     1.46715e+007
     10      24368.11523   0.1572   5.7431      21          59420.5
     20      15580.65332   0.1835   4.5897      41          19819.7
     30       9728.67773   0.3522   9.6194      61          49095.3
     40       6978.68848   0.0440   0.9261      81           2713.7
     50       6386.69629   0.0204   0.7492     101           4378.6
     60       6037.08740   0.0067   0.2776     122          1066.23
     70       5763.63281   0.0027   0.2042     142          690.663
     80       5227.23730   0.2145   4.5229     163            12350
     90       3790.98022   0.0145   0.7793     183          1951.83
     99       3599.80029   0.0311   0.7351     201          48592.6
# Conjugate gradients optimization
#  Step   Current energy Av shift Mx shift   Funcs         Gradient
      0      37669.50781   0.0000   0.0000       1           362621
      9      36968.67578   0.0000   0.0003      26           498901
# Conjugate gradients optimization
#  Step   Current energy Av shift Mx shift   Funcs         Gradient
      0     186728.17188   0.0000   0.0000       1      1.2477e+007
      1     186728.17188   0.0000   0.0000      13     4.13153e+006
# Conjugate gradients optimization
#  Step   Current energy Av shift Mx shift   Funcs         Gradient
      0     374037.18750   0.0000   0.0000       1     1.65324e+007
     10     361189.65625   0.0386   0.7745      21     3.35226e+007
     20     342505.37500   0.0106   0.3673      41     4.35294e+007
     30     336141.81250   0.0308   0.5357      61     5.11262e+007
     40     326567.37500   0.0038   0.1293      82      6.1932e+006
     50     324291.06250   0.0009   0.0273     102     1.08507e+007
     60     319770.53125   0.0077   0.1428     123       1.735e+007
     70     233248.56250   0.2556   4.0262     143     5.52922e+007
     80     208347.84375   0.0045   0.1143     163     5.22437e+007
     90     198342.45313   0.0063   0.2027     183     1.30672e+007
     99     193422.18750   0.0042   0.2429     201     3.43333e+006
# Conjugate gradients optimization
#  Step   Current energy Av shift Mx shift   Funcs         Gradient
      0     193790.56250   0.0000   0.0000       1     9.46028e+006
      9     192802.73438   0.0002   0.0049      20     2.04058e+007
# Conjugate gradients optimization
#  Step   Current energy Av shift Mx shift   Funcs         Gradient
      0     198799.84375   0.0000   0.0000       1     2.06037e+007
     10     196498.51563   0.0060   0.1588      22     6.11073e+006
     20     192447.37500   0.0053   0.1168      44     3.39952e+006
     30     189549.84375   0.0193   0.4743      65     2.25139e+007
     40     185141.09375   0.0658   1.4811      86      2.5468e+007
     50     181516.21875   0.0030   0.0707     107     4.46414e+006
     60     180699.12500   0.0004   0.0381     127     5.96033e+006
     70     180080.32813   0.0018   0.0327     147     2.57607e+006
     80     179013.87500   0.0045   0.0851     169     5.08123e+006
     84     178644.85938   0.0004   0.0070     177     3.32421e+006
# Conjugate gradients optimization
#  Step   Current energy Av shift Mx shift   Funcs         Gradient
      0     184847.00000   0.0000   0.0000       1     3.44162e+006
      1     184846.54688   0.0000   0.0048       9     1.55177e+007
# Conjugate gradients optimization
#  Step   Current energy Av shift Mx shift   Funcs         Gradient
      0     186305.34375   0.0000   0.0000       1     1.55376e+007
      2     186284.10938   0.0000   0.0055       9     1.48314e+006
# Conjugate gradients optimization
#  Step   Current energy Av shift Mx shift   Funcs         Gradient
      0     196424.45313   0.0000   0.0000       1      3.1177e+006
     10     191743.95313   0.0094   0.1042      21     1.69545e+007
     19     188954.42188   0.0006   0.0075      42     5.75877e+007
# Conjugate gradients optimization
#  Step   Current energy Av shift Mx shift   Funcs         Gradient
      0     216052.23438   0.0000   0.0000       1     6.71658e+007
     10     201662.64063   0.0058   0.1362      24     1.52794e+007
     20     199032.68750   0.0109   0.1304      44     1.43454e+007
     30     197194.57813   0.0044   0.0818      64     7.63685e+006
     40     195265.06250   0.0008   0.0283      84     2.76768e+006
     50     194377.57813   0.0019   0.0243     105     9.49955e+006
     60     191642.04688   0.0290   0.3824     127     7.34591e+006
     70     186174.34375   0.0098   0.2321     148     7.50667e+006
     80     182910.67188   0.0100   0.1264     168     8.99539e+006
     90     180683.25000   0.0133   0.1850     188     1.20507e+007
     97     179125.65625   0.0039   0.1456     201     1.93018e+006
# Conjugate gradients optimization
#  Step   Current energy Av shift Mx shift   Funcs         Gradient
      0     179521.10938   0.0000   0.0000       1     2.10775e+006
     10     178580.79688   0.0015   0.0373      21     1.60189e+006
     20     177572.15625   0.0012   0.0417      42     9.45165e+006
     30     176742.93750   0.0009   0.0213      64     1.08496e+006
# Molecular dynamics simulation at 150.00 K
#  Step   Current energy Av shift Mx shift   Kinetic energy    Kinetic temp.
      0     176339.51563   0.0000   0.0000        975.12115        151.41295
     10     181505.73438   0.0376   0.6755       9991.74707       1551.47876
     20     177219.70313   0.0424   0.6755      13896.58691       2157.80688
     30     172973.34375   0.0388   0.6446      13052.04004       2026.66895
     40     169829.79688   0.0372   0.6692      13975.23926       2170.01978
     50     163409.29688   0.0348   0.6684      12504.04102       1941.57788
# Molecular dynamics simulation at 400.00 K
#  Step   Current energy Av shift Mx shift   Kinetic energy    Kinetic temp.
      0     163409.29688   0.0000   0.0000        966.02081        149.99988
     10     163801.01563   0.0349   0.6755      13479.78906       2093.08813
     20     158717.93750   0.0372   0.6537      14937.66504       2319.46143
     30     149282.43750   0.0373   0.6755      15225.78711       2364.19971
     40     146502.37500   0.0360   0.6519      13676.14746       2123.57788
     50     144283.79688   0.0352   0.6755      12953.24707       2011.32874
# Molecular dynamics simulation at 1000.00 K
#  Step   Current energy Av shift Mx shift   Kinetic energy    Kinetic temp.
      0     144283.79688   0.0000   0.0000       2576.05469        399.99954
     10     139063.42188   0.0349   0.5781      12713.31738       1974.07349
     20     133793.95313   0.0415   0.6415      16411.58984       2548.32642
     30     131117.45313   0.0417   0.6755      15404.72852       2391.98511
     40     127319.47656   0.0432   0.6755      17237.36523       2676.54956
     50     123192.03906   0.0429   0.6755      17502.11523       2717.65894
# Molecular dynamics simulation at 1000.00 K
#  Step   Current energy Av shift Mx shift   Kinetic energy    Kinetic temp.
      0     123192.03906   0.0000   0.0000       6440.14111        999.99951
     10     116791.27344   0.0399   0.6755      14304.50684       2221.14697
     20     111648.23438   0.0493   0.6545      18544.02539       2879.44263
     30     105999.39063   0.0573   0.6569      21766.67969       3379.84351
     40     101093.53906   0.0659   0.6755      27449.45508       4262.24219
     50      94913.25781   0.0717   0.6755      29755.81445       4620.36475
     60      88296.73438   0.0776   0.6250      33215.39453       5157.55469
     70      84317.25781   0.0833   0.6755      37608.96484       5839.77051
     80      79006.03906   0.0874   0.6755      38766.71094       6019.54102
     90      73686.10156   0.0934   0.6755      44164.10156       6857.62646
    100      65434.41406   0.0962   0.6135      45019.83984       6990.50195
    110      60355.98828   0.0524   0.6538      18554.77539       2881.11182
    120      57680.79688   0.0579   0.6755      21205.28320       3292.67212
    130      56264.81250   0.0632   0.6755      23861.35938       3705.09717
    140      54241.31641   0.0670   0.6755      24897.34180       3865.96045
    150      50356.33203   0.0710   0.6727      26261.01563       4077.70630
    160      46980.02344   0.0743   0.5650      27879.58203       4329.03076
    170      43460.84766   0.0778   0.6755      29832.57422       4632.28369
    180      41115.43750   0.0802   0.6755      31293.45313       4859.12305
    190      39928.58203   0.0825   0.6755      32242.66992       5006.51367
    200      39203.52734   0.0865   0.6755      35743.99609       5550.18604
    210      34410.88672   0.0496   0.6755      16073.40918       2495.81519
    220      34509.42969   0.0532   0.6130      17546.29297       2724.51880
    230      34439.49609   0.0559   0.6755      19546.37109       3035.08301
    240      31107.92773   0.0584   0.5709      20085.57422       3118.80811
    250      30530.87891   0.0612   0.6755      21473.75586       3334.35962
    260      29393.16211   0.0624   0.6755      20990.91797       3259.38647
    270      29117.91211   0.0644   0.5848      21715.14063       3371.84082
    280      26621.92578   0.0666   0.6755      22704.83008       3525.51587
    290      27555.20508   0.0691   0.6294      23842.46484       3702.16333
    300      24934.39648   0.0704   0.6257      24494.14258       3803.35327
# Molecular dynamics simulation at 800.00 K
#  Step   Current energy Av shift Mx shift   Kinetic energy    Kinetic temp.
      0      24934.39648   0.0000   0.0000       6440.14355        999.99994
     10      20690.57031   0.0450   0.5517      12208.75195       1895.72656
     20      21820.42383   0.0474   0.5665      13216.93945       2052.27393
     30      20029.44531   0.0495   0.5662      14040.77344       2180.19556
     40      18735.41602   0.0520   0.5094      15329.49121       2380.30249
     50      19535.83203   0.0528   0.4533      14890.04980       2312.06787
     60      19177.91406   0.0550   0.5776      16300.87891       2531.13574
     70      19783.33984   0.0553   0.5230      15527.35352       2411.02588
     80      18861.04102   0.0569   0.6313      16410.41602       2548.14429
     90      18908.52539   0.0582   0.5971      17213.68359       2672.87256
    100      18535.02344   0.0598   0.5494      17943.61914       2786.21387
    110      15772.95996   0.0404   0.6521      10568.42285       1641.02271
    120      16648.18945   0.0415   0.6755      11056.17773       1716.75940
    130      15706.12793   0.0429   0.4947      11055.75195       1716.69324
    140      14891.32910   0.0438   0.5521      11434.07129       1775.43713
    150      15797.36523   0.0460   0.5464      12850.07422       1995.30847
    160      15632.21289   0.0463   0.5608      12339.26367       1915.99182
    170      14126.34277   0.0467   0.5672      12126.07227       1882.88831
    180      14890.98730   0.0494   0.5137      13904.43262       2159.02515
    190      16055.26465   0.0500   0.5017      13698.22266       2127.00562
    200      17051.09180   0.0515   0.6755      15510.59961       2408.42432
    210      11943.23730   0.0356   0.4924       8321.33594       1292.10400
    220      12371.84277   0.0369   0.5472       8725.17285       1354.81018
    230      12563.72461   0.0377   0.5681       9063.31055       1407.31482
    240      15013.16602   0.0388   0.5440       9518.49316       1477.99377
    250      12415.41797   0.0397   0.5666       9966.69336       1547.58862
    260      11400.10449   0.0397   0.4595       9003.39355       1398.01123
    270      12133.37012   0.0409   0.5123       9765.11621       1516.28845
    280      12397.88477   0.0411   0.6205       9835.50293       1527.21790
    290      11260.46680   0.0425   0.6755      10794.84180       1676.18018
    300      12249.95703   0.0424   0.5031      10023.71680       1556.44299
# Molecular dynamics simulation at 500.00 K
#  Step   Current energy Av shift Mx shift   Kinetic energy    Kinetic temp.
      0      12249.95703   0.0000   0.0000       5152.11719        800.00031
     10       9502.96875   0.0341   0.5629       7192.44092       1116.81372
     20      10302.84668   0.0356   0.5125       7923.97119       1230.40283
     30      10052.44824   0.0361   0.6090       7841.82178       1217.64697
     40      10029.27734   0.0370   0.5302       8096.97510       1257.26611
     50       9785.67285   0.0375   0.5161       8310.16113       1290.36877
     60      10309.41309   0.0375   0.5569       8047.12402       1249.52551
     70      10627.94141   0.0393   0.6755       9304.25000       1444.72705
     80      11851.79395   0.0391   0.5174       8615.89844       1337.84253
     90       9813.54785   0.0399   0.5362       8822.13770       1369.86646
    100       9283.09668   0.0407   0.6755      10024.07715       1556.49890
    110       8492.92676   0.0286   0.5158       5509.57520        855.50494
    120       8587.05273   0.0285   0.4378       5006.74805        777.42798
    130       9222.73242   0.0297   0.5988       6058.43604        940.72992
    140       8236.34180   0.0306   0.4946       6111.55469        948.97797
    150       8235.79980   0.0305   0.5558       5756.50977        893.84796
    160       8183.72852   0.0312   0.4777       6099.90088        947.16840
    170       9279.62012   0.0322   0.5732       6808.02344       1057.12280
    180       7587.34131   0.0332   0.6755       7717.37695       1198.32361
    190       8445.07910   0.0332   0.6309       7106.92285       1103.53479
    200       8610.60449   0.0339   0.5817       7444.55078       1155.96033
    210       7629.53418   0.0271   0.6199       6075.14697        943.32471
    220       7873.01172   0.0264   0.5015       4815.89746        747.79346
    230       8612.54883   0.0280   0.4981       5661.41699        879.08234
    240       8128.15332   0.0283   0.5851       5759.44043        894.30304
    250       7711.08057   0.0289   0.5198       5921.06934        919.40015
    260       7831.07080   0.0285   0.4683       5312.12109        824.84509
    270       7864.86816   0.0298   0.6010       6320.17236        981.37128
    280       7763.72217   0.0294   0.4493       5512.17041        855.90796
    290       7737.16455   0.0301   0.5674       5973.81885        927.59088
    300       8013.72559   0.0314   0.6755       7102.81738       1102.89734
# Molecular dynamics simulation at 300.00 K
#  Step   Current energy Av shift Mx shift   Kinetic energy    Kinetic temp.
      0       8013.72559   0.0000   0.0000       3220.07178        499.99997
     10       7077.85742   0.0244   0.4709       4604.55908        714.97766
     20       7105.29932   0.0250   0.4740       4719.02979        732.75220
     30       6450.12305   0.0252   0.3909       4467.55078        693.70355
     40       6952.19336   0.0261   0.4506       4979.30811        773.16718
     50       6561.90186   0.0274   0.5612       5811.02295        902.31256
     60       7237.92871   0.0268   0.4820       5060.27979        785.74017
     70       6899.59277   0.0281   0.5515       5796.07031        899.99078
     80       8092.00000   0.0278   0.3702       5141.54688        798.35901
     90       7380.70752   0.0281   0.5644       5755.56543        893.70135
    100       7737.72803   0.0291   0.5245       6098.39404        946.93439
    110       6358.28516   0.0220   0.5191       4495.74219        698.08099
    120       5927.72607   0.0221   0.5190       4411.44922        684.99231
    130       7443.67139   0.0222   0.4581       4173.41162        648.03076
    140       7361.91748   0.0231   0.5595       4947.91602        768.29272
    150       8213.79297   0.0237   0.4857       4663.93311        724.19702
    160       7706.38525   0.0245   0.5185       5275.07324        819.09241
    170       7816.90967   0.0251   0.4935       5868.00586        911.16064
    180       6731.38574   0.0254   0.4554       5680.91211        882.10950
    190       7159.43213   0.0263   0.5549       6378.87061        990.48572
    200       8390.13574   0.0264   0.6205       6593.16797       1023.76093
    210       6493.00586   0.0207   0.5543       4851.10449        753.26025
    220       6667.52441   0.0208   0.5516       4598.43555        714.02679
    230       7003.14063   0.0209   0.5249       4727.20068        734.02094
    240       5956.79736   0.0212   0.6161       4805.56689        746.18933
    250       6143.47949   0.0216   0.4721       4583.15771        711.65454
    260       6164.30664   0.0223   0.5474       4697.07520        729.34320
    270       6643.17480   0.0226   0.6144       5224.62549        811.25909
    280       6751.28662   0.0223   0.4974       4544.34375        705.62762
    290       6966.55859   0.0236   0.6755       5756.78320        893.89044
    300       6467.40186   0.0236   0.5015       5133.33301        797.08356
# Conjugate gradients optimization
#  Step   Current energy Av shift Mx shift   Funcs         Gradient
      0       6467.40186   0.0000   0.0000       1     9.23003e+006
     10       2233.60010   0.0046   0.1778      21          76694.2
     20       2026.68823   0.0045   0.0827      41          26520.3
     30       1947.04968   0.0035   0.0548      61          12410.4
     40       1899.84253   0.0034   0.0612      81          8448.01
     50       1869.13989   0.0037   0.0530     101          6193.24
