# Supplementary material for: Computational Modeling of complete HOXB13 protein for predicting the functional effect of SNPs and the associated role in hereditary prostate cancer
Source: Sci Rep. 2017 Mar 8;7:43830. doi: 10.1038/srep43830 (PMC5363706; doi:10.1038/srep43830)
Supplement: Supplementary Dataset [file srep43830-s1.zip › SR Supplementary Data Files Complete/HOXB13 Modeller/HOXB13 Modeller/hoxb13.ini]

EXPDTA    THEORETICAL MODEL, MODELLER 9.17 2016/07/18 10:41:21
REMARK   6 MODELLER BEST TEMPLATE % SEQ ID:  80.822
ATOM      1  N   MET     1     -20.987   0.634  10.855  1.00  0.00           N
ATOM      2  CA  MET     1     -22.173  -0.083  10.311  1.00  0.00           C
ATOM      3  CB  MET     1     -21.911  -1.115  10.120  1.00  0.00           C
ATOM      4  CG  MET     1     -23.039  -2.004   9.548  1.00  0.00           C
ATOM      5  SD  MET     1     -22.434  -3.702   9.286  1.00  0.00           S
ATOM      6  CE  MET     1     -23.960  -4.449   8.632  1.00  0.00           C
ATOM      7  C   MET     1     -23.321  -0.030  11.320  1.00  0.00           C
ATOM      8  O   MET     1     -23.597  -0.998  12.000  1.00  0.00           O
ATOM      9  N   GLU     2     -24.478  -0.634  10.986  1.00  0.00           N
ATOM     10  CA  GLU     2     -25.655  -0.674  11.827  1.00  0.00           C
ATOM     11  CB  GLU     2     -26.131   0.759  12.187  1.00  0.00           C
ATOM     12  CG  GLU     2     -27.394   0.842  13.091  1.00  0.00           C
ATOM     13  CD  GLU     2     -27.865   2.254  13.446  1.00  0.00           C
ATOM     14  OE1 GLU     2     -28.888   2.306  14.178  1.00  0.00           O
ATOM     15  OE2 GLU     2     -27.251   3.252  13.000  1.00  0.00           O
ATOM     16  C   GLU     2     -26.724  -1.449  11.071  1.00  0.00           C
ATOM     17  O   GLU     2     -26.503  -1.909   9.951  1.00  0.00           O
ATOM     18  N   PRO     3     -27.918  -1.609  11.680  1.00  0.00           N
ATOM     19  CA  PRO     3     -29.045  -2.320  11.100  1.00  0.00           C
ATOM     20  CD  PRO     3     -28.223  -1.044  12.994  1.00  0.00           C
ATOM     21  CB  PRO     3     -29.959  -2.550  12.317  1.00  0.00           C
ATOM     22  CG  PRO     3     -29.705  -1.337  13.218  1.00  0.00           C
ATOM     23  C   PRO     3     -29.736  -1.467  10.020  1.00  0.00           C
ATOM     24  O   PRO     3     -29.349  -0.320   9.789  1.00  0.00           O
ATOM     25  N   GLY     4     -30.802  -2.058   9.425  1.00  0.00           N
ATOM     26  CA  GLY     4     -31.611  -1.454   8.382  1.00  0.00           C
ATOM     27  C   GLY     4     -32.688  -2.415   7.984  1.00  0.00           C
ATOM     28  O   GLY     4     -32.780  -3.516   8.522  1.00  0.00           O
ATOM     29  N   ASN     5     -33.547  -2.027   7.021  1.00  0.00           N
ATOM     30  CA  ASN     5     -34.644  -2.847   6.527  1.00  0.00           C
ATOM     31  CB  ASN     5     -35.603  -3.254   7.691  1.00  0.00           C
ATOM     32  CG  ASN     5     -36.789  -4.122   7.256  1.00  0.00           C
ATOM     33  OD1 ASN     5     -37.639  -4.529   8.049  1.00  0.00           O
ATOM     34  ND2 ASN     5     -36.847  -4.436   5.942  1.00  0.00           N
ATOM     35  C   ASN     5     -35.327  -2.001   5.458  1.00  0.00           C
ATOM     36  O   ASN     5     -34.906  -0.878   5.194  1.00  0.00           O
ATOM     37  N   TYR     6     -36.392  -2.536   4.832  1.00  0.00           N
ATOM     38  CA  TYR     6     -37.162  -1.876   3.792  1.00  0.00           C
ATOM     39  CB  TYR     6     -36.259  -1.462   2.589  1.00  0.00           C
ATOM     40  CG  TYR     6     -37.027  -0.771   1.486  1.00  0.00           C
ATOM     41  CD1 TYR     6     -37.181   0.627   1.491  1.00  0.00           C
ATOM     42  CD2 TYR     6     -37.661  -1.522   0.480  1.00  0.00           C
ATOM     43  CE1 TYR     6     -37.973   1.257   0.520  1.00  0.00           C
ATOM     44  CE2 TYR     6     -38.454  -0.891  -0.489  1.00  0.00           C
ATOM     45  CZ  TYR     6     -38.612   0.497  -0.465  1.00  0.00           C
ATOM     46  OH  TYR     6     -39.429   1.135  -1.416  1.00  0.00           O
ATOM     47  C   TYR     6     -38.261  -2.849   3.383  1.00  0.00           C
ATOM     48  O   TYR     6     -38.354  -3.951   3.919  1.00  0.00           O
ATOM     49  N   ALA     7     -39.113  -2.450   2.417  1.00  0.00           N
ATOM     50  CA  ALA     7     -40.212  -3.253   1.913  1.00  0.00           C
ATOM     51  CB  ALA     7     -41.104  -3.668   3.106  1.00  0.00           C
ATOM     52  C   ALA     7     -41.043  -2.575   0.810  1.00  0.00           C
ATOM     53  O   ALA     7     -40.792  -1.445   0.394  1.00  0.00           O
ATOM     54  N   THR     8     -42.082  -3.283   0.303  1.00  0.00           N
ATOM     55  CA  THR     8     -43.007  -2.851  -0.743  1.00  0.00           C
ATOM     56  CB  THR     8     -42.323  -2.394  -2.079  1.00  0.00           C
ATOM     57  OG1 THR     8     -43.274  -1.986  -3.058  1.00  0.00           O
ATOM     58  CG2 THR     8     -41.389  -3.416  -2.737  1.00  0.00           C
ATOM     59  C   THR     8     -43.978  -3.998  -0.944  1.00  0.00           C
ATOM     60  O   THR     8     -43.872  -5.025  -0.277  1.00  0.00           O
ATOM     61  N   LEU     9     -44.943  -3.845  -1.869  1.00  0.00           N
ATOM     62  CA  LEU     9     -45.949  -4.843  -2.185  1.00  0.00           C
ATOM     63  CB  LEU     9     -46.778  -5.224  -0.926  1.00  0.00           C
ATOM     64  CG  LEU     9     -47.895  -6.280  -1.099  1.00  0.00           C
ATOM     65  CD1 LEU     9     -48.608  -6.533   0.238  1.00  0.00           C
ATOM     66  CD2 LEU     9     -47.372  -7.601  -1.682  1.00  0.00           C
ATOM     67  C   LEU     9     -46.814  -4.237  -3.276  1.00  0.00           C
ATOM     68  O   LEU     9     -46.579  -3.108  -3.705  1.00  0.00           O
ATOM     69  N   ASP    10     -47.836  -4.972  -3.753  1.00  0.00           N
ATOM     70  CA  ASP    10     -48.743  -4.531  -4.789  1.00  0.00           C
ATOM     71  CB  ASP    10     -47.965  -4.116  -6.079  1.00  0.00           C
ATOM     72  CG  ASP    10     -48.888  -3.645  -7.193  1.00  0.00           C
ATOM     73  OD1 ASP    10     -48.367  -3.286  -8.279  1.00  0.00           O
ATOM     74  OD2 ASP    10     -50.096  -3.461  -6.910  1.00  0.00           O
ATOM     75  C   ASP    10     -49.727  -5.686  -4.997  1.00  0.00           C
ATOM     76  O   ASP    10     -49.631  -6.721  -4.334  1.00  0.00           O
ATOM     77  N   GLY    11     -50.686  -5.514  -5.928  1.00  0.00           N
ATOM     78  CA  GLY    11     -51.706  -6.485  -6.270  1.00  0.00           C
ATOM     79  C   GLY    11     -52.577  -5.916  -7.346  1.00  0.00           C
ATOM     80  O   GLY    11     -52.369  -4.791  -7.796  1.00  0.00           O
ATOM     81  N   ALA    12     -53.590  -6.680  -7.799  1.00  0.00           N
ATOM     82  CA  ALA    12     -54.521  -6.268  -8.840  1.00  0.00           C
ATOM     83  CB  ALA    12     -53.709  -5.869 -10.093  1.00  0.00           C
ATOM     84  C   ALA    12     -55.594  -7.315  -9.186  1.00  0.00           C
ATOM     85  O   ALA    12     -55.656  -8.408  -8.626  1.00  0.00           O
ATOM     86  N   LYS    13     -56.488  -6.981 -10.149  1.00  0.00           N
ATOM     87  CA  LYS    13     -57.588  -7.805 -10.645  1.00  0.00           C
ATOM     88  CB  LYS    13     -58.559  -8.210  -9.497  1.00  0.00           C
ATOM     89  CG  LYS    13     -59.761  -9.084  -9.912  1.00  0.00           C
ATOM     90  CD  LYS    13     -60.682  -9.450  -8.734  1.00  0.00           C
ATOM     91  CE  LYS    13     -61.870 -10.319  -9.171  1.00  0.00           C
ATOM     92  NZ  LYS    13     -62.715 -10.642  -8.024  1.00  0.00           N
ATOM     93  C   LYS    13     -58.305  -7.003 -11.717  1.00  0.00           C
ATOM     94  O   LYS    13     -57.924  -5.875 -12.018  1.00  0.00           O
ATOM     95  N   ASP    14     -59.365  -7.581 -12.316  1.00  0.00           N
ATOM     96  CA  ASP    14     -60.166  -6.968 -13.356  1.00  0.00           C
ATOM     97  CB  ASP    14     -59.279  -6.529 -14.564  1.00  0.00           C
ATOM     98  CG  ASP    14     -60.087  -5.879 -15.678  1.00  0.00           C
ATOM     99  OD1 ASP    14     -59.472  -5.487 -16.701  1.00  0.00           O
ATOM    100  OD2 ASP    14     -61.287  -5.601 -15.441  1.00  0.00           O
ATOM    101  C   ASP    14     -61.240  -7.999 -13.711  1.00  0.00           C
ATOM    102  O   ASP    14     -61.282  -9.089 -13.136  1.00  0.00           O
ATOM    103  N   ILE    15     -62.124  -7.659 -14.670  1.00  0.00           N
ATOM    104  CA  ILE    15     -63.209  -8.493 -15.146  1.00  0.00           C
ATOM    105  CB  ILE    15     -64.163  -8.963 -13.994  1.00  0.00           C
ATOM    106  CG1 ILE    15     -65.332  -9.857 -14.482  1.00  0.00           C
ATOM    107  CG2 ILE    15     -64.651  -7.818 -13.078  1.00  0.00           C
ATOM    108  CD1 ILE    15     -66.275 -10.324 -13.360  1.00  0.00           C
ATOM    109  C   ILE    15     -63.926  -7.691 -16.219  1.00  0.00           C
ATOM    110  O   ILE    15     -63.541  -6.562 -16.518  1.00  0.00           O
ATOM    111  N   GLU    16     -64.987  -8.256 -16.825  1.00  0.00           N
ATOM    112  CA  GLU    16     -65.767  -7.616 -17.862  1.00  0.00           C
ATOM    113  CB  GLU    16     -64.873  -7.221 -19.068  1.00  0.00           C
ATOM    114  CG  GLU    16     -65.605  -6.521 -20.249  1.00  0.00           C
ATOM    115  CD  GLU    16     -64.724  -6.131 -21.439  1.00  0.00           C
ATOM    116  OE1 GLU    16     -65.330  -5.567 -22.387  1.00  0.00           O
ATOM    117  OE2 GLU    16     -63.499  -6.394 -21.426  1.00  0.00           O
ATOM    118  C   GLU    16     -66.863  -8.589 -18.269  1.00  0.00           C
ATOM    119  O   GLU    16     -66.961  -9.694 -17.736  1.00  0.00           O
ATOM    120  N   GLY    17     -67.717  -8.190 -19.236  1.00  0.00           N
ATOM    121  CA  GLY    17     -68.816  -8.994 -19.741  1.00  0.00           C
ATOM    122  C   GLY    17     -69.537  -8.221 -20.801  1.00  0.00           C
ATOM    123  O   GLY    17     -69.171  -7.091 -21.116  1.00  0.00           O
ATOM    124  N   LEU    18     -70.596  -8.810 -21.392  1.00  0.00           N
ATOM    125  CA  LEU    18     -71.397  -8.188 -22.437  1.00  0.00           C
ATOM    126  CB  LEU    18     -70.520  -7.798 -23.659  1.00  0.00           C
ATOM    127  CG  LEU    18     -71.228  -7.124 -24.859  1.00  0.00           C
ATOM    128  CD1 LEU    18     -70.217  -6.808 -25.971  1.00  0.00           C
ATOM    129  CD2 LEU    18     -71.989  -5.852 -24.455  1.00  0.00           C
ATOM    130  C   LEU    18     -72.469  -9.200 -22.802  1.00  0.00           C
ATOM    131  O   LEU    18     -72.519 -10.290 -22.234  1.00  0.00           O
ATOM    132  N   LEU    19     -73.354  -8.864 -23.759  1.00  0.00           N
ATOM    133  CA  LEU    19     -74.428  -9.720 -24.213  1.00  0.00           C
ATOM    134  CB  LEU    19     -75.363 -10.118 -23.038  1.00  0.00           C
ATOM    135  CG  LEU    19     -76.566 -11.036 -23.362  1.00  0.00           C
ATOM    136  CD1 LEU    19     -77.379 -11.326 -22.092  1.00  0.00           C
ATOM    137  CD2 LEU    19     -76.140 -12.351 -24.033  1.00  0.00           C
ATOM    138  C   LEU    19     -75.161  -8.939 -25.289  1.00  0.00           C
ATOM    139  O   LEU    19     -74.793  -7.808 -25.602  1.00  0.00           O
ATOM    140  N   GLY    20     -76.220  -9.524 -25.881  1.00  0.00           N
ATOM    141  CA  GLY    20     -77.015  -8.906 -26.920  1.00  0.00           C
ATOM    142  C   GLY    20     -78.099  -9.854 -27.330  1.00  0.00           C
ATOM    143  O   GLY    20     -78.203 -10.959 -26.802  1.00  0.00           O
ATOM    144  N   ALA    21     -78.949  -9.451 -28.296  1.00  0.00           N
ATOM    145  CA  ALA    21     -80.051 -10.257 -28.802  1.00  0.00           C
ATOM    146  CB  ALA    21     -80.942 -10.671 -27.608  1.00  0.00           C
ATOM    147  C   ALA    21     -80.882  -9.579 -29.905  1.00  0.00           C
ATOM    148  O   ALA    21     -80.632  -8.449 -30.321  1.00  0.00           O
ATOM    149  N   GLY    22     -81.921 -10.287 -30.411  1.00  0.00           N
ATOM    150  CA  GLY    22     -82.846  -9.856 -31.457  1.00  0.00           C
ATOM    151  C   GLY    22     -83.839 -10.948 -31.708  1.00  0.00           C
ATOM    152  O   GLY    22     -83.791 -12.001 -31.076  1.00  0.00           O
ATOM    153  N   GLY    23     -84.781 -10.733 -32.648  1.00  0.00           N
ATOM    154  CA  GLY    23     -85.813 -11.696 -33.005  1.00  0.00           C
ATOM    155  C   GLY    23     -86.673 -11.110 -34.081  1.00  0.00           C
ATOM    156  O   GLY    23     -86.452  -9.984 -34.521  1.00  0.00           O
ATOM    157  N   GLY    24     -87.691 -11.861 -34.545  1.00  0.00           N
ATOM    158  CA  GLY    24     -88.613 -11.432 -35.587  1.00  0.00           C
ATOM    159  C   GLY    24     -89.605 -12.524 -35.838  1.00  0.00           C
ATOM    160  O   GLY    24     -89.557 -13.577 -35.206  1.00  0.00           O
ATOM    161  N   ARG    25     -90.547 -12.309 -36.778  1.00  0.00           N
ATOM    162  CA  ARG    25     -91.579 -13.272 -37.135  1.00  0.00           C
ATOM    163  CB  ARG    25     -92.392 -13.697 -35.880  1.00  0.00           C
ATOM    164  CG  ARG    25     -93.525 -14.723 -36.123  1.00  0.00           C
ATOM    165  CD  ARG    25     -94.300 -15.112 -34.852  1.00  0.00           C
ATOM    166  NE  ARG    25     -95.353 -16.104 -35.263  1.00  0.00           N
ATOM    167  CZ  ARG    25     -96.214 -16.656 -34.397  1.00  0.00           C
ATOM    168  NH1 ARG    25     -97.106 -17.524 -34.869  1.00  0.00           N
ATOM    169  NH2 ARG    25     -96.183 -16.382 -33.097  1.00  0.00           N
ATOM    170  C   ARG    25     -92.467 -12.696 -38.230  1.00  0.00           C
ATOM    171  O   ARG    25     -92.271 -11.575 -38.689  1.00  0.00           O
ATOM    172  N   ASN    26     -93.479 -13.474 -38.674  1.00  0.00           N
ATOM    173  CA  ASN    26     -94.425 -13.089 -39.713  1.00  0.00           C
ATOM    174  CB  ASN    26     -93.681 -12.727 -41.039  1.00  0.00           C
ATOM    175  CG  ASN    26     -94.606 -12.310 -42.187  1.00  0.00           C
ATOM    176  OD1 ASN    26     -94.180 -11.994 -43.299  1.00  0.00           O
ATOM    177  ND2 ASN    26     -95.929 -12.290 -41.909  1.00  0.00           N
ATOM    178  C   ASN    26     -95.364 -14.280 -39.861  1.00  0.00           C
ATOM    179  O   ASN    26     -95.210 -15.281 -39.166  1.00  0.00           O
ATOM    180  N   LEU    27     -96.350 -14.183 -40.773  1.00  0.00           N
ATOM    181  CA  LEU    27     -97.333 -15.216 -41.048  1.00  0.00           C
ATOM    182  CB  LEU    27     -98.130 -15.588 -39.767  1.00  0.00           C
ATOM    183  CG  LEU    27     -99.220 -16.679 -39.896  1.00  0.00           C
ATOM    184  CD1 LEU    27     -99.904 -16.919 -38.542  1.00  0.00           C
ATOM    185  CD2 LEU    27     -98.668 -18.000 -40.455  1.00  0.00           C
ATOM    186  C   LEU    27     -98.231 -14.662 -42.140  1.00  0.00           C
ATOM    187  O   LEU    27     -98.035 -13.538 -42.600  1.00  0.00           O
ATOM    188  N   VAL    28     -99.239 -15.437 -42.582  1.00  0.00           N
ATOM    189  CA  VAL    28    -100.174 -15.047 -43.614  1.00  0.00           C
ATOM    190  CB  VAL    28     -99.477 -14.691 -44.970  1.00  0.00           C
ATOM    191  CG1 VAL    28    -100.457 -14.271 -46.088  1.00  0.00           C
ATOM    192  CG2 VAL    28     -98.415 -13.586 -44.805  1.00  0.00           C
ATOM    193  C   VAL    28    -101.118 -16.225 -43.774  1.00  0.00           C
ATOM    194  O   VAL    28    -100.981 -17.237 -43.088  1.00  0.00           O
ATOM    195  N   ALA    29    -102.103 -16.123 -44.688  1.00  0.00           N
ATOM    196  CA  ALA    29    -103.075 -17.161 -44.951  1.00  0.00           C
ATOM    197  CB  ALA    29    -103.777 -17.524 -43.622  1.00  0.00           C
ATOM    198  C   ALA    29    -104.103 -16.809 -46.042  1.00  0.00           C
ATOM    199  O   ALA    29    -104.093 -15.733 -46.637  1.00  0.00           O
ATOM    200  N   HIS    30    -105.038 -17.749 -46.328  1.00  0.00           N
ATOM    201  CA  HIS    30    -106.108 -17.644 -47.317  1.00  0.00           C
ATOM    202  ND1 HIS    30    -107.225 -16.099 -50.171  1.00  0.00           N
ATOM    203  CG  HIS    30    -106.626 -17.285 -49.802  1.00  0.00           C
ATOM    204  CB  HIS    30    -105.559 -17.399 -48.748  1.00  0.00           C
ATOM    205  NE2 HIS    30    -108.322 -17.709 -51.213  1.00  0.00           N
ATOM    206  CD2 HIS    30    -107.307 -18.263 -50.457  1.00  0.00           C
ATOM    207  CE1 HIS    30    -108.228 -16.410 -51.026  1.00  0.00           C
ATOM    208  C   HIS    30    -106.899 -18.938 -47.280  1.00  0.00           C
ATOM    209  O   HIS    30    -106.582 -19.833 -46.502  1.00  0.00           O
ATOM    210  N   SER    31    -107.946 -19.055 -48.124  1.00  0.00           N
ATOM    211  CA  SER    31    -108.794 -20.235 -48.200  1.00  0.00           C
ATOM    212  CB  SER    31    -109.468 -20.627 -46.851  1.00  0.00           C
ATOM    213  OG  SER    31    -110.294 -21.794 -46.971  1.00  0.00           O
ATOM    214  C   SER    31    -109.827 -19.933 -49.268  1.00  0.00           C
ATOM    215  O   SER    31    -109.811 -18.855 -49.859  1.00  0.00           O
ATOM    216  N   PRO    32    -110.745 -20.879 -49.536  1.00  0.00           N
ATOM    217  CA  PRO    32    -111.800 -20.749 -50.526  1.00  0.00           C
ATOM    218  CD  PRO    32    -110.797 -22.152 -48.818  1.00  0.00           C
ATOM    219  CB  PRO    32    -112.275 -22.203 -50.703  1.00  0.00           C
ATOM    220  CG  PRO    32    -112.060 -22.843 -49.328  1.00  0.00           C
ATOM    221  C   PRO    32    -112.929 -19.839 -50.008  1.00  0.00           C
ATOM    222  O   PRO    32    -112.884 -19.375 -48.868  1.00  0.00           O
ATOM    223  N   LEU    33    -113.959 -19.663 -50.874  1.00  0.00           N
ATOM    224  CA  LEU    33    -115.134 -18.852 -50.612  1.00  0.00           C
ATOM    225  CB  LEU    33    -114.742 -17.382 -50.292  1.00  0.00           C
ATOM    226  CG  LEU    33    -115.889 -16.388 -49.990  1.00  0.00           C
ATOM    227  CD1 LEU    33    -115.324 -14.989 -49.697  1.00  0.00           C
ATOM    228  CD2 LEU    33    -116.783 -16.854 -48.831  1.00  0.00           C
ATOM    229  C   LEU    33    -116.001 -18.955 -51.855  1.00  0.00           C
ATOM    230  O   LEU    33    -115.639 -19.633 -52.815  1.00  0.00           O
ATOM    231  N   THR    34    -117.167 -18.282 -51.868  1.00  0.00           N
ATOM    232  CA  THR    34    -118.096 -18.284 -52.977  1.00  0.00           C
ATOM    233  CB  THR    34    -118.556 -19.709 -53.449  1.00  0.00           C
ATOM    234  OG1 THR    34    -119.468 -19.644 -54.542  1.00  0.00           O
ATOM    235  CG2 THR    34    -119.184 -20.600 -52.372  1.00  0.00           C
ATOM    236  C   THR    34    -119.256 -17.403 -52.556  1.00  0.00           C
ATOM    237  O   THR    34    -120.336 -17.481 -53.137  1.00  0.00           O
ATOM    238  N   SER    35     -23.969   1.102  11.396  1.00  0.00           N
ATOM    239  CA  SER    35     -25.095   1.229  12.353  1.00  0.00           C
ATOM    240  CB  SER    35     -24.528   1.667  13.708  1.00  0.00           C
ATOM    241  OG  SER    35     -25.637   1.582  14.590  1.00  0.00           O
ATOM    242  C   SER    35     -26.101   2.271  11.886  1.00  0.00           C
ATOM    243  O   SER    35     -26.638   2.178  10.801  1.00  0.00           O
ATOM    244  N   HIS    36     -26.339   3.248  12.717  1.00  0.00           N
ATOM    245  CA  HIS    36     -27.308   4.303  12.339  1.00  0.00           C
ATOM    246  ND1 HIS    36     -24.568   5.220  10.068  1.00  0.00           N
ATOM    247  CG  HIS    36     -25.288   5.058  11.075  1.00  0.00           C
ATOM    248  CB  HIS    36     -26.814   4.983  11.054  1.00  0.00           C
ATOM    249  NE2 HIS    36     -23.139   5.087  11.683  1.00  0.00           N
ATOM    250  CD2 HIS    36     -24.416   4.967  12.141  1.00  0.00           C
ATOM    251  CE1 HIS    36     -23.340   5.242  10.374  1.00  0.00           C
ATOM    252  C   HIS    36     -28.677   3.699  12.076  1.00  0.00           C
ATOM    253  O   HIS    36     -28.827   2.495  12.031  1.00  0.00           O
ATOM    254  N   PRO    37     -29.673   4.539  11.719  1.00  0.00           N
ATOM    255  CA  PRO    37     -31.032   4.106  11.436  1.00  0.00           C
ATOM    256  CD  PRO    37     -29.490   5.979  11.542  1.00  0.00           C
ATOM    257  CB  PRO    37     -31.822   5.427  11.487  1.00  0.00           C
ATOM    258  CG  PRO    37     -30.827   6.484  10.999  1.00  0.00           C
ATOM    259  C   PRO    37     -31.119   3.442  10.050  1.00  0.00           C
ATOM    260  O   PRO    37     -30.127   3.383   9.322  1.00  0.00           O
ATOM    261  N   ALA    38     -32.357   3.006   9.705  1.00  0.00           N
ATOM    262  CA  ALA    38     -32.688   2.351   8.452  1.00  0.00           C
ATOM    263  CB  ALA    38     -31.766   1.120   8.286  1.00  0.00           C
ATOM    264  C   ALA    38     -34.169   1.956   8.312  1.00  0.00           C
ATOM    265  O   ALA    38     -34.999   2.181   9.191  1.00  0.00           O
ATOM    266  N   ALA    39     -34.531   1.340   7.160  1.00  0.00           N
ATOM    267  CA  ALA    39     -35.869   0.876   6.800  1.00  0.00           C
ATOM    268  CB  ALA    39     -36.847   2.068   6.911  1.00  0.00           C
ATOM    269  C   ALA    39     -35.961   0.211   5.415  1.00  0.00           C
ATOM    270  O   ALA    39     -34.986   0.084   4.676  1.00  0.00           O
ATOM    271  N   PRO    40     -37.182  -0.238   5.031  1.00  0.00           N
ATOM    272  CA  PRO    40     -37.514  -0.898   3.771  1.00  0.00           C
ATOM    273  CD  PRO    40     -38.345  -0.054   5.898  1.00  0.00           C
ATOM    274  CB  PRO    40     -38.892  -1.517   4.070  1.00  0.00           C
ATOM    275  CG  PRO    40     -39.536  -0.548   5.067  1.00  0.00           C
ATOM    276  C   PRO    40     -37.586   0.122   2.620  1.00  0.00           C
ATOM    277  O   PRO    40     -37.426   1.324   2.839  1.00  0.00           O
ATOM    278  N   THR    41     -37.891  -0.408   1.409  1.00  0.00           N
ATOM    279  CA  THR    41     -38.015   0.351   0.177  1.00  0.00           C
ATOM    280  CB  THR    41     -36.762   1.223  -0.187  1.00  0.00           C
ATOM    281  OG1 THR    41     -36.944   1.943  -1.404  1.00  0.00           O
ATOM    282  CG2 THR    41     -35.430   0.473  -0.287  1.00  0.00           C
ATOM    283  C   THR    41     -38.363  -0.655  -0.903  1.00  0.00           C
ATOM    284  O   THR    41     -38.481  -1.847  -0.626  1.00  0.00           O
ATOM    285  N   LEU    42     -38.533  -0.194  -2.155  1.00  0.00           N
ATOM    286  CA  LEU    42     -38.868  -1.020  -3.301  1.00  0.00           C
ATOM    287  CB  LEU    42     -40.196  -1.793  -3.067  1.00  0.00           C
ATOM    288  CG  LEU    42     -40.691  -2.722  -4.202  1.00  0.00           C
ATOM    289  CD1 LEU    42     -42.009  -3.402  -3.803  1.00  0.00           C
ATOM    290  CD2 LEU    42     -39.647  -3.776  -4.598  1.00  0.00           C
ATOM    291  C   LEU    42     -38.957  -0.077  -4.487  1.00  0.00           C
ATOM    292  O   LEU    42     -39.558  -0.410  -5.508  1.00  0.00           O
ATOM    293  N   MET    43     -29.650   4.542  11.908  1.00  0.00           N
ATOM    294  CA  MET    43     -31.016   4.032  11.646  1.00  0.00           C
ATOM    295  CB  MET    43     -31.951   5.236  11.455  1.00  0.00           C
ATOM    296  CG  MET    43     -31.805   6.181  12.650  1.00  0.00           C
ATOM    297  SD  MET    43     -33.298   7.027  13.225  1.00  0.00           S
ATOM    298  CE  MET    43     -33.418   8.221  11.869  1.00  0.00           C
ATOM    299  C   MET    43     -31.041   3.187  10.377  1.00  0.00           C
ATOM    300  O   MET    43     -30.014   2.933   9.778  1.00  0.00           O
ATOM    301  N   PRO    44     -32.219   2.650  10.004  1.00  0.00           N
ATOM    302  CA  PRO    44     -32.410   1.827   8.830  1.00  0.00           C
ATOM    303  CD  PRO    44     -33.460   2.876  10.744  1.00  0.00           C
ATOM    304  CB  PRO    44     -33.778   1.174   9.097  1.00  0.00           C
ATOM    305  CG  PRO    44     -34.550   2.223   9.905  1.00  0.00           C
ATOM    306  C   PRO    44     -32.429   2.688   7.553  1.00  0.00           C
ATOM    307  O   PRO    44     -32.344   3.914   7.626  1.00  0.00           O
ATOM    308  N   ALA    45     -32.604   1.993   6.401  1.00  0.00           N
ATOM    309  CA  ALA    45     -32.656   2.582   5.076  1.00  0.00           C
ATOM    310  CB  ALA    45     -31.368   3.409   4.856  1.00  0.00           C
ATOM    311  C   ALA    45     -32.864   1.568   3.936  1.00  0.00           C
ATOM    312  O   ALA    45     -32.976   0.361   4.138  1.00  0.00           O
ATOM    313  N   VAL    46     -32.920   2.067   2.677  1.00  0.00           N
ATOM    314  CA  VAL    46     -33.110   1.307   1.443  1.00  0.00           C
ATOM    315  CB  VAL    46     -34.437   0.475   1.433  1.00  0.00           C
ATOM    316  CG1 VAL    46     -34.658  -0.337   0.138  1.00  0.00           C
ATOM    317  CG2 VAL    46     -34.532  -0.482   2.637  1.00  0.00           C
ATOM    318  C   VAL    46     -33.097   2.334   0.326  1.00  0.00           C
ATOM    319  O   VAL    46     -32.947   3.529   0.574  1.00  0.00           O
ATOM    320  N   ASN    47     -33.254   1.893  -0.937  1.00  0.00           N
ATOM    321  CA  ASN    47     -33.263   2.752  -2.101  1.00  0.00           C
ATOM    322  CB  ASN    47     -31.941   3.579  -2.195  1.00  0.00           C
ATOM    323  CG  ASN    47     -31.868   4.518  -3.403  1.00  0.00           C
ATOM    324  OD1 ASN    47     -30.894   5.240  -3.624  1.00  0.00           O
ATOM    325  ND2 ASN    47     -32.948   4.527  -4.216  1.00  0.00           N
ATOM    326  C   ASN    47     -33.467   1.817  -3.288  1.00  0.00           C
ATOM    327  O   ASN    47     -33.582   0.607  -3.111  1.00  0.00           O
ATOM    328  N   TYR    48     -33.514   2.373  -4.514  1.00  0.00           N
ATOM    329  CA  TYR    48     -33.701   1.637  -5.752  1.00  0.00           C
ATOM    330  CB  TYR    48     -35.021   0.804  -5.727  1.00  0.00           C
ATOM    331  CG  TYR    48     -35.250   0.025  -7.002  1.00  0.00           C
ATOM    332  CD1 TYR    48     -34.754  -1.285  -7.136  1.00  0.00           C
ATOM    333  CD2 TYR    48     -35.896   0.624  -8.098  1.00  0.00           C
ATOM    334  CE1 TYR    48     -34.885  -1.972  -8.352  1.00  0.00           C
ATOM    335  CE2 TYR    48     -36.022  -0.063  -9.314  1.00  0.00           C
ATOM    336  CZ  TYR    48     -35.514  -1.359  -9.439  1.00  0.00           C
ATOM    337  OH  TYR    48     -35.612  -2.044 -10.664  1.00  0.00           O
ATOM    338  C   TYR    48     -33.689   2.668  -6.874  1.00  0.00           C
ATOM    339  O   TYR    48     -33.539   3.862  -6.626  1.00  0.00           O
ATOM    340  N   ALA    49     -33.847   2.214  -8.134  1.00  0.00           N
ATOM    341  CA  ALA    49     -33.859   3.060  -9.313  1.00  0.00           C
ATOM    342  CB  ALA    49     -32.554   3.888  -9.334  1.00  0.00           C
ATOM    343  C   ALA    49     -34.056   2.303 -10.638  1.00  0.00           C
ATOM    344  O   ALA    49     -34.191   1.082 -10.688  1.00  0.00           O
ATOM    345  N   PRO    50     -34.075   3.047 -11.771  1.00  0.00           N
ATOM    346  CA  PRO    50     -34.247   2.556 -13.137  1.00  0.00           C
ATOM    347  CD  PRO    50     -33.879   4.495 -11.711  1.00  0.00           C
ATOM    348  CB  PRO    50     -34.582   3.842 -13.915  1.00  0.00           C
ATOM    349  CG  PRO    50     -33.818   4.945 -13.176  1.00  0.00           C
ATOM    350  C   PRO    50     -32.952   1.900 -13.651  1.00  0.00           C
ATOM    351  O   PRO    50     -32.789   1.700 -14.855  1.00  0.00           O
ATOM    352  N   LEU    51     -32.214   2.761   9.992  1.00  0.00           N
ATOM    353  CA  LEU    51     -32.316   1.934   8.767  1.00  0.00           C
ATOM    354  CB  LEU    51     -33.586   1.046   8.845  1.00  0.00           C
ATOM    355  CG  LEU    51     -34.711   1.762   9.621  1.00  0.00           C
ATOM    356  CD1 LEU    51     -34.376   1.773  11.115  1.00  0.00           C
ATOM    357  CD2 LEU    51     -34.863   3.203   9.116  1.00  0.00           C
ATOM    358  C   LEU    51     -32.400   2.819   7.527  1.00  0.00           C
ATOM    359  O   LEU    51     -32.445   4.028   7.629  1.00  0.00           O
ATOM    360  N   ASP    52     -32.498   2.216   6.327  1.00  0.00           N
ATOM    361  CA  ASP    52     -32.585   2.920   5.067  1.00  0.00           C
ATOM    362  CB  ASP    52     -31.380   3.896   4.883  1.00  0.00           C
ATOM    363  CG  ASP    52     -31.438   4.656   3.565  1.00  0.00           C
ATOM    364  OD1 ASP    52     -30.516   5.471   3.313  1.00  0.00           O
ATOM    365  OD2 ASP    52     -32.491   4.571   2.889  1.00  0.00           O
ATOM    366  C   ASP    52     -32.679   1.833   3.992  1.00  0.00           C
ATOM    367  O   ASP    52     -32.669   0.639   4.302  1.00  0.00           O
ATOM    368  N   LEU    53     -32.771   2.242   2.712  1.00  0.00           N
ATOM    369  CA  LEU    53     -32.868   1.372   1.557  1.00  0.00           C
ATOM    370  CB  LEU    53     -34.102   0.433   1.665  1.00  0.00           C
ATOM    371  CG  LEU    53     -34.344  -0.561   0.504  1.00  0.00           C
ATOM    372  CD1 LEU    53     -35.598  -1.407   0.774  1.00  0.00           C
ATOM    373  CD2 LEU    53     -33.135  -1.472   0.245  1.00  0.00           C
ATOM    374  C   LEU    53     -32.950   2.287   0.348  1.00  0.00           C
ATOM    375  O   LEU    53     -32.925   3.509   0.485  1.00  0.00           O
ATOM    376  N   PRO    54     -33.048   1.717  -0.868  1.00  0.00           N
ATOM    377  CA  PRO    54     -33.134   2.456  -2.109  1.00  0.00           C
ATOM    378  CD  PRO    54     -33.114   0.270  -1.066  1.00  0.00           C
ATOM    379  CB  PRO    54     -32.822   1.377  -3.163  1.00  0.00           C
ATOM    380  CG  PRO    54     -33.368   0.082  -2.555  1.00  0.00           C
ATOM    381  C   PRO    54     -34.542   3.048  -2.298  1.00  0.00           C
ATOM    382  O   PRO    54     -35.431   2.821  -1.476  1.00  0.00           O
ATOM    383  N   GLY    55     -34.711   3.759  -3.441  1.00  0.00           N
ATOM    384  CA  GLY    55     -35.945   4.411  -3.840  1.00  0.00           C
ATOM    385  C   GLY    55     -35.733   5.091  -5.157  1.00  0.00           C
ATOM    386  O   GLY    55     -34.643   5.041  -5.723  1.00  0.00           O
ATOM    387  N   SER    56     -36.776   5.756  -5.692  1.00  0.00           N
ATOM    388  CA  SER    56     -36.727   6.465  -6.963  1.00  0.00           C
ATOM    389  CB  SER    56     -36.306   5.580  -8.174  1.00  0.00           C
ATOM    390  OG  SER    56     -36.270   6.317  -9.404  1.00  0.00           O
ATOM    391  C   SER    56     -38.110   7.054  -7.161  1.00  0.00           C
ATOM    392  O   SER    56     -38.986   6.873  -6.319  1.00  0.00           O
ATOM    393  N   ALA    57     -38.331   7.768  -8.279  1.00  0.00           N
ATOM    394  CA  ALA    57     -39.595   8.398  -8.620  1.00  0.00           C
ATOM    395  CB  ALA    57     -40.011   9.325  -7.454  1.00  0.00           C
ATOM    396  C   ALA    57     -39.587   9.159  -9.957  1.00  0.00           C
ATOM    397  O   ALA    57     -40.582   9.246 -10.675  1.00  0.00           O
ATOM    398  N   GLU    58     -32.416   2.197   6.379  1.00  0.00           N
ATOM    399  CA  GLU    58     -32.495   2.986   5.122  1.00  0.00           C
ATOM    400  CB  GLU    58     -33.640   4.003   5.251  1.00  0.00           C
ATOM    401  CG  GLU    58     -34.291   4.204   3.883  1.00  0.00           C
ATOM    402  CD  GLU    58     -35.123   2.966   3.532  1.00  0.00           C
ATOM    403  OE1 GLU    58     -34.996   2.001   4.267  1.00  0.00           O
ATOM    404  OE2 GLU    58     -35.838   3.057   2.547  1.00  0.00           O
ATOM    405  C   GLU    58     -31.191   3.739   4.881  1.00  0.00           C
ATOM    406  O   GLU    58     -30.594   4.258   5.804  1.00  0.00           O
ATOM    407  N   PRO    59     -31.114   4.503   3.770  1.00  0.00           N
ATOM    408  CA  PRO    59     -29.949   5.283   3.392  1.00  0.00           C
ATOM    409  CD  PRO    59     -32.226   4.656   2.833  1.00  0.00           C
ATOM    410  CB  PRO    59     -30.230   5.610   1.914  1.00  0.00           C
ATOM    411  CG  PRO    59     -31.756   5.707   1.829  1.00  0.00           C
ATOM    412  C   PRO    59     -29.841   6.559   4.248  1.00  0.00           C
ATOM    413  O   PRO    59     -30.709   6.828   5.079  1.00  0.00           O
ATOM    414  N   PRO    60     -28.776   7.348   3.959  1.00  0.00           N
ATOM    415  CA  PRO    60     -28.464   8.598   4.628  1.00  0.00           C
ATOM    416  CD  PRO    60     -27.829   7.026   2.892  1.00  0.00           C
ATOM    417  CB  PRO    60     -27.002   8.845   4.212  1.00  0.00           C
ATOM    418  CG  PRO    60     -26.896   8.231   2.812  1.00  0.00           C
ATOM    419  C   PRO    60     -29.393   9.727   4.143  1.00  0.00           C
ATOM    420  O   PRO    60     -30.223   9.515   3.259  1.00  0.00           O
ATOM    421  N   LYS    61     -29.168  10.934   4.720  1.00  0.00           N
ATOM    422  CA  LYS    61     -29.913  12.146   4.427  1.00  0.00           C
ATOM    423  CB  LYS    61     -31.435  11.957   4.693  1.00  0.00           C
ATOM    424  CG  LYS    61     -32.323  13.188   4.412  1.00  0.00           C
ATOM    425  CD  LYS    61     -33.816  12.939   4.694  1.00  0.00           C
ATOM    426  CE  LYS    61     -34.678  14.177   4.408  1.00  0.00           C
ATOM    427  NZ  LYS    61     -36.083  13.895   4.688  1.00  0.00           N
ATOM    428  C   LYS    61     -29.334  13.252   5.291  1.00  0.00           C
ATOM    429  O   LYS    61     -28.402  13.027   6.059  1.00  0.00           O
ATOM    430  N   GLN    62     -29.884  14.477   5.177  1.00  0.00           N
ATOM    431  CA  GLN    62     -29.462  15.648   5.919  1.00  0.00           C
ATOM    432  CB  GLN    62     -27.961  15.964   5.676  1.00  0.00           C
ATOM    433  CG  GLN    62     -27.408  17.205   6.429  1.00  0.00           C
ATOM    434  CD  GLN    62     -25.924  17.453   6.139  1.00  0.00           C
ATOM    435  OE1 GLN    62     -25.318  18.393   6.650  1.00  0.00           O
ATOM    436  NE2 GLN    62     -25.311  16.584   5.303  1.00  0.00           N
ATOM    437  C   GLN    62     -30.356  16.790   5.471  1.00  0.00           C
ATOM    438  O   GLN    62     -31.231  16.605   4.627  1.00  0.00           O
ATOM    439  N   CYS    63     -30.154  17.999   6.027  1.00  0.00           N
ATOM    440  CA  CYS    63     -30.920  19.183   5.707  1.00  0.00           C
ATOM    441  CB  CYS    63     -32.441  18.969   5.968  1.00  0.00           C
ATOM    442  SG  CYS    63     -33.475  20.436   5.582  1.00  0.00           S
ATOM    443  C   CYS    63     -30.346  20.296   6.569  1.00  0.00           C
ATOM    444  O   CYS    63     -29.412  20.073   7.339  1.00  0.00           O
ATOM    445  N   HIS    64     -30.886  21.528   6.466  1.00  0.00           N
ATOM    446  CA  HIS    64     -30.443  22.688   7.224  1.00  0.00           C
ATOM    447  ND1 HIS    64     -27.889  24.142   8.996  1.00  0.00           N
ATOM    448  CG  HIS    64     -28.443  24.208   7.735  1.00  0.00           C
ATOM    449  CB  HIS    64     -28.947  23.015   6.972  1.00  0.00           C
ATOM    450  NE2 HIS    64     -28.107  26.288   8.516  1.00  0.00           N
ATOM    451  CD2 HIS    64     -28.564  25.533   7.452  1.00  0.00           C
ATOM    452  CE1 HIS    64     -27.698  25.416   9.413  1.00  0.00           C
ATOM    453  C   HIS    64     -31.307  23.865   6.813  1.00  0.00           C
ATOM    454  O   HIS    64     -32.191  23.720   5.974  1.00  0.00           O
ATOM    455  N   PRO    65     -31.063  25.056   7.402  1.00  0.00           N
ATOM    456  CA  PRO    65     -31.808  26.270   7.109  1.00  0.00           C
ATOM    457  CD  PRO    65     -29.996  25.270   8.379  1.00  0.00           C
ATOM    458  CB  PRO    65     -31.432  27.187   8.287  1.00  0.00           C
ATOM    459  CG  PRO    65     -30.002  26.774   8.649  1.00  0.00           C
ATOM    460  C   PRO    65     -31.373  26.868   5.759  1.00  0.00           C
ATOM    461  O   PRO    65     -30.463  26.349   5.110  1.00  0.00           O
ATOM    462  N   CYS    66     -32.021  28.007   5.407  1.00  0.00           N
ATOM    463  CA  CYS    66     -31.785  28.753   4.184  1.00  0.00           C
ATOM    464  CB  CYS    66     -32.015  27.870   2.921  1.00  0.00           C
ATOM    465  SG  CYS    66     -31.733  28.752   1.336  1.00  0.00           S
ATOM    466  C   CYS    66     -32.734  29.939   4.229  1.00  0.00           C
ATOM    467  O   CYS    66     -33.493  30.097   5.185  1.00  0.00           O
ATOM    468  N   PRO    67     -32.721  30.809   3.198  1.00  0.00           N
ATOM    469  CA  PRO    67     -33.570  31.987   3.102  1.00  0.00           C
ATOM    470  CD  PRO    67     -31.860  30.637   2.029  1.00  0.00           C
ATOM    471  CB  PRO    67     -32.887  32.803   1.990  1.00  0.00           C
ATOM    472  CG  PRO    67     -32.275  31.747   1.063  1.00  0.00           C
ATOM    473  C   PRO    67     -35.010  31.595   2.720  1.00  0.00           C
ATOM    474  O   PRO    67     -35.297  30.420   2.488  1.00  0.00           O
ATOM    475  N   GLY    68     -35.872  32.638   2.609  1.00  0.00           N
ATOM    476  CA  GLY    68     -37.276  32.521   2.261  1.00  0.00           C
ATOM    477  C   GLY    68     -37.887  33.887   2.240  1.00  0.00           C
ATOM    478  O   GLY    68     -37.213  34.883   2.494  1.00  0.00           O
ATOM    479  N   VAL    69     -39.196  33.981   1.934  1.00  0.00           N
ATOM    480  CA  VAL    69     -39.932  35.236   1.873  1.00  0.00           C
ATOM    481  CB  VAL    69     -39.326  36.253   0.847  1.00  0.00           C
ATOM    482  CG1 VAL    69     -40.090  37.592   0.765  1.00  0.00           C
ATOM    483  CG2 VAL    69     -37.840  36.550   1.131  1.00  0.00           C
ATOM    484  C   VAL    69     -41.353  34.857   1.496  1.00  0.00           C
ATOM    485  O   VAL    69     -41.661  33.681   1.313  1.00  0.00           O
ATOM    486  N   PRO    70     -42.256  35.849   1.370  1.00  0.00           N
ATOM    487  CA  PRO    70     -43.644  35.641   1.018  1.00  0.00           C
ATOM    488  CD  PRO    70     -41.922  37.262   1.545  1.00  0.00           C
ATOM    489  CB  PRO    70     -44.291  36.985   1.401  1.00  0.00           C
ATOM    490  CG  PRO    70     -43.187  38.020   1.167  1.00  0.00           C
ATOM    491  C   PRO    70     -43.789  35.347  -0.487  1.00  0.00           C
ATOM    492  O   PRO    70     -42.803  35.365  -1.225  1.00  0.00           O
ATOM    493  N   GLN    71     -45.063  35.139  -0.905  1.00  0.00           N
ATOM    494  CA  GLN    71     -45.451  34.846  -2.272  1.00  0.00           C
ATOM    495  CB  GLN    71     -44.745  33.567  -2.801  1.00  0.00           C
ATOM    496  CG  GLN    71     -45.093  33.165  -4.261  1.00  0.00           C
ATOM    497  CD  GLN    71     -44.360  31.897  -4.710  1.00  0.00           C
ATOM    498  OE1 GLN    71     -44.514  31.431  -5.837  1.00  0.00           O
ATOM    499  NE2 GLN    71     -43.528  31.321  -3.812  1.00  0.00           N
ATOM    500  C   GLN    71     -46.962  34.692  -2.270  1.00  0.00           C
ATOM    501  O   GLN    71     -47.602  34.819  -1.229  1.00  0.00           O
ATOM    502  N   GLY    72     -47.564  34.413  -3.442  1.00  0.00           N
ATOM    503  CA  GLY    72     -48.990  34.237  -3.604  1.00  0.00           C
ATOM    504  C   GLY    72     -49.283  33.940  -5.042  1.00  0.00           C
ATOM    505  O   GLY    72     -48.377  33.879  -5.870  1.00  0.00           O
ATOM    506  N   THR    73     -50.570  33.744  -5.390  1.00  0.00           N
ATOM    507  CA  THR    73     -51.013  33.447  -6.745  1.00  0.00           C
ATOM    508  CB  THR    73     -50.319  32.205  -7.407  1.00  0.00           C
ATOM    509  OG1 THR    73     -50.793  31.966  -8.729  1.00  0.00           O
ATOM    510  CG2 THR    73     -50.423  30.888  -6.632  1.00  0.00           C
ATOM    511  C   THR    73     -52.521  33.306  -6.672  1.00  0.00           C
ATOM    512  O   THR    73     -53.106  33.445  -5.600  1.00  0.00           O
ATOM    513  N   SER    74     -53.178  33.028  -7.812  1.00  0.00           N
ATOM    514  CA  SER    74     -54.617  32.861  -7.917  1.00  0.00           C
ATOM    515  CB  SER    74     -55.442  34.087  -7.422  1.00  0.00           C
ATOM    516  OG  SER    74     -56.856  33.881  -7.542  1.00  0.00           O
ATOM    517  C   SER    74     -54.893  32.562  -9.378  1.00  0.00           C
ATOM    518  O   SER    74     -53.968  32.507 -10.184  1.00  0.00           O
ATOM    519  N   PRO    75     -56.172  32.363  -9.744  1.00  0.00           N
ATOM    520  CA  PRO    75     -56.606  32.067 -11.099  1.00  0.00           C
ATOM    521  CD  PRO    75     -57.286  32.460  -8.802  1.00  0.00           C
ATOM    522  CB  PRO    75     -58.040  31.549 -10.886  1.00  0.00           C
ATOM    523  CG  PRO    75     -58.543  32.314  -9.658  1.00  0.00           C
ATOM    524  C   PRO    75     -56.581  33.336 -11.972  1.00  0.00           C
ATOM    525  O   PRO    75     -56.276  34.424 -11.483  1.00  0.00           O
ATOM    526  N   ALA    76     -56.974  33.148 -13.257  1.00  0.00           N
ATOM    527  CA  ALA    76     -57.034  34.190 -14.267  1.00  0.00           C
ATOM    528  CB  ALA    76     -55.645  34.860 -14.363  1.00  0.00           C
ATOM    529  C   ALA    76     -57.514  33.710 -15.648  1.00  0.00           C
ATOM    530  O   ALA    76     -57.819  32.540 -15.873  1.00  0.00           O
ATOM    531  N   PRO    77     -57.589  34.643 -16.629  1.00  0.00           N
ATOM    532  CA  PRO    77     -58.013  34.429 -18.010  1.00  0.00           C
ATOM    533  CD  PRO    77     -57.192  36.026 -16.367  1.00  0.00           C
ATOM    534  CB  PRO    77     -58.277  35.863 -18.506  1.00  0.00           C
ATOM    535  CG  PRO    77     -57.275  36.724 -17.731  1.00  0.00           C
ATOM    536  C   PRO    77     -56.903  33.739 -18.824  1.00  0.00           C
ATOM    537  O   PRO    77     -55.812  33.492 -18.308  1.00  0.00           O
ATOM    538  N   VAL    78     -57.215  33.501 -20.123  1.00  0.00           N
ATOM    539  CA  VAL    78     -56.334  32.864 -21.086  1.00  0.00           C
ATOM    540  CB  VAL    78     -55.882  31.430 -20.648  1.00  0.00           C
ATOM    541  CG1 VAL    78     -54.944  30.733 -21.656  1.00  0.00           C
ATOM    542  CG2 VAL    78     -55.204  31.432 -19.263  1.00  0.00           C
ATOM    543  C   VAL    78     -57.116  32.821 -22.386  1.00  0.00           C
ATOM    544  O   VAL    78     -58.257  33.276 -22.448  1.00  0.00           O
ATOM    545  N   PRO    79     -56.519  32.270 -23.461  1.00  0.00           N
ATOM    546  CA  PRO    79     -57.138  32.158 -24.764  1.00  0.00           C
ATOM    547  CD  PRO    79     -55.178  31.687 -23.420  1.00  0.00           C
ATOM    548  CB  PRO    79     -55.938  31.852 -25.680  1.00  0.00           C
ATOM    549  CG  PRO    79     -54.974  31.059 -24.792  1.00  0.00           C
ATOM    550  C   PRO    79     -58.175  31.020 -24.783  1.00  0.00           C
ATOM    551  O   PRO    79     -58.344  30.313 -23.788  1.00  0.00           O
ATOM    552  N   TYR    80     -58.805  30.845 -25.971  1.00  0.00           N
ATOM    553  CA  TYR    80     -59.819  29.839 -26.234  1.00  0.00           C
ATOM    554  CB  TYR    80     -61.022  29.972 -25.250  1.00  0.00           C
ATOM    555  CG  TYR    80     -62.099  28.940 -25.493  1.00  0.00           C
ATOM    556  CD1 TYR    80     -62.059  27.698 -24.835  1.00  0.00           C
ATOM    557  CD2 TYR    80     -63.115  29.178 -26.436  1.00  0.00           C
ATOM    558  CE1 TYR    80     -63.005  26.706 -25.132  1.00  0.00           C
ATOM    559  CE2 TYR    80     -64.058  28.184 -26.735  1.00  0.00           C
ATOM    560  CZ  TYR    80     -63.999  26.949 -26.084  1.00  0.00           C
ATOM    561  OH  TYR    80     -64.924  25.937 -26.399  1.00  0.00           O
ATOM    562  C   TYR    80     -60.237  30.016 -27.688  1.00  0.00           C
ATOM    563  O   TYR    80     -59.726  30.888 -28.386  1.00  0.00           O
ATOM    564  N   GLY    81     -61.182  29.181 -28.166  1.00  0.00           N
ATOM    565  CA  GLY    81     -61.692  29.214 -29.524  1.00  0.00           C
ATOM    566  C   GLY    81     -62.725  28.141 -29.682  1.00  0.00           C
ATOM    567  O   GLY    81     -63.017  27.405 -28.742  1.00  0.00           O
ATOM    568  N   TYR    82     -63.316  28.016 -30.886  1.00  0.00           N
ATOM    569  CA  TYR    82     -64.336  27.024 -31.195  1.00  0.00           C
ATOM    570  CB  TYR    82     -65.560  27.145 -30.234  1.00  0.00           C
ATOM    571  CG  TYR    82     -66.640  26.130 -30.525  1.00  0.00           C
ATOM    572  CD1 TYR    82     -66.626  24.872 -29.897  1.00  0.00           C
ATOM    573  CD2 TYR    82     -67.633  26.400 -31.484  1.00  0.00           C
ATOM    574  CE1 TYR    82     -67.574  23.897 -30.238  1.00  0.00           C
ATOM    575  CE2 TYR    82     -68.579  25.423 -31.827  1.00  0.00           C
ATOM    576  CZ  TYR    82     -68.545  24.172 -31.205  1.00  0.00           C
ATOM    577  OH  TYR    82     -69.473  23.177 -31.564  1.00  0.00           O
ATOM    578  C   TYR    82     -64.722  27.239 -32.653  1.00  0.00           C
ATOM    579  O   TYR    82     -64.188  28.123 -33.319  1.00  0.00           O
ATOM    580  N   PHE    83     -65.663  26.425 -33.171  1.00  0.00           N
ATOM    581  CA  PHE    83     -66.144  26.495 -34.539  1.00  0.00           C
ATOM    582  CB  PHE    83     -64.979  26.345 -35.565  1.00  0.00           C
ATOM    583  CG  PHE    83     -65.451  26.415 -36.999  1.00  0.00           C
ATOM    584  CD1 PHE    83     -65.513  27.650 -37.667  1.00  0.00           C
ATOM    585  CD2 PHE    83     -65.876  25.256 -37.673  1.00  0.00           C
ATOM    586  CE1 PHE    83     -66.001  27.730 -38.977  1.00  0.00           C
ATOM    587  CE2 PHE    83     -66.368  25.333 -38.982  1.00  0.00           C
ATOM    588  CZ  PHE    83     -66.431  26.570 -39.634  1.00  0.00           C
ATOM    589  C   PHE    83     -67.191  25.400 -34.683  1.00  0.00           C
ATOM    590  O   PHE    83     -67.469  24.673 -33.732  1.00  0.00           O
ATOM    591  N   GLY    84     -67.792  25.262 -35.882  1.00  0.00           N
ATOM    592  CA  GLY    84     -68.808  24.267 -36.175  1.00  0.00           C
ATOM    593  C   GLY    84     -69.240  24.417 -37.601  1.00  0.00           C
ATOM    594  O   GLY    84     -68.745  25.281 -38.321  1.00  0.00           O
ATOM    595  N   GLY    85     -70.185  23.573 -38.059  1.00  0.00           N
ATOM    596  CA  GLY    85     -70.707  23.593 -39.418  1.00  0.00           C
ATOM    597  C   GLY    85     -71.737  22.516 -39.560  1.00  0.00           C
ATOM    598  O   GLY    85     -72.020  21.786 -38.612  1.00  0.00           O
ATOM    599  N   GLY    86     -72.337  22.379 -40.759  1.00  0.00           N
ATOM    600  CA  GLY    86     -73.356  21.381 -41.052  1.00  0.00           C
ATOM    601  C   GLY    86     -73.787  21.531 -42.478  1.00  0.00           C
ATOM    602  O   GLY    86     -73.293  22.395 -43.198  1.00  0.00           O
ATOM    603  N   TYR    87     -74.733  20.687 -42.936  1.00  0.00           N
ATOM    604  CA  TYR    87     -75.255  20.707 -44.295  1.00  0.00           C
ATOM    605  CB  TYR    87     -74.115  20.534 -45.347  1.00  0.00           C
ATOM    606  CG  TYR    87     -74.620  20.550 -46.771  1.00  0.00           C
ATOM    607  CD1 TYR    87     -74.710  21.760 -47.482  1.00  0.00           C
ATOM    608  CD2 TYR    87     -75.075  19.366 -47.380  1.00  0.00           C
ATOM    609  CE1 TYR    87     -75.267  21.786 -48.770  1.00  0.00           C
ATOM    610  CE2 TYR    87     -75.634  19.395 -48.665  1.00  0.00           C
ATOM    611  CZ  TYR    87     -75.732  20.606 -49.356  1.00  0.00           C
ATOM    612  OH  TYR    87     -76.317  20.647 -50.634  1.00  0.00           O
ATOM    613  C   TYR    87     -76.292  19.595 -44.377  1.00  0.00           C
ATOM    614  O   TYR    87     -76.538  18.894 -43.399  1.00  0.00           O
ATOM    615  N   TYR    88     -76.920  19.420 -45.558  1.00  0.00           N
ATOM    616  CA  TYR    88     -77.932  18.409 -45.804  1.00  0.00           C
ATOM    617  CB  TYR    88     -79.129  18.547 -44.812  1.00  0.00           C
ATOM    618  CG  TYR    88     -80.204  17.509 -45.039  1.00  0.00           C
ATOM    619  CD1 TYR    88     -80.154  16.272 -44.371  1.00  0.00           C
ATOM    620  CD2 TYR    88     -81.228  17.736 -45.976  1.00  0.00           C
ATOM    621  CE1 TYR    88     -81.099  15.275 -44.653  1.00  0.00           C
ATOM    622  CE2 TYR    88     -82.169  16.736 -46.260  1.00  0.00           C
ATOM    623  CZ  TYR    88     -82.101  15.506 -45.599  1.00  0.00           C
ATOM    624  OH  TYR    88     -83.025  14.489 -45.899  1.00  0.00           O
ATOM    625  C   TYR    88     -78.362  18.572 -47.256  1.00  0.00           C
ATOM    626  O   TYR    88     -77.859  19.441 -47.965  1.00  0.00           O
ATOM    627  N   SER    89     -79.308  17.730 -47.720  1.00  0.00           N
ATOM    628  CA  SER    89     -79.828  17.750 -49.075  1.00  0.00           C
ATOM    629  CB  SER    89     -78.743  17.584 -50.181  1.00  0.00           C
ATOM    630  OG  SER    89     -79.299  17.610 -51.502  1.00  0.00           O
ATOM    631  C   SER    89     -80.858  16.639 -49.138  1.00  0.00           C
ATOM    632  O   SER    89     -81.087  15.950 -48.147  1.00  0.00           O
ATOM    633  N   CYS    90     -81.497  16.445 -50.305  1.00  0.00           N
ATOM    634  CA  CYS    90     -82.508  15.427 -50.534  1.00  0.00           C
ATOM    635  CB  CYS    90     -83.706  15.578 -49.548  1.00  0.00           C
ATOM    636  SG  CYS    90     -85.023  14.321 -49.781  1.00  0.00           S
ATOM    637  C   CYS    90     -82.940  15.586 -51.982  1.00  0.00           C
ATOM    638  O   CYS    90     -82.438  16.456 -52.694  1.00  0.00           O
ATOM    639  N   ARG    91     -83.886  14.752 -52.464  1.00  0.00           N
ATOM    640  CA  ARG    91     -84.398  14.784 -53.825  1.00  0.00           C
ATOM    641  CB  ARG    91     -83.237  14.658 -54.852  1.00  0.00           C
ATOM    642  CG  ARG    91     -83.647  14.679 -56.344  1.00  0.00           C
ATOM    643  CD  ARG    91     -82.465  14.550 -57.320  1.00  0.00           C
ATOM    644  NE  ARG    91     -83.035  14.588 -58.711  1.00  0.00           N
ATOM    645  CZ  ARG    91     -82.278  14.500 -59.814  1.00  0.00           C
ATOM    646  NH1 ARG    91     -82.887  14.544 -60.996  1.00  0.00           N
ATOM    647  NH2 ARG    91     -80.954  14.398 -59.756  1.00  0.00           N
ATOM    648  C   ARG    91     -85.451  13.700 -54.008  1.00  0.00           C
ATOM    649  O   ARG    91     -85.763  12.950 -53.088  1.00  0.00           O
ATOM    650  N   VAL    92     -86.026  13.599 -55.226  1.00  0.00           N
ATOM    651  CA  VAL    92     -87.049  12.625 -55.582  1.00  0.00           C
ATOM    652  CB  VAL    92     -88.326  12.720 -54.681  1.00  0.00           C
ATOM    653  CG1 VAL    92     -89.424  11.695 -55.039  1.00  0.00           C
ATOM    654  CG2 VAL    92     -87.992  12.580 -53.182  1.00  0.00           C
ATOM    655  C   VAL    92     -87.381  12.897 -57.037  1.00  0.00           C
ATOM    656  O   VAL    92     -86.813  13.797 -57.654  1.00  0.00           O
ATOM    657  N   SER    93     -88.315  12.123 -57.625  1.00  0.00           N
ATOM    658  CA  SER    93     -88.735  12.264 -59.002  1.00  0.00           C
ATOM    659  CB  SER    93     -87.579  12.146 -60.040  1.00  0.00           C
ATOM    660  OG  SER    93     -88.039  12.291 -61.391  1.00  0.00           O
ATOM    661  C   SER    93     -89.789  11.195 -59.224  1.00  0.00           C
ATOM    662  O   SER    93     -90.107  10.440 -58.308  1.00  0.00           O
ATOM    663  N   ARG    94     -90.349  11.113 -60.444  1.00  0.00           N
ATOM    664  CA  ARG    94     -91.369  10.149 -60.820  1.00  0.00           C
ATOM    665  CB  ARG    94     -92.590  10.239 -59.861  1.00  0.00           C
ATOM    666  CG  ARG    94     -93.754   9.262 -60.154  1.00  0.00           C
ATOM    667  CD  ARG    94     -94.938   9.389 -59.179  1.00  0.00           C
ATOM    668  NE  ARG    94     -95.968   8.379 -59.602  1.00  0.00           N
ATOM    669  CZ  ARG    94     -97.137   8.217 -58.966  1.00  0.00           C
ATOM    670  NH1 ARG    94     -97.976   7.292 -59.426  1.00  0.00           N
ATOM    671  NH2 ARG    94     -97.460   8.927 -57.890  1.00  0.00           N
ATOM    672  C   ARG    94     -91.762  10.355 -62.277  1.00  0.00           C
ATOM    673  O   ARG    94     -91.243  11.231 -62.961  1.00  0.00           O
ATOM    674  N   SER    95     -92.707   9.532 -62.781  1.00  0.00           N
ATOM    675  CA  SER    95     -93.205   9.582 -64.149  1.00  0.00           C
ATOM    676  CB  SER    95     -92.102   9.429 -65.239  1.00  0.00           C
ATOM    677  OG  SER    95     -92.635   9.484 -66.569  1.00  0.00           O
ATOM    678  C   SER    95     -94.242   8.480 -64.252  1.00  0.00           C
ATOM    679  O   SER    95     -94.494   7.774 -63.279  1.00  0.00           O
ATOM    680  N   SER    96     -94.863   8.314 -65.434  1.00  0.00           N
ATOM    681  CA  SER    96     -95.877   7.308 -65.699  1.00  0.00           C
ATOM    682  CB  SER    96     -97.112   7.378 -64.752  1.00  0.00           C
ATOM    683  OG  SER    96     -98.088   6.370 -65.048  1.00  0.00           O
ATOM    684  C   SER    96     -96.280   7.500 -67.149  1.00  0.00           C
ATOM    685  O   SER    96     -95.754   8.380 -67.826  1.00  0.00           O
ATOM    686  N   LEU    97     -97.220   6.680 -67.651  1.00  0.00           N
ATOM    687  CA  LEU    97     -97.717   6.731 -69.015  1.00  0.00           C
ATOM    688  CB  LEU    97     -96.563   6.551 -70.040  1.00  0.00           C
ATOM    689  CG  LEU    97     -96.932   6.581 -71.542  1.00  0.00           C
ATOM    690  CD1 LEU    97     -95.677   6.389 -72.408  1.00  0.00           C
ATOM    691  CD2 LEU    97     -97.662   7.871 -71.944  1.00  0.00           C
ATOM    692  C   LEU    97     -98.757   5.629 -69.124  1.00  0.00           C
ATOM    693  O   LEU    97     -99.016   4.916 -68.157  1.00  0.00           O
ATOM    694  N   LYS    98     -99.377   5.463 -70.308  1.00  0.00           N
ATOM    695  CA  LYS    98    -100.387   4.459 -70.564  1.00  0.00           C
ATOM    696  CB  LYS    98    -101.593   4.603 -69.591  1.00  0.00           C
ATOM    697  CG  LYS    98    -102.732   3.578 -69.778  1.00  0.00           C
ATOM    698  CD  LYS    98    -103.894   3.772 -68.787  1.00  0.00           C
ATOM    699  CE  LYS    98    -105.014   2.742 -68.992  1.00  0.00           C
ATOM    700  NZ  LYS    98    -106.093   2.963 -68.034  1.00  0.00           N
ATOM    701  C   LYS    98    -100.821   4.615 -72.011  1.00  0.00           C
ATOM    702  O   LYS    98    -100.324   5.480 -72.726  1.00  0.00           O
ATOM    703  N   PRO    99    -101.767   3.769 -72.466  1.00  0.00           N
ATOM    704  CA  PRO    99    -102.301   3.770 -73.812  1.00  0.00           C
ATOM    705  CD  PRO    99    -102.389   2.759 -71.611  1.00  0.00           C
ATOM    706  CB  PRO    99    -103.004   2.403 -73.895  1.00  0.00           C
ATOM    707  CG  PRO    99    -103.487   2.136 -72.465  1.00  0.00           C
ATOM    708  C   PRO    99    -103.291   4.933 -74.008  1.00  0.00           C
ATOM    709  O   PRO    99    -103.573   5.678 -73.069  1.00  0.00           O
ATOM    710  N   CYS   100    -103.841   5.009 -75.247  1.00  0.00           N
ATOM    711  CA  CYS   100    -104.798   6.015 -75.670  1.00  0.00           C
ATOM    712  CB  CYS   100    -104.226   7.455 -75.504  1.00  0.00           C
ATOM    713  SG  CYS   100    -105.387   8.780 -76.022  1.00  0.00           S
ATOM    714  C   CYS   100    -105.122   5.696 -77.121  1.00  0.00           C
ATOM    715  O   CYS   100    -104.594   4.738 -77.685  1.00  0.00           O
ATOM    716  N   ALA   101    -106.001   6.489 -77.769  1.00  0.00           N
ATOM    717  CA  ALA   101    -106.408   6.308 -79.154  1.00  0.00           C
ATOM    718  CB  ALA   101    -106.953   4.871 -79.321  1.00  0.00           C
ATOM    719  C   ALA   101    -107.424   7.347 -79.661  1.00  0.00           C
ATOM    720  O   ALA   101    -107.853   8.254 -78.949  1.00  0.00           O
ATOM    721  N   GLN   102    -107.837   7.224 -80.946  1.00  0.00           N
ATOM    722  CA  GLN   102    -108.789   8.085 -81.645  1.00  0.00           C
ATOM    723  CB  GLN   102    -108.320   9.566 -81.648  1.00  0.00           C
ATOM    724  CG  GLN   102    -109.265  10.566 -82.369  1.00  0.00           C
ATOM    725  CD  GLN   102    -108.737  12.004 -82.330  1.00  0.00           C
ATOM    726  OE1 GLN   102    -109.355  12.930 -82.851  1.00  0.00           O
ATOM    727  NE2 GLN   102    -107.564  12.206 -81.687  1.00  0.00           N
ATOM    728  C   GLN   102    -108.915   7.534 -83.054  1.00  0.00           C
ATOM    729  O   GLN   102    -108.275   6.543 -83.399  1.00  0.00           O
ATOM    730  N   ALA   103    -109.748   8.168 -83.902  1.00  0.00           N
ATOM    731  CA  ALA   103    -109.977   7.768 -85.272  1.00  0.00           C
ATOM    732  CB  ALA   103    -110.427   6.289 -85.282  1.00  0.00           C
ATOM    733  C   ALA   103    -110.976   8.655 -86.036  1.00  0.00           C
ATOM    734  O   ALA   103    -111.530   9.623 -85.519  1.00  0.00           O
ATOM    735  N   ALA   104    -111.227   8.323 -87.326  1.00  0.00           N
ATOM    736  CA  ALA   104    -112.131   9.011 -88.246  1.00  0.00           C
ATOM    737  CB  ALA   104    -111.720  10.500 -88.315  1.00  0.00           C
ATOM    738  C   ALA   104    -112.201   8.390 -89.653  1.00  0.00           C
ATOM    739  O   ALA   104    -111.549   7.397 -89.971  1.00  0.00           O
ATOM    740  N   THR   105    -113.026   8.990 -90.546  1.00  0.00           N
ATOM    741  CA  THR   105    -113.258   8.586 -91.931  1.00  0.00           C
ATOM    742  CB  THR   105    -113.710   7.094 -92.115  1.00  0.00           C
ATOM    743  OG1 THR   105    -113.920   6.761 -93.484  1.00  0.00           O
ATOM    744  CG2 THR   105    -114.963   6.674 -91.338  1.00  0.00           C
ATOM    745  C   THR   105    -114.258   9.575 -92.496  1.00  0.00           C
ATOM    746  O   THR   105    -114.694  10.486 -91.794  1.00  0.00           O
ATOM    747  N   LEU   106    -114.640   9.416 -93.776  1.00  0.00           N
ATOM    748  CA  LEU   106    -115.587  10.273 -94.468  1.00  0.00           C
ATOM    749  CB  LEU   106    -115.111  11.753 -94.464  1.00  0.00           C
ATOM    750  CG  LEU   106    -116.015  12.795 -95.165  1.00  0.00           C
ATOM    751  CD1 LEU   106    -115.397  14.197 -95.065  1.00  0.00           C
ATOM    752  CD2 LEU   106    -117.447  12.804 -94.607  1.00  0.00           C
ATOM    753  C   LEU   106    -115.707   9.716 -95.875  1.00  0.00           C
ATOM    754  O   LEU   106    -115.062   8.724 -96.212  1.00  0.00           O
ATOM    755  N   ALA   107    -116.536  10.340 -96.732  1.00  0.00           N
ATOM    756  CA  ALA   107    -116.755   9.927 -98.101  1.00  0.00           C
ATOM    757  CB  ALA   107    -117.199   8.446 -98.101  1.00  0.00           C
ATOM    758  C   ALA   107    -117.751  10.804 -98.880  1.00  0.00           C
ATOM    759  O   ALA   107    -118.312  11.775 -98.375  1.00  0.00           O
ATOM    760  N   ALA   108    -117.992  10.460-100.169  1.00  0.00           N
ATOM    761  CA  ALA   108    -118.892  11.136-101.101  1.00  0.00           C
ATOM    762  CB  ALA   108    -118.485  12.625-101.181  1.00  0.00           C
ATOM    763  C   ALA   108    -118.950  10.502-102.503  1.00  0.00           C
ATOM    764  O   ALA   108    -118.292   9.509-102.807  1.00  0.00           O
ATOM    765  N   TYR   109    -119.770  11.091-103.407  1.00  0.00           N
ATOM    766  CA  TYR   109    -119.991  10.674-104.790  1.00  0.00           C
ATOM    767  CB  TYR   109    -120.488   9.196-104.867  1.00  0.00           C
ATOM    768  CG  TYR   109    -120.727   8.728-106.284  1.00  0.00           C
ATOM    769  CD1 TYR   109    -119.692   8.125-107.021  1.00  0.00           C
ATOM    770  CD2 TYR   109    -121.966   8.957-106.911  1.00  0.00           C
ATOM    771  CE1 TYR   109    -119.887   7.778-108.366  1.00  0.00           C
ATOM    772  CE2 TYR   109    -122.158   8.612-108.256  1.00  0.00           C
ATOM    773  CZ  TYR   109    -121.117   8.026-108.982  1.00  0.00           C
ATOM    774  OH  TYR   109    -121.294   7.703-110.340  1.00  0.00           O
ATOM    775  C   TYR   109    -120.995  11.654-105.383  1.00  0.00           C
ATOM    776  O   TYR   109    -121.448  12.573-104.706  1.00  0.00           O
ATOM    777  N   PRO   110    -121.357  11.466-106.669  1.00  0.00           N
ATOM    778  CA  PRO   110    -122.300  12.307-107.384  1.00  0.00           C
ATOM    779  CD  PRO   110    -120.858  10.359-107.482  1.00  0.00           C
ATOM    780  CB  PRO   110    -122.045  11.922-108.853  1.00  0.00           C
ATOM    781  CG  PRO   110    -121.632  10.448-108.794  1.00  0.00           C
ATOM    782  C   PRO   110    -123.746  11.996-106.955  1.00  0.00           C
ATOM    783  O   PRO   110    -123.978  11.095-106.149  1.00  0.00           O
ATOM    784  N   ALA   111    -124.695  12.740-107.578  1.00  0.00           N
ATOM    785  CA  ALA   111    -126.123  12.630-107.342  1.00  0.00           C
ATOM    786  CB  ALA   111    -126.386  12.822-105.831  1.00  0.00           C
ATOM    787  C   ALA   111    -126.983  13.592-108.181  1.00  0.00           C
ATOM    788  O   ALA   111    -126.495  14.387-108.982  1.00  0.00           O
ATOM    789  N   GLU   112    -128.325  13.530-107.999  1.00  0.00           N
ATOM    790  CA  GLU   112    -129.338  14.337-108.676  1.00  0.00           C
ATOM    791  CB  GLU   112    -129.248  14.167-110.216  1.00  0.00           C
ATOM    792  CG  GLU   112    -130.281  14.982-111.046  1.00  0.00           C
ATOM    793  CD  GLU   112    -130.194  14.814-112.565  1.00  0.00           C
ATOM    794  OE1 GLU   112    -131.036  15.480-113.222  1.00  0.00           O
ATOM    795  OE2 GLU   112    -129.340  14.045-113.064  1.00  0.00           O
ATOM    796  C   GLU   112    -130.694  13.904-108.140  1.00  0.00           C
ATOM    797  O   GLU   112    -130.787  13.020-107.289  1.00  0.00           O
ATOM    798  N   THR   113    -131.783  14.529-108.635  1.00  0.00           N
ATOM    799  CA  THR   113    -133.149  14.237-108.233  1.00  0.00           C
ATOM    800  CB  THR   113    -133.415  14.334-106.689  1.00  0.00           C
ATOM    801  OG1 THR   113    -134.769  14.037-106.358  1.00  0.00           O
ATOM    802  CG2 THR   113    -133.058  15.670-106.031  1.00  0.00           C
ATOM    803  C   THR   113    -134.033  15.168-109.039  1.00  0.00           C
ATOM    804  O   THR   113    -133.535  15.959-109.838  1.00  0.00           O
ATOM    805  N   PRO   114    -135.361  15.092-108.846  1.00  0.00           N
ATOM    806  CA  PRO   114    -136.344  15.910-109.535  1.00  0.00           C
ATOM    807  CD  PRO   114    -135.964  14.181-107.874  1.00  0.00           C
ATOM    808  CB  PRO   114    -137.659  15.158-109.256  1.00  0.00           C
ATOM    809  CG  PRO   114    -137.452  14.527-107.876  1.00  0.00           C
ATOM    810  C   PRO   114    -136.371  17.338-108.960  1.00  0.00           C
ATOM    811  O   PRO   114    -135.657  17.638-108.002  1.00  0.00           O
ATOM    812  N   THR   115    -137.265  18.171-109.548  1.00  0.00           N
ATOM    813  CA  THR   115    -137.473  19.560-109.180  1.00  0.00           C
ATOM    814  CB  THR   115    -136.179  20.448-109.204  1.00  0.00           C
ATOM    815  OG1 THR   115    -136.446  21.798-108.835  1.00  0.00           O
ATOM    816  CG2 THR   115    -135.409  20.474-110.529  1.00  0.00           C
ATOM    817  C   THR   115    -138.558  20.081-110.102  1.00  0.00           C
ATOM    818  O   THR   115    -139.063  19.343-110.945  1.00  0.00           O
ATOM    819  N   ALA   116    -138.937  21.364-109.959  1.00  0.00           N
ATOM    820  CA  ALA   116    -139.959  22.017-110.758  1.00  0.00           C
ATOM    821  CB  ALA   116    -141.263  21.193-110.654  1.00  0.00           C
ATOM    822  C   ALA   116    -140.205  23.492-110.394  1.00  0.00           C
ATOM    823  O   ALA   116    -139.585  24.065-109.500  1.00  0.00           O
ATOM    824  N   GLY   117    -141.150  24.150-111.110  1.00  0.00           N
ATOM    825  CA  GLY   117    -141.556  25.544-110.950  1.00  0.00           C
ATOM    826  C   GLY   117    -142.629  25.856-111.946  1.00  0.00           C
ATOM    827  O   GLY   117    -143.030  24.998-112.730  1.00  0.00           O
ATOM    828  N   GLU   118    -143.134  27.105-111.950  1.00  0.00           N
ATOM    829  CA  GLU   118    -144.179  27.560-112.857  1.00  0.00           C
ATOM    830  CB  GLU   118    -145.455  26.689-112.717  1.00  0.00           C
ATOM    831  CG  GLU   118    -146.644  27.083-113.641  1.00  0.00           C
ATOM    832  CD  GLU   118    -147.904  26.224-113.504  1.00  0.00           C
ATOM    833  OE1 GLU   118    -148.857  26.555-114.257  1.00  0.00           O
ATOM    834  OE2 GLU   118    -147.937  25.285-112.675  1.00  0.00           O
ATOM    835  C   GLU   118    -144.455  29.021-112.531  1.00  0.00           C
ATOM    836  O   GLU   118    -143.838  29.600-111.637  1.00  0.00           O
ATOM    837  N   GLU   119    -145.401  29.648-113.261  1.00  0.00           N
ATOM    838  CA  GLU   119    -145.787  31.038-113.080  1.00  0.00           C
ATOM    839  CB  GLU   119    -144.567  31.981-113.248  1.00  0.00           C
ATOM    840  CG  GLU   119    -144.860  33.499-113.076  1.00  0.00           C
ATOM    841  CD  GLU   119    -143.656  34.431-113.242  1.00  0.00           C
ATOM    842  OE1 GLU   119    -143.909  35.656-113.100  1.00  0.00           O
ATOM    843  OE2 GLU   119    -142.529  33.958-113.516  1.00  0.00           O
ATOM    844  C   GLU   119    -146.877  31.340-114.099  1.00  0.00           C
ATOM    845  O   GLU   119    -147.273  30.476-114.880  1.00  0.00           O
ATOM    846  N   TYR   120    -147.386  32.590-114.106  1.00  0.00           N
ATOM    847  CA  TYR   120    -148.428  33.044-115.011  1.00  0.00           C
ATOM    848  CB  TYR   120    -149.713  32.166-114.888  1.00  0.00           C
ATOM    849  CG  TYR   120    -150.820  32.609-115.816  1.00  0.00           C
ATOM    850  CD1 TYR   120    -150.920  32.078-117.114  1.00  0.00           C
ATOM    851  CD2 TYR   120    -151.723  33.613-115.420  1.00  0.00           C
ATOM    852  CE1 TYR   120    -151.890  32.558-118.005  1.00  0.00           C
ATOM    853  CE2 TYR   120    -152.690  34.095-116.314  1.00  0.00           C
ATOM    854  CZ  TYR   120    -152.769  33.568-117.606  1.00  0.00           C
ATOM    855  OH  TYR   120    -153.718  34.066-118.517  1.00  0.00           O
ATOM    856  C   TYR   120    -148.691  34.505-114.671  1.00  0.00           C
ATOM    857  O   TYR   120    -148.063  35.063-113.774  1.00  0.00           O
ATOM    858  N   PRO   121    -149.633  35.149-115.390  1.00  0.00           N
ATOM    859  CA  PRO   121    -150.005  36.538-115.194  1.00  0.00           C
ATOM    860  CD  PRO   121    -150.417  34.496-116.437  1.00  0.00           C
ATOM    861  CB  PRO   121    -150.782  36.862-116.483  1.00  0.00           C
ATOM    862  CG  PRO   121    -151.446  35.537-116.870  1.00  0.00           C
ATOM    863  C   PRO   121    -150.885  36.699-113.941  1.00  0.00           C
ATOM    864  O   PRO   121    -151.226  35.713-113.287  1.00  0.00           O
ATOM    865  N   SER   122    -151.279  37.971-113.683  1.00  0.00           N
ATOM    866  CA  SER   122    -152.111  38.372-112.563  1.00  0.00           C
ATOM    867  CB  SER   122    -151.538  37.982-111.167  1.00  0.00           C
ATOM    868  OG  SER   122    -152.389  38.396-110.090  1.00  0.00           O
ATOM    869  C   SER   122    -152.281  39.874-112.691  1.00  0.00           C
ATOM    870  O   SER   122    -151.752  40.480-113.620  1.00  0.00           O
ATOM    871  N   ARG   123    -153.022  40.501-111.761  1.00  0.00           N
ATOM    872  CA  ARG   123    -153.283  41.930-111.738  1.00  0.00           C
ATOM    873  CB  ARG   123    -153.911  42.396-113.082  1.00  0.00           C
ATOM    874  CG  ARG   123    -154.239  43.904-113.190  1.00  0.00           C
ATOM    875  CD  ARG   123    -154.858  44.316-114.537  1.00  0.00           C
ATOM    876  NE  ARG   123    -155.112  45.796-114.473  1.00  0.00           N
ATOM    877  CZ  ARG   123    -155.650  46.490-115.485  1.00  0.00           C
ATOM    878  NH1 ARG   123    -155.831  47.799-115.321  1.00  0.00           N
ATOM    879  NH2 ARG   123    -155.977  45.918-116.639  1.00  0.00           N
ATOM    880  C   ARG   123    -154.158  42.278-110.541  1.00  0.00           C
ATOM    881  O   ARG   123    -154.543  41.415-109.759  1.00  0.00           O
ATOM    882  N   PRO   124    -154.491  43.577-110.379  1.00  0.00           N
ATOM    883  CA  PRO   124    -155.317  44.091-109.295  1.00  0.00           C
ATOM    884  CD  PRO   124    -154.074  44.620-111.316  1.00  0.00           C
ATOM    885  CB  PRO   124    -155.044  45.605-109.355  1.00  0.00           C
ATOM    886  CG  PRO   124    -154.786  45.887-110.839  1.00  0.00           C
ATOM    887  C   PRO   124    -156.803  43.769-109.538  1.00  0.00           C
ATOM    888  O   PRO   124    -157.158  43.200-110.571  1.00  0.00           O
ATOM    889  N   THR   125    -157.646  44.214-108.573  1.00  0.00           N
ATOM    890  CA  THR   125    -159.087  44.032-108.580  1.00  0.00           C
ATOM    891  CB  THR   125    -159.562  42.544-108.726  1.00  0.00           C
ATOM    892  OG1 THR   125    -160.982  42.431-108.727  1.00  0.00           O
ATOM    893  CG2 THR   125    -159.018  41.562-107.683  1.00  0.00           C
ATOM    894  C   THR   125    -159.599  44.689-107.313  1.00  0.00           C
ATOM    895  O   THR   125    -158.816  45.229-106.534  1.00  0.00           O
ATOM    896  N   GLU   126    -160.924  44.656-107.084  1.00  0.00           N
ATOM    897  CA  GLU   126    -161.576  45.236-105.923  1.00  0.00           C
ATOM    898  CB  GLU   126    -161.270  46.753-105.811  1.00  0.00           C
ATOM    899  CG  GLU   126    -161.918  47.484-104.600  1.00  0.00           C
ATOM    900  CD  GLU   126    -161.617  48.981-104.489  1.00  0.00           C
ATOM    901  OE1 GLU   126    -162.148  49.559-103.505  1.00  0.00           O
ATOM    902  OE2 GLU   126    -160.903  49.543-105.352  1.00  0.00           O
ATOM    903  C   GLU   126    -163.068  44.971-106.064  1.00  0.00           C
ATOM    904  O   GLU   126    -163.516  44.364-107.035  1.00  0.00           O
ATOM    905  N   PHE   127    -163.873  45.430-105.081  1.00  0.00           N
ATOM    906  CA  PHE   127    -165.316  45.264-105.061  1.00  0.00           C
ATOM    907  CB  PHE   127    -165.723  43.761-105.143  1.00  0.00           C
ATOM    908  CG  PHE   127    -167.220  43.558-105.123  1.00  0.00           C
ATOM    909  CD1 PHE   127    -167.949  43.536-106.325  1.00  0.00           C
ATOM    910  CD2 PHE   127    -167.912  43.432-103.906  1.00  0.00           C
ATOM    911  CE1 PHE   127    -169.343  43.404-106.311  1.00  0.00           C
ATOM    912  CE2 PHE   127    -169.307  43.303-103.888  1.00  0.00           C
ATOM    913  CZ  PHE   127    -170.022  43.290-105.092  1.00  0.00           C
ATOM    914  C   PHE   127    -165.807  45.930-103.782  1.00  0.00           C
ATOM    915  O   PHE   127    -165.012  46.465-103.013  1.00  0.00           O
ATOM    916  N   ALA   128    -167.132  45.908-103.534  1.00  0.00           N
ATOM    917  CA  ALA   128    -167.750  46.499-102.360  1.00  0.00           C
ATOM    918  CB  ALA   128    -167.338  47.987-102.286  1.00  0.00           C
ATOM    919  C   ALA   128    -169.280  46.344-102.300  1.00  0.00           C
ATOM    920  O   ALA   128    -169.921  45.766-103.177  1.00  0.00           O
ATOM    921  N   PHE   129    -169.908  46.878-101.224  1.00  0.00           N
ATOM    922  CA  PHE   129    -171.343  46.857-100.949  1.00  0.00           C
ATOM    923  CB  PHE   129    -171.901  45.401-100.915  1.00  0.00           C
ATOM    924  CG  PHE   129    -173.384  45.350-100.632  1.00  0.00           C
ATOM    925  CD1 PHE   129    -174.310  45.386-101.689  1.00  0.00           C
ATOM    926  CD2 PHE   129    -173.863  45.309 -99.311  1.00  0.00           C
ATOM    927  CE1 PHE   129    -175.687  45.394-101.432  1.00  0.00           C
ATOM    928  CE2 PHE   129    -175.239  45.321 -99.050  1.00  0.00           C
ATOM    929  CZ  PHE   129    -176.151  45.364-100.112  1.00  0.00           C
ATOM    930  C   PHE   129    -171.537  47.585 -99.625  1.00  0.00           C
ATOM    931  O   PHE   129    -170.573  48.048 -99.021  1.00  0.00           O
ATOM    932  N   TYR   130    -172.795  47.699 -99.152  1.00  0.00           N
ATOM    933  CA  TYR   130    -173.140  48.364 -97.908  1.00  0.00           C
ATOM    934  CB  TYR   130    -172.645  49.844 -97.896  1.00  0.00           C
ATOM    935  CG  TYR   130    -172.986  50.569 -96.615  1.00  0.00           C
ATOM    936  CD1 TYR   130    -172.094  50.555 -95.527  1.00  0.00           C
ATOM    937  CD2 TYR   130    -174.232  51.205 -96.465  1.00  0.00           C
ATOM    938  CE1 TYR   130    -172.452  51.147 -94.308  1.00  0.00           C
ATOM    939  CE2 TYR   130    -174.590  51.794 -95.244  1.00  0.00           C
ATOM    940  CZ  TYR   130    -173.700  51.761 -94.166  1.00  0.00           C
ATOM    941  OH  TYR   130    -174.064  52.324 -92.930  1.00  0.00           O
ATOM    942  C   TYR   130    -174.652  48.258 -97.765  1.00  0.00           C
ATOM    943  O   TYR   130    -175.324  47.689 -98.622  1.00  0.00           O
ATOM    944  N   PRO   131    -175.211  48.812 -96.670  1.00  0.00           N
ATOM    945  CA  PRO   131    -176.634  48.800 -96.383  1.00  0.00           C
ATOM    946  CD  PRO   131    -174.435  49.525 -95.656  1.00  0.00           C
ATOM    947  CB  PRO   131    -176.677  49.177 -94.890  1.00  0.00           C
ATOM    948  CG  PRO   131    -175.471  50.103 -94.696  1.00  0.00           C
ATOM    949  C   PRO   131    -177.378  49.829 -97.253  1.00  0.00           C
ATOM    950  O   PRO   131    -176.755  50.563 -98.022  1.00  0.00           O
ATOM    951  N   GLY   132    -178.718  49.884 -97.047  1.00  0.00           N
ATOM    952  CA  GLY   132    -179.630  50.772 -97.746  1.00  0.00           C
ATOM    953  C   GLY   132    -181.020  50.535 -97.243  1.00  0.00           C
ATOM    954  O   GLY   132    -181.240  49.696 -96.373  1.00  0.00           O
ATOM    955  N   TYR   133    -182.012  51.274 -97.778  1.00  0.00           N
ATOM    956  CA  TYR   133    -183.412  51.160 -97.395  1.00  0.00           C
ATOM    957  CB  TYR   133    -183.605  51.401 -95.865  1.00  0.00           C
ATOM    958  CG  TYR   133    -185.048  51.291 -95.429  1.00  0.00           C
ATOM    959  CD1 TYR   133    -185.577  50.055 -95.018  1.00  0.00           C
ATOM    960  CD2 TYR   133    -185.902  52.407 -95.500  1.00  0.00           C
ATOM    961  CE1 TYR   133    -186.939  49.934 -94.704  1.00  0.00           C
ATOM    962  CE2 TYR   133    -187.264  52.284 -95.190  1.00  0.00           C
ATOM    963  CZ  TYR   133    -187.780  51.046 -94.795  1.00  0.00           C
ATOM    964  OH  TYR   133    -189.150  50.909 -94.509  1.00  0.00           O
ATOM    965  C   TYR   133    -184.176  52.169 -98.242  1.00  0.00           C
ATOM    966  O   TYR   133    -183.588  52.878 -99.055  1.00  0.00           O
ATOM    967  N   PRO   134    -185.510  52.246 -98.059  1.00  0.00           N
ATOM    968  CA  PRO   134    -186.384  53.152 -98.782  1.00  0.00           C
ATOM    969  CD  PRO   134    -186.225  51.437 -97.073  1.00  0.00           C
ATOM    970  CB  PRO   134    -187.780  52.565 -98.503  1.00  0.00           C
ATOM    971  CG  PRO   134    -187.662  51.951 -97.104  1.00  0.00           C
ATOM    972  C   PRO   134    -186.251  54.589 -98.244  1.00  0.00           C
ATOM    973  O   PRO   134    -185.518  54.831 -97.284  1.00  0.00           O
ATOM    974  N   GLY   135    -187.036  55.503 -98.867  1.00  0.00           N
ATOM    975  CA  GLY   135    -187.086  56.916 -98.538  1.00  0.00           C
ATOM    976  C   GLY   135    -188.068  57.592 -99.444  1.00  0.00           C
ATOM    977  O   GLY   135    -188.680  56.954-100.297  1.00  0.00           O
ATOM    978  N   THR   136    -188.252  58.918 -99.287  1.00  0.00           N
ATOM    979  CA  THR   136    -189.170  59.714-100.089  1.00  0.00           C
ATOM    980  CB  THR   136    -190.651  59.194-100.106  1.00  0.00           C
ATOM    981  OG1 THR   136    -191.499  60.014-100.906  1.00  0.00           O
ATOM    982  CG2 THR   136    -191.320  59.032 -98.737  1.00  0.00           C
ATOM    983  C   THR   136    -189.054  61.136 -99.573  1.00  0.00           C
ATOM    984  O   THR   136    -188.287  61.399 -98.650  1.00  0.00           O
ATOM    985  N   TYR   137    -189.814  62.077-100.160  1.00  0.00           N
ATOM    986  CA  TYR   137    -189.823  63.481 -99.788  1.00  0.00           C
ATOM    987  CB  TYR   137    -188.397  64.107 -99.888  1.00  0.00           C
ATOM    988  CG  TYR   137    -188.367  65.570 -99.508  1.00  0.00           C
ATOM    989  CD1 TYR   137    -188.139  65.956 -98.175  1.00  0.00           C
ATOM    990  CD2 TYR   137    -188.641  66.561-100.467  1.00  0.00           C
ATOM    991  CE1 TYR   137    -188.205  67.307 -97.807  1.00  0.00           C
ATOM    992  CE2 TYR   137    -188.711  67.912-100.097  1.00  0.00           C
ATOM    993  CZ  TYR   137    -188.496  68.282 -98.766  1.00  0.00           C
ATOM    994  OH  TYR   137    -188.592  69.631 -98.381  1.00  0.00           O
ATOM    995  C   TYR   137    -190.822  64.167-100.711  1.00  0.00           C
ATOM    996  O   TYR   137    -191.432  63.525-101.563  1.00  0.00           O
ATOM    997  N   GLN   138    -191.003  65.494-100.550  1.00  0.00           N
ATOM    998  CA  GLN   138    -191.915  66.297-101.344  1.00  0.00           C
ATOM    999  CB  GLN   138    -193.372  65.767-101.245  1.00  0.00           C
ATOM   1000  CG  GLN   138    -194.430  66.559-102.061  1.00  0.00           C
ATOM   1001  CD  GLN   138    -195.840  65.979-101.913  1.00  0.00           C
ATOM   1002  OE1 GLN   138    -196.805  66.478-102.489  1.00  0.00           O
ATOM   1003  NE2 GLN   138    -195.971  64.885-101.127  1.00  0.00           N
ATOM   1004  C   GLN   138    -191.800  67.720-100.829  1.00  0.00           C
ATOM   1005  O   GLN   138    -191.035  67.991 -99.906  1.00  0.00           O
ATOM   1006  N   PRO   139    -192.561  68.663-101.416  1.00  0.00           N
ATOM   1007  CA  PRO   139    -192.565  70.059-101.041  1.00  0.00           C
ATOM   1008  CD  PRO   139    -193.505  68.364-102.492  1.00  0.00           C
ATOM   1009  CB  PRO   139    -193.260  70.727-102.241  1.00  0.00           C
ATOM   1010  CG  PRO   139    -194.245  69.669-102.748  1.00  0.00           C
ATOM   1011  C   PRO   139    -193.352  70.273 -99.734  1.00  0.00           C
ATOM   1012  O   PRO   139    -193.918  69.328 -99.185  1.00  0.00           O
ATOM   1013  N   MET   140    -193.406  71.560 -99.308  1.00  0.00           N
ATOM   1014  CA  MET   140    -194.087  72.009 -98.108  1.00  0.00           C
ATOM   1015  CB  MET   140    -193.536  71.290 -96.845  1.00  0.00           C
ATOM   1016  CG  MET   140    -194.189  71.689 -95.501  1.00  0.00           C
ATOM   1017  SD  MET   140    -193.431  70.757 -94.130  1.00  0.00           S
ATOM   1018  CE  MET   140    -194.399  71.447 -92.751  1.00  0.00           C
ATOM   1019  C   MET   140    -193.881  73.513 -98.037  1.00  0.00           C
ATOM   1020  O   MET   140    -193.237  74.098 -98.905  1.00  0.00           O
ATOM   1021  N   ALA   141    -194.426  74.173 -96.997  1.00  0.00           N
ATOM   1022  CA  ALA   141    -194.321  75.601 -96.786  1.00  0.00           C
ATOM   1023  CB  ALA   141    -194.846  76.322 -98.049  1.00  0.00           C
ATOM   1024  C   ALA   141    -195.033  76.111 -95.520  1.00  0.00           C
ATOM   1025  O   ALA   141    -195.640  75.363 -94.756  1.00  0.00           O
ATOM   1026  N   SER   142    -194.966  77.443 -95.275  1.00  0.00           N
ATOM   1027  CA  SER   142    -195.559  78.155 -94.145  1.00  0.00           C
ATOM   1028  CB  SER   142    -195.102  77.635 -92.749  1.00  0.00           C
ATOM   1029  OG  SER   142    -195.707  78.361 -91.670  1.00  0.00           O
ATOM   1030  C   SER   142    -195.194  79.614 -94.339  1.00  0.00           C
ATOM   1031  O   SER   142    -194.525  79.961 -95.310  1.00  0.00           O
ATOM   1032  N   TYR   143    -195.626  80.495 -93.420  1.00  0.00           N
ATOM   1033  CA  TYR   143    -195.365  81.924 -93.457  1.00  0.00           C
ATOM   1034  CB  TYR   143    -195.878  82.563 -94.785  1.00  0.00           C
ATOM   1035  CG  TYR   143    -195.623  84.050 -94.860  1.00  0.00           C
ATOM   1036  CD1 TYR   143    -194.427  84.542 -95.413  1.00  0.00           C
ATOM   1037  CD2 TYR   143    -196.545  84.961 -94.311  1.00  0.00           C
ATOM   1038  CE1 TYR   143    -194.150  85.917 -95.397  1.00  0.00           C
ATOM   1039  CE2 TYR   143    -196.265  86.334 -94.292  1.00  0.00           C
ATOM   1040  CZ  TYR   143    -195.066  86.810 -94.832  1.00  0.00           C
ATOM   1041  OH  TYR   143    -194.766  88.183 -94.792  1.00  0.00           O
ATOM   1042  C   TYR   143    -196.039  82.520 -92.229  1.00  0.00           C
ATOM   1043  O   TYR   143    -196.654  81.804 -91.442  1.00  0.00           O
ATOM   1044  N   LEU   144    -195.931  83.852 -92.048  1.00  0.00           N
ATOM   1045  CA  LEU   144    -196.513  84.576 -90.933  1.00  0.00           C
ATOM   1046  CB  LEU   144    -195.995  84.026 -89.575  1.00  0.00           C
ATOM   1047  CG  LEU   144    -196.524  84.697 -88.285  1.00  0.00           C
ATOM   1048  CD1 LEU   144    -195.912  84.032 -87.043  1.00  0.00           C
ATOM   1049  CD2 LEU   144    -198.058  84.678 -88.197  1.00  0.00           C
ATOM   1050  C   LEU   144    -196.140  86.034 -91.139  1.00  0.00           C
ATOM   1051  O   LEU   144    -195.470  86.376 -92.112  1.00  0.00           O
ATOM   1052  N   ASP   145    -196.565  86.928 -90.228  1.00  0.00           N
ATOM   1053  CA  ASP   145    -196.290  88.347 -90.289  1.00  0.00           C
ATOM   1054  CB  ASP   145    -196.773  88.956 -91.644  1.00  0.00           C
ATOM   1055  CG  ASP   145    -196.500  90.449 -91.745  1.00  0.00           C
ATOM   1056  OD1 ASP   145    -196.848  91.043 -92.796  1.00  0.00           O
ATOM   1057  OD2 ASP   145    -195.778  90.971 -90.862  1.00  0.00           O
ATOM   1058  C   ASP   145    -196.966  88.953 -89.055  1.00  0.00           C
ATOM   1059  O   ASP   145    -197.585  88.239 -88.262  1.00  0.00           O
ATOM   1060  N   VAL   146    -196.852  90.285 -88.885  1.00  0.00           N
ATOM   1061  CA  VAL   146    -197.417  91.042 -87.787  1.00  0.00           C
ATOM   1062  CB  VAL   146    -196.920  90.552 -86.385  1.00  0.00           C
ATOM   1063  CG1 VAL   146    -197.510  91.345 -85.199  1.00  0.00           C
ATOM   1064  CG2 VAL   146    -197.195  89.052 -86.161  1.00  0.00           C
ATOM   1065  C   VAL   146    -197.018  92.484 -88.039  1.00  0.00           C
ATOM   1066  O   VAL   146    -196.347  92.787 -89.025  1.00  0.00           O
ATOM   1067  N   SER   147    -197.422  93.413 -87.152  1.00  0.00           N
ATOM   1068  CA  SER   147    -197.119  94.824 -87.260  1.00  0.00           C
ATOM   1069  CB  SER   147    -197.595  95.482 -88.590  1.00  0.00           C
ATOM   1070  OG  SER   147    -197.275  96.878 -88.656  1.00  0.00           O
ATOM   1071  C   SER   147    -197.768  95.479 -86.056  1.00  0.00           C
ATOM   1072  O   SER   147    -198.393  94.801 -85.243  1.00  0.00           O
ATOM   1073  N   VAL   148    -197.633  96.810 -85.919  1.00  0.00           N
ATOM   1074  CA  VAL   148    -198.191  97.589 -84.827  1.00  0.00           C
ATOM   1075  CB  VAL   148    -197.695  97.115 -83.420  1.00  0.00           C
ATOM   1076  CG1 VAL   148    -198.275  97.929 -82.243  1.00  0.00           C
ATOM   1077  CG2 VAL   148    -197.982  95.621 -83.175  1.00  0.00           C
ATOM   1078  C   VAL   148    -197.780  99.025 -85.100  1.00  0.00           C
ATOM   1079  O   VAL   148    -197.109  99.308 -86.090  1.00  0.00           O
ATOM   1080  N   VAL   149    -198.174  99.969 -84.224  1.00  0.00           N
ATOM   1081  CA  VAL   149    -197.859 101.376 -84.352  1.00  0.00           C
ATOM   1082  CB  VAL   149    -198.372 101.999 -85.694  1.00  0.00           C
ATOM   1083  CG1 VAL   149    -198.048 103.501 -85.852  1.00  0.00           C
ATOM   1084  CG2 VAL   149    -197.837 101.246 -86.927  1.00  0.00           C
ATOM   1085  C   VAL   149    -198.503 102.047 -83.152  1.00  0.00           C
ATOM   1086  O   VAL   149    -199.133 101.388 -82.327  1.00  0.00           O
ATOM   1087  N   GLN   150    -198.360 103.381 -83.026  1.00  0.00           N
ATOM   1088  CA  GLN   150    -198.916 104.157 -81.938  1.00  0.00           C
ATOM   1089  CB  GLN   150    -198.405 103.651 -80.561  1.00  0.00           C
ATOM   1090  CG  GLN   150    -198.945 104.420 -79.324  1.00  0.00           C
ATOM   1091  CD  GLN   150    -198.398 103.865 -78.005  1.00  0.00           C
ATOM   1092  OE1 GLN   150    -198.717 104.351 -76.921  1.00  0.00           O
ATOM   1093  NE2 GLN   150    -197.555 102.810 -78.088  1.00  0.00           N
ATOM   1094  C   GLN   150    -198.518 105.600 -82.189  1.00  0.00           C
ATOM   1095  O   GLN   150    -197.848 105.902 -83.173  1.00  0.00           O
ATOM   1096  N   THR   151    -198.925 106.525 -81.299  1.00  0.00           N
ATOM   1097  CA  THR   151    -198.628 107.937 -81.396  1.00  0.00           C
ATOM   1098  CB  THR   151    -199.053 108.607 -82.750  1.00  0.00           C
ATOM   1099  OG1 THR   151    -198.735 109.996 -82.786  1.00  0.00           O
ATOM   1100  CG2 THR   151    -200.528 108.459 -83.137  1.00  0.00           C
ATOM   1101  C   THR   151    -199.279 108.587 -80.191  1.00  0.00           C
ATOM   1102  O   THR   151    -199.903 107.906 -79.380  1.00  0.00           O
ATOM   1103  N   LEU   152    -199.145 109.918 -80.051  1.00  0.00           N
ATOM   1104  CA  LEU   152    -199.705 110.694 -78.958  1.00  0.00           C
ATOM   1105  CB  LEU   152    -199.191 110.180 -77.584  1.00  0.00           C
ATOM   1106  CG  LEU   152    -199.698 110.907 -76.316  1.00  0.00           C
ATOM   1107  CD1 LEU   152    -199.092 110.272 -75.054  1.00  0.00           C
ATOM   1108  CD2 LEU   152    -201.231 110.924 -76.219  1.00  0.00           C
ATOM   1109  C   LEU   152    -199.302 112.135 -79.217  1.00  0.00           C
ATOM   1110  O   LEU   152    -198.630 112.429 -80.204  1.00  0.00           O
ATOM   1111  N   GLY   153    -199.702 113.070 -78.334  1.00  0.00           N
ATOM   1112  CA  GLY   153    -199.396 114.479 -78.446  1.00  0.00           C
ATOM   1113  C   GLY   153    -200.007 115.203 -77.286  1.00  0.00           C
ATOM   1114  O   GLY   153    -200.647 114.595 -76.431  1.00  0.00           O
ATOM   1115  N   ALA   154    -199.827 116.537 -77.218  1.00  0.00           N
ATOM   1116  CA  ALA   154    -200.357 117.378 -76.154  1.00  0.00           C
ATOM   1117  CB  ALA   154    -199.864 116.822 -74.798  1.00  0.00           C
ATOM   1118  C   ALA   154    -200.019 118.873 -76.295  1.00  0.00           C
ATOM   1119  O   ALA   154    -199.356 119.314 -77.232  1.00  0.00           O
ATOM   1120  N   PRO   155    -200.489 119.701 -75.330  1.00  0.00           N
ATOM   1121  CA  PRO   155    -200.299 121.147 -75.250  1.00  0.00           C
ATOM   1122  CD  PRO   155    -201.248 119.166 -74.200  1.00  0.00           C
ATOM   1123  CB  PRO   155    -201.360 121.568 -74.216  1.00  0.00           C
ATOM   1124  CG  PRO   155    -201.468 120.367 -73.271  1.00  0.00           C
ATOM   1125  C   PRO   155    -198.874 121.487 -74.775  1.00  0.00           C
ATOM   1126  O   PRO   155    -198.087 120.590 -74.470  1.00  0.00           O
ATOM   1127  N   GLY   156    -198.611 122.814 -74.672  1.00  0.00           N
ATOM   1128  CA  GLY   156    -197.343 123.379 -74.246  1.00  0.00           C
ATOM   1129  C   GLY   156    -197.447 124.873 -74.263  1.00  0.00           C
ATOM   1130  O   GLY   156    -198.490 125.428 -74.600  1.00  0.00           O
ATOM   1131  N   GLU   157    -196.359 125.578 -73.895  1.00  0.00           N
ATOM   1132  CA  GLU   157    -196.303 127.033 -73.859  1.00  0.00           C
ATOM   1133  CB  GLU   157    -197.400 127.609 -72.925  1.00  0.00           C
ATOM   1134  CG  GLU   157    -197.439 129.160 -72.807  1.00  0.00           C
ATOM   1135  CD  GLU   157    -198.521 129.729 -71.886  1.00  0.00           C
ATOM   1136  OE1 GLU   157    -198.539 130.985 -71.801  1.00  0.00           O
ATOM   1137  OE2 GLU   157    -199.294 128.957 -71.272  1.00  0.00           O
ATOM   1138  C   GLU   157    -194.907 127.420 -73.393  1.00  0.00           C
ATOM   1139  O   GLU   157    -194.066 126.562 -73.125  1.00  0.00           O
ATOM   1140  N   PRO   158    -194.635 128.738 -73.287  1.00  0.00           N
ATOM   1141  CA  PRO   158    -193.356 129.277 -72.858  1.00  0.00           C
ATOM   1142  CD  PRO   158    -195.623 129.779 -73.564  1.00  0.00           C
ATOM   1143  CB  PRO   158    -193.450 130.751 -73.295  1.00  0.00           C
ATOM   1144  CG  PRO   158    -194.940 131.089 -73.176  1.00  0.00           C
ATOM   1145  C   PRO   158    -193.188 129.144 -71.333  1.00  0.00           C
ATOM   1146  O   PRO   158    -194.098 128.682 -70.643  1.00  0.00           O
ATOM   1147  N   ARG   159    -192.017 129.626 -70.846  1.00  0.00           N
ATOM   1148  CA  ARG   159    -191.631 129.612 -69.446  1.00  0.00           C
ATOM   1149  CB  ARG   159    -191.697 128.168 -68.872  1.00  0.00           C
ATOM   1150  CG  ARG   159    -191.308 128.014 -67.382  1.00  0.00           C
ATOM   1151  CD  ARG   159    -191.388 126.569 -66.860  1.00  0.00           C
ATOM   1152  NE  ARG   159    -190.983 126.599 -65.413  1.00  0.00           N
ATOM   1153  CZ  ARG   159    -190.940 125.502 -64.643  1.00  0.00           C
ATOM   1154  NH1 ARG   159    -190.567 125.643 -63.373  1.00  0.00           N
ATOM   1155  NH2 ARG   159    -191.282 124.302 -65.102  1.00  0.00           N
ATOM   1156  C   ARG   159    -190.251 130.236 -69.284  1.00  0.00           C
ATOM   1157  O   ARG   159    -189.625 130.663 -70.249  1.00  0.00           O
ATOM   1158  N   HIS   160    -189.747 130.298 -68.032  1.00  0.00           N
ATOM   1159  CA  HIS   160    -188.448 130.859 -67.689  1.00  0.00           C
ATOM   1160  ND1 HIS   160    -185.905 132.965 -68.624  1.00  0.00           N
ATOM   1161  CG  HIS   160    -186.995 132.970 -67.780  1.00  0.00           C
ATOM   1162  CB  HIS   160    -188.323 132.346 -68.114  1.00  0.00           C
ATOM   1163  NE2 HIS   160    -185.208 133.792 -66.697  1.00  0.00           N
ATOM   1164  CD2 HIS   160    -186.552 133.487 -66.603  1.00  0.00           C
ATOM   1165  CE1 HIS   160    -184.862 133.478 -67.927  1.00  0.00           C
ATOM   1166  C   HIS   160    -188.273 130.733 -66.188  1.00  0.00           C
ATOM   1167  O   HIS   160    -189.155 130.225 -65.503  1.00  0.00           O
ATOM   1168  N   ASP   161    -187.123 131.197 -65.651  1.00  0.00           N
ATOM   1169  CA  ASP   161    -186.816 131.144 -64.230  1.00  0.00           C
ATOM   1170  CB  ASP   161    -186.913 129.683 -63.688  1.00  0.00           C
ATOM   1171  CG  ASP   161    -186.598 129.588 -62.202  1.00  0.00           C
ATOM   1172  OD1 ASP   161    -186.646 128.455 -61.660  1.00  0.00           O
ATOM   1173  OD2 ASP   161    -186.491 130.660 -61.560  1.00  0.00           O
ATOM   1174  C   ASP   161    -185.428 131.774 -64.085  1.00  0.00           C
ATOM   1175  O   ASP   161    -184.820 132.195 -65.072  1.00  0.00           O
ATOM   1176  N   SER   162    -184.913 131.843 -62.841  1.00  0.00           N
ATOM   1177  CA  SER   162    -183.621 132.400 -62.497  1.00  0.00           C
ATOM   1178  CB  SER   162    -183.423 133.881 -62.941  1.00  0.00           C
ATOM   1179  OG  SER   162    -182.133 134.393 -62.581  1.00  0.00           O
ATOM   1180  C   SER   162    -183.494 132.251 -60.993  1.00  0.00           C
ATOM   1181  O   SER   162    -184.401 131.736 -60.343  1.00  0.00           O
ATOM   1182  N   LEU   163    -182.366 132.699 -60.413  1.00  0.00           N
ATOM   1183  CA  LEU   163    -182.087 132.632 -58.989  1.00  0.00           C
ATOM   1184  CB  LEU   163    -182.146 131.167 -58.473  1.00  0.00           C
ATOM   1185  CG  LEU   163    -181.870 130.929 -56.970  1.00  0.00           C
ATOM   1186  CD1 LEU   163    -181.969 129.432 -56.636  1.00  0.00           C
ATOM   1187  CD2 LEU   163    -182.808 131.739 -56.063  1.00  0.00           C
ATOM   1188  C   LEU   163    -180.713 133.250 -58.801  1.00  0.00           C
ATOM   1189  O   LEU   163    -180.082 133.679 -59.766  1.00  0.00           O
ATOM   1190  N   LEU   164    -180.214 133.310 -57.552  1.00  0.00           N
ATOM   1191  CA  LEU   164    -178.922 133.869 -57.217  1.00  0.00           C
ATOM   1192  CB  LEU   164    -178.814 135.349 -57.678  1.00  0.00           C
ATOM   1193  CG  LEU   164    -177.486 136.090 -57.391  1.00  0.00           C
ATOM   1194  CD1 LEU   164    -177.554 137.534 -57.910  1.00  0.00           C
ATOM   1195  CD2 LEU   164    -176.267 135.368 -57.984  1.00  0.00           C
ATOM   1196  C   LEU   164    -178.781 133.726 -55.712  1.00  0.00           C
ATOM   1197  O   LEU   164    -179.678 133.214 -55.045  1.00  0.00           O
ATOM   1198  N   PRO   165    -177.649 134.177 -55.140  1.00  0.00           N
ATOM   1199  CA  PRO   165    -177.371 134.111 -53.721  1.00  0.00           C
ATOM   1200  CD  PRO   165    -176.577 134.823 -55.896  1.00  0.00           C
ATOM   1201  CB  PRO   165    -175.853 134.366 -53.665  1.00  0.00           C
ATOM   1202  CG  PRO   165    -175.580 135.299 -54.849  1.00  0.00           C
ATOM   1203  C   PRO   165    -178.159 135.190 -52.957  1.00  0.00           C
ATOM   1204  O   PRO   165    -178.864 135.997 -53.565  1.00  0.00           O
ATOM   1205  N   VAL   166    -177.956 135.199 -51.615  1.00  0.00           N
ATOM   1206  CA  VAL   166    -178.586 136.119 -50.686  1.00  0.00           C
ATOM   1207  CB  VAL   166    -180.150 136.055 -50.724  1.00  0.00           C
ATOM   1208  CG1 VAL   166    -180.842 137.027 -49.744  1.00  0.00           C
ATOM   1209  CG2 VAL   166    -180.708 136.303 -52.140  1.00  0.00           C
ATOM   1210  C   VAL   166    -178.054 135.742 -49.316  1.00  0.00           C
ATOM   1211  O   VAL   166    -177.254 134.816 -49.186  1.00  0.00           O
ATOM   1212  N   ASP   167    -178.485 136.452 -48.256  1.00  0.00           N
ATOM   1213  CA  ASP   167    -178.067 136.208 -46.892  1.00  0.00           C
ATOM   1214  CB  ASP   167    -176.512 136.269 -46.761  1.00  0.00           C
ATOM   1215  CG  ASP   167    -176.034 136.017 -45.338  1.00  0.00           C
ATOM   1216  OD1 ASP   167    -174.798 136.043 -45.118  1.00  0.00           O
ATOM   1217  OD2 ASP   167    -176.879 135.615 -44.503  1.00  0.00           O
ATOM   1218  C   ASP   167    -178.807 137.246 -46.042  1.00  0.00           C
ATOM   1219  O   ASP   167    -179.572 138.058 -46.566  1.00  0.00           O
ATOM   1220  N   SER   168    -178.581 137.224 -44.714  1.00  0.00           N
ATOM   1221  CA  SER   168    -179.182 138.118 -43.746  1.00  0.00           C
ATOM   1222  CB  SER   168    -180.740 138.106 -43.743  1.00  0.00           C
ATOM   1223  OG  SER   168    -181.293 139.004 -42.771  1.00  0.00           O
ATOM   1224  C   SER   168    -178.623 137.704 -42.398  1.00  0.00           C
ATOM   1225  O   SER   168    -177.826 136.772 -42.318  1.00  0.00           O
ATOM   1226  N   TYR   169    -179.030 138.390 -41.315  1.00  0.00           N
ATOM   1227  CA  TYR   169    -178.592 138.122 -39.956  1.00  0.00           C
ATOM   1228  CB  TYR   169    -177.038 138.208 -39.829  1.00  0.00           C
ATOM   1229  CG  TYR   169    -176.545 137.935 -38.427  1.00  0.00           C
ATOM   1230  CD1 TYR   169    -176.225 136.626 -38.026  1.00  0.00           C
ATOM   1231  CD2 TYR   169    -176.470 138.975 -37.482  1.00  0.00           C
ATOM   1232  CE1 TYR   169    -175.858 136.360 -36.699  1.00  0.00           C
ATOM   1233  CE2 TYR   169    -176.106 138.707 -36.155  1.00  0.00           C
ATOM   1234  CZ  TYR   169    -175.804 137.399 -35.765  1.00  0.00           C
ATOM   1235  OH  TYR   169    -175.466 137.118 -34.429  1.00  0.00           O
ATOM   1236  C   TYR   169    -179.302 139.132 -39.064  1.00  0.00           C
ATOM   1237  O   TYR   169    -180.073 139.959 -39.545  1.00  0.00           O
ATOM   1238  N   GLN   170    -179.049 139.077 -37.741  1.00  0.00           N
ATOM   1239  CA  GLN   170    -179.641 139.963 -36.757  1.00  0.00           C
ATOM   1240  CB  GLN   170    -181.192 139.885 -36.783  1.00  0.00           C
ATOM   1241  CG  GLN   170    -181.926 140.800 -35.763  1.00  0.00           C
ATOM   1242  CD  GLN   170    -183.450 140.668 -35.848  1.00  0.00           C
ATOM   1243  OE1 GLN   170    -184.193 141.318 -35.115  1.00  0.00           O
ATOM   1244  NE2 GLN   170    -183.938 139.811 -36.773  1.00  0.00           N
ATOM   1245  C   GLN   170    -179.081 139.549 -35.408  1.00  0.00           C
ATOM   1246  O   GLN   170    -178.284 138.617 -35.321  1.00  0.00           O
ATOM   1247  N   SER   171    -179.488 140.235 -34.323  1.00  0.00           N
ATOM   1248  CA  SER   171    -179.048 139.962 -32.973  1.00  0.00           C
ATOM   1249  CB  SER   171    -177.503 140.028 -32.777  1.00  0.00           C
ATOM   1250  OG  SER   171    -177.110 139.752 -31.426  1.00  0.00           O
ATOM   1251  C   SER   171    -179.760 140.972 -32.095  1.00  0.00           C
ATOM   1252  O   SER   171    -180.528 141.793 -32.592  1.00  0.00           O
ATOM   1253  N   TRP   172    -179.519 140.931 -30.772  1.00  0.00           N
ATOM   1254  CA  TRP   172    -180.118 141.825 -29.796  1.00  0.00           C
ATOM   1255  CB  TRP   172    -181.672 141.756 -29.830  1.00  0.00           C
ATOM   1256  CG  TRP   172    -182.383 142.664 -28.835  1.00  0.00           C
ATOM   1257  CD2 TRP   172    -182.779 144.019 -29.123  1.00  0.00           C
ATOM   1258  CD1 TRP   172    -182.650 142.453 -27.510  1.00  0.00           C
ATOM   1259  NE1 TRP   172    -183.188 143.587 -26.950  1.00  0.00           N
ATOM   1260  CE2 TRP   172    -183.278 144.560 -27.917  1.00  0.00           C
ATOM   1261  CE3 TRP   172    -182.730 144.793 -30.290  1.00  0.00           C
ATOM   1262  CZ2 TRP   172    -183.738 145.874 -27.862  1.00  0.00           C
ATOM   1263  CZ3 TRP   172    -183.194 146.114 -30.228  1.00  0.00           C
ATOM   1264  CH2 TRP   172    -183.691 146.648 -29.031  1.00  0.00           C
ATOM   1265  C   TRP   172    -179.580 141.440 -28.427  1.00  0.00           C
ATOM   1266  O   TRP   172    -178.781 140.514 -28.295  1.00  0.00           O
ATOM   1267  N   ALA   173    -180.012 142.152 -27.363  1.00  0.00           N
ATOM   1268  CA  ALA   173    -179.603 141.921 -25.988  1.00  0.00           C
ATOM   1269  CB  ALA   173    -178.060 141.988 -25.919  1.00  0.00           C
ATOM   1270  C   ALA   173    -180.245 142.875 -24.965  1.00  0.00           C
ATOM   1271  O   ALA   173    -181.038 143.757 -25.290  1.00  0.00           O
ATOM   1272  N   LEU   174    -179.898 142.703 -23.666  1.00  0.00           N
ATOM   1273  CA  LEU   174    -180.372 143.480 -22.523  1.00  0.00           C
ATOM   1274  CB  LEU   174    -181.921 143.422 -22.409  1.00  0.00           C
ATOM   1275  CG  LEU   174    -182.581 144.198 -21.244  1.00  0.00           C
ATOM   1276  CD1 LEU   174    -184.107 144.032 -21.284  1.00  0.00           C
ATOM   1277  CD2 LEU   174    -182.207 145.688 -21.242  1.00  0.00           C
ATOM   1278  C   LEU   174    -179.687 142.892 -21.302  1.00  0.00           C
ATOM   1279  O   LEU   174    -178.909 141.946 -21.416  1.00  0.00           O
ATOM   1280  N   ALA   175    -179.959 143.438 -20.102  1.00  0.00           N
ATOM   1281  CA  ALA   175    -179.385 142.988 -18.853  1.00  0.00           C
ATOM   1282  CB  ALA   175    -177.844 143.021 -18.983  1.00  0.00           C
ATOM   1283  C   ALA   175    -179.853 143.775 -17.616  1.00  0.00           C
ATOM   1284  O   ALA   175    -180.650 144.709 -17.690  1.00  0.00           O
ATOM   1285  N   GLY   176    -179.345 143.393 -16.419  1.00  0.00           N
ATOM   1286  CA  GLY   176    -179.638 143.984 -15.115  1.00  0.00           C
ATOM   1287  C   GLY   176    -178.860 143.255 -14.064  1.00  0.00           C
ATOM   1288  O   GLY   176    -178.120 142.320 -14.363  1.00  0.00           O
ATOM   1289  N   GLY   177    -179.002 143.661 -12.787  1.00  0.00           N
ATOM   1290  CA  GLY   177    -178.315 143.054 -11.656  1.00  0.00           C
ATOM   1291  C   GLY   177    -178.718 143.766 -10.403  1.00  0.00           C
ATOM   1292  O   GLY   177    -179.512 144.704 -10.438  1.00  0.00           O
ATOM   1293  N   TRP   178    -178.179 143.342  -9.243  1.00  0.00           N
ATOM   1294  CA  TRP   178    -178.472 143.931  -7.944  1.00  0.00           C
ATOM   1295  CB  TRP   178    -179.994 143.890  -7.623  1.00  0.00           C
ATOM   1296  CG  TRP   178    -180.389 144.488  -6.279  1.00  0.00           C
ATOM   1297  CD2 TRP   178    -180.734 145.873  -6.085  1.00  0.00           C
ATOM   1298  CD1 TRP   178    -180.364 143.914  -5.037  1.00  0.00           C
ATOM   1299  NE1 TRP   178    -180.672 144.850  -4.078  1.00  0.00           N
ATOM   1300  CE2 TRP   178    -180.905 146.056  -4.695  1.00  0.00           C
ATOM   1301  CE3 TRP   178    -180.892 146.944  -6.974  1.00  0.00           C
ATOM   1302  CZ2 TRP   178    -181.238 147.307  -4.176  1.00  0.00           C
ATOM   1303  CZ3 TRP   178    -181.227 148.198  -6.447  1.00  0.00           C
ATOM   1304  CH2 TRP   178    -181.398 148.378  -5.067  1.00  0.00           C
ATOM   1305  C   TRP   178    -177.669 143.171  -6.900  1.00  0.00           C
ATOM   1306  O   TRP   178    -176.934 142.237  -7.221  1.00  0.00           O
ATOM   1307  N   ASN   179    -177.793 143.558  -5.612  1.00  0.00           N
ATOM   1308  CA  ASN   179    -177.102 142.945  -4.491  1.00  0.00           C
ATOM   1309  CB  ASN   179    -175.554 142.991  -4.697  1.00  0.00           C
ATOM   1310  CG  ASN   179    -174.747 142.363  -3.556  1.00  0.00           C
ATOM   1311  OD1 ASN   179    -173.515 142.317  -3.562  1.00  0.00           O
ATOM   1312  ND2 ASN   179    -175.464 141.841  -2.536  1.00  0.00           N
ATOM   1313  C   ASN   179    -177.564 143.722  -3.263  1.00  0.00           C
ATOM   1314  O   ASN   179    -178.361 144.649  -3.380  1.00  0.00           O
ATOM   1315  N   SER   180    -177.063 143.349  -2.070  1.00  0.00           N
ATOM   1316  CA  SER   180    -177.390 143.974  -0.800  1.00  0.00           C
ATOM   1317  CB  SER   180    -178.912 143.980  -0.462  1.00  0.00           C
ATOM   1318  OG  SER   180    -179.190 144.605   0.799  1.00  0.00           O
ATOM   1319  C   SER   180    -176.593 143.222   0.248  1.00  0.00           C
ATOM   1320  O   SER   180    -175.862 142.291  -0.081  1.00  0.00           O
ATOM   1321  N   GLN   181    -176.720 143.611   1.529  1.00  0.00           N
ATOM   1322  CA  GLN   181    -176.029 142.998   2.651  1.00  0.00           C
ATOM   1323  CB  GLN   181    -174.488 143.048   2.464  1.00  0.00           C
ATOM   1324  CG  GLN   181    -173.654 142.416   3.612  1.00  0.00           C
ATOM   1325  CD  GLN   181    -172.145 142.503   3.357  1.00  0.00           C
ATOM   1326  OE1 GLN   181    -171.331 142.054   4.161  1.00  0.00           O
ATOM   1327  NE2 GLN   181    -171.754 143.090   2.203  1.00  0.00           N
ATOM   1328  C   GLN   181    -176.468 143.751   3.894  1.00  0.00           C
ATOM   1329  O   GLN   181    -177.265 144.683   3.811  1.00  0.00           O
ATOM   1330  N   MET   182    -175.956 143.361   5.076  1.00  0.00           N
ATOM   1331  CA  MET   182    -176.274 143.975   6.346  1.00  0.00           C
ATOM   1332  CB  MET   182    -177.801 143.922   6.630  1.00  0.00           C
ATOM   1333  CG  MET   182    -178.262 144.551   7.965  1.00  0.00           C
ATOM   1334  SD  MET   182    -180.070 144.405   8.141  1.00  0.00           S
ATOM   1335  CE  MET   182    -180.263 145.216   9.759  1.00  0.00           C
ATOM   1336  C   MET   182    -175.476 143.222   7.396  1.00  0.00           C
ATOM   1337  O   MET   182    -174.742 142.290   7.076  1.00  0.00           O
ATOM   1338  N   CYS   183    -175.603 143.612   8.679  1.00  0.00           N
ATOM   1339  CA  CYS   183    -174.913 142.999   9.795  1.00  0.00           C
ATOM   1340  CB  CYS   183    -173.367 143.048   9.608  1.00  0.00           C
ATOM   1341  SG  CYS   183    -172.428 142.287  10.990  1.00  0.00           S
ATOM   1342  C   CYS   183    -175.362 143.762  11.031  1.00  0.00           C
ATOM   1343  O   CYS   183    -176.160 144.694  10.936  1.00  0.00           O
ATOM   1344  N   CYS   184    -174.862 143.391  12.228  1.00  0.00           N
ATOM   1345  CA  CYS   184    -175.197 144.025  13.494  1.00  0.00           C
ATOM   1346  CB  CYS   184    -176.731 143.977  13.770  1.00  0.00           C
ATOM   1347  SG  CYS   184    -177.225 144.761  15.354  1.00  0.00           S
ATOM   1348  C   CYS   184    -174.405 143.280  14.556  1.00  0.00           C
ATOM   1349  O   CYS   184    -173.667 142.345  14.246  1.00  0.00           O
ATOM   1350  N   GLN   185    -174.533 143.671  15.842  1.00  0.00           N
ATOM   1351  CA  GLN   185    -173.839 143.056  16.963  1.00  0.00           C
ATOM   1352  CB  GLN   185    -172.298 143.106  16.774  1.00  0.00           C
ATOM   1353  CG  GLN   185    -171.462 142.472  17.920  1.00  0.00           C
ATOM   1354  CD  GLN   185    -169.954 142.559  17.664  1.00  0.00           C
ATOM   1355  OE1 GLN   185    -169.139 142.109  18.466  1.00  0.00           O
ATOM   1356  NE2 GLN   185    -169.564 143.147  16.509  1.00  0.00           N
ATOM   1357  C   GLN   185    -174.277 143.807  18.207  1.00  0.00           C
ATOM   1358  O   GLN   185    -175.074 144.739  18.127  1.00  0.00           O
ATOM   1359  N   GLY   186    -173.762 143.415  19.388  1.00  0.00           N
ATOM   1360  CA  GLY   186    -174.079 144.028  20.659  1.00  0.00           C
ATOM   1361  C   GLY   186    -173.318 143.325  21.740  1.00  0.00           C
ATOM   1362  O   GLY   186    -172.570 142.386  21.476  1.00  0.00           O
ATOM   1363  N   GLU   187    -173.486 143.759  23.005  1.00  0.00           N
ATOM   1364  CA  GLU   187    -172.818 143.179  24.162  1.00  0.00           C
ATOM   1365  CB  GLU   187    -171.275 143.230  23.998  1.00  0.00           C
ATOM   1366  CG  GLU   187    -170.452 142.637  25.177  1.00  0.00           C
ATOM   1367  CD  GLU   187    -168.930 142.687  25.016  1.00  0.00           C
ATOM   1368  OE1 GLU   187    -168.278 142.204  25.977  1.00  0.00           O
ATOM   1369  OE2 GLU   187    -168.424 143.199  23.990  1.00  0.00           O
ATOM   1370  C   GLU   187    -173.279 143.956  25.386  1.00  0.00           C
ATOM   1371  O   GLU   187    -174.078 144.886  25.284  1.00  0.00           O
ATOM   1372  N   GLN   188    -172.777 143.581  26.582  1.00  0.00           N
ATOM   1373  CA  GLN   188    -173.112 144.214  27.846  1.00  0.00           C
ATOM   1374  CB  GLN   188    -174.641 144.165  28.118  1.00  0.00           C
ATOM   1375  CG  GLN   188    -175.105 144.817  29.449  1.00  0.00           C
ATOM   1376  CD  GLN   188    -176.622 144.730  29.647  1.00  0.00           C
ATOM   1377  OE1 GLN   188    -177.167 145.194  30.646  1.00  0.00           O
ATOM   1378  NE2 GLN   188    -177.332 144.125  28.667  1.00  0.00           N
ATOM   1379  C   GLN   188    -172.327 143.481  28.919  1.00  0.00           C
ATOM   1380  O   GLN   188    -171.587 142.546  28.623  1.00  0.00           O
ATOM   1381  N   ASN   189    -172.473 143.892  30.193  1.00  0.00           N
ATOM   1382  CA  ASN   189    -171.797 143.298  31.324  1.00  0.00           C
ATOM   1383  CB  ASN   189    -170.246 143.344  31.134  1.00  0.00           C
ATOM   1384  CG  ASN   189    -169.451 142.733  32.292  1.00  0.00           C
ATOM   1385  OD1 ASN   189    -168.219 142.690  32.301  1.00  0.00           O
ATOM   1386  ND2 ASN   189    -170.178 142.222  33.311  1.00  0.00           N
ATOM   1387  C   ASN   189    -172.274 144.090  32.537  1.00  0.00           C
ATOM   1388  O   ASN   189    -173.072 145.013  32.399  1.00  0.00           O
ATOM   1389  N   PRO   190    -171.785 143.733  33.740  1.00  0.00           N
ATOM   1390  CA  PRO   190    -172.128 144.374  34.998  1.00  0.00           C
ATOM   1391  CD  PRO   190    -170.809 142.657  33.901  1.00  0.00           C
ATOM   1392  CB  PRO   190    -171.635 143.352  36.040  1.00  0.00           C
ATOM   1393  CG  PRO   190    -170.422 142.689  35.378  1.00  0.00           C
ATOM   1394  C   PRO   190    -171.405 145.726  35.140  1.00  0.00           C
ATOM   1395  O   PRO   190    -170.614 146.105  34.275  1.00  0.00           O
ATOM   1396  N   PRO   191    -171.669 146.394  36.291  1.00  0.00           N
ATOM   1397  CA  PRO   191    -171.108 147.684  36.650  1.00  0.00           C
ATOM   1398  CD  PRO   191    -172.544 145.850  37.328  1.00  0.00           C
ATOM   1399  CB  PRO   191    -172.023 148.138  37.802  1.00  0.00           C
ATOM   1400  CG  PRO   191    -172.445 146.835  38.489  1.00  0.00           C
ATOM   1401  C   PRO   191    -169.645 147.538  37.107  1.00  0.00           C
ATOM   1402  O   PRO   191    -169.122 146.425  37.181  1.00  0.00           O
ATOM   1403  N   GLY   192    -169.042 148.700  37.462  1.00  0.00           N
ATOM   1404  CA  GLY   192    -167.671 148.817  37.925  1.00  0.00           C
ATOM   1405  C   GLY   192    -167.377 150.256  38.217  1.00  0.00           C
ATOM   1406  O   GLY   192    -168.236 151.120  38.055  1.00  0.00           O
ATOM   1407  N   PRO   193    -166.143 150.563  38.661  1.00  0.00           N
ATOM   1408  CA  PRO   193    -165.706 151.913  38.988  1.00  0.00           C
ATOM   1409  CD  PRO   193    -165.084 149.569  38.833  1.00  0.00           C
ATOM   1410  CB  PRO   193    -164.421 151.663  39.799  1.00  0.00           C
ATOM   1411  CG  PRO   193    -163.839 150.377  39.202  1.00  0.00           C
ATOM   1412  C   PRO   193    -165.424 152.723  37.709  1.00  0.00           C
ATOM   1413  O   PRO   193    -165.526 152.195  36.601  1.00  0.00           O
ATOM   1414  N   PHE   194    -165.010 153.997  37.923  1.00  0.00           N
ATOM   1415  CA  PHE   194    -164.684 154.951  36.878  1.00  0.00           C
ATOM   1416  CB  PHE   194    -165.880 155.164  35.901  1.00  0.00           C
ATOM   1417  CG  PHE   194    -165.569 156.153  34.802  1.00  0.00           C
ATOM   1418  CD1 PHE   194    -165.013 155.713  33.588  1.00  0.00           C
ATOM   1419  CD2 PHE   194    -165.788 157.529  34.990  1.00  0.00           C
ATOM   1420  CE1 PHE   194    -164.670 156.630  32.586  1.00  0.00           C
ATOM   1421  CE2 PHE   194    -165.444 158.449  33.992  1.00  0.00           C
ATOM   1422  CZ  PHE   194    -164.884 157.999  32.790  1.00  0.00           C
ATOM   1423  C   PHE   194    -164.274 156.237  37.584  1.00  0.00           C
ATOM   1424  O   PHE   194    -164.269 156.301  38.811  1.00  0.00           O
ATOM   1425  N   TRP   195    -163.920 157.287  36.815  1.00  0.00           N
ATOM   1426  CA  TRP   195    -163.506 158.576  37.339  1.00  0.00           C
ATOM   1427  CB  TRP   195    -162.277 158.445  38.284  1.00  0.00           C
ATOM   1428  CG  TRP   195    -161.776 159.755  38.879  1.00  0.00           C
ATOM   1429  CD2 TRP   195    -162.244 160.303  40.127  1.00  0.00           C
ATOM   1430  CD1 TRP   195    -160.941 160.689  38.331  1.00  0.00           C
ATOM   1431  NE1 TRP   195    -160.857 161.788  39.154  1.00  0.00           N
ATOM   1432  CE2 TRP   195    -161.644 161.575  40.261  1.00  0.00           C
ATOM   1433  CE3 TRP   195    -163.122 159.817  41.105  1.00  0.00           C
ATOM   1434  CZ2 TRP   195    -161.907 162.374  41.372  1.00  0.00           C
ATOM   1435  CZ3 TRP   195    -163.382 160.626  42.220  1.00  0.00           C
ATOM   1436  CH2 TRP   195    -162.784 161.887  42.352  1.00  0.00           C
ATOM   1437  C   TRP   195    -163.195 159.478  36.154  1.00  0.00           C
ATOM   1438  O   TRP   195    -163.312 159.071  34.999  1.00  0.00           O
ATOM   1439  N   LYS   196    -162.787 160.738  36.418  1.00  0.00           N
ATOM   1440  CA  LYS   196    -162.449 161.729  35.412  1.00  0.00           C
ATOM   1441  CB  LYS   196    -163.642 161.989  34.445  1.00  0.00           C
ATOM   1442  CG  LYS   196    -163.389 163.029  33.333  1.00  0.00           C
ATOM   1443  CD  LYS   196    -164.604 163.241  32.411  1.00  0.00           C
ATOM   1444  CE  LYS   196    -164.330 164.279  31.314  1.00  0.00           C
ATOM   1445  NZ  LYS   196    -165.506 164.448  30.465  1.00  0.00           N
ATOM   1446  C   LYS   196    -162.045 162.997  36.144  1.00  0.00           C
ATOM   1447  O   LYS   196    -162.047 163.041  37.371  1.00  0.00           O
ATOM   1448  N   ALA   197    -161.688 164.057  35.393  1.00  0.00           N
ATOM   1449  CA  ALA   197    -161.275 165.343  35.917  1.00  0.00           C
ATOM   1450  CB  ALA   197    -160.092 165.119  36.887  1.00  0.00           C
ATOM   1451  C   ALA   197    -160.920 166.385  34.841  1.00  0.00           C
ATOM   1452  O   ALA   197    -160.984 166.140  33.638  1.00  0.00           O
ATOM   1453  N   ALA   198    -160.527 167.606  35.278  1.00  0.00           N
ATOM   1454  CA  ALA   198    -160.142 168.749  34.452  1.00  0.00           C
ATOM   1455  CB  ALA   198    -161.298 169.056  33.473  1.00  0.00           C
ATOM   1456  C   ALA   198    -159.743 170.004  35.248  1.00  0.00           C
ATOM   1457  O   ALA   198    -159.749 170.037  36.477  1.00  0.00           O
ATOM   1458  N   PHE   199    -159.377 171.094  34.529  1.00  0.00           N
ATOM   1459  CA  PHE   199    -158.960 172.391  35.058  1.00  0.00           C
ATOM   1460  CB  PHE   199    -157.739 172.255  36.018  1.00  0.00           C
ATOM   1461  CG  PHE   199    -157.286 173.583  36.580  1.00  0.00           C
ATOM   1462  CD1 PHE   199    -157.828 174.065  37.784  1.00  0.00           C
ATOM   1463  CD2 PHE   199    -156.351 174.375  35.890  1.00  0.00           C
ATOM   1464  CE1 PHE   199    -157.454 175.320  38.282  1.00  0.00           C
ATOM   1465  CE2 PHE   199    -155.978 175.630  36.384  1.00  0.00           C
ATOM   1466  CZ  PHE   199    -156.530 176.104  37.580  1.00  0.00           C
ATOM   1467  C   PHE   199    -158.657 173.269  33.851  1.00  0.00           C
ATOM   1468  O   PHE   199    -158.785 172.829  32.712  1.00  0.00           O
ATOM   1469  N   ALA   200    -158.247 174.532  34.084  1.00  0.00           N
ATOM   1470  CA  ALA   200    -157.921 175.488  33.040  1.00  0.00           C
ATOM   1471  CB  ALA   200    -159.137 175.613  32.093  1.00  0.00           C
ATOM   1472  C   ALA   200    -157.477 176.868  33.556  1.00  0.00           C
ATOM   1473  O   ALA   200    -157.406 177.134  34.755  1.00  0.00           O
ATOM   1474  N   ASP   201    -157.160 177.798  32.622  1.00  0.00           N
ATOM   1475  CA  ASP   201    -156.716 179.168  32.867  1.00  0.00           C
ATOM   1476  CB  ASP   201    -155.452 179.194  33.785  1.00  0.00           C
ATOM   1477  CG  ASP   201    -154.960 180.607  34.063  1.00  0.00           C
ATOM   1478  OD1 ASP   201    -153.946 180.745  34.793  1.00  0.00           O
ATOM   1479  OD2 ASP   201    -155.693 181.560  33.708  1.00  0.00           O
ATOM   1480  C   ASP   201    -156.495 179.785  31.483  1.00  0.00           C
ATOM   1481  O   ASP   201    -156.697 179.126  30.461  1.00  0.00           O
ATOM   1482  N   SER   202    -156.076 181.065  31.441  1.00  0.00           N
ATOM   1483  CA  SER   202    -155.812 181.823  30.236  1.00  0.00           C
ATOM   1484  CB  SER   202    -157.023 181.915  29.259  1.00  0.00           C
ATOM   1485  OG  SER   202    -156.719 182.673  28.080  1.00  0.00           O
ATOM   1486  C   SER   202    -155.369 183.197  30.700  1.00  0.00           C
ATOM   1487  O   SER   202    -155.302 183.453  31.900  1.00  0.00           O
ATOM   1488  N   SER   203    -155.060 184.106  29.758  1.00  0.00           N
ATOM   1489  CA  SER   203    -154.620 185.463  30.033  1.00  0.00           C
ATOM   1490  CB  SER   203    -153.347 185.555  30.928  1.00  0.00           C
ATOM   1491  OG  SER   203    -152.948 186.911  31.174  1.00  0.00           O
ATOM   1492  C   SER   203    -154.391 186.106  28.678  1.00  0.00           C
ATOM   1493  O   SER   203    -154.587 185.465  27.648  1.00  0.00           O
ATOM   1494  N   GLY   204    -153.973 187.384  28.655  1.00  0.00           N
ATOM   1495  CA  GLY   204    -153.708 188.144  27.445  1.00  0.00           C
ATOM   1496  C   GLY   204    -153.263 189.522  27.825  1.00  0.00           C
ATOM   1497  O   GLY   204    -153.172 189.851  29.005  1.00  0.00           O
ATOM   1498  N   GLN   205    -152.969 190.380  26.828  1.00  0.00           N
ATOM   1499  CA  GLN   205    -152.524 191.750  27.035  1.00  0.00           C
ATOM   1500  CB  GLN   205    -151.229 191.803  27.892  1.00  0.00           C
ATOM   1501  CG  GLN   205    -150.669 193.225  28.173  1.00  0.00           C
ATOM   1502  CD  GLN   205    -149.394 193.196  29.022  1.00  0.00           C
ATOM   1503  OE1 GLN   205    -148.812 194.230  29.342  1.00  0.00           O
ATOM   1504  NE2 GLN   205    -148.945 191.980  29.409  1.00  0.00           N
ATOM   1505  C   GLN   205    -152.309 192.349  25.657  1.00  0.00           C
ATOM   1506  O   GLN   205    -152.514 191.681  24.646  1.00  0.00           O
ATOM   1507  N   HIS   206    -151.891 193.627  25.588  1.00  0.00           N
ATOM   1508  CA  HIS   206    -151.642 194.339  24.354  1.00  0.00           C
ATOM   1509  ND1 HIS   206    -152.275 194.533  20.987  1.00  0.00           N
ATOM   1510  CG  HIS   206    -152.692 195.135  22.155  1.00  0.00           C
ATOM   1511  CB  HIS   206    -152.903 194.404  23.452  1.00  0.00           C
ATOM   1512  NE2 HIS   206    -152.284 196.710  20.606  1.00  0.00           N
ATOM   1513  CD2 HIS   206    -152.698 196.471  21.902  1.00  0.00           C
ATOM   1514  CE1 HIS   206    -152.054 195.522  20.088  1.00  0.00           C
ATOM   1515  C   HIS   206    -151.188 195.740  24.713  1.00  0.00           C
ATOM   1516  O   HIS   206    -151.094 196.077  25.890  1.00  0.00           O
ATOM   1517  N   PRO   207    -150.899 196.583  23.698  1.00  0.00           N
ATOM   1518  CA  PRO   207    -150.454 197.955  23.890  1.00  0.00           C
ATOM   1519  CD  PRO   207    -151.034 196.224  22.287  1.00  0.00           C
ATOM   1520  CB  PRO   207    -149.892 198.321  22.503  1.00  0.00           C
ATOM   1521  CG  PRO   207    -150.748 197.516  21.521  1.00  0.00           C
ATOM   1522  C   PRO   207    -151.632 198.864  24.286  1.00  0.00           C
ATOM   1523  O   PRO   207    -152.775 198.411  24.350  1.00  0.00           O
ATOM   1524  N   PRO   208    -151.303 200.165  24.485  1.00  0.00           N
ATOM   1525  CA  PRO   208    -152.238 201.209  24.863  1.00  0.00           C
ATOM   1526  CD  PRO   208    -149.941 200.666  24.299  1.00  0.00           C
ATOM   1527  CB  PRO   208    -151.305 202.340  25.334  1.00  0.00           C
ATOM   1528  CG  PRO   208    -150.047 202.178  24.475  1.00  0.00           C
ATOM   1529  C   PRO   208    -153.095 201.641  23.659  1.00  0.00           C
ATOM   1530  O   PRO   208    -152.900 201.151  22.546  1.00  0.00           O
ATOM   1531  N   ASP   209    -153.999 202.617  23.925  1.00  0.00           N
ATOM   1532  CA  ASP   209    -154.916 203.188  22.955  1.00  0.00           C
ATOM   1533  CB  ASP   209    -155.786 202.078  22.284  1.00  0.00           C
ATOM   1534  CG  ASP   209    -156.761 202.639  21.259  1.00  0.00           C
ATOM   1535  OD1 ASP   209    -157.512 201.833  20.656  1.00  0.00           O
ATOM   1536  OD2 ASP   209    -156.635 203.844  20.934  1.00  0.00           O
ATOM   1537  C   ASP   209    -155.725 204.239  23.720  1.00  0.00           C
ATOM   1538  O   ASP   209    -155.519 204.443  24.919  1.00  0.00           O
ATOM   1539  N   ALA   210    -156.658 204.919  23.026  1.00  0.00           N
ATOM   1540  CA  ALA   210    -157.522 205.948  23.567  1.00  0.00           C
ATOM   1541  CB  ALA   210    -156.638 207.039  24.215  1.00  0.00           C
ATOM   1542  C   ALA   210    -158.499 206.561  22.548  1.00  0.00           C
ATOM   1543  O   ALA   210    -158.538 206.202  21.372  1.00  0.00           O
ATOM   1544  N   CYS   211    -159.331 207.530  23.003  1.00  0.00           N
ATOM   1545  CA  CYS   211    -160.337 208.254  22.228  1.00  0.00           C
ATOM   1546  CB  CYS   211    -161.373 207.283  21.586  1.00  0.00           C
ATOM   1547  SG  CYS   211    -162.669 208.127  20.597  1.00  0.00           S
ATOM   1548  C   CYS   211    -160.991 209.223  23.199  1.00  0.00           C
ATOM   1549  O   CYS   211    -160.632 209.269  24.376  1.00  0.00           O
ATOM   1550  N   ALA   212    -161.972 210.027  22.737  1.00  0.00           N
ATOM   1551  CA  ALA   212    -162.687 211.002  23.546  1.00  0.00           C
ATOM   1552  CB  ALA   212    -161.655 211.949  24.200  1.00  0.00           C
ATOM   1553  C   ALA   212    -163.762 211.797  22.783  1.00  0.00           C
ATOM   1554  O   ALA   212    -163.992 211.618  21.588  1.00  0.00           O
ATOM   1555  N   PHE   213    -164.459 212.719  23.491  1.00  0.00           N
ATOM   1556  CA  PHE   213    -165.520 213.589  22.987  1.00  0.00           C
ATOM   1557  CB  PHE   213    -166.686 212.767  22.357  1.00  0.00           C
ATOM   1558  CG  PHE   213    -167.799 213.642  21.828  1.00  0.00           C
ATOM   1559  CD1 PHE   213    -167.770 214.100  20.499  1.00  0.00           C
ATOM   1560  CD2 PHE   213    -168.855 214.047  22.664  1.00  0.00           C
ATOM   1561  CE1 PHE   213    -168.769 214.956  20.018  1.00  0.00           C
ATOM   1562  CE2 PHE   213    -169.853 214.905  22.186  1.00  0.00           C
ATOM   1563  CZ  PHE   213    -169.810 215.360  20.863  1.00  0.00           C
ATOM   1564  C   PHE   213    -165.978 214.436  24.168  1.00  0.00           C
ATOM   1565  O   PHE   213    -165.457 214.299  25.272  1.00  0.00           O
ATOM   1566  N   ARG   214    -166.964 215.329  23.952  1.00  0.00           N
ATOM   1567  CA  ARG   214    -167.506 216.206  24.974  1.00  0.00           C
ATOM   1568  CB  ARG   214    -166.376 217.047  25.633  1.00  0.00           C
ATOM   1569  CG  ARG   214    -166.821 218.028  26.745  1.00  0.00           C
ATOM   1570  CD  ARG   214    -165.669 218.836  27.365  1.00  0.00           C
ATOM   1571  NE  ARG   214    -166.270 219.728  28.415  1.00  0.00           N
ATOM   1572  CZ  ARG   214    -165.544 220.575  29.158  1.00  0.00           C
ATOM   1573  NH1 ARG   214    -166.180 221.319  30.060  1.00  0.00           N
ATOM   1574  NH2 ARG   214    -164.224 220.668  29.037  1.00  0.00           N
ATOM   1575  C   ARG   214    -168.603 217.079  24.379  1.00  0.00           C
ATOM   1576  O   ARG   214    -168.920 216.990  23.197  1.00  0.00           O
ATOM   1577  N   ARG   215    -169.211 217.955  25.208  1.00  0.00           N
ATOM   1578  CA  ARG   215    -170.277 218.866  24.814  1.00  0.00           C
ATOM   1579  CB  ARG   215    -171.460 218.085  24.177  1.00  0.00           C
ATOM   1580  CG  ARG   215    -172.664 218.939  23.712  1.00  0.00           C
ATOM   1581  CD  ARG   215    -173.808 218.122  23.088  1.00  0.00           C
ATOM   1582  NE  ARG   215    -174.884 219.095  22.696  1.00  0.00           N
ATOM   1583  CZ  ARG   215    -176.034 218.721  22.120  1.00  0.00           C
ATOM   1584  NH1 ARG   215    -176.919 219.667  21.814  1.00  0.00           N
ATOM   1585  NH2 ARG   215    -176.298 217.451  21.826  1.00  0.00           N
ATOM   1586  C   ARG   215    -170.714 219.700  26.011  1.00  0.00           C
ATOM   1587  O   ARG   215    -171.393 220.712  25.872  1.00  0.00           O
ATOM   1588  N   GLY   216     -30.771   3.787   3.642  1.00  0.00           N
ATOM   1589  CA  GLY   216     -29.502   4.507   3.325  1.00  0.00           C
ATOM   1590  C   GLY   216     -29.608   5.217   1.973  1.00  0.00           C
ATOM   1591  O   GLY   216     -29.248   6.371   1.848  1.00  0.00           O
ATOM   1592  N   ARG   217     -30.100   4.514   0.989  1.00  0.00           N
ATOM   1593  CA  ARG   217     -30.233   5.136  -0.350  1.00  0.00           C
ATOM   1594  CB  ARG   217     -31.380   6.157  -0.295  1.00  0.00           C
ATOM   1595  CG  ARG   217     -31.759   6.562  -1.720  1.00  0.00           C
ATOM   1596  CD  ARG   217     -32.617   7.827  -1.670  1.00  0.00           C
ATOM   1597  NE  ARG   217     -31.768   9.000  -2.014  1.00  0.00           N
ATOM   1598  CZ  ARG   217     -32.249  10.204  -1.859  1.00  0.00           C
ATOM   1599  NH1 ARG   217     -33.350  10.528  -2.479  1.00  0.00           N
ATOM   1600  NH2 ARG   217     -31.610  11.044  -1.091  1.00  0.00           N
ATOM   1601  C   ARG   217     -28.949   5.858  -0.735  1.00  0.00           C
ATOM   1602  O   ARG   217     -28.843   7.061  -0.597  1.00  0.00           O
ATOM   1603  N   LYS   218     -27.992   5.109  -1.213  1.00  0.00           N
ATOM   1604  CA  LYS   218     -26.706   5.733  -1.613  1.00  0.00           C
ATOM   1605  CB  LYS   218     -25.862   5.942  -0.347  1.00  0.00           C
ATOM   1606  CG  LYS   218     -25.662   4.593   0.349  1.00  0.00           C
ATOM   1607  CD  LYS   218     -24.325   3.989  -0.094  1.00  0.00           C
ATOM   1608  CE  LYS   218     -24.464   2.468  -0.173  1.00  0.00           C
ATOM   1609  NZ  LYS   218     -25.006   2.062  -1.500  1.00  0.00           N
ATOM   1610  C   LYS   218     -25.938   4.826  -2.567  1.00  0.00           C
ATOM   1611  O   LYS   218     -26.363   3.725  -2.856  1.00  0.00           O
ATOM   1612  N   LYS   219     -24.820   5.306  -3.042  1.00  0.00           N
ATOM   1613  CA  LYS   219     -24.016   4.481  -3.978  1.00  0.00           C
ATOM   1614  CB  LYS   219     -24.457   4.803  -5.413  1.00  0.00           C
ATOM   1615  CG  LYS   219     -24.854   6.278  -5.501  1.00  0.00           C
ATOM   1616  CD  LYS   219     -25.101   6.639  -6.967  1.00  0.00           C
ATOM   1617  CE  LYS   219     -25.364   8.142  -7.077  1.00  0.00           C
ATOM   1618  NZ  LYS   219     -24.870   8.660  -8.383  1.00  0.00           N
ATOM   1619  C   LYS   219     -22.527   4.789  -3.839  1.00  0.00           C
ATOM   1620  O   LYS   219     -21.874   4.309  -2.933  1.00  0.00           O
ATOM   1621  N   ARG   220     -22.017   5.586  -4.741  1.00  0.00           N
ATOM   1622  CA  ARG   220     -20.573   5.936  -4.677  1.00  0.00           C
ATOM   1623  CB  ARG   220     -20.206   6.687  -5.965  1.00  0.00           C
ATOM   1624  CG  ARG   220     -20.377   5.747  -7.162  1.00  0.00           C
ATOM   1625  CD  ARG   220     -20.255   6.553  -8.458  1.00  0.00           C
ATOM   1626  NE  ARG   220     -19.778   5.653  -9.546  1.00  0.00           N
ATOM   1627  CZ  ARG   220     -18.536   5.253  -9.547  1.00  0.00           C
ATOM   1628  NH1 ARG   220     -17.633   6.000 -10.120  1.00  0.00           N
ATOM   1629  NH2 ARG   220     -18.239   4.117  -8.976  1.00  0.00           N
ATOM   1630  C   ARG   220     -20.282   6.839  -3.482  1.00  0.00           C
ATOM   1631  O   ARG   220     -20.966   7.820  -3.267  1.00  0.00           O
ATOM   1632  N   ILE   221     -19.264   6.489  -2.726  1.00  0.00           N
ATOM   1633  CA  ILE   221     -18.908   7.313  -1.536  1.00  0.00           C
ATOM   1634  CB  ILE   221     -18.610   6.356  -0.371  1.00  0.00           C
ATOM   1635  CG1 ILE   221     -19.794   5.403  -0.192  1.00  0.00           C
ATOM   1636  CG2 ILE   221     -17.351   5.547  -0.690  1.00  0.00           C
ATOM   1637  CD1 ILE   221     -19.617   4.389   0.951  1.00  0.00           C
ATOM   1638  C   ILE   221     -17.649   8.162  -1.809  1.00  0.00           C
ATOM   1639  O   ILE   221     -16.786   7.765  -2.568  1.00  0.00           O
ATOM   1640  N   PRO   222     -17.577   9.331  -1.177  1.00  0.00           N
ATOM   1641  CA  PRO   222     -16.431  10.231  -1.350  1.00  0.00           C
ATOM   1642  CD  PRO   222     -18.627   9.822  -0.272  1.00  0.00           C
ATOM   1643  CB  PRO   222     -16.735  11.439  -0.436  1.00  0.00           C
ATOM   1644  CG  PRO   222     -18.087  11.149   0.285  1.00  0.00           C
ATOM   1645  C   PRO   222     -15.127   9.578  -0.892  1.00  0.00           C
ATOM   1646  O   PRO   222     -15.002   8.370  -0.887  1.00  0.00           O
ATOM   1647  N   TYR   223     -14.180  10.402  -0.514  1.00  0.00           N
ATOM   1648  CA  TYR   223     -12.874   9.864  -0.051  1.00  0.00           C
ATOM   1649  CB  TYR   223     -11.760  10.790  -0.564  1.00  0.00           C
ATOM   1650  CG  TYR   223     -10.705   9.953  -1.285  1.00  0.00           C
ATOM   1651  CD1 TYR   223     -10.903   9.558  -2.591  1.00  0.00           C
ATOM   1652  CD2 TYR   223      -9.545   9.576  -0.640  1.00  0.00           C
ATOM   1653  CE1 TYR   223      -9.956   8.797  -3.244  1.00  0.00           C
ATOM   1654  CE2 TYR   223      -8.597   8.814  -1.293  1.00  0.00           C
ATOM   1655  CZ  TYR   223      -8.796   8.419  -2.600  1.00  0.00           C
ATOM   1656  OH  TYR   223      -7.851   7.654  -3.252  1.00  0.00           O
ATOM   1657  C   TYR   223     -12.823   9.823   1.470  1.00  0.00           C
ATOM   1658  O   TYR   223     -12.956   8.772   2.067  1.00  0.00           O
ATOM   1659  N   SER   224     -12.624  10.972   2.070  1.00  0.00           N
ATOM   1660  CA  SER   224     -12.560  11.030   3.552  1.00  0.00           C
ATOM   1661  CB  SER   224     -11.096  11.183   3.970  1.00  0.00           C
ATOM   1662  OG  SER   224     -10.937  11.248   5.394  1.00  0.00           O
ATOM   1663  C   SER   224     -13.350  12.226   4.064  1.00  0.00           C
ATOM   1664  O   SER   224     -13.631  13.148   3.324  1.00  0.00           O
ATOM   1665  N   LYS   225     -13.697  12.193   5.316  1.00  0.00           N
ATOM   1666  CA  LYS   225     -14.471  13.324   5.881  1.00  0.00           C
ATOM   1667  CB  LYS   225     -15.021  12.898   7.249  1.00  0.00           C
ATOM   1668  CG  LYS   225     -13.944  12.108   7.996  1.00  0.00           C
ATOM   1669  CD  LYS   225     -14.216  12.184   9.500  1.00  0.00           C
ATOM   1670  CE  LYS   225     -15.401  11.280   9.842  1.00  0.00           C
ATOM   1671  NZ  LYS   225     -15.016   9.846   9.726  1.00  0.00           N
ATOM   1672  C   LYS   225     -13.596  14.559   6.070  1.00  0.00           C
ATOM   1673  O   LYS   225     -14.069  15.669   5.969  1.00  0.00           O
ATOM   1674  N   GLY   226     -12.329  14.349   6.309  1.00  0.00           N
ATOM   1675  CA  GLY   226     -11.431  15.514   6.502  1.00  0.00           C
ATOM   1676  C   GLY   226     -10.953  15.977   5.161  1.00  0.00           C
ATOM   1677  O   GLY   226     -10.409  17.053   5.008  1.00  0.00           O
ATOM   1678  N   GLN   227     -11.180  15.141   4.210  1.00  0.00           N
ATOM   1679  CA  GLN   227     -10.777  15.444   2.841  1.00  0.00           C
ATOM   1680  CB  GLN   227     -10.716  14.111   2.105  1.00  0.00           C
ATOM   1681  CG  GLN   227      -9.267  13.624   2.087  1.00  0.00           C
ATOM   1682  CD  GLN   227      -8.852  13.226   3.505  1.00  0.00           C
ATOM   1683  OE1 GLN   227      -8.434  12.112   3.753  1.00  0.00           O
ATOM   1684  NE2 GLN   227      -8.950  14.108   4.463  1.00  0.00           N
ATOM   1685  C   GLN   227     -11.810  16.340   2.185  1.00  0.00           C
ATOM   1686  O   GLN   227     -11.483  17.385   1.659  1.00  0.00           O
ATOM   1687  N   LEU   228     -13.048  15.924   2.240  1.00  0.00           N
ATOM   1688  CA  LEU   228     -14.114  16.745   1.624  1.00  0.00           C
ATOM   1689  CB  LEU   228     -15.367  15.878   1.448  1.00  0.00           C
ATOM   1690  CG  LEU   228     -15.425  15.381   0.006  1.00  0.00           C
ATOM   1691  CD1 LEU   228     -15.504  16.584  -0.940  1.00  0.00           C
ATOM   1692  CD2 LEU   228     -14.157  14.583  -0.295  1.00  0.00           C
ATOM   1693  C   LEU   228     -14.452  17.920   2.513  1.00  0.00           C
ATOM   1694  O   LEU   228     -15.067  18.873   2.080  1.00  0.00           O
ATOM   1695  N   ARG   229     -14.049  17.835   3.747  1.00  0.00           N
ATOM   1696  CA  ARG   229     -14.338  18.939   4.672  1.00  0.00           C
ATOM   1697  CB  ARG   229     -14.225  18.418   6.108  1.00  0.00           C
ATOM   1698  CG  ARG   229     -14.240  19.598   7.079  1.00  0.00           C
ATOM   1699  CD  ARG   229     -14.380  19.062   8.507  1.00  0.00           C
ATOM   1700  NE  ARG   229     -14.390  20.252   9.426  1.00  0.00           N
ATOM   1701  CZ  ARG   229     -14.501  20.145  10.758  1.00  0.00           C
ATOM   1702  NH1 ARG   229     -14.499  21.265  11.477  1.00  0.00           N
ATOM   1703  NH2 ARG   229     -14.636  18.970  11.365  1.00  0.00           N
ATOM   1704  C   ARG   229     -13.332  20.049   4.474  1.00  0.00           C
ATOM   1705  O   ARG   229     -13.681  21.209   4.464  1.00  0.00           O
ATOM   1706  N   GLU   230     -12.088  19.677   4.297  1.00  0.00           N
ATOM   1707  CA  GLU   230     -11.065  20.717   4.099  1.00  0.00           C
ATOM   1708  CB  GLU   230      -9.679  20.097   4.315  1.00  0.00           C
ATOM   1709  CG  GLU   230      -9.336  20.177   5.803  1.00  0.00           C
ATOM   1710  CD  GLU   230      -7.997  19.490   6.060  1.00  0.00           C
ATOM   1711  OE1 GLU   230      -7.278  19.318   5.088  1.00  0.00           O
ATOM   1712  OE2 GLU   230      -7.766  19.176   7.215  1.00  0.00           O
ATOM   1713  C   GLU   230     -11.153  21.280   2.697  1.00  0.00           C
ATOM   1714  O   GLU   230     -10.721  22.384   2.438  1.00  0.00           O
ATOM   1715  N   LEU   231     -11.720  20.509   1.812  1.00  0.00           N
ATOM   1716  CA  LEU   231     -11.849  20.981   0.418  1.00  0.00           C
ATOM   1717  CB  LEU   231     -12.243  19.780  -0.467  1.00  0.00           C
ATOM   1718  CG  LEU   231     -11.120  19.474  -1.463  1.00  0.00           C
ATOM   1719  CD1 LEU   231     -11.003  20.625  -2.474  1.00  0.00           C
ATOM   1720  CD2 LEU   231      -9.795  19.315  -0.707  1.00  0.00           C
ATOM   1721  C   LEU   231     -12.945  22.035   0.312  1.00  0.00           C
ATOM   1722  O   LEU   231     -12.721  23.127  -0.166  1.00  0.00           O
ATOM   1723  N   GLU   232     -14.110  21.685   0.782  1.00  0.00           N
ATOM   1724  CA  GLU   232     -15.247  22.642   0.723  1.00  0.00           C
ATOM   1725  CB  GLU   232     -16.528  21.889   1.121  1.00  0.00           C
ATOM   1726  CG  GLU   232     -16.831  20.811   0.077  1.00  0.00           C
ATOM   1727  CD  GLU   232     -18.188  20.173   0.389  1.00  0.00           C
ATOM   1728  OE1 GLU   232     -18.216  19.388   1.324  1.00  0.00           O
ATOM   1729  OE2 GLU   232     -19.120  20.505  -0.325  1.00  0.00           O
ATOM   1730  C   GLU   232     -15.057  23.806   1.685  1.00  0.00           C
ATOM   1731  O   GLU   232     -15.729  24.813   1.581  1.00  0.00           O
ATOM   1732  N   ARG   233     -14.150  23.657   2.603  1.00  0.00           N
ATOM   1733  CA  ARG   233     -13.918  24.756   3.573  1.00  0.00           C
ATOM   1734  CB  ARG   233     -13.236  24.168   4.817  1.00  0.00           C
ATOM   1735  CG  ARG   233     -14.299  23.762   5.858  1.00  0.00           C
ATOM   1736  CD  ARG   233     -15.564  23.234   5.158  1.00  0.00           C
ATOM   1737  NE  ARG   233     -16.549  24.342   5.022  1.00  0.00           N
ATOM   1738  CZ  ARG   233     -17.699  24.105   4.452  1.00  0.00           C
ATOM   1739  NH1 ARG   233     -18.034  22.869   4.198  1.00  0.00           N
ATOM   1740  NH2 ARG   233     -18.474  25.110   4.151  1.00  0.00           N
ATOM   1741  C   ARG   233     -13.014  25.818   2.981  1.00  0.00           C
ATOM   1742  O   ARG   233     -13.346  26.987   2.967  1.00  0.00           O
ATOM   1743  N   GLU   234     -11.887  25.395   2.504  1.00  0.00           N
ATOM   1744  CA  GLU   234     -10.946  26.359   1.909  1.00  0.00           C
ATOM   1745  CB  GLU   234      -9.629  25.623   1.584  1.00  0.00           C
ATOM   1746  CG  GLU   234      -9.231  24.718   2.766  1.00  0.00           C
ATOM   1747  CD  GLU   234      -8.218  25.453   3.648  1.00  0.00           C
ATOM   1748  OE1 GLU   234      -8.679  26.208   4.488  1.00  0.00           O
ATOM   1749  OE2 GLU   234      -7.041  25.217   3.431  1.00  0.00           O
ATOM   1750  C   GLU   234     -11.521  26.931   0.623  1.00  0.00           C
ATOM   1751  O   GLU   234     -11.102  27.973   0.160  1.00  0.00           O
ATOM   1752  N   TYR   235     -12.483  26.237   0.069  1.00  0.00           N
ATOM   1753  CA  TYR   235     -13.101  26.727  -1.190  1.00  0.00           C
ATOM   1754  CB  TYR   235     -13.585  25.517  -2.004  1.00  0.00           C
ATOM   1755  CG  TYR   235     -13.659  25.895  -3.485  1.00  0.00           C
ATOM   1756  CD1 TYR   235     -14.692  26.677  -3.960  1.00  0.00           C
ATOM   1757  CD2 TYR   235     -12.696  25.449  -4.371  1.00  0.00           C
ATOM   1758  CE1 TYR   235     -14.765  27.008  -5.299  1.00  0.00           C
ATOM   1759  CE2 TYR   235     -12.769  25.780  -5.709  1.00  0.00           C
ATOM   1760  CZ  TYR   235     -13.803  26.563  -6.184  1.00  0.00           C
ATOM   1761  OH  TYR   235     -13.875  26.893  -7.523  1.00  0.00           O
ATOM   1762  C   TYR   235     -14.292  27.621  -0.882  1.00  0.00           C
ATOM   1763  O   TYR   235     -14.606  28.522  -1.632  1.00  0.00           O
ATOM   1764  N   ALA   236     -14.939  27.349   0.221  1.00  0.00           N
ATOM   1765  CA  ALA   236     -16.111  28.169   0.597  1.00  0.00           C
ATOM   1766  CB  ALA   236     -17.060  27.306   1.445  1.00  0.00           C
ATOM   1767  C   ALA   236     -15.677  29.380   1.416  1.00  0.00           C
ATOM   1768  O   ALA   236     -16.452  30.286   1.651  1.00  0.00           O
ATOM   1769  N   ALA   237     -14.437  29.373   1.838  1.00  0.00           N
ATOM   1770  CA  ALA   237     -13.934  30.511   2.638  1.00  0.00           C
ATOM   1771  CB  ALA   237     -12.622  30.087   3.309  1.00  0.00           C
ATOM   1772  C   ALA   237     -13.669  31.703   1.735  1.00  0.00           C
ATOM   1773  O   ALA   237     -13.987  32.828   2.071  1.00  0.00           O
ATOM   1774  N   ASN   238     -13.087  31.433   0.596  1.00  0.00           N
ATOM   1775  CA  ASN   238     -12.788  32.537  -0.353  1.00  0.00           C
ATOM   1776  CB  ASN   238     -11.336  32.996  -0.142  1.00  0.00           C
ATOM   1777  CG  ASN   238     -11.201  33.653   1.232  1.00  0.00           C
ATOM   1778  OD1 ASN   238     -12.007  34.473   1.622  1.00  0.00           O
ATOM   1779  ND2 ASN   238     -10.193  33.326   1.992  1.00  0.00           N
ATOM   1780  C   ASN   238     -12.940  32.062  -1.795  1.00  0.00           C
ATOM   1781  O   ASN   238     -13.879  32.421  -2.477  1.00  0.00           O
ATOM   1782  N   LYS   239     -12.008  31.257  -2.227  1.00  0.00           N
ATOM   1783  CA  LYS   239     -12.063  30.738  -3.616  1.00  0.00           C
ATOM   1784  CB  LYS   239     -11.870  31.919  -4.597  1.00  0.00           C
ATOM   1785  CG  LYS   239     -12.591  31.624  -5.927  1.00  0.00           C
ATOM   1786  CD  LYS   239     -13.210  32.919  -6.459  1.00  0.00           C
ATOM   1787  CE  LYS   239     -12.095  33.851  -6.941  1.00  0.00           C
ATOM   1788  NZ  LYS   239     -11.575  34.671  -5.811  1.00  0.00           N
ATOM   1789  C   LYS   239     -10.946  29.737  -3.810  1.00  0.00           C
ATOM   1790  O   LYS   239     -11.148  28.658  -4.328  1.00  0.00           O
ATOM   1791  N   PHE   240      -9.777  30.121  -3.384  1.00  0.00           N
ATOM   1792  CA  PHE   240      -8.624  29.228  -3.517  1.00  0.00           C
ATOM   1793  CB  PHE   240      -7.934  29.439  -4.872  1.00  0.00           C
ATOM   1794  CG  PHE   240      -7.574  28.057  -5.410  1.00  0.00           C
ATOM   1795  CD1 PHE   240      -6.550  27.332  -4.830  1.00  0.00           C
ATOM   1796  CD2 PHE   240      -8.334  27.468  -6.401  1.00  0.00           C
ATOM   1797  CE1 PHE   240      -6.299  26.041  -5.222  1.00  0.00           C
ATOM   1798  CE2 PHE   240      -8.076  26.173  -6.793  1.00  0.00           C
ATOM   1799  CZ  PHE   240      -7.060  25.460  -6.197  1.00  0.00           C
ATOM   1800  C   PHE   240      -7.647  29.499  -2.404  1.00  0.00           C
ATOM   1801  O   PHE   240      -7.678  30.554  -1.796  1.00  0.00           O
ATOM   1802  N   ILE   241      -6.797  28.547  -2.154  1.00  0.00           N
ATOM   1803  CA  ILE   241      -5.802  28.711  -1.081  1.00  0.00           C
ATOM   1804  CB  ILE   241      -5.899  27.479  -0.179  1.00  0.00           C
ATOM   1805  CG1 ILE   241      -6.817  26.434  -0.810  1.00  0.00           C
ATOM   1806  CG2 ILE   241      -6.523  27.916   1.157  1.00  0.00           C
ATOM   1807  CD1 ILE   241      -6.121  25.833  -2.034  1.00  0.00           C
ATOM   1808  C   ILE   241      -4.386  28.856  -1.645  1.00  0.00           C
ATOM   1809  O   ILE   241      -4.117  28.496  -2.772  1.00  0.00           O
ATOM   1810  N   THR   242      -3.510  29.385  -0.834  1.00  0.00           N
ATOM   1811  CA  THR   242      -2.102  29.582  -1.278  1.00  0.00           C
ATOM   1812  CB  THR   242      -1.404  30.492  -0.262  1.00  0.00           C
ATOM   1813  OG1 THR   242      -1.708  29.945   1.005  1.00  0.00           O
ATOM   1814  CG2 THR   242      -2.048  31.887  -0.244  1.00  0.00           C
ATOM   1815  C   THR   242      -1.337  28.270  -1.359  1.00  0.00           C
ATOM   1816  O   THR   242      -1.718  27.282  -0.768  1.00  0.00           O
ATOM   1817  N   LYS   243      -0.257  28.295  -2.099  1.00  0.00           N
ATOM   1818  CA  LYS   243       0.566  27.072  -2.249  1.00  0.00           C
ATOM   1819  CB  LYS   243       1.905  27.469  -2.888  1.00  0.00           C
ATOM   1820  CG  LYS   243       1.731  27.554  -4.412  1.00  0.00           C
ATOM   1821  CD  LYS   243       0.760  28.706  -4.754  1.00  0.00           C
ATOM   1822  CE  LYS   243      -0.692  28.183  -4.863  1.00  0.00           C
ATOM   1823  NZ  LYS   243      -1.284  28.582  -6.170  1.00  0.00           N
ATOM   1824  C   LYS   243       0.825  26.427  -0.899  1.00  0.00           C
ATOM   1825  O   LYS   243       0.844  25.221  -0.780  1.00  0.00           O
ATOM   1826  N   ASP   244       1.032  27.234   0.096  1.00  0.00           N
ATOM   1827  CA  ASP   244       1.286  26.664   1.434  1.00  0.00           C
ATOM   1828  CB  ASP   244       1.848  27.770   2.341  1.00  0.00           C
ATOM   1829  CG  ASP   244       2.238  27.165   3.692  1.00  0.00           C
ATOM   1830  OD1 ASP   244       2.054  25.967   3.823  1.00  0.00           O
ATOM   1831  OD2 ASP   244       2.698  27.936   4.518  1.00  0.00           O
ATOM   1832  C   ASP   244      -0.021  26.165   2.021  1.00  0.00           C
ATOM   1833  O   ASP   244      -0.051  25.222   2.795  1.00  0.00           O
ATOM   1834  N   LYS   245      -1.087  26.797   1.621  1.00  0.00           N
ATOM   1835  CA  LYS   245      -2.404  26.392   2.130  1.00  0.00           C
ATOM   1836  CB  LYS   245      -3.369  27.564   1.951  1.00  0.00           C
ATOM   1837  CG  LYS   245      -3.057  28.637   2.998  1.00  0.00           C
ATOM   1838  CD  LYS   245      -3.858  28.346   4.269  1.00  0.00           C
ATOM   1839  CE  LYS   245      -3.259  29.136   5.436  1.00  0.00           C
ATOM   1840  NZ  LYS   245      -2.769  30.466   4.975  1.00  0.00           N
ATOM   1841  C   LYS   245      -2.923  25.176   1.372  1.00  0.00           C
ATOM   1842  O   LYS   245      -3.439  24.249   1.966  1.00  0.00           O
ATOM   1843  N   ARG   246      -2.782  25.186   0.070  1.00  0.00           N
ATOM   1844  CA  ARG   246      -3.271  24.024  -0.689  1.00  0.00           C
ATOM   1845  CB  ARG   246      -3.176  24.314  -2.204  1.00  0.00           C
ATOM   1846  CG  ARG   246      -1.717  24.261  -2.651  1.00  0.00           C
ATOM   1847  CD  ARG   246      -1.386  22.862  -3.198  1.00  0.00           C
ATOM   1848  NE  ARG   246      -0.182  22.959  -4.074  1.00  0.00           N
ATOM   1849  CZ  ARG   246      -0.332  23.216  -5.348  1.00  0.00           C
ATOM   1850  NH1 ARG   246      -1.525  23.497  -5.801  1.00  0.00           N
ATOM   1851  NH2 ARG   246       0.716  23.186  -6.123  1.00  0.00           N
ATOM   1852  C   ARG   246      -2.419  22.827  -0.331  1.00  0.00           C
ATOM   1853  O   ARG   246      -2.817  21.690  -0.501  1.00  0.00           O
ATOM   1854  N   ARG   247      -1.243  23.116   0.167  1.00  0.00           N
ATOM   1855  CA  ARG   247      -0.327  22.033   0.557  1.00  0.00           C
ATOM   1856  CB  ARG   247       1.087  22.609   0.727  1.00  0.00           C
ATOM   1857  CG  ARG   247       1.882  22.400  -0.561  1.00  0.00           C
ATOM   1858  CD  ARG   247       3.304  22.935  -0.361  1.00  0.00           C
ATOM   1859  NE  ARG   247       4.119  21.900   0.337  1.00  0.00           N
ATOM   1860  CZ  ARG   247       5.107  22.272   1.106  1.00  0.00           C
ATOM   1861  NH1 ARG   247       4.854  23.024   2.142  1.00  0.00           N
ATOM   1862  NH2 ARG   247       6.318  21.879   0.812  1.00  0.00           N
ATOM   1863  C   ARG   247      -0.773  21.463   1.886  1.00  0.00           C
ATOM   1864  O   ARG   247      -0.623  20.284   2.144  1.00  0.00           O
ATOM   1865  N   LYS   248      -1.320  22.319   2.721  1.00  0.00           N
ATOM   1866  CA  LYS   248      -1.779  21.834   4.028  1.00  0.00           C
ATOM   1867  CB  LYS   248      -2.377  23.007   4.824  1.00  0.00           C
ATOM   1868  CG  LYS   248      -1.296  23.593   5.736  1.00  0.00           C
ATOM   1869  CD  LYS   248      -1.748  24.966   6.238  1.00  0.00           C
ATOM   1870  CE  LYS   248      -0.711  25.619   7.162  1.00  0.00           C
ATOM   1871  NZ  LYS   248      -1.183  26.925   7.617  1.00  0.00           N
ATOM   1872  C   LYS   248      -2.831  20.804   3.777  1.00  0.00           C
ATOM   1873  O   LYS   248      -2.934  19.817   4.478  1.00  0.00           O
ATOM   1874  N   ILE   249      -3.610  21.052   2.760  1.00  0.00           N
ATOM   1875  CA  ILE   249      -4.662  20.100   2.432  1.00  0.00           C
ATOM   1876  CB  ILE   249      -5.438  20.634   1.238  1.00  0.00           C
ATOM   1877  CG1 ILE   249      -6.015  22.014   1.544  1.00  0.00           C
ATOM   1878  CG2 ILE   249      -6.587  19.675   0.948  1.00  0.00           C
ATOM   1879  CD1 ILE   249      -6.737  22.559   0.290  1.00  0.00           C
ATOM   1880  C   ILE   249      -3.998  18.802   2.027  1.00  0.00           C
ATOM   1881  O   ILE   249      -3.987  17.855   2.774  1.00  0.00           O
ATOM   1882  N   SER   250      -3.421  18.800   0.845  1.00  0.00           N
ATOM   1883  CA  SER   250      -2.740  17.573   0.366  1.00  0.00           C
ATOM   1884  CB  SER   250      -1.780  17.973  -0.782  1.00  0.00           C
ATOM   1885  OG  SER   250      -0.584  17.244  -0.530  1.00  0.00           O
ATOM   1886  C   SER   250      -1.919  16.923   1.489  1.00  0.00           C
ATOM   1887  O   SER   250      -1.751  15.722   1.518  1.00  0.00           O
ATOM   1888  N   ALA   251      -1.426  17.734   2.393  1.00  0.00           N
ATOM   1889  CA  ALA   251      -0.618  17.176   3.508  1.00  0.00           C
ATOM   1890  CB  ALA   251       0.160  18.325   4.166  1.00  0.00           C
ATOM   1891  C   ALA   251      -1.513  16.539   4.545  1.00  0.00           C
ATOM   1892  O   ALA   251      -1.131  15.599   5.214  1.00  0.00           O
ATOM   1893  N   ALA   252      -2.690  17.064   4.664  1.00  0.00           N
ATOM   1894  CA  ALA   252      -3.636  16.512   5.647  1.00  0.00           C
ATOM   1895  CB  ALA   252      -4.531  17.647   6.137  1.00  0.00           C
ATOM   1896  C   ALA   252      -4.480  15.466   4.968  1.00  0.00           C
ATOM   1897  O   ALA   252      -4.894  14.490   5.562  1.00  0.00           O
ATOM   1898  N   THR   253      -4.709  15.706   3.718  1.00  0.00           N
ATOM   1899  CA  THR   253      -5.511  14.788   2.911  1.00  0.00           C
ATOM   1900  CB  THR   253      -6.177  15.626   1.834  1.00  0.00           C
ATOM   1901  OG1 THR   253      -5.145  16.380   1.281  1.00  0.00           O
ATOM   1902  CG2 THR   253      -7.101  16.671   2.465  1.00  0.00           C
ATOM   1903  C   THR   253      -4.602  13.743   2.276  1.00  0.00           C
ATOM   1904  O   THR   253      -5.057  12.790   1.677  1.00  0.00           O
ATOM   1905  N   SER   254      -3.319  13.977   2.416  1.00  0.00           N
ATOM   1906  CA  SER   254      -2.298  13.049   1.854  1.00  0.00           C
ATOM   1907  CB  SER   254      -2.436  11.677   2.541  1.00  0.00           C
ATOM   1908  OG  SER   254      -1.484  10.722   2.053  1.00  0.00           O
ATOM   1909  C   SER   254      -2.429  12.861   0.346  1.00  0.00           C
ATOM   1910  O   SER   254      -2.855  11.817  -0.111  1.00  0.00           O
ATOM   1911  N   LEU   255      -2.061  13.883  -0.401  1.00  0.00           N
ATOM   1912  CA  LEU   255      -2.150  13.780  -1.896  1.00  0.00           C
ATOM   1913  CB  LEU   255      -3.211  14.751  -2.429  1.00  0.00           C
ATOM   1914  CG  LEU   255      -4.407  14.835  -1.476  1.00  0.00           C
ATOM   1915  CD1 LEU   255      -5.197  16.098  -1.814  1.00  0.00           C
ATOM   1916  CD2 LEU   255      -5.317  13.629  -1.681  1.00  0.00           C
ATOM   1917  C   LEU   255      -0.809  14.162  -2.532  1.00  0.00           C
ATOM   1918  O   LEU   255       0.226  13.654  -2.151  1.00  0.00           O
ATOM   1919  N   SER   256      -0.855  15.057  -3.499  1.00  0.00           N
ATOM   1920  CA  SER   256       0.407  15.480  -4.166  1.00  0.00           C
ATOM   1921  CB  SER   256       0.616  14.602  -5.413  1.00  0.00           C
ATOM   1922  OG  SER   256       0.335  13.285  -4.963  1.00  0.00           O
ATOM   1923  C   SER   256       0.341  16.950  -4.608  1.00  0.00           C
ATOM   1924  O   SER   256       0.988  17.333  -5.562  1.00  0.00           O
ATOM   1925  N   GLU   257      -0.459  17.738  -3.916  1.00  0.00           N
ATOM   1926  CA  GLU   257      -0.582  19.171  -4.273  1.00  0.00           C
ATOM   1927  CB  GLU   257       0.826  19.781  -4.394  1.00  0.00           C
ATOM   1928  CG  GLU   257       1.751  19.090  -3.387  1.00  0.00           C
ATOM   1929  CD  GLU   257       2.747  20.109  -2.827  1.00  0.00           C
ATOM   1930  OE1 GLU   257       2.919  21.119  -3.490  1.00  0.00           O
ATOM   1931  OE2 GLU   257       3.279  19.818  -1.770  1.00  0.00           O
ATOM   1932  C   GLU   257      -1.305  19.292  -5.580  1.00  0.00           C
ATOM   1933  O   GLU   257      -2.403  19.802  -5.641  1.00  0.00           O
ATOM   1934  N   ARG   258      -0.690  18.810  -6.605  1.00  0.00           N
ATOM   1935  CA  ARG   258      -1.332  18.885  -7.923  1.00  0.00           C
ATOM   1936  CB  ARG   258      -0.484  18.098  -8.932  1.00  0.00           C
ATOM   1937  CG  ARG   258       0.741  18.934  -9.310  1.00  0.00           C
ATOM   1938  CD  ARG   258       1.787  18.033  -9.969  1.00  0.00           C
ATOM   1939  NE  ARG   258       3.133  18.643  -9.784  1.00  0.00           N
ATOM   1940  CZ  ARG   258       3.726  19.207 -10.800  1.00  0.00           C
ATOM   1941  NH1 ARG   258       3.029  19.976 -11.592  1.00  0.00           N
ATOM   1942  NH2 ARG   258       4.997  18.983 -10.991  1.00  0.00           N
ATOM   1943  C   ARG   258      -2.700  18.256  -7.824  1.00  0.00           C
ATOM   1944  O   ARG   258      -3.606  18.592  -8.558  1.00  0.00           O
ATOM   1945  N   GLN   259      -2.819  17.339  -6.896  1.00  0.00           N
ATOM   1946  CA  GLN   259      -4.104  16.654  -6.699  1.00  0.00           C
ATOM   1947  CB  GLN   259      -3.879  15.461  -5.767  1.00  0.00           C
ATOM   1948  CG  GLN   259      -3.538  14.231  -6.613  1.00  0.00           C
ATOM   1949  CD  GLN   259      -4.814  13.694  -7.264  1.00  0.00           C
ATOM   1950  OE1 GLN   259      -5.162  14.060  -8.369  1.00  0.00           O
ATOM   1951  NE2 GLN   259      -5.539  12.824  -6.616  1.00  0.00           N
ATOM   1952  C   GLN   259      -5.097  17.611  -6.063  1.00  0.00           C
ATOM   1953  O   GLN   259      -6.267  17.602  -6.393  1.00  0.00           O
ATOM   1954  N   ILE   260      -4.615  18.432  -5.152  1.00  0.00           N
ATOM   1955  CA  ILE   260      -5.537  19.387  -4.505  1.00  0.00           C
ATOM   1956  CB  ILE   260      -4.795  20.211  -3.452  1.00  0.00           C
ATOM   1957  CG1 ILE   260      -5.829  20.944  -2.586  1.00  0.00           C
ATOM   1958  CG2 ILE   260      -3.958  19.283  -2.576  1.00  0.00           C
ATOM   1959  CD1 ILE   260      -5.215  21.816  -1.478  1.00  0.00           C
ATOM   1960  C   ILE   260      -6.000  20.309  -5.562  1.00  0.00           C
ATOM   1961  O   ILE   260      -7.175  20.526  -5.758  1.00  0.00           O
ATOM   1962  N   THR   261      -5.039  20.837  -6.243  1.00  0.00           N
ATOM   1963  CA  THR   261      -5.347  21.759  -7.321  1.00  0.00           C
ATOM   1964  CB  THR   261      -4.092  21.911  -8.156  1.00  0.00           C
ATOM   1965  OG1 THR   261      -3.083  21.253  -7.430  1.00  0.00           O
ATOM   1966  CG2 THR   261      -3.626  23.365  -8.221  1.00  0.00           C
ATOM   1967  C   THR   261      -6.417  21.140  -8.179  1.00  0.00           C
ATOM   1968  O   THR   261      -7.353  21.786  -8.601  1.00  0.00           O
ATOM   1969  N   ILE   262      -6.238  19.873  -8.424  1.00  0.00           N
ATOM   1970  CA  ILE   262      -7.199  19.140  -9.243  1.00  0.00           C
ATOM   1971  CB  ILE   262      -6.554  17.785  -9.609  1.00  0.00           C
ATOM   1972  CG1 ILE   262      -6.033  17.818 -11.044  1.00  0.00           C
ATOM   1973  CG2 ILE   262      -7.587  16.638  -9.475  1.00  0.00           C
ATOM   1974  CD1 ILE   262      -7.140  18.284 -12.002  1.00  0.00           C
ATOM   1975  C   ILE   262      -8.461  18.929  -8.444  1.00  0.00           C
ATOM   1976  O   ILE   262      -9.548  18.883  -8.985  1.00  0.00           O
ATOM   1977  N   TRP   263      -8.298  18.815  -7.157  1.00  0.00           N
ATOM   1978  CA  TRP   263      -9.464  18.612  -6.314  1.00  0.00           C
ATOM   1979  CB  TRP   263      -8.990  18.437  -4.860  1.00  0.00           C
ATOM   1980  CG  TRP   263      -9.995  17.598  -4.092  1.00  0.00           C
ATOM   1981  CD2 TRP   263      -9.687  16.803  -3.102  1.00  0.00           C
ATOM   1982  CD1 TRP   263     -11.267  17.473  -4.427  1.00  0.00           C
ATOM   1983  NE1 TRP   263     -11.726  16.534  -3.591  1.00  0.00           N
ATOM   1984  CE2 TRP   263     -10.782  16.051  -2.717  1.00  0.00           C
ATOM   1985  CE3 TRP   263      -8.475  16.647  -2.436  1.00  0.00           C
ATOM   1986  CZ2 TRP   263     -10.676  15.141  -1.699  1.00  0.00           C
ATOM   1987  CZ3 TRP   263      -8.384  15.723  -1.406  1.00  0.00           C
ATOM   1988  CH2 TRP   263      -9.482  14.977  -1.046  1.00  0.00           C
ATOM   1989  C   TRP   263     -10.325  19.830  -6.408  1.00  0.00           C
ATOM   1990  O   TRP   263     -11.517  19.751  -6.598  1.00  0.00           O
ATOM   1991  N   PHE   264      -9.698  20.957  -6.330  1.00  0.00           N
ATOM   1992  CA  PHE   264     -10.484  22.192  -6.413  1.00  0.00           C
ATOM   1993  CB  PHE   264      -9.535  23.375  -6.295  1.00  0.00           C
ATOM   1994  CG  PHE   264      -9.265  23.623  -4.809  1.00  0.00           C
ATOM   1995  CD1 PHE   264      -8.880  22.576  -3.986  1.00  0.00           C
ATOM   1996  CD2 PHE   264      -9.432  24.881  -4.260  1.00  0.00           C
ATOM   1997  CE1 PHE   264      -8.667  22.784  -2.644  1.00  0.00           C
ATOM   1998  CE2 PHE   264      -9.218  25.085  -2.911  1.00  0.00           C
ATOM   1999  CZ  PHE   264      -8.835  24.036  -2.106  1.00  0.00           C
ATOM   2000  C   PHE   264     -11.248  22.259  -7.735  1.00  0.00           C
ATOM   2001  O   PHE   264     -12.420  22.585  -7.759  1.00  0.00           O
ATOM   2002  N   GLN   265     -10.579  21.942  -8.810  1.00  0.00           N
ATOM   2003  CA  GLN   265     -11.264  21.984 -10.125  1.00  0.00           C
ATOM   2004  CB  GLN   265     -10.252  21.629 -11.210  1.00  0.00           C
ATOM   2005  CG  GLN   265      -9.420  22.866 -11.555  1.00  0.00           C
ATOM   2006  CD  GLN   265      -8.659  22.613 -12.860  1.00  0.00           C
ATOM   2007  OE1 GLN   265      -9.167  22.003 -13.780  1.00  0.00           O
ATOM   2008  NE2 GLN   265      -7.441  23.067 -12.982  1.00  0.00           N
ATOM   2009  C   GLN   265     -12.377  20.951 -10.160  1.00  0.00           C
ATOM   2010  O   GLN   265     -13.415  21.165 -10.759  1.00  0.00           O
ATOM   2011  N   ASN   266     -12.139  19.843  -9.511  1.00  0.00           N
ATOM   2012  CA  ASN   266     -13.158  18.783  -9.486  1.00  0.00           C
ATOM   2013  CB  ASN   266     -12.540  17.520  -8.862  1.00  0.00           C
ATOM   2014  CG  ASN   266     -13.159  16.277  -9.503  1.00  0.00           C
ATOM   2015  OD1 ASN   266     -12.552  15.226  -9.562  1.00  0.00           O
ATOM   2016  ND2 ASN   266     -14.366  16.352  -9.993  1.00  0.00           N
ATOM   2017  C   ASN   266     -14.306  19.246  -8.639  1.00  0.00           C
ATOM   2018  O   ASN   266     -15.457  19.023  -8.957  1.00  0.00           O
ATOM   2019  N   ARG   267     -13.969  19.887  -7.565  1.00  0.00           N
ATOM   2020  CA  ARG   267     -15.008  20.384  -6.675  1.00  0.00           C
ATOM   2021  CB  ARG   267     -14.326  21.050  -5.479  1.00  0.00           C
ATOM   2022  CG  ARG   267     -15.030  20.618  -4.190  1.00  0.00           C
ATOM   2023  CD  ARG   267     -16.435  21.223  -4.157  1.00  0.00           C
ATOM   2024  NE  ARG   267     -17.361  20.342  -4.925  1.00  0.00           N
ATOM   2025  CZ  ARG   267     -17.773  19.223  -4.392  1.00  0.00           C
ATOM   2026  NH1 ARG   267     -16.964  18.198  -4.373  1.00  0.00           N
ATOM   2027  NH2 ARG   267     -18.981  19.164  -3.902  1.00  0.00           N
ATOM   2028  C   ARG   267     -15.827  21.412  -7.423  1.00  0.00           C
ATOM   2029  O   ARG   267     -16.954  21.701  -7.070  1.00  0.00           O
ATOM   2030  N   ARG   268     -15.238  21.941  -8.472  1.00  0.00           N
ATOM   2031  CA  ARG   268     -15.960  22.956  -9.274  1.00  0.00           C
ATOM   2032  CB  ARG   268     -14.928  23.850  -9.985  1.00  0.00           C
ATOM   2033  CG  ARG   268     -15.507  25.257 -10.161  1.00  0.00           C
ATOM   2034  CD  ARG   268     -16.571  25.236 -11.263  1.00  0.00           C
ATOM   2035  NE  ARG   268     -16.522  26.528 -12.007  1.00  0.00           N
ATOM   2036  CZ  ARG   268     -17.203  27.550 -11.561  1.00  0.00           C
ATOM   2037  NH1 ARG   268     -17.729  27.486 -10.369  1.00  0.00           N
ATOM   2038  NH2 ARG   268     -17.334  28.603 -12.323  1.00  0.00           N
ATOM   2039  C   ARG   268     -16.782  22.234 -10.302  1.00  0.00           C
ATOM   2040  O   ARG   268     -17.736  22.752 -10.844  1.00  0.00           O
ATOM   2041  N   VAL   269     -16.360  21.039 -10.558  1.00  0.00           N
ATOM   2042  CA  VAL   269     -17.048  20.198 -11.533  1.00  0.00           C
ATOM   2043  CB  VAL   269     -15.971  19.310 -12.191  1.00  0.00           C
ATOM   2044  CG1 VAL   269     -16.198  17.834 -11.836  1.00  0.00           C
ATOM   2045  CG2 VAL   269     -16.044  19.482 -13.709  1.00  0.00           C
ATOM   2046  C   VAL   269     -18.095  19.340 -10.821  1.00  0.00           C
ATOM   2047  O   VAL   269     -19.006  18.821 -11.433  1.00  0.00           O
ATOM   2048  N   LYS   270     -17.911  19.188  -9.533  1.00  0.00           N
ATOM   2049  CA  LYS   270     -18.862  18.380  -8.737  1.00  0.00           C
ATOM   2050  CB  LYS   270     -18.083  17.715  -7.592  1.00  0.00           C
ATOM   2051  CG  LYS   270     -17.436  16.425  -8.105  1.00  0.00           C
ATOM   2052  CD  LYS   270     -18.442  15.275  -7.998  1.00  0.00           C
ATOM   2053  CE  LYS   270     -18.043  14.369  -6.830  1.00  0.00           C
ATOM   2054  NZ  LYS   270     -18.827  13.102  -6.861  1.00  0.00           N
ATOM   2055  C   LYS   270     -19.963  19.255  -8.140  1.00  0.00           C
ATOM   2056  O   LYS   270     -21.033  18.775  -7.822  1.00  0.00           O
ATOM   2057  N   GLU   271     -19.680  20.529  -7.996  1.00  0.00           N
ATOM   2058  CA  GLU   271     -20.696  21.435  -7.422  1.00  0.00           C
ATOM   2059  CB  GLU   271     -20.023  22.774  -7.098  1.00  0.00           C
ATOM   2060  CG  GLU   271     -19.786  23.539  -8.397  1.00  0.00           C
ATOM   2061  CD  GLU   271     -18.895  24.752  -8.120  1.00  0.00           C
ATOM   2062  OE1 GLU   271     -18.321  24.766  -7.044  1.00  0.00           O
ATOM   2063  OE2 GLU   271     -18.840  25.595  -8.999  1.00  0.00           O
ATOM   2064  C   GLU   271     -21.804  21.680  -8.416  1.00  0.00           C
ATOM   2065  O   GLU   271     -22.968  21.660  -8.073  1.00  0.00           O
ATOM   2066  N   LYS   272     -21.427  21.908  -9.640  1.00  0.00           N
ATOM   2067  CA  LYS   272     -22.457  22.156 -10.667  1.00  0.00           C
ATOM   2068  CB  LYS   272     -21.781  22.219 -12.043  1.00  0.00           C
ATOM   2069  CG  LYS   272     -21.165  20.862 -12.348  1.00  0.00           C
ATOM   2070  CD  LYS   272     -20.396  20.940 -13.668  1.00  0.00           C
ATOM   2071  CE  LYS   272     -20.347  19.546 -14.299  1.00  0.00           C
ATOM   2072  NZ  LYS   272     -19.820  19.622 -15.691  1.00  0.00           N
ATOM   2073  C   LYS   272     -23.481  21.029 -10.670  1.00  0.00           C
ATOM   2074  O   LYS   272     -24.592  21.194 -11.133  1.00  0.00           O
ATOM   2075  N   LYS   273     -23.083  19.895 -10.149  1.00  0.00           N
ATOM   2076  CA  LYS   273     -24.016  18.739 -10.108  1.00  0.00           C
ATOM   2077  CB  LYS   273     -23.280  17.547  -9.472  1.00  0.00           C
ATOM   2078  CG  LYS   273     -24.153  16.292  -9.590  1.00  0.00           C
ATOM   2079  CD  LYS   273     -23.395  15.097  -9.004  1.00  0.00           C
ATOM   2080  CE  LYS   273     -24.355  13.912  -8.861  1.00  0.00           C
ATOM   2081  NZ  LYS   273     -23.691  12.785  -8.144  1.00  0.00           N
ATOM   2082  C   LYS   273     -25.245  19.063  -9.264  1.00  0.00           C
ATOM   2083  O   LYS   273     -26.279  18.439  -9.403  1.00  0.00           O
ATOM   2084  N   VAL   274     -25.110  20.032  -8.398  1.00  0.00           N
ATOM   2085  CA  VAL   274     -26.260  20.406  -7.538  1.00  0.00           C
ATOM   2086  CB  VAL   274     -25.715  20.969  -6.214  1.00  0.00           C
ATOM   2087  CG1 VAL   274     -26.831  20.983  -5.166  1.00  0.00           C
ATOM   2088  CG2 VAL   274     -24.577  20.074  -5.721  1.00  0.00           C
ATOM   2089  C   VAL   274     -27.113  21.474  -8.213  1.00  0.00           C
ATOM   2090  O   VAL   274     -26.959  21.741  -9.388  1.00  0.00           O
ATOM   2091  N   LEU   275     -27.996  22.068  -7.455  1.00  0.00           N
ATOM   2092  CA  LEU   275     -28.867  23.119  -8.038  1.00  0.00           C
ATOM   2093  CB  LEU   275     -28.038  24.395  -8.204  1.00  0.00           C
ATOM   2094  CG  LEU   275     -28.747  25.634  -8.800  1.00  0.00           C
ATOM   2095  CD1 LEU   275     -26.552  25.948  -6.959  1.00  0.00           C
ATOM   2096  CD2 LEU   275     -30.259  25.635  -8.529  1.00  0.00           C
ATOM   2097  C   LEU   275     -29.386  22.693  -9.406  1.00  0.00           C
ATOM   2098  O   LEU   275     -29.750  23.519 -10.219  1.00  0.00           O
ATOM   2099  N   ALA   276     -29.407  21.404  -9.633  1.00  0.00           N
ATOM   2100  CA  ALA   276     -29.898  20.896 -10.940  1.00  0.00           C
ATOM   2101  CB  ALA   276     -28.681  20.578 -11.820  1.00  0.00           C
ATOM   2102  C   ALA   276     -30.707  19.619 -10.756  1.00  0.00           C
ATOM   2103  O   ALA   276     -31.086  18.982 -11.719  1.00  0.00           O
ATOM   2104  N   LYS   277     -30.953  19.271  -9.516  1.00  0.00           N
ATOM   2105  CA  LYS   277     -31.738  18.039  -9.229  1.00  0.00           C
ATOM   2106  CB  LYS   277     -30.821  17.050  -8.494  1.00  0.00           C
ATOM   2107  CG  LYS   277     -31.297  15.624  -8.771  1.00  0.00           C
ATOM   2108  CD  LYS   277     -30.668  14.679  -7.746  1.00  0.00           C
ATOM   2109  CE  LYS   277     -31.003  13.235  -8.122  1.00  0.00           C
ATOM   2110  NZ  LYS   277     -32.479  13.035  -8.161  1.00  0.00           N
ATOM   2111  C   LYS   277     -32.930  18.356  -8.338  1.00  0.00           C
ATOM   2112  O   LYS   277     -33.474  17.483  -7.691  1.00  0.00           O
ATOM   2113  N   VAL   278     -33.316  19.601  -8.323  1.00  0.00           N
ATOM   2114  CA  VAL   278     -34.470  19.995  -7.481  1.00  0.00           C
ATOM   2115  CB  VAL   278     -34.483  21.527  -7.365  1.00  0.00           C
ATOM   2116  CG1 VAL   278     -35.642  22.081  -6.508  1.00  0.00           C
ATOM   2117  CG2 VAL   278     -33.154  22.080  -6.813  1.00  0.00           C
ATOM   2118  C   VAL   278     -35.783  19.541  -8.109  1.00  0.00           C
ATOM   2119  O   VAL   278     -36.554  18.831  -7.494  1.00  0.00           O
ATOM   2120  N   LYS   279     -36.013  19.958  -9.325  1.00  0.00           N
ATOM   2121  CA  LYS   279     -37.271  19.558 -10.005  1.00  0.00           C
ATOM   2122  CB  LYS   279     -37.400  20.370 -11.303  1.00  0.00           C
ATOM   2123  CG  LYS   279     -37.507  21.857 -10.956  1.00  0.00           C
ATOM   2124  CD  LYS   279     -38.978  22.285 -11.014  1.00  0.00           C
ATOM   2125  CE  LYS   279     -39.477  22.192 -12.458  1.00  0.00           C
ATOM   2126  NZ  LYS   279     -38.341  22.314 -13.412  1.00  0.00           N
ATOM   2127  C   LYS   279     -37.253  18.076 -10.353  1.00  0.00           C
ATOM   2128  O   LYS   279     -38.237  17.383 -10.181  1.00  0.00           O
ATOM   2129  N   ASN   280     -38.338  17.575 -10.977  1.00  0.00           N
ATOM   2130  CA  ASN   280     -38.496  16.193 -11.383  1.00  0.00           C
ATOM   2131  CB  ASN   280     -38.352  15.232 -10.159  1.00  0.00           C
ATOM   2132  CG  ASN   280     -38.507  13.747 -10.501  1.00  0.00           C
ATOM   2133  OD1 ASN   280     -38.422  12.858  -9.652  1.00  0.00           O
ATOM   2134  ND2 ASN   280     -38.728  13.456 -11.803  1.00  0.00           N
ATOM   2135  C   ASN   280     -39.871  16.124 -12.037  1.00  0.00           C
ATOM   2136  O   ASN   280     -40.570  17.130 -12.120  1.00  0.00           O
ATOM   2137  N   SER   281     -40.272  14.928 -12.511  1.00  0.00           N
ATOM   2138  CA  SER   281     -41.546  14.677 -13.162  1.00  0.00           C
ATOM   2139  CB  SER   281     -41.809  15.563 -14.417  1.00  0.00           C
ATOM   2140  OG  SER   281     -43.076  15.283 -15.029  1.00  0.00           O
ATOM   2141  C   SER   281     -41.545  13.202 -13.517  1.00  0.00           C
ATOM   2142  O   SER   281     -42.564  12.669 -13.950  1.00  0.00           O
ATOM   2143  N   ALA   282     -36.136  17.614 -10.838  1.00  0.00           N
ATOM   2144  CA  ALA   282     -36.042  16.180 -11.201  1.00  0.00           C
ATOM   2145  CB  ALA   282     -36.320  15.347  -9.947  1.00  0.00           C
ATOM   2146  C   ALA   282     -37.074  15.824 -12.262  1.00  0.00           C
ATOM   2147  O   ALA   282     -37.675  14.770 -12.217  1.00  0.00           O
ATOM   2148  N   THR   283     -37.261  16.712 -13.200  1.00  0.00           N
ATOM   2149  CA  THR   283     -38.250  16.442 -14.271  1.00  0.00           C
ATOM   2150  CB  THR   283     -38.303  17.658 -15.199  1.00  0.00           C
ATOM   2151  OG1 THR   283     -39.396  17.420 -16.061  1.00  0.00           O
ATOM   2152  CG2 THR   283     -37.079  17.691 -16.125  1.00  0.00           C
ATOM   2153  C   THR   283     -37.846  15.223 -15.091  1.00  0.00           C
ATOM   2154  O   THR   283     -38.505  14.871 -16.050  1.00  0.00           O
ATOM   2155  N   PRO   284     -36.770  14.598 -14.701  1.00  0.00           N
ATOM   2156  CA  PRO   284     -36.311  13.403 -15.448  1.00  0.00           C
ATOM   2157  CD  PRO   284     -35.923  14.905 -13.549  1.00  0.00           C
ATOM   2158  CB  PRO   284     -35.007  12.903 -14.810  1.00  0.00           C
ATOM   2159  CG  PRO   284     -35.148  13.260 -13.327  1.00  0.00           C
ATOM   2160  C   PRO   284     -37.349  12.289 -15.380  1.00  0.00           C
ATOM   2161  O   PRO   284     -37.343  11.605 -14.370  1.00  0.00           O
ATOM   2162  OXT PRO   284     -38.090  12.180 -16.342  1.00  0.00           O
TER    2163      PRO   284
END
