# Supplementary material for: Computational Modeling of complete HOXB13 protein for predicting the functional effect of SNPs and the associated role in hereditary prostate cancer
Source: Sci Rep. 2017 Mar 8;7:43830. doi: 10.1038/srep43830 (PMC5363706; doi:10.1038/srep43830)
Supplement: Supplementary Dataset [file srep43830-s1.zip › SR Supplementary Data Files Complete/HOXB13 Modeller/HOXB13 Modeller/hoxb13.profile]

# Energy of each residue is written to: hoxb13.profile
# The profile IS normalized by the number of restraints.
# The profiles are smoothed over a window of residues:   13
# The sum of all numbers in the file:     -11.5666
#COLUMNS S S  N N N N N N N N N N N N N N N N N N N N N N N N N N N N N N N N N N N N N N N N 
# RESID  RES            1           2           3           4           5           6           7           8           9          10          11          12          13          14          15          16          17          18          19          20          21          22          23          24          25          26          27          28          29          30          31          32          33          34          35          36          37          38          39     TOTAL

     1  MET       0.0         0.0         0.0         0.0         0.0         0.0         0.0         0.0         0.0         0.0         0.0         0.0         0.0         0.0         0.0         0.0         0.0         0.0         0.0         0.0         0.0         0.0         0.0         0.0         0.0         0.0         0.0         0.0         0.0         0.0       -0.41E-01     0.0         0.0         0.0         0.0         0.0         0.0         0.0         0.0       -0.41E-01
     2  GLU       0.0         0.0         0.0         0.0         0.0         0.0         0.0         0.0         0.0         0.0         0.0         0.0         0.0         0.0         0.0         0.0         0.0         0.0         0.0         0.0         0.0         0.0         0.0         0.0         0.0         0.0         0.0         0.0         0.0         0.0       -0.44E-01     0.0         0.0         0.0         0.0         0.0         0.0         0.0         0.0       -0.44E-01
     3  PRO       0.0         0.0         0.0         0.0         0.0         0.0         0.0         0.0         0.0         0.0         0.0         0.0         0.0         0.0         0.0         0.0         0.0         0.0         0.0         0.0         0.0         0.0         0.0         0.0         0.0         0.0         0.0         0.0         0.0         0.0       -0.50E-01     0.0         0.0         0.0         0.0         0.0         0.0         0.0         0.0       -0.50E-01
     4  GLY       0.0         0.0         0.0         0.0         0.0         0.0         0.0         0.0         0.0         0.0         0.0         0.0         0.0         0.0         0.0         0.0         0.0         0.0         0.0         0.0         0.0         0.0         0.0         0.0         0.0         0.0         0.0         0.0         0.0         0.0       -0.54E-01     0.0         0.0         0.0         0.0         0.0         0.0         0.0         0.0       -0.54E-01
     5  ASN       0.0         0.0         0.0         0.0         0.0         0.0         0.0         0.0         0.0         0.0         0.0         0.0         0.0         0.0         0.0         0.0         0.0         0.0         0.0         0.0         0.0         0.0         0.0         0.0         0.0         0.0         0.0         0.0         0.0         0.0       -0.56E-01     0.0         0.0         0.0         0.0         0.0         0.0         0.0         0.0       -0.56E-01
     6  TYR       0.0         0.0         0.0         0.0         0.0         0.0         0.0         0.0         0.0         0.0         0.0         0.0         0.0         0.0         0.0         0.0         0.0         0.0         0.0         0.0         0.0         0.0         0.0         0.0         0.0         0.0         0.0         0.0         0.0         0.0       -0.58E-01     0.0         0.0         0.0         0.0         0.0         0.0         0.0         0.0       -0.58E-01
     7  ALA       0.0         0.0         0.0         0.0         0.0         0.0         0.0         0.0         0.0         0.0         0.0         0.0         0.0         0.0         0.0         0.0         0.0         0.0         0.0         0.0         0.0         0.0         0.0         0.0         0.0         0.0         0.0         0.0         0.0         0.0       -0.61E-01     0.0         0.0         0.0         0.0         0.0         0.0         0.0         0.0       -0.61E-01
     8  THR       0.0         0.0         0.0         0.0         0.0         0.0         0.0         0.0         0.0         0.0         0.0         0.0         0.0         0.0         0.0         0.0         0.0         0.0         0.0         0.0         0.0         0.0         0.0         0.0         0.0         0.0         0.0         0.0         0.0         0.0       -0.64E-01     0.0         0.0         0.0         0.0         0.0         0.0         0.0         0.0       -0.64E-01
     9  LEU       0.0         0.0         0.0         0.0         0.0         0.0         0.0         0.0         0.0         0.0         0.0         0.0         0.0         0.0         0.0         0.0         0.0         0.0         0.0         0.0         0.0         0.0         0.0         0.0         0.0         0.0         0.0         0.0         0.0         0.0       -0.66E-01     0.0         0.0         0.0         0.0         0.0         0.0         0.0         0.0       -0.66E-01
    10  ASP       0.0         0.0         0.0         0.0         0.0         0.0         0.0         0.0         0.0         0.0         0.0         0.0         0.0         0.0         0.0         0.0         0.0         0.0         0.0         0.0         0.0         0.0         0.0         0.0         0.0         0.0         0.0         0.0         0.0         0.0       -0.65E-01     0.0         0.0         0.0         0.0         0.0         0.0         0.0         0.0       -0.65E-01
    11  GLY       0.0         0.0         0.0         0.0         0.0         0.0         0.0         0.0         0.0         0.0         0.0         0.0         0.0         0.0         0.0         0.0         0.0         0.0         0.0         0.0         0.0         0.0         0.0         0.0         0.0         0.0         0.0         0.0         0.0         0.0       -0.64E-01     0.0         0.0         0.0         0.0         0.0         0.0         0.0         0.0       -0.64E-01
    12  ALA       0.0         0.0         0.0         0.0         0.0         0.0         0.0         0.0         0.0         0.0         0.0         0.0         0.0         0.0         0.0         0.0         0.0         0.0         0.0         0.0         0.0         0.0         0.0         0.0         0.0         0.0         0.0         0.0         0.0         0.0       -0.63E-01     0.0         0.0         0.0         0.0         0.0         0.0         0.0         0.0       -0.63E-01
    13  LYS       0.0         0.0         0.0         0.0         0.0         0.0         0.0         0.0         0.0         0.0         0.0         0.0         0.0         0.0         0.0         0.0         0.0         0.0         0.0         0.0         0.0         0.0         0.0         0.0         0.0         0.0         0.0         0.0         0.0         0.0       -0.61E-01     0.0         0.0         0.0         0.0         0.0         0.0         0.0         0.0       -0.61E-01
    14  ASP       0.0         0.0         0.0         0.0         0.0         0.0         0.0         0.0         0.0         0.0         0.0         0.0         0.0         0.0         0.0         0.0         0.0         0.0         0.0         0.0         0.0         0.0         0.0         0.0         0.0         0.0         0.0         0.0         0.0         0.0       -0.57E-01     0.0         0.0         0.0         0.0         0.0         0.0         0.0         0.0       -0.57E-01
    15  ILE       0.0         0.0         0.0         0.0         0.0         0.0         0.0         0.0         0.0         0.0         0.0         0.0         0.0         0.0         0.0         0.0         0.0         0.0         0.0         0.0         0.0         0.0         0.0         0.0         0.0         0.0         0.0         0.0         0.0         0.0       -0.55E-01     0.0         0.0         0.0         0.0         0.0         0.0         0.0         0.0       -0.55E-01
    16  GLU       0.0         0.0         0.0         0.0         0.0         0.0         0.0         0.0         0.0         0.0         0.0         0.0         0.0         0.0         0.0         0.0         0.0         0.0         0.0         0.0         0.0         0.0         0.0         0.0         0.0         0.0         0.0         0.0         0.0         0.0       -0.50E-01     0.0         0.0         0.0         0.0         0.0         0.0         0.0         0.0       -0.50E-01
    17  GLY       0.0         0.0         0.0         0.0         0.0         0.0         0.0         0.0         0.0         0.0         0.0         0.0         0.0         0.0         0.0         0.0         0.0         0.0         0.0         0.0         0.0         0.0         0.0         0.0         0.0         0.0         0.0         0.0         0.0         0.0       -0.42E-01     0.0         0.0         0.0         0.0         0.0         0.0         0.0         0.0       -0.42E-01
    18  LEU       0.0         0.0         0.0         0.0         0.0         0.0         0.0         0.0         0.0         0.0         0.0         0.0         0.0         0.0         0.0         0.0         0.0         0.0         0.0         0.0         0.0         0.0         0.0         0.0         0.0         0.0         0.0         0.0         0.0         0.0       -0.33E-01     0.0         0.0         0.0         0.0         0.0         0.0         0.0         0.0       -0.33E-01
    19  LEU       0.0         0.0         0.0         0.0         0.0         0.0         0.0         0.0         0.0         0.0         0.0         0.0         0.0         0.0         0.0         0.0         0.0         0.0         0.0         0.0         0.0         0.0         0.0         0.0         0.0         0.0         0.0         0.0         0.0         0.0       -0.25E-01     0.0         0.0         0.0         0.0         0.0         0.0         0.0         0.0       -0.25E-01
    20  GLY       0.0         0.0         0.0         0.0         0.0         0.0         0.0         0.0         0.0         0.0         0.0         0.0         0.0         0.0         0.0         0.0         0.0         0.0         0.0         0.0         0.0         0.0         0.0         0.0         0.0         0.0         0.0         0.0         0.0         0.0       -0.20E-01     0.0         0.0         0.0         0.0         0.0         0.0         0.0         0.0       -0.20E-01
    21  ALA       0.0         0.0         0.0         0.0         0.0         0.0         0.0         0.0         0.0         0.0         0.0         0.0         0.0         0.0         0.0         0.0         0.0         0.0         0.0         0.0         0.0         0.0         0.0         0.0         0.0         0.0         0.0         0.0         0.0         0.0       -0.14E-01     0.0         0.0         0.0         0.0         0.0         0.0         0.0         0.0       -0.14E-01
    22  GLY       0.0         0.0         0.0         0.0         0.0         0.0         0.0         0.0         0.0         0.0         0.0         0.0         0.0         0.0         0.0         0.0         0.0         0.0         0.0         0.0         0.0         0.0         0.0         0.0         0.0         0.0         0.0         0.0         0.0         0.0       -0.79E-02     0.0         0.0         0.0         0.0         0.0         0.0         0.0         0.0       -0.79E-02
    23  GLY       0.0         0.0         0.0         0.0         0.0         0.0         0.0         0.0         0.0         0.0         0.0         0.0         0.0         0.0         0.0         0.0         0.0         0.0         0.0         0.0         0.0         0.0         0.0         0.0         0.0         0.0         0.0         0.0         0.0         0.0       -0.56E-02     0.0         0.0         0.0         0.0         0.0         0.0         0.0         0.0       -0.56E-02
    24  GLY       0.0         0.0         0.0         0.0         0.0         0.0         0.0         0.0         0.0         0.0         0.0         0.0         0.0         0.0         0.0         0.0         0.0         0.0         0.0         0.0         0.0         0.0         0.0         0.0         0.0         0.0         0.0         0.0         0.0         0.0       -0.10E-01     0.0         0.0         0.0         0.0         0.0         0.0         0.0         0.0       -0.10E-01
    25  ARG       0.0         0.0         0.0         0.0         0.0         0.0         0.0         0.0         0.0         0.0         0.0         0.0         0.0         0.0         0.0         0.0         0.0         0.0         0.0         0.0         0.0         0.0         0.0         0.0         0.0         0.0         0.0         0.0         0.0         0.0       -0.19E-01     0.0         0.0         0.0         0.0         0.0         0.0         0.0         0.0       -0.19E-01
    26  ASN       0.0         0.0         0.0         0.0         0.0         0.0         0.0         0.0         0.0         0.0         0.0         0.0         0.0         0.0         0.0         0.0         0.0         0.0         0.0         0.0         0.0         0.0         0.0         0.0         0.0         0.0         0.0         0.0         0.0         0.0       -0.26E-01     0.0         0.0         0.0         0.0         0.0         0.0         0.0         0.0       -0.26E-01
    27  LEU       0.0         0.0         0.0         0.0         0.0         0.0         0.0         0.0         0.0         0.0         0.0         0.0         0.0         0.0         0.0         0.0         0.0         0.0         0.0         0.0         0.0         0.0         0.0         0.0         0.0         0.0         0.0         0.0         0.0         0.0       -0.33E-01     0.0         0.0         0.0         0.0         0.0         0.0         0.0         0.0       -0.33E-01
    28  VAL       0.0         0.0         0.0         0.0         0.0         0.0         0.0         0.0         0.0         0.0         0.0         0.0         0.0         0.0         0.0         0.0         0.0         0.0         0.0         0.0         0.0         0.0         0.0         0.0         0.0         0.0         0.0         0.0         0.0         0.0       -0.40E-01     0.0         0.0         0.0         0.0         0.0         0.0         0.0         0.0       -0.40E-01
    29  ALA       0.0         0.0         0.0         0.0         0.0         0.0         0.0         0.0         0.0         0.0         0.0         0.0         0.0         0.0         0.0         0.0         0.0         0.0         0.0         0.0         0.0         0.0         0.0         0.0         0.0         0.0         0.0         0.0         0.0         0.0       -0.47E-01     0.0         0.0         0.0         0.0         0.0         0.0         0.0         0.0       -0.47E-01
    30  HIS       0.0         0.0         0.0         0.0         0.0         0.0         0.0         0.0         0.0         0.0         0.0         0.0         0.0         0.0         0.0         0.0         0.0         0.0         0.0         0.0         0.0         0.0         0.0         0.0         0.0         0.0         0.0         0.0         0.0         0.0       -0.51E-01     0.0         0.0         0.0         0.0         0.0         0.0         0.0         0.0       -0.51E-01
    31  SER       0.0         0.0         0.0         0.0         0.0         0.0         0.0         0.0         0.0         0.0         0.0         0.0         0.0         0.0         0.0         0.0         0.0         0.0         0.0         0.0         0.0         0.0         0.0         0.0         0.0         0.0         0.0         0.0         0.0         0.0       -0.51E-01     0.0         0.0         0.0         0.0         0.0         0.0         0.0         0.0       -0.51E-01
    32  PRO       0.0         0.0         0.0         0.0         0.0         0.0         0.0         0.0         0.0         0.0         0.0         0.0         0.0         0.0         0.0         0.0         0.0         0.0         0.0         0.0         0.0         0.0         0.0         0.0         0.0         0.0         0.0         0.0         0.0         0.0       -0.47E-01     0.0         0.0         0.0         0.0         0.0         0.0         0.0         0.0       -0.47E-01
    33  LEU       0.0         0.0         0.0         0.0         0.0         0.0         0.0         0.0         0.0         0.0         0.0         0.0         0.0         0.0         0.0         0.0         0.0         0.0         0.0         0.0         0.0         0.0         0.0         0.0         0.0         0.0         0.0         0.0         0.0         0.0       -0.43E-01     0.0         0.0         0.0         0.0         0.0         0.0         0.0         0.0       -0.43E-01
    34  THR       0.0         0.0         0.0         0.0         0.0         0.0         0.0         0.0         0.0         0.0         0.0         0.0         0.0         0.0         0.0         0.0         0.0         0.0         0.0         0.0         0.0         0.0         0.0         0.0         0.0         0.0         0.0         0.0         0.0         0.0       -0.38E-01     0.0         0.0         0.0         0.0         0.0         0.0         0.0         0.0       -0.38E-01
    35  SER       0.0         0.0         0.0         0.0         0.0         0.0         0.0         0.0         0.0         0.0         0.0         0.0         0.0         0.0         0.0         0.0         0.0         0.0         0.0         0.0         0.0         0.0         0.0         0.0         0.0         0.0         0.0         0.0         0.0         0.0       -0.33E-01     0.0         0.0         0.0         0.0         0.0         0.0         0.0         0.0       -0.33E-01
    36  HIS       0.0         0.0         0.0         0.0         0.0         0.0         0.0         0.0         0.0         0.0         0.0         0.0         0.0         0.0         0.0         0.0         0.0         0.0         0.0         0.0         0.0         0.0         0.0         0.0         0.0         0.0         0.0         0.0         0.0         0.0       -0.29E-01     0.0         0.0         0.0         0.0         0.0         0.0         0.0         0.0       -0.29E-01
    37  PRO       0.0         0.0         0.0         0.0         0.0         0.0         0.0         0.0         0.0         0.0         0.0         0.0         0.0         0.0         0.0         0.0         0.0         0.0         0.0         0.0         0.0         0.0         0.0         0.0         0.0         0.0         0.0         0.0         0.0         0.0       -0.26E-01     0.0         0.0         0.0         0.0         0.0         0.0         0.0         0.0       -0.26E-01
    38  ALA       0.0         0.0         0.0         0.0         0.0         0.0         0.0         0.0         0.0         0.0         0.0         0.0         0.0         0.0         0.0         0.0         0.0         0.0         0.0         0.0         0.0         0.0         0.0         0.0         0.0         0.0         0.0         0.0         0.0         0.0       -0.23E-01     0.0         0.0         0.0         0.0         0.0         0.0         0.0         0.0       -0.23E-01
    39  ALA       0.0         0.0         0.0         0.0         0.0         0.0         0.0         0.0         0.0         0.0         0.0         0.0         0.0         0.0         0.0         0.0         0.0         0.0         0.0         0.0         0.0         0.0         0.0         0.0         0.0         0.0         0.0         0.0         0.0         0.0       -0.22E-01     0.0         0.0         0.0         0.0         0.0         0.0         0.0         0.0       -0.22E-01
    40  PRO       0.0         0.0         0.0         0.0         0.0         0.0         0.0         0.0         0.0         0.0         0.0         0.0         0.0         0.0         0.0         0.0         0.0         0.0         0.0         0.0         0.0         0.0         0.0         0.0         0.0         0.0         0.0         0.0         0.0         0.0       -0.21E-01     0.0         0.0         0.0         0.0         0.0         0.0         0.0         0.0       -0.21E-01
    41  THR       0.0         0.0         0.0         0.0         0.0         0.0         0.0         0.0         0.0         0.0         0.0         0.0         0.0         0.0         0.0         0.0         0.0         0.0         0.0         0.0         0.0         0.0         0.0         0.0         0.0         0.0         0.0         0.0         0.0         0.0       -0.19E-01     0.0         0.0         0.0         0.0         0.0         0.0         0.0         0.0       -0.19E-01
    42  LEU       0.0         0.0         0.0         0.0         0.0         0.0         0.0         0.0         0.0         0.0         0.0         0.0         0.0         0.0         0.0         0.0         0.0         0.0         0.0         0.0         0.0         0.0         0.0         0.0         0.0         0.0         0.0         0.0         0.0         0.0       -0.19E-01     0.0         0.0         0.0         0.0         0.0         0.0         0.0         0.0       -0.19E-01
    43  MET       0.0         0.0         0.0         0.0         0.0         0.0         0.0         0.0         0.0         0.0         0.0         0.0         0.0         0.0         0.0         0.0         0.0         0.0         0.0         0.0         0.0         0.0         0.0         0.0         0.0         0.0         0.0         0.0         0.0         0.0       -0.18E-01     0.0         0.0         0.0         0.0         0.0         0.0         0.0         0.0       -0.18E-01
    44  PRO       0.0         0.0         0.0         0.0         0.0         0.0         0.0         0.0         0.0         0.0         0.0         0.0         0.0         0.0         0.0         0.0         0.0         0.0         0.0         0.0         0.0         0.0         0.0         0.0         0.0         0.0         0.0         0.0         0.0         0.0       -0.16E-01     0.0         0.0         0.0         0.0         0.0         0.0         0.0         0.0       -0.16E-01
    45  ALA       0.0         0.0         0.0         0.0         0.0         0.0         0.0         0.0         0.0         0.0         0.0         0.0         0.0         0.0         0.0         0.0         0.0         0.0         0.0         0.0         0.0         0.0         0.0         0.0         0.0         0.0         0.0         0.0         0.0         0.0       -0.15E-01     0.0         0.0         0.0         0.0         0.0         0.0         0.0         0.0       -0.15E-01
    46  VAL       0.0         0.0         0.0         0.0         0.0         0.0         0.0         0.0         0.0         0.0         0.0         0.0         0.0         0.0         0.0         0.0         0.0         0.0         0.0         0.0         0.0         0.0         0.0         0.0         0.0         0.0         0.0         0.0         0.0         0.0       -0.12E-01     0.0         0.0         0.0         0.0         0.0         0.0         0.0         0.0       -0.12E-01
    47  ASN       0.0         0.0         0.0         0.0         0.0         0.0         0.0         0.0         0.0         0.0         0.0         0.0         0.0         0.0         0.0         0.0         0.0         0.0         0.0         0.0         0.0         0.0         0.0         0.0         0.0         0.0         0.0         0.0         0.0         0.0       -0.11E-01     0.0         0.0         0.0         0.0         0.0         0.0         0.0         0.0       -0.11E-01
    48  TYR       0.0         0.0         0.0         0.0         0.0         0.0         0.0         0.0         0.0         0.0         0.0         0.0         0.0         0.0         0.0         0.0         0.0         0.0         0.0         0.0         0.0         0.0         0.0         0.0         0.0         0.0         0.0         0.0         0.0         0.0       -0.10E-01     0.0         0.0         0.0         0.0         0.0         0.0         0.0         0.0       -0.10E-01
    49  ALA       0.0         0.0         0.0         0.0         0.0         0.0         0.0         0.0         0.0         0.0         0.0         0.0         0.0         0.0         0.0         0.0         0.0         0.0         0.0         0.0         0.0         0.0         0.0         0.0         0.0         0.0         0.0         0.0         0.0         0.0       -0.84E-02     0.0         0.0         0.0         0.0         0.0         0.0         0.0         0.0       -0.84E-02
    50  PRO       0.0         0.0         0.0         0.0         0.0         0.0         0.0         0.0         0.0         0.0         0.0         0.0         0.0         0.0         0.0         0.0         0.0         0.0         0.0         0.0         0.0         0.0         0.0         0.0         0.0         0.0         0.0         0.0         0.0         0.0       -0.68E-02     0.0         0.0         0.0         0.0         0.0         0.0         0.0         0.0       -0.68E-02
    51  LEU       0.0         0.0         0.0         0.0         0.0         0.0         0.0         0.0         0.0         0.0         0.0         0.0         0.0         0.0         0.0         0.0         0.0         0.0         0.0         0.0         0.0         0.0         0.0         0.0         0.0         0.0         0.0         0.0         0.0         0.0       -0.60E-02     0.0         0.0         0.0         0.0         0.0         0.0         0.0         0.0       -0.60E-02
    52  ASP       0.0         0.0         0.0         0.0         0.0         0.0         0.0         0.0         0.0         0.0         0.0         0.0         0.0         0.0         0.0         0.0         0.0         0.0         0.0         0.0         0.0         0.0         0.0         0.0         0.0         0.0         0.0         0.0         0.0         0.0       -0.51E-02     0.0         0.0         0.0         0.0         0.0         0.0         0.0         0.0       -0.51E-02
    53  LEU       0.0         0.0         0.0         0.0         0.0         0.0         0.0         0.0         0.0         0.0         0.0         0.0         0.0         0.0         0.0         0.0         0.0         0.0         0.0         0.0         0.0         0.0         0.0         0.0         0.0         0.0         0.0         0.0         0.0         0.0       -0.58E-02     0.0         0.0         0.0         0.0         0.0         0.0         0.0         0.0       -0.58E-02
    54  PRO       0.0         0.0         0.0         0.0         0.0         0.0         0.0         0.0         0.0         0.0         0.0         0.0         0.0         0.0         0.0         0.0         0.0         0.0         0.0         0.0         0.0         0.0         0.0         0.0         0.0         0.0         0.0         0.0         0.0         0.0       -0.58E-02     0.0         0.0         0.0         0.0         0.0         0.0         0.0         0.0       -0.58E-02
    55  GLY       0.0         0.0         0.0         0.0         0.0         0.0         0.0         0.0         0.0         0.0         0.0         0.0         0.0         0.0         0.0         0.0         0.0         0.0         0.0         0.0         0.0         0.0         0.0         0.0         0.0         0.0         0.0         0.0         0.0         0.0       -0.59E-02     0.0         0.0         0.0         0.0         0.0         0.0         0.0         0.0       -0.59E-02
    56  SER       0.0         0.0         0.0         0.0         0.0         0.0         0.0         0.0         0.0         0.0         0.0         0.0         0.0         0.0         0.0         0.0         0.0         0.0         0.0         0.0         0.0         0.0         0.0         0.0         0.0         0.0         0.0         0.0         0.0         0.0       -0.76E-02     0.0         0.0         0.0         0.0         0.0         0.0         0.0         0.0       -0.76E-02
    57  ALA       0.0         0.0         0.0         0.0         0.0         0.0         0.0         0.0         0.0         0.0         0.0         0.0         0.0         0.0         0.0         0.0         0.0         0.0         0.0         0.0         0.0         0.0         0.0         0.0         0.0         0.0         0.0         0.0         0.0         0.0       -0.99E-02     0.0         0.0         0.0         0.0         0.0         0.0         0.0         0.0       -0.99E-02
    58  GLU       0.0         0.0         0.0         0.0         0.0         0.0         0.0         0.0         0.0         0.0         0.0         0.0         0.0         0.0         0.0         0.0         0.0         0.0         0.0         0.0         0.0         0.0         0.0         0.0         0.0         0.0         0.0         0.0         0.0         0.0       -0.12E-01     0.0         0.0         0.0         0.0         0.0         0.0         0.0         0.0       -0.12E-01
    59  PRO       0.0         0.0         0.0         0.0         0.0         0.0         0.0         0.0         0.0         0.0         0.0         0.0         0.0         0.0         0.0         0.0         0.0         0.0         0.0         0.0         0.0         0.0         0.0         0.0         0.0         0.0         0.0         0.0         0.0         0.0       -0.16E-01     0.0         0.0         0.0         0.0         0.0         0.0         0.0         0.0       -0.16E-01
    60  PRO       0.0         0.0         0.0         0.0         0.0         0.0         0.0         0.0         0.0         0.0         0.0         0.0         0.0         0.0         0.0         0.0         0.0         0.0         0.0         0.0         0.0         0.0         0.0         0.0         0.0         0.0         0.0         0.0         0.0         0.0       -0.20E-01     0.0         0.0         0.0         0.0         0.0         0.0         0.0         0.0       -0.20E-01
    61  LYS       0.0         0.0         0.0         0.0         0.0         0.0         0.0         0.0         0.0         0.0         0.0         0.0         0.0         0.0         0.0         0.0         0.0         0.0         0.0         0.0         0.0         0.0         0.0         0.0         0.0         0.0         0.0         0.0         0.0         0.0       -0.24E-01     0.0         0.0         0.0         0.0         0.0         0.0         0.0         0.0       -0.24E-01
    62  GLN       0.0         0.0         0.0         0.0         0.0         0.0         0.0         0.0         0.0         0.0         0.0         0.0         0.0         0.0         0.0         0.0         0.0         0.0         0.0         0.0         0.0         0.0         0.0         0.0         0.0         0.0         0.0         0.0         0.0         0.0       -0.28E-01     0.0         0.0         0.0         0.0         0.0         0.0         0.0         0.0       -0.28E-01
    63  CYS       0.0         0.0         0.0         0.0         0.0         0.0         0.0         0.0         0.0         0.0         0.0         0.0         0.0         0.0         0.0         0.0         0.0         0.0         0.0         0.0         0.0         0.0         0.0         0.0         0.0         0.0         0.0         0.0         0.0         0.0       -0.32E-01     0.0         0.0         0.0         0.0         0.0         0.0         0.0         0.0       -0.32E-01
    64  HIS       0.0         0.0         0.0         0.0         0.0         0.0         0.0         0.0         0.0         0.0         0.0         0.0         0.0         0.0         0.0         0.0         0.0         0.0         0.0         0.0         0.0         0.0         0.0         0.0         0.0         0.0         0.0         0.0         0.0         0.0       -0.35E-01     0.0         0.0         0.0         0.0         0.0         0.0         0.0         0.0       -0.35E-01
    65  PRO       0.0         0.0         0.0         0.0         0.0         0.0         0.0         0.0         0.0         0.0         0.0         0.0         0.0         0.0         0.0         0.0         0.0         0.0         0.0         0.0         0.0         0.0         0.0         0.0         0.0         0.0         0.0         0.0         0.0         0.0       -0.38E-01     0.0         0.0         0.0         0.0         0.0         0.0         0.0         0.0       -0.38E-01
    66  CYS       0.0         0.0         0.0         0.0         0.0         0.0         0.0         0.0         0.0         0.0         0.0         0.0         0.0         0.0         0.0         0.0         0.0         0.0         0.0         0.0         0.0         0.0         0.0         0.0         0.0         0.0         0.0         0.0         0.0         0.0       -0.38E-01     0.0         0.0         0.0         0.0         0.0         0.0         0.0         0.0       -0.38E-01
    67  PRO       0.0         0.0         0.0         0.0         0.0         0.0         0.0         0.0         0.0         0.0         0.0         0.0         0.0         0.0         0.0         0.0         0.0         0.0         0.0         0.0         0.0         0.0         0.0         0.0         0.0         0.0         0.0         0.0         0.0         0.0       -0.38E-01     0.0         0.0         0.0         0.0         0.0         0.0         0.0         0.0       -0.38E-01
    68  GLY       0.0         0.0         0.0         0.0         0.0         0.0         0.0         0.0         0.0         0.0         0.0         0.0         0.0         0.0         0.0         0.0         0.0         0.0         0.0         0.0         0.0         0.0         0.0         0.0         0.0         0.0         0.0         0.0         0.0         0.0       -0.37E-01     0.0         0.0         0.0         0.0         0.0         0.0         0.0         0.0       -0.37E-01
    69  VAL       0.0         0.0         0.0         0.0         0.0         0.0         0.0         0.0         0.0         0.0         0.0         0.0         0.0         0.0         0.0         0.0         0.0         0.0         0.0         0.0         0.0         0.0         0.0         0.0         0.0         0.0         0.0         0.0         0.0         0.0       -0.36E-01     0.0         0.0         0.0         0.0         0.0         0.0         0.0         0.0       -0.36E-01
    70  PRO       0.0         0.0         0.0         0.0         0.0         0.0         0.0         0.0         0.0         0.0         0.0         0.0         0.0         0.0         0.0         0.0         0.0         0.0         0.0         0.0         0.0         0.0         0.0         0.0         0.0         0.0         0.0         0.0         0.0         0.0       -0.35E-01     0.0         0.0         0.0         0.0         0.0         0.0         0.0         0.0       -0.35E-01
    71  GLN       0.0         0.0         0.0         0.0         0.0         0.0         0.0         0.0         0.0         0.0         0.0         0.0         0.0         0.0         0.0         0.0         0.0         0.0         0.0         0.0         0.0         0.0         0.0         0.0         0.0         0.0         0.0         0.0         0.0         0.0       -0.35E-01     0.0         0.0         0.0         0.0         0.0         0.0         0.0         0.0       -0.35E-01
    72  GLY       0.0         0.0         0.0         0.0         0.0         0.0         0.0         0.0         0.0         0.0         0.0         0.0         0.0         0.0         0.0         0.0         0.0         0.0         0.0         0.0         0.0         0.0         0.0         0.0         0.0         0.0         0.0         0.0         0.0         0.0       -0.36E-01     0.0         0.0         0.0         0.0         0.0         0.0         0.0         0.0       -0.36E-01
    73  THR       0.0         0.0         0.0         0.0         0.0         0.0         0.0         0.0         0.0         0.0         0.0         0.0         0.0         0.0         0.0         0.0         0.0         0.0         0.0         0.0         0.0         0.0         0.0         0.0         0.0         0.0         0.0         0.0         0.0         0.0       -0.39E-01     0.0         0.0         0.0         0.0         0.0         0.0         0.0         0.0       -0.39E-01
    74  SER       0.0         0.0         0.0         0.0         0.0         0.0         0.0         0.0         0.0         0.0         0.0         0.0         0.0         0.0         0.0         0.0         0.0         0.0         0.0         0.0         0.0         0.0         0.0         0.0         0.0         0.0         0.0         0.0         0.0         0.0       -0.42E-01     0.0         0.0         0.0         0.0         0.0         0.0         0.0         0.0       -0.42E-01
    75  PRO       0.0         0.0         0.0         0.0         0.0         0.0         0.0         0.0         0.0         0.0         0.0         0.0         0.0         0.0         0.0         0.0         0.0         0.0         0.0         0.0         0.0         0.0         0.0         0.0         0.0         0.0         0.0         0.0         0.0         0.0       -0.45E-01     0.0         0.0         0.0         0.0         0.0         0.0         0.0         0.0       -0.45E-01
    76  ALA       0.0         0.0         0.0         0.0         0.0         0.0         0.0         0.0         0.0         0.0         0.0         0.0         0.0         0.0         0.0         0.0         0.0         0.0         0.0         0.0         0.0         0.0         0.0         0.0         0.0         0.0         0.0         0.0         0.0         0.0       -0.48E-01     0.0         0.0         0.0         0.0         0.0         0.0         0.0         0.0       -0.48E-01
    77  PRO       0.0         0.0         0.0         0.0         0.0         0.0         0.0         0.0         0.0         0.0         0.0         0.0         0.0         0.0         0.0         0.0         0.0         0.0         0.0         0.0         0.0         0.0         0.0         0.0         0.0         0.0         0.0         0.0         0.0         0.0       -0.50E-01     0.0         0.0         0.0         0.0         0.0         0.0         0.0         0.0       -0.50E-01
    78  VAL       0.0         0.0         0.0         0.0         0.0         0.0         0.0         0.0         0.0         0.0         0.0         0.0         0.0         0.0         0.0         0.0         0.0         0.0         0.0         0.0         0.0         0.0         0.0         0.0         0.0         0.0         0.0         0.0         0.0         0.0       -0.50E-01     0.0         0.0         0.0         0.0         0.0         0.0         0.0         0.0       -0.50E-01
    79  PRO       0.0         0.0         0.0         0.0         0.0         0.0         0.0         0.0         0.0         0.0         0.0         0.0         0.0         0.0         0.0         0.0         0.0         0.0         0.0         0.0         0.0         0.0         0.0         0.0         0.0         0.0         0.0         0.0         0.0         0.0       -0.46E-01     0.0         0.0         0.0         0.0         0.0         0.0         0.0         0.0       -0.46E-01
    80  TYR       0.0         0.0         0.0         0.0         0.0         0.0         0.0         0.0         0.0         0.0         0.0         0.0         0.0         0.0         0.0         0.0         0.0         0.0         0.0         0.0         0.0         0.0         0.0         0.0         0.0         0.0         0.0         0.0         0.0         0.0       -0.40E-01     0.0         0.0         0.0         0.0         0.0         0.0         0.0         0.0       -0.40E-01
    81  GLY       0.0         0.0         0.0         0.0         0.0         0.0         0.0         0.0         0.0         0.0         0.0         0.0         0.0         0.0         0.0         0.0         0.0         0.0         0.0         0.0         0.0         0.0         0.0         0.0         0.0         0.0         0.0         0.0         0.0         0.0       -0.31E-01     0.0         0.0         0.0         0.0         0.0         0.0         0.0         0.0       -0.31E-01
    82  TYR       0.0         0.0         0.0         0.0         0.0         0.0         0.0         0.0         0.0         0.0         0.0         0.0         0.0         0.0         0.0         0.0         0.0         0.0         0.0         0.0         0.0         0.0         0.0         0.0         0.0         0.0         0.0         0.0         0.0         0.0       -0.20E-01     0.0         0.0         0.0         0.0         0.0         0.0         0.0         0.0       -0.20E-01
    83  PHE       0.0         0.0         0.0         0.0         0.0         0.0         0.0         0.0         0.0         0.0         0.0         0.0         0.0         0.0         0.0         0.0         0.0         0.0         0.0         0.0         0.0         0.0         0.0         0.0         0.0         0.0         0.0         0.0         0.0         0.0       -0.86E-02     0.0         0.0         0.0         0.0         0.0         0.0         0.0         0.0       -0.86E-02
    84  GLY       0.0         0.0         0.0         0.0         0.0         0.0         0.0         0.0         0.0         0.0         0.0         0.0         0.0         0.0         0.0         0.0         0.0         0.0         0.0         0.0         0.0         0.0         0.0         0.0         0.0         0.0         0.0         0.0         0.0         0.0        0.38E-03     0.0         0.0         0.0         0.0         0.0         0.0         0.0         0.0        0.38E-03
    85  GLY       0.0         0.0         0.0         0.0         0.0         0.0         0.0         0.0         0.0         0.0         0.0         0.0         0.0         0.0         0.0         0.0         0.0         0.0         0.0         0.0         0.0         0.0         0.0         0.0         0.0         0.0         0.0         0.0         0.0         0.0        0.56E-02     0.0         0.0         0.0         0.0         0.0         0.0         0.0         0.0        0.56E-02
    86  GLY       0.0         0.0         0.0         0.0         0.0         0.0         0.0         0.0         0.0         0.0         0.0         0.0         0.0         0.0         0.0         0.0         0.0         0.0         0.0         0.0         0.0         0.0         0.0         0.0         0.0         0.0         0.0         0.0         0.0         0.0        0.30E-02     0.0         0.0         0.0         0.0         0.0         0.0         0.0         0.0        0.30E-02
    87  TYR       0.0         0.0         0.0         0.0         0.0         0.0         0.0         0.0         0.0         0.0         0.0         0.0         0.0         0.0         0.0         0.0         0.0         0.0         0.0         0.0         0.0         0.0         0.0         0.0         0.0         0.0         0.0         0.0         0.0         0.0       -0.27E-02     0.0         0.0         0.0         0.0         0.0         0.0         0.0         0.0       -0.27E-02
    88  TYR       0.0         0.0         0.0         0.0         0.0         0.0         0.0         0.0         0.0         0.0         0.0         0.0         0.0         0.0         0.0         0.0         0.0         0.0         0.0         0.0         0.0         0.0         0.0         0.0         0.0         0.0         0.0         0.0         0.0         0.0       -0.11E-01     0.0         0.0         0.0         0.0         0.0         0.0         0.0         0.0       -0.11E-01
    89  SER       0.0         0.0         0.0         0.0         0.0         0.0         0.0         0.0         0.0         0.0         0.0         0.0         0.0         0.0         0.0         0.0         0.0         0.0         0.0         0.0         0.0         0.0         0.0         0.0         0.0         0.0         0.0         0.0         0.0         0.0       -0.23E-01     0.0         0.0         0.0         0.0         0.0         0.0         0.0         0.0       -0.23E-01
    90  CYS       0.0         0.0         0.0         0.0         0.0         0.0         0.0         0.0         0.0         0.0         0.0         0.0         0.0         0.0         0.0         0.0         0.0         0.0         0.0         0.0         0.0         0.0         0.0         0.0         0.0         0.0         0.0         0.0         0.0         0.0       -0.34E-01     0.0         0.0         0.0         0.0         0.0         0.0         0.0         0.0       -0.34E-01
    91  ARG       0.0         0.0         0.0         0.0         0.0         0.0         0.0         0.0         0.0         0.0         0.0         0.0         0.0         0.0         0.0         0.0         0.0         0.0         0.0         0.0         0.0         0.0         0.0         0.0         0.0         0.0         0.0         0.0         0.0         0.0       -0.42E-01     0.0         0.0         0.0         0.0         0.0         0.0         0.0         0.0       -0.42E-01
    92  VAL       0.0         0.0         0.0         0.0         0.0         0.0         0.0         0.0         0.0         0.0         0.0         0.0         0.0         0.0         0.0         0.0         0.0         0.0         0.0         0.0         0.0         0.0         0.0         0.0         0.0         0.0         0.0         0.0         0.0         0.0       -0.49E-01     0.0         0.0         0.0         0.0         0.0         0.0         0.0         0.0       -0.49E-01
    93  SER       0.0         0.0         0.0         0.0         0.0         0.0         0.0         0.0         0.0         0.0         0.0         0.0         0.0         0.0         0.0         0.0         0.0         0.0         0.0         0.0         0.0         0.0         0.0         0.0         0.0         0.0         0.0         0.0         0.0         0.0       -0.52E-01     0.0         0.0         0.0         0.0         0.0         0.0         0.0         0.0       -0.52E-01
    94  ARG       0.0         0.0         0.0         0.0         0.0         0.0         0.0         0.0         0.0         0.0         0.0         0.0         0.0         0.0         0.0         0.0         0.0         0.0         0.0         0.0         0.0         0.0         0.0         0.0         0.0         0.0         0.0         0.0         0.0         0.0       -0.53E-01     0.0         0.0         0.0         0.0         0.0         0.0         0.0         0.0       -0.53E-01
    95  SER       0.0         0.0         0.0         0.0         0.0         0.0         0.0         0.0         0.0         0.0         0.0         0.0         0.0         0.0         0.0         0.0         0.0         0.0         0.0         0.0         0.0         0.0         0.0         0.0         0.0         0.0         0.0         0.0         0.0         0.0       -0.54E-01     0.0         0.0         0.0         0.0         0.0         0.0         0.0         0.0       -0.54E-01
    96  SER       0.0         0.0         0.0         0.0         0.0         0.0         0.0         0.0         0.0         0.0         0.0         0.0         0.0         0.0         0.0         0.0         0.0         0.0         0.0         0.0         0.0         0.0         0.0         0.0         0.0         0.0         0.0         0.0         0.0         0.0       -0.55E-01     0.0         0.0         0.0         0.0         0.0         0.0         0.0         0.0       -0.55E-01
    97  LEU       0.0         0.0         0.0         0.0         0.0         0.0         0.0         0.0         0.0         0.0         0.0         0.0         0.0         0.0         0.0         0.0         0.0         0.0         0.0         0.0         0.0         0.0         0.0         0.0         0.0         0.0         0.0         0.0         0.0         0.0       -0.56E-01     0.0         0.0         0.0         0.0         0.0         0.0         0.0         0.0       -0.56E-01
    98  LYS       0.0         0.0         0.0         0.0         0.0         0.0         0.0         0.0         0.0         0.0         0.0         0.0         0.0         0.0         0.0         0.0         0.0         0.0         0.0         0.0         0.0         0.0         0.0         0.0         0.0         0.0         0.0         0.0         0.0         0.0       -0.57E-01     0.0         0.0         0.0         0.0         0.0         0.0         0.0         0.0       -0.57E-01
    99  PRO       0.0         0.0         0.0         0.0         0.0         0.0         0.0         0.0         0.0         0.0         0.0         0.0         0.0         0.0         0.0         0.0         0.0         0.0         0.0         0.0         0.0         0.0         0.0         0.0         0.0         0.0         0.0         0.0         0.0         0.0       -0.58E-01     0.0         0.0         0.0         0.0         0.0         0.0         0.0         0.0       -0.58E-01
   100  CYS       0.0         0.0         0.0         0.0         0.0         0.0         0.0         0.0         0.0         0.0         0.0         0.0         0.0         0.0         0.0         0.0         0.0         0.0         0.0         0.0         0.0         0.0         0.0         0.0         0.0         0.0         0.0         0.0         0.0         0.0       -0.59E-01     0.0         0.0         0.0         0.0         0.0         0.0         0.0         0.0       -0.59E-01
   101  ALA       0.0         0.0         0.0         0.0         0.0         0.0         0.0         0.0         0.0         0.0         0.0         0.0         0.0         0.0         0.0         0.0         0.0         0.0         0.0         0.0         0.0         0.0         0.0         0.0         0.0         0.0         0.0         0.0         0.0         0.0       -0.58E-01     0.0         0.0         0.0         0.0         0.0         0.0         0.0         0.0       -0.58E-01
   102  GLN       0.0         0.0         0.0         0.0         0.0         0.0         0.0         0.0         0.0         0.0         0.0         0.0         0.0         0.0         0.0         0.0         0.0         0.0         0.0         0.0         0.0         0.0         0.0         0.0         0.0         0.0         0.0         0.0         0.0         0.0       -0.54E-01     0.0         0.0         0.0         0.0         0.0         0.0         0.0         0.0       -0.54E-01
   103  ALA       0.0         0.0         0.0         0.0         0.0         0.0         0.0         0.0         0.0         0.0         0.0         0.0         0.0         0.0         0.0         0.0         0.0         0.0         0.0         0.0         0.0         0.0         0.0         0.0         0.0         0.0         0.0         0.0         0.0         0.0       -0.51E-01     0.0         0.0         0.0         0.0         0.0         0.0         0.0         0.0       -0.51E-01
   104  ALA       0.0         0.0         0.0         0.0         0.0         0.0         0.0         0.0         0.0         0.0         0.0         0.0         0.0         0.0         0.0         0.0         0.0         0.0         0.0         0.0         0.0         0.0         0.0         0.0         0.0         0.0         0.0         0.0         0.0         0.0       -0.49E-01     0.0         0.0         0.0         0.0         0.0         0.0         0.0         0.0       -0.49E-01
   105  THR       0.0         0.0         0.0         0.0         0.0         0.0         0.0         0.0         0.0         0.0         0.0         0.0         0.0         0.0         0.0         0.0         0.0         0.0         0.0         0.0         0.0         0.0         0.0         0.0         0.0         0.0         0.0         0.0         0.0         0.0       -0.51E-01     0.0         0.0         0.0         0.0         0.0         0.0         0.0         0.0       -0.51E-01
   106  LEU       0.0         0.0         0.0         0.0         0.0         0.0         0.0         0.0         0.0         0.0         0.0         0.0         0.0         0.0         0.0         0.0         0.0         0.0         0.0         0.0         0.0         0.0         0.0         0.0         0.0         0.0         0.0         0.0         0.0         0.0       -0.52E-01     0.0         0.0         0.0         0.0         0.0         0.0         0.0         0.0       -0.52E-01
   107  ALA       0.0         0.0         0.0         0.0         0.0         0.0         0.0         0.0         0.0         0.0         0.0         0.0         0.0         0.0         0.0         0.0         0.0         0.0         0.0         0.0         0.0         0.0         0.0         0.0         0.0         0.0         0.0         0.0         0.0         0.0       -0.53E-01     0.0         0.0         0.0         0.0         0.0         0.0         0.0         0.0       -0.53E-01
   108  ALA       0.0         0.0         0.0         0.0         0.0         0.0         0.0         0.0         0.0         0.0         0.0         0.0         0.0         0.0         0.0         0.0         0.0         0.0         0.0         0.0         0.0         0.0         0.0         0.0         0.0         0.0         0.0         0.0         0.0         0.0       -0.58E-01     0.0         0.0         0.0         0.0         0.0         0.0         0.0         0.0       -0.58E-01
   109  TYR       0.0         0.0         0.0         0.0         0.0         0.0         0.0         0.0         0.0         0.0         0.0         0.0         0.0         0.0         0.0         0.0         0.0         0.0         0.0         0.0         0.0         0.0         0.0         0.0         0.0         0.0         0.0         0.0         0.0         0.0       -0.66E-01     0.0         0.0         0.0         0.0         0.0         0.0         0.0         0.0       -0.66E-01
   110  PRO       0.0         0.0         0.0         0.0         0.0         0.0         0.0         0.0         0.0         0.0         0.0         0.0         0.0         0.0         0.0         0.0         0.0         0.0         0.0         0.0         0.0         0.0         0.0         0.0         0.0         0.0         0.0         0.0         0.0         0.0       -0.72E-01     0.0         0.0         0.0         0.0         0.0         0.0         0.0         0.0       -0.72E-01
   111  ALA       0.0         0.0         0.0         0.0         0.0         0.0         0.0         0.0         0.0         0.0         0.0         0.0         0.0         0.0         0.0         0.0         0.0         0.0         0.0         0.0         0.0         0.0         0.0         0.0         0.0         0.0         0.0         0.0         0.0         0.0       -0.77E-01     0.0         0.0         0.0         0.0         0.0         0.0         0.0         0.0       -0.77E-01
   112  GLU       0.0         0.0         0.0         0.0         0.0         0.0         0.0         0.0         0.0         0.0         0.0         0.0         0.0         0.0         0.0         0.0         0.0         0.0         0.0         0.0         0.0         0.0         0.0         0.0         0.0         0.0         0.0         0.0         0.0         0.0       -0.78E-01     0.0         0.0         0.0         0.0         0.0         0.0         0.0         0.0       -0.78E-01
   113  THR       0.0         0.0         0.0         0.0         0.0         0.0         0.0         0.0         0.0         0.0         0.0         0.0         0.0         0.0         0.0         0.0         0.0         0.0         0.0         0.0         0.0         0.0         0.0         0.0         0.0         0.0         0.0         0.0         0.0         0.0       -0.77E-01     0.0         0.0         0.0         0.0         0.0         0.0         0.0         0.0       -0.77E-01
   114  PRO       0.0         0.0         0.0         0.0         0.0         0.0         0.0         0.0         0.0         0.0         0.0         0.0         0.0         0.0         0.0         0.0         0.0         0.0         0.0         0.0         0.0         0.0         0.0         0.0         0.0         0.0         0.0         0.0         0.0         0.0       -0.75E-01     0.0         0.0         0.0         0.0         0.0         0.0         0.0         0.0       -0.75E-01
   115  THR       0.0         0.0         0.0         0.0         0.0         0.0         0.0         0.0         0.0         0.0         0.0         0.0         0.0         0.0         0.0         0.0         0.0         0.0         0.0         0.0         0.0         0.0         0.0         0.0         0.0         0.0         0.0         0.0         0.0         0.0       -0.71E-01     0.0         0.0         0.0         0.0         0.0         0.0         0.0         0.0       -0.71E-01
   116  ALA       0.0         0.0         0.0         0.0         0.0         0.0         0.0         0.0         0.0         0.0         0.0         0.0         0.0         0.0         0.0         0.0         0.0         0.0         0.0         0.0         0.0         0.0         0.0         0.0         0.0         0.0         0.0         0.0         0.0         0.0       -0.65E-01     0.0         0.0         0.0         0.0         0.0         0.0         0.0         0.0       -0.65E-01
   117  GLY       0.0         0.0         0.0         0.0         0.0         0.0         0.0         0.0         0.0         0.0         0.0         0.0         0.0         0.0         0.0         0.0         0.0         0.0         0.0         0.0         0.0         0.0         0.0         0.0         0.0         0.0         0.0         0.0         0.0         0.0       -0.60E-01     0.0         0.0         0.0         0.0         0.0         0.0         0.0         0.0       -0.60E-01
   118  GLU       0.0         0.0         0.0         0.0         0.0         0.0         0.0         0.0         0.0         0.0         0.0         0.0         0.0         0.0         0.0         0.0         0.0         0.0         0.0         0.0         0.0         0.0         0.0         0.0         0.0         0.0         0.0         0.0         0.0         0.0       -0.55E-01     0.0         0.0         0.0         0.0         0.0         0.0         0.0         0.0       -0.55E-01
   119  GLU       0.0         0.0         0.0         0.0         0.0         0.0         0.0         0.0         0.0         0.0         0.0         0.0         0.0         0.0         0.0         0.0         0.0         0.0         0.0         0.0         0.0         0.0         0.0         0.0         0.0         0.0         0.0         0.0         0.0         0.0       -0.53E-01     0.0         0.0         0.0         0.0         0.0         0.0         0.0         0.0       -0.53E-01
   120  TYR       0.0         0.0         0.0         0.0         0.0         0.0         0.0         0.0         0.0         0.0         0.0         0.0         0.0         0.0         0.0         0.0         0.0         0.0         0.0         0.0         0.0         0.0         0.0         0.0         0.0         0.0         0.0         0.0         0.0         0.0       -0.54E-01     0.0         0.0         0.0         0.0         0.0         0.0         0.0         0.0       -0.54E-01
   121  PRO       0.0         0.0         0.0         0.0         0.0         0.0         0.0         0.0         0.0         0.0         0.0         0.0         0.0         0.0         0.0         0.0         0.0         0.0         0.0         0.0         0.0         0.0         0.0         0.0         0.0         0.0         0.0         0.0         0.0         0.0       -0.55E-01     0.0         0.0         0.0         0.0         0.0         0.0         0.0         0.0       -0.55E-01
   122  SER       0.0         0.0         0.0         0.0         0.0         0.0         0.0         0.0         0.0         0.0         0.0         0.0         0.0         0.0         0.0         0.0         0.0         0.0         0.0         0.0         0.0         0.0         0.0         0.0         0.0         0.0         0.0         0.0         0.0         0.0       -0.56E-01     0.0         0.0         0.0         0.0         0.0         0.0         0.0         0.0       -0.56E-01
   123  ARG       0.0         0.0         0.0         0.0         0.0         0.0         0.0         0.0         0.0         0.0         0.0         0.0         0.0         0.0         0.0         0.0         0.0         0.0         0.0         0.0         0.0         0.0         0.0         0.0         0.0         0.0         0.0         0.0         0.0         0.0       -0.57E-01     0.0         0.0         0.0         0.0         0.0         0.0         0.0         0.0       -0.57E-01
   124  PRO       0.0         0.0         0.0         0.0         0.0         0.0         0.0         0.0         0.0         0.0         0.0         0.0         0.0         0.0         0.0         0.0         0.0         0.0         0.0         0.0         0.0         0.0         0.0         0.0         0.0         0.0         0.0         0.0         0.0         0.0       -0.58E-01     0.0         0.0         0.0         0.0         0.0         0.0         0.0         0.0       -0.58E-01
   125  THR       0.0         0.0         0.0         0.0         0.0         0.0         0.0         0.0         0.0         0.0         0.0         0.0         0.0         0.0         0.0         0.0         0.0         0.0         0.0         0.0         0.0         0.0         0.0         0.0         0.0         0.0         0.0         0.0         0.0         0.0       -0.59E-01     0.0         0.0         0.0         0.0         0.0         0.0         0.0         0.0       -0.59E-01
   126  GLU       0.0         0.0         0.0         0.0         0.0         0.0         0.0         0.0         0.0         0.0         0.0         0.0         0.0         0.0         0.0         0.0         0.0         0.0         0.0         0.0         0.0         0.0         0.0         0.0         0.0         0.0         0.0         0.0         0.0         0.0       -0.60E-01     0.0         0.0         0.0         0.0         0.0         0.0         0.0         0.0       -0.60E-01
   127  PHE       0.0         0.0         0.0         0.0         0.0         0.0         0.0         0.0         0.0         0.0         0.0         0.0         0.0         0.0         0.0         0.0         0.0         0.0         0.0         0.0         0.0         0.0         0.0         0.0         0.0         0.0         0.0         0.0         0.0         0.0       -0.61E-01     0.0         0.0         0.0         0.0         0.0         0.0         0.0         0.0       -0.61E-01
   128  ALA       0.0         0.0         0.0         0.0         0.0         0.0         0.0         0.0         0.0         0.0         0.0         0.0         0.0         0.0         0.0         0.0         0.0         0.0         0.0         0.0         0.0         0.0         0.0         0.0         0.0         0.0         0.0         0.0         0.0         0.0       -0.62E-01     0.0         0.0         0.0         0.0         0.0         0.0         0.0         0.0       -0.62E-01
   129  PHE       0.0         0.0         0.0         0.0         0.0         0.0         0.0         0.0         0.0         0.0         0.0         0.0         0.0         0.0         0.0         0.0         0.0         0.0         0.0         0.0         0.0         0.0         0.0         0.0         0.0         0.0         0.0         0.0         0.0         0.0       -0.65E-01     0.0         0.0         0.0         0.0         0.0         0.0         0.0         0.0       -0.65E-01
   130  TYR       0.0         0.0         0.0         0.0         0.0         0.0         0.0         0.0         0.0         0.0         0.0         0.0         0.0         0.0         0.0         0.0         0.0         0.0         0.0         0.0         0.0         0.0         0.0         0.0         0.0         0.0         0.0         0.0         0.0         0.0       -0.69E-01     0.0         0.0         0.0         0.0         0.0         0.0         0.0         0.0       -0.69E-01
   131  PRO       0.0         0.0         0.0         0.0         0.0         0.0         0.0         0.0         0.0         0.0         0.0         0.0         0.0         0.0         0.0         0.0         0.0         0.0         0.0         0.0         0.0         0.0         0.0         0.0         0.0         0.0         0.0         0.0         0.0         0.0       -0.72E-01     0.0         0.0         0.0         0.0         0.0         0.0         0.0         0.0       -0.72E-01
   132  GLY       0.0         0.0         0.0         0.0         0.0         0.0         0.0         0.0         0.0         0.0         0.0         0.0         0.0         0.0         0.0         0.0         0.0         0.0         0.0         0.0         0.0         0.0         0.0         0.0         0.0         0.0         0.0         0.0         0.0         0.0       -0.75E-01     0.0         0.0         0.0         0.0         0.0         0.0         0.0         0.0       -0.75E-01
   133  TYR       0.0         0.0         0.0         0.0         0.0         0.0         0.0         0.0         0.0         0.0         0.0         0.0         0.0         0.0         0.0         0.0         0.0         0.0         0.0         0.0         0.0         0.0         0.0         0.0         0.0         0.0         0.0         0.0         0.0         0.0       -0.77E-01     0.0         0.0         0.0         0.0         0.0         0.0         0.0         0.0       -0.77E-01
   134  PRO       0.0         0.0         0.0         0.0         0.0         0.0         0.0         0.0         0.0         0.0         0.0         0.0         0.0         0.0         0.0         0.0         0.0         0.0         0.0         0.0         0.0         0.0         0.0         0.0         0.0         0.0         0.0         0.0         0.0         0.0       -0.78E-01     0.0         0.0         0.0         0.0         0.0         0.0         0.0         0.0       -0.78E-01
   135  GLY       0.0         0.0         0.0         0.0         0.0         0.0         0.0         0.0         0.0         0.0         0.0         0.0         0.0         0.0         0.0         0.0         0.0         0.0         0.0         0.0         0.0         0.0         0.0         0.0         0.0         0.0         0.0         0.0         0.0         0.0       -0.78E-01     0.0         0.0         0.0         0.0         0.0         0.0         0.0         0.0       -0.78E-01
   136  THR       0.0         0.0         0.0         0.0         0.0         0.0         0.0         0.0         0.0         0.0         0.0         0.0         0.0         0.0         0.0         0.0         0.0         0.0         0.0         0.0         0.0         0.0         0.0         0.0         0.0         0.0         0.0         0.0         0.0         0.0       -0.76E-01     0.0         0.0         0.0         0.0         0.0         0.0         0.0         0.0       -0.76E-01
   137  TYR       0.0         0.0         0.0         0.0         0.0         0.0         0.0         0.0         0.0         0.0         0.0         0.0         0.0         0.0         0.0         0.0         0.0         0.0         0.0         0.0         0.0         0.0         0.0         0.0         0.0         0.0         0.0         0.0         0.0         0.0       -0.74E-01     0.0         0.0         0.0         0.0         0.0         0.0         0.0         0.0       -0.74E-01
   138  GLN       0.0         0.0         0.0         0.0         0.0         0.0         0.0         0.0         0.0         0.0         0.0         0.0         0.0         0.0         0.0         0.0         0.0         0.0         0.0         0.0         0.0         0.0         0.0         0.0         0.0         0.0         0.0         0.0         0.0         0.0       -0.72E-01     0.0         0.0         0.0         0.0         0.0         0.0         0.0         0.0       -0.72E-01
   139  PRO       0.0         0.0         0.0         0.0         0.0         0.0         0.0         0.0         0.0         0.0         0.0         0.0         0.0         0.0         0.0         0.0         0.0         0.0         0.0         0.0         0.0         0.0         0.0         0.0         0.0         0.0         0.0         0.0         0.0         0.0       -0.69E-01     0.0         0.0         0.0         0.0         0.0         0.0         0.0         0.0       -0.69E-01
   140  MET       0.0         0.0         0.0         0.0         0.0         0.0         0.0         0.0         0.0         0.0         0.0         0.0         0.0         0.0         0.0         0.0         0.0         0.0         0.0         0.0         0.0         0.0         0.0         0.0         0.0         0.0         0.0         0.0         0.0         0.0       -0.68E-01     0.0         0.0         0.0         0.0         0.0         0.0         0.0         0.0       -0.68E-01
   141  ALA       0.0         0.0         0.0         0.0         0.0         0.0         0.0         0.0         0.0         0.0         0.0         0.0         0.0         0.0         0.0         0.0         0.0         0.0         0.0         0.0         0.0         0.0         0.0         0.0         0.0         0.0         0.0         0.0         0.0         0.0       -0.66E-01     0.0         0.0         0.0         0.0         0.0         0.0         0.0         0.0       -0.66E-01
   142  SER       0.0         0.0         0.0         0.0         0.0         0.0         0.0         0.0         0.0         0.0         0.0         0.0         0.0         0.0         0.0         0.0         0.0         0.0         0.0         0.0         0.0         0.0         0.0         0.0         0.0         0.0         0.0         0.0         0.0         0.0       -0.64E-01     0.0         0.0         0.0         0.0         0.0         0.0         0.0         0.0       -0.64E-01
   143  TYR       0.0         0.0         0.0         0.0         0.0         0.0         0.0         0.0         0.0         0.0         0.0         0.0         0.0         0.0         0.0         0.0         0.0         0.0         0.0         0.0         0.0         0.0         0.0         0.0         0.0         0.0         0.0         0.0         0.0         0.0       -0.60E-01     0.0         0.0         0.0         0.0         0.0         0.0         0.0         0.0       -0.60E-01
   144  LEU       0.0         0.0         0.0         0.0         0.0         0.0         0.0         0.0         0.0         0.0         0.0         0.0         0.0         0.0         0.0         0.0         0.0         0.0         0.0         0.0         0.0         0.0         0.0         0.0         0.0         0.0         0.0         0.0         0.0         0.0       -0.57E-01     0.0         0.0         0.0         0.0         0.0         0.0         0.0         0.0       -0.57E-01
   145  ASP       0.0         0.0         0.0         0.0         0.0         0.0         0.0         0.0         0.0         0.0         0.0         0.0         0.0         0.0         0.0         0.0         0.0         0.0         0.0         0.0         0.0         0.0         0.0         0.0         0.0         0.0         0.0         0.0         0.0         0.0       -0.53E-01     0.0         0.0         0.0         0.0         0.0         0.0         0.0         0.0       -0.53E-01
   146  VAL       0.0         0.0         0.0         0.0         0.0         0.0         0.0         0.0         0.0         0.0         0.0         0.0         0.0         0.0         0.0         0.0         0.0         0.0         0.0         0.0         0.0         0.0         0.0         0.0         0.0         0.0         0.0         0.0         0.0         0.0       -0.51E-01     0.0         0.0         0.0         0.0         0.0         0.0         0.0         0.0       -0.51E-01
   147  SER       0.0         0.0         0.0         0.0         0.0         0.0         0.0         0.0         0.0         0.0         0.0         0.0         0.0         0.0         0.0         0.0         0.0         0.0         0.0         0.0         0.0         0.0         0.0         0.0         0.0         0.0         0.0         0.0         0.0         0.0       -0.47E-01     0.0         0.0         0.0         0.0         0.0         0.0         0.0         0.0       -0.47E-01
   148  VAL       0.0         0.0         0.0         0.0         0.0         0.0         0.0         0.0         0.0         0.0         0.0         0.0         0.0         0.0         0.0         0.0         0.0         0.0         0.0         0.0         0.0         0.0         0.0         0.0         0.0         0.0         0.0         0.0         0.0         0.0       -0.44E-01     0.0         0.0         0.0         0.0         0.0         0.0         0.0         0.0       -0.44E-01
   149  VAL       0.0         0.0         0.0         0.0         0.0         0.0         0.0         0.0         0.0         0.0         0.0         0.0         0.0         0.0         0.0         0.0         0.0         0.0         0.0         0.0         0.0         0.0         0.0         0.0         0.0         0.0         0.0         0.0         0.0         0.0       -0.43E-01     0.0         0.0         0.0         0.0         0.0         0.0         0.0         0.0       -0.43E-01
   150  GLN       0.0         0.0         0.0         0.0         0.0         0.0         0.0         0.0         0.0         0.0         0.0         0.0         0.0         0.0         0.0         0.0         0.0         0.0         0.0         0.0         0.0         0.0         0.0         0.0         0.0         0.0         0.0         0.0         0.0         0.0       -0.47E-01     0.0         0.0         0.0         0.0         0.0         0.0         0.0         0.0       -0.47E-01
   151  THR       0.0         0.0         0.0         0.0         0.0         0.0         0.0         0.0         0.0         0.0         0.0         0.0         0.0         0.0         0.0         0.0         0.0         0.0         0.0         0.0         0.0         0.0         0.0         0.0         0.0         0.0         0.0         0.0         0.0         0.0       -0.52E-01     0.0         0.0         0.0         0.0         0.0         0.0         0.0         0.0       -0.52E-01
   152  LEU       0.0         0.0         0.0         0.0         0.0         0.0         0.0         0.0         0.0         0.0         0.0         0.0         0.0         0.0         0.0         0.0         0.0         0.0         0.0         0.0         0.0         0.0         0.0         0.0         0.0         0.0         0.0         0.0         0.0         0.0       -0.57E-01     0.0         0.0         0.0         0.0         0.0         0.0         0.0         0.0       -0.57E-01
   153  GLY       0.0         0.0         0.0         0.0         0.0         0.0         0.0         0.0         0.0         0.0         0.0         0.0         0.0         0.0         0.0         0.0         0.0         0.0         0.0         0.0         0.0         0.0         0.0         0.0         0.0         0.0         0.0         0.0         0.0         0.0       -0.63E-01     0.0         0.0         0.0         0.0         0.0         0.0         0.0         0.0       -0.63E-01
   154  ALA       0.0         0.0         0.0         0.0         0.0         0.0         0.0         0.0         0.0         0.0         0.0         0.0         0.0         0.0         0.0         0.0         0.0         0.0         0.0         0.0         0.0         0.0         0.0         0.0         0.0         0.0         0.0         0.0         0.0         0.0       -0.69E-01     0.0         0.0         0.0         0.0         0.0         0.0         0.0         0.0       -0.69E-01
   155  PRO       0.0         0.0         0.0         0.0         0.0         0.0         0.0         0.0         0.0         0.0         0.0         0.0         0.0         0.0         0.0         0.0         0.0         0.0         0.0         0.0         0.0         0.0         0.0         0.0         0.0         0.0         0.0         0.0         0.0         0.0       -0.75E-01     0.0         0.0         0.0         0.0         0.0         0.0         0.0         0.0       -0.75E-01
   156  GLY       0.0         0.0         0.0         0.0         0.0         0.0         0.0         0.0         0.0         0.0         0.0         0.0         0.0         0.0         0.0         0.0         0.0         0.0         0.0         0.0         0.0         0.0         0.0         0.0         0.0         0.0         0.0         0.0         0.0         0.0       -0.78E-01     0.0         0.0         0.0         0.0         0.0         0.0         0.0         0.0       -0.78E-01
   157  GLU       0.0         0.0         0.0         0.0         0.0         0.0         0.0         0.0         0.0         0.0         0.0         0.0         0.0         0.0         0.0         0.0         0.0         0.0         0.0         0.0         0.0         0.0         0.0         0.0         0.0         0.0         0.0         0.0         0.0         0.0       -0.77E-01     0.0         0.0         0.0         0.0         0.0         0.0         0.0         0.0       -0.77E-01
   158  PRO       0.0         0.0         0.0         0.0         0.0         0.0         0.0         0.0         0.0         0.0         0.0         0.0         0.0         0.0         0.0         0.0         0.0         0.0         0.0         0.0         0.0         0.0         0.0         0.0         0.0         0.0         0.0         0.0         0.0         0.0       -0.74E-01     0.0         0.0         0.0         0.0         0.0         0.0         0.0         0.0       -0.74E-01
   159  ARG       0.0         0.0         0.0         0.0         0.0         0.0         0.0         0.0         0.0         0.0         0.0         0.0         0.0         0.0         0.0         0.0         0.0         0.0         0.0         0.0         0.0         0.0         0.0         0.0         0.0         0.0         0.0         0.0         0.0         0.0       -0.71E-01     0.0         0.0         0.0         0.0         0.0         0.0         0.0         0.0       -0.71E-01
   160  HIS       0.0         0.0         0.0         0.0         0.0         0.0         0.0         0.0         0.0         0.0         0.0         0.0         0.0         0.0         0.0         0.0         0.0         0.0         0.0         0.0         0.0         0.0         0.0         0.0         0.0         0.0         0.0         0.0         0.0         0.0       -0.67E-01     0.0         0.0         0.0         0.0         0.0         0.0         0.0         0.0       -0.67E-01
   161  ASP       0.0         0.0         0.0         0.0         0.0         0.0         0.0         0.0         0.0         0.0         0.0         0.0         0.0         0.0         0.0         0.0         0.0         0.0         0.0         0.0         0.0         0.0         0.0         0.0         0.0         0.0         0.0         0.0         0.0         0.0       -0.64E-01     0.0         0.0         0.0         0.0         0.0         0.0         0.0         0.0       -0.64E-01
   162  SER       0.0         0.0         0.0         0.0         0.0         0.0         0.0         0.0         0.0         0.0         0.0         0.0         0.0         0.0         0.0         0.0         0.0         0.0         0.0         0.0         0.0         0.0         0.0         0.0         0.0         0.0         0.0         0.0         0.0         0.0       -0.62E-01     0.0         0.0         0.0         0.0         0.0         0.0         0.0         0.0       -0.62E-01
   163  LEU       0.0         0.0         0.0         0.0         0.0         0.0         0.0         0.0         0.0         0.0         0.0         0.0         0.0         0.0         0.0         0.0         0.0         0.0         0.0         0.0         0.0         0.0         0.0         0.0         0.0         0.0         0.0         0.0         0.0         0.0       -0.59E-01     0.0         0.0         0.0         0.0         0.0         0.0         0.0         0.0       -0.59E-01
   164  LEU       0.0         0.0         0.0         0.0         0.0         0.0         0.0         0.0         0.0         0.0         0.0         0.0         0.0         0.0         0.0         0.0         0.0         0.0         0.0         0.0         0.0         0.0         0.0         0.0         0.0         0.0         0.0         0.0         0.0         0.0       -0.58E-01     0.0         0.0         0.0         0.0         0.0         0.0         0.0         0.0       -0.58E-01
   165  PRO       0.0         0.0         0.0         0.0         0.0         0.0         0.0         0.0         0.0         0.0         0.0         0.0         0.0         0.0         0.0         0.0         0.0         0.0         0.0         0.0         0.0         0.0         0.0         0.0         0.0         0.0         0.0         0.0         0.0         0.0       -0.58E-01     0.0         0.0         0.0         0.0         0.0         0.0         0.0         0.0       -0.58E-01
   166  VAL       0.0         0.0         0.0         0.0         0.0         0.0         0.0         0.0         0.0         0.0         0.0         0.0         0.0         0.0         0.0         0.0         0.0         0.0         0.0         0.0         0.0         0.0         0.0         0.0         0.0         0.0         0.0         0.0         0.0         0.0       -0.59E-01     0.0         0.0         0.0         0.0         0.0         0.0         0.0         0.0       -0.59E-01
   167  ASP       0.0         0.0         0.0         0.0         0.0         0.0         0.0         0.0         0.0         0.0         0.0         0.0         0.0         0.0         0.0         0.0         0.0         0.0         0.0         0.0         0.0         0.0         0.0         0.0         0.0         0.0         0.0         0.0         0.0         0.0       -0.59E-01     0.0         0.0         0.0         0.0         0.0         0.0         0.0         0.0       -0.59E-01
   168  SER       0.0         0.0         0.0         0.0         0.0         0.0         0.0         0.0         0.0         0.0         0.0         0.0         0.0         0.0         0.0         0.0         0.0         0.0         0.0         0.0         0.0         0.0         0.0         0.0         0.0         0.0         0.0         0.0         0.0         0.0       -0.59E-01     0.0         0.0         0.0         0.0         0.0         0.0         0.0         0.0       -0.59E-01
   169  TYR       0.0         0.0         0.0         0.0         0.0         0.0         0.0         0.0         0.0         0.0         0.0         0.0         0.0         0.0         0.0         0.0         0.0         0.0         0.0         0.0         0.0         0.0         0.0         0.0         0.0         0.0         0.0         0.0         0.0         0.0       -0.58E-01     0.0         0.0         0.0         0.0         0.0         0.0         0.0         0.0       -0.58E-01
   170  GLN       0.0         0.0         0.0         0.0         0.0         0.0         0.0         0.0         0.0         0.0         0.0         0.0         0.0         0.0         0.0         0.0         0.0         0.0         0.0         0.0         0.0         0.0         0.0         0.0         0.0         0.0         0.0         0.0         0.0         0.0       -0.56E-01     0.0         0.0         0.0         0.0         0.0         0.0         0.0         0.0       -0.56E-01
   171  SER       0.0         0.0         0.0         0.0         0.0         0.0         0.0         0.0         0.0         0.0         0.0         0.0         0.0         0.0         0.0         0.0         0.0         0.0         0.0         0.0         0.0         0.0         0.0         0.0         0.0         0.0         0.0         0.0         0.0         0.0       -0.54E-01     0.0         0.0         0.0         0.0         0.0         0.0         0.0         0.0       -0.54E-01
   172  TRP       0.0         0.0         0.0         0.0         0.0         0.0         0.0         0.0         0.0         0.0         0.0         0.0         0.0         0.0         0.0         0.0         0.0         0.0         0.0         0.0         0.0         0.0         0.0         0.0         0.0         0.0         0.0         0.0         0.0         0.0       -0.51E-01     0.0         0.0         0.0         0.0         0.0         0.0         0.0         0.0       -0.51E-01
   173  ALA       0.0         0.0         0.0         0.0         0.0         0.0         0.0         0.0         0.0         0.0         0.0         0.0         0.0         0.0         0.0         0.0         0.0         0.0         0.0         0.0         0.0         0.0         0.0         0.0         0.0         0.0         0.0         0.0         0.0         0.0       -0.48E-01     0.0         0.0         0.0         0.0         0.0         0.0         0.0         0.0       -0.48E-01
   174  LEU       0.0         0.0         0.0         0.0         0.0         0.0         0.0         0.0         0.0         0.0         0.0         0.0         0.0         0.0         0.0         0.0         0.0         0.0         0.0         0.0         0.0         0.0         0.0         0.0         0.0         0.0         0.0         0.0         0.0         0.0       -0.45E-01     0.0         0.0         0.0         0.0         0.0         0.0         0.0         0.0       -0.45E-01
   175  ALA       0.0         0.0         0.0         0.0         0.0         0.0         0.0         0.0         0.0         0.0         0.0         0.0         0.0         0.0         0.0         0.0         0.0         0.0         0.0         0.0         0.0         0.0         0.0         0.0         0.0         0.0         0.0         0.0         0.0         0.0       -0.41E-01     0.0         0.0         0.0         0.0         0.0         0.0         0.0         0.0       -0.41E-01
   176  GLY       0.0         0.0         0.0         0.0         0.0         0.0         0.0         0.0         0.0         0.0         0.0         0.0         0.0         0.0         0.0         0.0         0.0         0.0         0.0         0.0         0.0         0.0         0.0         0.0         0.0         0.0         0.0         0.0         0.0         0.0       -0.37E-01     0.0         0.0         0.0         0.0         0.0         0.0         0.0         0.0       -0.37E-01
   177  GLY       0.0         0.0         0.0         0.0         0.0         0.0         0.0         0.0         0.0         0.0         0.0         0.0         0.0         0.0         0.0         0.0         0.0         0.0         0.0         0.0         0.0         0.0         0.0         0.0         0.0         0.0         0.0         0.0         0.0         0.0       -0.37E-01     0.0         0.0         0.0         0.0         0.0         0.0         0.0         0.0       -0.37E-01
   178  TRP       0.0         0.0         0.0         0.0         0.0         0.0         0.0         0.0         0.0         0.0         0.0         0.0         0.0         0.0         0.0         0.0         0.0         0.0         0.0         0.0         0.0         0.0         0.0         0.0         0.0         0.0         0.0         0.0         0.0         0.0       -0.37E-01     0.0         0.0         0.0         0.0         0.0         0.0         0.0         0.0       -0.37E-01
   179  ASN       0.0         0.0         0.0         0.0         0.0         0.0         0.0         0.0         0.0         0.0         0.0         0.0         0.0         0.0         0.0         0.0         0.0         0.0         0.0         0.0         0.0         0.0         0.0         0.0         0.0         0.0         0.0         0.0         0.0         0.0       -0.36E-01     0.0         0.0         0.0         0.0         0.0         0.0         0.0         0.0       -0.36E-01
   180  SER       0.0         0.0         0.0         0.0         0.0         0.0         0.0         0.0         0.0         0.0         0.0         0.0         0.0         0.0         0.0         0.0         0.0         0.0         0.0         0.0         0.0         0.0         0.0         0.0         0.0         0.0         0.0         0.0         0.0         0.0       -0.35E-01     0.0         0.0         0.0         0.0         0.0         0.0         0.0         0.0       -0.35E-01
   181  GLN       0.0         0.0         0.0         0.0         0.0         0.0         0.0         0.0         0.0         0.0         0.0         0.0         0.0         0.0         0.0         0.0         0.0         0.0         0.0         0.0         0.0         0.0         0.0         0.0         0.0         0.0         0.0         0.0         0.0         0.0       -0.34E-01     0.0         0.0         0.0         0.0         0.0         0.0         0.0         0.0       -0.34E-01
   182  MET       0.0         0.0         0.0         0.0         0.0         0.0         0.0         0.0         0.0         0.0         0.0         0.0         0.0         0.0         0.0         0.0         0.0         0.0         0.0         0.0         0.0         0.0         0.0         0.0         0.0         0.0         0.0         0.0         0.0         0.0       -0.35E-01     0.0         0.0         0.0         0.0         0.0         0.0         0.0         0.0       -0.35E-01
   183  CYS       0.0         0.0         0.0         0.0         0.0         0.0         0.0         0.0         0.0         0.0         0.0         0.0         0.0         0.0         0.0         0.0         0.0         0.0         0.0         0.0         0.0         0.0         0.0         0.0         0.0         0.0         0.0         0.0         0.0         0.0       -0.36E-01     0.0         0.0         0.0         0.0         0.0         0.0         0.0         0.0       -0.36E-01
   184  CYS       0.0         0.0         0.0         0.0         0.0         0.0         0.0         0.0         0.0         0.0         0.0         0.0         0.0         0.0         0.0         0.0         0.0         0.0         0.0         0.0         0.0         0.0         0.0         0.0         0.0         0.0         0.0         0.0         0.0         0.0       -0.37E-01     0.0         0.0         0.0         0.0         0.0         0.0         0.0         0.0       -0.37E-01
   185  GLN       0.0         0.0         0.0         0.0         0.0         0.0         0.0         0.0         0.0         0.0         0.0         0.0         0.0         0.0         0.0         0.0         0.0         0.0         0.0         0.0         0.0         0.0         0.0         0.0         0.0         0.0         0.0         0.0         0.0         0.0       -0.38E-01     0.0         0.0         0.0         0.0         0.0         0.0         0.0         0.0       -0.38E-01
   186  GLY       0.0         0.0         0.0         0.0         0.0         0.0         0.0         0.0         0.0         0.0         0.0         0.0         0.0         0.0         0.0         0.0         0.0         0.0         0.0         0.0         0.0         0.0         0.0         0.0         0.0         0.0         0.0         0.0         0.0         0.0       -0.41E-01     0.0         0.0         0.0         0.0         0.0         0.0         0.0         0.0       -0.41E-01
   187  GLU       0.0         0.0         0.0         0.0         0.0         0.0         0.0         0.0         0.0         0.0         0.0         0.0         0.0         0.0         0.0         0.0         0.0         0.0         0.0         0.0         0.0         0.0         0.0         0.0         0.0         0.0         0.0         0.0         0.0         0.0       -0.45E-01     0.0         0.0         0.0         0.0         0.0         0.0         0.0         0.0       -0.45E-01
   188  GLN       0.0         0.0         0.0         0.0         0.0         0.0         0.0         0.0         0.0         0.0         0.0         0.0         0.0         0.0         0.0         0.0         0.0         0.0         0.0         0.0         0.0         0.0         0.0         0.0         0.0         0.0         0.0         0.0         0.0         0.0       -0.50E-01     0.0         0.0         0.0         0.0         0.0         0.0         0.0         0.0       -0.50E-01
   189  ASN       0.0         0.0         0.0         0.0         0.0         0.0         0.0         0.0         0.0         0.0         0.0         0.0         0.0         0.0         0.0         0.0         0.0         0.0         0.0         0.0         0.0         0.0         0.0         0.0         0.0         0.0         0.0         0.0         0.0         0.0       -0.53E-01     0.0         0.0         0.0         0.0         0.0         0.0         0.0         0.0       -0.53E-01
   190  PRO       0.0         0.0         0.0         0.0         0.0         0.0         0.0         0.0         0.0         0.0         0.0         0.0         0.0         0.0         0.0         0.0         0.0         0.0         0.0         0.0         0.0         0.0         0.0         0.0         0.0         0.0         0.0         0.0         0.0         0.0       -0.55E-01     0.0         0.0         0.0         0.0         0.0         0.0         0.0         0.0       -0.55E-01
   191  PRO       0.0         0.0         0.0         0.0         0.0         0.0         0.0         0.0         0.0         0.0         0.0         0.0         0.0         0.0         0.0         0.0         0.0         0.0         0.0         0.0         0.0         0.0         0.0         0.0         0.0         0.0         0.0         0.0         0.0         0.0       -0.56E-01     0.0         0.0         0.0         0.0         0.0         0.0         0.0         0.0       -0.56E-01
   192  GLY       0.0         0.0         0.0         0.0         0.0         0.0         0.0         0.0         0.0         0.0         0.0         0.0         0.0         0.0         0.0         0.0         0.0         0.0         0.0         0.0         0.0         0.0         0.0         0.0         0.0         0.0         0.0         0.0         0.0         0.0       -0.55E-01     0.0         0.0         0.0         0.0         0.0         0.0         0.0         0.0       -0.55E-01
   193  PRO       0.0         0.0         0.0         0.0         0.0         0.0         0.0         0.0         0.0         0.0         0.0         0.0         0.0         0.0         0.0         0.0         0.0         0.0         0.0         0.0         0.0         0.0         0.0         0.0         0.0         0.0         0.0         0.0         0.0         0.0       -0.51E-01     0.0         0.0         0.0         0.0         0.0         0.0         0.0         0.0       -0.51E-01
   194  PHE       0.0         0.0         0.0         0.0         0.0         0.0         0.0         0.0         0.0         0.0         0.0         0.0         0.0         0.0         0.0         0.0         0.0         0.0         0.0         0.0         0.0         0.0         0.0         0.0         0.0         0.0         0.0         0.0         0.0         0.0       -0.46E-01     0.0         0.0         0.0         0.0         0.0         0.0         0.0         0.0       -0.46E-01
   195  TRP       0.0         0.0         0.0         0.0         0.0         0.0         0.0         0.0         0.0         0.0         0.0         0.0         0.0         0.0         0.0         0.0         0.0         0.0         0.0         0.0         0.0         0.0         0.0         0.0         0.0         0.0         0.0         0.0         0.0         0.0       -0.42E-01     0.0         0.0         0.0         0.0         0.0         0.0         0.0         0.0       -0.42E-01
   196  LYS       0.0         0.0         0.0         0.0         0.0         0.0         0.0         0.0         0.0         0.0         0.0         0.0         0.0         0.0         0.0         0.0         0.0         0.0         0.0         0.0         0.0         0.0         0.0         0.0         0.0         0.0         0.0         0.0         0.0         0.0       -0.37E-01     0.0         0.0         0.0         0.0         0.0         0.0         0.0         0.0       -0.37E-01
   197  ALA       0.0         0.0         0.0         0.0         0.0         0.0         0.0         0.0         0.0         0.0         0.0         0.0         0.0         0.0         0.0         0.0         0.0         0.0         0.0         0.0         0.0         0.0         0.0         0.0         0.0         0.0         0.0         0.0         0.0         0.0       -0.30E-01     0.0         0.0         0.0         0.0         0.0         0.0         0.0         0.0       -0.30E-01
   198  ALA       0.0         0.0         0.0         0.0         0.0         0.0         0.0         0.0         0.0         0.0         0.0         0.0         0.0         0.0         0.0         0.0         0.0         0.0         0.0         0.0         0.0         0.0         0.0         0.0         0.0         0.0         0.0         0.0         0.0         0.0       -0.27E-01     0.0         0.0         0.0         0.0         0.0         0.0         0.0         0.0       -0.27E-01
   199  PHE       0.0         0.0         0.0         0.0         0.0         0.0         0.0         0.0         0.0         0.0         0.0         0.0         0.0         0.0         0.0         0.0         0.0         0.0         0.0         0.0         0.0         0.0         0.0         0.0         0.0         0.0         0.0         0.0         0.0         0.0       -0.27E-01     0.0         0.0         0.0         0.0         0.0         0.0         0.0         0.0       -0.27E-01
   200  ALA       0.0         0.0         0.0         0.0         0.0         0.0         0.0         0.0         0.0         0.0         0.0         0.0         0.0         0.0         0.0         0.0         0.0         0.0         0.0         0.0         0.0         0.0         0.0         0.0         0.0         0.0         0.0         0.0         0.0         0.0       -0.30E-01     0.0         0.0         0.0         0.0         0.0         0.0         0.0         0.0       -0.30E-01
   201  ASP       0.0         0.0         0.0         0.0         0.0         0.0         0.0         0.0         0.0         0.0         0.0         0.0         0.0         0.0         0.0         0.0         0.0         0.0         0.0         0.0         0.0         0.0         0.0         0.0         0.0         0.0         0.0         0.0         0.0         0.0       -0.31E-01     0.0         0.0         0.0         0.0         0.0         0.0         0.0         0.0       -0.31E-01
   202  SER       0.0         0.0         0.0         0.0         0.0         0.0         0.0         0.0         0.0         0.0         0.0         0.0         0.0         0.0         0.0         0.0         0.0         0.0         0.0         0.0         0.0         0.0         0.0         0.0         0.0         0.0         0.0         0.0         0.0         0.0       -0.30E-01     0.0         0.0         0.0         0.0         0.0         0.0         0.0         0.0       -0.30E-01
   203  SER       0.0         0.0         0.0         0.0         0.0         0.0         0.0         0.0         0.0         0.0         0.0         0.0         0.0         0.0         0.0         0.0         0.0         0.0         0.0         0.0         0.0         0.0         0.0         0.0         0.0         0.0         0.0         0.0         0.0         0.0       -0.33E-01     0.0         0.0         0.0         0.0         0.0         0.0         0.0         0.0       -0.33E-01
   204  GLY       0.0         0.0         0.0         0.0         0.0         0.0         0.0         0.0         0.0         0.0         0.0         0.0         0.0         0.0         0.0         0.0         0.0         0.0         0.0         0.0         0.0         0.0         0.0         0.0         0.0         0.0         0.0         0.0         0.0         0.0       -0.37E-01     0.0         0.0         0.0         0.0         0.0         0.0         0.0         0.0       -0.37E-01
   205  GLN       0.0         0.0         0.0         0.0         0.0         0.0         0.0         0.0         0.0         0.0         0.0         0.0         0.0         0.0         0.0         0.0         0.0         0.0         0.0         0.0         0.0         0.0         0.0         0.0         0.0         0.0         0.0         0.0         0.0         0.0       -0.40E-01     0.0         0.0         0.0         0.0         0.0         0.0         0.0         0.0       -0.40E-01
   206  HIS       0.0         0.0         0.0         0.0         0.0         0.0         0.0         0.0         0.0         0.0         0.0         0.0         0.0         0.0         0.0         0.0         0.0         0.0         0.0         0.0         0.0         0.0         0.0         0.0         0.0         0.0         0.0         0.0         0.0         0.0       -0.40E-01     0.0         0.0         0.0         0.0         0.0         0.0         0.0         0.0       -0.40E-01
   207  PRO       0.0         0.0         0.0         0.0         0.0         0.0         0.0         0.0         0.0         0.0         0.0         0.0         0.0         0.0         0.0         0.0         0.0         0.0         0.0         0.0         0.0         0.0         0.0         0.0         0.0         0.0         0.0         0.0         0.0         0.0       -0.39E-01     0.0         0.0         0.0         0.0         0.0         0.0         0.0         0.0       -0.39E-01
   208  PRO       0.0         0.0         0.0         0.0         0.0         0.0         0.0         0.0         0.0         0.0         0.0         0.0         0.0         0.0         0.0         0.0         0.0         0.0         0.0         0.0         0.0         0.0         0.0         0.0         0.0         0.0         0.0         0.0         0.0         0.0       -0.37E-01     0.0         0.0         0.0         0.0         0.0         0.0         0.0         0.0       -0.37E-01
   209  ASP       0.0         0.0         0.0         0.0         0.0         0.0         0.0         0.0         0.0         0.0         0.0         0.0         0.0         0.0         0.0         0.0         0.0         0.0         0.0         0.0         0.0         0.0         0.0         0.0         0.0         0.0         0.0         0.0         0.0         0.0       -0.36E-01     0.0         0.0         0.0         0.0         0.0         0.0         0.0         0.0       -0.36E-01
   210  ALA       0.0         0.0         0.0         0.0         0.0         0.0         0.0         0.0         0.0         0.0         0.0         0.0         0.0         0.0         0.0         0.0         0.0         0.0         0.0         0.0         0.0         0.0         0.0         0.0         0.0         0.0         0.0         0.0         0.0         0.0       -0.35E-01     0.0         0.0         0.0         0.0         0.0         0.0         0.0         0.0       -0.35E-01
   211  CYS       0.0         0.0         0.0         0.0         0.0         0.0         0.0         0.0         0.0         0.0         0.0         0.0         0.0         0.0         0.0         0.0         0.0         0.0         0.0         0.0         0.0         0.0         0.0         0.0         0.0         0.0         0.0         0.0         0.0         0.0       -0.31E-01     0.0         0.0         0.0         0.0         0.0         0.0         0.0         0.0       -0.31E-01
   212  ALA       0.0         0.0         0.0         0.0         0.0         0.0         0.0         0.0         0.0         0.0         0.0         0.0         0.0         0.0         0.0         0.0         0.0         0.0         0.0         0.0         0.0         0.0         0.0         0.0         0.0         0.0         0.0         0.0         0.0         0.0       -0.27E-01     0.0         0.0         0.0         0.0         0.0         0.0         0.0         0.0       -0.27E-01
   213  PHE       0.0         0.0         0.0         0.0         0.0         0.0         0.0         0.0         0.0         0.0         0.0         0.0         0.0         0.0         0.0         0.0         0.0         0.0         0.0         0.0         0.0         0.0         0.0         0.0         0.0         0.0         0.0         0.0         0.0         0.0       -0.22E-01     0.0         0.0         0.0         0.0         0.0         0.0         0.0         0.0       -0.22E-01
   214  ARG       0.0         0.0         0.0         0.0         0.0         0.0         0.0         0.0         0.0         0.0         0.0         0.0         0.0         0.0         0.0         0.0         0.0         0.0         0.0         0.0         0.0         0.0         0.0         0.0         0.0         0.0         0.0         0.0         0.0         0.0       -0.18E-01     0.0         0.0         0.0         0.0         0.0         0.0         0.0         0.0       -0.18E-01
   215  ARG       0.0         0.0         0.0         0.0         0.0         0.0         0.0         0.0         0.0         0.0         0.0         0.0         0.0         0.0         0.0         0.0         0.0         0.0         0.0         0.0         0.0         0.0         0.0         0.0         0.0         0.0         0.0         0.0         0.0         0.0       -0.15E-01     0.0         0.0         0.0         0.0         0.0         0.0         0.0         0.0       -0.15E-01
   216  GLY       0.0         0.0         0.0         0.0         0.0         0.0         0.0         0.0         0.0         0.0         0.0         0.0         0.0         0.0         0.0         0.0         0.0         0.0         0.0         0.0         0.0         0.0         0.0         0.0         0.0         0.0         0.0         0.0         0.0         0.0       -0.14E-01     0.0         0.0         0.0         0.0         0.0         0.0         0.0         0.0       -0.14E-01
   217  ARG       0.0         0.0         0.0         0.0         0.0         0.0         0.0         0.0         0.0         0.0         0.0         0.0         0.0         0.0         0.0         0.0         0.0         0.0         0.0         0.0         0.0         0.0         0.0         0.0         0.0         0.0         0.0         0.0         0.0         0.0       -0.12E-01     0.0         0.0         0.0         0.0         0.0         0.0         0.0         0.0       -0.12E-01
   218  LYS       0.0         0.0         0.0         0.0         0.0         0.0         0.0         0.0         0.0         0.0         0.0         0.0         0.0         0.0         0.0         0.0         0.0         0.0         0.0         0.0         0.0         0.0         0.0         0.0         0.0         0.0         0.0         0.0         0.0         0.0       -0.11E-01     0.0         0.0         0.0         0.0         0.0         0.0         0.0         0.0       -0.11E-01
   219  LYS       0.0         0.0         0.0         0.0         0.0         0.0         0.0         0.0         0.0         0.0         0.0         0.0         0.0         0.0         0.0         0.0         0.0         0.0         0.0         0.0         0.0         0.0         0.0         0.0         0.0         0.0         0.0         0.0         0.0         0.0       -0.12E-01     0.0         0.0         0.0         0.0         0.0         0.0         0.0         0.0       -0.12E-01
   220  ARG       0.0         0.0         0.0         0.0         0.0         0.0         0.0         0.0         0.0         0.0         0.0         0.0         0.0         0.0         0.0         0.0         0.0         0.0         0.0         0.0         0.0         0.0         0.0         0.0         0.0         0.0         0.0         0.0         0.0         0.0       -0.16E-01     0.0         0.0         0.0         0.0         0.0         0.0         0.0         0.0       -0.16E-01
   221  ILE       0.0         0.0         0.0         0.0         0.0         0.0         0.0         0.0         0.0         0.0         0.0         0.0         0.0         0.0         0.0         0.0         0.0         0.0         0.0         0.0         0.0         0.0         0.0         0.0         0.0         0.0         0.0         0.0         0.0         0.0       -0.20E-01     0.0         0.0         0.0         0.0         0.0         0.0         0.0         0.0       -0.20E-01
   222  PRO       0.0         0.0         0.0         0.0         0.0         0.0         0.0         0.0         0.0         0.0         0.0         0.0         0.0         0.0         0.0         0.0         0.0         0.0         0.0         0.0         0.0         0.0         0.0         0.0         0.0         0.0         0.0         0.0         0.0         0.0       -0.24E-01     0.0         0.0         0.0         0.0         0.0         0.0         0.0         0.0       -0.24E-01
   223  TYR       0.0         0.0         0.0         0.0         0.0         0.0         0.0         0.0         0.0         0.0         0.0         0.0         0.0         0.0         0.0         0.0         0.0         0.0         0.0         0.0         0.0         0.0         0.0         0.0         0.0         0.0         0.0         0.0         0.0         0.0       -0.27E-01     0.0         0.0         0.0         0.0         0.0         0.0         0.0         0.0       -0.27E-01
   224  SER       0.0         0.0         0.0         0.0         0.0         0.0         0.0         0.0         0.0         0.0         0.0         0.0         0.0         0.0         0.0         0.0         0.0         0.0         0.0         0.0         0.0         0.0         0.0         0.0         0.0         0.0         0.0         0.0         0.0         0.0       -0.31E-01     0.0         0.0         0.0         0.0         0.0         0.0         0.0         0.0       -0.31E-01
   225  LYS       0.0         0.0         0.0         0.0         0.0         0.0         0.0         0.0         0.0         0.0         0.0         0.0         0.0         0.0         0.0         0.0         0.0         0.0         0.0         0.0         0.0         0.0         0.0         0.0         0.0         0.0         0.0         0.0         0.0         0.0       -0.35E-01     0.0         0.0         0.0         0.0         0.0         0.0         0.0         0.0       -0.35E-01
   226  GLY       0.0         0.0         0.0         0.0         0.0         0.0         0.0         0.0         0.0         0.0         0.0         0.0         0.0         0.0         0.0         0.0         0.0         0.0         0.0         0.0         0.0         0.0         0.0         0.0         0.0         0.0         0.0         0.0         0.0         0.0       -0.38E-01     0.0         0.0         0.0         0.0         0.0         0.0         0.0         0.0       -0.38E-01
   227  GLN       0.0         0.0         0.0         0.0         0.0         0.0         0.0         0.0         0.0         0.0         0.0         0.0         0.0         0.0         0.0         0.0         0.0         0.0         0.0         0.0         0.0         0.0         0.0         0.0         0.0         0.0         0.0         0.0         0.0         0.0       -0.40E-01     0.0         0.0         0.0         0.0         0.0         0.0         0.0         0.0       -0.40E-01
   228  LEU       0.0         0.0         0.0         0.0         0.0         0.0         0.0         0.0         0.0         0.0         0.0         0.0         0.0         0.0         0.0         0.0         0.0         0.0         0.0         0.0         0.0         0.0         0.0         0.0         0.0         0.0         0.0         0.0         0.0         0.0       -0.42E-01     0.0         0.0         0.0         0.0         0.0         0.0         0.0         0.0       -0.42E-01
   229  ARG       0.0         0.0         0.0         0.0         0.0         0.0         0.0         0.0         0.0         0.0         0.0         0.0         0.0         0.0         0.0         0.0         0.0         0.0         0.0         0.0         0.0         0.0         0.0         0.0         0.0         0.0         0.0         0.0         0.0         0.0       -0.42E-01     0.0         0.0         0.0         0.0         0.0         0.0         0.0         0.0       -0.42E-01
   230  GLU       0.0         0.0         0.0         0.0         0.0         0.0         0.0         0.0         0.0         0.0         0.0         0.0         0.0         0.0         0.0         0.0         0.0         0.0         0.0         0.0         0.0         0.0         0.0         0.0         0.0         0.0         0.0         0.0         0.0         0.0       -0.42E-01     0.0         0.0         0.0         0.0         0.0         0.0         0.0         0.0       -0.42E-01
   231  LEU       0.0         0.0         0.0         0.0         0.0         0.0         0.0         0.0         0.0         0.0         0.0         0.0         0.0         0.0         0.0         0.0         0.0         0.0         0.0         0.0         0.0         0.0         0.0         0.0         0.0         0.0         0.0         0.0         0.0         0.0       -0.41E-01     0.0         0.0         0.0         0.0         0.0         0.0         0.0         0.0       -0.41E-01
   232  GLU       0.0         0.0         0.0         0.0         0.0         0.0         0.0         0.0         0.0         0.0         0.0         0.0         0.0         0.0         0.0         0.0         0.0         0.0         0.0         0.0         0.0         0.0         0.0         0.0         0.0         0.0         0.0         0.0         0.0         0.0       -0.39E-01     0.0         0.0         0.0         0.0         0.0         0.0         0.0         0.0       -0.39E-01
   233  ARG       0.0         0.0         0.0         0.0         0.0         0.0         0.0         0.0         0.0         0.0         0.0         0.0         0.0         0.0         0.0         0.0         0.0         0.0         0.0         0.0         0.0         0.0         0.0         0.0         0.0         0.0         0.0         0.0         0.0         0.0       -0.37E-01     0.0         0.0         0.0         0.0         0.0         0.0         0.0         0.0       -0.37E-01
   234  GLU       0.0         0.0         0.0         0.0         0.0         0.0         0.0         0.0         0.0         0.0         0.0         0.0         0.0         0.0         0.0         0.0         0.0         0.0         0.0         0.0         0.0         0.0         0.0         0.0         0.0         0.0         0.0         0.0         0.0         0.0       -0.35E-01     0.0         0.0         0.0         0.0         0.0         0.0         0.0         0.0       -0.35E-01
   235  TYR       0.0         0.0         0.0         0.0         0.0         0.0         0.0         0.0         0.0         0.0         0.0         0.0         0.0         0.0         0.0         0.0         0.0         0.0         0.0         0.0         0.0         0.0         0.0         0.0         0.0         0.0         0.0         0.0         0.0         0.0       -0.33E-01     0.0         0.0         0.0         0.0         0.0         0.0         0.0         0.0       -0.33E-01
   236  ALA       0.0         0.0         0.0         0.0         0.0         0.0         0.0         0.0         0.0         0.0         0.0         0.0         0.0         0.0         0.0         0.0         0.0         0.0         0.0         0.0         0.0         0.0         0.0         0.0         0.0         0.0         0.0         0.0         0.0         0.0       -0.32E-01     0.0         0.0         0.0         0.0         0.0         0.0         0.0         0.0       -0.32E-01
   237  ALA       0.0         0.0         0.0         0.0         0.0         0.0         0.0         0.0         0.0         0.0         0.0         0.0         0.0         0.0         0.0         0.0         0.0         0.0         0.0         0.0         0.0         0.0         0.0         0.0         0.0         0.0         0.0         0.0         0.0         0.0       -0.30E-01     0.0         0.0         0.0         0.0         0.0         0.0         0.0         0.0       -0.30E-01
   238  ASN       0.0         0.0         0.0         0.0         0.0         0.0         0.0         0.0         0.0         0.0         0.0         0.0         0.0         0.0         0.0         0.0         0.0         0.0         0.0         0.0         0.0         0.0         0.0         0.0         0.0         0.0         0.0         0.0         0.0         0.0       -0.29E-01     0.0         0.0         0.0         0.0         0.0         0.0         0.0         0.0       -0.29E-01
   239  LYS       0.0         0.0         0.0         0.0         0.0         0.0         0.0         0.0         0.0         0.0         0.0         0.0         0.0         0.0         0.0         0.0         0.0         0.0         0.0         0.0         0.0         0.0         0.0         0.0         0.0         0.0         0.0         0.0         0.0         0.0       -0.30E-01     0.0         0.0         0.0         0.0         0.0         0.0         0.0         0.0       -0.30E-01
   240  PHE       0.0         0.0         0.0         0.0         0.0         0.0         0.0         0.0         0.0         0.0         0.0         0.0         0.0         0.0         0.0         0.0         0.0         0.0         0.0         0.0         0.0         0.0         0.0         0.0         0.0         0.0         0.0         0.0         0.0         0.0       -0.30E-01     0.0         0.0         0.0         0.0         0.0         0.0         0.0         0.0       -0.30E-01
   241  ILE       0.0         0.0         0.0         0.0         0.0         0.0         0.0         0.0         0.0         0.0         0.0         0.0         0.0         0.0         0.0         0.0         0.0         0.0         0.0         0.0         0.0         0.0         0.0         0.0         0.0         0.0         0.0         0.0         0.0         0.0       -0.31E-01     0.0         0.0         0.0         0.0         0.0         0.0         0.0         0.0       -0.31E-01
   242  THR       0.0         0.0         0.0         0.0         0.0         0.0         0.0         0.0         0.0         0.0         0.0         0.0         0.0         0.0         0.0         0.0         0.0         0.0         0.0         0.0         0.0         0.0         0.0         0.0         0.0         0.0         0.0         0.0         0.0         0.0       -0.30E-01     0.0         0.0         0.0         0.0         0.0         0.0         0.0         0.0       -0.30E-01
   243  LYS       0.0         0.0         0.0         0.0         0.0         0.0         0.0         0.0         0.0         0.0         0.0         0.0         0.0         0.0         0.0         0.0         0.0         0.0         0.0         0.0         0.0         0.0         0.0         0.0         0.0         0.0         0.0         0.0         0.0         0.0       -0.31E-01     0.0         0.0         0.0         0.0         0.0         0.0         0.0         0.0       -0.31E-01
   244  ASP       0.0         0.0         0.0         0.0         0.0         0.0         0.0         0.0         0.0         0.0         0.0         0.0         0.0         0.0         0.0         0.0         0.0         0.0         0.0         0.0         0.0         0.0         0.0         0.0         0.0         0.0         0.0         0.0         0.0         0.0       -0.33E-01     0.0         0.0         0.0         0.0         0.0         0.0         0.0         0.0       -0.33E-01
   245  LYS       0.0         0.0         0.0         0.0         0.0         0.0         0.0         0.0         0.0         0.0         0.0         0.0         0.0         0.0         0.0         0.0         0.0         0.0         0.0         0.0         0.0         0.0         0.0         0.0         0.0         0.0         0.0         0.0         0.0         0.0       -0.32E-01     0.0         0.0         0.0         0.0         0.0         0.0         0.0         0.0       -0.32E-01
   246  ARG       0.0         0.0         0.0         0.0         0.0         0.0         0.0         0.0         0.0         0.0         0.0         0.0         0.0         0.0         0.0         0.0         0.0         0.0         0.0         0.0         0.0         0.0         0.0         0.0         0.0         0.0         0.0         0.0         0.0         0.0       -0.32E-01     0.0         0.0         0.0         0.0         0.0         0.0         0.0         0.0       -0.32E-01
   247  ARG       0.0         0.0         0.0         0.0         0.0         0.0         0.0         0.0         0.0         0.0         0.0         0.0         0.0         0.0         0.0         0.0         0.0         0.0         0.0         0.0         0.0         0.0         0.0         0.0         0.0         0.0         0.0         0.0         0.0         0.0       -0.32E-01     0.0         0.0         0.0         0.0         0.0         0.0         0.0         0.0       -0.32E-01
   248  LYS       0.0         0.0         0.0         0.0         0.0         0.0         0.0         0.0         0.0         0.0         0.0         0.0         0.0         0.0         0.0         0.0         0.0         0.0         0.0         0.0         0.0         0.0         0.0         0.0         0.0         0.0         0.0         0.0         0.0         0.0       -0.33E-01     0.0         0.0         0.0         0.0         0.0         0.0         0.0         0.0       -0.33E-01
   249  ILE       0.0         0.0         0.0         0.0         0.0         0.0         0.0         0.0         0.0         0.0         0.0         0.0         0.0         0.0         0.0         0.0         0.0         0.0         0.0         0.0         0.0         0.0         0.0         0.0         0.0         0.0         0.0         0.0         0.0         0.0       -0.34E-01     0.0         0.0         0.0         0.0         0.0         0.0         0.0         0.0       -0.34E-01
   250  SER       0.0         0.0         0.0         0.0         0.0         0.0         0.0         0.0         0.0         0.0         0.0         0.0         0.0         0.0         0.0         0.0         0.0         0.0         0.0         0.0         0.0         0.0         0.0         0.0         0.0         0.0         0.0         0.0         0.0         0.0       -0.34E-01     0.0         0.0         0.0         0.0         0.0         0.0         0.0         0.0       -0.34E-01
   251  ALA       0.0         0.0         0.0         0.0         0.0         0.0         0.0         0.0         0.0         0.0         0.0         0.0         0.0         0.0         0.0         0.0         0.0         0.0         0.0         0.0         0.0         0.0         0.0         0.0         0.0         0.0         0.0         0.0         0.0         0.0       -0.33E-01     0.0         0.0         0.0         0.0         0.0         0.0         0.0         0.0       -0.33E-01
   252  ALA       0.0         0.0         0.0         0.0         0.0         0.0         0.0         0.0         0.0         0.0         0.0         0.0         0.0         0.0         0.0         0.0         0.0         0.0         0.0         0.0         0.0         0.0         0.0         0.0         0.0         0.0         0.0         0.0         0.0         0.0       -0.33E-01     0.0         0.0         0.0         0.0         0.0         0.0         0.0         0.0       -0.33E-01
   253  THR       0.0         0.0         0.0         0.0         0.0         0.0         0.0         0.0         0.0         0.0         0.0         0.0         0.0         0.0         0.0         0.0         0.0         0.0         0.0         0.0         0.0         0.0         0.0         0.0         0.0         0.0         0.0         0.0         0.0         0.0       -0.33E-01     0.0         0.0         0.0         0.0         0.0         0.0         0.0         0.0       -0.33E-01
   254  SER       0.0         0.0         0.0         0.0         0.0         0.0         0.0         0.0         0.0         0.0         0.0         0.0         0.0         0.0         0.0         0.0         0.0         0.0         0.0         0.0         0.0         0.0         0.0         0.0         0.0         0.0         0.0         0.0         0.0         0.0       -0.34E-01     0.0         0.0         0.0         0.0         0.0         0.0         0.0         0.0       -0.34E-01
   255  LEU       0.0         0.0         0.0         0.0         0.0         0.0         0.0         0.0         0.0         0.0         0.0         0.0         0.0         0.0         0.0         0.0         0.0         0.0         0.0         0.0         0.0         0.0         0.0         0.0         0.0         0.0         0.0         0.0         0.0         0.0       -0.34E-01     0.0         0.0         0.0         0.0         0.0         0.0         0.0         0.0       -0.34E-01
   256  SER       0.0         0.0         0.0         0.0         0.0         0.0         0.0         0.0         0.0         0.0         0.0         0.0         0.0         0.0         0.0         0.0         0.0         0.0         0.0         0.0         0.0         0.0         0.0         0.0         0.0         0.0         0.0         0.0         0.0         0.0       -0.34E-01     0.0         0.0         0.0         0.0         0.0         0.0         0.0         0.0       -0.34E-01
   257  GLU       0.0         0.0         0.0         0.0         0.0         0.0         0.0         0.0         0.0         0.0         0.0         0.0         0.0         0.0         0.0         0.0         0.0         0.0         0.0         0.0         0.0         0.0         0.0         0.0         0.0         0.0         0.0         0.0         0.0         0.0       -0.36E-01     0.0         0.0         0.0         0.0         0.0         0.0         0.0         0.0       -0.36E-01
   258  ARG       0.0         0.0         0.0         0.0         0.0         0.0         0.0         0.0         0.0         0.0         0.0         0.0         0.0         0.0         0.0         0.0         0.0         0.0         0.0         0.0         0.0         0.0         0.0         0.0         0.0         0.0         0.0         0.0         0.0         0.0       -0.37E-01     0.0         0.0         0.0         0.0         0.0         0.0         0.0         0.0       -0.37E-01
   259  GLN       0.0         0.0         0.0         0.0         0.0         0.0         0.0         0.0         0.0         0.0         0.0         0.0         0.0         0.0         0.0         0.0         0.0         0.0         0.0         0.0         0.0         0.0         0.0         0.0         0.0         0.0         0.0         0.0         0.0         0.0       -0.38E-01     0.0         0.0         0.0         0.0         0.0         0.0         0.0         0.0       -0.38E-01
   260  ILE       0.0         0.0         0.0         0.0         0.0         0.0         0.0         0.0         0.0         0.0         0.0         0.0         0.0         0.0         0.0         0.0         0.0         0.0         0.0         0.0         0.0         0.0         0.0         0.0         0.0         0.0         0.0         0.0         0.0         0.0       -0.39E-01     0.0         0.0         0.0         0.0         0.0         0.0         0.0         0.0       -0.39E-01
   261  THR       0.0         0.0         0.0         0.0         0.0         0.0         0.0         0.0         0.0         0.0         0.0         0.0         0.0         0.0         0.0         0.0         0.0         0.0         0.0         0.0         0.0         0.0         0.0         0.0         0.0         0.0         0.0         0.0         0.0         0.0       -0.39E-01     0.0         0.0         0.0         0.0         0.0         0.0         0.0         0.0       -0.39E-01
   262  ILE       0.0         0.0         0.0         0.0         0.0         0.0         0.0         0.0         0.0         0.0         0.0         0.0         0.0         0.0         0.0         0.0         0.0         0.0         0.0         0.0         0.0         0.0         0.0         0.0         0.0         0.0         0.0         0.0         0.0         0.0       -0.39E-01     0.0         0.0         0.0         0.0         0.0         0.0         0.0         0.0       -0.39E-01
   263  TRP       0.0         0.0         0.0         0.0         0.0         0.0         0.0         0.0         0.0         0.0         0.0         0.0         0.0         0.0         0.0         0.0         0.0         0.0         0.0         0.0         0.0         0.0         0.0         0.0         0.0         0.0         0.0         0.0         0.0         0.0       -0.38E-01     0.0         0.0         0.0         0.0         0.0         0.0         0.0         0.0       -0.38E-01
   264  PHE       0.0         0.0         0.0         0.0         0.0         0.0         0.0         0.0         0.0         0.0         0.0         0.0         0.0         0.0         0.0         0.0         0.0         0.0         0.0         0.0         0.0         0.0         0.0         0.0         0.0         0.0         0.0         0.0         0.0         0.0       -0.36E-01     0.0         0.0         0.0         0.0         0.0         0.0         0.0         0.0       -0.36E-01
   265  GLN       0.0         0.0         0.0         0.0         0.0         0.0         0.0         0.0         0.0         0.0         0.0         0.0         0.0         0.0         0.0         0.0         0.0         0.0         0.0         0.0         0.0         0.0         0.0         0.0         0.0         0.0         0.0         0.0         0.0         0.0       -0.34E-01     0.0         0.0         0.0         0.0         0.0         0.0         0.0         0.0       -0.34E-01
   266  ASN       0.0         0.0         0.0         0.0         0.0         0.0         0.0         0.0         0.0         0.0         0.0         0.0         0.0         0.0         0.0         0.0         0.0         0.0         0.0         0.0         0.0         0.0         0.0         0.0         0.0         0.0         0.0         0.0         0.0         0.0       -0.31E-01     0.0         0.0         0.0         0.0         0.0         0.0         0.0         0.0       -0.31E-01
   267  ARG       0.0         0.0         0.0         0.0         0.0         0.0         0.0         0.0         0.0         0.0         0.0         0.0         0.0         0.0         0.0         0.0         0.0         0.0         0.0         0.0         0.0         0.0         0.0         0.0         0.0         0.0         0.0         0.0         0.0         0.0       -0.29E-01     0.0         0.0         0.0         0.0         0.0         0.0         0.0         0.0       -0.29E-01
   268  ARG       0.0         0.0         0.0         0.0         0.0         0.0         0.0         0.0         0.0         0.0         0.0         0.0         0.0         0.0         0.0         0.0         0.0         0.0         0.0         0.0         0.0         0.0         0.0         0.0         0.0         0.0         0.0         0.0         0.0         0.0       -0.26E-01     0.0         0.0         0.0         0.0         0.0         0.0         0.0         0.0       -0.26E-01
   269  VAL       0.0         0.0         0.0         0.0         0.0         0.0         0.0         0.0         0.0         0.0         0.0         0.0         0.0         0.0         0.0         0.0         0.0         0.0         0.0         0.0         0.0         0.0         0.0         0.0         0.0         0.0         0.0         0.0         0.0         0.0       -0.25E-01     0.0         0.0         0.0         0.0         0.0         0.0         0.0         0.0       -0.25E-01
   270  LYS       0.0         0.0         0.0         0.0         0.0         0.0         0.0         0.0         0.0         0.0         0.0         0.0         0.0         0.0         0.0         0.0         0.0         0.0         0.0         0.0         0.0         0.0         0.0         0.0         0.0         0.0         0.0         0.0         0.0         0.0       -0.24E-01     0.0         0.0         0.0         0.0         0.0         0.0         0.0         0.0       -0.24E-01
   271  GLU       0.0         0.0         0.0         0.0         0.0         0.0         0.0         0.0         0.0         0.0         0.0         0.0         0.0         0.0         0.0         0.0         0.0         0.0         0.0         0.0         0.0         0.0         0.0         0.0         0.0         0.0         0.0         0.0         0.0         0.0       -0.25E-01     0.0         0.0         0.0         0.0         0.0         0.0         0.0         0.0       -0.25E-01
   272  LYS       0.0         0.0         0.0         0.0         0.0         0.0         0.0         0.0         0.0         0.0         0.0         0.0         0.0         0.0         0.0         0.0         0.0         0.0         0.0         0.0         0.0         0.0         0.0         0.0         0.0         0.0         0.0         0.0         0.0         0.0       -0.26E-01     0.0         0.0         0.0         0.0         0.0         0.0         0.0         0.0       -0.26E-01
   273  LYS       0.0         0.0         0.0         0.0         0.0         0.0         0.0         0.0         0.0         0.0         0.0         0.0         0.0         0.0         0.0         0.0         0.0         0.0         0.0         0.0         0.0         0.0         0.0         0.0         0.0         0.0         0.0         0.0         0.0         0.0       -0.28E-01     0.0         0.0         0.0         0.0         0.0         0.0         0.0         0.0       -0.28E-01
   274  VAL       0.0         0.0         0.0         0.0         0.0         0.0         0.0         0.0         0.0         0.0         0.0         0.0         0.0         0.0         0.0         0.0         0.0         0.0         0.0         0.0         0.0         0.0         0.0         0.0         0.0         0.0         0.0         0.0         0.0         0.0       -0.31E-01     0.0         0.0         0.0         0.0         0.0         0.0         0.0         0.0       -0.31E-01
   275  LEU       0.0         0.0         0.0         0.0         0.0         0.0         0.0         0.0         0.0         0.0         0.0         0.0         0.0         0.0         0.0         0.0         0.0         0.0         0.0         0.0         0.0         0.0         0.0         0.0         0.0         0.0         0.0         0.0         0.0         0.0       -0.34E-01     0.0         0.0         0.0         0.0         0.0         0.0         0.0         0.0       -0.34E-01
   276  ALA       0.0         0.0         0.0         0.0         0.0         0.0         0.0         0.0         0.0         0.0         0.0         0.0         0.0         0.0         0.0         0.0         0.0         0.0         0.0         0.0         0.0         0.0         0.0         0.0         0.0         0.0         0.0         0.0         0.0         0.0       -0.37E-01     0.0         0.0         0.0         0.0         0.0         0.0         0.0         0.0       -0.37E-01
   277  LYS       0.0         0.0         0.0         0.0         0.0         0.0         0.0         0.0         0.0         0.0         0.0         0.0         0.0         0.0         0.0         0.0         0.0         0.0         0.0         0.0         0.0         0.0         0.0         0.0         0.0         0.0         0.0         0.0         0.0         0.0       -0.38E-01     0.0         0.0         0.0         0.0         0.0         0.0         0.0         0.0       -0.38E-01
   278  VAL       0.0         0.0         0.0         0.0         0.0         0.0         0.0         0.0         0.0         0.0         0.0         0.0         0.0         0.0         0.0         0.0         0.0         0.0         0.0         0.0         0.0         0.0         0.0         0.0         0.0         0.0         0.0         0.0         0.0         0.0       -0.38E-01     0.0         0.0         0.0         0.0         0.0         0.0         0.0         0.0       -0.38E-01
   279  LYS       0.0         0.0         0.0         0.0         0.0         0.0         0.0         0.0         0.0         0.0         0.0         0.0         0.0         0.0         0.0         0.0         0.0         0.0         0.0         0.0         0.0         0.0         0.0         0.0         0.0         0.0         0.0         0.0         0.0         0.0       -0.37E-01     0.0         0.0         0.0         0.0         0.0         0.0         0.0         0.0       -0.37E-01
   280  ASN       0.0         0.0         0.0         0.0         0.0         0.0         0.0         0.0         0.0         0.0         0.0         0.0         0.0         0.0         0.0         0.0         0.0         0.0         0.0         0.0         0.0         0.0         0.0         0.0         0.0         0.0         0.0         0.0         0.0         0.0       -0.37E-01     0.0         0.0         0.0         0.0         0.0         0.0         0.0         0.0       -0.37E-01
   281  SER       0.0         0.0         0.0         0.0         0.0         0.0         0.0         0.0         0.0         0.0         0.0         0.0         0.0         0.0         0.0         0.0         0.0         0.0         0.0         0.0         0.0         0.0         0.0         0.0         0.0         0.0         0.0         0.0         0.0         0.0       -0.36E-01     0.0         0.0         0.0         0.0         0.0         0.0         0.0         0.0       -0.36E-01
   282  ALA       0.0         0.0         0.0         0.0         0.0         0.0         0.0         0.0         0.0         0.0         0.0         0.0         0.0         0.0         0.0         0.0         0.0         0.0         0.0         0.0         0.0         0.0         0.0         0.0         0.0         0.0         0.0         0.0         0.0         0.0       -0.34E-01     0.0         0.0         0.0         0.0         0.0         0.0         0.0         0.0       -0.34E-01
   283  THR       0.0         0.0         0.0         0.0         0.0         0.0         0.0         0.0         0.0         0.0         0.0         0.0         0.0         0.0         0.0         0.0         0.0         0.0         0.0         0.0         0.0         0.0         0.0         0.0         0.0         0.0         0.0         0.0         0.0         0.0       -0.32E-01     0.0         0.0         0.0         0.0         0.0         0.0         0.0         0.0       -0.32E-01
   284  PRO       0.0         0.0         0.0         0.0         0.0         0.0         0.0         0.0         0.0         0.0         0.0         0.0         0.0         0.0         0.0         0.0         0.0         0.0         0.0         0.0         0.0         0.0         0.0         0.0         0.0         0.0         0.0         0.0         0.0         0.0       -0.30E-01     0.0         0.0         0.0         0.0         0.0         0.0         0.0         0.0       -0.30E-01
