# Supplementary material for: Computational Modeling of complete HOXB13 protein for predicting the functional effect of SNPs and the associated role in hereditary prostate cancer
Source: Sci Rep. 2017 Mar 8;7:43830. doi: 10.1038/srep43830 (PMC5363706; doi:10.1038/srep43830)
Supplement: Supplementary Dataset [file srep43830-s1.zip › SR Supplementary Data Files Complete/HOXB13 Modeller/HOXB13 Modeller/hoxb13.rsr]

MODELLER5 VERSION: MODELLER FORMAT
R    3   1   1   1   2   2   1     3     2       1.5380    0.0364 
R    3   1   1   1   2   2   1     4     3       1.5300    0.0364 
R    3   1   1   1   2   2   1     5     4       1.8180    0.0386 
R    3   1   1   1   2   2   1     6     5       1.8160    0.0351 
R    3   1   1   1   2   2   1     1     2       1.4800    0.0384 
R    3   1   1   1   2   2   1     8     7       1.2300    0.0218 
R    3   1   1   1   2   2   1     7     2       1.4900    0.0344 
R    3   1   1   1   2   2   1     7     9       1.3450    0.0282 
R    3   1   1   1   2   2   1    11    10       1.5380    0.0364 
R    3   1   1   1   2   2   1    12    11       1.5300    0.0364 
R    3   1   1   1   2   2   1    13    12       1.5220    0.0384 
R    3   1   1   1   2   2   1    14    13       1.2600    0.0237 
R    3   1   1   1   2   2   1    15    13       1.2600    0.0237 
R    3   1   1   1   2   2   1     9    10       1.4300    0.0304 
R    3   1   1   1   2   2   1    17    16       1.2300    0.0218 
R    3   1   1   1   2   2   1    16    10       1.4900    0.0344 
R    3   1   1   1   2   2   1    16    18       1.3000    0.0337 
R    3   1   1   1   2   2   1    24    23       1.2300    0.0218 
R    3   1   1   1   2   2   1    23    19       1.4900    0.0344 
R    3   1   1   1   2   2   1    23    25       1.3450    0.0282 
R    3   1   1   1   2   2   1    18    19       1.4340    0.0304 
R    3   1   1   1   2   2   1    19    21       1.5270    0.0364 
R    3   1   1   1   2   2   1    21    22       1.5370    0.0364 
R    3   1   1   1   2   2   1    22    20       1.5370    0.0364 
R    3   1   1   1   2   2   1    18    20       1.4550    0.0304 
R    3   1   1   1   2   2   1    25    26       1.4300    0.0304 
R    3   1   1   1   2   2   1    28    27       1.2300    0.0218 
R    3   1   1   1   2   2   1    27    26       1.4900    0.0344 
R    3   1   1   1   2   2   1    27    29       1.3450    0.0282 
R    3   1   1   1   2   2   1    31    30       1.5380    0.0364 
R    3   1   1   1   2   2   1    32    31       1.5220    0.0384 
R    3   1   1   1   2   2   1    33    32       1.2300    0.0213 
R    3   1   1   1   2   2   1    34    32       1.3600    0.0262 
R    3   1   1   1   2   2   1    29    30       1.4300    0.0304 
R    3   1   1   1   2   2   1    36    35       1.2300    0.0218 
R    3   1   1   1   2   2   1    35    30       1.4900    0.0344 
R    3   1   1   1   2   2   1    35    37       1.3450    0.0282 
R    3   1   1   1   2   2   1    39    38       1.5380    0.0364 
R    3   1   1   1   2   2   1    40    39       1.4900    0.0358 
R    3   1   1   1   2   2   1    41    40       1.3750    0.0311 
R    3   1   1   1   2   2   1    42    40       1.3750    0.0311 
R    3   1   1   1   2   2   1    43    41       1.3750    0.0311 
R    3   1   1   1   2   2   1    44    42       1.3750    0.0311 
R    3   1   1   1   2   2   1    45    43       1.3750    0.0311 
R    3   1   1   1   2   2   1    45    44       1.3750    0.0311 
R    3   1   1   1   2   2   1    46    45       1.4110    0.0297 
R    3   1   1   1   2   2   1    37    38       1.4300    0.0304 
R    3   1   1   1   2   2   1    48    47       1.2300    0.0218 
R    3   1   1   1   2   2   1    47    38       1.4900    0.0344 
R    3   1   1   1   2   2   1    47    49       1.3450    0.0282 
R    3   1   1   1   2   2   1    51    50       1.5380    0.0364 
R    3   1   1   1   2   2   1    49    50       1.4300    0.0304 
R    3   1   1   1   2   2   1    53    52       1.2300    0.0218 
R    3   1   1   1   2   2   1    52    50       1.4900    0.0344 
R    3   1   1   1   2   2   1    52    54       1.3450    0.0282 
R    3   1   1   1   2   2   1    56    55       1.5000    0.0364 
R    3   1   1   1   2   2   1    57    56       1.4200    0.0263 
R    3   1   1   1   2   2   1    58    56       1.5380    0.0364 
R    3   1   1   1   2   2   1    54    55       1.4300    0.0304 
R    3   1   1   1   2   2   1    60    59       1.2300    0.0218 
R    3   1   1   1   2   2   1    59    55       1.4900    0.0344 
R    3   1   1   1   2   2   1    59    61       1.3450    0.0282 
R    3   1   1   1   2   2   1    63    62       1.5380    0.0364 
R    3   1   1   1   2   2   1    64    63       1.5380    0.0364 
R    3   1   1   1   2   2   1    65    64       1.5380    0.0364 
R    3   1   1   1   2   2   1    66    64       1.5380    0.0364 
R    3   1   1   1   2   2   1    61    62       1.4300    0.0304 
R    3   1   1   1   2   2   1    68    67       1.2300    0.0218 
R    3   1   1   1   2   2   1    67    62       1.4900    0.0344 
R    3   1   1   1   2   2   1    67    69       1.3450    0.0282 
R    3   1   1   1   2   2   1    71    70       1.5380    0.0364 
R    3   1   1   1   2   2   1    72    71       1.5220    0.0384 
R    3   1   1   1   2   2   1    73    72       1.2600    0.0237 
R    3   1   1   1   2   2   1    74    72       1.2600    0.0237 
R    3   1   1   1   2   2   1    69    70       1.4300    0.0304 
R    3   1   1   1   2   2   1    76    75       1.2300    0.0218 
R    3   1   1   1   2   2   1    75    70       1.4900    0.0344 
R    3   1   1   1   2   2   1    75    77       1.3450    0.0282 
R    3   1   1   1   2   2   1    77    78       1.4300    0.0304 
R    3   1   1   1   2   2   1    80    79       1.2300    0.0218 
R    3   1   1   1   2   2   1    79    78       1.4900    0.0344 
R    3   1   1   1   2   2   1    79    81       1.3450    0.0282 
R    3   1   1   1   2   2   1    83    82       1.5380    0.0364 
R    3   1   1   1   2   2   1    81    82       1.4300    0.0304 
R    3   1   1   1   2   2   1    85    84       1.2300    0.0218 
R    3   1   1   1   2   2   1    84    82       1.4900    0.0344 
R    3   1   1   1   2   2   1    84    86       1.3450    0.0282 
R    3   1   1   1   2   2   1    88    87       1.5380    0.0364 
R    3   1   1   1   2   2   1    89    88       1.5300    0.0364 
R    3   1   1   1   2   2   1    90    89       1.5300    0.0364 
R    3   1   1   1   2   2   1    91    90       1.5300    0.0364 
R    3   1   1   1   2   2   1    92    91       1.4800    0.0384 
R    3   1   1   1   2   2   1    86    87       1.4300    0.0304 
R    3   1   1   1   2   2   1    94    93       1.2300    0.0218 
R    3   1   1   1   2   2   1    93    87       1.4900    0.0344 
R    3   1   1   1   2   2   1    93    95       1.3450    0.0282 
R    3   1   1   1   2   2   1    97    96       1.5380    0.0364 
R    3   1   1   1   2   2   1    98    97       1.5220    0.0384 
R    3   1   1   1   2   2   1    99    98       1.2600    0.0237 
R    3   1   1   1   2   2   1   100    98       1.2600    0.0237 
R    3   1   1   1   2   2   1    95    96       1.4300    0.0304 
R    3   1   1   1   2   2   1   102   101       1.2300    0.0218 
R    3   1   1   1   2   2   1   101    96       1.4900    0.0344 
R    3   1   1   1   2   2   1   101   103       1.3450    0.0282 
R    3   1   1   1   2   2   1   105   104       1.5000    0.0364 
R    3   1   1   1   2   2   1   106   105       1.5380    0.0364 
R    3   1   1   1   2   2   1   107   105       1.5380    0.0364 
R    3   1   1   1   2   2   1   108   106       1.5280    0.0364 
R    3   1   1   1   2   2   1   103   104       1.4300    0.0304 
R    3   1   1   1   2   2   1   110   109       1.2300    0.0218 
R    3   1   1   1   2   2   1   109   104       1.4900    0.0344 
R    3   1   1   1   2   2   1   109   111       1.3450    0.0282 
R    3   1   1   1   2   2   1   113   112       1.5380    0.0364 
R    3   1   1   1   2   2   1   114   113       1.5300    0.0364 
R    3   1   1   1   2   2   1   115   114       1.5220    0.0384 
R    3   1   1   1   2   2   1   116   115       1.2600    0.0237 
R    3   1   1   1   2   2   1   117   115       1.2600    0.0237 
R    3   1   1   1   2   2   1   111   112       1.4300    0.0304 
R    3   1   1   1   2   2   1   119   118       1.2300    0.0218 
R    3   1   1   1   2   2   1   118   112       1.4900    0.0344 
R    3   1   1   1   2   2   1   118   120       1.3450    0.0282 
R    3   1   1   1   2   2   1   120   121       1.4300    0.0304 
R    3   1   1   1   2   2   1   123   122       1.2300    0.0218 
R    3   1   1   1   2   2   1   122   121       1.4900    0.0344 
R    3   1   1   1   2   2   1   122   124       1.3450    0.0282 
R    3   1   1   1   2   2   1   126   125       1.5380    0.0364 
R    3   1   1   1   2   2   1   127   126       1.5380    0.0364 
R    3   1   1   1   2   2   1   128   127       1.5380    0.0364 
R    3   1   1   1   2   2   1   129   127       1.5380    0.0364 
R    3   1   1   1   2   2   1   124   125       1.4300    0.0304 
R    3   1   1   1   2   2   1   131   130       1.2300    0.0218 
R    3   1   1   1   2   2   1   130   125       1.4900    0.0344 
R    3   1   1   1   2   2   1   130   132       1.3450    0.0282 
R    3   1   1   1   2   2   1   134   133       1.5380    0.0364 
R    3   1   1   1   2   2   1   135   134       1.5380    0.0364 
R    3   1   1   1   2   2   1   136   135       1.5380    0.0364 
R    3   1   1   1   2   2   1   137   135       1.5380    0.0364 
R    3   1   1   1   2   2   1   132   133       1.4300    0.0304 
R    3   1   1   1   2   2   1   139   138       1.2300    0.0218 
R    3   1   1   1   2   2   1   138   133       1.4900    0.0344 
R    3   1   1   1   2   2   1   138   140       1.3450    0.0282 
R    3   1   1   1   2   2   1   140   141       1.4300    0.0304 
R    3   1   1   1   2   2   1   143   142       1.2300    0.0218 
R    3   1   1   1   2   2   1   142   141       1.4900    0.0344 
R    3   1   1   1   2   2   1   142   144       1.3450    0.0282 
R    3   1   1   1   2   2   1   146   145       1.5380    0.0364 
R    3   1   1   1   2   2   1   144   145       1.4300    0.0304 
R    3   1   1   1   2   2   1   148   147       1.2300    0.0218 
R    3   1   1   1   2   2   1   147   145       1.4900    0.0344 
R    3   1   1   1   2   2   1   147   149       1.3450    0.0282 
R    3   1   1   1   2   2   1   149   150       1.4300    0.0304 
R    3   1   1   1   2   2   1   152   151       1.2300    0.0218 
R    3   1   1   1   2   2   1   151   150       1.4900    0.0344 
R    3   1   1   1   2   2   1   151   153       1.3450    0.0282 
R    3   1   1   1   2   2   1   153   154       1.4300    0.0304 
R    3   1   1   1   2   2   1   156   155       1.2300    0.0218 
R    3   1   1   1   2   2   1   155   154       1.4900    0.0344 
R    3   1   1   1   2   2   1   155   157       1.3450    0.0282 
R    3   1   1   1   2   2   1   157   158       1.4300    0.0304 
R    3   1   1   1   2   2   1   160   159       1.2300    0.0218 
R    3   1   1   1   2   2   1   159   158       1.4900    0.0344 
R    3   1   1   1   2   2   1   159   161       1.3450    0.0282 
R    3   1   1   1   2   2   1   163   162       1.5380    0.0364 
R    3   1   1   1   2   2   1   164   163       1.5300    0.0364 
R    3   1   1   1   2   2   1   165   164       1.5300    0.0364 
R    3   1   1   1   2   2   1   166   165       1.4900    0.0336 
R    3   1   1   1   2   2   1   167   166       1.3650    0.0252 
R    3   1   1   1   2   2   1   168   167       1.3650    0.0252 
R    3   1   1   1   2   2   1   169   167       1.3650    0.0252 
R    3   1   1   1   2   2   1   161   162       1.4300    0.0304 
R    3   1   1   1   2   2   1   171   170       1.2300    0.0218 
R    3   1   1   1   2   2   1   170   162       1.4900    0.0344 
R    3   1   1   1   2   2   1   170   172       1.3450    0.0282 
R    3   1   1   1   2   2   1   174   173       1.5380    0.0364 
R    3   1   1   1   2   2   1   175   174       1.5220    0.0384 
R    3   1   1   1   2   2   1   176   175       1.2300    0.0213 
R    3   1   1   1   2   2   1   177   175       1.3600    0.0262 
R    3   1   1   1   2   2   1   172   173       1.4300    0.0304 
R    3   1   1   1   2   2   1   179   178       1.2300    0.0218 
R    3   1   1   1   2   2   1   178   173       1.4900    0.0344 
R    3   1   1   1   2   2   1   178   180       1.3450    0.0282 
R    3   1   1   1   2   2   1   182   181       1.5380    0.0364 
R    3   1   1   1   2   2   1   183   182       1.5380    0.0364 
R    3   1   1   1   2   2   1   184   183       1.5380    0.0364 
R    3   1   1   1   2   2   1   185   183       1.5380    0.0364 
R    3   1   1   1   2   2   1   180   181       1.4300    0.0304 
R    3   1   1   1   2   2   1   187   186       1.2300    0.0218 
R    3   1   1   1   2   2   1   186   181       1.4900    0.0344 
R    3   1   1   1   2   2   1   186   188       1.3450    0.0282 
R    3   1   1   1   2   2   1   190   189       1.5000    0.0364 
R    3   1   1   1   2   2   1   191   190       1.5380    0.0364 
R    3   1   1   1   2   2   1   192   190       1.5380    0.0364 
R    3   1   1   1   2   2   1   188   189       1.4300    0.0304 
R    3   1   1   1   2   2   1   194   193       1.2300    0.0218 
R    3   1   1   1   2   2   1   193   189       1.4900    0.0344 
R    3   1   1   1   2   2   1   193   195       1.3450    0.0282 
R    3   1   1   1   2   2   1   197   196       1.5380    0.0364 
R    3   1   1   1   2   2   1   195   196       1.4300    0.0304 
R    3   1   1   1   2   2   1   199   198       1.2300    0.0218 
R    3   1   1   1   2   2   1   198   196       1.4900    0.0344 
R    3   1   1   1   2   2   1   198   200       1.3450    0.0282 
R    3   1   1   1   2   2   1   204   201       1.5380    0.0364 
R    3   1   1   1   2   2   1   203   204       1.5000    0.0358 
R    3   1   1   1   2   2   1   202   203       1.3800    0.0272 
R    3   1   1   1   2   2   1   206   203       1.3600    0.0268 
R    3   1   1   1   2   2   1   207   202       1.3600    0.0272 
R    3   1   1   1   2   2   1   205   206       1.3800    0.0272 
R    3   1   1   1   2   2   1   200   201       1.4300    0.0304 
R    3   1   1   1   2   2   1   209   208       1.2300    0.0218 
R    3   1   1   1   2   2   1   208   201       1.4900    0.0344 
R    3   1   1   1   2   2   1   208   210       1.3450    0.0282 
R    3   1   1   1   2   2   1   205   207       1.3200    0.0272 
R    3   1   1   1   2   2   1   212   211       1.5380    0.0364 
R    3   1   1   1   2   2   1   213   212       1.4200    0.0263 
R    3   1   1   1   2   2   1   210   211       1.4300    0.0304 
R    3   1   1   1   2   2   1   215   214       1.2300    0.0218 
R    3   1   1   1   2   2   1   214   211       1.4900    0.0344 
R    3   1   1   1   2   2   1   214   216       1.3000    0.0337 
R    3   1   1   1   2   2   1   222   221       1.2300    0.0218 
R    3   1   1   1   2   2   1   221   217       1.4900    0.0344 
R    3   1   1   1   2   2   1   221   223       1.3450    0.0282 
R    3   1   1   1   2   2   1   216   217       1.4340    0.0304 
R    3   1   1   1   2   2   1   217   219       1.5270    0.0364 
R    3   1   1   1   2   2   1   219   220       1.5370    0.0364 
R    3   1   1   1   2   2   1   220   218       1.5370    0.0364 
R    3   1   1   1   2   2   1   216   218       1.4550    0.0304 
R    3   1   1   1   2   2   1   225   224       1.5380    0.0364 
R    3   1   1   1   2   2   1   226   225       1.5380    0.0364 
R    3   1   1   1   2   2   1   227   226       1.5380    0.0364 
R    3   1   1   1   2   2   1   228   226       1.5380    0.0364 
R    3   1   1   1   2   2   1   223   224       1.4300    0.0304 
R    3   1   1   1   2   2   1   230   229       1.2300    0.0218 
R    3   1   1   1   2   2   1   229   224       1.4900    0.0344 
R    3   1   1   1   2   2   1   229   231       1.3450    0.0282 
R    3   1   1   1   2   2   1   233   232       1.5000    0.0364 
R    3   1   1   1   2   2   1   234   233       1.4200    0.0263 
R    3   1   1   1   2   2   1   235   233       1.5380    0.0364 
R    3   1   1   1   2   2   1   231   232       1.4300    0.0304 
R    3   1   1   1   2   2   1   237   236       1.2300    0.0218 
R    3   1   1   1   2   2   1   236   232       1.4900    0.0344 
R    3   1   1   1   2   2   1   236   238       1.3450    0.0282 
R    3   1   1   1   2   2   1   240   239       1.5380    0.0364 
R    3   1   1   1   2   2   1   241   240       1.4200    0.0263 
R    3   1   1   1   2   2   1   238   239       1.4300    0.0304 
R    3   1   1   1   2   2   1   243   242       1.2300    0.0218 
R    3   1   1   1   2   2   1   242   239       1.4900    0.0344 
R    3   1   1   1   2   2   1   242   244       1.3450    0.0282 
R    3   1   1   1   2   2   1   248   245       1.5380    0.0364 
R    3   1   1   1   2   2   1   247   248       1.5000    0.0358 
R    3   1   1   1   2   2   1   246   247       1.3800    0.0272 
R    3   1   1   1   2   2   1   250   247       1.3600    0.0268 
R    3   1   1   1   2   2   1   251   246       1.3600    0.0272 
R    3   1   1   1   2   2   1   249   250       1.3800    0.0272 
R    3   1   1   1   2   2   1   244   245       1.4300    0.0304 
R    3   1   1   1   2   2   1   253   252       1.2300    0.0218 
R    3   1   1   1   2   2   1   252   245       1.4900    0.0344 
R    3   1   1   1   2   2   1   252   254       1.3000    0.0337 
R    3   1   1   1   2   2   1   249   251       1.3200    0.0272 
R    3   1   1   1   2   2   1   260   259       1.2300    0.0218 
R    3   1   1   1   2   2   1   259   255       1.4900    0.0344 
R    3   1   1   1   2   2   1   259   261       1.3450    0.0282 
R    3   1   1   1   2   2   1   254   255       1.4340    0.0304 
R    3   1   1   1   2   2   1   255   257       1.5270    0.0364 
R    3   1   1   1   2   2   1   257   258       1.5370    0.0364 
R    3   1   1   1   2   2   1   258   256       1.5370    0.0364 
R    3   1   1   1   2   2   1   254   256       1.4550    0.0304 
R    3   1   1   1   2   2   1   263   262       1.5380    0.0364 
R    3   1   1   1   2   2   1   261   262       1.4300    0.0304 
R    3   1   1   1   2   2   1   265   264       1.2300    0.0218 
R    3   1   1   1   2   2   1   264   262       1.4900    0.0344 
R    3   1   1   1   2   2   1   264   266       1.3450    0.0282 
R    3   1   1   1   2   2   1   268   267       1.5380    0.0364 
R    3   1   1   1   2   2   1   266   267       1.4300    0.0304 
R    3   1   1   1   2   2   1   270   269       1.2300    0.0218 
R    3   1   1   1   2   2   1   269   267       1.4900    0.0344 
R    3   1   1   1   2   2   1   269   271       1.3000    0.0337 
R    3   1   1   1   2   2   1   277   276       1.2300    0.0218 
R    3   1   1   1   2   2   1   276   272       1.4900    0.0344 
R    3   1   1   1   2   2   1   276   278       1.3450    0.0282 
R    3   1   1   1   2   2   1   271   272       1.4340    0.0304 
R    3   1   1   1   2   2   1   272   274       1.5270    0.0364 
R    3   1   1   1   2   2   1   274   275       1.5370    0.0364 
R    3   1   1   1   2   2   1   275   273       1.5370    0.0364 
R    3   1   1   1   2   2   1   271   273       1.4550    0.0304 
R    3   1   1   1   2   2   1   280   279       1.5000    0.0364 
R    3   1   1   1   2   2   1   281   280       1.4200    0.0263 
R    3   1   1   1   2   2   1   282   280       1.5380    0.0364 
R    3   1   1   1   2   2   1   278   279       1.4300    0.0304 
R    3   1   1   1   2   2   1   284   283       1.2300    0.0218 
R    3   1   1   1   2   2   1   283   279       1.4900    0.0344 
R    3   1   1   1   2   2   1   283   285       1.3450    0.0282 
R    3   1   1   1   2   2   1   287   286       1.5380    0.0364 
R    3   1   1   1   2   2   1   288   287       1.5380    0.0364 
R    3   1   1   1   2   2   1   289   288       1.5380    0.0364 
R    3   1   1   1   2   2   1   290   288       1.5380    0.0364 
R    3   1   1   1   2   2   1   285   286       1.4300    0.0304 
R    3   1   1   1   2   2   1   292   291       1.2300    0.0218 
R    3   1   1   1   2   2   1   291   286       1.4900    0.0344 
R    3   1   1   1   2   2   1   291   293       1.3450    0.0282 
R    3   1   1   1   2   2   1   295   294       1.5380    0.0364 
R    3   1   1   1   2   2   1   296   295       1.5300    0.0364 
R    3   1   1   1   2   2   1   297   296       1.8180    0.0386 
R    3   1   1   1   2   2   1   298   297       1.8160    0.0351 
R    3   1   1   1   2   2   1   293   294       1.4300    0.0304 
R    3   1   1   1   2   2   1   300   299       1.2300    0.0218 
R    3   1   1   1   2   2   1   299   294       1.4900    0.0344 
R    3   1   1   1   2   2   1   299   301       1.3000    0.0337 
R    3   1   1   1   2   2   1   307   306       1.2300    0.0218 
R    3   1   1   1   2   2   1   306   302       1.4900    0.0344 
R    3   1   1   1   2   2   1   306   308       1.3450    0.0282 
R    3   1   1   1   2   2   1   301   302       1.4340    0.0304 
R    3   1   1   1   2   2   1   302   304       1.5270    0.0364 
R    3   1   1   1   2   2   1   304   305       1.5370    0.0364 
R    3   1   1   1   2   2   1   305   303       1.5370    0.0364 
R    3   1   1   1   2   2   1   301   303       1.4550    0.0304 
R    3   1   1   1   2   2   1   310   309       1.5380    0.0364 
R    3   1   1   1   2   2   1   308   309       1.4300    0.0304 
R    3   1   1   1   2   2   1   312   311       1.2300    0.0218 
R    3   1   1   1   2   2   1   311   309       1.4900    0.0344 
R    3   1   1   1   2   2   1   311   313       1.3450    0.0282 
R    3   1   1   1   2   2   1   315   314       1.5000    0.0364 
R    3   1   1   1   2   2   1   316   315       1.5380    0.0364 
R    3   1   1   1   2   2   1   317   315       1.5380    0.0364 
R    3   1   1   1   2   2   1   313   314       1.4300    0.0304 
R    3   1   1   1   2   2   1   319   318       1.2300    0.0218 
R    3   1   1   1   2   2   1   318   314       1.4900    0.0344 
R    3   1   1   1   2   2   1   318   320       1.3450    0.0282 
R    3   1   1   1   2   2   1   322   321       1.5380    0.0364 
R    3   1   1   1   2   2   1   323   322       1.5220    0.0384 
R    3   1   1   1   2   2   1   324   323       1.2300    0.0213 
R    3   1   1   1   2   2   1   325   323       1.3600    0.0262 
R    3   1   1   1   2   2   1   320   321       1.4300    0.0304 
R    3   1   1   1   2   2   1   327   326       1.2300    0.0218 
R    3   1   1   1   2   2   1   326   321       1.4900    0.0344 
R    3   1   1   1   2   2   1   326   328       1.3450    0.0282 
R    3   1   1   1   2   2   1   330   329       1.5380    0.0364 
R    3   1   1   1   2   2   1   331   330       1.4900    0.0358 
R    3   1   1   1   2   2   1   332   331       1.3750    0.0311 
R    3   1   1   1   2   2   1   333   331       1.3750    0.0311 
R    3   1   1   1   2   2   1   334   332       1.3750    0.0311 
R    3   1   1   1   2   2   1   335   333       1.3750    0.0311 
R    3   1   1   1   2   2   1   336   334       1.3750    0.0311 
R    3   1   1   1   2   2   1   336   335       1.3750    0.0311 
R    3   1   1   1   2   2   1   337   336       1.4110    0.0297 
R    3   1   1   1   2   2   1   328   329       1.4300    0.0304 
R    3   1   1   1   2   2   1   339   338       1.2300    0.0218 
R    3   1   1   1   2   2   1   338   329       1.4900    0.0344 
R    3   1   1   1   2   2   1   338   340       1.3450    0.0282 
R    3   1   1   1   2   2   1   342   341       1.5380    0.0364 
R    3   1   1   1   2   2   1   340   341       1.4300    0.0304 
R    3   1   1   1   2   2   1   344   343       1.2300    0.0218 
R    3   1   1   1   2   2   1   343   341       1.4900    0.0344 
R    3   1   1   1   2   2   1   343   345       1.3000    0.0337 
R    3   1   1   1   2   2   1   351   350       1.2300    0.0218 
R    3   1   1   1   2   2   1   350   346       1.4900    0.0344 
R    3   1   1   1   2   2   1   350   352       1.3450    0.0282 
R    3   1   1   1   2   2   1   345   346       1.4340    0.0304 
R    3   1   1   1   2   2   1   346   348       1.5270    0.0364 
R    3   1   1   1   2   2   1   348   349       1.5370    0.0364 
R    3   1   1   1   2   2   1   349   347       1.5370    0.0364 
R    3   1   1   1   2   2   1   345   347       1.4550    0.0304 
R    3   1   1   1   2   2   1   354   353       1.5380    0.0364 
R    3   1   1   1   2   2   1   355   354       1.5380    0.0364 
R    3   1   1   1   2   2   1   356   355       1.5380    0.0364 
R    3   1   1   1   2   2   1   357   355       1.5380    0.0364 
R    3   1   1   1   2   2   1   352   353       1.4300    0.0304 
R    3   1   1   1   2   2   1   359   358       1.2300    0.0218 
R    3   1   1   1   2   2   1   358   353       1.4900    0.0344 
R    3   1   1   1   2   2   1   358   360       1.3450    0.0282 
R    3   1   1   1   2   2   1   362   361       1.5380    0.0364 
R    3   1   1   1   2   2   1   363   362       1.5220    0.0384 
R    3   1   1   1   2   2   1   364   363       1.2600    0.0237 
R    3   1   1   1   2   2   1   365   363       1.2600    0.0237 
R    3   1   1   1   2   2   1   360   361       1.4300    0.0304 
R    3   1   1   1   2   2   1   367   366       1.2300    0.0218 
R    3   1   1   1   2   2   1   366   361       1.4900    0.0344 
R    3   1   1   1   2   2   1   366   368       1.3450    0.0282 
R    3   1   1   1   2   2   1   370   369       1.5380    0.0364 
R    3   1   1   1   2   2   1   371   370       1.5380    0.0364 
R    3   1   1   1   2   2   1   372   371       1.5380    0.0364 
R    3   1   1   1   2   2   1   373   371       1.5380    0.0364 
R    3   1   1   1   2   2   1   368   369       1.4300    0.0304 
R    3   1   1   1   2   2   1   375   374       1.2300    0.0218 
R    3   1   1   1   2   2   1   374   369       1.4900    0.0344 
R    3   1   1   1   2   2   1   374   376       1.3000    0.0337 
R    3   1   1   1   2   2   1   382   381       1.2300    0.0218 
R    3   1   1   1   2   2   1   381   377       1.4900    0.0344 
R    3   1   1   1   2   2   1   381   383       1.3450    0.0282 
R    3   1   1   1   2   2   1   376   377       1.4340    0.0304 
R    3   1   1   1   2   2   1   377   379       1.5270    0.0364 
R    3   1   1   1   2   2   1   379   380       1.5370    0.0364 
R    3   1   1   1   2   2   1   380   378       1.5370    0.0364 
R    3   1   1   1   2   2   1   376   378       1.4550    0.0304 
R    3   1   1   1   2   2   1   383   384       1.4300    0.0304 
R    3   1   1   1   2   2   1   386   385       1.2300    0.0218 
R    3   1   1   1   2   2   1   385   384       1.4900    0.0344 
R    3   1   1   1   2   2   1   385   387       1.3450    0.0282 
R    3   1   1   1   2   2   1   389   388       1.5380    0.0364 
R    3   1   1   1   2   2   1   390   389       1.4200    0.0263 
R    3   1   1   1   2   2   1   387   388       1.4300    0.0304 
R    3   1   1   1   2   2   1   392   391       1.2300    0.0218 
R    3   1   1   1   2   2   1   391   388       1.4900    0.0344 
R    3   1   1   1   2   2   1   391   393       1.3450    0.0282 
R    3   1   1   1   2   2   1   395   394       1.5380    0.0364 
R    3   1   1   1   2   2   1   393   394       1.4300    0.0304 
R    3   1   1   1   2   2   1   397   396       1.2300    0.0218 
R    3   1   1   1   2   2   1   396   394       1.4900    0.0344 
R    3   1   1   1   2   2   1   396   398       1.3450    0.0282 
R    3   1   1   1   2   2   1   400   399       1.5380    0.0364 
R    3   1   1   1   2   2   1   401   400       1.5300    0.0364 
R    3   1   1   1   2   2   1   402   401       1.5220    0.0384 
R    3   1   1   1   2   2   1   403   402       1.2600    0.0237 
R    3   1   1   1   2   2   1   404   402       1.2600    0.0237 
R    3   1   1   1   2   2   1   398   399       1.4300    0.0304 
R    3   1   1   1   2   2   1   406   405       1.2300    0.0218 
R    3   1   1   1   2   2   1   405   399       1.4900    0.0344 
R    3   1   1   1   2   2   1   405   407       1.3000    0.0337 
R    3   1   1   1   2   2   1   413   412       1.2300    0.0218 
R    3   1   1   1   2   2   1   412   408       1.4900    0.0344 
R    3   1   1   1   2   2   1   412   414       1.3000    0.0337 
R    3   1   1   1   2   2   1   407   408       1.4340    0.0304 
R    3   1   1   1   2   2   1   408   410       1.5270    0.0364 
R    3   1   1   1   2   2   1   410   411       1.5370    0.0364 
R    3   1   1   1   2   2   1   411   409       1.5370    0.0364 
R    3   1   1   1   2   2   1   407   409       1.4550    0.0304 
R    3   1   1   1   2   2   1   420   419       1.2300    0.0218 
R    3   1   1   1   2   2   1   419   415       1.4900    0.0344 
R    3   1   1   1   2   2   1   419   421       1.3450    0.0282 
R    3   1   1   1   2   2   1   414   415       1.4340    0.0304 
R    3   1   1   1   2   2   1   415   417       1.5270    0.0364 
R    3   1   1   1   2   2   1   417   418       1.5370    0.0364 
R    3   1   1   1   2   2   1   418   416       1.5370    0.0364 
R    3   1   1   1   2   2   1   414   416       1.4550    0.0304 
R    3   1   1   1   2   2   1   423   422       1.5380    0.0364 
R    3   1   1   1   2   2   1   424   423       1.5300    0.0364 
R    3   1   1   1   2   2   1   425   424       1.5300    0.0364 
R    3   1   1   1   2   2   1   426   425       1.5300    0.0364 
R    3   1   1   1   2   2   1   427   426       1.4800    0.0384 
R    3   1   1   1   2   2   1   421   422       1.4300    0.0304 
R    3   1   1   1   2   2   1   429   428       1.2300    0.0218 
R    3   1   1   1   2   2   1   428   422       1.4900    0.0344 
R    3   1   1   1   2   2   1   428   430       1.3450    0.0282 
R    3   1   1   1   2   2   1   432   431       1.5380    0.0364 
R    3   1   1   1   2   2   1   433   432       1.5300    0.0364 
R    3   1   1   1   2   2   1   434   433       1.5220    0.0384 
R    3   1   1   1   2   2   1   435   434       1.2300    0.0213 
R    3   1   1   1   2   2   1   436   434       1.3600    0.0262 
R    3   1   1   1   2   2   1   430   431       1.4300    0.0304 
R    3   1   1   1   2   2   1   438   437       1.2300    0.0218 
R    3   1   1   1   2   2   1   437   431       1.4900    0.0344 
R    3   1   1   1   2   2   1   437   439       1.3450    0.0282 
R    3   1   1   1   2   2   1   441   440       1.5380    0.0364 
R    3   1   1   1   2   2   1   442   441       1.8180    0.0386 
R    3   1   1   1   2   2   1   439   440       1.4300    0.0304 
R    3   1   1   1   2   2   1   444   443       1.2300    0.0218 
R    3   1   1   1   2   2   1   443   440       1.4900    0.0344 
R    3   1   1   1   2   2   1   443   445       1.3450    0.0282 
R    3   1   1   1   2   2   1   449   446       1.5380    0.0364 
R    3   1   1   1   2   2   1   448   449       1.5000    0.0358 
R    3   1   1   1   2   2   1   447   448       1.3800    0.0272 
R    3   1   1   1   2   2   1   451   448       1.3600    0.0268 
R    3   1   1   1   2   2   1   452   447       1.3600    0.0272 
R    3   1   1   1   2   2   1   450   451       1.3800    0.0272 
R    3   1   1   1   2   2   1   445   446       1.4300    0.0304 
R    3   1   1   1   2   2   1   454   453       1.2300    0.0218 
R    3   1   1   1   2   2   1   453   446       1.4900    0.0344 
R    3   1   1   1   2   2   1   453   455       1.3000    0.0337 
R    3   1   1   1   2   2   1   450   452       1.3200    0.0272 
R    3   1   1   1   2   2   1   461   460       1.2300    0.0218 
R    3   1   1   1   2   2   1   460   456       1.4900    0.0344 
R    3   1   1   1   2   2   1   460   462       1.3450    0.0282 
R    3   1   1   1   2   2   1   455   456       1.4340    0.0304 
R    3   1   1   1   2   2   1   456   458       1.5270    0.0364 
R    3   1   1   1   2   2   1   458   459       1.5370    0.0364 
R    3   1   1   1   2   2   1   459   457       1.5370    0.0364 
R    3   1   1   1   2   2   1   455   457       1.4550    0.0304 
R    3   1   1   1   2   2   1   464   463       1.5380    0.0364 
R    3   1   1   1   2   2   1   465   464       1.8180    0.0386 
R    3   1   1   1   2   2   1   462   463       1.4300    0.0304 
R    3   1   1   1   2   2   1   467   466       1.2300    0.0218 
R    3   1   1   1   2   2   1   466   463       1.4900    0.0344 
R    3   1   1   1   2   2   1   466   468       1.3000    0.0337 
R    3   1   1   1   2   2   1   474   473       1.2300    0.0218 
R    3   1   1   1   2   2   1   473   469       1.4900    0.0344 
R    3   1   1   1   2   2   1   473   475       1.3450    0.0282 
R    3   1   1   1   2   2   1   468   469       1.4340    0.0304 
R    3   1   1   1   2   2   1   469   471       1.5270    0.0364 
R    3   1   1   1   2   2   1   471   472       1.5370    0.0364 
R    3   1   1   1   2   2   1   472   470       1.5370    0.0364 
R    3   1   1   1   2   2   1   468   470       1.4550    0.0304 
R    3   1   1   1   2   2   1   475   476       1.4300    0.0304 
R    3   1   1   1   2   2   1   478   477       1.2300    0.0218 
R    3   1   1   1   2   2   1   477   476       1.4900    0.0344 
R    3   1   1   1   2   2   1   477   479       1.3450    0.0282 
R    3   1   1   1   2   2   1   481   480       1.5000    0.0364 
R    3   1   1   1   2   2   1   482   481       1.5380    0.0364 
R    3   1   1   1   2   2   1   483   481       1.5380    0.0364 
R    3   1   1   1   2   2   1   479   480       1.4300    0.0304 
R    3   1   1   1   2   2   1   485   484       1.2300    0.0218 
R    3   1   1   1   2   2   1   484   480       1.4900    0.0344 
R    3   1   1   1   2   2   1   484   486       1.3000    0.0337 
R    3   1   1   1   2   2   1   492   491       1.2300    0.0218 
R    3   1   1   1   2   2   1   491   487       1.4900    0.0344 
R    3   1   1   1   2   2   1   491   493       1.3450    0.0282 
R    3   1   1   1   2   2   1   486   487       1.4340    0.0304 
R    3   1   1   1   2   2   1   487   489       1.5270    0.0364 
R    3   1   1   1   2   2   1   489   490       1.5370    0.0364 
R    3   1   1   1   2   2   1   490   488       1.5370    0.0364 
R    3   1   1   1   2   2   1   486   488       1.4550    0.0304 
R    3   1   1   1   2   2   1   495   494       1.5380    0.0364 
R    3   1   1   1   2   2   1   496   495       1.5300    0.0364 
R    3   1   1   1   2   2   1   497   496       1.5220    0.0384 
R    3   1   1   1   2   2   1   498   497       1.2300    0.0213 
R    3   1   1   1   2   2   1   499   497       1.3600    0.0262 
R    3   1   1   1   2   2   1   493   494       1.4300    0.0304 
R    3   1   1   1   2   2   1   501   500       1.2300    0.0218 
R    3   1   1   1   2   2   1   500   494       1.4900    0.0344 
R    3   1   1   1   2   2   1   500   502       1.3450    0.0282 
R    3   1   1   1   2   2   1   502   503       1.4300    0.0304 
R    3   1   1   1   2   2   1   505   504       1.2300    0.0218 
R    3   1   1   1   2   2   1   504   503       1.4900    0.0344 
R    3   1   1   1   2   2   1   504   506       1.3450    0.0282 
R    3   1   1   1   2   2   1   508   507       1.5000    0.0364 
R    3   1   1   1   2   2   1   509   508       1.4200    0.0263 
R    3   1   1   1   2   2   1   510   508       1.5380    0.0364 
R    3   1   1   1   2   2   1   506   507       1.4300    0.0304 
R    3   1   1   1   2   2   1   512   511       1.2300    0.0218 
R    3   1   1   1   2   2   1   511   507       1.4900    0.0344 
R    3   1   1   1   2   2   1   511   513       1.3450    0.0282 
R    3   1   1   1   2   2   1   515   514       1.5380    0.0364 
R    3   1   1   1   2   2   1   516   515       1.4200    0.0263 
R    3   1   1   1   2   2   1   513   514       1.4300    0.0304 
R    3   1   1   1   2   2   1   518   517       1.2300    0.0218 
R    3   1   1   1   2   2   1   517   514       1.4900    0.0344 
R    3   1   1   1   2   2   1   517   519       1.3000    0.0337 
R    3   1   1   1   2   2   1   525   524       1.2300    0.0218 
R    3   1   1   1   2   2   1   524   520       1.4900    0.0344 
R    3   1   1   1   2   2   1   524   526       1.3450    0.0282 
R    3   1   1   1   2   2   1   519   520       1.4340    0.0304 
R    3   1   1   1   2   2   1   520   522       1.5270    0.0364 
R    3   1   1   1   2   2   1   522   523       1.5370    0.0364 
R    3   1   1   1   2   2   1   523   521       1.5370    0.0364 
R    3   1   1   1   2   2   1   519   521       1.4550    0.0304 
R    3   1   1   1   2   2   1   528   527       1.5380    0.0364 
R    3   1   1   1   2   2   1   526   527       1.4300    0.0304 
R    3   1   1   1   2   2   1   530   529       1.2300    0.0218 
R    3   1   1   1   2   2   1   529   527       1.4900    0.0344 
R    3   1   1   1   2   2   1   529   531       1.3000    0.0337 
R    3   1   1   1   2   2   1   537   536       1.2300    0.0218 
R    3   1   1   1   2   2   1   536   532       1.4900    0.0344 
R    3   1   1   1   2   2   1   536   538       1.3450    0.0282 
R    3   1   1   1   2   2   1   531   532       1.4340    0.0304 
R    3   1   1   1   2   2   1   532   534       1.5270    0.0364 
R    3   1   1   1   2   2   1   534   535       1.5370    0.0364 
R    3   1   1   1   2   2   1   535   533       1.5370    0.0364 
R    3   1   1   1   2   2   1   531   533       1.4550    0.0304 
R    3   1   1   1   2   2   1   540   539       1.5000    0.0364 
R    3   1   1   1   2   2   1   541   540       1.5380    0.0364 
R    3   1   1   1   2   2   1   542   540       1.5380    0.0364 
R    3   1   1   1   2   2   1   538   539       1.4300    0.0304 
R    3   1   1   1   2   2   1   544   543       1.2300    0.0218 
R    3   1   1   1   2   2   1   543   539       1.4900    0.0344 
R    3   1   1   1   2   2   1   543   545       1.3000    0.0337 
R    3   1   1   1   2   2   1   551   550       1.2300    0.0218 
R    3   1   1   1   2   2   1   550   546       1.4900    0.0344 
R    3   1   1   1   2   2   1   550   552       1.3450    0.0282 
R    3   1   1   1   2   2   1   545   546       1.4340    0.0304 
R    3   1   1   1   2   2   1   546   548       1.5270    0.0364 
R    3   1   1   1   2   2   1   548   549       1.5370    0.0364 
R    3   1   1   1   2   2   1   549   547       1.5370    0.0364 
R    3   1   1   1   2   2   1   545   547       1.4550    0.0304 
R    3   1   1   1   2   2   1   554   553       1.5380    0.0364 
R    3   1   1   1   2   2   1   555   554       1.4900    0.0358 
R    3   1   1   1   2   2   1   556   555       1.3750    0.0311 
R    3   1   1   1   2   2   1   557   555       1.3750    0.0311 
R    3   1   1   1   2   2   1   558   556       1.3750    0.0311 
R    3   1   1   1   2   2   1   559   557       1.3750    0.0311 
R    3   1   1   1   2   2   1   560   558       1.3750    0.0311 
R    3   1   1   1   2   2   1   560   559       1.3750    0.0311 
R    3   1   1   1   2   2   1   561   560       1.4110    0.0297 
R    3   1   1   1   2   2   1   552   553       1.4300    0.0304 
R    3   1   1   1   2   2   1   563   562       1.2300    0.0218 
R    3   1   1   1   2   2   1   562   553       1.4900    0.0344 
R    3   1   1   1   2   2   1   562   564       1.3450    0.0282 
R    3   1   1   1   2   2   1   564   565       1.4300    0.0304 
R    3   1   1   1   2   2   1   567   566       1.2300    0.0218 
R    3   1   1   1   2   2   1   566   565       1.4900    0.0344 
R    3   1   1   1   2   2   1   566   568       1.3450    0.0282 
R    3   1   1   1   2   2   1   570   569       1.5380    0.0364 
R    3   1   1   1   2   2   1   571   570       1.4900    0.0358 
R    3   1   1   1   2   2   1   572   571       1.3750    0.0311 
R    3   1   1   1   2   2   1   573   571       1.3750    0.0311 
R    3   1   1   1   2   2   1   574   572       1.3750    0.0311 
R    3   1   1   1   2   2   1   575   573       1.3750    0.0311 
R    3   1   1   1   2   2   1   576   574       1.3750    0.0311 
R    3   1   1   1   2   2   1   576   575       1.3750    0.0311 
R    3   1   1   1   2   2   1   577   576       1.4110    0.0297 
R    3   1   1   1   2   2   1   568   569       1.4300    0.0304 
R    3   1   1   1   2   2   1   579   578       1.2300    0.0218 
R    3   1   1   1   2   2   1   578   569       1.4900    0.0344 
R    3   1   1   1   2   2   1   578   580       1.3450    0.0282 
R    3   1   1   1   2   2   1   582   581       1.5380    0.0364 
R    3   1   1   1   2   2   1   583   582       1.4900    0.0358 
R    3   1   1   1   2   2   1   584   583       1.3750    0.0311 
R    3   1   1   1   2   2   1   585   583       1.3750    0.0311 
R    3   1   1   1   2   2   1   586   584       1.3750    0.0311 
R    3   1   1   1   2   2   1   587   585       1.3750    0.0311 
R    3   1   1   1   2   2   1   588   586       1.3750    0.0311 
R    3   1   1   1   2   2   1   588   587       1.3750    0.0311 
R    3   1   1   1   2   2   1   580   581       1.4300    0.0304 
R    3   1   1   1   2   2   1   590   589       1.2300    0.0218 
R    3   1   1   1   2   2   1   589   581       1.4900    0.0344 
R    3   1   1   1   2   2   1   589   591       1.3450    0.0282 
R    3   1   1   1   2   2   1   591   592       1.4300    0.0304 
R    3   1   1   1   2   2   1   594   593       1.2300    0.0218 
R    3   1   1   1   2   2   1   593   592       1.4900    0.0344 
R    3   1   1   1   2   2   1   593   595       1.3450    0.0282 
R    3   1   1   1   2   2   1   595   596       1.4300    0.0304 
R    3   1   1   1   2   2   1   598   597       1.2300    0.0218 
R    3   1   1   1   2   2   1   597   596       1.4900    0.0344 
R    3   1   1   1   2   2   1   597   599       1.3450    0.0282 
R    3   1   1   1   2   2   1   599   600       1.4300    0.0304 
R    3   1   1   1   2   2   1   602   601       1.2300    0.0218 
R    3   1   1   1   2   2   1   601   600       1.4900    0.0344 
R    3   1   1   1   2   2   1   601   603       1.3450    0.0282 
R    3   1   1   1   2   2   1   605   604       1.5380    0.0364 
R    3   1   1   1   2   2   1   606   605       1.4900    0.0358 
R    3   1   1   1   2   2   1   607   606       1.3750    0.0311 
R    3   1   1   1   2   2   1   608   606       1.3750    0.0311 
R    3   1   1   1   2   2   1   609   607       1.3750    0.0311 
R    3   1   1   1   2   2   1   610   608       1.3750    0.0311 
R    3   1   1   1   2   2   1   611   609       1.3750    0.0311 
R    3   1   1   1   2   2   1   611   610       1.3750    0.0311 
R    3   1   1   1   2   2   1   612   611       1.4110    0.0297 
R    3   1   1   1   2   2   1   603   604       1.4300    0.0304 
R    3   1   1   1   2   2   1   614   613       1.2300    0.0218 
R    3   1   1   1   2   2   1   613   604       1.4900    0.0344 
R    3   1   1   1   2   2   1   613   615       1.3450    0.0282 
R    3   1   1   1   2   2   1   617   616       1.5380    0.0364 
R    3   1   1   1   2   2   1   618   617       1.4900    0.0358 
R    3   1   1   1   2   2   1   619   618       1.3750    0.0311 
R    3   1   1   1   2   2   1   620   618       1.3750    0.0311 
R    3   1   1   1   2   2   1   621   619       1.3750    0.0311 
R    3   1   1   1   2   2   1   622   620       1.3750    0.0311 
R    3   1   1   1   2   2   1   623   621       1.3750    0.0311 
R    3   1   1   1   2   2   1   623   622       1.3750    0.0311 
R    3   1   1   1   2   2   1   624   623       1.4110    0.0297 
R    3   1   1   1   2   2   1   615   616       1.4300    0.0304 
R    3   1   1   1   2   2   1   626   625       1.2300    0.0218 
R    3   1   1   1   2   2   1   625   616       1.4900    0.0344 
R    3   1   1   1   2   2   1   625   627       1.3450    0.0282 
R    3   1   1   1   2   2   1   629   628       1.5380    0.0364 
R    3   1   1   1   2   2   1   630   629       1.4200    0.0263 
R    3   1   1   1   2   2   1   627   628       1.4300    0.0304 
R    3   1   1   1   2   2   1   632   631       1.2300    0.0218 
R    3   1   1   1   2   2   1   631   628       1.4900    0.0344 
R    3   1   1   1   2   2   1   631   633       1.3450    0.0282 
R    3   1   1   1   2   2   1   635   634       1.5380    0.0364 
R    3   1   1   1   2   2   1   636   635       1.8180    0.0386 
R    3   1   1   1   2   2   1   633   634       1.4300    0.0304 
R    3   1   1   1   2   2   1   638   637       1.2300    0.0218 
R    3   1   1   1   2   2   1   637   634       1.4900    0.0344 
R    3   1   1   1   2   2   1   637   639       1.3450    0.0282 
R    3   1   1   1   2   2   1   641   640       1.5380    0.0364 
R    3   1   1   1   2   2   1   642   641       1.5300    0.0364 
R    3   1   1   1   2   2   1   643   642       1.5300    0.0364 
R    3   1   1   1   2   2   1   644   643       1.4900    0.0336 
R    3   1   1   1   2   2   1   645   644       1.3650    0.0252 
R    3   1   1   1   2   2   1   646   645       1.3650    0.0252 
R    3   1   1   1   2   2   1   647   645       1.3650    0.0252 
R    3   1   1   1   2   2   1   639   640       1.4300    0.0304 
R    3   1   1   1   2   2   1   649   648       1.2300    0.0218 
R    3   1   1   1   2   2   1   648   640       1.4900    0.0344 
R    3   1   1   1   2   2   1   648   650       1.3450    0.0282 
R    3   1   1   1   2   2   1   652   651       1.5000    0.0364 
R    3   1   1   1   2   2   1   653   652       1.5380    0.0364 
R    3   1   1   1   2   2   1   654   652       1.5380    0.0364 
R    3   1   1   1   2   2   1   650   651       1.4300    0.0304 
R    3   1   1   1   2   2   1   656   655       1.2300    0.0218 
R    3   1   1   1   2   2   1   655   651       1.4900    0.0344 
R    3   1   1   1   2   2   1   655   657       1.3450    0.0282 
R    3   1   1   1   2   2   1   659   658       1.5380    0.0364 
R    3   1   1   1   2   2   1   660   659       1.4200    0.0263 
R    3   1   1   1   2   2   1   657   658       1.4300    0.0304 
R    3   1   1   1   2   2   1   662   661       1.2300    0.0218 
R    3   1   1   1   2   2   1   661   658       1.4900    0.0344 
R    3   1   1   1   2   2   1   661   663       1.3450    0.0282 
R    3   1   1   1   2   2   1   665   664       1.5380    0.0364 
R    3   1   1   1   2   2   1   666   665       1.5300    0.0364 
R    3   1   1   1   2   2   1   667   666       1.5300    0.0364 
R    3   1   1   1   2   2   1   668   667       1.4900    0.0336 
R    3   1   1   1   2   2   1   669   668       1.3650    0.0252 
R    3   1   1   1   2   2   1   670   669       1.3650    0.0252 
R    3   1   1   1   2   2   1   671   669       1.3650    0.0252 
R    3   1   1   1   2   2   1   663   664       1.4300    0.0304 
R    3   1   1   1   2   2   1   673   672       1.2300    0.0218 
R    3   1   1   1   2   2   1   672   664       1.4900    0.0344 
R    3   1   1   1   2   2   1   672   674       1.3450    0.0282 
R    3   1   1   1   2   2   1   676   675       1.5380    0.0364 
R    3   1   1   1   2   2   1   677   676       1.4200    0.0263 
R    3   1   1   1   2   2   1   674   675       1.4300    0.0304 
R    3   1   1   1   2   2   1   679   678       1.2300    0.0218 
R    3   1   1   1   2   2   1   678   675       1.4900    0.0344 
R    3   1   1   1   2   2   1   678   680       1.3450    0.0282 
R    3   1   1   1   2   2   1   682   681       1.5380    0.0364 
R    3   1   1   1   2   2   1   683   682       1.4200    0.0263 
R    3   1   1   1   2   2   1   680   681       1.4300    0.0304 
R    3   1   1   1   2   2   1   685   684       1.2300    0.0218 
R    3   1   1   1   2   2   1   684   681       1.4900    0.0344 
R    3   1   1   1   2   2   1   684   686       1.3450    0.0282 
R    3   1   1   1   2   2   1   688   687       1.5380    0.0364 
R    3   1   1   1   2   2   1   689   688       1.5380    0.0364 
R    3   1   1   1   2   2   1   690   689       1.5380    0.0364 
R    3   1   1   1   2   2   1   691   689       1.5380    0.0364 
R    3   1   1   1   2   2   1   686   687       1.4300    0.0304 
R    3   1   1   1   2   2   1   693   692       1.2300    0.0218 
R    3   1   1   1   2   2   1   692   687       1.4900    0.0344 
R    3   1   1   1   2   2   1   692   694       1.3450    0.0282 
R    3   1   1   1   2   2   1   696   695       1.5380    0.0364 
R    3   1   1   1   2   2   1   697   696       1.5300    0.0364 
R    3   1   1   1   2   2   1   698   697       1.5300    0.0364 
R    3   1   1   1   2   2   1   699   698       1.5300    0.0364 
R    3   1   1   1   2   2   1   700   699       1.4800    0.0384 
R    3   1   1   1   2   2   1   694   695       1.4300    0.0304 
R    3   1   1   1   2   2   1   702   701       1.2300    0.0218 
R    3   1   1   1   2   2   1   701   695       1.4900    0.0344 
R    3   1   1   1   2   2   1   701   703       1.3000    0.0337 
R    3   1   1   1   2   2   1   709   708       1.2300    0.0218 
R    3   1   1   1   2   2   1   708   704       1.4900    0.0344 
R    3   1   1   1   2   2   1   708   710       1.3450    0.0282 
R    3   1   1   1   2   2   1   703   704       1.4340    0.0304 
R    3   1   1   1   2   2   1   704   706       1.5270    0.0364 
R    3   1   1   1   2   2   1   706   707       1.5370    0.0364 
R    3   1   1   1   2   2   1   707   705       1.5370    0.0364 
R    3   1   1   1   2   2   1   703   705       1.4550    0.0304 
R    3   1   1   1   2   2   1   712   711       1.5380    0.0364 
R    3   1   1   1   2   2   1   713   712       1.8180    0.0386 
R    3   1   1   1   2   2   1   710   711       1.4300    0.0304 
R    3   1   1   1   2   2   1   715   714       1.2300    0.0218 
R    3   1   1   1   2   2   1   714   711       1.4900    0.0344 
R    3   1   1   1   2   2   1   714   716       1.3450    0.0282 
R    3   1   1   1   2   2   1   718   717       1.5380    0.0364 
R    3   1   1   1   2   2   1   716   717       1.4300    0.0304 
R    3   1   1   1   2   2   1   720   719       1.2300    0.0218 
R    3   1   1   1   2   2   1   719   717       1.4900    0.0344 
R    3   1   1   1   2   2   1   719   721       1.3450    0.0282 
R    3   1   1   1   2   2   1   723   722       1.5380    0.0364 
R    3   1   1   1   2   2   1   724   723       1.5300    0.0364 
R    3   1   1   1   2   2   1   725   724       1.5220    0.0384 
R    3   1   1   1   2   2   1   726   725       1.2300    0.0213 
R    3   1   1   1   2   2   1   727   725       1.3600    0.0262 
R    3   1   1   1   2   2   1   721   722       1.4300    0.0304 
R    3   1   1   1   2   2   1   729   728       1.2300    0.0218 
R    3   1   1   1   2   2   1   728   722       1.4900    0.0344 
R    3   1   1   1   2   2   1   728   730       1.3450    0.0282 
R    3   1   1   1   2   2   1   732   731       1.5380    0.0364 
R    3   1   1   1   2   2   1   730   731       1.4300    0.0304 
R    3   1   1   1   2   2   1   734   733       1.2300    0.0218 
R    3   1   1   1   2   2   1   733   731       1.4900    0.0344 
R    3   1   1   1   2   2   1   733   735       1.3450    0.0282 
R    3   1   1   1   2   2   1   737   736       1.5380    0.0364 
R    3   1   1   1   2   2   1   735   736       1.4300    0.0304 
R    3   1   1   1   2   2   1   739   738       1.2300    0.0218 
R    3   1   1   1   2   2   1   738   736       1.4900    0.0344 
R    3   1   1   1   2   2   1   738   740       1.3450    0.0282 
R    3   1   1   1   2   2   1   742   741       1.5000    0.0364 
R    3   1   1   1   2   2   1   743   742       1.4200    0.0263 
R    3   1   1   1   2   2   1   744   742       1.5380    0.0364 
R    3   1   1   1   2   2   1   740   741       1.4300    0.0304 
R    3   1   1   1   2   2   1   746   745       1.2300    0.0218 
R    3   1   1   1   2   2   1   745   741       1.4900    0.0344 
R    3   1   1   1   2   2   1   745   747       1.3450    0.0282 
R    3   1   1   1   2   2   1   749   748       1.5380    0.0364 
R    3   1   1   1   2   2   1   750   749       1.5380    0.0364 
R    3   1   1   1   2   2   1   751   750       1.5380    0.0364 
R    3   1   1   1   2   2   1   752   750       1.5380    0.0364 
R    3   1   1   1   2   2   1   747   748       1.4300    0.0304 
R    3   1   1   1   2   2   1   754   753       1.2300    0.0218 
R    3   1   1   1   2   2   1   753   748       1.4900    0.0344 
R    3   1   1   1   2   2   1   753   755       1.3450    0.0282 
R    3   1   1   1   2   2   1   757   756       1.5380    0.0364 
R    3   1   1   1   2   2   1   755   756       1.4300    0.0304 
R    3   1   1   1   2   2   1   759   758       1.2300    0.0218 
R    3   1   1   1   2   2   1   758   756       1.4900    0.0344 
R    3   1   1   1   2   2   1   758   760       1.3450    0.0282 
R    3   1   1   1   2   2   1   762   761       1.5380    0.0364 
R    3   1   1   1   2   2   1   760   761       1.4300    0.0304 
R    3   1   1   1   2   2   1   764   763       1.2300    0.0218 
R    3   1   1   1   2   2   1   763   761       1.4900    0.0344 
R    3   1   1   1   2   2   1   763   765       1.3450    0.0282 
R    3   1   1   1   2   2   1   767   766       1.5380    0.0364 
R    3   1   1   1   2   2   1   768   767       1.4900    0.0358 
R    3   1   1   1   2   2   1   769   768       1.3750    0.0311 
R    3   1   1   1   2   2   1   770   768       1.3750    0.0311 
R    3   1   1   1   2   2   1   771   769       1.3750    0.0311 
R    3   1   1   1   2   2   1   772   770       1.3750    0.0311 
R    3   1   1   1   2   2   1   773   771       1.3750    0.0311 
R    3   1   1   1   2   2   1   773   772       1.3750    0.0311 
R    3   1   1   1   2   2   1   774   773       1.4110    0.0297 
R    3   1   1   1   2   2   1   765   766       1.4300    0.0304 
R    3   1   1   1   2   2   1   776   775       1.2300    0.0218 
R    3   1   1   1   2   2   1   775   766       1.4900    0.0344 
R    3   1   1   1   2   2   1   775   777       1.3000    0.0337 
R    3   1   1   1   2   2   1   783   782       1.2300    0.0218 
R    3   1   1   1   2   2   1   782   778       1.4900    0.0344 
R    3   1   1   1   2   2   1   782   784       1.3450    0.0282 
R    3   1   1   1   2   2   1   777   778       1.4340    0.0304 
R    3   1   1   1   2   2   1   778   780       1.5270    0.0364 
R    3   1   1   1   2   2   1   780   781       1.5370    0.0364 
R    3   1   1   1   2   2   1   781   779       1.5370    0.0364 
R    3   1   1   1   2   2   1   777   779       1.4550    0.0304 
R    3   1   1   1   2   2   1   786   785       1.5380    0.0364 
R    3   1   1   1   2   2   1   784   785       1.4300    0.0304 
R    3   1   1   1   2   2   1   788   787       1.2300    0.0218 
R    3   1   1   1   2   2   1   787   785       1.4900    0.0344 
R    3   1   1   1   2   2   1   787   789       1.3450    0.0282 
R    3   1   1   1   2   2   1   791   790       1.5380    0.0364 
R    3   1   1   1   2   2   1   792   791       1.5300    0.0364 
R    3   1   1   1   2   2   1   793   792       1.5220    0.0384 
R    3   1   1   1   2   2   1   794   793       1.2600    0.0237 
R    3   1   1   1   2   2   1   795   793       1.2600    0.0237 
R    3   1   1   1   2   2   1   789   790       1.4300    0.0304 
R    3   1   1   1   2   2   1   797   796       1.2300    0.0218 
R    3   1   1   1   2   2   1   796   790       1.4900    0.0344 
R    3   1   1   1   2   2   1   796   798       1.3450    0.0282 
R    3   1   1   1   2   2   1   800   799       1.5000    0.0364 
R    3   1   1   1   2   2   1   801   800       1.4200    0.0263 
R    3   1   1   1   2   2   1   802   800       1.5380    0.0364 
R    3   1   1   1   2   2   1   798   799       1.4300    0.0304 
R    3   1   1   1   2   2   1   804   803       1.2300    0.0218 
R    3   1   1   1   2   2   1   803   799       1.4900    0.0344 
R    3   1   1   1   2   2   1   803   805       1.3000    0.0337 
R    3   1   1   1   2   2   1   811   810       1.2300    0.0218 
R    3   1   1   1   2   2   1   810   806       1.4900    0.0344 
R    3   1   1   1   2   2   1   810   812       1.3450    0.0282 
R    3   1   1   1   2   2   1   805   806       1.4340    0.0304 
R    3   1   1   1   2   2   1   806   808       1.5270    0.0364 
R    3   1   1   1   2   2   1   808   809       1.5370    0.0364 
R    3   1   1   1   2   2   1   809   807       1.5370    0.0364 
R    3   1   1   1   2   2   1   805   807       1.4550    0.0304 
R    3   1   1   1   2   2   1   814   813       1.5000    0.0364 
R    3   1   1   1   2   2   1   815   814       1.4200    0.0263 
R    3   1   1   1   2   2   1   816   814       1.5380    0.0364 
R    3   1   1   1   2   2   1   812   813       1.4300    0.0304 
R    3   1   1   1   2   2   1   818   817       1.2300    0.0218 
R    3   1   1   1   2   2   1   817   813       1.4900    0.0344 
R    3   1   1   1   2   2   1   817   819       1.3450    0.0282 
R    3   1   1   1   2   2   1   821   820       1.5380    0.0364 
R    3   1   1   1   2   2   1   819   820       1.4300    0.0304 
R    3   1   1   1   2   2   1   823   822       1.2300    0.0218 
R    3   1   1   1   2   2   1   822   820       1.4900    0.0344 
R    3   1   1   1   2   2   1   822   824       1.3450    0.0282 
R    3   1   1   1   2   2   1   824   825       1.4300    0.0304 
R    3   1   1   1   2   2   1   827   826       1.2300    0.0218 
R    3   1   1   1   2   2   1   826   825       1.4900    0.0344 
R    3   1   1   1   2   2   1   826   828       1.3450    0.0282 
R    3   1   1   1   2   2   1   830   829       1.5380    0.0364 
R    3   1   1   1   2   2   1   831   830       1.5300    0.0364 
R    3   1   1   1   2   2   1   832   831       1.5220    0.0384 
R    3   1   1   1   2   2   1   833   832       1.2600    0.0237 
R    3   1   1   1   2   2   1   834   832       1.2600    0.0237 
R    3   1   1   1   2   2   1   828   829       1.4300    0.0304 
R    3   1   1   1   2   2   1   836   835       1.2300    0.0218 
R    3   1   1   1   2   2   1   835   829       1.4900    0.0344 
R    3   1   1   1   2   2   1   835   837       1.3450    0.0282 
R    3   1   1   1   2   2   1   839   838       1.5380    0.0364 
R    3   1   1   1   2   2   1   840   839       1.5300    0.0364 
R    3   1   1   1   2   2   1   841   840       1.5220    0.0384 
R    3   1   1   1   2   2   1   842   841       1.2600    0.0237 
R    3   1   1   1   2   2   1   843   841       1.2600    0.0237 
R    3   1   1   1   2   2   1   837   838       1.4300    0.0304 
R    3   1   1   1   2   2   1   845   844       1.2300    0.0218 
R    3   1   1   1   2   2   1   844   838       1.4900    0.0344 
R    3   1   1   1   2   2   1   844   846       1.3450    0.0282 
R    3   1   1   1   2   2   1   848   847       1.5380    0.0364 
R    3   1   1   1   2   2   1   849   848       1.4900    0.0358 
R    3   1   1   1   2   2   1   850   849       1.3750    0.0311 
R    3   1   1   1   2   2   1   851   849       1.3750    0.0311 
R    3   1   1   1   2   2   1   852   850       1.3750    0.0311 
R    3   1   1   1   2   2   1   853   851       1.3750    0.0311 
R    3   1   1   1   2   2   1   854   852       1.3750    0.0311 
R    3   1   1   1   2   2   1   854   853       1.3750    0.0311 
R    3   1   1   1   2   2   1   855   854       1.4110    0.0297 
R    3   1   1   1   2   2   1   846   847       1.4300    0.0304 
R    3   1   1   1   2   2   1   857   856       1.2300    0.0218 
R    3   1   1   1   2   2   1   856   847       1.4900    0.0344 
R    3   1   1   1   2   2   1   856   858       1.3000    0.0337 
R    3   1   1   1   2   2   1   864   863       1.2300    0.0218 
R    3   1   1   1   2   2   1   863   859       1.4900    0.0344 
R    3   1   1   1   2   2   1   863   865       1.3450    0.0282 
R    3   1   1   1   2   2   1   858   859       1.4340    0.0304 
R    3   1   1   1   2   2   1   859   861       1.5270    0.0364 
R    3   1   1   1   2   2   1   861   862       1.5370    0.0364 
R    3   1   1   1   2   2   1   862   860       1.5370    0.0364 
R    3   1   1   1   2   2   1   858   860       1.4550    0.0304 
R    3   1   1   1   2   2   1   867   866       1.5380    0.0364 
R    3   1   1   1   2   2   1   868   867       1.4200    0.0263 
R    3   1   1   1   2   2   1   865   866       1.4300    0.0304 
R    3   1   1   1   2   2   1   870   869       1.2300    0.0218 
R    3   1   1   1   2   2   1   869   866       1.4900    0.0344 
R    3   1   1   1   2   2   1   869   871       1.3450    0.0282 
R    3   1   1   1   2   2   1   873   872       1.5380    0.0364 
R    3   1   1   1   2   2   1   874   873       1.5300    0.0364 
R    3   1   1   1   2   2   1   875   874       1.5300    0.0364 
R    3   1   1   1   2   2   1   876   875       1.4900    0.0336 
R    3   1   1   1   2   2   1   877   876       1.3650    0.0252 
R    3   1   1   1   2   2   1   878   877       1.3650    0.0252 
R    3   1   1   1   2   2   1   879   877       1.3650    0.0252 
R    3   1   1   1   2   2   1   871   872       1.4300    0.0304 
R    3   1   1   1   2   2   1   881   880       1.2300    0.0218 
R    3   1   1   1   2   2   1   880   872       1.4900    0.0344 
R    3   1   1   1   2   2   1   880   882       1.3000    0.0337 
R    3   1   1   1   2   2   1   888   887       1.2300    0.0218 
R    3   1   1   1   2   2   1   887   883       1.4900    0.0344 
R    3   1   1   1   2   2   1   887   889       1.3450    0.0282 
R    3   1   1   1   2   2   1   882   883       1.4340    0.0304 
R    3   1   1   1   2   2   1   883   885       1.5270    0.0364 
R    3   1   1   1   2   2   1   885   886       1.5370    0.0364 
R    3   1   1   1   2   2   1   886   884       1.5370    0.0364 
R    3   1   1   1   2   2   1   882   884       1.4550    0.0304 
R    3   1   1   1   2   2   1   891   890       1.5000    0.0364 
R    3   1   1   1   2   2   1   892   891       1.4200    0.0263 
R    3   1   1   1   2   2   1   893   891       1.5380    0.0364 
R    3   1   1   1   2   2   1   889   890       1.4300    0.0304 
R    3   1   1   1   2   2   1   895   894       1.2300    0.0218 
R    3   1   1   1   2   2   1   894   890       1.4900    0.0344 
R    3   1   1   1   2   2   1   894   896       1.3450    0.0282 
R    3   1   1   1   2   2   1   898   897       1.5380    0.0364 
R    3   1   1   1   2   2   1   899   898       1.5300    0.0364 
R    3   1   1   1   2   2   1   900   899       1.5220    0.0384 
R    3   1   1   1   2   2   1   901   900       1.2600    0.0237 
R    3   1   1   1   2   2   1   902   900       1.2600    0.0237 
R    3   1   1   1   2   2   1   896   897       1.4300    0.0304 
R    3   1   1   1   2   2   1   904   903       1.2300    0.0218 
R    3   1   1   1   2   2   1   903   897       1.4900    0.0344 
R    3   1   1   1   2   2   1   903   905       1.3450    0.0282 
R    3   1   1   1   2   2   1   907   906       1.5380    0.0364 
R    3   1   1   1   2   2   1   908   907       1.4900    0.0358 
R    3   1   1   1   2   2   1   909   908       1.3750    0.0311 
R    3   1   1   1   2   2   1   910   908       1.3750    0.0311 
R    3   1   1   1   2   2   1   911   909       1.3750    0.0311 
R    3   1   1   1   2   2   1   912   910       1.3750    0.0311 
R    3   1   1   1   2   2   1   913   911       1.3750    0.0311 
R    3   1   1   1   2   2   1   913   912       1.3750    0.0311 
R    3   1   1   1   2   2   1   905   906       1.4300    0.0304 
R    3   1   1   1   2   2   1   915   914       1.2300    0.0218 
R    3   1   1   1   2   2   1   914   906       1.4900    0.0344 
R    3   1   1   1   2   2   1   914   916       1.3450    0.0282 
R    3   1   1   1   2   2   1   918   917       1.5380    0.0364 
R    3   1   1   1   2   2   1   916   917       1.4300    0.0304 
R    3   1   1   1   2   2   1   920   919       1.2300    0.0218 
R    3   1   1   1   2   2   1   919   917       1.4900    0.0344 
R    3   1   1   1   2   2   1   919   921       1.3450    0.0282 
R    3   1   1   1   2   2   1   923   922       1.5380    0.0364 
R    3   1   1   1   2   2   1   924   923       1.4900    0.0358 
R    3   1   1   1   2   2   1   925   924       1.3750    0.0311 
R    3   1   1   1   2   2   1   926   924       1.3750    0.0311 
R    3   1   1   1   2   2   1   927   925       1.3750    0.0311 
R    3   1   1   1   2   2   1   928   926       1.3750    0.0311 
R    3   1   1   1   2   2   1   929   927       1.3750    0.0311 
R    3   1   1   1   2   2   1   929   928       1.3750    0.0311 
R    3   1   1   1   2   2   1   921   922       1.4300    0.0304 
R    3   1   1   1   2   2   1   931   930       1.2300    0.0218 
R    3   1   1   1   2   2   1   930   922       1.4900    0.0344 
R    3   1   1   1   2   2   1   930   932       1.3450    0.0282 
R    3   1   1   1   2   2   1   934   933       1.5380    0.0364 
R    3   1   1   1   2   2   1   935   934       1.4900    0.0358 
R    3   1   1   1   2   2   1   936   935       1.3750    0.0311 
R    3   1   1   1   2   2   1   937   935       1.3750    0.0311 
R    3   1   1   1   2   2   1   938   936       1.3750    0.0311 
R    3   1   1   1   2   2   1   939   937       1.3750    0.0311 
R    3   1   1   1   2   2   1   940   938       1.3750    0.0311 
R    3   1   1   1   2   2   1   940   939       1.3750    0.0311 
R    3   1   1   1   2   2   1   941   940       1.4110    0.0297 
R    3   1   1   1   2   2   1   932   933       1.4300    0.0304 
R    3   1   1   1   2   2   1   943   942       1.2300    0.0218 
R    3   1   1   1   2   2   1   942   933       1.4900    0.0344 
R    3   1   1   1   2   2   1   942   944       1.3000    0.0337 
R    3   1   1   1   2   2   1   950   949       1.2300    0.0218 
R    3   1   1   1   2   2   1   949   945       1.4900    0.0344 
R    3   1   1   1   2   2   1   949   951       1.3450    0.0282 
R    3   1   1   1   2   2   1   944   945       1.4340    0.0304 
R    3   1   1   1   2   2   1   945   947       1.5270    0.0364 
R    3   1   1   1   2   2   1   947   948       1.5370    0.0364 
R    3   1   1   1   2   2   1   948   946       1.5370    0.0364 
R    3   1   1   1   2   2   1   944   946       1.4550    0.0304 
R    3   1   1   1   2   2   1   951   952       1.4300    0.0304 
R    3   1   1   1   2   2   1   954   953       1.2300    0.0218 
R    3   1   1   1   2   2   1   953   952       1.4900    0.0344 
R    3   1   1   1   2   2   1   953   955       1.3450    0.0282 
R    3   1   1   1   2   2   1   957   956       1.5380    0.0364 
R    3   1   1   1   2   2   1   958   957       1.4900    0.0358 
R    3   1   1   1   2   2   1   959   958       1.3750    0.0311 
R    3   1   1   1   2   2   1   960   958       1.3750    0.0311 
R    3   1   1   1   2   2   1   961   959       1.3750    0.0311 
R    3   1   1   1   2   2   1   962   960       1.3750    0.0311 
R    3   1   1   1   2   2   1   963   961       1.3750    0.0311 
R    3   1   1   1   2   2   1   963   962       1.3750    0.0311 
R    3   1   1   1   2   2   1   964   963       1.4110    0.0297 
R    3   1   1   1   2   2   1   955   956       1.4300    0.0304 
R    3   1   1   1   2   2   1   966   965       1.2300    0.0218 
R    3   1   1   1   2   2   1   965   956       1.4900    0.0344 
R    3   1   1   1   2   2   1   965   967       1.3000    0.0337 
R    3   1   1   1   2   2   1   973   972       1.2300    0.0218 
R    3   1   1   1   2   2   1   972   968       1.4900    0.0344 
R    3   1   1   1   2   2   1   972   974       1.3450    0.0282 
R    3   1   1   1   2   2   1   967   968       1.4340    0.0304 
R    3   1   1   1   2   2   1   968   970       1.5270    0.0364 
R    3   1   1   1   2   2   1   970   971       1.5370    0.0364 
R    3   1   1   1   2   2   1   971   969       1.5370    0.0364 
R    3   1   1   1   2   2   1   967   969       1.4550    0.0304 
R    3   1   1   1   2   2   1   974   975       1.4300    0.0304 
R    3   1   1   1   2   2   1   977   976       1.2300    0.0218 
R    3   1   1   1   2   2   1   976   975       1.4900    0.0344 
R    3   1   1   1   2   2   1   976   978       1.3450    0.0282 
R    3   1   1   1   2   2   1   980   979       1.5000    0.0364 
R    3   1   1   1   2   2   1   981   980       1.4200    0.0263 
R    3   1   1   1   2   2   1   982   980       1.5380    0.0364 
R    3   1   1   1   2   2   1   978   979       1.4300    0.0304 
R    3   1   1   1   2   2   1   984   983       1.2300    0.0218 
R    3   1   1   1   2   2   1   983   979       1.4900    0.0344 
R    3   1   1   1   2   2   1   983   985       1.3450    0.0282 
R    3   1   1   1   2   2   1   987   986       1.5380    0.0364 
R    3   1   1   1   2   2   1   988   987       1.4900    0.0358 
R    3   1   1   1   2   2   1   989   988       1.3750    0.0311 
R    3   1   1   1   2   2   1   990   988       1.3750    0.0311 
R    3   1   1   1   2   2   1   991   989       1.3750    0.0311 
R    3   1   1   1   2   2   1   992   990       1.3750    0.0311 
R    3   1   1   1   2   2   1   993   991       1.3750    0.0311 
R    3   1   1   1   2   2   1   993   992       1.3750    0.0311 
R    3   1   1   1   2   2   1   994   993       1.4110    0.0297 
R    3   1   1   1   2   2   1   985   986       1.4300    0.0304 
R    3   1   1   1   2   2   1   996   995       1.2300    0.0218 
R    3   1   1   1   2   2   1   995   986       1.4900    0.0344 
R    3   1   1   1   2   2   1   995   997       1.3450    0.0282 
R    3   1   1   1   2   2   1   999   998       1.5380    0.0364 
R    3   1   1   1   2   2   1  1000   999       1.5300    0.0364 
R    3   1   1   1   2   2   1  1001  1000       1.5220    0.0384 
R    3   1   1   1   2   2   1  1002  1001       1.2300    0.0213 
R    3   1   1   1   2   2   1  1003  1001       1.3600    0.0262 
R    3   1   1   1   2   2   1   997   998       1.4300    0.0304 
R    3   1   1   1   2   2   1  1005  1004       1.2300    0.0218 
R    3   1   1   1   2   2   1  1004   998       1.4900    0.0344 
R    3   1   1   1   2   2   1  1004  1006       1.3000    0.0337 
R    3   1   1   1   2   2   1  1012  1011       1.2300    0.0218 
R    3   1   1   1   2   2   1  1011  1007       1.4900    0.0344 
R    3   1   1   1   2   2   1  1011  1013       1.3450    0.0282 
R    3   1   1   1   2   2   1  1006  1007       1.4340    0.0304 
R    3   1   1   1   2   2   1  1007  1009       1.5270    0.0364 
R    3   1   1   1   2   2   1  1009  1010       1.5370    0.0364 
R    3   1   1   1   2   2   1  1010  1008       1.5370    0.0364 
R    3   1   1   1   2   2   1  1006  1008       1.4550    0.0304 
R    3   1   1   1   2   2   1  1015  1014       1.5380    0.0364 
R    3   1   1   1   2   2   1  1016  1015       1.5300    0.0364 
R    3   1   1   1   2   2   1  1017  1016       1.8180    0.0386 
R    3   1   1   1   2   2   1  1018  1017       1.8160    0.0351 
R    3   1   1   1   2   2   1  1013  1014       1.4300    0.0304 
R    3   1   1   1   2   2   1  1020  1019       1.2300    0.0218 
R    3   1   1   1   2   2   1  1019  1014       1.4900    0.0344 
R    3   1   1   1   2   2   1  1019  1021       1.3450    0.0282 
R    3   1   1   1   2   2   1  1023  1022       1.5380    0.0364 
R    3   1   1   1   2   2   1  1021  1022       1.4300    0.0304 
R    3   1   1   1   2   2   1  1025  1024       1.2300    0.0218 
R    3   1   1   1   2   2   1  1024  1022       1.4900    0.0344 
R    3   1   1   1   2   2   1  1024  1026       1.3450    0.0282 
R    3   1   1   1   2   2   1  1028  1027       1.5380    0.0364 
R    3   1   1   1   2   2   1  1029  1028       1.4200    0.0263 
R    3   1   1   1   2   2   1  1026  1027       1.4300    0.0304 
R    3   1   1   1   2   2   1  1031  1030       1.2300    0.0218 
R    3   1   1   1   2   2   1  1030  1027       1.4900    0.0344 
R    3   1   1   1   2   2   1  1030  1032       1.3450    0.0282 
R    3   1   1   1   2   2   1  1034  1033       1.5380    0.0364 
R    3   1   1   1   2   2   1  1035  1034       1.4900    0.0358 
R    3   1   1   1   2   2   1  1036  1035       1.3750    0.0311 
R    3   1   1   1   2   2   1  1037  1035       1.3750    0.0311 
R    3   1   1   1   2   2   1  1038  1036       1.3750    0.0311 
R    3   1   1   1   2   2   1  1039  1037       1.3750    0.0311 
R    3   1   1   1   2   2   1  1040  1038       1.3750    0.0311 
R    3   1   1   1   2   2   1  1040  1039       1.3750    0.0311 
R    3   1   1   1   2   2   1  1041  1040       1.4110    0.0297 
R    3   1   1   1   2   2   1  1032  1033       1.4300    0.0304 
R    3   1   1   1   2   2   1  1043  1042       1.2300    0.0218 
R    3   1   1   1   2   2   1  1042  1033       1.4900    0.0344 
R    3   1   1   1   2   2   1  1042  1044       1.3450    0.0282 
R    3   1   1   1   2   2   1  1046  1045       1.5380    0.0364 
R    3   1   1   1   2   2   1  1047  1046       1.5380    0.0364 
R    3   1   1   1   2   2   1  1048  1047       1.5380    0.0364 
R    3   1   1   1   2   2   1  1049  1047       1.5380    0.0364 
R    3   1   1   1   2   2   1  1044  1045       1.4300    0.0304 
R    3   1   1   1   2   2   1  1051  1050       1.2300    0.0218 
R    3   1   1   1   2   2   1  1050  1045       1.4900    0.0344 
R    3   1   1   1   2   2   1  1050  1052       1.3450    0.0282 
R    3   1   1   1   2   2   1  1054  1053       1.5380    0.0364 
R    3   1   1   1   2   2   1  1055  1054       1.5220    0.0384 
R    3   1   1   1   2   2   1  1056  1055       1.2600    0.0237 
R    3   1   1   1   2   2   1  1057  1055       1.2600    0.0237 
R    3   1   1   1   2   2   1  1052  1053       1.4300    0.0304 
R    3   1   1   1   2   2   1  1059  1058       1.2300    0.0218 
R    3   1   1   1   2   2   1  1058  1053       1.4900    0.0344 
R    3   1   1   1   2   2   1  1058  1060       1.3450    0.0282 
R    3   1   1   1   2   2   1  1062  1061       1.5000    0.0364 
R    3   1   1   1   2   2   1  1063  1062       1.5380    0.0364 
R    3   1   1   1   2   2   1  1064  1062       1.5380    0.0364 
R    3   1   1   1   2   2   1  1060  1061       1.4300    0.0304 
R    3   1   1   1   2   2   1  1066  1065       1.2300    0.0218 
R    3   1   1   1   2   2   1  1065  1061       1.4900    0.0344 
R    3   1   1   1   2   2   1  1065  1067       1.3450    0.0282 
R    3   1   1   1   2   2   1  1069  1068       1.5380    0.0364 
R    3   1   1   1   2   2   1  1070  1069       1.4200    0.0263 
R    3   1   1   1   2   2   1  1067  1068       1.4300    0.0304 
R    3   1   1   1   2   2   1  1072  1071       1.2300    0.0218 
R    3   1   1   1   2   2   1  1071  1068       1.4900    0.0344 
R    3   1   1   1   2   2   1  1071  1073       1.3450    0.0282 
R    3   1   1   1   2   2   1  1075  1074       1.5000    0.0364 
R    3   1   1   1   2   2   1  1076  1075       1.5380    0.0364 
R    3   1   1   1   2   2   1  1077  1075       1.5380    0.0364 
R    3   1   1   1   2   2   1  1073  1074       1.4300    0.0304 
R    3   1   1   1   2   2   1  1079  1078       1.2300    0.0218 
R    3   1   1   1   2   2   1  1078  1074       1.4900    0.0344 
R    3   1   1   1   2   2   1  1078  1080       1.3450    0.0282 
R    3   1   1   1   2   2   1  1082  1081       1.5000    0.0364 
R    3   1   1   1   2   2   1  1083  1082       1.5380    0.0364 
R    3   1   1   1   2   2   1  1084  1082       1.5380    0.0364 
R    3   1   1   1   2   2   1  1080  1081       1.4300    0.0304 
R    3   1   1   1   2   2   1  1086  1085       1.2300    0.0218 
R    3   1   1   1   2   2   1  1085  1081       1.4900    0.0344 
R    3   1   1   1   2   2   1  1085  1087       1.3450    0.0282 
R    3   1   1   1   2   2   1  1089  1088       1.5380    0.0364 
R    3   1   1   1   2   2   1  1090  1089       1.5300    0.0364 
R    3   1   1   1   2   2   1  1091  1090       1.5220    0.0384 
R    3   1   1   1   2   2   1  1092  1091       1.2300    0.0213 
R    3   1   1   1   2   2   1  1093  1091       1.3600    0.0262 
R    3   1   1   1   2   2   1  1087  1088       1.4300    0.0304 
R    3   1   1   1   2   2   1  1095  1094       1.2300    0.0218 
R    3   1   1   1   2   2   1  1094  1088       1.4900    0.0344 
R    3   1   1   1   2   2   1  1094  1096       1.3450    0.0282 
R    3   1   1   1   2   2   1  1098  1097       1.5000    0.0364 
R    3   1   1   1   2   2   1  1099  1098       1.4200    0.0263 
R    3   1   1   1   2   2   1  1100  1098       1.5380    0.0364 
R    3   1   1   1   2   2   1  1096  1097       1.4300    0.0304 
R    3   1   1   1   2   2   1  1102  1101       1.2300    0.0218 
R    3   1   1   1   2   2   1  1101  1097       1.4900    0.0344 
R    3   1   1   1   2   2   1  1101  1103       1.3450    0.0282 
R    3   1   1   1   2   2   1  1105  1104       1.5380    0.0364 
R    3   1   1   1   2   2   1  1106  1105       1.5380    0.0364 
R    3   1   1   1   2   2   1  1107  1106       1.5380    0.0364 
R    3   1   1   1   2   2   1  1108  1106       1.5380    0.0364 
R    3   1   1   1   2   2   1  1103  1104       1.4300    0.0304 
R    3   1   1   1   2   2   1  1110  1109       1.2300    0.0218 
R    3   1   1   1   2   2   1  1109  1104       1.4900    0.0344 
R    3   1   1   1   2   2   1  1109  1111       1.3450    0.0282 
R    3   1   1   1   2   2   1  1111  1112       1.4300    0.0304 
R    3   1   1   1   2   2   1  1114  1113       1.2300    0.0218 
R    3   1   1   1   2   2   1  1113  1112       1.4900    0.0344 
R    3   1   1   1   2   2   1  1113  1115       1.3450    0.0282 
R    3   1   1   1   2   2   1  1117  1116       1.5380    0.0364 
R    3   1   1   1   2   2   1  1115  1116       1.4300    0.0304 
R    3   1   1   1   2   2   1  1119  1118       1.2300    0.0218 
R    3   1   1   1   2   2   1  1118  1116       1.4900    0.0344 
R    3   1   1   1   2   2   1  1118  1120       1.3000    0.0337 
R    3   1   1   1   2   2   1  1126  1125       1.2300    0.0218 
R    3   1   1   1   2   2   1  1125  1121       1.4900    0.0344 
R    3   1   1   1   2   2   1  1125  1127       1.3450    0.0282 
R    3   1   1   1   2   2   1  1120  1121       1.4340    0.0304 
R    3   1   1   1   2   2   1  1121  1123       1.5270    0.0364 
R    3   1   1   1   2   2   1  1123  1124       1.5370    0.0364 
R    3   1   1   1   2   2   1  1124  1122       1.5370    0.0364 
R    3   1   1   1   2   2   1  1120  1122       1.4550    0.0304 
R    3   1   1   1   2   2   1  1127  1128       1.4300    0.0304 
R    3   1   1   1   2   2   1  1130  1129       1.2300    0.0218 
R    3   1   1   1   2   2   1  1129  1128       1.4900    0.0344 
R    3   1   1   1   2   2   1  1129  1131       1.3450    0.0282 
R    3   1   1   1   2   2   1  1133  1132       1.5380    0.0364 
R    3   1   1   1   2   2   1  1134  1133       1.5300    0.0364 
R    3   1   1   1   2   2   1  1135  1134       1.5220    0.0384 
R    3   1   1   1   2   2   1  1136  1135       1.2600    0.0237 
R    3   1   1   1   2   2   1  1137  1135       1.2600    0.0237 
R    3   1   1   1   2   2   1  1131  1132       1.4300    0.0304 
R    3   1   1   1   2   2   1  1139  1138       1.2300    0.0218 
R    3   1   1   1   2   2   1  1138  1132       1.4900    0.0344 
R    3   1   1   1   2   2   1  1138  1140       1.3000    0.0337 
R    3   1   1   1   2   2   1  1146  1145       1.2300    0.0218 
R    3   1   1   1   2   2   1  1145  1141       1.4900    0.0344 
R    3   1   1   1   2   2   1  1145  1147       1.3450    0.0282 
R    3   1   1   1   2   2   1  1140  1141       1.4340    0.0304 
R    3   1   1   1   2   2   1  1141  1143       1.5270    0.0364 
R    3   1   1   1   2   2   1  1143  1144       1.5370    0.0364 
R    3   1   1   1   2   2   1  1144  1142       1.5370    0.0364 
R    3   1   1   1   2   2   1  1140  1142       1.4550    0.0304 
R    3   1   1   1   2   2   1  1149  1148       1.5380    0.0364 
R    3   1   1   1   2   2   1  1150  1149       1.5300    0.0364 
R    3   1   1   1   2   2   1  1151  1150       1.5300    0.0364 
R    3   1   1   1   2   2   1  1152  1151       1.4900    0.0336 
R    3   1   1   1   2   2   1  1153  1152       1.3650    0.0252 
R    3   1   1   1   2   2   1  1154  1153       1.3650    0.0252 
R    3   1   1   1   2   2   1  1155  1153       1.3650    0.0252 
R    3   1   1   1   2   2   1  1147  1148       1.4300    0.0304 
R    3   1   1   1   2   2   1  1157  1156       1.2300    0.0218 
R    3   1   1   1   2   2   1  1156  1148       1.4900    0.0344 
R    3   1   1   1   2   2   1  1156  1158       1.3450    0.0282 
R    3   1   1   1   2   2   1  1162  1159       1.5380    0.0364 
R    3   1   1   1   2   2   1  1161  1162       1.5000    0.0358 
R    3   1   1   1   2   2   1  1160  1161       1.3800    0.0272 
R    3   1   1   1   2   2   1  1164  1161       1.3600    0.0268 
R    3   1   1   1   2   2   1  1165  1160       1.3600    0.0272 
R    3   1   1   1   2   2   1  1163  1164       1.3800    0.0272 
R    3   1   1   1   2   2   1  1158  1159       1.4300    0.0304 
R    3   1   1   1   2   2   1  1167  1166       1.2300    0.0218 
R    3   1   1   1   2   2   1  1166  1159       1.4900    0.0344 
R    3   1   1   1   2   2   1  1166  1168       1.3450    0.0282 
R    3   1   1   1   2   2   1  1163  1165       1.3200    0.0272 
R    3   1   1   1   2   2   1  1170  1169       1.5380    0.0364 
R    3   1   1   1   2   2   1  1171  1170       1.5220    0.0384 
R    3   1   1   1   2   2   1  1172  1171       1.2600    0.0237 
R    3   1   1   1   2   2   1  1173  1171       1.2600    0.0237 
R    3   1   1   1   2   2   1  1168  1169       1.4300    0.0304 
R    3   1   1   1   2   2   1  1175  1174       1.2300    0.0218 
R    3   1   1   1   2   2   1  1174  1169       1.4900    0.0344 
R    3   1   1   1   2   2   1  1174  1176       1.3450    0.0282 
R    3   1   1   1   2   2   1  1178  1177       1.5380    0.0364 
R    3   1   1   1   2   2   1  1179  1178       1.4200    0.0263 
R    3   1   1   1   2   2   1  1176  1177       1.4300    0.0304 
R    3   1   1   1   2   2   1  1181  1180       1.2300    0.0218 
R    3   1   1   1   2   2   1  1180  1177       1.4900    0.0344 
R    3   1   1   1   2   2   1  1180  1182       1.3450    0.0282 
R    3   1   1   1   2   2   1  1184  1183       1.5380    0.0364 
R    3   1   1   1   2   2   1  1185  1184       1.5380    0.0364 
R    3   1   1   1   2   2   1  1186  1185       1.5380    0.0364 
R    3   1   1   1   2   2   1  1187  1185       1.5380    0.0364 
R    3   1   1   1   2   2   1  1182  1183       1.4300    0.0304 
R    3   1   1   1   2   2   1  1189  1188       1.2300    0.0218 
R    3   1   1   1   2   2   1  1188  1183       1.4900    0.0344 
R    3   1   1   1   2   2   1  1188  1190       1.3450    0.0282 
R    3   1   1   1   2   2   1  1192  1191       1.5380    0.0364 
R    3   1   1   1   2   2   1  1193  1192       1.5380    0.0364 
R    3   1   1   1   2   2   1  1194  1193       1.5380    0.0364 
R    3   1   1   1   2   2   1  1195  1193       1.5380    0.0364 
R    3   1   1   1   2   2   1  1190  1191       1.4300    0.0304 
R    3   1   1   1   2   2   1  1197  1196       1.2300    0.0218 
R    3   1   1   1   2   2   1  1196  1191       1.4900    0.0344 
R    3   1   1   1   2   2   1  1196  1198       1.3000    0.0337 
R    3   1   1   1   2   2   1  1204  1203       1.2300    0.0218 
R    3   1   1   1   2   2   1  1203  1199       1.4900    0.0344 
R    3   1   1   1   2   2   1  1203  1205       1.3450    0.0282 
R    3   1   1   1   2   2   1  1198  1199       1.4340    0.0304 
R    3   1   1   1   2   2   1  1199  1201       1.5270    0.0364 
R    3   1   1   1   2   2   1  1201  1202       1.5370    0.0364 
R    3   1   1   1   2   2   1  1202  1200       1.5370    0.0364 
R    3   1   1   1   2   2   1  1198  1200       1.4550    0.0304 
R    3   1   1   1   2   2   1  1207  1206       1.5000    0.0364 
R    3   1   1   1   2   2   1  1208  1207       1.5380    0.0364 
R    3   1   1   1   2   2   1  1209  1207       1.5380    0.0364 
R    3   1   1   1   2   2   1  1205  1206       1.4300    0.0304 
R    3   1   1   1   2   2   1  1211  1210       1.2300    0.0218 
R    3   1   1   1   2   2   1  1210  1206       1.4900    0.0344 
R    3   1   1   1   2   2   1  1210  1212       1.3450    0.0282 
R    3   1   1   1   2   2   1  1214  1213       1.5380    0.0364 
R    3   1   1   1   2   2   1  1215  1214       1.5220    0.0384 
R    3   1   1   1   2   2   1  1216  1215       1.2600    0.0237 
R    3   1   1   1   2   2   1  1217  1215       1.2600    0.0237 
R    3   1   1   1   2   2   1  1212  1213       1.4300    0.0304 
R    3   1   1   1   2   2   1  1219  1218       1.2300    0.0218 
R    3   1   1   1   2   2   1  1218  1213       1.4900    0.0344 
R    3   1   1   1   2   2   1  1218  1220       1.3450    0.0282 
R    3   1   1   1   2   2   1  1222  1221       1.5380    0.0364 
R    3   1   1   1   2   2   1  1223  1222       1.4200    0.0263 
R    3   1   1   1   2   2   1  1220  1221       1.4300    0.0304 
R    3   1   1   1   2   2   1  1225  1224       1.2300    0.0218 
R    3   1   1   1   2   2   1  1224  1221       1.4900    0.0344 
R    3   1   1   1   2   2   1  1224  1226       1.3450    0.0282 
R    3   1   1   1   2   2   1  1228  1227       1.5380    0.0364 
R    3   1   1   1   2   2   1  1229  1228       1.4900    0.0358 
R    3   1   1   1   2   2   1  1230  1229       1.3750    0.0311 
R    3   1   1   1   2   2   1  1231  1229       1.3750    0.0311 
R    3   1   1   1   2   2   1  1232  1230       1.3750    0.0311 
R    3   1   1   1   2   2   1  1233  1231       1.3750    0.0311 
R    3   1   1   1   2   2   1  1234  1232       1.3750    0.0311 
R    3   1   1   1   2   2   1  1234  1233       1.3750    0.0311 
R    3   1   1   1   2   2   1  1235  1234       1.4110    0.0297 
R    3   1   1   1   2   2   1  1226  1227       1.4300    0.0304 
R    3   1   1   1   2   2   1  1237  1236       1.2300    0.0218 
R    3   1   1   1   2   2   1  1236  1227       1.4900    0.0344 
R    3   1   1   1   2   2   1  1236  1238       1.3450    0.0282 
R    3   1   1   1   2   2   1  1240  1239       1.5380    0.0364 
R    3   1   1   1   2   2   1  1241  1240       1.5300    0.0364 
R    3   1   1   1   2   2   1  1242  1241       1.5220    0.0384 
R    3   1   1   1   2   2   1  1243  1242       1.2300    0.0213 
R    3   1   1   1   2   2   1  1244  1242       1.3600    0.0262 
R    3   1   1   1   2   2   1  1238  1239       1.4300    0.0304 
R    3   1   1   1   2   2   1  1246  1245       1.2300    0.0218 
R    3   1   1   1   2   2   1  1245  1239       1.4900    0.0344 
R    3   1   1   1   2   2   1  1245  1247       1.3450    0.0282 
R    3   1   1   1   2   2   1  1249  1248       1.5380    0.0364 
R    3   1   1   1   2   2   1  1250  1249       1.4200    0.0263 
R    3   1   1   1   2   2   1  1247  1248       1.4300    0.0304 
R    3   1   1   1   2   2   1  1252  1251       1.2300    0.0218 
R    3   1   1   1   2   2   1  1251  1248       1.4900    0.0344 
R    3   1   1   1   2   2   1  1251  1253       1.3450    0.0282 
R    3   1   1   1   2   2   1  1255  1254       1.5380    0.0364 
R    3   1   1   1   2   2   1  1256  1255       1.5100    0.0358 
R    3   1   1   1   2   2   1  1258  1256       1.3650    0.0290 
R    3   1   1   1   2   2   1  1257  1256       1.4400    0.0290 
R    3   1   1   1   2   2   1  1259  1258       1.3700    0.0331 
R    3   1   1   1   2   2   1  1260  1257       1.4000    0.0286 
R    3   1   1   1   2   2   1  1262  1260       1.3680    0.0311 
R    3   1   1   1   2   2   1  1263  1261       1.3750    0.0311 
R    3   1   1   1   2   2   1  1264  1262       1.3750    0.0311 
R    3   1   1   1   2   2   1  1253  1254       1.4300    0.0304 
R    3   1   1   1   2   2   1  1266  1265       1.2300    0.0218 
R    3   1   1   1   2   2   1  1265  1254       1.4900    0.0344 
R    3   1   1   1   2   2   1  1265  1267       1.3450    0.0282 
R    3   1   1   1   2   2   1  1263  1264       1.3750    0.0311 
R    3   1   1   1   2   2   1  1257  1261       1.3680    0.0311 
R    3   1   1   1   2   2   1  1259  1260       1.3750    0.0331 
R    3   1   1   1   2   2   1  1269  1268       1.5380    0.0364 
R    3   1   1   1   2   2   1  1267  1268       1.4300    0.0304 
R    3   1   1   1   2   2   1  1271  1270       1.2300    0.0218 
R    3   1   1   1   2   2   1  1270  1268       1.4900    0.0344 
R    3   1   1   1   2   2   1  1270  1272       1.3450    0.0282 
R    3   1   1   1   2   2   1  1274  1273       1.5380    0.0364 
R    3   1   1   1   2   2   1  1275  1274       1.5380    0.0364 
R    3   1   1   1   2   2   1  1276  1275       1.5380    0.0364 
R    3   1   1   1   2   2   1  1277  1275       1.5380    0.0364 
R    3   1   1   1   2   2   1  1272  1273       1.4300    0.0304 
R    3   1   1   1   2   2   1  1279  1278       1.2300    0.0218 
R    3   1   1   1   2   2   1  1278  1273       1.4900    0.0344 
R    3   1   1   1   2   2   1  1278  1280       1.3450    0.0282 
R    3   1   1   1   2   2   1  1282  1281       1.5380    0.0364 
R    3   1   1   1   2   2   1  1280  1281       1.4300    0.0304 
R    3   1   1   1   2   2   1  1284  1283       1.2300    0.0218 
R    3   1   1   1   2   2   1  1283  1281       1.4900    0.0344 
R    3   1   1   1   2   2   1  1283  1285       1.3450    0.0282 
R    3   1   1   1   2   2   1  1285  1286       1.4300    0.0304 
R    3   1   1   1   2   2   1  1288  1287       1.2300    0.0218 
R    3   1   1   1   2   2   1  1287  1286       1.4900    0.0344 
R    3   1   1   1   2   2   1  1287  1289       1.3450    0.0282 
R    3   1   1   1   2   2   1  1289  1290       1.4300    0.0304 
R    3   1   1   1   2   2   1  1292  1291       1.2300    0.0218 
R    3   1   1   1   2   2   1  1291  1290       1.4900    0.0344 
R    3   1   1   1   2   2   1  1291  1293       1.3450    0.0282 
R    3   1   1   1   2   2   1  1295  1294       1.5380    0.0364 
R    3   1   1   1   2   2   1  1296  1295       1.5100    0.0358 
R    3   1   1   1   2   2   1  1298  1296       1.3650    0.0290 
R    3   1   1   1   2   2   1  1297  1296       1.4400    0.0290 
R    3   1   1   1   2   2   1  1299  1298       1.3700    0.0331 
R    3   1   1   1   2   2   1  1300  1297       1.4000    0.0286 
R    3   1   1   1   2   2   1  1302  1300       1.3680    0.0311 
R    3   1   1   1   2   2   1  1303  1301       1.3750    0.0311 
R    3   1   1   1   2   2   1  1304  1302       1.3750    0.0311 
R    3   1   1   1   2   2   1  1293  1294       1.4300    0.0304 
R    3   1   1   1   2   2   1  1306  1305       1.2300    0.0218 
R    3   1   1   1   2   2   1  1305  1294       1.4900    0.0344 
R    3   1   1   1   2   2   1  1305  1307       1.3450    0.0282 
R    3   1   1   1   2   2   1  1303  1304       1.3750    0.0311 
R    3   1   1   1   2   2   1  1297  1301       1.3680    0.0311 
R    3   1   1   1   2   2   1  1299  1300       1.3750    0.0331 
R    3   1   1   1   2   2   1  1309  1308       1.5380    0.0364 
R    3   1   1   1   2   2   1  1310  1309       1.5220    0.0384 
R    3   1   1   1   2   2   1  1311  1310       1.2300    0.0213 
R    3   1   1   1   2   2   1  1312  1310       1.3600    0.0262 
R    3   1   1   1   2   2   1  1307  1308       1.4300    0.0304 
R    3   1   1   1   2   2   1  1314  1313       1.2300    0.0218 
R    3   1   1   1   2   2   1  1313  1308       1.4900    0.0344 
R    3   1   1   1   2   2   1  1313  1315       1.3450    0.0282 
R    3   1   1   1   2   2   1  1317  1316       1.5380    0.0364 
R    3   1   1   1   2   2   1  1318  1317       1.4200    0.0263 
R    3   1   1   1   2   2   1  1315  1316       1.4300    0.0304 
R    3   1   1   1   2   2   1  1320  1319       1.2300    0.0218 
R    3   1   1   1   2   2   1  1319  1316       1.4900    0.0344 
R    3   1   1   1   2   2   1  1319  1321       1.3450    0.0282 
R    3   1   1   1   2   2   1  1323  1322       1.5380    0.0364 
R    3   1   1   1   2   2   1  1324  1323       1.5300    0.0364 
R    3   1   1   1   2   2   1  1325  1324       1.5220    0.0384 
R    3   1   1   1   2   2   1  1326  1325       1.2300    0.0213 
R    3   1   1   1   2   2   1  1327  1325       1.3600    0.0262 
R    3   1   1   1   2   2   1  1321  1322       1.4300    0.0304 
R    3   1   1   1   2   2   1  1329  1328       1.2300    0.0218 
R    3   1   1   1   2   2   1  1328  1322       1.4900    0.0344 
R    3   1   1   1   2   2   1  1328  1330       1.3450    0.0282 
R    3   1   1   1   2   2   1  1332  1331       1.5380    0.0364 
R    3   1   1   1   2   2   1  1333  1332       1.5300    0.0364 
R    3   1   1   1   2   2   1  1334  1333       1.8180    0.0386 
R    3   1   1   1   2   2   1  1335  1334       1.8160    0.0351 
R    3   1   1   1   2   2   1  1330  1331       1.4300    0.0304 
R    3   1   1   1   2   2   1  1337  1336       1.2300    0.0218 
R    3   1   1   1   2   2   1  1336  1331       1.4900    0.0344 
R    3   1   1   1   2   2   1  1336  1338       1.3450    0.0282 
R    3   1   1   1   2   2   1  1340  1339       1.5380    0.0364 
R    3   1   1   1   2   2   1  1341  1340       1.8180    0.0386 
R    3   1   1   1   2   2   1  1338  1339       1.4300    0.0304 
R    3   1   1   1   2   2   1  1343  1342       1.2300    0.0218 
R    3   1   1   1   2   2   1  1342  1339       1.4900    0.0344 
R    3   1   1   1   2   2   1  1342  1344       1.3450    0.0282 
R    3   1   1   1   2   2   1  1346  1345       1.5380    0.0364 
R    3   1   1   1   2   2   1  1347  1346       1.8180    0.0386 
R    3   1   1   1   2   2   1  1344  1345       1.4300    0.0304 
R    3   1   1   1   2   2   1  1349  1348       1.2300    0.0218 
R    3   1   1   1   2   2   1  1348  1345       1.4900    0.0344 
R    3   1   1   1   2   2   1  1348  1350       1.3450    0.0282 
R    3   1   1   1   2   2   1  1352  1351       1.5380    0.0364 
R    3   1   1   1   2   2   1  1353  1352       1.5300    0.0364 
R    3   1   1   1   2   2   1  1354  1353       1.5220    0.0384 
R    3   1   1   1   2   2   1  1355  1354       1.2300    0.0213 
R    3   1   1   1   2   2   1  1356  1354       1.3600    0.0262 
R    3   1   1   1   2   2   1  1350  1351       1.4300    0.0304 
R    3   1   1   1   2   2   1  1358  1357       1.2300    0.0218 
R    3   1   1   1   2   2   1  1357  1351       1.4900    0.0344 
R    3   1   1   1   2   2   1  1357  1359       1.3450    0.0282 
R    3   1   1   1   2   2   1  1359  1360       1.4300    0.0304 
R    3   1   1   1   2   2   1  1362  1361       1.2300    0.0218 
R    3   1   1   1   2   2   1  1361  1360       1.4900    0.0344 
R    3   1   1   1   2   2   1  1361  1363       1.3450    0.0282 
R    3   1   1   1   2   2   1  1365  1364       1.5380    0.0364 
R    3   1   1   1   2   2   1  1366  1365       1.5300    0.0364 
R    3   1   1   1   2   2   1  1367  1366       1.5220    0.0384 
R    3   1   1   1   2   2   1  1368  1367       1.2600    0.0237 
R    3   1   1   1   2   2   1  1369  1367       1.2600    0.0237 
R    3   1   1   1   2   2   1  1363  1364       1.4300    0.0304 
R    3   1   1   1   2   2   1  1371  1370       1.2300    0.0218 
R    3   1   1   1   2   2   1  1370  1364       1.4900    0.0344 
R    3   1   1   1   2   2   1  1370  1372       1.3450    0.0282 
R    3   1   1   1   2   2   1  1374  1373       1.5380    0.0364 
R    3   1   1   1   2   2   1  1375  1374       1.5300    0.0364 
R    3   1   1   1   2   2   1  1376  1375       1.5220    0.0384 
R    3   1   1   1   2   2   1  1377  1376       1.2300    0.0213 
R    3   1   1   1   2   2   1  1378  1376       1.3600    0.0262 
R    3   1   1   1   2   2   1  1372  1373       1.4300    0.0304 
R    3   1   1   1   2   2   1  1380  1379       1.2300    0.0218 
R    3   1   1   1   2   2   1  1379  1373       1.4900    0.0344 
R    3   1   1   1   2   2   1  1379  1381       1.3450    0.0282 
R    3   1   1   1   2   2   1  1383  1382       1.5380    0.0364 
R    3   1   1   1   2   2   1  1384  1383       1.5220    0.0384 
R    3   1   1   1   2   2   1  1385  1384       1.2300    0.0213 
R    3   1   1   1   2   2   1  1386  1384       1.3600    0.0262 
R    3   1   1   1   2   2   1  1381  1382       1.4300    0.0304 
R    3   1   1   1   2   2   1  1388  1387       1.2300    0.0218 
R    3   1   1   1   2   2   1  1387  1382       1.4900    0.0344 
R    3   1   1   1   2   2   1  1387  1389       1.3000    0.0337 
R    3   1   1   1   2   2   1  1395  1394       1.2300    0.0218 
R    3   1   1   1   2   2   1  1394  1390       1.4900    0.0344 
R    3   1   1   1   2   2   1  1394  1396       1.3000    0.0337 
R    3   1   1   1   2   2   1  1389  1390       1.4340    0.0304 
R    3   1   1   1   2   2   1  1390  1392       1.5270    0.0364 
R    3   1   1   1   2   2   1  1392  1393       1.5370    0.0364 
R    3   1   1   1   2   2   1  1393  1391       1.5370    0.0364 
R    3   1   1   1   2   2   1  1389  1391       1.4550    0.0304 
R    3   1   1   1   2   2   1  1402  1401       1.2300    0.0218 
R    3   1   1   1   2   2   1  1401  1397       1.4900    0.0344 
R    3   1   1   1   2   2   1  1401  1403       1.3450    0.0282 
R    3   1   1   1   2   2   1  1396  1397       1.4340    0.0304 
R    3   1   1   1   2   2   1  1397  1399       1.5270    0.0364 
R    3   1   1   1   2   2   1  1399  1400       1.5370    0.0364 
R    3   1   1   1   2   2   1  1400  1398       1.5370    0.0364 
R    3   1   1   1   2   2   1  1396  1398       1.4550    0.0304 
R    3   1   1   1   2   2   1  1403  1404       1.4300    0.0304 
R    3   1   1   1   2   2   1  1406  1405       1.2300    0.0218 
R    3   1   1   1   2   2   1  1405  1404       1.4900    0.0344 
R    3   1   1   1   2   2   1  1405  1407       1.3000    0.0337 
R    3   1   1   1   2   2   1  1413  1412       1.2300    0.0218 
R    3   1   1   1   2   2   1  1412  1408       1.4900    0.0344 
R    3   1   1   1   2   2   1  1412  1414       1.3450    0.0282 
R    3   1   1   1   2   2   1  1407  1408       1.4340    0.0304 
R    3   1   1   1   2   2   1  1408  1410       1.5270    0.0364 
R    3   1   1   1   2   2   1  1410  1411       1.5370    0.0364 
R    3   1   1   1   2   2   1  1411  1409       1.5370    0.0364 
R    3   1   1   1   2   2   1  1407  1409       1.4550    0.0304 
R    3   1   1   1   2   2   1  1416  1415       1.5380    0.0364 
R    3   1   1   1   2   2   1  1417  1416       1.4900    0.0358 
R    3   1   1   1   2   2   1  1418  1417       1.3750    0.0311 
R    3   1   1   1   2   2   1  1419  1417       1.3750    0.0311 
R    3   1   1   1   2   2   1  1420  1418       1.3750    0.0311 
R    3   1   1   1   2   2   1  1421  1419       1.3750    0.0311 
R    3   1   1   1   2   2   1  1422  1420       1.3750    0.0311 
R    3   1   1   1   2   2   1  1422  1421       1.3750    0.0311 
R    3   1   1   1   2   2   1  1414  1415       1.4300    0.0304 
R    3   1   1   1   2   2   1  1424  1423       1.2300    0.0218 
R    3   1   1   1   2   2   1  1423  1415       1.4900    0.0344 
R    3   1   1   1   2   2   1  1423  1425       1.3450    0.0282 
R    3   1   1   1   2   2   1  1427  1426       1.5380    0.0364 
R    3   1   1   1   2   2   1  1428  1427       1.5100    0.0358 
R    3   1   1   1   2   2   1  1430  1428       1.3650    0.0290 
R    3   1   1   1   2   2   1  1429  1428       1.4400    0.0290 
R    3   1   1   1   2   2   1  1431  1430       1.3700    0.0331 
R    3   1   1   1   2   2   1  1432  1429       1.4000    0.0286 
R    3   1   1   1   2   2   1  1434  1432       1.3680    0.0311 
R    3   1   1   1   2   2   1  1435  1433       1.3750    0.0311 
R    3   1   1   1   2   2   1  1436  1434       1.3750    0.0311 
R    3   1   1   1   2   2   1  1425  1426       1.4300    0.0304 
R    3   1   1   1   2   2   1  1438  1437       1.2300    0.0218 
R    3   1   1   1   2   2   1  1437  1426       1.4900    0.0344 
R    3   1   1   1   2   2   1  1437  1439       1.3450    0.0282 
R    3   1   1   1   2   2   1  1435  1436       1.3750    0.0311 
R    3   1   1   1   2   2   1  1429  1433       1.3680    0.0311 
R    3   1   1   1   2   2   1  1431  1432       1.3750    0.0331 
R    3   1   1   1   2   2   1  1441  1440       1.5380    0.0364 
R    3   1   1   1   2   2   1  1442  1441       1.5300    0.0364 
R    3   1   1   1   2   2   1  1443  1442       1.5300    0.0364 
R    3   1   1   1   2   2   1  1444  1443       1.5300    0.0364 
R    3   1   1   1   2   2   1  1445  1444       1.4800    0.0384 
R    3   1   1   1   2   2   1  1439  1440       1.4300    0.0304 
R    3   1   1   1   2   2   1  1447  1446       1.2300    0.0218 
R    3   1   1   1   2   2   1  1446  1440       1.4900    0.0344 
R    3   1   1   1   2   2   1  1446  1448       1.3450    0.0282 
R    3   1   1   1   2   2   1  1450  1449       1.5380    0.0364 
R    3   1   1   1   2   2   1  1448  1449       1.4300    0.0304 
R    3   1   1   1   2   2   1  1452  1451       1.2300    0.0218 
R    3   1   1   1   2   2   1  1451  1449       1.4900    0.0344 
R    3   1   1   1   2   2   1  1451  1453       1.3450    0.0282 
R    3   1   1   1   2   2   1  1455  1454       1.5380    0.0364 
R    3   1   1   1   2   2   1  1453  1454       1.4300    0.0304 
R    3   1   1   1   2   2   1  1457  1456       1.2300    0.0218 
R    3   1   1   1   2   2   1  1456  1454       1.4900    0.0344 
R    3   1   1   1   2   2   1  1456  1458       1.3450    0.0282 
R    3   1   1   1   2   2   1  1460  1459       1.5380    0.0364 
R    3   1   1   1   2   2   1  1461  1460       1.4900    0.0358 
R    3   1   1   1   2   2   1  1462  1461       1.3750    0.0311 
R    3   1   1   1   2   2   1  1463  1461       1.3750    0.0311 
R    3   1   1   1   2   2   1  1464  1462       1.3750    0.0311 
R    3   1   1   1   2   2   1  1465  1463       1.3750    0.0311 
R    3   1   1   1   2   2   1  1466  1464       1.3750    0.0311 
R    3   1   1   1   2   2   1  1466  1465       1.3750    0.0311 
R    3   1   1   1   2   2   1  1458  1459       1.4300    0.0304 
R    3   1   1   1   2   2   1  1468  1467       1.2300    0.0218 
R    3   1   1   1   2   2   1  1467  1459       1.4900    0.0344 
R    3   1   1   1   2   2   1  1467  1469       1.3450    0.0282 
R    3   1   1   1   2   2   1  1471  1470       1.5380    0.0364 
R    3   1   1   1   2   2   1  1469  1470       1.4300    0.0304 
R    3   1   1   1   2   2   1  1473  1472       1.2300    0.0218 
R    3   1   1   1   2   2   1  1472  1470       1.4900    0.0344 
R    3   1   1   1   2   2   1  1472  1474       1.3450    0.0282 
R    3   1   1   1   2   2   1  1476  1475       1.5380    0.0364 
R    3   1   1   1   2   2   1  1477  1476       1.5220    0.0384 
R    3   1   1   1   2   2   1  1478  1477       1.2600    0.0237 
R    3   1   1   1   2   2   1  1479  1477       1.2600    0.0237 
R    3   1   1   1   2   2   1  1474  1475       1.4300    0.0304 
R    3   1   1   1   2   2   1  1481  1480       1.2300    0.0218 
R    3   1   1   1   2   2   1  1480  1475       1.4900    0.0344 
R    3   1   1   1   2   2   1  1480  1482       1.3450    0.0282 
R    3   1   1   1   2   2   1  1484  1483       1.5380    0.0364 
R    3   1   1   1   2   2   1  1485  1484       1.4200    0.0263 
R    3   1   1   1   2   2   1  1482  1483       1.4300    0.0304 
R    3   1   1   1   2   2   1  1487  1486       1.2300    0.0218 
R    3   1   1   1   2   2   1  1486  1483       1.4900    0.0344 
R    3   1   1   1   2   2   1  1486  1488       1.3450    0.0282 
R    3   1   1   1   2   2   1  1490  1489       1.5380    0.0364 
R    3   1   1   1   2   2   1  1491  1490       1.4200    0.0263 
R    3   1   1   1   2   2   1  1488  1489       1.4300    0.0304 
R    3   1   1   1   2   2   1  1493  1492       1.2300    0.0218 
R    3   1   1   1   2   2   1  1492  1489       1.4900    0.0344 
R    3   1   1   1   2   2   1  1492  1494       1.3450    0.0282 
R    3   1   1   1   2   2   1  1494  1495       1.4300    0.0304 
R    3   1   1   1   2   2   1  1497  1496       1.2300    0.0218 
R    3   1   1   1   2   2   1  1496  1495       1.4900    0.0344 
R    3   1   1   1   2   2   1  1496  1498       1.3450    0.0282 
R    3   1   1   1   2   2   1  1500  1499       1.5380    0.0364 
R    3   1   1   1   2   2   1  1501  1500       1.5300    0.0364 
R    3   1   1   1   2   2   1  1502  1501       1.5220    0.0384 
R    3   1   1   1   2   2   1  1503  1502       1.2300    0.0213 
R    3   1   1   1   2   2   1  1504  1502       1.3600    0.0262 
R    3   1   1   1   2   2   1  1498  1499       1.4300    0.0304 
R    3   1   1   1   2   2   1  1506  1505       1.2300    0.0218 
R    3   1   1   1   2   2   1  1505  1499       1.4900    0.0344 
R    3   1   1   1   2   2   1  1505  1507       1.3450    0.0282 
R    3   1   1   1   2   2   1  1511  1508       1.5380    0.0364 
R    3   1   1   1   2   2   1  1510  1511       1.5000    0.0358 
R    3   1   1   1   2   2   1  1509  1510       1.3800    0.0272 
R    3   1   1   1   2   2   1  1513  1510       1.3600    0.0268 
R    3   1   1   1   2   2   1  1514  1509       1.3600    0.0272 
R    3   1   1   1   2   2   1  1512  1513       1.3800    0.0272 
R    3   1   1   1   2   2   1  1507  1508       1.4300    0.0304 
R    3   1   1   1   2   2   1  1516  1515       1.2300    0.0218 
R    3   1   1   1   2   2   1  1515  1508       1.4900    0.0344 
R    3   1   1   1   2   2   1  1515  1517       1.3000    0.0337 
R    3   1   1   1   2   2   1  1512  1514       1.3200    0.0272 
R    3   1   1   1   2   2   1  1523  1522       1.2300    0.0218 
R    3   1   1   1   2   2   1  1522  1518       1.4900    0.0344 
R    3   1   1   1   2   2   1  1522  1524       1.3000    0.0337 
R    3   1   1   1   2   2   1  1517  1518       1.4340    0.0304 
R    3   1   1   1   2   2   1  1518  1520       1.5270    0.0364 
R    3   1   1   1   2   2   1  1520  1521       1.5370    0.0364 
R    3   1   1   1   2   2   1  1521  1519       1.5370    0.0364 
R    3   1   1   1   2   2   1  1517  1519       1.4550    0.0304 
R    3   1   1   1   2   2   1  1530  1529       1.2300    0.0218 
R    3   1   1   1   2   2   1  1529  1525       1.4900    0.0344 
R    3   1   1   1   2   2   1  1529  1531       1.3450    0.0282 
R    3   1   1   1   2   2   1  1524  1525       1.4340    0.0304 
R    3   1   1   1   2   2   1  1525  1527       1.5270    0.0364 
R    3   1   1   1   2   2   1  1527  1528       1.5370    0.0364 
R    3   1   1   1   2   2   1  1528  1526       1.5370    0.0364 
R    3   1   1   1   2   2   1  1524  1526       1.4550    0.0304 
R    3   1   1   1   2   2   1  1533  1532       1.5380    0.0364 
R    3   1   1   1   2   2   1  1534  1533       1.5220    0.0384 
R    3   1   1   1   2   2   1  1535  1534       1.2600    0.0237 
R    3   1   1   1   2   2   1  1536  1534       1.2600    0.0237 
R    3   1   1   1   2   2   1  1531  1532       1.4300    0.0304 
R    3   1   1   1   2   2   1  1538  1537       1.2300    0.0218 
R    3   1   1   1   2   2   1  1537  1532       1.4900    0.0344 
R    3   1   1   1   2   2   1  1537  1539       1.3450    0.0282 
R    3   1   1   1   2   2   1  1541  1540       1.5380    0.0364 
R    3   1   1   1   2   2   1  1539  1540       1.4300    0.0304 
R    3   1   1   1   2   2   1  1543  1542       1.2300    0.0218 
R    3   1   1   1   2   2   1  1542  1540       1.4900    0.0344 
R    3   1   1   1   2   2   1  1542  1544       1.3450    0.0282 
R    3   1   1   1   2   2   1  1546  1545       1.5380    0.0364 
R    3   1   1   1   2   2   1  1547  1546       1.8180    0.0386 
R    3   1   1   1   2   2   1  1544  1545       1.4300    0.0304 
R    3   1   1   1   2   2   1  1549  1548       1.2300    0.0218 
R    3   1   1   1   2   2   1  1548  1545       1.4900    0.0344 
R    3   1   1   1   2   2   1  1548  1550       1.3450    0.0282 
R    3   1   1   1   2   2   1  1552  1551       1.5380    0.0364 
R    3   1   1   1   2   2   1  1550  1551       1.4300    0.0304 
R    3   1   1   1   2   2   1  1554  1553       1.2300    0.0218 
R    3   1   1   1   2   2   1  1553  1551       1.4900    0.0344 
R    3   1   1   1   2   2   1  1553  1555       1.3450    0.0282 
R    3   1   1   1   2   2   1  1557  1556       1.5380    0.0364 
R    3   1   1   1   2   2   1  1558  1557       1.4900    0.0358 
R    3   1   1   1   2   2   1  1559  1558       1.3750    0.0311 
R    3   1   1   1   2   2   1  1560  1558       1.3750    0.0311 
R    3   1   1   1   2   2   1  1561  1559       1.3750    0.0311 
R    3   1   1   1   2   2   1  1562  1560       1.3750    0.0311 
R    3   1   1   1   2   2   1  1563  1561       1.3750    0.0311 
R    3   1   1   1   2   2   1  1563  1562       1.3750    0.0311 
R    3   1   1   1   2   2   1  1555  1556       1.4300    0.0304 
R    3   1   1   1   2   2   1  1565  1564       1.2300    0.0218 
R    3   1   1   1   2   2   1  1564  1556       1.4900    0.0344 
R    3   1   1   1   2   2   1  1564  1566       1.3450    0.0282 
R    3   1   1   1   2   2   1  1568  1567       1.5380    0.0364 
R    3   1   1   1   2   2   1  1569  1568       1.5300    0.0364 
R    3   1   1   1   2   2   1  1570  1569       1.5300    0.0364 
R    3   1   1   1   2   2   1  1571  1570       1.4900    0.0336 
R    3   1   1   1   2   2   1  1572  1571       1.3650    0.0252 
R    3   1   1   1   2   2   1  1573  1572       1.3650    0.0252 
R    3   1   1   1   2   2   1  1574  1572       1.3650    0.0252 
R    3   1   1   1   2   2   1  1566  1567       1.4300    0.0304 
R    3   1   1   1   2   2   1  1576  1575       1.2300    0.0218 
R    3   1   1   1   2   2   1  1575  1567       1.4900    0.0344 
R    3   1   1   1   2   2   1  1575  1577       1.3450    0.0282 
R    3   1   1   1   2   2   1  1579  1578       1.5380    0.0364 
R    3   1   1   1   2   2   1  1580  1579       1.5300    0.0364 
R    3   1   1   1   2   2   1  1581  1580       1.5300    0.0364 
R    3   1   1   1   2   2   1  1582  1581       1.4900    0.0336 
R    3   1   1   1   2   2   1  1583  1582       1.3650    0.0252 
R    3   1   1   1   2   2   1  1584  1583       1.3650    0.0252 
R    3   1   1   1   2   2   1  1585  1583       1.3650    0.0252 
R    3   1   1   1   2   2   1  1577  1578       1.4300    0.0304 
R    3   1   1   1   2   2   1  1587  1586       1.2300    0.0218 
R    3   1   1   1   2   2   1  1586  1578       1.4900    0.0344 
R    3   1   1   1   2   2   1  1586  1588       1.3450    0.0282 
R    3   1   1   1   2   2   1  1588  1589       1.4300    0.0304 
R    3   1   1   1   2   2   1  1591  1590       1.2300    0.0218 
R    3   1   1   1   2   2   1  1590  1589       1.4900    0.0344 
R    3   1   1   1   2   2   1  1590  1592       1.3450    0.0282 
R    3   1   1   1   2   2   1  1594  1593       1.5380    0.0364 
R    3   1   1   1   2   2   1  1595  1594       1.5300    0.0364 
R    3   1   1   1   2   2   1  1596  1595       1.5300    0.0364 
R    3   1   1   1   2   2   1  1597  1596       1.4900    0.0336 
R    3   1   1   1   2   2   1  1598  1597       1.3650    0.0252 
R    3   1   1   1   2   2   1  1599  1598       1.3650    0.0252 
R    3   1   1   1   2   2   1  1600  1598       1.3650    0.0252 
R    3   1   1   1   2   2   1  1592  1593       1.4300    0.0304 
R    3   1   1   1   2   2   1  1602  1601       1.2300    0.0218 
R    3   1   1   1   2   2   1  1601  1593       1.4900    0.0344 
R    3   1   1   1   2   2   1  1601  1603       1.3450    0.0282 
R    3   1   1   1   2   2   1  1605  1604       1.5380    0.0364 
R    3   1   1   1   2   2   1  1606  1605       1.5300    0.0364 
R    3   1   1   1   2   2   1  1607  1606       1.5300    0.0364 
R    3   1   1   1   2   2   1  1608  1607       1.5300    0.0364 
R    3   1   1   1   2   2   1  1609  1608       1.4800    0.0384 
R    3   1   1   1   2   2   1  1603  1604       1.4300    0.0304 
R    3   1   1   1   2   2   1  1611  1610       1.2300    0.0218 
R    3   1   1   1   2   2   1  1610  1604       1.4900    0.0344 
R    3   1   1   1   2   2   1  1610  1612       1.3450    0.0282 
R    3   1   1   1   2   2   1  1614  1613       1.5380    0.0364 
R    3   1   1   1   2   2   1  1615  1614       1.5300    0.0364 
R    3   1   1   1   2   2   1  1616  1615       1.5300    0.0364 
R    3   1   1   1   2   2   1  1617  1616       1.5300    0.0364 
R    3   1   1   1   2   2   1  1618  1617       1.4800    0.0384 
R    3   1   1   1   2   2   1  1612  1613       1.4300    0.0304 
R    3   1   1   1   2   2   1  1620  1619       1.2300    0.0218 
R    3   1   1   1   2   2   1  1619  1613       1.4900    0.0344 
R    3   1   1   1   2   2   1  1619  1621       1.3450    0.0282 
R    3   1   1   1   2   2   1  1623  1622       1.5380    0.0364 
R    3   1   1   1   2   2   1  1624  1623       1.5300    0.0364 
R    3   1   1   1   2   2   1  1625  1624       1.5300    0.0364 
R    3   1   1   1   2   2   1  1626  1625       1.4900    0.0336 
R    3   1   1   1   2   2   1  1627  1626       1.3650    0.0252 
R    3   1   1   1   2   2   1  1628  1627       1.3650    0.0252 
R    3   1   1   1   2   2   1  1629  1627       1.3650    0.0252 
R    3   1   1   1   2   2   1  1621  1622       1.4300    0.0304 
R    3   1   1   1   2   2   1  1631  1630       1.2300    0.0218 
R    3   1   1   1   2   2   1  1630  1622       1.4900    0.0344 
R    3   1   1   1   2   2   1  1630  1632       1.3450    0.0282 
R    3   1   1   1   2   2   1  1634  1633       1.5000    0.0364 
R    3   1   1   1   2   2   1  1635  1634       1.5380    0.0364 
R    3   1   1   1   2   2   1  1636  1634       1.5380    0.0364 
R    3   1   1   1   2   2   1  1637  1635       1.5280    0.0364 
R    3   1   1   1   2   2   1  1632  1633       1.4300    0.0304 
R    3   1   1   1   2   2   1  1639  1638       1.2300    0.0218 
R    3   1   1   1   2   2   1  1638  1633       1.4900    0.0344 
R    3   1   1   1   2   2   1  1638  1640       1.3000    0.0337 
R    3   1   1   1   2   2   1  1646  1645       1.2300    0.0218 
R    3   1   1   1   2   2   1  1645  1641       1.4900    0.0344 
R    3   1   1   1   2   2   1  1645  1647       1.3450    0.0282 
R    3   1   1   1   2   2   1  1640  1641       1.4340    0.0304 
R    3   1   1   1   2   2   1  1641  1643       1.5270    0.0364 
R    3   1   1   1   2   2   1  1643  1644       1.5370    0.0364 
R    3   1   1   1   2   2   1  1644  1642       1.5370    0.0364 
R    3   1   1   1   2   2   1  1640  1642       1.4550    0.0304 
R    3   1   1   1   2   2   1  1649  1648       1.5380    0.0364 
R    3   1   1   1   2   2   1  1650  1649       1.4900    0.0358 
R    3   1   1   1   2   2   1  1651  1650       1.3750    0.0311 
R    3   1   1   1   2   2   1  1652  1650       1.3750    0.0311 
R    3   1   1   1   2   2   1  1653  1651       1.3750    0.0311 
R    3   1   1   1   2   2   1  1654  1652       1.3750    0.0311 
R    3   1   1   1   2   2   1  1655  1653       1.3750    0.0311 
R    3   1   1   1   2   2   1  1655  1654       1.3750    0.0311 
R    3   1   1   1   2   2   1  1656  1655       1.4110    0.0297 
R    3   1   1   1   2   2   1  1647  1648       1.4300    0.0304 
R    3   1   1   1   2   2   1  1658  1657       1.2300    0.0218 
R    3   1   1   1   2   2   1  1657  1648       1.4900    0.0344 
R    3   1   1   1   2   2   1  1657  1659       1.3450    0.0282 
R    3   1   1   1   2   2   1  1661  1660       1.5380    0.0364 
R    3   1   1   1   2   2   1  1662  1661       1.4200    0.0263 
R    3   1   1   1   2   2   1  1659  1660       1.4300    0.0304 
R    3   1   1   1   2   2   1  1664  1663       1.2300    0.0218 
R    3   1   1   1   2   2   1  1663  1660       1.4900    0.0344 
R    3   1   1   1   2   2   1  1663  1665       1.3450    0.0282 
R    3   1   1   1   2   2   1  1667  1666       1.5380    0.0364 
R    3   1   1   1   2   2   1  1668  1667       1.5300    0.0364 
R    3   1   1   1   2   2   1  1669  1668       1.5300    0.0364 
R    3   1   1   1   2   2   1  1670  1669       1.5300    0.0364 
R    3   1   1   1   2   2   1  1671  1670       1.4800    0.0384 
R    3   1   1   1   2   2   1  1665  1666       1.4300    0.0304 
R    3   1   1   1   2   2   1  1673  1672       1.2300    0.0218 
R    3   1   1   1   2   2   1  1672  1666       1.4900    0.0344 
R    3   1   1   1   2   2   1  1672  1674       1.3450    0.0282 
R    3   1   1   1   2   2   1  1674  1675       1.4300    0.0304 
R    3   1   1   1   2   2   1  1677  1676       1.2300    0.0218 
R    3   1   1   1   2   2   1  1676  1675       1.4900    0.0344 
R    3   1   1   1   2   2   1  1676  1678       1.3450    0.0282 
R    3   1   1   1   2   2   1  1680  1679       1.5380    0.0364 
R    3   1   1   1   2   2   1  1681  1680       1.5300    0.0364 
R    3   1   1   1   2   2   1  1682  1681       1.5220    0.0384 
R    3   1   1   1   2   2   1  1683  1682       1.2300    0.0213 
R    3   1   1   1   2   2   1  1684  1682       1.3600    0.0262 
R    3   1   1   1   2   2   1  1678  1679       1.4300    0.0304 
R    3   1   1   1   2   2   1  1686  1685       1.2300    0.0218 
R    3   1   1   1   2   2   1  1685  1679       1.4900    0.0344 
R    3   1   1   1   2   2   1  1685  1687       1.3450    0.0282 
R    3   1   1   1   2   2   1  1689  1688       1.5380    0.0364 
R    3   1   1   1   2   2   1  1690  1689       1.5380    0.0364 
R    3   1   1   1   2   2   1  1691  1690       1.5380    0.0364 
R    3   1   1   1   2   2   1  1692  1690       1.5380    0.0364 
R    3   1   1   1   2   2   1  1687  1688       1.4300    0.0304 
R    3   1   1   1   2   2   1  1694  1693       1.2300    0.0218 
R    3   1   1   1   2   2   1  1693  1688       1.4900    0.0344 
R    3   1   1   1   2   2   1  1693  1695       1.3450    0.0282 
R    3   1   1   1   2   2   1  1697  1696       1.5380    0.0364 
R    3   1   1   1   2   2   1  1698  1697       1.5300    0.0364 
R    3   1   1   1   2   2   1  1699  1698       1.5300    0.0364 
R    3   1   1   1   2   2   1  1700  1699       1.4900    0.0336 
R    3   1   1   1   2   2   1  1701  1700       1.3650    0.0252 
R    3   1   1   1   2   2   1  1702  1701       1.3650    0.0252 
R    3   1   1   1   2   2   1  1703  1701       1.3650    0.0252 
R    3   1   1   1   2   2   1  1695  1696       1.4300    0.0304 
R    3   1   1   1   2   2   1  1705  1704       1.2300    0.0218 
R    3   1   1   1   2   2   1  1704  1696       1.4900    0.0344 
R    3   1   1   1   2   2   1  1704  1706       1.3450    0.0282 
R    3   1   1   1   2   2   1  1708  1707       1.5380    0.0364 
R    3   1   1   1   2   2   1  1709  1708       1.5300    0.0364 
R    3   1   1   1   2   2   1  1710  1709       1.5220    0.0384 
R    3   1   1   1   2   2   1  1711  1710       1.2600    0.0237 
R    3   1   1   1   2   2   1  1712  1710       1.2600    0.0237 
R    3   1   1   1   2   2   1  1706  1707       1.4300    0.0304 
R    3   1   1   1   2   2   1  1714  1713       1.2300    0.0218 
R    3   1   1   1   2   2   1  1713  1707       1.4900    0.0344 
R    3   1   1   1   2   2   1  1713  1715       1.3450    0.0282 
R    3   1   1   1   2   2   1  1717  1716       1.5380    0.0364 
R    3   1   1   1   2   2   1  1718  1717       1.5380    0.0364 
R    3   1   1   1   2   2   1  1719  1718       1.5380    0.0364 
R    3   1   1   1   2   2   1  1720  1718       1.5380    0.0364 
R    3   1   1   1   2   2   1  1715  1716       1.4300    0.0304 
R    3   1   1   1   2   2   1  1722  1721       1.2300    0.0218 
R    3   1   1   1   2   2   1  1721  1716       1.4900    0.0344 
R    3   1   1   1   2   2   1  1721  1723       1.3450    0.0282 
R    3   1   1   1   2   2   1  1725  1724       1.5380    0.0364 
R    3   1   1   1   2   2   1  1726  1725       1.5300    0.0364 
R    3   1   1   1   2   2   1  1727  1726       1.5220    0.0384 
R    3   1   1   1   2   2   1  1728  1727       1.2600    0.0237 
R    3   1   1   1   2   2   1  1729  1727       1.2600    0.0237 
R    3   1   1   1   2   2   1  1723  1724       1.4300    0.0304 
R    3   1   1   1   2   2   1  1731  1730       1.2300    0.0218 
R    3   1   1   1   2   2   1  1730  1724       1.4900    0.0344 
R    3   1   1   1   2   2   1  1730  1732       1.3450    0.0282 
R    3   1   1   1   2   2   1  1734  1733       1.5380    0.0364 
R    3   1   1   1   2   2   1  1735  1734       1.5300    0.0364 
R    3   1   1   1   2   2   1  1736  1735       1.5300    0.0364 
R    3   1   1   1   2   2   1  1737  1736       1.4900    0.0336 
R    3   1   1   1   2   2   1  1738  1737       1.3650    0.0252 
R    3   1   1   1   2   2   1  1739  1738       1.3650    0.0252 
R    3   1   1   1   2   2   1  1740  1738       1.3650    0.0252 
R    3   1   1   1   2   2   1  1732  1733       1.4300    0.0304 
R    3   1   1   1   2   2   1  1742  1741       1.2300    0.0218 
R    3   1   1   1   2   2   1  1741  1733       1.4900    0.0344 
R    3   1   1   1   2   2   1  1741  1743       1.3450    0.0282 
R    3   1   1   1   2   2   1  1745  1744       1.5380    0.0364 
R    3   1   1   1   2   2   1  1746  1745       1.5300    0.0364 
R    3   1   1   1   2   2   1  1747  1746       1.5220    0.0384 
R    3   1   1   1   2   2   1  1748  1747       1.2600    0.0237 
R    3   1   1   1   2   2   1  1749  1747       1.2600    0.0237 
R    3   1   1   1   2   2   1  1743  1744       1.4300    0.0304 
R    3   1   1   1   2   2   1  1751  1750       1.2300    0.0218 
R    3   1   1   1   2   2   1  1750  1744       1.4900    0.0344 
R    3   1   1   1   2   2   1  1750  1752       1.3450    0.0282 
R    3   1   1   1   2   2   1  1754  1753       1.5380    0.0364 
R    3   1   1   1   2   2   1  1755  1754       1.4900    0.0358 
R    3   1   1   1   2   2   1  1756  1755       1.3750    0.0311 
R    3   1   1   1   2   2   1  1757  1755       1.3750    0.0311 
R    3   1   1   1   2   2   1  1758  1756       1.3750    0.0311 
R    3   1   1   1   2   2   1  1759  1757       1.3750    0.0311 
R    3   1   1   1   2   2   1  1760  1758       1.3750    0.0311 
R    3   1   1   1   2   2   1  1760  1759       1.3750    0.0311 
R    3   1   1   1   2   2   1  1761  1760       1.4110    0.0297 
R    3   1   1   1   2   2   1  1752  1753       1.4300    0.0304 
R    3   1   1   1   2   2   1  1763  1762       1.2300    0.0218 
R    3   1   1   1   2   2   1  1762  1753       1.4900    0.0344 
R    3   1   1   1   2   2   1  1762  1764       1.3450    0.0282 
R    3   1   1   1   2   2   1  1766  1765       1.5380    0.0364 
R    3   1   1   1   2   2   1  1764  1765       1.4300    0.0304 
R    3   1   1   1   2   2   1  1768  1767       1.2300    0.0218 
R    3   1   1   1   2   2   1  1767  1765       1.4900    0.0344 
R    3   1   1   1   2   2   1  1767  1769       1.3450    0.0282 
R    3   1   1   1   2   2   1  1771  1770       1.5380    0.0364 
R    3   1   1   1   2   2   1  1769  1770       1.4300    0.0304 
R    3   1   1   1   2   2   1  1773  1772       1.2300    0.0218 
R    3   1   1   1   2   2   1  1772  1770       1.4900    0.0344 
R    3   1   1   1   2   2   1  1772  1774       1.3450    0.0282 
R    3   1   1   1   2   2   1  1776  1775       1.5380    0.0364 
R    3   1   1   1   2   2   1  1777  1776       1.5220    0.0384 
R    3   1   1   1   2   2   1  1778  1777       1.2300    0.0213 
R    3   1   1   1   2   2   1  1779  1777       1.3600    0.0262 
R    3   1   1   1   2   2   1  1774  1775       1.4300    0.0304 
R    3   1   1   1   2   2   1  1781  1780       1.2300    0.0218 
R    3   1   1   1   2   2   1  1780  1775       1.4900    0.0344 
R    3   1   1   1   2   2   1  1780  1782       1.3450    0.0282 
R    3   1   1   1   2   2   1  1784  1783       1.5380    0.0364 
R    3   1   1   1   2   2   1  1785  1784       1.5300    0.0364 
R    3   1   1   1   2   2   1  1786  1785       1.5300    0.0364 
R    3   1   1   1   2   2   1  1787  1786       1.5300    0.0364 
R    3   1   1   1   2   2   1  1788  1787       1.4800    0.0384 
R    3   1   1   1   2   2   1  1782  1783       1.4300    0.0304 
R    3   1   1   1   2   2   1  1790  1789       1.2300    0.0218 
R    3   1   1   1   2   2   1  1789  1783       1.4900    0.0344 
R    3   1   1   1   2   2   1  1789  1791       1.3450    0.0282 
R    3   1   1   1   2   2   1  1793  1792       1.5380    0.0364 
R    3   1   1   1   2   2   1  1794  1793       1.4900    0.0358 
R    3   1   1   1   2   2   1  1795  1794       1.3750    0.0311 
R    3   1   1   1   2   2   1  1796  1794       1.3750    0.0311 
R    3   1   1   1   2   2   1  1797  1795       1.3750    0.0311 
R    3   1   1   1   2   2   1  1798  1796       1.3750    0.0311 
R    3   1   1   1   2   2   1  1799  1797       1.3750    0.0311 
R    3   1   1   1   2   2   1  1799  1798       1.3750    0.0311 
R    3   1   1   1   2   2   1  1791  1792       1.4300    0.0304 
R    3   1   1   1   2   2   1  1801  1800       1.2300    0.0218 
R    3   1   1   1   2   2   1  1800  1792       1.4900    0.0344 
R    3   1   1   1   2   2   1  1800  1802       1.3450    0.0282 
R    3   1   1   1   2   2   1  1804  1803       1.5000    0.0364 
R    3   1   1   1   2   2   1  1805  1804       1.5380    0.0364 
R    3   1   1   1   2   2   1  1806  1804       1.5380    0.0364 
R    3   1   1   1   2   2   1  1807  1805       1.5280    0.0364 
R    3   1   1   1   2   2   1  1802  1803       1.4300    0.0304 
R    3   1   1   1   2   2   1  1809  1808       1.2300    0.0218 
R    3   1   1   1   2   2   1  1808  1803       1.4900    0.0344 
R    3   1   1   1   2   2   1  1808  1810       1.3450    0.0282 
R    3   1   1   1   2   2   1  1812  1811       1.5000    0.0364 
R    3   1   1   1   2   2   1  1813  1812       1.4200    0.0263 
R    3   1   1   1   2   2   1  1814  1812       1.5380    0.0364 
R    3   1   1   1   2   2   1  1810  1811       1.4300    0.0304 
R    3   1   1   1   2   2   1  1816  1815       1.2300    0.0218 
R    3   1   1   1   2   2   1  1815  1811       1.4900    0.0344 
R    3   1   1   1   2   2   1  1815  1817       1.3450    0.0282 
R    3   1   1   1   2   2   1  1819  1818       1.5380    0.0364 
R    3   1   1   1   2   2   1  1820  1819       1.5300    0.0364 
R    3   1   1   1   2   2   1  1821  1820       1.5300    0.0364 
R    3   1   1   1   2   2   1  1822  1821       1.5300    0.0364 
R    3   1   1   1   2   2   1  1823  1822       1.4800    0.0384 
R    3   1   1   1   2   2   1  1817  1818       1.4300    0.0304 
R    3   1   1   1   2   2   1  1825  1824       1.2300    0.0218 
R    3   1   1   1   2   2   1  1824  1818       1.4900    0.0344 
R    3   1   1   1   2   2   1  1824  1826       1.3450    0.0282 
R    3   1   1   1   2   2   1  1828  1827       1.5380    0.0364 
R    3   1   1   1   2   2   1  1829  1828       1.5220    0.0384 
R    3   1   1   1   2   2   1  1830  1829       1.2600    0.0237 
R    3   1   1   1   2   2   1  1831  1829       1.2600    0.0237 
R    3   1   1   1   2   2   1  1826  1827       1.4300    0.0304 
R    3   1   1   1   2   2   1  1833  1832       1.2300    0.0218 
R    3   1   1   1   2   2   1  1832  1827       1.4900    0.0344 
R    3   1   1   1   2   2   1  1832  1834       1.3450    0.0282 
R    3   1   1   1   2   2   1  1836  1835       1.5380    0.0364 
R    3   1   1   1   2   2   1  1837  1836       1.5300    0.0364 
R    3   1   1   1   2   2   1  1838  1837       1.5300    0.0364 
R    3   1   1   1   2   2   1  1839  1838       1.5300    0.0364 
R    3   1   1   1   2   2   1  1840  1839       1.4800    0.0384 
R    3   1   1   1   2   2   1  1834  1835       1.4300    0.0304 
R    3   1   1   1   2   2   1  1842  1841       1.2300    0.0218 
R    3   1   1   1   2   2   1  1841  1835       1.4900    0.0344 
R    3   1   1   1   2   2   1  1841  1843       1.3450    0.0282 
R    3   1   1   1   2   2   1  1845  1844       1.5380    0.0364 
R    3   1   1   1   2   2   1  1846  1845       1.5300    0.0364 
R    3   1   1   1   2   2   1  1847  1846       1.5300    0.0364 
R    3   1   1   1   2   2   1  1848  1847       1.4900    0.0336 
R    3   1   1   1   2   2   1  1849  1848       1.3650    0.0252 
R    3   1   1   1   2   2   1  1850  1849       1.3650    0.0252 
R    3   1   1   1   2   2   1  1851  1849       1.3650    0.0252 
R    3   1   1   1   2   2   1  1843  1844       1.4300    0.0304 
R    3   1   1   1   2   2   1  1853  1852       1.2300    0.0218 
R    3   1   1   1   2   2   1  1852  1844       1.4900    0.0344 
R    3   1   1   1   2   2   1  1852  1854       1.3450    0.0282 
R    3   1   1   1   2   2   1  1856  1855       1.5380    0.0364 
R    3   1   1   1   2   2   1  1857  1856       1.5300    0.0364 
R    3   1   1   1   2   2   1  1858  1857       1.5300    0.0364 
R    3   1   1   1   2   2   1  1859  1858       1.4900    0.0336 
R    3   1   1   1   2   2   1  1860  1859       1.3650    0.0252 
R    3   1   1   1   2   2   1  1861  1860       1.3650    0.0252 
R    3   1   1   1   2   2   1  1862  1860       1.3650    0.0252 
R    3   1   1   1   2   2   1  1854  1855       1.4300    0.0304 
R    3   1   1   1   2   2   1  1864  1863       1.2300    0.0218 
R    3   1   1   1   2   2   1  1863  1855       1.4900    0.0344 
R    3   1   1   1   2   2   1  1863  1865       1.3450    0.0282 
R    3   1   1   1   2   2   1  1867  1866       1.5380    0.0364 
R    3   1   1   1   2   2   1  1868  1867       1.5300    0.0364 
R    3   1   1   1   2   2   1  1869  1868       1.5300    0.0364 
R    3   1   1   1   2   2   1  1870  1869       1.5300    0.0364 
R    3   1   1   1   2   2   1  1871  1870       1.4800    0.0384 
R    3   1   1   1   2   2   1  1865  1866       1.4300    0.0304 
R    3   1   1   1   2   2   1  1873  1872       1.2300    0.0218 
R    3   1   1   1   2   2   1  1872  1866       1.4900    0.0344 
R    3   1   1   1   2   2   1  1872  1874       1.3450    0.0282 
R    3   1   1   1   2   2   1  1876  1875       1.5000    0.0364 
R    3   1   1   1   2   2   1  1877  1876       1.5380    0.0364 
R    3   1   1   1   2   2   1  1878  1876       1.5380    0.0364 
R    3   1   1   1   2   2   1  1879  1877       1.5280    0.0364 
R    3   1   1   1   2   2   1  1874  1875       1.4300    0.0304 
R    3   1   1   1   2   2   1  1881  1880       1.2300    0.0218 
R    3   1   1   1   2   2   1  1880  1875       1.4900    0.0344 
R    3   1   1   1   2   2   1  1880  1882       1.3450    0.0282 
R    3   1   1   1   2   2   1  1884  1883       1.5380    0.0364 
R    3   1   1   1   2   2   1  1885  1884       1.4200    0.0263 
R    3   1   1   1   2   2   1  1882  1883       1.4300    0.0304 
R    3   1   1   1   2   2   1  1887  1886       1.2300    0.0218 
R    3   1   1   1   2   2   1  1886  1883       1.4900    0.0344 
R    3   1   1   1   2   2   1  1886  1888       1.3450    0.0282 
R    3   1   1   1   2   2   1  1890  1889       1.5380    0.0364 
R    3   1   1   1   2   2   1  1888  1889       1.4300    0.0304 
R    3   1   1   1   2   2   1  1892  1891       1.2300    0.0218 
R    3   1   1   1   2   2   1  1891  1889       1.4900    0.0344 
R    3   1   1   1   2   2   1  1891  1893       1.3450    0.0282 
R    3   1   1   1   2   2   1  1895  1894       1.5380    0.0364 
R    3   1   1   1   2   2   1  1893  1894       1.4300    0.0304 
R    3   1   1   1   2   2   1  1897  1896       1.2300    0.0218 
R    3   1   1   1   2   2   1  1896  1894       1.4900    0.0344 
R    3   1   1   1   2   2   1  1896  1898       1.3450    0.0282 
R    3   1   1   1   2   2   1  1900  1899       1.5000    0.0364 
R    3   1   1   1   2   2   1  1901  1900       1.4200    0.0263 
R    3   1   1   1   2   2   1  1902  1900       1.5380    0.0364 
R    3   1   1   1   2   2   1  1898  1899       1.4300    0.0304 
R    3   1   1   1   2   2   1  1904  1903       1.2300    0.0218 
R    3   1   1   1   2   2   1  1903  1899       1.4900    0.0344 
R    3   1   1   1   2   2   1  1903  1905       1.3450    0.0282 
R    3   1   1   1   2   2   1  1907  1906       1.5380    0.0364 
R    3   1   1   1   2   2   1  1908  1907       1.4200    0.0263 
R    3   1   1   1   2   2   1  1905  1906       1.4300    0.0304 
R    3   1   1   1   2   2   1  1910  1909       1.2300    0.0218 
R    3   1   1   1   2   2   1  1909  1906       1.4900    0.0344 
R    3   1   1   1   2   2   1  1909  1911       1.3450    0.0282 
R    3   1   1   1   2   2   1  1913  1912       1.5380    0.0364 
R    3   1   1   1   2   2   1  1914  1913       1.5380    0.0364 
R    3   1   1   1   2   2   1  1915  1914       1.5380    0.0364 
R    3   1   1   1   2   2   1  1916  1914       1.5380    0.0364 
R    3   1   1   1   2   2   1  1911  1912       1.4300    0.0304 
R    3   1   1   1   2   2   1  1918  1917       1.2300    0.0218 
R    3   1   1   1   2   2   1  1917  1912       1.4900    0.0344 
R    3   1   1   1   2   2   1  1917  1919       1.3450    0.0282 
R    3   1   1   1   2   2   1  1921  1920       1.5380    0.0364 
R    3   1   1   1   2   2   1  1922  1921       1.4200    0.0263 
R    3   1   1   1   2   2   1  1919  1920       1.4300    0.0304 
R    3   1   1   1   2   2   1  1924  1923       1.2300    0.0218 
R    3   1   1   1   2   2   1  1923  1920       1.4900    0.0344 
R    3   1   1   1   2   2   1  1923  1925       1.3450    0.0282 
R    3   1   1   1   2   2   1  1927  1926       1.5380    0.0364 
R    3   1   1   1   2   2   1  1928  1927       1.5300    0.0364 
R    3   1   1   1   2   2   1  1929  1928       1.5220    0.0384 
R    3   1   1   1   2   2   1  1930  1929       1.2600    0.0237 
R    3   1   1   1   2   2   1  1931  1929       1.2600    0.0237 
R    3   1   1   1   2   2   1  1925  1926       1.4300    0.0304 
R    3   1   1   1   2   2   1  1933  1932       1.2300    0.0218 
R    3   1   1   1   2   2   1  1932  1926       1.4900    0.0344 
R    3   1   1   1   2   2   1  1932  1934       1.3450    0.0282 
R    3   1   1   1   2   2   1  1936  1935       1.5380    0.0364 
R    3   1   1   1   2   2   1  1937  1936       1.5300    0.0364 
R    3   1   1   1   2   2   1  1938  1937       1.5300    0.0364 
R    3   1   1   1   2   2   1  1939  1938       1.4900    0.0336 
R    3   1   1   1   2   2   1  1940  1939       1.3650    0.0252 
R    3   1   1   1   2   2   1  1941  1940       1.3650    0.0252 
R    3   1   1   1   2   2   1  1942  1940       1.3650    0.0252 
R    3   1   1   1   2   2   1  1934  1935       1.4300    0.0304 
R    3   1   1   1   2   2   1  1944  1943       1.2300    0.0218 
R    3   1   1   1   2   2   1  1943  1935       1.4900    0.0344 
R    3   1   1   1   2   2   1  1943  1945       1.3450    0.0282 
R    3   1   1   1   2   2   1  1947  1946       1.5380    0.0364 
R    3   1   1   1   2   2   1  1948  1947       1.5300    0.0364 
R    3   1   1   1   2   2   1  1949  1948       1.5220    0.0384 
R    3   1   1   1   2   2   1  1950  1949       1.2300    0.0213 
R    3   1   1   1   2   2   1  1951  1949       1.3600    0.0262 
R    3   1   1   1   2   2   1  1945  1946       1.4300    0.0304 
R    3   1   1   1   2   2   1  1953  1952       1.2300    0.0218 
R    3   1   1   1   2   2   1  1952  1946       1.4900    0.0344 
R    3   1   1   1   2   2   1  1952  1954       1.3450    0.0282 
R    3   1   1   1   2   2   1  1956  1955       1.5000    0.0364 
R    3   1   1   1   2   2   1  1957  1956       1.5380    0.0364 
R    3   1   1   1   2   2   1  1958  1956       1.5380    0.0364 
R    3   1   1   1   2   2   1  1959  1957       1.5280    0.0364 
R    3   1   1   1   2   2   1  1954  1955       1.4300    0.0304 
R    3   1   1   1   2   2   1  1961  1960       1.2300    0.0218 
R    3   1   1   1   2   2   1  1960  1955       1.4900    0.0344 
R    3   1   1   1   2   2   1  1960  1962       1.3450    0.0282 
R    3   1   1   1   2   2   1  1964  1963       1.5000    0.0364 
R    3   1   1   1   2   2   1  1965  1964       1.4200    0.0263 
R    3   1   1   1   2   2   1  1966  1964       1.5380    0.0364 
R    3   1   1   1   2   2   1  1962  1963       1.4300    0.0304 
R    3   1   1   1   2   2   1  1968  1967       1.2300    0.0218 
R    3   1   1   1   2   2   1  1967  1963       1.4900    0.0344 
R    3   1   1   1   2   2   1  1967  1969       1.3450    0.0282 
R    3   1   1   1   2   2   1  1971  1970       1.5000    0.0364 
R    3   1   1   1   2   2   1  1972  1971       1.5380    0.0364 
R    3   1   1   1   2   2   1  1973  1971       1.5380    0.0364 
R    3   1   1   1   2   2   1  1974  1972       1.5280    0.0364 
R    3   1   1   1   2   2   1  1969  1970       1.4300    0.0304 
R    3   1   1   1   2   2   1  1976  1975       1.2300    0.0218 
R    3   1   1   1   2   2   1  1975  1970       1.4900    0.0344 
R    3   1   1   1   2   2   1  1975  1977       1.3450    0.0282 
R    3   1   1   1   2   2   1  1979  1978       1.5380    0.0364 
R    3   1   1   1   2   2   1  1980  1979       1.5100    0.0358 
R    3   1   1   1   2   2   1  1982  1980       1.3650    0.0290 
R    3   1   1   1   2   2   1  1981  1980       1.4400    0.0290 
R    3   1   1   1   2   2   1  1983  1982       1.3700    0.0331 
R    3   1   1   1   2   2   1  1984  1981       1.4000    0.0286 
R    3   1   1   1   2   2   1  1986  1984       1.3680    0.0311 
R    3   1   1   1   2   2   1  1987  1985       1.3750    0.0311 
R    3   1   1   1   2   2   1  1988  1986       1.3750    0.0311 
R    3   1   1   1   2   2   1  1977  1978       1.4300    0.0304 
R    3   1   1   1   2   2   1  1990  1989       1.2300    0.0218 
R    3   1   1   1   2   2   1  1989  1978       1.4900    0.0344 
R    3   1   1   1   2   2   1  1989  1991       1.3450    0.0282 
R    3   1   1   1   2   2   1  1987  1988       1.3750    0.0311 
R    3   1   1   1   2   2   1  1981  1985       1.3680    0.0311 
R    3   1   1   1   2   2   1  1983  1984       1.3750    0.0331 
R    3   1   1   1   2   2   1  1993  1992       1.5380    0.0364 
R    3   1   1   1   2   2   1  1994  1993       1.4900    0.0358 
R    3   1   1   1   2   2   1  1995  1994       1.3750    0.0311 
R    3   1   1   1   2   2   1  1996  1994       1.3750    0.0311 
R    3   1   1   1   2   2   1  1997  1995       1.3750    0.0311 
R    3   1   1   1   2   2   1  1998  1996       1.3750    0.0311 
R    3   1   1   1   2   2   1  1999  1997       1.3750    0.0311 
R    3   1   1   1   2   2   1  1999  1998       1.3750    0.0311 
R    3   1   1   1   2   2   1  1991  1992       1.4300    0.0304 
R    3   1   1   1   2   2   1  2001  2000       1.2300    0.0218 
R    3   1   1   1   2   2   1  2000  1992       1.4900    0.0344 
R    3   1   1   1   2   2   1  2000  2002       1.3450    0.0282 
R    3   1   1   1   2   2   1  2004  2003       1.5380    0.0364 
R    3   1   1   1   2   2   1  2005  2004       1.5300    0.0364 
R    3   1   1   1   2   2   1  2006  2005       1.5220    0.0384 
R    3   1   1   1   2   2   1  2007  2006       1.2300    0.0213 
R    3   1   1   1   2   2   1  2008  2006       1.3600    0.0262 
R    3   1   1   1   2   2   1  2002  2003       1.4300    0.0304 
R    3   1   1   1   2   2   1  2010  2009       1.2300    0.0218 
R    3   1   1   1   2   2   1  2009  2003       1.4900    0.0344 
R    3   1   1   1   2   2   1  2009  2011       1.3450    0.0282 
R    3   1   1   1   2   2   1  2013  2012       1.5380    0.0364 
R    3   1   1   1   2   2   1  2014  2013       1.5220    0.0384 
R    3   1   1   1   2   2   1  2015  2014       1.2300    0.0213 
R    3   1   1   1   2   2   1  2016  2014       1.3600    0.0262 
R    3   1   1   1   2   2   1  2011  2012       1.4300    0.0304 
R    3   1   1   1   2   2   1  2018  2017       1.2300    0.0218 
R    3   1   1   1   2   2   1  2017  2012       1.4900    0.0344 
R    3   1   1   1   2   2   1  2017  2019       1.3450    0.0282 
R    3   1   1   1   2   2   1  2021  2020       1.5380    0.0364 
R    3   1   1   1   2   2   1  2022  2021       1.5300    0.0364 
R    3   1   1   1   2   2   1  2023  2022       1.5300    0.0364 
R    3   1   1   1   2   2   1  2024  2023       1.4900    0.0336 
R    3   1   1   1   2   2   1  2025  2024       1.3650    0.0252 
R    3   1   1   1   2   2   1  2026  2025       1.3650    0.0252 
R    3   1   1   1   2   2   1  2027  2025       1.3650    0.0252 
R    3   1   1   1   2   2   1  2019  2020       1.4300    0.0304 
R    3   1   1   1   2   2   1  2029  2028       1.2300    0.0218 
R    3   1   1   1   2   2   1  2028  2020       1.4900    0.0344 
R    3   1   1   1   2   2   1  2028  2030       1.3450    0.0282 
R    3   1   1   1   2   2   1  2032  2031       1.5380    0.0364 
R    3   1   1   1   2   2   1  2033  2032       1.5300    0.0364 
R    3   1   1   1   2   2   1  2034  2033       1.5300    0.0364 
R    3   1   1   1   2   2   1  2035  2034       1.4900    0.0336 
R    3   1   1   1   2   2   1  2036  2035       1.3650    0.0252 
R    3   1   1   1   2   2   1  2037  2036       1.3650    0.0252 
R    3   1   1   1   2   2   1  2038  2036       1.3650    0.0252 
R    3   1   1   1   2   2   1  2030  2031       1.4300    0.0304 
R    3   1   1   1   2   2   1  2040  2039       1.2300    0.0218 
R    3   1   1   1   2   2   1  2039  2031       1.4900    0.0344 
R    3   1   1   1   2   2   1  2039  2041       1.3450    0.0282 
R    3   1   1   1   2   2   1  2043  2042       1.5000    0.0364 
R    3   1   1   1   2   2   1  2044  2043       1.5380    0.0364 
R    3   1   1   1   2   2   1  2045  2043       1.5380    0.0364 
R    3   1   1   1   2   2   1  2041  2042       1.4300    0.0304 
R    3   1   1   1   2   2   1  2047  2046       1.2300    0.0218 
R    3   1   1   1   2   2   1  2046  2042       1.4900    0.0344 
R    3   1   1   1   2   2   1  2046  2048       1.3450    0.0282 
R    3   1   1   1   2   2   1  2050  2049       1.5380    0.0364 
R    3   1   1   1   2   2   1  2051  2050       1.5300    0.0364 
R    3   1   1   1   2   2   1  2052  2051       1.5300    0.0364 
R    3   1   1   1   2   2   1  2053  2052       1.5300    0.0364 
R    3   1   1   1   2   2   1  2054  2053       1.4800    0.0384 
R    3   1   1   1   2   2   1  2048  2049       1.4300    0.0304 
R    3   1   1   1   2   2   1  2056  2055       1.2300    0.0218 
R    3   1   1   1   2   2   1  2055  2049       1.4900    0.0344 
R    3   1   1   1   2   2   1  2055  2057       1.3450    0.0282 
R    3   1   1   1   2   2   1  2059  2058       1.5380    0.0364 
R    3   1   1   1   2   2   1  2060  2059       1.5300    0.0364 
R    3   1   1   1   2   2   1  2061  2060       1.5220    0.0384 
R    3   1   1   1   2   2   1  2062  2061       1.2600    0.0237 
R    3   1   1   1   2   2   1  2063  2061       1.2600    0.0237 
R    3   1   1   1   2   2   1  2057  2058       1.4300    0.0304 
R    3   1   1   1   2   2   1  2065  2064       1.2300    0.0218 
R    3   1   1   1   2   2   1  2064  2058       1.4900    0.0344 
R    3   1   1   1   2   2   1  2064  2066       1.3450    0.0282 
R    3   1   1   1   2   2   1  2068  2067       1.5380    0.0364 
R    3   1   1   1   2   2   1  2069  2068       1.5300    0.0364 
R    3   1   1   1   2   2   1  2070  2069       1.5300    0.0364 
R    3   1   1   1   2   2   1  2071  2070       1.5300    0.0364 
R    3   1   1   1   2   2   1  2072  2071       1.4800    0.0384 
R    3   1   1   1   2   2   1  2066  2067       1.4300    0.0304 
R    3   1   1   1   2   2   1  2074  2073       1.2300    0.0218 
R    3   1   1   1   2   2   1  2073  2067       1.4900    0.0344 
R    3   1   1   1   2   2   1  2073  2075       1.3450    0.0282 
R    3   1   1   1   2   2   1  2077  2076       1.5380    0.0364 
R    3   1   1   1   2   2   1  2078  2077       1.5300    0.0364 
R    3   1   1   1   2   2   1  2079  2078       1.5300    0.0364 
R    3   1   1   1   2   2   1  2080  2079       1.5300    0.0364 
R    3   1   1   1   2   2   1  2081  2080       1.4800    0.0384 
R    3   1   1   1   2   2   1  2075  2076       1.4300    0.0304 
R    3   1   1   1   2   2   1  2083  2082       1.2300    0.0218 
R    3   1   1   1   2   2   1  2082  2076       1.4900    0.0344 
R    3   1   1   1   2   2   1  2082  2084       1.3450    0.0282 
R    3   1   1   1   2   2   1  2086  2085       1.5000    0.0364 
R    3   1   1   1   2   2   1  2087  2086       1.5380    0.0364 
R    3   1   1   1   2   2   1  2088  2086       1.5380    0.0364 
R    3   1   1   1   2   2   1  2084  2085       1.4300    0.0304 
R    3   1   1   1   2   2   1  2090  2089       1.2300    0.0218 
R    3   1   1   1   2   2   1  2089  2085       1.4900    0.0344 
R    3   1   1   1   2   2   1  2089  2091       1.3450    0.0282 
R    3   1   1   1   2   2   1  2093  2092       1.5380    0.0364 
R    3   1   1   1   2   2   1  2094  2093       1.5380    0.0364 
R    3   1   1   1   2   2   1  2095  2094       1.5380    0.0364 
R    3   1   1   1   2   2   1  2096  2094       1.5380    0.0364 
R    3   1   1   1   2   2   1  2091  2092       1.4300    0.0304 
R    3   1   1   1   2   2   1  2098  2097       1.2300    0.0218 
R    3   1   1   1   2   2   1  2097  2092       1.4900    0.0344 
R    3   1   1   1   2   2   1  2097  2099       1.3450    0.0282 
R    3   1   1   1   2   2   1  2101  2100       1.5380    0.0364 
R    3   1   1   1   2   2   1  2099  2100       1.4300    0.0304 
R    3   1   1   1   2   2   1  2103  2102       1.2300    0.0218 
R    3   1   1   1   2   2   1  2102  2100       1.4900    0.0344 
R    3   1   1   1   2   2   1  2102  2104       1.3450    0.0282 
R    3   1   1   1   2   2   1  2106  2105       1.5380    0.0364 
R    3   1   1   1   2   2   1  2107  2106       1.5300    0.0364 
R    3   1   1   1   2   2   1  2108  2107       1.5300    0.0364 
R    3   1   1   1   2   2   1  2109  2108       1.5300    0.0364 
R    3   1   1   1   2   2   1  2110  2109       1.4800    0.0384 
R    3   1   1   1   2   2   1  2104  2105       1.4300    0.0304 
R    3   1   1   1   2   2   1  2112  2111       1.2300    0.0218 
R    3   1   1   1   2   2   1  2111  2105       1.4900    0.0344 
R    3   1   1   1   2   2   1  2111  2113       1.3450    0.0282 
R    3   1   1   1   2   2   1  2115  2114       1.5000    0.0364 
R    3   1   1   1   2   2   1  2116  2115       1.5380    0.0364 
R    3   1   1   1   2   2   1  2117  2115       1.5380    0.0364 
R    3   1   1   1   2   2   1  2113  2114       1.4300    0.0304 
R    3   1   1   1   2   2   1  2119  2118       1.2300    0.0218 
R    3   1   1   1   2   2   1  2118  2114       1.4900    0.0344 
R    3   1   1   1   2   2   1  2118  2120       1.3450    0.0282 
R    3   1   1   1   2   2   1  2122  2121       1.5380    0.0364 
R    3   1   1   1   2   2   1  2123  2122       1.5300    0.0364 
R    3   1   1   1   2   2   1  2124  2123       1.5300    0.0364 
R    3   1   1   1   2   2   1  2125  2124       1.5300    0.0364 
R    3   1   1   1   2   2   1  2126  2125       1.4800    0.0384 
R    3   1   1   1   2   2   1  2120  2121       1.4300    0.0304 
R    3   1   1   1   2   2   1  2128  2127       1.2300    0.0218 
R    3   1   1   1   2   2   1  2127  2121       1.4900    0.0344 
R    3   1   1   1   2   2   1  2127  2129       1.3450    0.0282 
R    3   1   1   1   2   2   1  2131  2130       1.5380    0.0364 
R    3   1   1   1   2   2   1  2132  2131       1.5220    0.0384 
R    3   1   1   1   2   2   1  2133  2132       1.2300    0.0213 
R    3   1   1   1   2   2   1  2134  2132       1.3600    0.0262 
R    3   1   1   1   2   2   1  2129  2130       1.4300    0.0304 
R    3   1   1   1   2   2   1  2136  2135       1.2300    0.0218 
R    3   1   1   1   2   2   1  2135  2130       1.4900    0.0344 
R    3   1   1   1   2   2   1  2135  2137       1.3450    0.0282 
R    3   1   1   1   2   2   1  2139  2138       1.5380    0.0364 
R    3   1   1   1   2   2   1  2140  2139       1.4200    0.0263 
R    3   1   1   1   2   2   1  2137  2138       1.4300    0.0304 
R    3   1   1   1   2   2   1  2142  2141       1.2300    0.0218 
R    3   1   1   1   2   2   1  2141  2138       1.4900    0.0344 
R    3   1   1   1   2   2   1  2141  2143       1.3450    0.0282 
R    3   1   1   1   2   2   1  2145  2144       1.5380    0.0364 
R    3   1   1   1   2   2   1  2143  2144       1.4300    0.0304 
R    3   1   1   1   2   2   1  2147  2146       1.2300    0.0218 
R    3   1   1   1   2   2   1  2146  2144       1.4900    0.0344 
R    3   1   1   1   2   2   1  2146  2148       1.3450    0.0282 
R    3   1   1   1   2   2   1  2150  2149       1.5000    0.0364 
R    3   1   1   1   2   2   1  2151  2150       1.4200    0.0263 
R    3   1   1   1   2   2   1  2152  2150       1.5380    0.0364 
R    3   1   1   1   2   2   1  2148  2149       1.4300    0.0304 
R    3   1   1   1   2   2   1  2154  2153       1.2300    0.0218 
R    3   1   1   1   2   2   1  2153  2149       1.4900    0.0344 
R    3   1   1   1   2   2   1  2153  2155       1.3000    0.0337 
R    3   1   1   1   2   2   1  2161  2160       1.2600    0.0237 
R    3   1   1   1   2   2   1  2160  2156       1.4900    0.0344 
R    3   1   1   1   2   2   1  2155  2156       1.4340    0.0304 
R    3   1   1   1   2   2   1  2156  2158       1.5270    0.0364 
R    3   1   1   1   2   2   1  2158  2159       1.5370    0.0364 
R    3   1   1   1   2   2   1  2159  2157       1.5370    0.0364 
R    3   1   1   1   2   2   1  2155  2157       1.4550    0.0304 
R    3   1   1   1   2   2   1  2160  2162       1.2600    0.0237 
R    3   1   2   2   3   2   1     1     2     3       1.9199    0.0660 
R    3   1   2   2   3   2   1     1     2     7       1.9199    0.0822 
R    3   1   2   2   3   2   1     2     3     4       1.9809    0.0711 
R    3   1   2   2   3   2   1     2     7     8       2.1118    0.0607 
R    3   1   2   2   3   2   1     2     7     9       2.0333    0.0607 
R    3   1   2   2   3   2   1     3     4     5       1.9984    0.0713 
R    3   1   2   2   3   2   1     4     5     6       1.6581    0.0932 
R    3   1   2   2   3   2   1     7     2     3       1.8850    0.0753 
R    3   1   2   2   3   2   1     7     9    10       2.0944    0.0768 
R    3   1   2   2   3   2   1     9     7     8       2.1380    0.0607 
R    3   1   2   2   3   2   1     9    10    11       1.9809    0.0649 
R    3   1   2   2   3   2   1     9    10    16       1.8675    0.0607 
R    3   1   2   2   3   2   1    10    11    12       1.9809    0.0711 
R    3   1   2   2   3   2   1    10    16    17       2.1118    0.0607 
R    3   1   2   2   3   2   1    10    16    18       1.9635    0.1215 
R    3   1   2   2   3   2   1    11    12    13       1.8850    0.0753 
R    3   1   2   2   3   2   1    12    13    14       2.0595    0.0859 
R    3   1   2   2   3   2   1    12    13    15       2.0595    0.0859 
R    3   1   2   2   3   2   1    15    13    14       2.1642    0.0543 
R    3   1   2   2   3   2   1    16    10    11       1.8850    0.0753 
R    3   1   2   2   3   2   1    16    18    19       2.0420    0.0701 
R    3   1   2   2   3   2   1    16    18    20       2.0420    0.0701 
R    3   1   2   2   3   2   1    18    16    17       2.1380    0.0607 
R    3   1   2   2   3   2   1    18    19    23       1.8884    0.0768 
R    3   1   2   2   3   2   1    18    19    21       1.9338    0.0649 
R    3   1   2   2   3   2   1    18    20    22       1.9286    0.0649 
R    3   1   2   2   3   2   1    19    23    24       2.0595    0.0607 
R    3   1   2   2   3   2   1    19    23    25       2.0333    0.0607 
R    3   1   2   2   3   2   1    19    21    22       1.8937    0.0649 
R    3   1   2   2   3   2   1    20    18    19       1.9932    0.0543 
R    3   1   2   2   3   2   1    21    22    20       1.8937    0.0649 
R    3   1   2   2   3   2   1    23    19    21       1.9600    0.0753 
R    3   1   2   2   3   2   1    23    25    26       2.0944    0.0768 
R    3   1   2   2   3   2   1    25    23    24       2.1380    0.0607 
R    3   1   2   2   3   2   1    25    26    27       1.8675    0.0607 
R    3   1   2   2   3   2   1    26    27    28       2.1118    0.0607 
R    3   1   2   2   3   2   1    26    27    29       2.0333    0.0607 
R    3   1   2   2   3   2   1    27    29    30       2.0944    0.0768 
R    3   1   2   2   3   2   1    29    27    28       2.1380    0.0607 
R    3   1   2   2   3   2   1    29    30    31       1.9809    0.0649 
R    3   1   2   2   3   2   1    29    30    35       1.8675    0.0607 
R    3   1   2   2   3   2   1    30    31    32       1.8850    0.0753 
R    3   1   2   2   3   2   1    30    35    36       2.1118    0.0607 
R    3   1   2   2   3   2   1    30    35    37       2.0333    0.0607 
R    3   1   2   2   3   2   1    31    32    33       2.1118    0.0649 
R    3   1   2   2   3   2   1    31    32    34       2.0333    0.0768 
R    3   1   2   2   3   2   1    34    32    33       2.1380    0.0627 
R    3   1   2   2   3   2   1    35    30    31       1.8850    0.0753 
R    3   1   2   2   3   2   1    35    37    38       2.0944    0.0768 
R    3   1   2   2   3   2   1    37    35    36       2.1380    0.0607 
R    3   1   2   2   3   2   1    37    38    39       1.9809    0.0649 
R    3   1   2   2   3   2   1    37    38    47       1.8675    0.0607 
R    3   1   2   2   3   2   1    38    39    40       1.8762    0.0755 
R    3   1   2   2   3   2   1    38    47    48       2.1118    0.0607 
R    3   1   2   2   3   2   1    38    47    49       2.0333    0.0607 
R    3   1   2   2   3   2   1    39    40    41       2.1345    0.0803 
R    3   1   2   2   3   2   1    39    40    42       2.1345    0.0803 
R    3   1   2   2   3   2   1    40    41    43       2.0944    0.0859 
R    3   1   2   2   3   2   1    40    42    44       2.0944    0.0859 
R    3   1   2   2   3   2   1    41    43    45       2.0944    0.0859 
R    3   1   2   2   3   2   1    42    40    41       2.0944    0.0859 
R    3   1   2   2   3   2   1    42    44    45       2.0944    0.0859 
R    3   1   2   2   3   2   1    43    45    46       2.0944    0.0808 
R    3   1   2   2   3   2   1    44    45    43       2.0944    0.0859 
R    3   1   2   2   3   2   1    44    45    46       2.0944    0.0808 
R    3   1   2   2   3   2   1    47    38    39       1.8850    0.0753 
R    3   1   2   2   3   2   1    47    49    50       2.0944    0.0768 
R    3   1   2   2   3   2   1    49    47    48       2.1380    0.0607 
R    3   1   2   2   3   2   1    49    50    51       1.9809    0.0649 
R    3   1   2   2   3   2   1    49    50    52       1.8675    0.0607 
R    3   1   2   2   3   2   1    50    52    53       2.1118    0.0607 
R    3   1   2   2   3   2   1    50    52    54       2.0333    0.0607 
R    3   1   2   2   3   2   1    52    50    51       1.8850    0.0753 
R    3   1   2   2   3   2   1    52    54    55       2.0944    0.0768 
R    3   1   2   2   3   2   1    54    52    53       2.1380    0.0607 
R    3   1   2   2   3   2   1    54    55    56       1.9809    0.0649 
R    3   1   2   2   3   2   1    54    55    59       1.8675    0.0607 
R    3   1   2   2   3   2   1    55    56    57       1.9216    0.0624 
R    3   1   2   2   3   2   1    55    56    58       1.8937    0.0744 
R    3   1   2   2   3   2   1    55    59    60       2.1118    0.0607 
R    3   1   2   2   3   2   1    55    59    61       2.0333    0.0607 
R    3   1   2   2   3   2   1    58    56    57       1.9216    0.0624 
R    3   1   2   2   3   2   1    59    55    56       1.8850    0.0753 
R    3   1   2   2   3   2   1    59    61    62       2.0944    0.0768 
R    3   1   2   2   3   2   1    61    59    60       2.1380    0.0607 
R    3   1   2   2   3   2   1    61    62    63       1.9809    0.0649 
R    3   1   2   2   3   2   1    61    62    67       1.8675    0.0607 
R    3   1   2   2   3   2   1    62    63    64       1.9809    0.0711 
R    3   1   2   2   3   2   1    62    67    68       2.1118    0.0607 
R    3   1   2   2   3   2   1    62    67    69       2.0333    0.0607 
R    3   1   2   2   3   2   1    63    64    65       1.9897    0.0744 
R    3   1   2   2   3   2   1    63    64    66       1.9897    0.0744 
R    3   1   2   2   3   2   1    66    64    65       1.9897    0.0744 
R    3   1   2   2   3   2   1    67    62    63       1.8850    0.0753 
R    3   1   2   2   3   2   1    67    69    70       2.0944    0.0768 
R    3   1   2   2   3   2   1    69    67    68       2.1380    0.0607 
R    3   1   2   2   3   2   1    69    70    71       1.9809    0.0649 
R    3   1   2   2   3   2   1    69    70    75       1.8675    0.0607 
R    3   1   2   2   3   2   1    70    71    72       1.8850    0.0753 
R    3   1   2   2   3   2   1    70    75    76       2.1118    0.0607 
R    3   1   2   2   3   2   1    70    75    77       2.0333    0.0607 
R    3   1   2   2   3   2   1    71    72    73       2.0595    0.0859 
R    3   1   2   2   3   2   1    71    72    74       2.0595    0.0859 
R    3   1   2   2   3   2   1    74    72    73       2.1642    0.0543 
R    3   1   2   2   3   2   1    75    70    71       1.8850    0.0753 
R    3   1   2   2   3   2   1    75    77    78       2.0944    0.0768 
R    3   1   2   2   3   2   1    77    75    76       2.1380    0.0607 
R    3   1   2   2   3   2   1    77    78    79       1.8675    0.0607 
R    3   1   2   2   3   2   1    78    79    80       2.1118    0.0607 
R    3   1   2   2   3   2   1    78    79    81       2.0333    0.0607 
R    3   1   2   2   3   2   1    79    81    82       2.0944    0.0768 
R    3   1   2   2   3   2   1    81    79    80       2.1380    0.0607 
R    3   1   2   2   3   2   1    81    82    83       1.9809    0.0649 
R    3   1   2   2   3   2   1    81    82    84       1.8675    0.0607 
R    3   1   2   2   3   2   1    82    84    85       2.1118    0.0607 
R    3   1   2   2   3   2   1    82    84    86       2.0333    0.0607 
R    3   1   2   2   3   2   1    84    82    83       1.8850    0.0753 
R    3   1   2   2   3   2   1    84    86    87       2.0944    0.0768 
R    3   1   2   2   3   2   1    86    84    85       2.1380    0.0607 
R    3   1   2   2   3   2   1    86    87    88       1.9809    0.0649 
R    3   1   2   2   3   2   1    86    87    93       1.8675    0.0607 
R    3   1   2   2   3   2   1    87    88    89       1.9809    0.0711 
R    3   1   2   2   3   2   1    87    93    94       2.1118    0.0607 
R    3   1   2   2   3   2   1    87    93    95       2.0333    0.0607 
R    3   1   2   2   3   2   1    88    89    90       1.9827    0.0711 
R    3   1   2   2   3   2   1    89    90    91       1.9827    0.0711 
R    3   1   2   2   3   2   1    90    91    92       1.9199    0.0660 
R    3   1   2   2   3   2   1    93    87    88       1.8850    0.0753 
R    3   1   2   2   3   2   1    93    95    96       2.0944    0.0768 
R    3   1   2   2   3   2   1    95    93    94       2.1380    0.0607 
R    3   1   2   2   3   2   1    95    96    97       1.9809    0.0649 
R    3   1   2   2   3   2   1    95    96   101       1.8675    0.0607 
R    3   1   2   2   3   2   1    96    97    98       1.8850    0.0753 
R    3   1   2   2   3   2   1    96   101   102       2.1118    0.0607 
R    3   1   2   2   3   2   1    96   101   103       2.0333    0.0607 
R    3   1   2   2   3   2   1    97    98    99       2.0595    0.0859 
R    3   1   2   2   3   2   1    97    98   100       2.0595    0.0859 
R    3   1   2   2   3   2   1   100    98    99       2.1642    0.0543 
R    3   1   2   2   3   2   1   101    96    97       1.8850    0.0753 
R    3   1   2   2   3   2   1   101   103   104       2.0944    0.0768 
R    3   1   2   2   3   2   1   103   101   102       2.1380    0.0607 
R    3   1   2   2   3   2   1   103   104   105       1.9809    0.0649 
R    3   1   2   2   3   2   1   103   104   109       1.8675    0.0607 
R    3   1   2   2   3   2   1   104   105   106       1.9373    0.0744 
R    3   1   2   2   3   2   1   104   105   107       1.8937    0.0744 
R    3   1   2   2   3   2   1   104   109   110       2.1118    0.0607 
R    3   1   2   2   3   2   1   104   109   111       2.0333    0.0607 
R    3   1   2   2   3   2   1   105   106   108       1.9809    0.0711 
R    3   1   2   2   3   2   1   107   105   106       1.9897    0.0744 
R    3   1   2   2   3   2   1   109   104   105       1.8850    0.0753 
R    3   1   2   2   3   2   1   109   111   112       2.0944    0.0768 
R    3   1   2   2   3   2   1   111   109   110       2.1380    0.0607 
R    3   1   2   2   3   2   1   111   112   113       1.9809    0.0649 
R    3   1   2   2   3   2   1   111   112   118       1.8675    0.0607 
R    3   1   2   2   3   2   1   112   113   114       1.9809    0.0711 
R    3   1   2   2   3   2   1   112   118   119       2.1118    0.0607 
R    3   1   2   2   3   2   1   112   118   120       2.0333    0.0607 
R    3   1   2   2   3   2   1   113   114   115       1.8850    0.0753 
R    3   1   2   2   3   2   1   114   115   116       2.0595    0.0859 
R    3   1   2   2   3   2   1   114   115   117       2.0595    0.0859 
R    3   1   2   2   3   2   1   117   115   116       2.1642    0.0543 
R    3   1   2   2   3   2   1   118   112   113       1.8850    0.0753 
R    3   1   2   2   3   2   1   118   120   121       2.0944    0.0768 
R    3   1   2   2   3   2   1   120   118   119       2.1380    0.0607 
R    3   1   2   2   3   2   1   120   121   122       1.8675    0.0607 
R    3   1   2   2   3   2   1   121   122   123       2.1118    0.0607 
R    3   1   2   2   3   2   1   121   122   124       2.0333    0.0607 
R    3   1   2   2   3   2   1   122   124   125       2.0944    0.0768 
R    3   1   2   2   3   2   1   124   122   123       2.1380    0.0607 
R    3   1   2   2   3   2   1   124   125   126       1.9809    0.0649 
R    3   1   2   2   3   2   1   124   125   130       1.8675    0.0607 
R    3   1   2   2   3   2   1   125   126   127       1.9809    0.0711 
R    3   1   2   2   3   2   1   125   130   131       2.1118    0.0607 
R    3   1   2   2   3   2   1   125   130   132       2.0333    0.0607 
R    3   1   2   2   3   2   1   126   127   128       1.9897    0.0744 
R    3   1   2   2   3   2   1   126   127   129       1.9897    0.0744 
R    3   1   2   2   3   2   1   129   127   128       1.9897    0.0744 
R    3   1   2   2   3   2   1   130   125   126       1.8850    0.0753 
R    3   1   2   2   3   2   1   130   132   133       2.0944    0.0768 
R    3   1   2   2   3   2   1   132   130   131       2.1380    0.0607 
R    3   1   2   2   3   2   1   132   133   134       1.9809    0.0649 
R    3   1   2   2   3   2   1   132   133   138       1.8675    0.0607 
R    3   1   2   2   3   2   1   133   134   135       1.9809    0.0711 
R    3   1   2   2   3   2   1   133   138   139       2.1118    0.0607 
R    3   1   2   2   3   2   1   133   138   140       2.0333    0.0607 
R    3   1   2   2   3   2   1   134   135   136       1.9897    0.0744 
R    3   1   2   2   3   2   1   134   135   137       1.9897    0.0744 
R    3   1   2   2   3   2   1   137   135   136       1.9897    0.0744 
R    3   1   2   2   3   2   1   138   133   134       1.8850    0.0753 
R    3   1   2   2   3   2   1   138   140   141       2.0944    0.0768 
R    3   1   2   2   3   2   1   140   138   139       2.1380    0.0607 
R    3   1   2   2   3   2   1   140   141   142       1.8675    0.0607 
R    3   1   2   2   3   2   1   141   142   143       2.1118    0.0607 
R    3   1   2   2   3   2   1   141   142   144       2.0333    0.0607 
R    3   1   2   2   3   2   1   142   144   145       2.0944    0.0768 
R    3   1   2   2   3   2   1   144   142   143       2.1380    0.0607 
R    3   1   2   2   3   2   1   144   145   146       1.9809    0.0649 
R    3   1   2   2   3   2   1   144   145   147       1.8675    0.0607 
R    3   1   2   2   3   2   1   145   147   148       2.1118    0.0607 
R    3   1   2   2   3   2   1   145   147   149       2.0333    0.0607 
R    3   1   2   2   3   2   1   147   145   146       1.8850    0.0753 
R    3   1   2   2   3   2   1   147   149   150       2.0944    0.0768 
R    3   1   2   2   3   2   1   149   147   148       2.1380    0.0607 
R    3   1   2   2   3   2   1   149   150   151       1.8675    0.0607 
R    3   1   2   2   3   2   1   150   151   152       2.1118    0.0607 
R    3   1   2   2   3   2   1   150   151   153       2.0333    0.0607 
R    3   1   2   2   3   2   1   151   153   154       2.0944    0.0768 
R    3   1   2   2   3   2   1   153   151   152       2.1380    0.0607 
R    3   1   2   2   3   2   1   153   154   155       1.8675    0.0607 
R    3   1   2   2   3   2   1   154   155   156       2.1118    0.0607 
R    3   1   2   2   3   2   1   154   155   157       2.0333    0.0607 
R    3   1   2   2   3   2   1   155   157   158       2.0944    0.0768 
R    3   1   2   2   3   2   1   157   155   156       2.1380    0.0607 
R    3   1   2   2   3   2   1   157   158   159       1.8675    0.0607 
R    3   1   2   2   3   2   1   158   159   160       2.1118    0.0607 
R    3   1   2   2   3   2   1   158   159   161       2.0333    0.0607 
R    3   1   2   2   3   2   1   159   161   162       2.0944    0.0768 
R    3   1   2   2   3   2   1   161   159   160       2.1380    0.0607 
R    3   1   2   2   3   2   1   161   162   163       1.9809    0.0649 
R    3   1   2   2   3   2   1   161   162   170       1.8675    0.0607 
R    3   1   2   2   3   2   1   162   163   164       1.9809    0.0711 
R    3   1   2   2   3   2   1   162   170   171       2.1118    0.0607 
R    3   1   2   2   3   2   1   162   170   172       2.0333    0.0607 
R    3   1   2   2   3   2   1   163   164   165       1.9827    0.0711 
R    3   1   2   2   3   2   1   164   165   166       1.8762    0.0660 
R    3   1   2   2   3   2   1   165   166   167       2.0944    0.0688 
R    3   1   2   2   3   2   1   166   167   168       2.0944    0.0753 
R    3   1   2   2   3   2   1   166   167   169       2.0944    0.0753 
R    3   1   2   2   3   2   1   169   167   168       2.0944    0.0753 
R    3   1   2   2   3   2   1   170   162   163       1.8850    0.0753 
R    3   1   2   2   3   2   1   170   172   173       2.0944    0.0768 
R    3   1   2   2   3   2   1   172   170   171       2.1380    0.0607 
R    3   1   2   2   3   2   1   172   173   174       1.9809    0.0649 
R    3   1   2   2   3   2   1   172   173   178       1.8675    0.0607 
R    3   1   2   2   3   2   1   173   174   175       1.8850    0.0753 
R    3   1   2   2   3   2   1   173   178   179       2.1118    0.0607 
R    3   1   2   2   3   2   1   173   178   180       2.0333    0.0607 
R    3   1   2   2   3   2   1   174   175   176       2.1118    0.0649 
R    3   1   2   2   3   2   1   174   175   177       2.0333    0.0768 
R    3   1   2   2   3   2   1   177   175   176       2.1380    0.0627 
R    3   1   2   2   3   2   1   178   173   174       1.8850    0.0753 
R    3   1   2   2   3   2   1   178   180   181       2.0944    0.0768 
R    3   1   2   2   3   2   1   180   178   179       2.1380    0.0607 
R    3   1   2   2   3   2   1   180   181   182       1.9809    0.0649 
R    3   1   2   2   3   2   1   180   181   186       1.8675    0.0607 
R    3   1   2   2   3   2   1   181   182   183       1.9809    0.0711 
R    3   1   2   2   3   2   1   181   186   187       2.1118    0.0607 
R    3   1   2   2   3   2   1   181   186   188       2.0333    0.0607 
R    3   1   2   2   3   2   1   182   183   184       1.9897    0.0744 
R    3   1   2   2   3   2   1   182   183   185       1.9897    0.0744 
R    3   1   2   2   3   2   1   185   183   184       1.9897    0.0744 
R    3   1   2   2   3   2   1   186   181   182       1.8850    0.0753 
R    3   1   2   2   3   2   1   186   188   189       2.0944    0.0768 
R    3   1   2   2   3   2   1   188   186   187       2.1380    0.0607 
R    3   1   2   2   3   2   1   188   189   190       1.9809    0.0649 
R    3   1   2   2   3   2   1   188   189   193       1.8675    0.0607 
R    3   1   2   2   3   2   1   189   190   191       1.8937    0.0744 
R    3   1   2   2   3   2   1   189   190   192       1.8937    0.0744 
R    3   1   2   2   3   2   1   189   193   194       2.1118    0.0607 
R    3   1   2   2   3   2   1   189   193   195       2.0333    0.0607 
R    3   1   2   2   3   2   1   192   190   191       1.9897    0.0744 
R    3   1   2   2   3   2   1   193   189   190       1.8850    0.0753 
R    3   1   2   2   3   2   1   193   195   196       2.0944    0.0768 
R    3   1   2   2   3   2   1   195   193   194       2.1380    0.0607 
R    3   1   2   2   3   2   1   195   196   197       1.9809    0.0649 
R    3   1   2   2   3   2   1   195   196   198       1.8675    0.0607 
R    3   1   2   2   3   2   1   196   198   199       2.1118    0.0607 
R    3   1   2   2   3   2   1   196   198   200       2.0333    0.0607 
R    3   1   2   2   3   2   1   198   196   197       1.8850    0.0753 
R    3   1   2   2   3   2   1   198   200   201       2.0944    0.0768 
R    3   1   2   2   3   2   1   200   198   199       2.1380    0.0607 
R    3   1   2   2   3   2   1   200   201   204       1.9809    0.0649 
R    3   1   2   2   3   2   1   200   201   208       1.8675    0.0607 
R    3   1   2   2   3   2   1   201   208   209       2.1118    0.0607 
R    3   1   2   2   3   2   1   201   208   210       2.0333    0.0607 
R    3   1   2   2   3   2   1   202   203   204       2.1642    0.0803 
R    3   1   2   2   3   2   1   202   203   206       1.8500    0.0476 
R    3   1   2   2   3   2   1   203   204   201       1.9722    0.0711 
R    3   1   2   2   3   2   1   205   206   203       1.9199    0.0476 
R    3   1   2   2   3   2   1   205   207   202       1.9635    0.0476 
R    3   1   2   2   3   2   1   206   203   204       2.2689    0.0803 
R    3   1   2   2   3   2   1   207   202   203       1.8762    0.0476 
R    3   1   2   2   3   2   1   207   205   206       1.8151    0.0476 
R    3   1   2   2   3   2   1   208   201   204       1.8850    0.0753 
R    3   1   2   2   3   2   1   208   210   211       2.0944    0.0768 
R    3   1   2   2   3   2   1   210   208   209       2.1380    0.0607 
R    3   1   2   2   3   2   1   210   211   212       1.9809    0.0649 
R    3   1   2   2   3   2   1   210   211   214       1.8675    0.0607 
R    3   1   2   2   3   2   1   211   212   213       1.9216    0.0624 
R    3   1   2   2   3   2   1   211   214   215       2.1118    0.0607 
R    3   1   2   2   3   2   1   211   214   216       1.9635    0.1215 
R    3   1   2   2   3   2   1   214   211   212       1.8850    0.0753 
R    3   1   2   2   3   2   1   214   216   217       2.0420    0.0701 
R    3   1   2   2   3   2   1   214   216   218       2.0420    0.0701 
R    3   1   2   2   3   2   1   216   214   215       2.1380    0.0607 
R    3   1   2   2   3   2   1   216   217   221       1.8884    0.0768 
R    3   1   2   2   3   2   1   216   217   219       1.9338    0.0649 
R    3   1   2   2   3   2   1   216   218   220       1.9286    0.0649 
R    3   1   2   2   3   2   1   217   221   222       2.0595    0.0607 
R    3   1   2   2   3   2   1   217   221   223       2.0333    0.0607 
R    3   1   2   2   3   2   1   217   219   220       1.8937    0.0649 
R    3   1   2   2   3   2   1   218   216   217       1.9932    0.0543 
R    3   1   2   2   3   2   1   219   220   218       1.8937    0.0649 
R    3   1   2   2   3   2   1   221   217   219       1.9600    0.0753 
R    3   1   2   2   3   2   1   221   223   224       2.0944    0.0768 
R    3   1   2   2   3   2   1   223   221   222       2.1380    0.0607 
R    3   1   2   2   3   2   1   223   224   225       1.9809    0.0649 
R    3   1   2   2   3   2   1   223   224   229       1.8675    0.0607 
R    3   1   2   2   3   2   1   224   225   226       1.9809    0.0711 
R    3   1   2   2   3   2   1   224   229   230       2.1118    0.0607 
R    3   1   2   2   3   2   1   224   229   231       2.0333    0.0607 
R    3   1   2   2   3   2   1   225   226   227       1.9897    0.0744 
R    3   1   2   2   3   2   1   225   226   228       1.9897    0.0744 
R    3   1   2   2   3   2   1   228   226   227       1.9897    0.0744 
R    3   1   2   2   3   2   1   229   224   225       1.8850    0.0753 
R    3   1   2   2   3   2   1   229   231   232       2.0944    0.0768 
R    3   1   2   2   3   2   1   231   229   230       2.1380    0.0607 
R    3   1   2   2   3   2   1   231   232   233       1.9809    0.0649 
R    3   1   2   2   3   2   1   231   232   236       1.8675    0.0607 
R    3   1   2   2   3   2   1   232   233   234       1.9216    0.0624 
R    3   1   2   2   3   2   1   232   233   235       1.8937    0.0744 
R    3   1   2   2   3   2   1   232   236   237       2.1118    0.0607 
R    3   1   2   2   3   2   1   232   236   238       2.0333    0.0607 
R    3   1   2   2   3   2   1   235   233   234       1.9216    0.0624 
R    3   1   2   2   3   2   1   236   232   233       1.8850    0.0753 
R    3   1   2   2   3   2   1   236   238   239       2.0944    0.0768 
R    3   1   2   2   3   2   1   238   236   237       2.1380    0.0607 
R    3   1   2   2   3   2   1   238   239   240       1.9809    0.0649 
R    3   1   2   2   3   2   1   238   239   242       1.8675    0.0607 
R    3   1   2   2   3   2   1   239   240   241       1.9216    0.0624 
R    3   1   2   2   3   2   1   239   242   243       2.1118    0.0607 
R    3   1   2   2   3   2   1   239   242   244       2.0333    0.0607 
R    3   1   2   2   3   2   1   242   239   240       1.8850    0.0753 
R    3   1   2   2   3   2   1   242   244   245       2.0944    0.0768 
R    3   1   2   2   3   2   1   244   242   243       2.1380    0.0607 
R    3   1   2   2   3   2   1   244   245   248       1.9809    0.0649 
R    3   1   2   2   3   2   1   244   245   252       1.8675    0.0607 
R    3   1   2   2   3   2   1   245   252   253       2.1118    0.0607 
R    3   1   2   2   3   2   1   245   252   254       1.9635    0.1215 
R    3   1   2   2   3   2   1   246   247   248       2.1642    0.0803 
R    3   1   2   2   3   2   1   246   247   250       1.8500    0.0476 
R    3   1   2   2   3   2   1   247   248   245       1.9722    0.0711 
R    3   1   2   2   3   2   1   249   250   247       1.9199    0.0476 
R    3   1   2   2   3   2   1   249   251   246       1.9635    0.0476 
R    3   1   2   2   3   2   1   250   247   248       2.2689    0.0803 
R    3   1   2   2   3   2   1   251   246   247       1.8762    0.0476 
R    3   1   2   2   3   2   1   251   249   250       1.8151    0.0476 
R    3   1   2   2   3   2   1   252   245   248       1.8850    0.0753 
R    3   1   2   2   3   2   1   252   254   255       2.0420    0.0701 
R    3   1   2   2   3   2   1   252   254   256       2.0420    0.0701 
R    3   1   2   2   3   2   1   254   252   253       2.1380    0.0607 
R    3   1   2   2   3   2   1   254   255   259       1.8884    0.0768 
R    3   1   2   2   3   2   1   254   255   257       1.9338    0.0649 
R    3   1   2   2   3   2   1   254   256   258       1.9286    0.0649 
R    3   1   2   2   3   2   1   255   259   260       2.0595    0.0607 
R    3   1   2   2   3   2   1   255   259   261       2.0333    0.0607 
R    3   1   2   2   3   2   1   255   257   258       1.8937    0.0649 
R    3   1   2   2   3   2   1   256   254   255       1.9932    0.0543 
R    3   1   2   2   3   2   1   257   258   256       1.8937    0.0649 
R    3   1   2   2   3   2   1   259   255   257       1.9600    0.0753 
R    3   1   2   2   3   2   1   259   261   262       2.0944    0.0768 
R    3   1   2   2   3   2   1   261   259   260       2.1380    0.0607 
R    3   1   2   2   3   2   1   261   262   263       1.9809    0.0649 
R    3   1   2   2   3   2   1   261   262   264       1.8675    0.0607 
R    3   1   2   2   3   2   1   262   264   265       2.1118    0.0607 
R    3   1   2   2   3   2   1   262   264   266       2.0333    0.0607 
R    3   1   2   2   3   2   1   264   262   263       1.8850    0.0753 
R    3   1   2   2   3   2   1   264   266   267       2.0944    0.0768 
R    3   1   2   2   3   2   1   266   264   265       2.1380    0.0607 
R    3   1   2   2   3   2   1   266   267   268       1.9809    0.0649 
R    3   1   2   2   3   2   1   266   267   269       1.8675    0.0607 
R    3   1   2   2   3   2   1   267   269   270       2.1118    0.0607 
R    3   1   2   2   3   2   1   267   269   271       1.9635    0.1215 
R    3   1   2   2   3   2   1   269   267   268       1.8850    0.0753 
R    3   1   2   2   3   2   1   269   271   272       2.0420    0.0701 
R    3   1   2   2   3   2   1   269   271   273       2.0420    0.0701 
R    3   1   2   2   3   2   1   271   269   270       2.1380    0.0607 
R    3   1   2   2   3   2   1   271   272   276       1.8884    0.0768 
R    3   1   2   2   3   2   1   271   272   274       1.9338    0.0649 
R    3   1   2   2   3   2   1   271   273   275       1.9286    0.0649 
R    3   1   2   2   3   2   1   272   276   277       2.0595    0.0607 
R    3   1   2   2   3   2   1   272   276   278       2.0333    0.0607 
R    3   1   2   2   3   2   1   272   274   275       1.8937    0.0649 
R    3   1   2   2   3   2   1   273   271   272       1.9932    0.0543 
R    3   1   2   2   3   2   1   274   275   273       1.8937    0.0649 
R    3   1   2   2   3   2   1   276   272   274       1.9600    0.0753 
R    3   1   2   2   3   2   1   276   278   279       2.0944    0.0768 
R    3   1   2   2   3   2   1   278   276   277       2.1380    0.0607 
R    3   1   2   2   3   2   1   278   279   280       1.9809    0.0649 
R    3   1   2   2   3   2   1   278   279   283       1.8675    0.0607 
R    3   1   2   2   3   2   1   279   280   281       1.9216    0.0624 
R    3   1   2   2   3   2   1   279   280   282       1.8937    0.0744 
R    3   1   2   2   3   2   1   279   283   284       2.1118    0.0607 
R    3   1   2   2   3   2   1   279   283   285       2.0333    0.0607 
R    3   1   2   2   3   2   1   282   280   281       1.9216    0.0624 
R    3   1   2   2   3   2   1   283   279   280       1.8850    0.0753 
R    3   1   2   2   3   2   1   283   285   286       2.0944    0.0768 
R    3   1   2   2   3   2   1   285   283   284       2.1380    0.0607 
R    3   1   2   2   3   2   1   285   286   287       1.9809    0.0649 
R    3   1   2   2   3   2   1   285   286   291       1.8675    0.0607 
R    3   1   2   2   3   2   1   286   287   288       1.9809    0.0711 
R    3   1   2   2   3   2   1   286   291   292       2.1118    0.0607 
R    3   1   2   2   3   2   1   286   291   293       2.0333    0.0607 
R    3   1   2   2   3   2   1   287   288   289       1.9897    0.0744 
R    3   1   2   2   3   2   1   287   288   290       1.9897    0.0744 
R    3   1   2   2   3   2   1   290   288   289       1.9897    0.0744 
R    3   1   2   2   3   2   1   291   286   287       1.8850    0.0753 
R    3   1   2   2   3   2   1   291   293   294       2.0944    0.0768 
R    3   1   2   2   3   2   1   293   291   292       2.1380    0.0607 
R    3   1   2   2   3   2   1   293   294   295       1.9809    0.0649 
R    3   1   2   2   3   2   1   293   294   299       1.8675    0.0607 
R    3   1   2   2   3   2   1   294   295   296       1.9809    0.0711 
R    3   1   2   2   3   2   1   294   299   300       2.1118    0.0607 
R    3   1   2   2   3   2   1   294   299   301       1.9635    0.1215 
R    3   1   2   2   3   2   1   295   296   297       1.9984    0.0713 
R    3   1   2   2   3   2   1   296   297   298       1.6581    0.0932 
R    3   1   2   2   3   2   1   299   294   295       1.8850    0.0753 
R    3   1   2   2   3   2   1   299   301   302       2.0420    0.0701 
R    3   1   2   2   3   2   1   299   301   303       2.0420    0.0701 
R    3   1   2   2   3   2   1   301   299   300       2.1380    0.0607 
R    3   1   2   2   3   2   1   301   302   306       1.8884    0.0768 
R    3   1   2   2   3   2   1   301   302   304       1.9338    0.0649 
R    3   1   2   2   3   2   1   301   303   305       1.9286    0.0649 
R    3   1   2   2   3   2   1   302   306   307       2.0595    0.0607 
R    3   1   2   2   3   2   1   302   306   308       2.0333    0.0607 
R    3   1   2   2   3   2   1   302   304   305       1.8937    0.0649 
R    3   1   2   2   3   2   1   303   301   302       1.9932    0.0543 
R    3   1   2   2   3   2   1   304   305   303       1.8937    0.0649 
R    3   1   2   2   3   2   1   306   302   304       1.9600    0.0753 
R    3   1   2   2   3   2   1   306   308   309       2.0944    0.0768 
R    3   1   2   2   3   2   1   308   306   307       2.1380    0.0607 
R    3   1   2   2   3   2   1   308   309   310       1.9809    0.0649 
R    3   1   2   2   3   2   1   308   309   311       1.8675    0.0607 
R    3   1   2   2   3   2   1   309   311   312       2.1118    0.0607 
R    3   1   2   2   3   2   1   309   311   313       2.0333    0.0607 
R    3   1   2   2   3   2   1   311   309   310       1.8850    0.0753 
R    3   1   2   2   3   2   1   311   313   314       2.0944    0.0768 
R    3   1   2   2   3   2   1   313   311   312       2.1380    0.0607 
R    3   1   2   2   3   2   1   313   314   315       1.9809    0.0649 
R    3   1   2   2   3   2   1   313   314   318       1.8675    0.0607 
R    3   1   2   2   3   2   1   314   315   316       1.8937    0.0744 
R    3   1   2   2   3   2   1   314   315   317       1.8937    0.0744 
R    3   1   2   2   3   2   1   314   318   319       2.1118    0.0607 
R    3   1   2   2   3   2   1   314   318   320       2.0333    0.0607 
R    3   1   2   2   3   2   1   317   315   316       1.9897    0.0744 
R    3   1   2   2   3   2   1   318   314   315       1.8850    0.0753 
R    3   1   2   2   3   2   1   318   320   321       2.0944    0.0768 
R    3   1   2   2   3   2   1   320   318   319       2.1380    0.0607 
R    3   1   2   2   3   2   1   320   321   322       1.9809    0.0649 
R    3   1   2   2   3   2   1   320   321   326       1.8675    0.0607 
R    3   1   2   2   3   2   1   321   322   323       1.8850    0.0753 
R    3   1   2   2   3   2   1   321   326   327       2.1118    0.0607 
R    3   1   2   2   3   2   1   321   326   328       2.0333    0.0607 
R    3   1   2   2   3   2   1   322   323   324       2.1118    0.0649 
R    3   1   2   2   3   2   1   322   323   325       2.0333    0.0768 
R    3   1   2   2   3   2   1   325   323   324       2.1380    0.0627 
R    3   1   2   2   3   2   1   326   321   322       1.8850    0.0753 
R    3   1   2   2   3   2   1   326   328   329       2.0944    0.0768 
R    3   1   2   2   3   2   1   328   326   327       2.1380    0.0607 
R    3   1   2   2   3   2   1   328   329   330       1.9809    0.0649 
R    3   1   2   2   3   2   1   328   329   338       1.8675    0.0607 
R    3   1   2   2   3   2   1   329   330   331       1.8762    0.0755 
R    3   1   2   2   3   2   1   329   338   339       2.1118    0.0607 
R    3   1   2   2   3   2   1   329   338   340       2.0333    0.0607 
R    3   1   2   2   3   2   1   330   331   332       2.1345    0.0803 
R    3   1   2   2   3   2   1   330   331   333       2.1345    0.0803 
R    3   1   2   2   3   2   1   331   332   334       2.0944    0.0859 
R    3   1   2   2   3   2   1   331   333   335       2.0944    0.0859 
R    3   1   2   2   3   2   1   332   334   336       2.0944    0.0859 
R    3   1   2   2   3   2   1   333   331   332       2.0944    0.0859 
R    3   1   2   2   3   2   1   333   335   336       2.0944    0.0859 
R    3   1   2   2   3   2   1   334   336   337       2.0944    0.0808 
R    3   1   2   2   3   2   1   335   336   334       2.0944    0.0859 
R    3   1   2   2   3   2   1   335   336   337       2.0944    0.0808 
R    3   1   2   2   3   2   1   338   329   330       1.8850    0.0753 
R    3   1   2   2   3   2   1   338   340   341       2.0944    0.0768 
R    3   1   2   2   3   2   1   340   338   339       2.1380    0.0607 
R    3   1   2   2   3   2   1   340   341   342       1.9809    0.0649 
R    3   1   2   2   3   2   1   340   341   343       1.8675    0.0607 
R    3   1   2   2   3   2   1   341   343   344       2.1118    0.0607 
R    3   1   2   2   3   2   1   341   343   345       1.9635    0.1215 
R    3   1   2   2   3   2   1   343   341   342       1.8850    0.0753 
R    3   1   2   2   3   2   1   343   345   346       2.0420    0.0701 
R    3   1   2   2   3   2   1   343   345   347       2.0420    0.0701 
R    3   1   2   2   3   2   1   345   343   344       2.1380    0.0607 
R    3   1   2   2   3   2   1   345   346   350       1.8884    0.0768 
R    3   1   2   2   3   2   1   345   346   348       1.9338    0.0649 
R    3   1   2   2   3   2   1   345   347   349       1.9286    0.0649 
R    3   1   2   2   3   2   1   346   350   351       2.0595    0.0607 
R    3   1   2   2   3   2   1   346   350   352       2.0333    0.0607 
R    3   1   2   2   3   2   1   346   348   349       1.8937    0.0649 
R    3   1   2   2   3   2   1   347   345   346       1.9932    0.0543 
R    3   1   2   2   3   2   1   348   349   347       1.8937    0.0649 
R    3   1   2   2   3   2   1   350   346   348       1.9600    0.0753 
R    3   1   2   2   3   2   1   350   352   353       2.0944    0.0768 
R    3   1   2   2   3   2   1   352   350   351       2.1380    0.0607 
R    3   1   2   2   3   2   1   352   353   354       1.9809    0.0649 
R    3   1   2   2   3   2   1   352   353   358       1.8675    0.0607 
R    3   1   2   2   3   2   1   353   354   355       1.9809    0.0711 
R    3   1   2   2   3   2   1   353   358   359       2.1118    0.0607 
R    3   1   2   2   3   2   1   353   358   360       2.0333    0.0607 
R    3   1   2   2   3   2   1   354   355   356       1.9897    0.0744 
R    3   1   2   2   3   2   1   354   355   357       1.9897    0.0744 
R    3   1   2   2   3   2   1   357   355   356       1.9897    0.0744 
R    3   1   2   2   3   2   1   358   353   354       1.8850    0.0753 
R    3   1   2   2   3   2   1   358   360   361       2.0944    0.0768 
R    3   1   2   2   3   2   1   360   358   359       2.1380    0.0607 
R    3   1   2   2   3   2   1   360   361   362       1.9809    0.0649 
R    3   1   2   2   3   2   1   360   361   366       1.8675    0.0607 
R    3   1   2   2   3   2   1   361   362   363       1.8850    0.0753 
R    3   1   2   2   3   2   1   361   366   367       2.1118    0.0607 
R    3   1   2   2   3   2   1   361   366   368       2.0333    0.0607 
R    3   1   2   2   3   2   1   362   363   364       2.0595    0.0859 
R    3   1   2   2   3   2   1   362   363   365       2.0595    0.0859 
R    3   1   2   2   3   2   1   365   363   364       2.1642    0.0543 
R    3   1   2   2   3   2   1   366   361   362       1.8850    0.0753 
R    3   1   2   2   3   2   1   366   368   369       2.0944    0.0768 
R    3   1   2   2   3   2   1   368   366   367       2.1380    0.0607 
R    3   1   2   2   3   2   1   368   369   370       1.9809    0.0649 
R    3   1   2   2   3   2   1   368   369   374       1.8675    0.0607 
R    3   1   2   2   3   2   1   369   370   371       1.9809    0.0711 
R    3   1   2   2   3   2   1   369   374   375       2.1118    0.0607 
R    3   1   2   2   3   2   1   369   374   376       1.9635    0.1215 
R    3   1   2   2   3   2   1   370   371   372       1.9897    0.0744 
R    3   1   2   2   3   2   1   370   371   373       1.9897    0.0744 
R    3   1   2   2   3   2   1   373   371   372       1.9897    0.0744 
R    3   1   2   2   3   2   1   374   369   370       1.8850    0.0753 
R    3   1   2   2   3   2   1   374   376   377       2.0420    0.0701 
R    3   1   2   2   3   2   1   374   376   378       2.0420    0.0701 
R    3   1   2   2   3   2   1   376   374   375       2.1380    0.0607 
R    3   1   2   2   3   2   1   376   377   381       1.8884    0.0768 
R    3   1   2   2   3   2   1   376   377   379       1.9338    0.0649 
R    3   1   2   2   3   2   1   376   378   380       1.9286    0.0649 
R    3   1   2   2   3   2   1   377   381   382       2.0595    0.0607 
R    3   1   2   2   3   2   1   377   381   383       2.0333    0.0607 
R    3   1   2   2   3   2   1   377   379   380       1.8937    0.0649 
R    3   1   2   2   3   2   1   378   376   377       1.9932    0.0543 
R    3   1   2   2   3   2   1   379   380   378       1.8937    0.0649 
R    3   1   2   2   3   2   1   381   377   379       1.9600    0.0753 
R    3   1   2   2   3   2   1   381   383   384       2.0944    0.0768 
R    3   1   2   2   3   2   1   383   381   382       2.1380    0.0607 
R    3   1   2   2   3   2   1   383   384   385       1.8675    0.0607 
R    3   1   2   2   3   2   1   384   385   386       2.1118    0.0607 
R    3   1   2   2   3   2   1   384   385   387       2.0333    0.0607 
R    3   1   2   2   3   2   1   385   387   388       2.0944    0.0768 
R    3   1   2   2   3   2   1   387   385   386       2.1380    0.0607 
R    3   1   2   2   3   2   1   387   388   389       1.9809    0.0649 
R    3   1   2   2   3   2   1   387   388   391       1.8675    0.0607 
R    3   1   2   2   3   2   1   388   389   390       1.9216    0.0624 
R    3   1   2   2   3   2   1   388   391   392       2.1118    0.0607 
R    3   1   2   2   3   2   1   388   391   393       2.0333    0.0607 
R    3   1   2   2   3   2   1   391   388   389       1.8850    0.0753 
R    3   1   2   2   3   2   1   391   393   394       2.0944    0.0768 
R    3   1   2   2   3   2   1   393   391   392       2.1380    0.0607 
R    3   1   2   2   3   2   1   393   394   395       1.9809    0.0649 
R    3   1   2   2   3   2   1   393   394   396       1.8675    0.0607 
R    3   1   2   2   3   2   1   394   396   397       2.1118    0.0607 
R    3   1   2   2   3   2   1   394   396   398       2.0333    0.0607 
R    3   1   2   2   3   2   1   396   394   395       1.8850    0.0753 
R    3   1   2   2   3   2   1   396   398   399       2.0944    0.0768 
R    3   1   2   2   3   2   1   398   396   397       2.1380    0.0607 
R    3   1   2   2   3   2   1   398   399   400       1.9809    0.0649 
R    3   1   2   2   3   2   1   398   399   405       1.8675    0.0607 
R    3   1   2   2   3   2   1   399   400   401       1.9809    0.0711 
R    3   1   2   2   3   2   1   399   405   406       2.1118    0.0607 
R    3   1   2   2   3   2   1   399   405   407       1.9635    0.1215 
R    3   1   2   2   3   2   1   400   401   402       1.8850    0.0753 
R    3   1   2   2   3   2   1   401   402   403       2.0595    0.0859 
R    3   1   2   2   3   2   1   401   402   404       2.0595    0.0859 
R    3   1   2   2   3   2   1   404   402   403       2.1642    0.0543 
R    3   1   2   2   3   2   1   405   399   400       1.8850    0.0753 
R    3   1   2   2   3   2   1   405   407   408       2.0420    0.0701 
R    3   1   2   2   3   2   1   405   407   409       2.0420    0.0701 
R    3   1   2   2   3   2   1   407   405   406       2.1380    0.0607 
R    3   1   2   2   3   2   1   407   408   412       1.8884    0.0768 
R    3   1   2   2   3   2   1   407   408   410       1.9338    0.0649 
R    3   1   2   2   3   2   1   407   409   411       1.9286    0.0649 
R    3   1   2   2   3   2   1   408   412   413       2.0595    0.0607 
R    3   1   2   2   3   2   1   408   412   414       1.9635    0.1215 
R    3   1   2   2   3   2   1   408   410   411       1.8937    0.0649 
R    3   1   2   2   3   2   1   409   407   408       1.9932    0.0543 
R    3   1   2   2   3   2   1   410   411   409       1.8937    0.0649 
R    3   1   2   2   3   2   1   412   408   410       1.9600    0.0753 
R    3   1   2   2   3   2   1   412   414   415       2.0420    0.0701 
R    3   1   2   2   3   2   1   412   414   416       2.0420    0.0701 
R    3   1   2   2   3   2   1   414   412   413       2.1380    0.0607 
R    3   1   2   2   3   2   1   414   415   419       1.8884    0.0768 
R    3   1   2   2   3   2   1   414   415   417       1.9338    0.0649 
R    3   1   2   2   3   2   1   414   416   418       1.9286    0.0649 
R    3   1   2   2   3   2   1   415   419   420       2.0595    0.0607 
R    3   1   2   2   3   2   1   415   419   421       2.0333    0.0607 
R    3   1   2   2   3   2   1   415   417   418       1.8937    0.0649 
R    3   1   2   2   3   2   1   416   414   415       1.9932    0.0543 
R    3   1   2   2   3   2   1   417   418   416       1.8937    0.0649 
R    3   1   2   2   3   2   1   419   415   417       1.9600    0.0753 
R    3   1   2   2   3   2   1   419   421   422       2.0944    0.0768 
R    3   1   2   2   3   2   1   421   419   420       2.1380    0.0607 
R    3   1   2   2   3   2   1   421   422   423       1.9809    0.0649 
R    3   1   2   2   3   2   1   421   422   428       1.8675    0.0607 
R    3   1   2   2   3   2   1   422   423   424       1.9809    0.0711 
R    3   1   2   2   3   2   1   422   428   429       2.1118    0.0607 
R    3   1   2   2   3   2   1   422   428   430       2.0333    0.0607 
R    3   1   2   2   3   2   1   423   424   425       1.9827    0.0711 
R    3   1   2   2   3   2   1   424   425   426       1.9827    0.0711 
R    3   1   2   2   3   2   1   425   426   427       1.9199    0.0660 
R    3   1   2   2   3   2   1   428   422   423       1.8850    0.0753 
R    3   1   2   2   3   2   1   428   430   431       2.0944    0.0768 
R    3   1   2   2   3   2   1   430   428   429       2.1380    0.0607 
R    3   1   2   2   3   2   1   430   431   432       1.9809    0.0649 
R    3   1   2   2   3   2   1   430   431   437       1.8675    0.0607 
R    3   1   2   2   3   2   1   431   432   433       1.9809    0.0711 
R    3   1   2   2   3   2   1   431   437   438       2.1118    0.0607 
R    3   1   2   2   3   2   1   431   437   439       2.0333    0.0607 
R    3   1   2   2   3   2   1   432   433   434       1.8850    0.0753 
R    3   1   2   2   3   2   1   433   434   435       2.1118    0.0649 
R    3   1   2   2   3   2   1   433   434   436       2.0333    0.0768 
R    3   1   2   2   3   2   1   436   434   435       2.1380    0.0627 
R    3   1   2   2   3   2   1   437   431   432       1.8850    0.0753 
R    3   1   2   2   3   2   1   437   439   440       2.0944    0.0768 
R    3   1   2   2   3   2   1   439   437   438       2.1380    0.0607 
R    3   1   2   2   3   2   1   439   440   441       1.9809    0.0649 
R    3   1   2   2   3   2   1   439   440   443       1.8675    0.0607 
R    3   1   2   2   3   2   1   440   441   442       1.9635    0.0713 
R    3   1   2   2   3   2   1   440   443   444       2.1118    0.0607 
R    3   1   2   2   3   2   1   440   443   445       2.0333    0.0607 
R    3   1   2   2   3   2   1   443   440   441       1.8850    0.0753 
R    3   1   2   2   3   2   1   443   445   446       2.0944    0.0768 
R    3   1   2   2   3   2   1   445   443   444       2.1380    0.0607 
R    3   1   2   2   3   2   1   445   446   449       1.9809    0.0649 
R    3   1   2   2   3   2   1   445   446   453       1.8675    0.0607 
R    3   1   2   2   3   2   1   446   453   454       2.1118    0.0607 
R    3   1   2   2   3   2   1   446   453   455       1.9635    0.1215 
R    3   1   2   2   3   2   1   447   448   449       2.1642    0.0803 
R    3   1   2   2   3   2   1   447   448   451       1.8500    0.0476 
R    3   1   2   2   3   2   1   448   449   446       1.9722    0.0711 
R    3   1   2   2   3   2   1   450   451   448       1.9199    0.0476 
R    3   1   2   2   3   2   1   450   452   447       1.9635    0.0476 
R    3   1   2   2   3   2   1   451   448   449       2.2689    0.0803 
R    3   1   2   2   3   2   1   452   447   448       1.8762    0.0476 
R    3   1   2   2   3   2   1   452   450   451       1.8151    0.0476 
R    3   1   2   2   3   2   1   453   446   449       1.8850    0.0753 
R    3   1   2   2   3   2   1   453   455   456       2.0420    0.0701 
R    3   1   2   2   3   2   1   453   455   457       2.0420    0.0701 
R    3   1   2   2   3   2   1   455   453   454       2.1380    0.0607 
R    3   1   2   2   3   2   1   455   456   460       1.8884    0.0768 
R    3   1   2   2   3   2   1   455   456   458       1.9338    0.0649 
R    3   1   2   2   3   2   1   455   457   459       1.9286    0.0649 
R    3   1   2   2   3   2   1   456   460   461       2.0595    0.0607 
R    3   1   2   2   3   2   1   456   460   462       2.0333    0.0607 
R    3   1   2   2   3   2   1   456   458   459       1.8937    0.0649 
R    3   1   2   2   3   2   1   457   455   456       1.9932    0.0543 
R    3   1   2   2   3   2   1   458   459   457       1.8937    0.0649 
R    3   1   2   2   3   2   1   460   456   458       1.9600    0.0753 
R    3   1   2   2   3   2   1   460   462   463       2.0944    0.0768 
R    3   1   2   2   3   2   1   462   460   461       2.1380    0.0607 
R    3   1   2   2   3   2   1   462   463   464       1.9809    0.0649 
R    3   1   2   2   3   2   1   462   463   466       1.8675    0.0607 
R    3   1   2   2   3   2   1   463   464   465       1.9635    0.0713 
R    3   1   2   2   3   2   1   463   466   467       2.1118    0.0607 
R    3   1   2   2   3   2   1   463   466   468       1.9635    0.1215 
R    3   1   2   2   3   2   1   466   463   464       1.8850    0.0753 
R    3   1   2   2   3   2   1   466   468   469       2.0420    0.0701 
R    3   1   2   2   3   2   1   466   468   470       2.0420    0.0701 
R    3   1   2   2   3   2   1   468   466   467       2.1380    0.0607 
R    3   1   2   2   3   2   1   468   469   473       1.8884    0.0768 
R    3   1   2   2   3   2   1   468   469   471       1.9338    0.0649 
R    3   1   2   2   3   2   1   468   470   472       1.9286    0.0649 
R    3   1   2   2   3   2   1   469   473   474       2.0595    0.0607 
R    3   1   2   2   3   2   1   469   473   475       2.0333    0.0607 
R    3   1   2   2   3   2   1   469   471   472       1.8937    0.0649 
R    3   1   2   2   3   2   1   470   468   469       1.9932    0.0543 
R    3   1   2   2   3   2   1   471   472   470       1.8937    0.0649 
R    3   1   2   2   3   2   1   473   469   471       1.9600    0.0753 
R    3   1   2   2   3   2   1   473   475   476       2.0944    0.0768 
R    3   1   2   2   3   2   1   475   473   474       2.1380    0.0607 
R    3   1   2   2   3   2   1   475   476   477       1.8675    0.0607 
R    3   1   2   2   3   2   1   476   477   478       2.1118    0.0607 
R    3   1   2   2   3   2   1   476   477   479       2.0333    0.0607 
R    3   1   2   2   3   2   1   477   479   480       2.0944    0.0768 
R    3   1   2   2   3   2   1   479   477   478       2.1380    0.0607 
R    3   1   2   2   3   2   1   479   480   481       1.9809    0.0649 
R    3   1   2   2   3   2   1   479   480   484       1.8675    0.0607 
R    3   1   2   2   3   2   1   480   481   482       1.8937    0.0744 
R    3   1   2   2   3   2   1   480   481   483       1.8937    0.0744 
R    3   1   2   2   3   2   1   480   484   485       2.1118    0.0607 
R    3   1   2   2   3   2   1   480   484   486       1.9635    0.1215 
R    3   1   2   2   3   2   1   483   481   482       1.9897    0.0744 
R    3   1   2   2   3   2   1   484   480   481       1.8850    0.0753 
R    3   1   2   2   3   2   1   484   486   487       2.0420    0.0701 
R    3   1   2   2   3   2   1   484   486   488       2.0420    0.0701 
R    3   1   2   2   3   2   1   486   484   485       2.1380    0.0607 
R    3   1   2   2   3   2   1   486   487   491       1.8884    0.0768 
R    3   1   2   2   3   2   1   486   487   489       1.9338    0.0649 
R    3   1   2   2   3   2   1   486   488   490       1.9286    0.0649 
R    3   1   2   2   3   2   1   487   491   492       2.0595    0.0607 
R    3   1   2   2   3   2   1   487   491   493       2.0333    0.0607 
R    3   1   2   2   3   2   1   487   489   490       1.8937    0.0649 
R    3   1   2   2   3   2   1   488   486   487       1.9932    0.0543 
R    3   1   2   2   3   2   1   489   490   488       1.8937    0.0649 
R    3   1   2   2   3   2   1   491   487   489       1.9600    0.0753 
R    3   1   2   2   3   2   1   491   493   494       2.0944    0.0768 
R    3   1   2   2   3   2   1   493   491   492       2.1380    0.0607 
R    3   1   2   2   3   2   1   493   494   495       1.9809    0.0649 
R    3   1   2   2   3   2   1   493   494   500       1.8675    0.0607 
R    3   1   2   2   3   2   1   494   495   496       1.9809    0.0711 
R    3   1   2   2   3   2   1   494   500   501       2.1118    0.0607 
R    3   1   2   2   3   2   1   494   500   502       2.0333    0.0607 
R    3   1   2   2   3   2   1   495   496   497       1.8850    0.0753 
R    3   1   2   2   3   2   1   496   497   498       2.1118    0.0649 
R    3   1   2   2   3   2   1   496   497   499       2.0333    0.0768 
R    3   1   2   2   3   2   1   499   497   498       2.1380    0.0627 
R    3   1   2   2   3   2   1   500   494   495       1.8850    0.0753 
R    3   1   2   2   3   2   1   500   502   503       2.0944    0.0768 
R    3   1   2   2   3   2   1   502   500   501       2.1380    0.0607 
R    3   1   2   2   3   2   1   502   503   504       1.8675    0.0607 
R    3   1   2   2   3   2   1   503   504   505       2.1118    0.0607 
R    3   1   2   2   3   2   1   503   504   506       2.0333    0.0607 
R    3   1   2   2   3   2   1   504   506   507       2.0944    0.0768 
R    3   1   2   2   3   2   1   506   504   505       2.1380    0.0607 
R    3   1   2   2   3   2   1   506   507   508       1.9809    0.0649 
R    3   1   2   2   3   2   1   506   507   511       1.8675    0.0607 
R    3   1   2   2   3   2   1   507   508   509       1.9216    0.0624 
R    3   1   2   2   3   2   1   507   508   510       1.8937    0.0744 
R    3   1   2   2   3   2   1   507   511   512       2.1118    0.0607 
R    3   1   2   2   3   2   1   507   511   513       2.0333    0.0607 
R    3   1   2   2   3   2   1   510   508   509       1.9216    0.0624 
R    3   1   2   2   3   2   1   511   507   508       1.8850    0.0753 
R    3   1   2   2   3   2   1   511   513   514       2.0944    0.0768 
R    3   1   2   2   3   2   1   513   511   512       2.1380    0.0607 
R    3   1   2   2   3   2   1   513   514   515       1.9809    0.0649 
R    3   1   2   2   3   2   1   513   514   517       1.8675    0.0607 
R    3   1   2   2   3   2   1   514   515   516       1.9216    0.0624 
R    3   1   2   2   3   2   1   514   517   518       2.1118    0.0607 
R    3   1   2   2   3   2   1   514   517   519       1.9635    0.1215 
R    3   1   2   2   3   2   1   517   514   515       1.8850    0.0753 
R    3   1   2   2   3   2   1   517   519   520       2.0420    0.0701 
R    3   1   2   2   3   2   1   517   519   521       2.0420    0.0701 
R    3   1   2   2   3   2   1   519   517   518       2.1380    0.0607 
R    3   1   2   2   3   2   1   519   520   524       1.8884    0.0768 
R    3   1   2   2   3   2   1   519   520   522       1.9338    0.0649 
R    3   1   2   2   3   2   1   519   521   523       1.9286    0.0649 
R    3   1   2   2   3   2   1   520   524   525       2.0595    0.0607 
R    3   1   2   2   3   2   1   520   524   526       2.0333    0.0607 
R    3   1   2   2   3   2   1   520   522   523       1.8937    0.0649 
R    3   1   2   2   3   2   1   521   519   520       1.9932    0.0543 
R    3   1   2   2   3   2   1   522   523   521       1.8937    0.0649 
R    3   1   2   2   3   2   1   524   520   522       1.9600    0.0753 
R    3   1   2   2   3   2   1   524   526   527       2.0944    0.0768 
R    3   1   2   2   3   2   1   526   524   525       2.1380    0.0607 
R    3   1   2   2   3   2   1   526   527   528       1.9809    0.0649 
R    3   1   2   2   3   2   1   526   527   529       1.8675    0.0607 
R    3   1   2   2   3   2   1   527   529   530       2.1118    0.0607 
R    3   1   2   2   3   2   1   527   529   531       1.9635    0.1215 
R    3   1   2   2   3   2   1   529   527   528       1.8850    0.0753 
R    3   1   2   2   3   2   1   529   531   532       2.0420    0.0701 
R    3   1   2   2   3   2   1   529   531   533       2.0420    0.0701 
R    3   1   2   2   3   2   1   531   529   530       2.1380    0.0607 
R    3   1   2   2   3   2   1   531   532   536       1.8884    0.0768 
R    3   1   2   2   3   2   1   531   532   534       1.9338    0.0649 
R    3   1   2   2   3   2   1   531   533   535       1.9286    0.0649 
R    3   1   2   2   3   2   1   532   536   537       2.0595    0.0607 
R    3   1   2   2   3   2   1   532   536   538       2.0333    0.0607 
R    3   1   2   2   3   2   1   532   534   535       1.8937    0.0649 
R    3   1   2   2   3   2   1   533   531   532       1.9932    0.0543 
R    3   1   2   2   3   2   1   534   535   533       1.8937    0.0649 
R    3   1   2   2   3   2   1   536   532   534       1.9600    0.0753 
R    3   1   2   2   3   2   1   536   538   539       2.0944    0.0768 
R    3   1   2   2   3   2   1   538   536   537       2.1380    0.0607 
R    3   1   2   2   3   2   1   538   539   540       1.9809    0.0649 
R    3   1   2   2   3   2   1   538   539   543       1.8675    0.0607 
R    3   1   2   2   3   2   1   539   540   541       1.8937    0.0744 
R    3   1   2   2   3   2   1   539   540   542       1.8937    0.0744 
R    3   1   2   2   3   2   1   539   543   544       2.1118    0.0607 
R    3   1   2   2   3   2   1   539   543   545       1.9635    0.1215 
R    3   1   2   2   3   2   1   542   540   541       1.9897    0.0744 
R    3   1   2   2   3   2   1   543   539   540       1.8850    0.0753 
R    3   1   2   2   3   2   1   543   545   546       2.0420    0.0701 
R    3   1   2   2   3   2   1   543   545   547       2.0420    0.0701 
R    3   1   2   2   3   2   1   545   543   544       2.1380    0.0607 
R    3   1   2   2   3   2   1   545   546   550       1.8884    0.0768 
R    3   1   2   2   3   2   1   545   546   548       1.9338    0.0649 
R    3   1   2   2   3   2   1   545   547   549       1.9286    0.0649 
R    3   1   2   2   3   2   1   546   550   551       2.0595    0.0607 
R    3   1   2   2   3   2   1   546   550   552       2.0333    0.0607 
R    3   1   2   2   3   2   1   546   548   549       1.8937    0.0649 
R    3   1   2   2   3   2   1   547   545   546       1.9932    0.0543 
R    3   1   2   2   3   2   1   548   549   547       1.8937    0.0649 
R    3   1   2   2   3   2   1   550   546   548       1.9600    0.0753 
R    3   1   2   2   3   2   1   550   552   553       2.0944    0.0768 
R    3   1   2   2   3   2   1   552   550   551       2.1380    0.0607 
R    3   1   2   2   3   2   1   552   553   554       1.9809    0.0649 
R    3   1   2   2   3   2   1   552   553   562       1.8675    0.0607 
R    3   1   2   2   3   2   1   553   554   555       1.8762    0.0755 
R    3   1   2   2   3   2   1   553   562   563       2.1118    0.0607 
R    3   1   2   2   3   2   1   553   562   564       2.0333    0.0607 
R    3   1   2   2   3   2   1   554   555   556       2.1345    0.0803 
R    3   1   2   2   3   2   1   554   555   557       2.1345    0.0803 
R    3   1   2   2   3   2   1   555   556   558       2.0944    0.0859 
R    3   1   2   2   3   2   1   555   557   559       2.0944    0.0859 
R    3   1   2   2   3   2   1   556   558   560       2.0944    0.0859 
R    3   1   2   2   3   2   1   557   555   556       2.0944    0.0859 
R    3   1   2   2   3   2   1   557   559   560       2.0944    0.0859 
R    3   1   2   2   3   2   1   558   560   561       2.0944    0.0808 
R    3   1   2   2   3   2   1   559   560   558       2.0944    0.0859 
R    3   1   2   2   3   2   1   559   560   561       2.0944    0.0808 
R    3   1   2   2   3   2   1   562   553   554       1.8850    0.0753 
R    3   1   2   2   3   2   1   562   564   565       2.0944    0.0768 
R    3   1   2   2   3   2   1   564   562   563       2.1380    0.0607 
R    3   1   2   2   3   2   1   564   565   566       1.8675    0.0607 
R    3   1   2   2   3   2   1   565   566   567       2.1118    0.0607 
R    3   1   2   2   3   2   1   565   566   568       2.0333    0.0607 
R    3   1   2   2   3   2   1   566   568   569       2.0944    0.0768 
R    3   1   2   2   3   2   1   568   566   567       2.1380    0.0607 
R    3   1   2   2   3   2   1   568   569   570       1.9809    0.0649 
R    3   1   2   2   3   2   1   568   569   578       1.8675    0.0607 
R    3   1   2   2   3   2   1   569   570   571       1.8762    0.0755 
R    3   1   2   2   3   2   1   569   578   579       2.1118    0.0607 
R    3   1   2   2   3   2   1   569   578   580       2.0333    0.0607 
R    3   1   2   2   3   2   1   570   571   572       2.1345    0.0803 
R    3   1   2   2   3   2   1   570   571   573       2.1345    0.0803 
R    3   1   2   2   3   2   1   571   572   574       2.0944    0.0859 
R    3   1   2   2   3   2   1   571   573   575       2.0944    0.0859 
R    3   1   2   2   3   2   1   572   574   576       2.0944    0.0859 
R    3   1   2   2   3   2   1   573   571   572       2.0944    0.0859 
R    3   1   2   2   3   2   1   573   575   576       2.0944    0.0859 
R    3   1   2   2   3   2   1   574   576   577       2.0944    0.0808 
R    3   1   2   2   3   2   1   575   576   574       2.0944    0.0859 
R    3   1   2   2   3   2   1   575   576   577       2.0944    0.0808 
R    3   1   2   2   3   2   1   578   569   570       1.8850    0.0753 
R    3   1   2   2   3   2   1   578   580   581       2.0944    0.0768 
R    3   1   2   2   3   2   1   580   578   579       2.1380    0.0607 
R    3   1   2   2   3   2   1   580   581   582       1.9809    0.0649 
R    3   1   2   2   3   2   1   580   581   589       1.8675    0.0607 
R    3   1   2   2   3   2   1   581   582   583       1.8762    0.0755 
R    3   1   2   2   3   2   1   581   589   590       2.1118    0.0607 
R    3   1   2   2   3   2   1   581   589   591       2.0333    0.0607 
R    3   1   2   2   3   2   1   582   583   584       2.1345    0.0803 
R    3   1   2   2   3   2   1   582   583   585       2.1345    0.0803 
R    3   1   2   2   3   2   1   583   584   586       2.0944    0.0859 
R    3   1   2   2   3   2   1   583   585   587       2.0944    0.0859 
R    3   1   2   2   3   2   1   584   586   588       2.0944    0.0859 
R    3   1   2   2   3   2   1   585   583   584       2.0944    0.0859 
R    3   1   2   2   3   2   1   585   587   588       2.0944    0.0859 
R    3   1   2   2   3   2   1   587   588   586       2.0944    0.0859 
R    3   1   2   2   3   2   1   589   581   582       1.8850    0.0753 
R    3   1   2   2   3   2   1   589   591   592       2.0944    0.0768 
R    3   1   2   2   3   2   1   591   589   590       2.1380    0.0607 
R    3   1   2   2   3   2   1   591   592   593       1.8675    0.0607 
R    3   1   2   2   3   2   1   592   593   594       2.1118    0.0607 
R    3   1   2   2   3   2   1   592   593   595       2.0333    0.0607 
R    3   1   2   2   3   2   1   593   595   596       2.0944    0.0768 
R    3   1   2   2   3   2   1   595   593   594       2.1380    0.0607 
R    3   1   2   2   3   2   1   595   596   597       1.8675    0.0607 
R    3   1   2   2   3   2   1   596   597   598       2.1118    0.0607 
R    3   1   2   2   3   2   1   596   597   599       2.0333    0.0607 
R    3   1   2   2   3   2   1   597   599   600       2.0944    0.0768 
R    3   1   2   2   3   2   1   599   597   598       2.1380    0.0607 
R    3   1   2   2   3   2   1   599   600   601       1.8675    0.0607 
R    3   1   2   2   3   2   1   600   601   602       2.1118    0.0607 
R    3   1   2   2   3   2   1   600   601   603       2.0333    0.0607 
R    3   1   2   2   3   2   1   601   603   604       2.0944    0.0768 
R    3   1   2   2   3   2   1   603   601   602       2.1380    0.0607 
R    3   1   2   2   3   2   1   603   604   605       1.9809    0.0649 
R    3   1   2   2   3   2   1   603   604   613       1.8675    0.0607 
R    3   1   2   2   3   2   1   604   605   606       1.8762    0.0755 
R    3   1   2   2   3   2   1   604   613   614       2.1118    0.0607 
R    3   1   2   2   3   2   1   604   613   615       2.0333    0.0607 
R    3   1   2   2   3   2   1   605   606   607       2.1345    0.0803 
R    3   1   2   2   3   2   1   605   606   608       2.1345    0.0803 
R    3   1   2   2   3   2   1   606   607   609       2.0944    0.0859 
R    3   1   2   2   3   2   1   606   608   610       2.0944    0.0859 
R    3   1   2   2   3   2   1   607   609   611       2.0944    0.0859 
R    3   1   2   2   3   2   1   608   606   607       2.0944    0.0859 
R    3   1   2   2   3   2   1   608   610   611       2.0944    0.0859 
R    3   1   2   2   3   2   1   609   611   612       2.0944    0.0808 
R    3   1   2   2   3   2   1   610   611   609       2.0944    0.0859 
R    3   1   2   2   3   2   1   610   611   612       2.0944    0.0808 
R    3   1   2   2   3   2   1   613   604   605       1.8850    0.0753 
R    3   1   2   2   3   2   1   613   615   616       2.0944    0.0768 
R    3   1   2   2   3   2   1   615   613   614       2.1380    0.0607 
R    3   1   2   2   3   2   1   615   616   617       1.9809    0.0649 
R    3   1   2   2   3   2   1   615   616   625       1.8675    0.0607 
R    3   1   2   2   3   2   1   616   617   618       1.8762    0.0755 
R    3   1   2   2   3   2   1   616   625   626       2.1118    0.0607 
R    3   1   2   2   3   2   1   616   625   627       2.0333    0.0607 
R    3   1   2   2   3   2   1   617   618   619       2.1345    0.0803 
R    3   1   2   2   3   2   1   617   618   620       2.1345    0.0803 
R    3   1   2   2   3   2   1   618   619   621       2.0944    0.0859 
R    3   1   2   2   3   2   1   618   620   622       2.0944    0.0859 
R    3   1   2   2   3   2   1   619   621   623       2.0944    0.0859 
R    3   1   2   2   3   2   1   620   618   619       2.0944    0.0859 
R    3   1   2   2   3   2   1   620   622   623       2.0944    0.0859 
R    3   1   2   2   3   2   1   621   623   624       2.0944    0.0808 
R    3   1   2   2   3   2   1   622   623   621       2.0944    0.0859 
R    3   1   2   2   3   2   1   622   623   624       2.0944    0.0808 
R    3   1   2   2   3   2   1   625   616   617       1.8850    0.0753 
R    3   1   2   2   3   2   1   625   627   628       2.0944    0.0768 
R    3   1   2   2   3   2   1   627   625   626       2.1380    0.0607 
R    3   1   2   2   3   2   1   627   628   629       1.9809    0.0649 
R    3   1   2   2   3   2   1   627   628   631       1.8675    0.0607 
R    3   1   2   2   3   2   1   628   629   630       1.9216    0.0624 
R    3   1   2   2   3   2   1   628   631   632       2.1118    0.0607 
R    3   1   2   2   3   2   1   628   631   633       2.0333    0.0607 
R    3   1   2   2   3   2   1   631   628   629       1.8850    0.0753 
R    3   1   2   2   3   2   1   631   633   634       2.0944    0.0768 
R    3   1   2   2   3   2   1   633   631   632       2.1380    0.0607 
R    3   1   2   2   3   2   1   633   634   635       1.9809    0.0649 
R    3   1   2   2   3   2   1   633   634   637       1.8675    0.0607 
R    3   1   2   2   3   2   1   634   635   636       1.9635    0.0713 
R    3   1   2   2   3   2   1   634   637   638       2.1118    0.0607 
R    3   1   2   2   3   2   1   634   637   639       2.0333    0.0607 
R    3   1   2   2   3   2   1   637   634   635       1.8850    0.0753 
R    3   1   2   2   3   2   1   637   639   640       2.0944    0.0768 
R    3   1   2   2   3   2   1   639   637   638       2.1380    0.0607 
R    3   1   2   2   3   2   1   639   640   641       1.9809    0.0649 
R    3   1   2   2   3   2   1   639   640   648       1.8675    0.0607 
R    3   1   2   2   3   2   1   640   641   642       1.9809    0.0711 
R    3   1   2   2   3   2   1   640   648   649       2.1118    0.0607 
R    3   1   2   2   3   2   1   640   648   650       2.0333    0.0607 
R    3   1   2   2   3   2   1   641   642   643       1.9827    0.0711 
R    3   1   2   2   3   2   1   642   643   644       1.8762    0.0660 
R    3   1   2   2   3   2   1   643   644   645       2.0944    0.0688 
R    3   1   2   2   3   2   1   644   645   646       2.0944    0.0753 
R    3   1   2   2   3   2   1   644   645   647       2.0944    0.0753 
R    3   1   2   2   3   2   1   647   645   646       2.0944    0.0753 
R    3   1   2   2   3   2   1   648   640   641       1.8850    0.0753 
R    3   1   2   2   3   2   1   648   650   651       2.0944    0.0768 
R    3   1   2   2   3   2   1   650   648   649       2.1380    0.0607 
R    3   1   2   2   3   2   1   650   651   652       1.9809    0.0649 
R    3   1   2   2   3   2   1   650   651   655       1.8675    0.0607 
R    3   1   2   2   3   2   1   651   652   653       1.8937    0.0744 
R    3   1   2   2   3   2   1   651   652   654       1.8937    0.0744 
R    3   1   2   2   3   2   1   651   655   656       2.1118    0.0607 
R    3   1   2   2   3   2   1   651   655   657       2.0333    0.0607 
R    3   1   2   2   3   2   1   654   652   653       1.9897    0.0744 
R    3   1   2   2   3   2   1   655   651   652       1.8850    0.0753 
R    3   1   2   2   3   2   1   655   657   658       2.0944    0.0768 
R    3   1   2   2   3   2   1   657   655   656       2.1380    0.0607 
R    3   1   2   2   3   2   1   657   658   659       1.9809    0.0649 
R    3   1   2   2   3   2   1   657   658   661       1.8675    0.0607 
R    3   1   2   2   3   2   1   658   659   660       1.9216    0.0624 
R    3   1   2   2   3   2   1   658   661   662       2.1118    0.0607 
R    3   1   2   2   3   2   1   658   661   663       2.0333    0.0607 
R    3   1   2   2   3   2   1   661   658   659       1.8850    0.0753 
R    3   1   2   2   3   2   1   661   663   664       2.0944    0.0768 
R    3   1   2   2   3   2   1   663   661   662       2.1380    0.0607 
R    3   1   2   2   3   2   1   663   664   665       1.9809    0.0649 
R    3   1   2   2   3   2   1   663   664   672       1.8675    0.0607 
R    3   1   2   2   3   2   1   664   665   666       1.9809    0.0711 
R    3   1   2   2   3   2   1   664   672   673       2.1118    0.0607 
R    3   1   2   2   3   2   1   664   672   674       2.0333    0.0607 
R    3   1   2   2   3   2   1   665   666   667       1.9827    0.0711 
R    3   1   2   2   3   2   1   666   667   668       1.8762    0.0660 
R    3   1   2   2   3   2   1   667   668   669       2.0944    0.0688 
R    3   1   2   2   3   2   1   668   669   670       2.0944    0.0753 
R    3   1   2   2   3   2   1   668   669   671       2.0944    0.0753 
R    3   1   2   2   3   2   1   671   669   670       2.0944    0.0753 
R    3   1   2   2   3   2   1   672   664   665       1.8850    0.0753 
R    3   1   2   2   3   2   1   672   674   675       2.0944    0.0768 
R    3   1   2   2   3   2   1   674   672   673       2.1380    0.0607 
R    3   1   2   2   3   2   1   674   675   676       1.9809    0.0649 
R    3   1   2   2   3   2   1   674   675   678       1.8675    0.0607 
R    3   1   2   2   3   2   1   675   676   677       1.9216    0.0624 
R    3   1   2   2   3   2   1   675   678   679       2.1118    0.0607 
R    3   1   2   2   3   2   1   675   678   680       2.0333    0.0607 
R    3   1   2   2   3   2   1   678   675   676       1.8850    0.0753 
R    3   1   2   2   3   2   1   678   680   681       2.0944    0.0768 
R    3   1   2   2   3   2   1   680   678   679       2.1380    0.0607 
R    3   1   2   2   3   2   1   680   681   682       1.9809    0.0649 
R    3   1   2   2   3   2   1   680   681   684       1.8675    0.0607 
R    3   1   2   2   3   2   1   681   682   683       1.9216    0.0624 
R    3   1   2   2   3   2   1   681   684   685       2.1118    0.0607 
R    3   1   2   2   3   2   1   681   684   686       2.0333    0.0607 
R    3   1   2   2   3   2   1   684   681   682       1.8850    0.0753 
R    3   1   2   2   3   2   1   684   686   687       2.0944    0.0768 
R    3   1   2   2   3   2   1   686   684   685       2.1380    0.0607 
R    3   1   2   2   3   2   1   686   687   688       1.9809    0.0649 
R    3   1   2   2   3   2   1   686   687   692       1.8675    0.0607 
R    3   1   2   2   3   2   1   687   688   689       1.9809    0.0711 
R    3   1   2   2   3   2   1   687   692   693       2.1118    0.0607 
R    3   1   2   2   3   2   1   687   692   694       2.0333    0.0607 
R    3   1   2   2   3   2   1   688   689   690       1.9897    0.0744 
R    3   1   2   2   3   2   1   688   689   691       1.9897    0.0744 
R    3   1   2   2   3   2   1   691   689   690       1.9897    0.0744 
R    3   1   2   2   3   2   1   692   687   688       1.8850    0.0753 
R    3   1   2   2   3   2   1   692   694   695       2.0944    0.0768 
R    3   1   2   2   3   2   1   694   692   693       2.1380    0.0607 
R    3   1   2   2   3   2   1   694   695   696       1.9809    0.0649 
R    3   1   2   2   3   2   1   694   695   701       1.8675    0.0607 
R    3   1   2   2   3   2   1   695   696   697       1.9809    0.0711 
R    3   1   2   2   3   2   1   695   701   702       2.1118    0.0607 
R    3   1   2   2   3   2   1   695   701   703       1.9635    0.1215 
R    3   1   2   2   3   2   1   696   697   698       1.9827    0.0711 
R    3   1   2   2   3   2   1   697   698   699       1.9827    0.0711 
R    3   1   2   2   3   2   1   698   699   700       1.9199    0.0660 
R    3   1   2   2   3   2   1   701   695   696       1.8850    0.0753 
R    3   1   2   2   3   2   1   701   703   704       2.0420    0.0701 
R    3   1   2   2   3   2   1   701   703   705       2.0420    0.0701 
R    3   1   2   2   3   2   1   703   701   702       2.1380    0.0607 
R    3   1   2   2   3   2   1   703   704   708       1.8884    0.0768 
R    3   1   2   2   3   2   1   703   704   706       1.9338    0.0649 
R    3   1   2   2   3   2   1   703   705   707       1.9286    0.0649 
R    3   1   2   2   3   2   1   704   708   709       2.0595    0.0607 
R    3   1   2   2   3   2   1   704   708   710       2.0333    0.0607 
R    3   1   2   2   3   2   1   704   706   707       1.8937    0.0649 
R    3   1   2   2   3   2   1   705   703   704       1.9932    0.0543 
R    3   1   2   2   3   2   1   706   707   705       1.8937    0.0649 
R    3   1   2   2   3   2   1   708   704   706       1.9600    0.0753 
R    3   1   2   2   3   2   1   708   710   711       2.0944    0.0768 
R    3   1   2   2   3   2   1   710   708   709       2.1380    0.0607 
R    3   1   2   2   3   2   1   710   711   712       1.9809    0.0649 
R    3   1   2   2   3   2   1   710   711   714       1.8675    0.0607 
R    3   1   2   2   3   2   1   711   712   713       1.9635    0.0713 
R    3   1   2   2   3   2   1   711   714   715       2.1118    0.0607 
R    3   1   2   2   3   2   1   711   714   716       2.0333    0.0607 
R    3   1   2   2   3   2   1   714   711   712       1.8850    0.0753 
R    3   1   2   2   3   2   1   714   716   717       2.0944    0.0768 
R    3   1   2   2   3   2   1   716   714   715       2.1380    0.0607 
R    3   1   2   2   3   2   1   716   717   718       1.9809    0.0649 
R    3   1   2   2   3   2   1   716   717   719       1.8675    0.0607 
R    3   1   2   2   3   2   1   717   719   720       2.1118    0.0607 
R    3   1   2   2   3   2   1   717   719   721       2.0333    0.0607 
R    3   1   2   2   3   2   1   719   717   718       1.8850    0.0753 
R    3   1   2   2   3   2   1   719   721   722       2.0944    0.0768 
R    3   1   2   2   3   2   1   721   719   720       2.1380    0.0607 
R    3   1   2   2   3   2   1   721   722   723       1.9809    0.0649 
R    3   1   2   2   3   2   1   721   722   728       1.8675    0.0607 
R    3   1   2   2   3   2   1   722   723   724       1.9809    0.0711 
R    3   1   2   2   3   2   1   722   728   729       2.1118    0.0607 
R    3   1   2   2   3   2   1   722   728   730       2.0333    0.0607 
R    3   1   2   2   3   2   1   723   724   725       1.8850    0.0753 
R    3   1   2   2   3   2   1   724   725   726       2.1118    0.0649 
R    3   1   2   2   3   2   1   724   725   727       2.0333    0.0768 
R    3   1   2   2   3   2   1   727   725   726       2.1380    0.0627 
R    3   1   2   2   3   2   1   728   722   723       1.8850    0.0753 
R    3   1   2   2   3   2   1   728   730   731       2.0944    0.0768 
R    3   1   2   2   3   2   1   730   728   729       2.1380    0.0607 
R    3   1   2   2   3   2   1   730   731   732       1.9809    0.0649 
R    3   1   2   2   3   2   1   730   731   733       1.8675    0.0607 
R    3   1   2   2   3   2   1   731   733   734       2.1118    0.0607 
R    3   1   2   2   3   2   1   731   733   735       2.0333    0.0607 
R    3   1   2   2   3   2   1   733   731   732       1.8850    0.0753 
R    3   1   2   2   3   2   1   733   735   736       2.0944    0.0768 
R    3   1   2   2   3   2   1   735   733   734       2.1380    0.0607 
R    3   1   2   2   3   2   1   735   736   737       1.9809    0.0649 
R    3   1   2   2   3   2   1   735   736   738       1.8675    0.0607 
R    3   1   2   2   3   2   1   736   738   739       2.1118    0.0607 
R    3   1   2   2   3   2   1   736   738   740       2.0333    0.0607 
R    3   1   2   2   3   2   1   738   736   737       1.8850    0.0753 
R    3   1   2   2   3   2   1   738   740   741       2.0944    0.0768 
R    3   1   2   2   3   2   1   740   738   739       2.1380    0.0607 
R    3   1   2   2   3   2   1   740   741   742       1.9809    0.0649 
R    3   1   2   2   3   2   1   740   741   745       1.8675    0.0607 
R    3   1   2   2   3   2   1   741   742   743       1.9216    0.0624 
R    3   1   2   2   3   2   1   741   742   744       1.8937    0.0744 
R    3   1   2   2   3   2   1   741   745   746       2.1118    0.0607 
R    3   1   2   2   3   2   1   741   745   747       2.0333    0.0607 
R    3   1   2   2   3   2   1   744   742   743       1.9216    0.0624 
R    3   1   2   2   3   2   1   745   741   742       1.8850    0.0753 
R    3   1   2   2   3   2   1   745   747   748       2.0944    0.0768 
R    3   1   2   2   3   2   1   747   745   746       2.1380    0.0607 
R    3   1   2   2   3   2   1   747   748   749       1.9809    0.0649 
R    3   1   2   2   3   2   1   747   748   753       1.8675    0.0607 
R    3   1   2   2   3   2   1   748   749   750       1.9809    0.0711 
R    3   1   2   2   3   2   1   748   753   754       2.1118    0.0607 
R    3   1   2   2   3   2   1   748   753   755       2.0333    0.0607 
R    3   1   2   2   3   2   1   749   750   751       1.9897    0.0744 
R    3   1   2   2   3   2   1   749   750   752       1.9897    0.0744 
R    3   1   2   2   3   2   1   752   750   751       1.9897    0.0744 
R    3   1   2   2   3   2   1   753   748   749       1.8850    0.0753 
R    3   1   2   2   3   2   1   753   755   756       2.0944    0.0768 
R    3   1   2   2   3   2   1   755   753   754       2.1380    0.0607 
R    3   1   2   2   3   2   1   755   756   757       1.9809    0.0649 
R    3   1   2   2   3   2   1   755   756   758       1.8675    0.0607 
R    3   1   2   2   3   2   1   756   758   759       2.1118    0.0607 
R    3   1   2   2   3   2   1   756   758   760       2.0333    0.0607 
R    3   1   2   2   3   2   1   758   756   757       1.8850    0.0753 
R    3   1   2   2   3   2   1   758   760   761       2.0944    0.0768 
R    3   1   2   2   3   2   1   760   758   759       2.1380    0.0607 
R    3   1   2   2   3   2   1   760   761   762       1.9809    0.0649 
R    3   1   2   2   3   2   1   760   761   763       1.8675    0.0607 
R    3   1   2   2   3   2   1   761   763   764       2.1118    0.0607 
R    3   1   2   2   3   2   1   761   763   765       2.0333    0.0607 
R    3   1   2   2   3   2   1   763   761   762       1.8850    0.0753 
R    3   1   2   2   3   2   1   763   765   766       2.0944    0.0768 
R    3   1   2   2   3   2   1   765   763   764       2.1380    0.0607 
R    3   1   2   2   3   2   1   765   766   767       1.9809    0.0649 
R    3   1   2   2   3   2   1   765   766   775       1.8675    0.0607 
R    3   1   2   2   3   2   1   766   767   768       1.8762    0.0755 
R    3   1   2   2   3   2   1   766   775   776       2.1118    0.0607 
R    3   1   2   2   3   2   1   766   775   777       1.9635    0.1215 
R    3   1   2   2   3   2   1   767   768   769       2.1345    0.0803 
R    3   1   2   2   3   2   1   767   768   770       2.1345    0.0803 
R    3   1   2   2   3   2   1   768   769   771       2.0944    0.0859 
R    3   1   2   2   3   2   1   768   770   772       2.0944    0.0859 
R    3   1   2   2   3   2   1   769   771   773       2.0944    0.0859 
R    3   1   2   2   3   2   1   770   768   769       2.0944    0.0859 
R    3   1   2   2   3   2   1   770   772   773       2.0944    0.0859 
R    3   1   2   2   3   2   1   771   773   774       2.0944    0.0808 
R    3   1   2   2   3   2   1   772   773   771       2.0944    0.0859 
R    3   1   2   2   3   2   1   772   773   774       2.0944    0.0808 
R    3   1   2   2   3   2   1   775   766   767       1.8850    0.0753 
R    3   1   2   2   3   2   1   775   777   778       2.0420    0.0701 
R    3   1   2   2   3   2   1   775   777   779       2.0420    0.0701 
R    3   1   2   2   3   2   1   777   775   776       2.1380    0.0607 
R    3   1   2   2   3   2   1   777   778   782       1.8884    0.0768 
R    3   1   2   2   3   2   1   777   778   780       1.9338    0.0649 
R    3   1   2   2   3   2   1   777   779   781       1.9286    0.0649 
R    3   1   2   2   3   2   1   778   782   783       2.0595    0.0607 
R    3   1   2   2   3   2   1   778   782   784       2.0333    0.0607 
R    3   1   2   2   3   2   1   778   780   781       1.8937    0.0649 
R    3   1   2   2   3   2   1   779   777   778       1.9932    0.0543 
R    3   1   2   2   3   2   1   780   781   779       1.8937    0.0649 
R    3   1   2   2   3   2   1   782   778   780       1.9600    0.0753 
R    3   1   2   2   3   2   1   782   784   785       2.0944    0.0768 
R    3   1   2   2   3   2   1   784   782   783       2.1380    0.0607 
R    3   1   2   2   3   2   1   784   785   786       1.9809    0.0649 
R    3   1   2   2   3   2   1   784   785   787       1.8675    0.0607 
R    3   1   2   2   3   2   1   785   787   788       2.1118    0.0607 
R    3   1   2   2   3   2   1   785   787   789       2.0333    0.0607 
R    3   1   2   2   3   2   1   787   785   786       1.8850    0.0753 
R    3   1   2   2   3   2   1   787   789   790       2.0944    0.0768 
R    3   1   2   2   3   2   1   789   787   788       2.1380    0.0607 
R    3   1   2   2   3   2   1   789   790   791       1.9809    0.0649 
R    3   1   2   2   3   2   1   789   790   796       1.8675    0.0607 
R    3   1   2   2   3   2   1   790   791   792       1.9809    0.0711 
R    3   1   2   2   3   2   1   790   796   797       2.1118    0.0607 
R    3   1   2   2   3   2   1   790   796   798       2.0333    0.0607 
R    3   1   2   2   3   2   1   791   792   793       1.8850    0.0753 
R    3   1   2   2   3   2   1   792   793   794       2.0595    0.0859 
R    3   1   2   2   3   2   1   792   793   795       2.0595    0.0859 
R    3   1   2   2   3   2   1   795   793   794       2.1642    0.0543 
R    3   1   2   2   3   2   1   796   790   791       1.8850    0.0753 
R    3   1   2   2   3   2   1   796   798   799       2.0944    0.0768 
R    3   1   2   2   3   2   1   798   796   797       2.1380    0.0607 
R    3   1   2   2   3   2   1   798   799   800       1.9809    0.0649 
R    3   1   2   2   3   2   1   798   799   803       1.8675    0.0607 
R    3   1   2   2   3   2   1   799   800   801       1.9216    0.0624 
R    3   1   2   2   3   2   1   799   800   802       1.8937    0.0744 
R    3   1   2   2   3   2   1   799   803   804       2.1118    0.0607 
R    3   1   2   2   3   2   1   799   803   805       1.9635    0.1215 
R    3   1   2   2   3   2   1   802   800   801       1.9216    0.0624 
R    3   1   2   2   3   2   1   803   799   800       1.8850    0.0753 
R    3   1   2   2   3   2   1   803   805   806       2.0420    0.0701 
R    3   1   2   2   3   2   1   803   805   807       2.0420    0.0701 
R    3   1   2   2   3   2   1   805   803   804       2.1380    0.0607 
R    3   1   2   2   3   2   1   805   806   810       1.8884    0.0768 
R    3   1   2   2   3   2   1   805   806   808       1.9338    0.0649 
R    3   1   2   2   3   2   1   805   807   809       1.9286    0.0649 
R    3   1   2   2   3   2   1   806   810   811       2.0595    0.0607 
R    3   1   2   2   3   2   1   806   810   812       2.0333    0.0607 
R    3   1   2   2   3   2   1   806   808   809       1.8937    0.0649 
R    3   1   2   2   3   2   1   807   805   806       1.9932    0.0543 
R    3   1   2   2   3   2   1   808   809   807       1.8937    0.0649 
R    3   1   2   2   3   2   1   810   806   808       1.9600    0.0753 
R    3   1   2   2   3   2   1   810   812   813       2.0944    0.0768 
R    3   1   2   2   3   2   1   812   810   811       2.1380    0.0607 
R    3   1   2   2   3   2   1   812   813   814       1.9809    0.0649 
R    3   1   2   2   3   2   1   812   813   817       1.8675    0.0607 
R    3   1   2   2   3   2   1   813   814   815       1.9216    0.0624 
R    3   1   2   2   3   2   1   813   814   816       1.8937    0.0744 
R    3   1   2   2   3   2   1   813   817   818       2.1118    0.0607 
R    3   1   2   2   3   2   1   813   817   819       2.0333    0.0607 
R    3   1   2   2   3   2   1   816   814   815       1.9216    0.0624 
R    3   1   2   2   3   2   1   817   813   814       1.8850    0.0753 
R    3   1   2   2   3   2   1   817   819   820       2.0944    0.0768 
R    3   1   2   2   3   2   1   819   817   818       2.1380    0.0607 
R    3   1   2   2   3   2   1   819   820   821       1.9809    0.0649 
R    3   1   2   2   3   2   1   819   820   822       1.8675    0.0607 
R    3   1   2   2   3   2   1   820   822   823       2.1118    0.0607 
R    3   1   2   2   3   2   1   820   822   824       2.0333    0.0607 
R    3   1   2   2   3   2   1   822   820   821       1.8850    0.0753 
R    3   1   2   2   3   2   1   822   824   825       2.0944    0.0768 
R    3   1   2   2   3   2   1   824   822   823       2.1380    0.0607 
R    3   1   2   2   3   2   1   824   825   826       1.8675    0.0607 
R    3   1   2   2   3   2   1   825   826   827       2.1118    0.0607 
R    3   1   2   2   3   2   1   825   826   828       2.0333    0.0607 
R    3   1   2   2   3   2   1   826   828   829       2.0944    0.0768 
R    3   1   2   2   3   2   1   828   826   827       2.1380    0.0607 
R    3   1   2   2   3   2   1   828   829   830       1.9809    0.0649 
R    3   1   2   2   3   2   1   828   829   835       1.8675    0.0607 
R    3   1   2   2   3   2   1   829   830   831       1.9809    0.0711 
R    3   1   2   2   3   2   1   829   835   836       2.1118    0.0607 
R    3   1   2   2   3   2   1   829   835   837       2.0333    0.0607 
R    3   1   2   2   3   2   1   830   831   832       1.8850    0.0753 
R    3   1   2   2   3   2   1   831   832   833       2.0595    0.0859 
R    3   1   2   2   3   2   1   831   832   834       2.0595    0.0859 
R    3   1   2   2   3   2   1   834   832   833       2.1642    0.0543 
R    3   1   2   2   3   2   1   835   829   830       1.8850    0.0753 
R    3   1   2   2   3   2   1   835   837   838       2.0944    0.0768 
R    3   1   2   2   3   2   1   837   835   836       2.1380    0.0607 
R    3   1   2   2   3   2   1   837   838   839       1.9809    0.0649 
R    3   1   2   2   3   2   1   837   838   844       1.8675    0.0607 
R    3   1   2   2   3   2   1   838   839   840       1.9809    0.0711 
R    3   1   2   2   3   2   1   838   844   845       2.1118    0.0607 
R    3   1   2   2   3   2   1   838   844   846       2.0333    0.0607 
R    3   1   2   2   3   2   1   839   840   841       1.8850    0.0753 
R    3   1   2   2   3   2   1   840   841   842       2.0595    0.0859 
R    3   1   2   2   3   2   1   840   841   843       2.0595    0.0859 
R    3   1   2   2   3   2   1   843   841   842       2.1642    0.0543 
R    3   1   2   2   3   2   1   844   838   839       1.8850    0.0753 
R    3   1   2   2   3   2   1   844   846   847       2.0944    0.0768 
R    3   1   2   2   3   2   1   846   844   845       2.1380    0.0607 
R    3   1   2   2   3   2   1   846   847   848       1.9809    0.0649 
R    3   1   2   2   3   2   1   846   847   856       1.8675    0.0607 
R    3   1   2   2   3   2   1   847   848   849       1.8762    0.0755 
R    3   1   2   2   3   2   1   847   856   857       2.1118    0.0607 
R    3   1   2   2   3   2   1   847   856   858       1.9635    0.1215 
R    3   1   2   2   3   2   1   848   849   850       2.1345    0.0803 
R    3   1   2   2   3   2   1   848   849   851       2.1345    0.0803 
R    3   1   2   2   3   2   1   849   850   852       2.0944    0.0859 
R    3   1   2   2   3   2   1   849   851   853       2.0944    0.0859 
R    3   1   2   2   3   2   1   850   852   854       2.0944    0.0859 
R    3   1   2   2   3   2   1   851   849   850       2.0944    0.0859 
R    3   1   2   2   3   2   1   851   853   854       2.0944    0.0859 
R    3   1   2   2   3   2   1   852   854   855       2.0944    0.0808 
R    3   1   2   2   3   2   1   853   854   852       2.0944    0.0859 
R    3   1   2   2   3   2   1   853   854   855       2.0944    0.0808 
R    3   1   2   2   3   2   1   856   847   848       1.8850    0.0753 
R    3   1   2   2   3   2   1   856   858   859       2.0420    0.0701 
R    3   1   2   2   3   2   1   856   858   860       2.0420    0.0701 
R    3   1   2   2   3   2   1   858   856   857       2.1380    0.0607 
R    3   1   2   2   3   2   1   858   859   863       1.8884    0.0768 
R    3   1   2   2   3   2   1   858   859   861       1.9338    0.0649 
R    3   1   2   2   3   2   1   858   860   862       1.9286    0.0649 
R    3   1   2   2   3   2   1   859   863   864       2.0595    0.0607 
R    3   1   2   2   3   2   1   859   863   865       2.0333    0.0607 
R    3   1   2   2   3   2   1   859   861   862       1.8937    0.0649 
R    3   1   2   2   3   2   1   860   858   859       1.9932    0.0543 
R    3   1   2   2   3   2   1   861   862   860       1.8937    0.0649 
R    3   1   2   2   3   2   1   863   859   861       1.9600    0.0753 
R    3   1   2   2   3   2   1   863   865   866       2.0944    0.0768 
R    3   1   2   2   3   2   1   865   863   864       2.1380    0.0607 
R    3   1   2   2   3   2   1   865   866   867       1.9809    0.0649 
R    3   1   2   2   3   2   1   865   866   869       1.8675    0.0607 
R    3   1   2   2   3   2   1   866   867   868       1.9216    0.0624 
R    3   1   2   2   3   2   1   866   869   870       2.1118    0.0607 
R    3   1   2   2   3   2   1   866   869   871       2.0333    0.0607 
R    3   1   2   2   3   2   1   869   866   867       1.8850    0.0753 
R    3   1   2   2   3   2   1   869   871   872       2.0944    0.0768 
R    3   1   2   2   3   2   1   871   869   870       2.1380    0.0607 
R    3   1   2   2   3   2   1   871   872   873       1.9809    0.0649 
R    3   1   2   2   3   2   1   871   872   880       1.8675    0.0607 
R    3   1   2   2   3   2   1   872   873   874       1.9809    0.0711 
R    3   1   2   2   3   2   1   872   880   881       2.1118    0.0607 
R    3   1   2   2   3   2   1   872   880   882       1.9635    0.1215 
R    3   1   2   2   3   2   1   873   874   875       1.9827    0.0711 
R    3   1   2   2   3   2   1   874   875   876       1.8762    0.0660 
R    3   1   2   2   3   2   1   875   876   877       2.0944    0.0688 
R    3   1   2   2   3   2   1   876   877   878       2.0944    0.0753 
R    3   1   2   2   3   2   1   876   877   879       2.0944    0.0753 
R    3   1   2   2   3   2   1   879   877   878       2.0944    0.0753 
R    3   1   2   2   3   2   1   880   872   873       1.8850    0.0753 
R    3   1   2   2   3   2   1   880   882   883       2.0420    0.0701 
R    3   1   2   2   3   2   1   880   882   884       2.0420    0.0701 
R    3   1   2   2   3   2   1   882   880   881       2.1380    0.0607 
R    3   1   2   2   3   2   1   882   883   887       1.8884    0.0768 
R    3   1   2   2   3   2   1   882   883   885       1.9338    0.0649 
R    3   1   2   2   3   2   1   882   884   886       1.9286    0.0649 
R    3   1   2   2   3   2   1   883   887   888       2.0595    0.0607 
R    3   1   2   2   3   2   1   883   887   889       2.0333    0.0607 
R    3   1   2   2   3   2   1   883   885   886       1.8937    0.0649 
R    3   1   2   2   3   2   1   884   882   883       1.9932    0.0543 
R    3   1   2   2   3   2   1   885   886   884       1.8937    0.0649 
R    3   1   2   2   3   2   1   887   883   885       1.9600    0.0753 
R    3   1   2   2   3   2   1   887   889   890       2.0944    0.0768 
R    3   1   2   2   3   2   1   889   887   888       2.1380    0.0607 
R    3   1   2   2   3   2   1   889   890   891       1.9809    0.0649 
R    3   1   2   2   3   2   1   889   890   894       1.8675    0.0607 
R    3   1   2   2   3   2   1   890   891   892       1.9216    0.0624 
R    3   1   2   2   3   2   1   890   891   893       1.8937    0.0744 
R    3   1   2   2   3   2   1   890   894   895       2.1118    0.0607 
R    3   1   2   2   3   2   1   890   894   896       2.0333    0.0607 
R    3   1   2   2   3   2   1   893   891   892       1.9216    0.0624 
R    3   1   2   2   3   2   1   894   890   891       1.8850    0.0753 
R    3   1   2   2   3   2   1   894   896   897       2.0944    0.0768 
R    3   1   2   2   3   2   1   896   894   895       2.1380    0.0607 
R    3   1   2   2   3   2   1   896   897   898       1.9809    0.0649 
R    3   1   2   2   3   2   1   896   897   903       1.8675    0.0607 
R    3   1   2   2   3   2   1   897   898   899       1.9809    0.0711 
R    3   1   2   2   3   2   1   897   903   904       2.1118    0.0607 
R    3   1   2   2   3   2   1   897   903   905       2.0333    0.0607 
R    3   1   2   2   3   2   1   898   899   900       1.8850    0.0753 
R    3   1   2   2   3   2   1   899   900   901       2.0595    0.0859 
R    3   1   2   2   3   2   1   899   900   902       2.0595    0.0859 
R    3   1   2   2   3   2   1   902   900   901       2.1642    0.0543 
R    3   1   2   2   3   2   1   903   897   898       1.8850    0.0753 
R    3   1   2   2   3   2   1   903   905   906       2.0944    0.0768 
R    3   1   2   2   3   2   1   905   903   904       2.1380    0.0607 
R    3   1   2   2   3   2   1   905   906   907       1.9809    0.0649 
R    3   1   2   2   3   2   1   905   906   914       1.8675    0.0607 
R    3   1   2   2   3   2   1   906   907   908       1.8762    0.0755 
R    3   1   2   2   3   2   1   906   914   915       2.1118    0.0607 
R    3   1   2   2   3   2   1   906   914   916       2.0333    0.0607 
R    3   1   2   2   3   2   1   907   908   909       2.1345    0.0803 
R    3   1   2   2   3   2   1   907   908   910       2.1345    0.0803 
R    3   1   2   2   3   2   1   908   909   911       2.0944    0.0859 
R    3   1   2   2   3   2   1   908   910   912       2.0944    0.0859 
R    3   1   2   2   3   2   1   909   911   913       2.0944    0.0859 
R    3   1   2   2   3   2   1   910   908   909       2.0944    0.0859 
R    3   1   2   2   3   2   1   910   912   913       2.0944    0.0859 
R    3   1   2   2   3   2   1   912   913   911       2.0944    0.0859 
R    3   1   2   2   3   2   1   914   906   907       1.8850    0.0753 
R    3   1   2   2   3   2   1   914   916   917       2.0944    0.0768 
R    3   1   2   2   3   2   1   916   914   915       2.1380    0.0607 
R    3   1   2   2   3   2   1   916   917   918       1.9809    0.0649 
R    3   1   2   2   3   2   1   916   917   919       1.8675    0.0607 
R    3   1   2   2   3   2   1   917   919   920       2.1118    0.0607 
R    3   1   2   2   3   2   1   917   919   921       2.0333    0.0607 
R    3   1   2   2   3   2   1   919   917   918       1.8850    0.0753 
R    3   1   2   2   3   2   1   919   921   922       2.0944    0.0768 
R    3   1   2   2   3   2   1   921   919   920       2.1380    0.0607 
R    3   1   2   2   3   2   1   921   922   923       1.9809    0.0649 
R    3   1   2   2   3   2   1   921   922   930       1.8675    0.0607 
R    3   1   2   2   3   2   1   922   923   924       1.8762    0.0755 
R    3   1   2   2   3   2   1   922   930   931       2.1118    0.0607 
R    3   1   2   2   3   2   1   922   930   932       2.0333    0.0607 
R    3   1   2   2   3   2   1   923   924   925       2.1345    0.0803 
R    3   1   2   2   3   2   1   923   924   926       2.1345    0.0803 
R    3   1   2   2   3   2   1   924   925   927       2.0944    0.0859 
R    3   1   2   2   3   2   1   924   926   928       2.0944    0.0859 
R    3   1   2   2   3   2   1   925   927   929       2.0944    0.0859 
R    3   1   2   2   3   2   1   926   924   925       2.0944    0.0859 
R    3   1   2   2   3   2   1   926   928   929       2.0944    0.0859 
R    3   1   2   2   3   2   1   928   929   927       2.0944    0.0859 
R    3   1   2   2   3   2   1   930   922   923       1.8850    0.0753 
R    3   1   2   2   3   2   1   930   932   933       2.0944    0.0768 
R    3   1   2   2   3   2   1   932   930   931       2.1380    0.0607 
R    3   1   2   2   3   2   1   932   933   934       1.9809    0.0649 
R    3   1   2   2   3   2   1   932   933   942       1.8675    0.0607 
R    3   1   2   2   3   2   1   933   934   935       1.8762    0.0755 
R    3   1   2   2   3   2   1   933   942   943       2.1118    0.0607 
R    3   1   2   2   3   2   1   933   942   944       1.9635    0.1215 
R    3   1   2   2   3   2   1   934   935   936       2.1345    0.0803 
R    3   1   2   2   3   2   1   934   935   937       2.1345    0.0803 
R    3   1   2   2   3   2   1   935   936   938       2.0944    0.0859 
R    3   1   2   2   3   2   1   935   937   939       2.0944    0.0859 
R    3   1   2   2   3   2   1   936   938   940       2.0944    0.0859 
R    3   1   2   2   3   2   1   937   935   936       2.0944    0.0859 
R    3   1   2   2   3   2   1   937   939   940       2.0944    0.0859 
R    3   1   2   2   3   2   1   938   940   941       2.0944    0.0808 
R    3   1   2   2   3   2   1   939   940   938       2.0944    0.0859 
R    3   1   2   2   3   2   1   939   940   941       2.0944    0.0808 
R    3   1   2   2   3   2   1   942   933   934       1.8850    0.0753 
R    3   1   2   2   3   2   1   942   944   945       2.0420    0.0701 
R    3   1   2   2   3   2   1   942   944   946       2.0420    0.0701 
R    3   1   2   2   3   2   1   944   942   943       2.1380    0.0607 
R    3   1   2   2   3   2   1   944   945   949       1.8884    0.0768 
R    3   1   2   2   3   2   1   944   945   947       1.9338    0.0649 
R    3   1   2   2   3   2   1   944   946   948       1.9286    0.0649 
R    3   1   2   2   3   2   1   945   949   950       2.0595    0.0607 
R    3   1   2   2   3   2   1   945   949   951       2.0333    0.0607 
R    3   1   2   2   3   2   1   945   947   948       1.8937    0.0649 
R    3   1   2   2   3   2   1   946   944   945       1.9932    0.0543 
R    3   1   2   2   3   2   1   947   948   946       1.8937    0.0649 
R    3   1   2   2   3   2   1   949   945   947       1.9600    0.0753 
R    3   1   2   2   3   2   1   949   951   952       2.0944    0.0768 
R    3   1   2   2   3   2   1   951   949   950       2.1380    0.0607 
R    3   1   2   2   3   2   1   951   952   953       1.8675    0.0607 
R    3   1   2   2   3   2   1   952   953   954       2.1118    0.0607 
R    3   1   2   2   3   2   1   952   953   955       2.0333    0.0607 
R    3   1   2   2   3   2   1   953   955   956       2.0944    0.0768 
R    3   1   2   2   3   2   1   955   953   954       2.1380    0.0607 
R    3   1   2   2   3   2   1   955   956   957       1.9809    0.0649 
R    3   1   2   2   3   2   1   955   956   965       1.8675    0.0607 
R    3   1   2   2   3   2   1   956   957   958       1.8762    0.0755 
R    3   1   2   2   3   2   1   956   965   966       2.1118    0.0607 
R    3   1   2   2   3   2   1   956   965   967       1.9635    0.1215 
R    3   1   2   2   3   2   1   957   958   959       2.1345    0.0803 
R    3   1   2   2   3   2   1   957   958   960       2.1345    0.0803 
R    3   1   2   2   3   2   1   958   959   961       2.0944    0.0859 
R    3   1   2   2   3   2   1   958   960   962       2.0944    0.0859 
R    3   1   2   2   3   2   1   959   961   963       2.0944    0.0859 
R    3   1   2   2   3   2   1   960   958   959       2.0944    0.0859 
R    3   1   2   2   3   2   1   960   962   963       2.0944    0.0859 
R    3   1   2   2   3   2   1   961   963   964       2.0944    0.0808 
R    3   1   2   2   3   2   1   962   963   961       2.0944    0.0859 
R    3   1   2   2   3   2   1   962   963   964       2.0944    0.0808 
R    3   1   2   2   3   2   1   965   956   957       1.8850    0.0753 
R    3   1   2   2   3   2   1   965   967   968       2.0420    0.0701 
R    3   1   2   2   3   2   1   965   967   969       2.0420    0.0701 
R    3   1   2   2   3   2   1   967   965   966       2.1380    0.0607 
R    3   1   2   2   3   2   1   967   968   972       1.8884    0.0768 
R    3   1   2   2   3   2   1   967   968   970       1.9338    0.0649 
R    3   1   2   2   3   2   1   967   969   971       1.9286    0.0649 
R    3   1   2   2   3   2   1   968   972   973       2.0595    0.0607 
R    3   1   2   2   3   2   1   968   972   974       2.0333    0.0607 
R    3   1   2   2   3   2   1   968   970   971       1.8937    0.0649 
R    3   1   2   2   3   2   1   969   967   968       1.9932    0.0543 
R    3   1   2   2   3   2   1   970   971   969       1.8937    0.0649 
R    3   1   2   2   3   2   1   972   968   970       1.9600    0.0753 
R    3   1   2   2   3   2   1   972   974   975       2.0944    0.0768 
R    3   1   2   2   3   2   1   974   972   973       2.1380    0.0607 
R    3   1   2   2   3   2   1   974   975   976       1.8675    0.0607 
R    3   1   2   2   3   2   1   975   976   977       2.1118    0.0607 
R    3   1   2   2   3   2   1   975   976   978       2.0333    0.0607 
R    3   1   2   2   3   2   1   976   978   979       2.0944    0.0768 
R    3   1   2   2   3   2   1   978   976   977       2.1380    0.0607 
R    3   1   2   2   3   2   1   978   979   980       1.9809    0.0649 
R    3   1   2   2   3   2   1   978   979   983       1.8675    0.0607 
R    3   1   2   2   3   2   1   979   980   981       1.9216    0.0624 
R    3   1   2   2   3   2   1   979   980   982       1.8937    0.0744 
R    3   1   2   2   3   2   1   979   983   984       2.1118    0.0607 
R    3   1   2   2   3   2   1   979   983   985       2.0333    0.0607 
R    3   1   2   2   3   2   1   982   980   981       1.9216    0.0624 
R    3   1   2   2   3   2   1   983   979   980       1.8850    0.0753 
R    3   1   2   2   3   2   1   983   985   986       2.0944    0.0768 
R    3   1   2   2   3   2   1   985   983   984       2.1380    0.0607 
R    3   1   2   2   3   2   1   985   986   987       1.9809    0.0649 
R    3   1   2   2   3   2   1   985   986   995       1.8675    0.0607 
R    3   1   2   2   3   2   1   986   987   988       1.8762    0.0755 
R    3   1   2   2   3   2   1   986   995   996       2.1118    0.0607 
R    3   1   2   2   3   2   1   986   995   997       2.0333    0.0607 
R    3   1   2   2   3   2   1   987   988   989       2.1345    0.0803 
R    3   1   2   2   3   2   1   987   988   990       2.1345    0.0803 
R    3   1   2   2   3   2   1   988   989   991       2.0944    0.0859 
R    3   1   2   2   3   2   1   988   990   992       2.0944    0.0859 
R    3   1   2   2   3   2   1   989   991   993       2.0944    0.0859 
R    3   1   2   2   3   2   1   990   988   989       2.0944    0.0859 
R    3   1   2   2   3   2   1   990   992   993       2.0944    0.0859 
R    3   1   2   2   3   2   1   991   993   994       2.0944    0.0808 
R    3   1   2   2   3   2   1   992   993   991       2.0944    0.0859 
R    3   1   2   2   3   2   1   992   993   994       2.0944    0.0808 
R    3   1   2   2   3   2   1   995   986   987       1.8850    0.0753 
R    3   1   2   2   3   2   1   995   997   998       2.0944    0.0768 
R    3   1   2   2   3   2   1   997   995   996       2.1380    0.0607 
R    3   1   2   2   3   2   1   997   998   999       1.9809    0.0649 
R    3   1   2   2   3   2   1   997   998  1004       1.8675    0.0607 
R    3   1   2   2   3   2   1   998   999  1000       1.9809    0.0711 
R    3   1   2   2   3   2   1   998  1004  1005       2.1118    0.0607 
R    3   1   2   2   3   2   1   998  1004  1006       1.9635    0.1215 
R    3   1   2   2   3   2   1   999  1000  1001       1.8850    0.0753 
R    3   1   2   2   3   2   1  1000  1001  1002       2.1118    0.0649 
R    3   1   2   2   3   2   1  1000  1001  1003       2.0333    0.0768 
R    3   1   2   2   3   2   1  1003  1001  1002       2.1380    0.0627 
R    3   1   2   2   3   2   1  1004   998   999       1.8850    0.0753 
R    3   1   2   2   3   2   1  1004  1006  1007       2.0420    0.0701 
R    3   1   2   2   3   2   1  1004  1006  1008       2.0420    0.0701 
R    3   1   2   2   3   2   1  1006  1004  1005       2.1380    0.0607 
R    3   1   2   2   3   2   1  1006  1007  1011       1.8884    0.0768 
R    3   1   2   2   3   2   1  1006  1007  1009       1.9338    0.0649 
R    3   1   2   2   3   2   1  1006  1008  1010       1.9286    0.0649 
R    3   1   2   2   3   2   1  1007  1011  1012       2.0595    0.0607 
R    3   1   2   2   3   2   1  1007  1011  1013       2.0333    0.0607 
R    3   1   2   2   3   2   1  1007  1009  1010       1.8937    0.0649 
R    3   1   2   2   3   2   1  1008  1006  1007       1.9932    0.0543 
R    3   1   2   2   3   2   1  1009  1010  1008       1.8937    0.0649 
R    3   1   2   2   3   2   1  1011  1007  1009       1.9600    0.0753 
R    3   1   2   2   3   2   1  1011  1013  1014       2.0944    0.0768 
R    3   1   2   2   3   2   1  1013  1011  1012       2.1380    0.0607 
R    3   1   2   2   3   2   1  1013  1014  1015       1.9809    0.0649 
R    3   1   2   2   3   2   1  1013  1014  1019       1.8675    0.0607 
R    3   1   2   2   3   2   1  1014  1015  1016       1.9809    0.0711 
R    3   1   2   2   3   2   1  1014  1019  1020       2.1118    0.0607 
R    3   1   2   2   3   2   1  1014  1019  1021       2.0333    0.0607 
R    3   1   2   2   3   2   1  1015  1016  1017       1.9984    0.0713 
R    3   1   2   2   3   2   1  1016  1017  1018       1.6581    0.0932 
R    3   1   2   2   3   2   1  1019  1014  1015       1.8850    0.0753 
R    3   1   2   2   3   2   1  1019  1021  1022       2.0944    0.0768 
R    3   1   2   2   3   2   1  1021  1019  1020       2.1380    0.0607 
R    3   1   2   2   3   2   1  1021  1022  1023       1.9809    0.0649 
R    3   1   2   2   3   2   1  1021  1022  1024       1.8675    0.0607 
R    3   1   2   2   3   2   1  1022  1024  1025       2.1118    0.0607 
R    3   1   2   2   3   2   1  1022  1024  1026       2.0333    0.0607 
R    3   1   2   2   3   2   1  1024  1022  1023       1.8850    0.0753 
R    3   1   2   2   3   2   1  1024  1026  1027       2.0944    0.0768 
R    3   1   2   2   3   2   1  1026  1024  1025       2.1380    0.0607 
R    3   1   2   2   3   2   1  1026  1027  1028       1.9809    0.0649 
R    3   1   2   2   3   2   1  1026  1027  1030       1.8675    0.0607 
R    3   1   2   2   3   2   1  1027  1028  1029       1.9216    0.0624 
R    3   1   2   2   3   2   1  1027  1030  1031       2.1118    0.0607 
R    3   1   2   2   3   2   1  1027  1030  1032       2.0333    0.0607 
R    3   1   2   2   3   2   1  1030  1027  1028       1.8850    0.0753 
R    3   1   2   2   3   2   1  1030  1032  1033       2.0944    0.0768 
R    3   1   2   2   3   2   1  1032  1030  1031       2.1380    0.0607 
R    3   1   2   2   3   2   1  1032  1033  1034       1.9809    0.0649 
R    3   1   2   2   3   2   1  1032  1033  1042       1.8675    0.0607 
R    3   1   2   2   3   2   1  1033  1034  1035       1.8762    0.0755 
R    3   1   2   2   3   2   1  1033  1042  1043       2.1118    0.0607 
R    3   1   2   2   3   2   1  1033  1042  1044       2.0333    0.0607 
R    3   1   2   2   3   2   1  1034  1035  1036       2.1345    0.0803 
R    3   1   2   2   3   2   1  1034  1035  1037       2.1345    0.0803 
R    3   1   2   2   3   2   1  1035  1036  1038       2.0944    0.0859 
R    3   1   2   2   3   2   1  1035  1037  1039       2.0944    0.0859 
R    3   1   2   2   3   2   1  1036  1038  1040       2.0944    0.0859 
R    3   1   2   2   3   2   1  1037  1035  1036       2.0944    0.0859 
R    3   1   2   2   3   2   1  1037  1039  1040       2.0944    0.0859 
R    3   1   2   2   3   2   1  1038  1040  1041       2.0944    0.0808 
R    3   1   2   2   3   2   1  1039  1040  1038       2.0944    0.0859 
R    3   1   2   2   3   2   1  1039  1040  1041       2.0944    0.0808 
R    3   1   2   2   3   2   1  1042  1033  1034       1.8850    0.0753 
R    3   1   2   2   3   2   1  1042  1044  1045       2.0944    0.0768 
R    3   1   2   2   3   2   1  1044  1042  1043       2.1380    0.0607 
R    3   1   2   2   3   2   1  1044  1045  1046       1.9809    0.0649 
R    3   1   2   2   3   2   1  1044  1045  1050       1.8675    0.0607 
R    3   1   2   2   3   2   1  1045  1046  1047       1.9809    0.0711 
R    3   1   2   2   3   2   1  1045  1050  1051       2.1118    0.0607 
R    3   1   2   2   3   2   1  1045  1050  1052       2.0333    0.0607 
R    3   1   2   2   3   2   1  1046  1047  1048       1.9897    0.0744 
R    3   1   2   2   3   2   1  1046  1047  1049       1.9897    0.0744 
R    3   1   2   2   3   2   1  1049  1047  1048       1.9897    0.0744 
R    3   1   2   2   3   2   1  1050  1045  1046       1.8850    0.0753 
R    3   1   2   2   3   2   1  1050  1052  1053       2.0944    0.0768 
R    3   1   2   2   3   2   1  1052  1050  1051       2.1380    0.0607 
R    3   1   2   2   3   2   1  1052  1053  1054       1.9809    0.0649 
R    3   1   2   2   3   2   1  1052  1053  1058       1.8675    0.0607 
R    3   1   2   2   3   2   1  1053  1054  1055       1.8850    0.0753 
R    3   1   2   2   3   2   1  1053  1058  1059       2.1118    0.0607 
R    3   1   2   2   3   2   1  1053  1058  1060       2.0333    0.0607 
R    3   1   2   2   3   2   1  1054  1055  1056       2.0595    0.0859 
R    3   1   2   2   3   2   1  1054  1055  1057       2.0595    0.0859 
R    3   1   2   2   3   2   1  1057  1055  1056       2.1642    0.0543 
R    3   1   2   2   3   2   1  1058  1053  1054       1.8850    0.0753 
R    3   1   2   2   3   2   1  1058  1060  1061       2.0944    0.0768 
R    3   1   2   2   3   2   1  1060  1058  1059       2.1380    0.0607 
R    3   1   2   2   3   2   1  1060  1061  1062       1.9809    0.0649 
R    3   1   2   2   3   2   1  1060  1061  1065       1.8675    0.0607 
R    3   1   2   2   3   2   1  1061  1062  1063       1.8937    0.0744 
R    3   1   2   2   3   2   1  1061  1062  1064       1.8937    0.0744 
R    3   1   2   2   3   2   1  1061  1065  1066       2.1118    0.0607 
R    3   1   2   2   3   2   1  1061  1065  1067       2.0333    0.0607 
R    3   1   2   2   3   2   1  1064  1062  1063       1.9897    0.0744 
R    3   1   2   2   3   2   1  1065  1061  1062       1.8850    0.0753 
R    3   1   2   2   3   2   1  1065  1067  1068       2.0944    0.0768 
R    3   1   2   2   3   2   1  1067  1065  1066       2.1380    0.0607 
R    3   1   2   2   3   2   1  1067  1068  1069       1.9809    0.0649 
R    3   1   2   2   3   2   1  1067  1068  1071       1.8675    0.0607 
R    3   1   2   2   3   2   1  1068  1069  1070       1.9216    0.0624 
R    3   1   2   2   3   2   1  1068  1071  1072       2.1118    0.0607 
R    3   1   2   2   3   2   1  1068  1071  1073       2.0333    0.0607 
R    3   1   2   2   3   2   1  1071  1068  1069       1.8850    0.0753 
R    3   1   2   2   3   2   1  1071  1073  1074       2.0944    0.0768 
R    3   1   2   2   3   2   1  1073  1071  1072       2.1380    0.0607 
R    3   1   2   2   3   2   1  1073  1074  1075       1.9809    0.0649 
R    3   1   2   2   3   2   1  1073  1074  1078       1.8675    0.0607 
R    3   1   2   2   3   2   1  1074  1075  1076       1.8937    0.0744 
R    3   1   2   2   3   2   1  1074  1075  1077       1.8937    0.0744 
R    3   1   2   2   3   2   1  1074  1078  1079       2.1118    0.0607 
R    3   1   2   2   3   2   1  1074  1078  1080       2.0333    0.0607 
R    3   1   2   2   3   2   1  1077  1075  1076       1.9897    0.0744 
R    3   1   2   2   3   2   1  1078  1074  1075       1.8850    0.0753 
R    3   1   2   2   3   2   1  1078  1080  1081       2.0944    0.0768 
R    3   1   2   2   3   2   1  1080  1078  1079       2.1380    0.0607 
R    3   1   2   2   3   2   1  1080  1081  1082       1.9809    0.0649 
R    3   1   2   2   3   2   1  1080  1081  1085       1.8675    0.0607 
R    3   1   2   2   3   2   1  1081  1082  1083       1.8937    0.0744 
R    3   1   2   2   3   2   1  1081  1082  1084       1.8937    0.0744 
R    3   1   2   2   3   2   1  1081  1085  1086       2.1118    0.0607 
R    3   1   2   2   3   2   1  1081  1085  1087       2.0333    0.0607 
R    3   1   2   2   3   2   1  1084  1082  1083       1.9897    0.0744 
R    3   1   2   2   3   2   1  1085  1081  1082       1.8850    0.0753 
R    3   1   2   2   3   2   1  1085  1087  1088       2.0944    0.0768 
R    3   1   2   2   3   2   1  1087  1085  1086       2.1380    0.0607 
R    3   1   2   2   3   2   1  1087  1088  1089       1.9809    0.0649 
R    3   1   2   2   3   2   1  1087  1088  1094       1.8675    0.0607 
R    3   1   2   2   3   2   1  1088  1089  1090       1.9809    0.0711 
R    3   1   2   2   3   2   1  1088  1094  1095       2.1118    0.0607 
R    3   1   2   2   3   2   1  1088  1094  1096       2.0333    0.0607 
R    3   1   2   2   3   2   1  1089  1090  1091       1.8850    0.0753 
R    3   1   2   2   3   2   1  1090  1091  1092       2.1118    0.0649 
R    3   1   2   2   3   2   1  1090  1091  1093       2.0333    0.0768 
R    3   1   2   2   3   2   1  1093  1091  1092       2.1380    0.0627 
R    3   1   2   2   3   2   1  1094  1088  1089       1.8850    0.0753 
R    3   1   2   2   3   2   1  1094  1096  1097       2.0944    0.0768 
R    3   1   2   2   3   2   1  1096  1094  1095       2.1380    0.0607 
R    3   1   2   2   3   2   1  1096  1097  1098       1.9809    0.0649 
R    3   1   2   2   3   2   1  1096  1097  1101       1.8675    0.0607 
R    3   1   2   2   3   2   1  1097  1098  1099       1.9216    0.0624 
R    3   1   2   2   3   2   1  1097  1098  1100       1.8937    0.0744 
R    3   1   2   2   3   2   1  1097  1101  1102       2.1118    0.0607 
R    3   1   2   2   3   2   1  1097  1101  1103       2.0333    0.0607 
R    3   1   2   2   3   2   1  1100  1098  1099       1.9216    0.0624 
R    3   1   2   2   3   2   1  1101  1097  1098       1.8850    0.0753 
R    3   1   2   2   3   2   1  1101  1103  1104       2.0944    0.0768 
R    3   1   2   2   3   2   1  1103  1101  1102       2.1380    0.0607 
R    3   1   2   2   3   2   1  1103  1104  1105       1.9809    0.0649 
R    3   1   2   2   3   2   1  1103  1104  1109       1.8675    0.0607 
R    3   1   2   2   3   2   1  1104  1105  1106       1.9809    0.0711 
R    3   1   2   2   3   2   1  1104  1109  1110       2.1118    0.0607 
R    3   1   2   2   3   2   1  1104  1109  1111       2.0333    0.0607 
R    3   1   2   2   3   2   1  1105  1106  1107       1.9897    0.0744 
R    3   1   2   2   3   2   1  1105  1106  1108       1.9897    0.0744 
R    3   1   2   2   3   2   1  1108  1106  1107       1.9897    0.0744 
R    3   1   2   2   3   2   1  1109  1104  1105       1.8850    0.0753 
R    3   1   2   2   3   2   1  1109  1111  1112       2.0944    0.0768 
R    3   1   2   2   3   2   1  1111  1109  1110       2.1380    0.0607 
R    3   1   2   2   3   2   1  1111  1112  1113       1.8675    0.0607 
R    3   1   2   2   3   2   1  1112  1113  1114       2.1118    0.0607 
R    3   1   2   2   3   2   1  1112  1113  1115       2.0333    0.0607 
R    3   1   2   2   3   2   1  1113  1115  1116       2.0944    0.0768 
R    3   1   2   2   3   2   1  1115  1113  1114       2.1380    0.0607 
R    3   1   2   2   3   2   1  1115  1116  1117       1.9809    0.0649 
R    3   1   2   2   3   2   1  1115  1116  1118       1.8675    0.0607 
R    3   1   2   2   3   2   1  1116  1118  1119       2.1118    0.0607 
R    3   1   2   2   3   2   1  1116  1118  1120       1.9635    0.1215 
R    3   1   2   2   3   2   1  1118  1116  1117       1.8850    0.0753 
R    3   1   2   2   3   2   1  1118  1120  1121       2.0420    0.0701 
R    3   1   2   2   3   2   1  1118  1120  1122       2.0420    0.0701 
R    3   1   2   2   3   2   1  1120  1118  1119       2.1380    0.0607 
R    3   1   2   2   3   2   1  1120  1121  1125       1.8884    0.0768 
R    3   1   2   2   3   2   1  1120  1121  1123       1.9338    0.0649 
R    3   1   2   2   3   2   1  1120  1122  1124       1.9286    0.0649 
R    3   1   2   2   3   2   1  1121  1125  1126       2.0595    0.0607 
R    3   1   2   2   3   2   1  1121  1125  1127       2.0333    0.0607 
R    3   1   2   2   3   2   1  1121  1123  1124       1.8937    0.0649 
R    3   1   2   2   3   2   1  1122  1120  1121       1.9932    0.0543 
R    3   1   2   2   3   2   1  1123  1124  1122       1.8937    0.0649 
R    3   1   2   2   3   2   1  1125  1121  1123       1.9600    0.0753 
R    3   1   2   2   3   2   1  1125  1127  1128       2.0944    0.0768 
R    3   1   2   2   3   2   1  1127  1125  1126       2.1380    0.0607 
R    3   1   2   2   3   2   1  1127  1128  1129       1.8675    0.0607 
R    3   1   2   2   3   2   1  1128  1129  1130       2.1118    0.0607 
R    3   1   2   2   3   2   1  1128  1129  1131       2.0333    0.0607 
R    3   1   2   2   3   2   1  1129  1131  1132       2.0944    0.0768 
R    3   1   2   2   3   2   1  1131  1129  1130       2.1380    0.0607 
R    3   1   2   2   3   2   1  1131  1132  1133       1.9809    0.0649 
R    3   1   2   2   3   2   1  1131  1132  1138       1.8675    0.0607 
R    3   1   2   2   3   2   1  1132  1133  1134       1.9809    0.0711 
R    3   1   2   2   3   2   1  1132  1138  1139       2.1118    0.0607 
R    3   1   2   2   3   2   1  1132  1138  1140       1.9635    0.1215 
R    3   1   2   2   3   2   1  1133  1134  1135       1.8850    0.0753 
R    3   1   2   2   3   2   1  1134  1135  1136       2.0595    0.0859 
R    3   1   2   2   3   2   1  1134  1135  1137       2.0595    0.0859 
R    3   1   2   2   3   2   1  1137  1135  1136       2.1642    0.0543 
R    3   1   2   2   3   2   1  1138  1132  1133       1.8850    0.0753 
R    3   1   2   2   3   2   1  1138  1140  1141       2.0420    0.0701 
R    3   1   2   2   3   2   1  1138  1140  1142       2.0420    0.0701 
R    3   1   2   2   3   2   1  1140  1138  1139       2.1380    0.0607 
R    3   1   2   2   3   2   1  1140  1141  1145       1.8884    0.0768 
R    3   1   2   2   3   2   1  1140  1141  1143       1.9338    0.0649 
R    3   1   2   2   3   2   1  1140  1142  1144       1.9286    0.0649 
R    3   1   2   2   3   2   1  1141  1145  1146       2.0595    0.0607 
R    3   1   2   2   3   2   1  1141  1145  1147       2.0333    0.0607 
R    3   1   2   2   3   2   1  1141  1143  1144       1.8937    0.0649 
R    3   1   2   2   3   2   1  1142  1140  1141       1.9932    0.0543 
R    3   1   2   2   3   2   1  1143  1144  1142       1.8937    0.0649 
R    3   1   2   2   3   2   1  1145  1141  1143       1.9600    0.0753 
R    3   1   2   2   3   2   1  1145  1147  1148       2.0944    0.0768 
R    3   1   2   2   3   2   1  1147  1145  1146       2.1380    0.0607 
R    3   1   2   2   3   2   1  1147  1148  1149       1.9809    0.0649 
R    3   1   2   2   3   2   1  1147  1148  1156       1.8675    0.0607 
R    3   1   2   2   3   2   1  1148  1149  1150       1.9809    0.0711 
R    3   1   2   2   3   2   1  1148  1156  1157       2.1118    0.0607 
R    3   1   2   2   3   2   1  1148  1156  1158       2.0333    0.0607 
R    3   1   2   2   3   2   1  1149  1150  1151       1.9827    0.0711 
R    3   1   2   2   3   2   1  1150  1151  1152       1.8762    0.0660 
R    3   1   2   2   3   2   1  1151  1152  1153       2.0944    0.0688 
R    3   1   2   2   3   2   1  1152  1153  1154       2.0944    0.0753 
R    3   1   2   2   3   2   1  1152  1153  1155       2.0944    0.0753 
R    3   1   2   2   3   2   1  1155  1153  1154       2.0944    0.0753 
R    3   1   2   2   3   2   1  1156  1148  1149       1.8850    0.0753 
R    3   1   2   2   3   2   1  1156  1158  1159       2.0944    0.0768 
R    3   1   2   2   3   2   1  1158  1156  1157       2.1380    0.0607 
R    3   1   2   2   3   2   1  1158  1159  1162       1.9809    0.0649 
R    3   1   2   2   3   2   1  1158  1159  1166       1.8675    0.0607 
R    3   1   2   2   3   2   1  1159  1166  1167       2.1118    0.0607 
R    3   1   2   2   3   2   1  1159  1166  1168       2.0333    0.0607 
R    3   1   2   2   3   2   1  1160  1161  1162       2.1642    0.0803 
R    3   1   2   2   3   2   1  1160  1161  1164       1.8500    0.0476 
R    3   1   2   2   3   2   1  1161  1162  1159       1.9722    0.0711 
R    3   1   2   2   3   2   1  1163  1164  1161       1.9199    0.0476 
R    3   1   2   2   3   2   1  1163  1165  1160       1.9635    0.0476 
R    3   1   2   2   3   2   1  1164  1161  1162       2.2689    0.0803 
R    3   1   2   2   3   2   1  1165  1160  1161       1.8762    0.0476 
R    3   1   2   2   3   2   1  1165  1163  1164       1.8151    0.0476 
R    3   1   2   2   3   2   1  1166  1159  1162       1.8850    0.0753 
R    3   1   2   2   3   2   1  1166  1168  1169       2.0944    0.0768 
R    3   1   2   2   3   2   1  1168  1166  1167       2.1380    0.0607 
R    3   1   2   2   3   2   1  1168  1169  1170       1.9809    0.0649 
R    3   1   2   2   3   2   1  1168  1169  1174       1.8675    0.0607 
R    3   1   2   2   3   2   1  1169  1170  1171       1.8850    0.0753 
R    3   1   2   2   3   2   1  1169  1174  1175       2.1118    0.0607 
R    3   1   2   2   3   2   1  1169  1174  1176       2.0333    0.0607 
R    3   1   2   2   3   2   1  1170  1171  1172       2.0595    0.0859 
R    3   1   2   2   3   2   1  1170  1171  1173       2.0595    0.0859 
R    3   1   2   2   3   2   1  1173  1171  1172       2.1642    0.0543 
R    3   1   2   2   3   2   1  1174  1169  1170       1.8850    0.0753 
R    3   1   2   2   3   2   1  1174  1176  1177       2.0944    0.0768 
R    3   1   2   2   3   2   1  1176  1174  1175       2.1380    0.0607 
R    3   1   2   2   3   2   1  1176  1177  1178       1.9809    0.0649 
R    3   1   2   2   3   2   1  1176  1177  1180       1.8675    0.0607 
R    3   1   2   2   3   2   1  1177  1178  1179       1.9216    0.0624 
R    3   1   2   2   3   2   1  1177  1180  1181       2.1118    0.0607 
R    3   1   2   2   3   2   1  1177  1180  1182       2.0333    0.0607 
R    3   1   2   2   3   2   1  1180  1177  1178       1.8850    0.0753 
R    3   1   2   2   3   2   1  1180  1182  1183       2.0944    0.0768 
R    3   1   2   2   3   2   1  1182  1180  1181       2.1380    0.0607 
R    3   1   2   2   3   2   1  1182  1183  1184       1.9809    0.0649 
R    3   1   2   2   3   2   1  1182  1183  1188       1.8675    0.0607 
R    3   1   2   2   3   2   1  1183  1184  1185       1.9809    0.0711 
R    3   1   2   2   3   2   1  1183  1188  1189       2.1118    0.0607 
R    3   1   2   2   3   2   1  1183  1188  1190       2.0333    0.0607 
R    3   1   2   2   3   2   1  1184  1185  1186       1.9897    0.0744 
R    3   1   2   2   3   2   1  1184  1185  1187       1.9897    0.0744 
R    3   1   2   2   3   2   1  1187  1185  1186       1.9897    0.0744 
R    3   1   2   2   3   2   1  1188  1183  1184       1.8850    0.0753 
R    3   1   2   2   3   2   1  1188  1190  1191       2.0944    0.0768 
R    3   1   2   2   3   2   1  1190  1188  1189       2.1380    0.0607 
R    3   1   2   2   3   2   1  1190  1191  1192       1.9809    0.0649 
R    3   1   2   2   3   2   1  1190  1191  1196       1.8675    0.0607 
R    3   1   2   2   3   2   1  1191  1192  1193       1.9809    0.0711 
R    3   1   2   2   3   2   1  1191  1196  1197       2.1118    0.0607 
R    3   1   2   2   3   2   1  1191  1196  1198       1.9635    0.1215 
R    3   1   2   2   3   2   1  1192  1193  1194       1.9897    0.0744 
R    3   1   2   2   3   2   1  1192  1193  1195       1.9897    0.0744 
R    3   1   2   2   3   2   1  1195  1193  1194       1.9897    0.0744 
R    3   1   2   2   3   2   1  1196  1191  1192       1.8850    0.0753 
R    3   1   2   2   3   2   1  1196  1198  1199       2.0420    0.0701 
R    3   1   2   2   3   2   1  1196  1198  1200       2.0420    0.0701 
R    3   1   2   2   3   2   1  1198  1196  1197       2.1380    0.0607 
R    3   1   2   2   3   2   1  1198  1199  1203       1.8884    0.0768 
R    3   1   2   2   3   2   1  1198  1199  1201       1.9338    0.0649 
R    3   1   2   2   3   2   1  1198  1200  1202       1.9286    0.0649 
R    3   1   2   2   3   2   1  1199  1203  1204       2.0595    0.0607 
R    3   1   2   2   3   2   1  1199  1203  1205       2.0333    0.0607 
R    3   1   2   2   3   2   1  1199  1201  1202       1.8937    0.0649 
R    3   1   2   2   3   2   1  1200  1198  1199       1.9932    0.0543 
R    3   1   2   2   3   2   1  1201  1202  1200       1.8937    0.0649 
R    3   1   2   2   3   2   1  1203  1199  1201       1.9600    0.0753 
R    3   1   2   2   3   2   1  1203  1205  1206       2.0944    0.0768 
R    3   1   2   2   3   2   1  1205  1203  1204       2.1380    0.0607 
R    3   1   2   2   3   2   1  1205  1206  1207       1.9809    0.0649 
R    3   1   2   2   3   2   1  1205  1206  1210       1.8675    0.0607 
R    3   1   2   2   3   2   1  1206  1207  1208       1.8937    0.0744 
R    3   1   2   2   3   2   1  1206  1207  1209       1.8937    0.0744 
R    3   1   2   2   3   2   1  1206  1210  1211       2.1118    0.0607 
R    3   1   2   2   3   2   1  1206  1210  1212       2.0333    0.0607 
R    3   1   2   2   3   2   1  1209  1207  1208       1.9897    0.0744 
R    3   1   2   2   3   2   1  1210  1206  1207       1.8850    0.0753 
R    3   1   2   2   3   2   1  1210  1212  1213       2.0944    0.0768 
R    3   1   2   2   3   2   1  1212  1210  1211       2.1380    0.0607 
R    3   1   2   2   3   2   1  1212  1213  1214       1.9809    0.0649 
R    3   1   2   2   3   2   1  1212  1213  1218       1.8675    0.0607 
R    3   1   2   2   3   2   1  1213  1214  1215       1.8850    0.0753 
R    3   1   2   2   3   2   1  1213  1218  1219       2.1118    0.0607 
R    3   1   2   2   3   2   1  1213  1218  1220       2.0333    0.0607 
R    3   1   2   2   3   2   1  1214  1215  1216       2.0595    0.0859 
R    3   1   2   2   3   2   1  1214  1215  1217       2.0595    0.0859 
R    3   1   2   2   3   2   1  1217  1215  1216       2.1642    0.0543 
R    3   1   2   2   3   2   1  1218  1213  1214       1.8850    0.0753 
R    3   1   2   2   3   2   1  1218  1220  1221       2.0944    0.0768 
R    3   1   2   2   3   2   1  1220  1218  1219       2.1380    0.0607 
R    3   1   2   2   3   2   1  1220  1221  1222       1.9809    0.0649 
R    3   1   2   2   3   2   1  1220  1221  1224       1.8675    0.0607 
R    3   1   2   2   3   2   1  1221  1222  1223       1.9216    0.0624 
R    3   1   2   2   3   2   1  1221  1224  1225       2.1118    0.0607 
R    3   1   2   2   3   2   1  1221  1224  1226       2.0333    0.0607 
R    3   1   2   2   3   2   1  1224  1221  1222       1.8850    0.0753 
R    3   1   2   2   3   2   1  1224  1226  1227       2.0944    0.0768 
R    3   1   2   2   3   2   1  1226  1224  1225       2.1380    0.0607 
R    3   1   2   2   3   2   1  1226  1227  1228       1.9809    0.0649 
R    3   1   2   2   3   2   1  1226  1227  1236       1.8675    0.0607 
R    3   1   2   2   3   2   1  1227  1228  1229       1.8762    0.0755 
R    3   1   2   2   3   2   1  1227  1236  1237       2.1118    0.0607 
R    3   1   2   2   3   2   1  1227  1236  1238       2.0333    0.0607 
R    3   1   2   2   3   2   1  1228  1229  1230       2.1345    0.0803 
R    3   1   2   2   3   2   1  1228  1229  1231       2.1345    0.0803 
R    3   1   2   2   3   2   1  1229  1230  1232       2.0944    0.0859 
R    3   1   2   2   3   2   1  1229  1231  1233       2.0944    0.0859 
R    3   1   2   2   3   2   1  1230  1232  1234       2.0944    0.0859 
R    3   1   2   2   3   2   1  1231  1229  1230       2.0944    0.0859 
R    3   1   2   2   3   2   1  1231  1233  1234       2.0944    0.0859 
R    3   1   2   2   3   2   1  1232  1234  1235       2.0944    0.0808 
R    3   1   2   2   3   2   1  1233  1234  1232       2.0944    0.0859 
R    3   1   2   2   3   2   1  1233  1234  1235       2.0944    0.0808 
R    3   1   2   2   3   2   1  1236  1227  1228       1.8850    0.0753 
R    3   1   2   2   3   2   1  1236  1238  1239       2.0944    0.0768 
R    3   1   2   2   3   2   1  1238  1236  1237       2.1380    0.0607 
R    3   1   2   2   3   2   1  1238  1239  1240       1.9809    0.0649 
R    3   1   2   2   3   2   1  1238  1239  1245       1.8675    0.0607 
R    3   1   2   2   3   2   1  1239  1240  1241       1.9809    0.0711 
R    3   1   2   2   3   2   1  1239  1245  1246       2.1118    0.0607 
R    3   1   2   2   3   2   1  1239  1245  1247       2.0333    0.0607 
R    3   1   2   2   3   2   1  1240  1241  1242       1.8850    0.0753 
R    3   1   2   2   3   2   1  1241  1242  1243       2.1118    0.0649 
R    3   1   2   2   3   2   1  1241  1242  1244       2.0333    0.0768 
R    3   1   2   2   3   2   1  1244  1242  1243       2.1380    0.0627 
R    3   1   2   2   3   2   1  1245  1239  1240       1.8850    0.0753 
R    3   1   2   2   3   2   1  1245  1247  1248       2.0944    0.0768 
R    3   1   2   2   3   2   1  1247  1245  1246       2.1380    0.0607 
R    3   1   2   2   3   2   1  1247  1248  1249       1.9809    0.0649 
R    3   1   2   2   3   2   1  1247  1248  1251       1.8675    0.0607 
R    3   1   2   2   3   2   1  1248  1249  1250       1.9216    0.0624 
R    3   1   2   2   3   2   1  1248  1251  1252       2.1118    0.0607 
R    3   1   2   2   3   2   1  1248  1251  1253       2.0333    0.0607 
R    3   1   2   2   3   2   1  1251  1248  1249       1.8850    0.0753 
R    3   1   2   2   3   2   1  1251  1253  1254       2.0944    0.0768 
R    3   1   2   2   3   2   1  1253  1251  1252       2.1380    0.0607 
R    3   1   2   2   3   2   1  1253  1254  1255       1.9809    0.0649 
R    3   1   2   2   3   2   1  1253  1254  1265       1.8675    0.0607 
R    3   1   2   2   3   2   1  1254  1255  1256       1.9897    0.0711 
R    3   1   2   2   3   2   1  1254  1265  1266       2.1118    0.0607 
R    3   1   2   2   3   2   1  1254  1265  1267       2.0333    0.0607 
R    3   1   2   2   3   2   1  1255  1256  1258       2.2585    0.0803 
R    3   1   2   2   3   2   1  1255  1256  1257       2.1642    0.0803 
R    3   1   2   2   3   2   1  1256  1258  1259       1.9199    0.0496 
R    3   1   2   2   3   2   1  1256  1257  1260       1.8745    0.0518 
R    3   1   2   2   3   2   1  1256  1257  1261       2.2794    0.0429 
R    3   1   2   2   3   2   1  1257  1260  1262       2.1293    0.0701 
R    3   1   2   2   3   2   1  1257  1261  1263       2.0595    0.0701 
R    3   1   2   2   3   2   1  1258  1256  1257       1.8745    0.0496 
R    3   1   2   2   3   2   1  1258  1259  1260       1.8850    0.0518 
R    3   1   2   2   3   2   1  1259  1260  1257       1.8745    0.0518 
R    3   1   2   2   3   2   1  1259  1260  1262       2.2794    0.0429 
R    3   1   2   2   3   2   1  1260  1262  1264       2.0595    0.0701 
R    3   1   2   2   3   2   1  1261  1263  1264       2.0944    0.0859 
R    3   1   2   2   3   2   1  1261  1257  1260       2.1293    0.0701 
R    3   1   2   2   3   2   1  1263  1264  1262       2.0944    0.0859 
R    3   1   2   2   3   2   1  1265  1254  1255       1.8850    0.0753 
R    3   1   2   2   3   2   1  1265  1267  1268       2.0944    0.0768 
R    3   1   2   2   3   2   1  1267  1265  1266       2.1380    0.0607 
R    3   1   2   2   3   2   1  1267  1268  1269       1.9809    0.0649 
R    3   1   2   2   3   2   1  1267  1268  1270       1.8675    0.0607 
R    3   1   2   2   3   2   1  1268  1270  1271       2.1118    0.0607 
R    3   1   2   2   3   2   1  1268  1270  1272       2.0333    0.0607 
R    3   1   2   2   3   2   1  1270  1268  1269       1.8850    0.0753 
R    3   1   2   2   3   2   1  1270  1272  1273       2.0944    0.0768 
R    3   1   2   2   3   2   1  1272  1270  1271       2.1380    0.0607 
R    3   1   2   2   3   2   1  1272  1273  1274       1.9809    0.0649 
R    3   1   2   2   3   2   1  1272  1273  1278       1.8675    0.0607 
R    3   1   2   2   3   2   1  1273  1274  1275       1.9809    0.0711 
R    3   1   2   2   3   2   1  1273  1278  1279       2.1118    0.0607 
R    3   1   2   2   3   2   1  1273  1278  1280       2.0333    0.0607 
R    3   1   2   2   3   2   1  1274  1275  1276       1.9897    0.0744 
R    3   1   2   2   3   2   1  1274  1275  1277       1.9897    0.0744 
R    3   1   2   2   3   2   1  1277  1275  1276       1.9897    0.0744 
R    3   1   2   2   3   2   1  1278  1273  1274       1.8850    0.0753 
R    3   1   2   2   3   2   1  1278  1280  1281       2.0944    0.0768 
R    3   1   2   2   3   2   1  1280  1278  1279       2.1380    0.0607 
R    3   1   2   2   3   2   1  1280  1281  1282       1.9809    0.0649 
R    3   1   2   2   3   2   1  1280  1281  1283       1.8675    0.0607 
R    3   1   2   2   3   2   1  1281  1283  1284       2.1118    0.0607 
R    3   1   2   2   3   2   1  1281  1283  1285       2.0333    0.0607 
R    3   1   2   2   3   2   1  1283  1281  1282       1.8850    0.0753 
R    3   1   2   2   3   2   1  1283  1285  1286       2.0944    0.0768 
R    3   1   2   2   3   2   1  1285  1283  1284       2.1380    0.0607 
R    3   1   2   2   3   2   1  1285  1286  1287       1.8675    0.0607 
R    3   1   2   2   3   2   1  1286  1287  1288       2.1118    0.0607 
R    3   1   2   2   3   2   1  1286  1287  1289       2.0333    0.0607 
R    3   1   2   2   3   2   1  1287  1289  1290       2.0944    0.0768 
R    3   1   2   2   3   2   1  1289  1287  1288       2.1380    0.0607 
R    3   1   2   2   3   2   1  1289  1290  1291       1.8675    0.0607 
R    3   1   2   2   3   2   1  1290  1291  1292       2.1118    0.0607 
R    3   1   2   2   3   2   1  1290  1291  1293       2.0333    0.0607 
R    3   1   2   2   3   2   1  1291  1293  1294       2.0944    0.0768 
R    3   1   2   2   3   2   1  1293  1291  1292       2.1380    0.0607 
R    3   1   2   2   3   2   1  1293  1294  1295       1.9809    0.0649 
R    3   1   2   2   3   2   1  1293  1294  1305       1.8675    0.0607 
R    3   1   2   2   3   2   1  1294  1295  1296       1.9897    0.0711 
R    3   1   2   2   3   2   1  1294  1305  1306       2.1118    0.0607 
R    3   1   2   2   3   2   1  1294  1305  1307       2.0333    0.0607 
R    3   1   2   2   3   2   1  1295  1296  1298       2.2585    0.0803 
R    3   1   2   2   3   2   1  1295  1296  1297       2.1642    0.0803 
R    3   1   2   2   3   2   1  1296  1298  1299       1.9199    0.0496 
R    3   1   2   2   3   2   1  1296  1297  1300       1.8745    0.0518 
R    3   1   2   2   3   2   1  1296  1297  1301       2.2794    0.0429 
R    3   1   2   2   3   2   1  1297  1300  1302       2.1293    0.0701 
R    3   1   2   2   3   2   1  1297  1301  1303       2.0595    0.0701 
R    3   1   2   2   3   2   1  1298  1296  1297       1.8745    0.0496 
R    3   1   2   2   3   2   1  1298  1299  1300       1.8850    0.0518 
R    3   1   2   2   3   2   1  1299  1300  1297       1.8745    0.0518 
R    3   1   2   2   3   2   1  1299  1300  1302       2.2794    0.0429 
R    3   1   2   2   3   2   1  1300  1302  1304       2.0595    0.0701 
R    3   1   2   2   3   2   1  1301  1303  1304       2.0944    0.0859 
R    3   1   2   2   3   2   1  1301  1297  1300       2.1293    0.0701 
R    3   1   2   2   3   2   1  1303  1304  1302       2.0944    0.0859 
R    3   1   2   2   3   2   1  1305  1294  1295       1.8850    0.0753 
R    3   1   2   2   3   2   1  1305  1307  1308       2.0944    0.0768 
R    3   1   2   2   3   2   1  1307  1305  1306       2.1380    0.0607 
R    3   1   2   2   3   2   1  1307  1308  1309       1.9809    0.0649 
R    3   1   2   2   3   2   1  1307  1308  1313       1.8675    0.0607 
R    3   1   2   2   3   2   1  1308  1309  1310       1.8850    0.0753 
R    3   1   2   2   3   2   1  1308  1313  1314       2.1118    0.0607 
R    3   1   2   2   3   2   1  1308  1313  1315       2.0333    0.0607 
R    3   1   2   2   3   2   1  1309  1310  1311       2.1118    0.0649 
R    3   1   2   2   3   2   1  1309  1310  1312       2.0333    0.0768 
R    3   1   2   2   3   2   1  1312  1310  1311       2.1380    0.0627 
R    3   1   2   2   3   2   1  1313  1308  1309       1.8850    0.0753 
R    3   1   2   2   3   2   1  1313  1315  1316       2.0944    0.0768 
R    3   1   2   2   3   2   1  1315  1313  1314       2.1380    0.0607 
R    3   1   2   2   3   2   1  1315  1316  1317       1.9809    0.0649 
R    3   1   2   2   3   2   1  1315  1316  1319       1.8675    0.0607 
R    3   1   2   2   3   2   1  1316  1317  1318       1.9216    0.0624 
R    3   1   2   2   3   2   1  1316  1319  1320       2.1118    0.0607 
R    3   1   2   2   3   2   1  1316  1319  1321       2.0333    0.0607 
R    3   1   2   2   3   2   1  1319  1316  1317       1.8850    0.0753 
R    3   1   2   2   3   2   1  1319  1321  1322       2.0944    0.0768 
R    3   1   2   2   3   2   1  1321  1319  1320       2.1380    0.0607 
R    3   1   2   2   3   2   1  1321  1322  1323       1.9809    0.0649 
R    3   1   2   2   3   2   1  1321  1322  1328       1.8675    0.0607 
R    3   1   2   2   3   2   1  1322  1323  1324       1.9809    0.0711 
R    3   1   2   2   3   2   1  1322  1328  1329       2.1118    0.0607 
R    3   1   2   2   3   2   1  1322  1328  1330       2.0333    0.0607 
R    3   1   2   2   3   2   1  1323  1324  1325       1.8850    0.0753 
R    3   1   2   2   3   2   1  1324  1325  1326       2.1118    0.0649 
R    3   1   2   2   3   2   1  1324  1325  1327       2.0333    0.0768 
R    3   1   2   2   3   2   1  1327  1325  1326       2.1380    0.0627 
R    3   1   2   2   3   2   1  1328  1322  1323       1.8850    0.0753 
R    3   1   2   2   3   2   1  1328  1330  1331       2.0944    0.0768 
R    3   1   2   2   3   2   1  1330  1328  1329       2.1380    0.0607 
R    3   1   2   2   3   2   1  1330  1331  1332       1.9809    0.0649 
R    3   1   2   2   3   2   1  1330  1331  1336       1.8675    0.0607 
R    3   1   2   2   3   2   1  1331  1332  1333       1.9809    0.0711 
R    3   1   2   2   3   2   1  1331  1336  1337       2.1118    0.0607 
R    3   1   2   2   3   2   1  1331  1336  1338       2.0333    0.0607 
R    3   1   2   2   3   2   1  1332  1333  1334       1.9984    0.0713 
R    3   1   2   2   3   2   1  1333  1334  1335       1.6581    0.0932 
R    3   1   2   2   3   2   1  1336  1331  1332       1.8850    0.0753 
R    3   1   2   2   3   2   1  1336  1338  1339       2.0944    0.0768 
R    3   1   2   2   3   2   1  1338  1336  1337       2.1380    0.0607 
R    3   1   2   2   3   2   1  1338  1339  1340       1.9809    0.0649 
R    3   1   2   2   3   2   1  1338  1339  1342       1.8675    0.0607 
R    3   1   2   2   3   2   1  1339  1340  1341       1.9635    0.0713 
R    3   1   2   2   3   2   1  1339  1342  1343       2.1118    0.0607 
R    3   1   2   2   3   2   1  1339  1342  1344       2.0333    0.0607 
R    3   1   2   2   3   2   1  1342  1339  1340       1.8850    0.0753 
R    3   1   2   2   3   2   1  1342  1344  1345       2.0944    0.0768 
R    3   1   2   2   3   2   1  1344  1342  1343       2.1380    0.0607 
R    3   1   2   2   3   2   1  1344  1345  1346       1.9809    0.0649 
R    3   1   2   2   3   2   1  1344  1345  1348       1.8675    0.0607 
R    3   1   2   2   3   2   1  1345  1346  1347       1.9635    0.0713 
R    3   1   2   2   3   2   1  1345  1348  1349       2.1118    0.0607 
R    3   1   2   2   3   2   1  1345  1348  1350       2.0333    0.0607 
R    3   1   2   2   3   2   1  1348  1345  1346       1.8850    0.0753 
R    3   1   2   2   3   2   1  1348  1350  1351       2.0944    0.0768 
R    3   1   2   2   3   2   1  1350  1348  1349       2.1380    0.0607 
R    3   1   2   2   3   2   1  1350  1351  1352       1.9809    0.0649 
R    3   1   2   2   3   2   1  1350  1351  1357       1.8675    0.0607 
R    3   1   2   2   3   2   1  1351  1352  1353       1.9809    0.0711 
R    3   1   2   2   3   2   1  1351  1357  1358       2.1118    0.0607 
R    3   1   2   2   3   2   1  1351  1357  1359       2.0333    0.0607 
R    3   1   2   2   3   2   1  1352  1353  1354       1.8850    0.0753 
R    3   1   2   2   3   2   1  1353  1354  1355       2.1118    0.0649 
R    3   1   2   2   3   2   1  1353  1354  1356       2.0333    0.0768 
R    3   1   2   2   3   2   1  1356  1354  1355       2.1380    0.0627 
R    3   1   2   2   3   2   1  1357  1351  1352       1.8850    0.0753 
R    3   1   2   2   3   2   1  1357  1359  1360       2.0944    0.0768 
R    3   1   2   2   3   2   1  1359  1357  1358       2.1380    0.0607 
R    3   1   2   2   3   2   1  1359  1360  1361       1.8675    0.0607 
R    3   1   2   2   3   2   1  1360  1361  1362       2.1118    0.0607 
R    3   1   2   2   3   2   1  1360  1361  1363       2.0333    0.0607 
R    3   1   2   2   3   2   1  1361  1363  1364       2.0944    0.0768 
R    3   1   2   2   3   2   1  1363  1361  1362       2.1380    0.0607 
R    3   1   2   2   3   2   1  1363  1364  1365       1.9809    0.0649 
R    3   1   2   2   3   2   1  1363  1364  1370       1.8675    0.0607 
R    3   1   2   2   3   2   1  1364  1365  1366       1.9809    0.0711 
R    3   1   2   2   3   2   1  1364  1370  1371       2.1118    0.0607 
R    3   1   2   2   3   2   1  1364  1370  1372       2.0333    0.0607 
R    3   1   2   2   3   2   1  1365  1366  1367       1.8850    0.0753 
R    3   1   2   2   3   2   1  1366  1367  1368       2.0595    0.0859 
R    3   1   2   2   3   2   1  1366  1367  1369       2.0595    0.0859 
R    3   1   2   2   3   2   1  1369  1367  1368       2.1642    0.0543 
R    3   1   2   2   3   2   1  1370  1364  1365       1.8850    0.0753 
R    3   1   2   2   3   2   1  1370  1372  1373       2.0944    0.0768 
R    3   1   2   2   3   2   1  1372  1370  1371       2.1380    0.0607 
R    3   1   2   2   3   2   1  1372  1373  1374       1.9809    0.0649 
R    3   1   2   2   3   2   1  1372  1373  1379       1.8675    0.0607 
R    3   1   2   2   3   2   1  1373  1374  1375       1.9809    0.0711 
R    3   1   2   2   3   2   1  1373  1379  1380       2.1118    0.0607 
R    3   1   2   2   3   2   1  1373  1379  1381       2.0333    0.0607 
R    3   1   2   2   3   2   1  1374  1375  1376       1.8850    0.0753 
R    3   1   2   2   3   2   1  1375  1376  1377       2.1118    0.0649 
R    3   1   2   2   3   2   1  1375  1376  1378       2.0333    0.0768 
R    3   1   2   2   3   2   1  1378  1376  1377       2.1380    0.0627 
R    3   1   2   2   3   2   1  1379  1373  1374       1.8850    0.0753 
R    3   1   2   2   3   2   1  1379  1381  1382       2.0944    0.0768 
R    3   1   2   2   3   2   1  1381  1379  1380       2.1380    0.0607 
R    3   1   2   2   3   2   1  1381  1382  1383       1.9809    0.0649 
R    3   1   2   2   3   2   1  1381  1382  1387       1.8675    0.0607 
R    3   1   2   2   3   2   1  1382  1383  1384       1.8850    0.0753 
R    3   1   2   2   3   2   1  1382  1387  1388       2.1118    0.0607 
R    3   1   2   2   3   2   1  1382  1387  1389       1.9635    0.1215 
R    3   1   2   2   3   2   1  1383  1384  1385       2.1118    0.0649 
R    3   1   2   2   3   2   1  1383  1384  1386       2.0333    0.0768 
R    3   1   2   2   3   2   1  1386  1384  1385       2.1380    0.0627 
R    3   1   2   2   3   2   1  1387  1382  1383       1.8850    0.0753 
R    3   1   2   2   3   2   1  1387  1389  1390       2.0420    0.0701 
R    3   1   2   2   3   2   1  1387  1389  1391       2.0420    0.0701 
R    3   1   2   2   3   2   1  1389  1387  1388       2.1380    0.0607 
R    3   1   2   2   3   2   1  1389  1390  1394       1.8884    0.0768 
R    3   1   2   2   3   2   1  1389  1390  1392       1.9338    0.0649 
R    3   1   2   2   3   2   1  1389  1391  1393       1.9286    0.0649 
R    3   1   2   2   3   2   1  1390  1394  1395       2.0595    0.0607 
R    3   1   2   2   3   2   1  1390  1394  1396       1.9635    0.1215 
R    3   1   2   2   3   2   1  1390  1392  1393       1.8937    0.0649 
R    3   1   2   2   3   2   1  1391  1389  1390       1.9932    0.0543 
R    3   1   2   2   3   2   1  1392  1393  1391       1.8937    0.0649 
R    3   1   2   2   3   2   1  1394  1390  1392       1.9600    0.0753 
R    3   1   2   2   3   2   1  1394  1396  1397       2.0420    0.0701 
R    3   1   2   2   3   2   1  1394  1396  1398       2.0420    0.0701 
R    3   1   2   2   3   2   1  1396  1394  1395       2.1380    0.0607 
R    3   1   2   2   3   2   1  1396  1397  1401       1.8884    0.0768 
R    3   1   2   2   3   2   1  1396  1397  1399       1.9338    0.0649 
R    3   1   2   2   3   2   1  1396  1398  1400       1.9286    0.0649 
R    3   1   2   2   3   2   1  1397  1401  1402       2.0595    0.0607 
R    3   1   2   2   3   2   1  1397  1401  1403       2.0333    0.0607 
R    3   1   2   2   3   2   1  1397  1399  1400       1.8937    0.0649 
R    3   1   2   2   3   2   1  1398  1396  1397       1.9932    0.0543 
R    3   1   2   2   3   2   1  1399  1400  1398       1.8937    0.0649 
R    3   1   2   2   3   2   1  1401  1397  1399       1.9600    0.0753 
R    3   1   2   2   3   2   1  1401  1403  1404       2.0944    0.0768 
R    3   1   2   2   3   2   1  1403  1401  1402       2.1380    0.0607 
R    3   1   2   2   3   2   1  1403  1404  1405       1.8675    0.0607 
R    3   1   2   2   3   2   1  1404  1405  1406       2.1118    0.0607 
R    3   1   2   2   3   2   1  1404  1405  1407       1.9635    0.1215 
R    3   1   2   2   3   2   1  1405  1407  1408       2.0420    0.0701 
R    3   1   2   2   3   2   1  1405  1407  1409       2.0420    0.0701 
R    3   1   2   2   3   2   1  1407  1405  1406       2.1380    0.0607 
R    3   1   2   2   3   2   1  1407  1408  1412       1.8884    0.0768 
R    3   1   2   2   3   2   1  1407  1408  1410       1.9338    0.0649 
R    3   1   2   2   3   2   1  1407  1409  1411       1.9286    0.0649 
R    3   1   2   2   3   2   1  1408  1412  1413       2.0595    0.0607 
R    3   1   2   2   3   2   1  1408  1412  1414       2.0333    0.0607 
R    3   1   2   2   3   2   1  1408  1410  1411       1.8937    0.0649 
R    3   1   2   2   3   2   1  1409  1407  1408       1.9932    0.0543 
R    3   1   2   2   3   2   1  1410  1411  1409       1.8937    0.0649 
R    3   1   2   2   3   2   1  1412  1408  1410       1.9600    0.0753 
R    3   1   2   2   3   2   1  1412  1414  1415       2.0944    0.0768 
R    3   1   2   2   3   2   1  1414  1412  1413       2.1380    0.0607 
R    3   1   2   2   3   2   1  1414  1415  1416       1.9809    0.0649 
R    3   1   2   2   3   2   1  1414  1415  1423       1.8675    0.0607 
R    3   1   2   2   3   2   1  1415  1416  1417       1.8762    0.0755 
R    3   1   2   2   3   2   1  1415  1423  1424       2.1118    0.0607 
R    3   1   2   2   3   2   1  1415  1423  1425       2.0333    0.0607 
R    3   1   2   2   3   2   1  1416  1417  1418       2.1345    0.0803 
R    3   1   2   2   3   2   1  1416  1417  1419       2.1345    0.0803 
R    3   1   2   2   3   2   1  1417  1418  1420       2.0944    0.0859 
R    3   1   2   2   3   2   1  1417  1419  1421       2.0944    0.0859 
R    3   1   2   2   3   2   1  1418  1420  1422       2.0944    0.0859 
R    3   1   2   2   3   2   1  1419  1417  1418       2.0944    0.0859 
R    3   1   2   2   3   2   1  1419  1421  1422       2.0944    0.0859 
R    3   1   2   2   3   2   1  1421  1422  1420       2.0944    0.0859 
R    3   1   2   2   3   2   1  1423  1415  1416       1.8850    0.0753 
R    3   1   2   2   3   2   1  1423  1425  1426       2.0944    0.0768 
R    3   1   2   2   3   2   1  1425  1423  1424       2.1380    0.0607 
R    3   1   2   2   3   2   1  1425  1426  1427       1.9809    0.0649 
R    3   1   2   2   3   2   1  1425  1426  1437       1.8675    0.0607 
R    3   1   2   2   3   2   1  1426  1427  1428       1.9897    0.0711 
R    3   1   2   2   3   2   1  1426  1437  1438       2.1118    0.0607 
R    3   1   2   2   3   2   1  1426  1437  1439       2.0333    0.0607 
R    3   1   2   2   3   2   1  1427  1428  1430       2.2585    0.0803 
R    3   1   2   2   3   2   1  1427  1428  1429       2.1642    0.0803 
R    3   1   2   2   3   2   1  1428  1430  1431       1.9199    0.0496 
R    3   1   2   2   3   2   1  1428  1429  1432       1.8745    0.0518 
R    3   1   2   2   3   2   1  1428  1429  1433       2.2794    0.0429 
R    3   1   2   2   3   2   1  1429  1432  1434       2.1293    0.0701 
R    3   1   2   2   3   2   1  1429  1433  1435       2.0595    0.0701 
R    3   1   2   2   3   2   1  1430  1428  1429       1.8745    0.0496 
R    3   1   2   2   3   2   1  1430  1431  1432       1.8850    0.0518 
R    3   1   2   2   3   2   1  1431  1432  1429       1.8745    0.0518 
R    3   1   2   2   3   2   1  1431  1432  1434       2.2794    0.0429 
R    3   1   2   2   3   2   1  1432  1434  1436       2.0595    0.0701 
R    3   1   2   2   3   2   1  1433  1435  1436       2.0944    0.0859 
R    3   1   2   2   3   2   1  1433  1429  1432       2.1293    0.0701 
R    3   1   2   2   3   2   1  1435  1436  1434       2.0944    0.0859 
R    3   1   2   2   3   2   1  1437  1426  1427       1.8850    0.0753 
R    3   1   2   2   3   2   1  1437  1439  1440       2.0944    0.0768 
R    3   1   2   2   3   2   1  1439  1437  1438       2.1380    0.0607 
R    3   1   2   2   3   2   1  1439  1440  1441       1.9809    0.0649 
R    3   1   2   2   3   2   1  1439  1440  1446       1.8675    0.0607 
R    3   1   2   2   3   2   1  1440  1441  1442       1.9809    0.0711 
R    3   1   2   2   3   2   1  1440  1446  1447       2.1118    0.0607 
R    3   1   2   2   3   2   1  1440  1446  1448       2.0333    0.0607 
R    3   1   2   2   3   2   1  1441  1442  1443       1.9827    0.0711 
R    3   1   2   2   3   2   1  1442  1443  1444       1.9827    0.0711 
R    3   1   2   2   3   2   1  1443  1444  1445       1.9199    0.0660 
R    3   1   2   2   3   2   1  1446  1440  1441       1.8850    0.0753 
R    3   1   2   2   3   2   1  1446  1448  1449       2.0944    0.0768 
R    3   1   2   2   3   2   1  1448  1446  1447       2.1380    0.0607 
R    3   1   2   2   3   2   1  1448  1449  1450       1.9809    0.0649 
R    3   1   2   2   3   2   1  1448  1449  1451       1.8675    0.0607 
R    3   1   2   2   3   2   1  1449  1451  1452       2.1118    0.0607 
R    3   1   2   2   3   2   1  1449  1451  1453       2.0333    0.0607 
R    3   1   2   2   3   2   1  1451  1449  1450       1.8850    0.0753 
R    3   1   2   2   3   2   1  1451  1453  1454       2.0944    0.0768 
R    3   1   2   2   3   2   1  1453  1451  1452       2.1380    0.0607 
R    3   1   2   2   3   2   1  1453  1454  1455       1.9809    0.0649 
R    3   1   2   2   3   2   1  1453  1454  1456       1.8675    0.0607 
R    3   1   2   2   3   2   1  1454  1456  1457       2.1118    0.0607 
R    3   1   2   2   3   2   1  1454  1456  1458       2.0333    0.0607 
R    3   1   2   2   3   2   1  1456  1454  1455       1.8850    0.0753 
R    3   1   2   2   3   2   1  1456  1458  1459       2.0944    0.0768 
R    3   1   2   2   3   2   1  1458  1456  1457       2.1380    0.0607 
R    3   1   2   2   3   2   1  1458  1459  1460       1.9809    0.0649 
R    3   1   2   2   3   2   1  1458  1459  1467       1.8675    0.0607 
R    3   1   2   2   3   2   1  1459  1460  1461       1.8762    0.0755 
R    3   1   2   2   3   2   1  1459  1467  1468       2.1118    0.0607 
R    3   1   2   2   3   2   1  1459  1467  1469       2.0333    0.0607 
R    3   1   2   2   3   2   1  1460  1461  1462       2.1345    0.0803 
R    3   1   2   2   3   2   1  1460  1461  1463       2.1345    0.0803 
R    3   1   2   2   3   2   1  1461  1462  1464       2.0944    0.0859 
R    3   1   2   2   3   2   1  1461  1463  1465       2.0944    0.0859 
R    3   1   2   2   3   2   1  1462  1464  1466       2.0944    0.0859 
R    3   1   2   2   3   2   1  1463  1461  1462       2.0944    0.0859 
R    3   1   2   2   3   2   1  1463  1465  1466       2.0944    0.0859 
R    3   1   2   2   3   2   1  1465  1466  1464       2.0944    0.0859 
R    3   1   2   2   3   2   1  1467  1459  1460       1.8850    0.0753 
R    3   1   2   2   3   2   1  1467  1469  1470       2.0944    0.0768 
R    3   1   2   2   3   2   1  1469  1467  1468       2.1380    0.0607 
R    3   1   2   2   3   2   1  1469  1470  1471       1.9809    0.0649 
R    3   1   2   2   3   2   1  1469  1470  1472       1.8675    0.0607 
R    3   1   2   2   3   2   1  1470  1472  1473       2.1118    0.0607 
R    3   1   2   2   3   2   1  1470  1472  1474       2.0333    0.0607 
R    3   1   2   2   3   2   1  1472  1470  1471       1.8850    0.0753 
R    3   1   2   2   3   2   1  1472  1474  1475       2.0944    0.0768 
R    3   1   2   2   3   2   1  1474  1472  1473       2.1380    0.0607 
R    3   1   2   2   3   2   1  1474  1475  1476       1.9809    0.0649 
R    3   1   2   2   3   2   1  1474  1475  1480       1.8675    0.0607 
R    3   1   2   2   3   2   1  1475  1476  1477       1.8850    0.0753 
R    3   1   2   2   3   2   1  1475  1480  1481       2.1118    0.0607 
R    3   1   2   2   3   2   1  1475  1480  1482       2.0333    0.0607 
R    3   1   2   2   3   2   1  1476  1477  1478       2.0595    0.0859 
R    3   1   2   2   3   2   1  1476  1477  1479       2.0595    0.0859 
R    3   1   2   2   3   2   1  1479  1477  1478       2.1642    0.0543 
R    3   1   2   2   3   2   1  1480  1475  1476       1.8850    0.0753 
R    3   1   2   2   3   2   1  1480  1482  1483       2.0944    0.0768 
R    3   1   2   2   3   2   1  1482  1480  1481       2.1380    0.0607 
R    3   1   2   2   3   2   1  1482  1483  1484       1.9809    0.0649 
R    3   1   2   2   3   2   1  1482  1483  1486       1.8675    0.0607 
R    3   1   2   2   3   2   1  1483  1484  1485       1.9216    0.0624 
R    3   1   2   2   3   2   1  1483  1486  1487       2.1118    0.0607 
R    3   1   2   2   3   2   1  1483  1486  1488       2.0333    0.0607 
R    3   1   2   2   3   2   1  1486  1483  1484       1.8850    0.0753 
R    3   1   2   2   3   2   1  1486  1488  1489       2.0944    0.0768 
R    3   1   2   2   3   2   1  1488  1486  1487       2.1380    0.0607 
R    3   1   2   2   3   2   1  1488  1489  1490       1.9809    0.0649 
R    3   1   2   2   3   2   1  1488  1489  1492       1.8675    0.0607 
R    3   1   2   2   3   2   1  1489  1490  1491       1.9216    0.0624 
R    3   1   2   2   3   2   1  1489  1492  1493       2.1118    0.0607 
R    3   1   2   2   3   2   1  1489  1492  1494       2.0333    0.0607 
R    3   1   2   2   3   2   1  1492  1489  1490       1.8850    0.0753 
R    3   1   2   2   3   2   1  1492  1494  1495       2.0944    0.0768 
R    3   1   2   2   3   2   1  1494  1492  1493       2.1380    0.0607 
R    3   1   2   2   3   2   1  1494  1495  1496       1.8675    0.0607 
R    3   1   2   2   3   2   1  1495  1496  1497       2.1118    0.0607 
R    3   1   2   2   3   2   1  1495  1496  1498       2.0333    0.0607 
R    3   1   2   2   3   2   1  1496  1498  1499       2.0944    0.0768 
R    3   1   2   2   3   2   1  1498  1496  1497       2.1380    0.0607 
R    3   1   2   2   3   2   1  1498  1499  1500       1.9809    0.0649 
R    3   1   2   2   3   2   1  1498  1499  1505       1.8675    0.0607 
R    3   1   2   2   3   2   1  1499  1500  1501       1.9809    0.0711 
R    3   1   2   2   3   2   1  1499  1505  1506       2.1118    0.0607 
R    3   1   2   2   3   2   1  1499  1505  1507       2.0333    0.0607 
R    3   1   2   2   3   2   1  1500  1501  1502       1.8850    0.0753 
R    3   1   2   2   3   2   1  1501  1502  1503       2.1118    0.0649 
R    3   1   2   2   3   2   1  1501  1502  1504       2.0333    0.0768 
R    3   1   2   2   3   2   1  1504  1502  1503       2.1380    0.0627 
R    3   1   2   2   3   2   1  1505  1499  1500       1.8850    0.0753 
R    3   1   2   2   3   2   1  1505  1507  1508       2.0944    0.0768 
R    3   1   2   2   3   2   1  1507  1505  1506       2.1380    0.0607 
R    3   1   2   2   3   2   1  1507  1508  1511       1.9809    0.0649 
R    3   1   2   2   3   2   1  1507  1508  1515       1.8675    0.0607 
R    3   1   2   2   3   2   1  1508  1515  1516       2.1118    0.0607 
R    3   1   2   2   3   2   1  1508  1515  1517       1.9635    0.1215 
R    3   1   2   2   3   2   1  1509  1510  1511       2.1642    0.0803 
R    3   1   2   2   3   2   1  1509  1510  1513       1.8500    0.0476 
R    3   1   2   2   3   2   1  1510  1511  1508       1.9722    0.0711 
R    3   1   2   2   3   2   1  1512  1513  1510       1.9199    0.0476 
R    3   1   2   2   3   2   1  1512  1514  1509       1.9635    0.0476 
R    3   1   2   2   3   2   1  1513  1510  1511       2.2689    0.0803 
R    3   1   2   2   3   2   1  1514  1509  1510       1.8762    0.0476 
R    3   1   2   2   3   2   1  1514  1512  1513       1.8151    0.0476 
R    3   1   2   2   3   2   1  1515  1508  1511       1.8850    0.0753 
R    3   1   2   2   3   2   1  1515  1517  1518       2.0420    0.0701 
R    3   1   2   2   3   2   1  1515  1517  1519       2.0420    0.0701 
R    3   1   2   2   3   2   1  1517  1515  1516       2.1380    0.0607 
R    3   1   2   2   3   2   1  1517  1518  1522       1.8884    0.0768 
R    3   1   2   2   3   2   1  1517  1518  1520       1.9338    0.0649 
R    3   1   2   2   3   2   1  1517  1519  1521       1.9286    0.0649 
R    3   1   2   2   3   2   1  1518  1522  1523       2.0595    0.0607 
R    3   1   2   2   3   2   1  1518  1522  1524       1.9635    0.1215 
R    3   1   2   2   3   2   1  1518  1520  1521       1.8937    0.0649 
R    3   1   2   2   3   2   1  1519  1517  1518       1.9932    0.0543 
R    3   1   2   2   3   2   1  1520  1521  1519       1.8937    0.0649 
R    3   1   2   2   3   2   1  1522  1518  1520       1.9600    0.0753 
R    3   1   2   2   3   2   1  1522  1524  1525       2.0420    0.0701 
R    3   1   2   2   3   2   1  1522  1524  1526       2.0420    0.0701 
R    3   1   2   2   3   2   1  1524  1522  1523       2.1380    0.0607 
R    3   1   2   2   3   2   1  1524  1525  1529       1.8884    0.0768 
R    3   1   2   2   3   2   1  1524  1525  1527       1.9338    0.0649 
R    3   1   2   2   3   2   1  1524  1526  1528       1.9286    0.0649 
R    3   1   2   2   3   2   1  1525  1529  1530       2.0595    0.0607 
R    3   1   2   2   3   2   1  1525  1529  1531       2.0333    0.0607 
R    3   1   2   2   3   2   1  1525  1527  1528       1.8937    0.0649 
R    3   1   2   2   3   2   1  1526  1524  1525       1.9932    0.0543 
R    3   1   2   2   3   2   1  1527  1528  1526       1.8937    0.0649 
R    3   1   2   2   3   2   1  1529  1525  1527       1.9600    0.0753 
R    3   1   2   2   3   2   1  1529  1531  1532       2.0944    0.0768 
R    3   1   2   2   3   2   1  1531  1529  1530       2.1380    0.0607 
R    3   1   2   2   3   2   1  1531  1532  1533       1.9809    0.0649 
R    3   1   2   2   3   2   1  1531  1532  1537       1.8675    0.0607 
R    3   1   2   2   3   2   1  1532  1533  1534       1.8850    0.0753 
R    3   1   2   2   3   2   1  1532  1537  1538       2.1118    0.0607 
R    3   1   2   2   3   2   1  1532  1537  1539       2.0333    0.0607 
R    3   1   2   2   3   2   1  1533  1534  1535       2.0595    0.0859 
R    3   1   2   2   3   2   1  1533  1534  1536       2.0595    0.0859 
R    3   1   2   2   3   2   1  1536  1534  1535       2.1642    0.0543 
R    3   1   2   2   3   2   1  1537  1532  1533       1.8850    0.0753 
R    3   1   2   2   3   2   1  1537  1539  1540       2.0944    0.0768 
R    3   1   2   2   3   2   1  1539  1537  1538       2.1380    0.0607 
R    3   1   2   2   3   2   1  1539  1540  1541       1.9809    0.0649 
R    3   1   2   2   3   2   1  1539  1540  1542       1.8675    0.0607 
R    3   1   2   2   3   2   1  1540  1542  1543       2.1118    0.0607 
R    3   1   2   2   3   2   1  1540  1542  1544       2.0333    0.0607 
R    3   1   2   2   3   2   1  1542  1540  1541       1.8850    0.0753 
R    3   1   2   2   3   2   1  1542  1544  1545       2.0944    0.0768 
R    3   1   2   2   3   2   1  1544  1542  1543       2.1380    0.0607 
R    3   1   2   2   3   2   1  1544  1545  1546       1.9809    0.0649 
R    3   1   2   2   3   2   1  1544  1545  1548       1.8675    0.0607 
R    3   1   2   2   3   2   1  1545  1546  1547       1.9635    0.0713 
R    3   1   2   2   3   2   1  1545  1548  1549       2.1118    0.0607 
R    3   1   2   2   3   2   1  1545  1548  1550       2.0333    0.0607 
R    3   1   2   2   3   2   1  1548  1545  1546       1.8850    0.0753 
R    3   1   2   2   3   2   1  1548  1550  1551       2.0944    0.0768 
R    3   1   2   2   3   2   1  1550  1548  1549       2.1380    0.0607 
R    3   1   2   2   3   2   1  1550  1551  1552       1.9809    0.0649 
R    3   1   2   2   3   2   1  1550  1551  1553       1.8675    0.0607 
R    3   1   2   2   3   2   1  1551  1553  1554       2.1118    0.0607 
R    3   1   2   2   3   2   1  1551  1553  1555       2.0333    0.0607 
R    3   1   2   2   3   2   1  1553  1551  1552       1.8850    0.0753 
R    3   1   2   2   3   2   1  1553  1555  1556       2.0944    0.0768 
R    3   1   2   2   3   2   1  1555  1553  1554       2.1380    0.0607 
R    3   1   2   2   3   2   1  1555  1556  1557       1.9809    0.0649 
R    3   1   2   2   3   2   1  1555  1556  1564       1.8675    0.0607 
R    3   1   2   2   3   2   1  1556  1557  1558       1.8762    0.0755 
R    3   1   2   2   3   2   1  1556  1564  1565       2.1118    0.0607 
R    3   1   2   2   3   2   1  1556  1564  1566       2.0333    0.0607 
R    3   1   2   2   3   2   1  1557  1558  1559       2.1345    0.0803 
R    3   1   2   2   3   2   1  1557  1558  1560       2.1345    0.0803 
R    3   1   2   2   3   2   1  1558  1559  1561       2.0944    0.0859 
R    3   1   2   2   3   2   1  1558  1560  1562       2.0944    0.0859 
R    3   1   2   2   3   2   1  1559  1561  1563       2.0944    0.0859 
R    3   1   2   2   3   2   1  1560  1558  1559       2.0944    0.0859 
R    3   1   2   2   3   2   1  1560  1562  1563       2.0944    0.0859 
R    3   1   2   2   3   2   1  1562  1563  1561       2.0944    0.0859 
R    3   1   2   2   3   2   1  1564  1556  1557       1.8850    0.0753 
R    3   1   2   2   3   2   1  1564  1566  1567       2.0944    0.0768 
R    3   1   2   2   3   2   1  1566  1564  1565       2.1380    0.0607 
R    3   1   2   2   3   2   1  1566  1567  1568       1.9809    0.0649 
R    3   1   2   2   3   2   1  1566  1567  1575       1.8675    0.0607 
R    3   1   2   2   3   2   1  1567  1568  1569       1.9809    0.0711 
R    3   1   2   2   3   2   1  1567  1575  1576       2.1118    0.0607 
R    3   1   2   2   3   2   1  1567  1575  1577       2.0333    0.0607 
R    3   1   2   2   3   2   1  1568  1569  1570       1.9827    0.0711 
R    3   1   2   2   3   2   1  1569  1570  1571       1.8762    0.0660 
R    3   1   2   2   3   2   1  1570  1571  1572       2.0944    0.0688 
R    3   1   2   2   3   2   1  1571  1572  1573       2.0944    0.0753 
R    3   1   2   2   3   2   1  1571  1572  1574       2.0944    0.0753 
R    3   1   2   2   3   2   1  1574  1572  1573       2.0944    0.0753 
R    3   1   2   2   3   2   1  1575  1567  1568       1.8850    0.0753 
R    3   1   2   2   3   2   1  1575  1577  1578       2.0944    0.0768 
R    3   1   2   2   3   2   1  1577  1575  1576       2.1380    0.0607 
R    3   1   2   2   3   2   1  1577  1578  1579       1.9809    0.0649 
R    3   1   2   2   3   2   1  1577  1578  1586       1.8675    0.0607 
R    3   1   2   2   3   2   1  1578  1579  1580       1.9809    0.0711 
R    3   1   2   2   3   2   1  1578  1586  1587       2.1118    0.0607 
R    3   1   2   2   3   2   1  1578  1586  1588       2.0333    0.0607 
R    3   1   2   2   3   2   1  1579  1580  1581       1.9827    0.0711 
R    3   1   2   2   3   2   1  1580  1581  1582       1.8762    0.0660 
R    3   1   2   2   3   2   1  1581  1582  1583       2.0944    0.0688 
R    3   1   2   2   3   2   1  1582  1583  1584       2.0944    0.0753 
R    3   1   2   2   3   2   1  1582  1583  1585       2.0944    0.0753 
R    3   1   2   2   3   2   1  1585  1583  1584       2.0944    0.0753 
R    3   1   2   2   3   2   1  1586  1578  1579       1.8850    0.0753 
R    3   1   2   2   3   2   1  1586  1588  1589       2.0944    0.0768 
R    3   1   2   2   3   2   1  1588  1586  1587       2.1380    0.0607 
R    3   1   2   2   3   2   1  1588  1589  1590       1.8675    0.0607 
R    3   1   2   2   3   2   1  1589  1590  1591       2.1118    0.0607 
R    3   1   2   2   3   2   1  1589  1590  1592       2.0333    0.0607 
R    3   1   2   2   3   2   1  1590  1592  1593       2.0944    0.0768 
R    3   1   2   2   3   2   1  1592  1590  1591       2.1380    0.0607 
R    3   1   2   2   3   2   1  1592  1593  1594       1.9809    0.0649 
R    3   1   2   2   3   2   1  1592  1593  1601       1.8675    0.0607 
R    3   1   2   2   3   2   1  1593  1594  1595       1.9809    0.0711 
R    3   1   2   2   3   2   1  1593  1601  1602       2.1118    0.0607 
R    3   1   2   2   3   2   1  1593  1601  1603       2.0333    0.0607 
R    3   1   2   2   3   2   1  1594  1595  1596       1.9827    0.0711 
R    3   1   2   2   3   2   1  1595  1596  1597       1.8762    0.0660 
R    3   1   2   2   3   2   1  1596  1597  1598       2.0944    0.0688 
R    3   1   2   2   3   2   1  1597  1598  1599       2.0944    0.0753 
R    3   1   2   2   3   2   1  1597  1598  1600       2.0944    0.0753 
R    3   1   2   2   3   2   1  1600  1598  1599       2.0944    0.0753 
R    3   1   2   2   3   2   1  1601  1593  1594       1.8850    0.0753 
R    3   1   2   2   3   2   1  1601  1603  1604       2.0944    0.0768 
R    3   1   2   2   3   2   1  1603  1601  1602       2.1380    0.0607 
R    3   1   2   2   3   2   1  1603  1604  1605       1.9809    0.0649 
R    3   1   2   2   3   2   1  1603  1604  1610       1.8675    0.0607 
R    3   1   2   2   3   2   1  1604  1605  1606       1.9809    0.0711 
R    3   1   2   2   3   2   1  1604  1610  1611       2.1118    0.0607 
R    3   1   2   2   3   2   1  1604  1610  1612       2.0333    0.0607 
R    3   1   2   2   3   2   1  1605  1606  1607       1.9827    0.0711 
R    3   1   2   2   3   2   1  1606  1607  1608       1.9827    0.0711 
R    3   1   2   2   3   2   1  1607  1608  1609       1.9199    0.0660 
R    3   1   2   2   3   2   1  1610  1604  1605       1.8850    0.0753 
R    3   1   2   2   3   2   1  1610  1612  1613       2.0944    0.0768 
R    3   1   2   2   3   2   1  1612  1610  1611       2.1380    0.0607 
R    3   1   2   2   3   2   1  1612  1613  1614       1.9809    0.0649 
R    3   1   2   2   3   2   1  1612  1613  1619       1.8675    0.0607 
R    3   1   2   2   3   2   1  1613  1614  1615       1.9809    0.0711 
R    3   1   2   2   3   2   1  1613  1619  1620       2.1118    0.0607 
R    3   1   2   2   3   2   1  1613  1619  1621       2.0333    0.0607 
R    3   1   2   2   3   2   1  1614  1615  1616       1.9827    0.0711 
R    3   1   2   2   3   2   1  1615  1616  1617       1.9827    0.0711 
R    3   1   2   2   3   2   1  1616  1617  1618       1.9199    0.0660 
R    3   1   2   2   3   2   1  1619  1613  1614       1.8850    0.0753 
R    3   1   2   2   3   2   1  1619  1621  1622       2.0944    0.0768 
R    3   1   2   2   3   2   1  1621  1619  1620       2.1380    0.0607 
R    3   1   2   2   3   2   1  1621  1622  1623       1.9809    0.0649 
R    3   1   2   2   3   2   1  1621  1622  1630       1.8675    0.0607 
R    3   1   2   2   3   2   1  1622  1623  1624       1.9809    0.0711 
R    3   1   2   2   3   2   1  1622  1630  1631       2.1118    0.0607 
R    3   1   2   2   3   2   1  1622  1630  1632       2.0333    0.0607 
R    3   1   2   2   3   2   1  1623  1624  1625       1.9827    0.0711 
R    3   1   2   2   3   2   1  1624  1625  1626       1.8762    0.0660 
R    3   1   2   2   3   2   1  1625  1626  1627       2.0944    0.0688 
R    3   1   2   2   3   2   1  1626  1627  1628       2.0944    0.0753 
R    3   1   2   2   3   2   1  1626  1627  1629       2.0944    0.0753 
R    3   1   2   2   3   2   1  1629  1627  1628       2.0944    0.0753 
R    3   1   2   2   3   2   1  1630  1622  1623       1.8850    0.0753 
R    3   1   2   2   3   2   1  1630  1632  1633       2.0944    0.0768 
R    3   1   2   2   3   2   1  1632  1630  1631       2.1380    0.0607 
R    3   1   2   2   3   2   1  1632  1633  1634       1.9809    0.0649 
R    3   1   2   2   3   2   1  1632  1633  1638       1.8675    0.0607 
R    3   1   2   2   3   2   1  1633  1634  1635       1.9373    0.0744 
R    3   1   2   2   3   2   1  1633  1634  1636       1.8937    0.0744 
R    3   1   2   2   3   2   1  1633  1638  1639       2.1118    0.0607 
R    3   1   2   2   3   2   1  1633  1638  1640       1.9635    0.1215 
R    3   1   2   2   3   2   1  1634  1635  1637       1.9809    0.0711 
R    3   1   2   2   3   2   1  1636  1634  1635       1.9897    0.0744 
R    3   1   2   2   3   2   1  1638  1633  1634       1.8850    0.0753 
R    3   1   2   2   3   2   1  1638  1640  1641       2.0420    0.0701 
R    3   1   2   2   3   2   1  1638  1640  1642       2.0420    0.0701 
R    3   1   2   2   3   2   1  1640  1638  1639       2.1380    0.0607 
R    3   1   2   2   3   2   1  1640  1641  1645       1.8884    0.0768 
R    3   1   2   2   3   2   1  1640  1641  1643       1.9338    0.0649 
R    3   1   2   2   3   2   1  1640  1642  1644       1.9286    0.0649 
R    3   1   2   2   3   2   1  1641  1645  1646       2.0595    0.0607 
R    3   1   2   2   3   2   1  1641  1645  1647       2.0333    0.0607 
R    3   1   2   2   3   2   1  1641  1643  1644       1.8937    0.0649 
R    3   1   2   2   3   2   1  1642  1640  1641       1.9932    0.0543 
R    3   1   2   2   3   2   1  1643  1644  1642       1.8937    0.0649 
R    3   1   2   2   3   2   1  1645  1641  1643       1.9600    0.0753 
R    3   1   2   2   3   2   1  1645  1647  1648       2.0944    0.0768 
R    3   1   2   2   3   2   1  1647  1645  1646       2.1380    0.0607 
R    3   1   2   2   3   2   1  1647  1648  1649       1.9809    0.0649 
R    3   1   2   2   3   2   1  1647  1648  1657       1.8675    0.0607 
R    3   1   2   2   3   2   1  1648  1649  1650       1.8762    0.0755 
R    3   1   2   2   3   2   1  1648  1657  1658       2.1118    0.0607 
R    3   1   2   2   3   2   1  1648  1657  1659       2.0333    0.0607 
R    3   1   2   2   3   2   1  1649  1650  1651       2.1345    0.0803 
R    3   1   2   2   3   2   1  1649  1650  1652       2.1345    0.0803 
R    3   1   2   2   3   2   1  1650  1651  1653       2.0944    0.0859 
R    3   1   2   2   3   2   1  1650  1652  1654       2.0944    0.0859 
R    3   1   2   2   3   2   1  1651  1653  1655       2.0944    0.0859 
R    3   1   2   2   3   2   1  1652  1650  1651       2.0944    0.0859 
R    3   1   2   2   3   2   1  1652  1654  1655       2.0944    0.0859 
R    3   1   2   2   3   2   1  1653  1655  1656       2.0944    0.0808 
R    3   1   2   2   3   2   1  1654  1655  1653       2.0944    0.0859 
R    3   1   2   2   3   2   1  1654  1655  1656       2.0944    0.0808 
R    3   1   2   2   3   2   1  1657  1648  1649       1.8850    0.0753 
R    3   1   2   2   3   2   1  1657  1659  1660       2.0944    0.0768 
R    3   1   2   2   3   2   1  1659  1657  1658       2.1380    0.0607 
R    3   1   2   2   3   2   1  1659  1660  1661       1.9809    0.0649 
R    3   1   2   2   3   2   1  1659  1660  1663       1.8675    0.0607 
R    3   1   2   2   3   2   1  1660  1661  1662       1.9216    0.0624 
R    3   1   2   2   3   2   1  1660  1663  1664       2.1118    0.0607 
R    3   1   2   2   3   2   1  1660  1663  1665       2.0333    0.0607 
R    3   1   2   2   3   2   1  1663  1660  1661       1.8850    0.0753 
R    3   1   2   2   3   2   1  1663  1665  1666       2.0944    0.0768 
R    3   1   2   2   3   2   1  1665  1663  1664       2.1380    0.0607 
R    3   1   2   2   3   2   1  1665  1666  1667       1.9809    0.0649 
R    3   1   2   2   3   2   1  1665  1666  1672       1.8675    0.0607 
R    3   1   2   2   3   2   1  1666  1667  1668       1.9809    0.0711 
R    3   1   2   2   3   2   1  1666  1672  1673       2.1118    0.0607 
R    3   1   2   2   3   2   1  1666  1672  1674       2.0333    0.0607 
R    3   1   2   2   3   2   1  1667  1668  1669       1.9827    0.0711 
R    3   1   2   2   3   2   1  1668  1669  1670       1.9827    0.0711 
R    3   1   2   2   3   2   1  1669  1670  1671       1.9199    0.0660 
R    3   1   2   2   3   2   1  1672  1666  1667       1.8850    0.0753 
R    3   1   2   2   3   2   1  1672  1674  1675       2.0944    0.0768 
R    3   1   2   2   3   2   1  1674  1672  1673       2.1380    0.0607 
R    3   1   2   2   3   2   1  1674  1675  1676       1.8675    0.0607 
R    3   1   2   2   3   2   1  1675  1676  1677       2.1118    0.0607 
R    3   1   2   2   3   2   1  1675  1676  1678       2.0333    0.0607 
R    3   1   2   2   3   2   1  1676  1678  1679       2.0944    0.0768 
R    3   1   2   2   3   2   1  1678  1676  1677       2.1380    0.0607 
R    3   1   2   2   3   2   1  1678  1679  1680       1.9809    0.0649 
R    3   1   2   2   3   2   1  1678  1679  1685       1.8675    0.0607 
R    3   1   2   2   3   2   1  1679  1680  1681       1.9809    0.0711 
R    3   1   2   2   3   2   1  1679  1685  1686       2.1118    0.0607 
R    3   1   2   2   3   2   1  1679  1685  1687       2.0333    0.0607 
R    3   1   2   2   3   2   1  1680  1681  1682       1.8850    0.0753 
R    3   1   2   2   3   2   1  1681  1682  1683       2.1118    0.0649 
R    3   1   2   2   3   2   1  1681  1682  1684       2.0333    0.0768 
R    3   1   2   2   3   2   1  1684  1682  1683       2.1380    0.0627 
R    3   1   2   2   3   2   1  1685  1679  1680       1.8850    0.0753 
R    3   1   2   2   3   2   1  1685  1687  1688       2.0944    0.0768 
R    3   1   2   2   3   2   1  1687  1685  1686       2.1380    0.0607 
R    3   1   2   2   3   2   1  1687  1688  1689       1.9809    0.0649 
R    3   1   2   2   3   2   1  1687  1688  1693       1.8675    0.0607 
R    3   1   2   2   3   2   1  1688  1689  1690       1.9809    0.0711 
R    3   1   2   2   3   2   1  1688  1693  1694       2.1118    0.0607 
R    3   1   2   2   3   2   1  1688  1693  1695       2.0333    0.0607 
R    3   1   2   2   3   2   1  1689  1690  1691       1.9897    0.0744 
R    3   1   2   2   3   2   1  1689  1690  1692       1.9897    0.0744 
R    3   1   2   2   3   2   1  1692  1690  1691       1.9897    0.0744 
R    3   1   2   2   3   2   1  1693  1688  1689       1.8850    0.0753 
R    3   1   2   2   3   2   1  1693  1695  1696       2.0944    0.0768 
R    3   1   2   2   3   2   1  1695  1693  1694       2.1380    0.0607 
R    3   1   2   2   3   2   1  1695  1696  1697       1.9809    0.0649 
R    3   1   2   2   3   2   1  1695  1696  1704       1.8675    0.0607 
R    3   1   2   2   3   2   1  1696  1697  1698       1.9809    0.0711 
R    3   1   2   2   3   2   1  1696  1704  1705       2.1118    0.0607 
R    3   1   2   2   3   2   1  1696  1704  1706       2.0333    0.0607 
R    3   1   2   2   3   2   1  1697  1698  1699       1.9827    0.0711 
R    3   1   2   2   3   2   1  1698  1699  1700       1.8762    0.0660 
R    3   1   2   2   3   2   1  1699  1700  1701       2.0944    0.0688 
R    3   1   2   2   3   2   1  1700  1701  1702       2.0944    0.0753 
R    3   1   2   2   3   2   1  1700  1701  1703       2.0944    0.0753 
R    3   1   2   2   3   2   1  1703  1701  1702       2.0944    0.0753 
R    3   1   2   2   3   2   1  1704  1696  1697       1.8850    0.0753 
R    3   1   2   2   3   2   1  1704  1706  1707       2.0944    0.0768 
R    3   1   2   2   3   2   1  1706  1704  1705       2.1380    0.0607 
R    3   1   2   2   3   2   1  1706  1707  1708       1.9809    0.0649 
R    3   1   2   2   3   2   1  1706  1707  1713       1.8675    0.0607 
R    3   1   2   2   3   2   1  1707  1708  1709       1.9809    0.0711 
R    3   1   2   2   3   2   1  1707  1713  1714       2.1118    0.0607 
R    3   1   2   2   3   2   1  1707  1713  1715       2.0333    0.0607 
R    3   1   2   2   3   2   1  1708  1709  1710       1.8850    0.0753 
R    3   1   2   2   3   2   1  1709  1710  1711       2.0595    0.0859 
R    3   1   2   2   3   2   1  1709  1710  1712       2.0595    0.0859 
R    3   1   2   2   3   2   1  1712  1710  1711       2.1642    0.0543 
R    3   1   2   2   3   2   1  1713  1707  1708       1.8850    0.0753 
R    3   1   2   2   3   2   1  1713  1715  1716       2.0944    0.0768 
R    3   1   2   2   3   2   1  1715  1713  1714       2.1380    0.0607 
R    3   1   2   2   3   2   1  1715  1716  1717       1.9809    0.0649 
R    3   1   2   2   3   2   1  1715  1716  1721       1.8675    0.0607 
R    3   1   2   2   3   2   1  1716  1717  1718       1.9809    0.0711 
R    3   1   2   2   3   2   1  1716  1721  1722       2.1118    0.0607 
R    3   1   2   2   3   2   1  1716  1721  1723       2.0333    0.0607 
R    3   1   2   2   3   2   1  1717  1718  1719       1.9897    0.0744 
R    3   1   2   2   3   2   1  1717  1718  1720       1.9897    0.0744 
R    3   1   2   2   3   2   1  1720  1718  1719       1.9897    0.0744 
R    3   1   2   2   3   2   1  1721  1716  1717       1.8850    0.0753 
R    3   1   2   2   3   2   1  1721  1723  1724       2.0944    0.0768 
R    3   1   2   2   3   2   1  1723  1721  1722       2.1380    0.0607 
R    3   1   2   2   3   2   1  1723  1724  1725       1.9809    0.0649 
R    3   1   2   2   3   2   1  1723  1724  1730       1.8675    0.0607 
R    3   1   2   2   3   2   1  1724  1725  1726       1.9809    0.0711 
R    3   1   2   2   3   2   1  1724  1730  1731       2.1118    0.0607 
R    3   1   2   2   3   2   1  1724  1730  1732       2.0333    0.0607 
R    3   1   2   2   3   2   1  1725  1726  1727       1.8850    0.0753 
R    3   1   2   2   3   2   1  1726  1727  1728       2.0595    0.0859 
R    3   1   2   2   3   2   1  1726  1727  1729       2.0595    0.0859 
R    3   1   2   2   3   2   1  1729  1727  1728       2.1642    0.0543 
R    3   1   2   2   3   2   1  1730  1724  1725       1.8850    0.0753 
R    3   1   2   2   3   2   1  1730  1732  1733       2.0944    0.0768 
R    3   1   2   2   3   2   1  1732  1730  1731       2.1380    0.0607 
R    3   1   2   2   3   2   1  1732  1733  1734       1.9809    0.0649 
R    3   1   2   2   3   2   1  1732  1733  1741       1.8675    0.0607 
R    3   1   2   2   3   2   1  1733  1734  1735       1.9809    0.0711 
R    3   1   2   2   3   2   1  1733  1741  1742       2.1118    0.0607 
R    3   1   2   2   3   2   1  1733  1741  1743       2.0333    0.0607 
R    3   1   2   2   3   2   1  1734  1735  1736       1.9827    0.0711 
R    3   1   2   2   3   2   1  1735  1736  1737       1.8762    0.0660 
R    3   1   2   2   3   2   1  1736  1737  1738       2.0944    0.0688 
R    3   1   2   2   3   2   1  1737  1738  1739       2.0944    0.0753 
R    3   1   2   2   3   2   1  1737  1738  1740       2.0944    0.0753 
R    3   1   2   2   3   2   1  1740  1738  1739       2.0944    0.0753 
R    3   1   2   2   3   2   1  1741  1733  1734       1.8850    0.0753 
R    3   1   2   2   3   2   1  1741  1743  1744       2.0944    0.0768 
R    3   1   2   2   3   2   1  1743  1741  1742       2.1380    0.0607 
R    3   1   2   2   3   2   1  1743  1744  1745       1.9809    0.0649 
R    3   1   2   2   3   2   1  1743  1744  1750       1.8675    0.0607 
R    3   1   2   2   3   2   1  1744  1745  1746       1.9809    0.0711 
R    3   1   2   2   3   2   1  1744  1750  1751       2.1118    0.0607 
R    3   1   2   2   3   2   1  1744  1750  1752       2.0333    0.0607 
R    3   1   2   2   3   2   1  1745  1746  1747       1.8850    0.0753 
R    3   1   2   2   3   2   1  1746  1747  1748       2.0595    0.0859 
R    3   1   2   2   3   2   1  1746  1747  1749       2.0595    0.0859 
R    3   1   2   2   3   2   1  1749  1747  1748       2.1642    0.0543 
R    3   1   2   2   3   2   1  1750  1744  1745       1.8850    0.0753 
R    3   1   2   2   3   2   1  1750  1752  1753       2.0944    0.0768 
R    3   1   2   2   3   2   1  1752  1750  1751       2.1380    0.0607 
R    3   1   2   2   3   2   1  1752  1753  1754       1.9809    0.0649 
R    3   1   2   2   3   2   1  1752  1753  1762       1.8675    0.0607 
R    3   1   2   2   3   2   1  1753  1754  1755       1.8762    0.0755 
R    3   1   2   2   3   2   1  1753  1762  1763       2.1118    0.0607 
R    3   1   2   2   3   2   1  1753  1762  1764       2.0333    0.0607 
R    3   1   2   2   3   2   1  1754  1755  1756       2.1345    0.0803 
R    3   1   2   2   3   2   1  1754  1755  1757       2.1345    0.0803 
R    3   1   2   2   3   2   1  1755  1756  1758       2.0944    0.0859 
R    3   1   2   2   3   2   1  1755  1757  1759       2.0944    0.0859 
R    3   1   2   2   3   2   1  1756  1758  1760       2.0944    0.0859 
R    3   1   2   2   3   2   1  1757  1755  1756       2.0944    0.0859 
R    3   1   2   2   3   2   1  1757  1759  1760       2.0944    0.0859 
R    3   1   2   2   3   2   1  1758  1760  1761       2.0944    0.0808 
R    3   1   2   2   3   2   1  1759  1760  1758       2.0944    0.0859 
R    3   1   2   2   3   2   1  1759  1760  1761       2.0944    0.0808 
R    3   1   2   2   3   2   1  1762  1753  1754       1.8850    0.0753 
R    3   1   2   2   3   2   1  1762  1764  1765       2.0944    0.0768 
R    3   1   2   2   3   2   1  1764  1762  1763       2.1380    0.0607 
R    3   1   2   2   3   2   1  1764  1765  1766       1.9809    0.0649 
R    3   1   2   2   3   2   1  1764  1765  1767       1.8675    0.0607 
R    3   1   2   2   3   2   1  1765  1767  1768       2.1118    0.0607 
R    3   1   2   2   3   2   1  1765  1767  1769       2.0333    0.0607 
R    3   1   2   2   3   2   1  1767  1765  1766       1.8850    0.0753 
R    3   1   2   2   3   2   1  1767  1769  1770       2.0944    0.0768 
R    3   1   2   2   3   2   1  1769  1767  1768       2.1380    0.0607 
R    3   1   2   2   3   2   1  1769  1770  1771       1.9809    0.0649 
R    3   1   2   2   3   2   1  1769  1770  1772       1.8675    0.0607 
R    3   1   2   2   3   2   1  1770  1772  1773       2.1118    0.0607 
R    3   1   2   2   3   2   1  1770  1772  1774       2.0333    0.0607 
R    3   1   2   2   3   2   1  1772  1770  1771       1.8850    0.0753 
R    3   1   2   2   3   2   1  1772  1774  1775       2.0944    0.0768 
R    3   1   2   2   3   2   1  1774  1772  1773       2.1380    0.0607 
R    3   1   2   2   3   2   1  1774  1775  1776       1.9809    0.0649 
R    3   1   2   2   3   2   1  1774  1775  1780       1.8675    0.0607 
R    3   1   2   2   3   2   1  1775  1776  1777       1.8850    0.0753 
R    3   1   2   2   3   2   1  1775  1780  1781       2.1118    0.0607 
R    3   1   2   2   3   2   1  1775  1780  1782       2.0333    0.0607 
R    3   1   2   2   3   2   1  1776  1777  1778       2.1118    0.0649 
R    3   1   2   2   3   2   1  1776  1777  1779       2.0333    0.0768 
R    3   1   2   2   3   2   1  1779  1777  1778       2.1380    0.0627 
R    3   1   2   2   3   2   1  1780  1775  1776       1.8850    0.0753 
R    3   1   2   2   3   2   1  1780  1782  1783       2.0944    0.0768 
R    3   1   2   2   3   2   1  1782  1780  1781       2.1380    0.0607 
R    3   1   2   2   3   2   1  1782  1783  1784       1.9809    0.0649 
R    3   1   2   2   3   2   1  1782  1783  1789       1.8675    0.0607 
R    3   1   2   2   3   2   1  1783  1784  1785       1.9809    0.0711 
R    3   1   2   2   3   2   1  1783  1789  1790       2.1118    0.0607 
R    3   1   2   2   3   2   1  1783  1789  1791       2.0333    0.0607 
R    3   1   2   2   3   2   1  1784  1785  1786       1.9827    0.0711 
R    3   1   2   2   3   2   1  1785  1786  1787       1.9827    0.0711 
R    3   1   2   2   3   2   1  1786  1787  1788       1.9199    0.0660 
R    3   1   2   2   3   2   1  1789  1783  1784       1.8850    0.0753 
R    3   1   2   2   3   2   1  1789  1791  1792       2.0944    0.0768 
R    3   1   2   2   3   2   1  1791  1789  1790       2.1380    0.0607 
R    3   1   2   2   3   2   1  1791  1792  1793       1.9809    0.0649 
R    3   1   2   2   3   2   1  1791  1792  1800       1.8675    0.0607 
R    3   1   2   2   3   2   1  1792  1793  1794       1.8762    0.0755 
R    3   1   2   2   3   2   1  1792  1800  1801       2.1118    0.0607 
R    3   1   2   2   3   2   1  1792  1800  1802       2.0333    0.0607 
R    3   1   2   2   3   2   1  1793  1794  1795       2.1345    0.0803 
R    3   1   2   2   3   2   1  1793  1794  1796       2.1345    0.0803 
R    3   1   2   2   3   2   1  1794  1795  1797       2.0944    0.0859 
R    3   1   2   2   3   2   1  1794  1796  1798       2.0944    0.0859 
R    3   1   2   2   3   2   1  1795  1797  1799       2.0944    0.0859 
R    3   1   2   2   3   2   1  1796  1794  1795       2.0944    0.0859 
R    3   1   2   2   3   2   1  1796  1798  1799       2.0944    0.0859 
R    3   1   2   2   3   2   1  1798  1799  1797       2.0944    0.0859 
R    3   1   2   2   3   2   1  1800  1792  1793       1.8850    0.0753 
R    3   1   2   2   3   2   1  1800  1802  1803       2.0944    0.0768 
R    3   1   2   2   3   2   1  1802  1800  1801       2.1380    0.0607 
R    3   1   2   2   3   2   1  1802  1803  1804       1.9809    0.0649 
R    3   1   2   2   3   2   1  1802  1803  1808       1.8675    0.0607 
R    3   1   2   2   3   2   1  1803  1804  1805       1.9373    0.0744 
R    3   1   2   2   3   2   1  1803  1804  1806       1.8937    0.0744 
R    3   1   2   2   3   2   1  1803  1808  1809       2.1118    0.0607 
R    3   1   2   2   3   2   1  1803  1808  1810       2.0333    0.0607 
R    3   1   2   2   3   2   1  1804  1805  1807       1.9809    0.0711 
R    3   1   2   2   3   2   1  1806  1804  1805       1.9897    0.0744 
R    3   1   2   2   3   2   1  1808  1803  1804       1.8850    0.0753 
R    3   1   2   2   3   2   1  1808  1810  1811       2.0944    0.0768 
R    3   1   2   2   3   2   1  1810  1808  1809       2.1380    0.0607 
R    3   1   2   2   3   2   1  1810  1811  1812       1.9809    0.0649 
R    3   1   2   2   3   2   1  1810  1811  1815       1.8675    0.0607 
R    3   1   2   2   3   2   1  1811  1812  1813       1.9216    0.0624 
R    3   1   2   2   3   2   1  1811  1812  1814       1.8937    0.0744 
R    3   1   2   2   3   2   1  1811  1815  1816       2.1118    0.0607 
R    3   1   2   2   3   2   1  1811  1815  1817       2.0333    0.0607 
R    3   1   2   2   3   2   1  1814  1812  1813       1.9216    0.0624 
R    3   1   2   2   3   2   1  1815  1811  1812       1.8850    0.0753 
R    3   1   2   2   3   2   1  1815  1817  1818       2.0944    0.0768 
R    3   1   2   2   3   2   1  1817  1815  1816       2.1380    0.0607 
R    3   1   2   2   3   2   1  1817  1818  1819       1.9809    0.0649 
R    3   1   2   2   3   2   1  1817  1818  1824       1.8675    0.0607 
R    3   1   2   2   3   2   1  1818  1819  1820       1.9809    0.0711 
R    3   1   2   2   3   2   1  1818  1824  1825       2.1118    0.0607 
R    3   1   2   2   3   2   1  1818  1824  1826       2.0333    0.0607 
R    3   1   2   2   3   2   1  1819  1820  1821       1.9827    0.0711 
R    3   1   2   2   3   2   1  1820  1821  1822       1.9827    0.0711 
R    3   1   2   2   3   2   1  1821  1822  1823       1.9199    0.0660 
R    3   1   2   2   3   2   1  1824  1818  1819       1.8850    0.0753 
R    3   1   2   2   3   2   1  1824  1826  1827       2.0944    0.0768 
R    3   1   2   2   3   2   1  1826  1824  1825       2.1380    0.0607 
R    3   1   2   2   3   2   1  1826  1827  1828       1.9809    0.0649 
R    3   1   2   2   3   2   1  1826  1827  1832       1.8675    0.0607 
R    3   1   2   2   3   2   1  1827  1828  1829       1.8850    0.0753 
R    3   1   2   2   3   2   1  1827  1832  1833       2.1118    0.0607 
R    3   1   2   2   3   2   1  1827  1832  1834       2.0333    0.0607 
R    3   1   2   2   3   2   1  1828  1829  1830       2.0595    0.0859 
R    3   1   2   2   3   2   1  1828  1829  1831       2.0595    0.0859 
R    3   1   2   2   3   2   1  1831  1829  1830       2.1642    0.0543 
R    3   1   2   2   3   2   1  1832  1827  1828       1.8850    0.0753 
R    3   1   2   2   3   2   1  1832  1834  1835       2.0944    0.0768 
R    3   1   2   2   3   2   1  1834  1832  1833       2.1380    0.0607 
R    3   1   2   2   3   2   1  1834  1835  1836       1.9809    0.0649 
R    3   1   2   2   3   2   1  1834  1835  1841       1.8675    0.0607 
R    3   1   2   2   3   2   1  1835  1836  1837       1.9809    0.0711 
R    3   1   2   2   3   2   1  1835  1841  1842       2.1118    0.0607 
R    3   1   2   2   3   2   1  1835  1841  1843       2.0333    0.0607 
R    3   1   2   2   3   2   1  1836  1837  1838       1.9827    0.0711 
R    3   1   2   2   3   2   1  1837  1838  1839       1.9827    0.0711 
R    3   1   2   2   3   2   1  1838  1839  1840       1.9199    0.0660 
R    3   1   2   2   3   2   1  1841  1835  1836       1.8850    0.0753 
R    3   1   2   2   3   2   1  1841  1843  1844       2.0944    0.0768 
R    3   1   2   2   3   2   1  1843  1841  1842       2.1380    0.0607 
R    3   1   2   2   3   2   1  1843  1844  1845       1.9809    0.0649 
R    3   1   2   2   3   2   1  1843  1844  1852       1.8675    0.0607 
R    3   1   2   2   3   2   1  1844  1845  1846       1.9809    0.0711 
R    3   1   2   2   3   2   1  1844  1852  1853       2.1118    0.0607 
R    3   1   2   2   3   2   1  1844  1852  1854       2.0333    0.0607 
R    3   1   2   2   3   2   1  1845  1846  1847       1.9827    0.0711 
R    3   1   2   2   3   2   1  1846  1847  1848       1.8762    0.0660 
R    3   1   2   2   3   2   1  1847  1848  1849       2.0944    0.0688 
R    3   1   2   2   3   2   1  1848  1849  1850       2.0944    0.0753 
R    3   1   2   2   3   2   1  1848  1849  1851       2.0944    0.0753 
R    3   1   2   2   3   2   1  1851  1849  1850       2.0944    0.0753 
R    3   1   2   2   3   2   1  1852  1844  1845       1.8850    0.0753 
R    3   1   2   2   3   2   1  1852  1854  1855       2.0944    0.0768 
R    3   1   2   2   3   2   1  1854  1852  1853       2.1380    0.0607 
R    3   1   2   2   3   2   1  1854  1855  1856       1.9809    0.0649 
R    3   1   2   2   3   2   1  1854  1855  1863       1.8675    0.0607 
R    3   1   2   2   3   2   1  1855  1856  1857       1.9809    0.0711 
R    3   1   2   2   3   2   1  1855  1863  1864       2.1118    0.0607 
R    3   1   2   2   3   2   1  1855  1863  1865       2.0333    0.0607 
R    3   1   2   2   3   2   1  1856  1857  1858       1.9827    0.0711 
R    3   1   2   2   3   2   1  1857  1858  1859       1.8762    0.0660 
R    3   1   2   2   3   2   1  1858  1859  1860       2.0944    0.0688 
R    3   1   2   2   3   2   1  1859  1860  1861       2.0944    0.0753 
R    3   1   2   2   3   2   1  1859  1860  1862       2.0944    0.0753 
R    3   1   2   2   3   2   1  1862  1860  1861       2.0944    0.0753 
R    3   1   2   2   3   2   1  1863  1855  1856       1.8850    0.0753 
R    3   1   2   2   3   2   1  1863  1865  1866       2.0944    0.0768 
R    3   1   2   2   3   2   1  1865  1863  1864       2.1380    0.0607 
R    3   1   2   2   3   2   1  1865  1866  1867       1.9809    0.0649 
R    3   1   2   2   3   2   1  1865  1866  1872       1.8675    0.0607 
R    3   1   2   2   3   2   1  1866  1867  1868       1.9809    0.0711 
R    3   1   2   2   3   2   1  1866  1872  1873       2.1118    0.0607 
R    3   1   2   2   3   2   1  1866  1872  1874       2.0333    0.0607 
R    3   1   2   2   3   2   1  1867  1868  1869       1.9827    0.0711 
R    3   1   2   2   3   2   1  1868  1869  1870       1.9827    0.0711 
R    3   1   2   2   3   2   1  1869  1870  1871       1.9199    0.0660 
R    3   1   2   2   3   2   1  1872  1866  1867       1.8850    0.0753 
R    3   1   2   2   3   2   1  1872  1874  1875       2.0944    0.0768 
R    3   1   2   2   3   2   1  1874  1872  1873       2.1380    0.0607 
R    3   1   2   2   3   2   1  1874  1875  1876       1.9809    0.0649 
R    3   1   2   2   3   2   1  1874  1875  1880       1.8675    0.0607 
R    3   1   2   2   3   2   1  1875  1876  1877       1.9373    0.0744 
R    3   1   2   2   3   2   1  1875  1876  1878       1.8937    0.0744 
R    3   1   2   2   3   2   1  1875  1880  1881       2.1118    0.0607 
R    3   1   2   2   3   2   1  1875  1880  1882       2.0333    0.0607 
R    3   1   2   2   3   2   1  1876  1877  1879       1.9809    0.0711 
R    3   1   2   2   3   2   1  1878  1876  1877       1.9897    0.0744 
R    3   1   2   2   3   2   1  1880  1875  1876       1.8850    0.0753 
R    3   1   2   2   3   2   1  1880  1882  1883       2.0944    0.0768 
R    3   1   2   2   3   2   1  1882  1880  1881       2.1380    0.0607 
R    3   1   2   2   3   2   1  1882  1883  1884       1.9809    0.0649 
R    3   1   2   2   3   2   1  1882  1883  1886       1.8675    0.0607 
R    3   1   2   2   3   2   1  1883  1884  1885       1.9216    0.0624 
R    3   1   2   2   3   2   1  1883  1886  1887       2.1118    0.0607 
R    3   1   2   2   3   2   1  1883  1886  1888       2.0333    0.0607 
R    3   1   2   2   3   2   1  1886  1883  1884       1.8850    0.0753 
R    3   1   2   2   3   2   1  1886  1888  1889       2.0944    0.0768 
R    3   1   2   2   3   2   1  1888  1886  1887       2.1380    0.0607 
R    3   1   2   2   3   2   1  1888  1889  1890       1.9809    0.0649 
R    3   1   2   2   3   2   1  1888  1889  1891       1.8675    0.0607 
R    3   1   2   2   3   2   1  1889  1891  1892       2.1118    0.0607 
R    3   1   2   2   3   2   1  1889  1891  1893       2.0333    0.0607 
R    3   1   2   2   3   2   1  1891  1889  1890       1.8850    0.0753 
R    3   1   2   2   3   2   1  1891  1893  1894       2.0944    0.0768 
R    3   1   2   2   3   2   1  1893  1891  1892       2.1380    0.0607 
R    3   1   2   2   3   2   1  1893  1894  1895       1.9809    0.0649 
R    3   1   2   2   3   2   1  1893  1894  1896       1.8675    0.0607 
R    3   1   2   2   3   2   1  1894  1896  1897       2.1118    0.0607 
R    3   1   2   2   3   2   1  1894  1896  1898       2.0333    0.0607 
R    3   1   2   2   3   2   1  1896  1894  1895       1.8850    0.0753 
R    3   1   2   2   3   2   1  1896  1898  1899       2.0944    0.0768 
R    3   1   2   2   3   2   1  1898  1896  1897       2.1380    0.0607 
R    3   1   2   2   3   2   1  1898  1899  1900       1.9809    0.0649 
R    3   1   2   2   3   2   1  1898  1899  1903       1.8675    0.0607 
R    3   1   2   2   3   2   1  1899  1900  1901       1.9216    0.0624 
R    3   1   2   2   3   2   1  1899  1900  1902       1.8937    0.0744 
R    3   1   2   2   3   2   1  1899  1903  1904       2.1118    0.0607 
R    3   1   2   2   3   2   1  1899  1903  1905       2.0333    0.0607 
R    3   1   2   2   3   2   1  1902  1900  1901       1.9216    0.0624 
R    3   1   2   2   3   2   1  1903  1899  1900       1.8850    0.0753 
R    3   1   2   2   3   2   1  1903  1905  1906       2.0944    0.0768 
R    3   1   2   2   3   2   1  1905  1903  1904       2.1380    0.0607 
R    3   1   2   2   3   2   1  1905  1906  1907       1.9809    0.0649 
R    3   1   2   2   3   2   1  1905  1906  1909       1.8675    0.0607 
R    3   1   2   2   3   2   1  1906  1907  1908       1.9216    0.0624 
R    3   1   2   2   3   2   1  1906  1909  1910       2.1118    0.0607 
R    3   1   2   2   3   2   1  1906  1909  1911       2.0333    0.0607 
R    3   1   2   2   3   2   1  1909  1906  1907       1.8850    0.0753 
R    3   1   2   2   3   2   1  1909  1911  1912       2.0944    0.0768 
R    3   1   2   2   3   2   1  1911  1909  1910       2.1380    0.0607 
R    3   1   2   2   3   2   1  1911  1912  1913       1.9809    0.0649 
R    3   1   2   2   3   2   1  1911  1912  1917       1.8675    0.0607 
R    3   1   2   2   3   2   1  1912  1913  1914       1.9809    0.0711 
R    3   1   2   2   3   2   1  1912  1917  1918       2.1118    0.0607 
R    3   1   2   2   3   2   1  1912  1917  1919       2.0333    0.0607 
R    3   1   2   2   3   2   1  1913  1914  1915       1.9897    0.0744 
R    3   1   2   2   3   2   1  1913  1914  1916       1.9897    0.0744 
R    3   1   2   2   3   2   1  1916  1914  1915       1.9897    0.0744 
R    3   1   2   2   3   2   1  1917  1912  1913       1.8850    0.0753 
R    3   1   2   2   3   2   1  1917  1919  1920       2.0944    0.0768 
R    3   1   2   2   3   2   1  1919  1917  1918       2.1380    0.0607 
R    3   1   2   2   3   2   1  1919  1920  1921       1.9809    0.0649 
R    3   1   2   2   3   2   1  1919  1920  1923       1.8675    0.0607 
R    3   1   2   2   3   2   1  1920  1921  1922       1.9216    0.0624 
R    3   1   2   2   3   2   1  1920  1923  1924       2.1118    0.0607 
R    3   1   2   2   3   2   1  1920  1923  1925       2.0333    0.0607 
R    3   1   2   2   3   2   1  1923  1920  1921       1.8850    0.0753 
R    3   1   2   2   3   2   1  1923  1925  1926       2.0944    0.0768 
R    3   1   2   2   3   2   1  1925  1923  1924       2.1380    0.0607 
R    3   1   2   2   3   2   1  1925  1926  1927       1.9809    0.0649 
R    3   1   2   2   3   2   1  1925  1926  1932       1.8675    0.0607 
R    3   1   2   2   3   2   1  1926  1927  1928       1.9809    0.0711 
R    3   1   2   2   3   2   1  1926  1932  1933       2.1118    0.0607 
R    3   1   2   2   3   2   1  1926  1932  1934       2.0333    0.0607 
R    3   1   2   2   3   2   1  1927  1928  1929       1.8850    0.0753 
R    3   1   2   2   3   2   1  1928  1929  1930       2.0595    0.0859 
R    3   1   2   2   3   2   1  1928  1929  1931       2.0595    0.0859 
R    3   1   2   2   3   2   1  1931  1929  1930       2.1642    0.0543 
R    3   1   2   2   3   2   1  1932  1926  1927       1.8850    0.0753 
R    3   1   2   2   3   2   1  1932  1934  1935       2.0944    0.0768 
R    3   1   2   2   3   2   1  1934  1932  1933       2.1380    0.0607 
R    3   1   2   2   3   2   1  1934  1935  1936       1.9809    0.0649 
R    3   1   2   2   3   2   1  1934  1935  1943       1.8675    0.0607 
R    3   1   2   2   3   2   1  1935  1936  1937       1.9809    0.0711 
R    3   1   2   2   3   2   1  1935  1943  1944       2.1118    0.0607 
R    3   1   2   2   3   2   1  1935  1943  1945       2.0333    0.0607 
R    3   1   2   2   3   2   1  1936  1937  1938       1.9827    0.0711 
R    3   1   2   2   3   2   1  1937  1938  1939       1.8762    0.0660 
R    3   1   2   2   3   2   1  1938  1939  1940       2.0944    0.0688 
R    3   1   2   2   3   2   1  1939  1940  1941       2.0944    0.0753 
R    3   1   2   2   3   2   1  1939  1940  1942       2.0944    0.0753 
R    3   1   2   2   3   2   1  1942  1940  1941       2.0944    0.0753 
R    3   1   2   2   3   2   1  1943  1935  1936       1.8850    0.0753 
R    3   1   2   2   3   2   1  1943  1945  1946       2.0944    0.0768 
R    3   1   2   2   3   2   1  1945  1943  1944       2.1380    0.0607 
R    3   1   2   2   3   2   1  1945  1946  1947       1.9809    0.0649 
R    3   1   2   2   3   2   1  1945  1946  1952       1.8675    0.0607 
R    3   1   2   2   3   2   1  1946  1947  1948       1.9809    0.0711 
R    3   1   2   2   3   2   1  1946  1952  1953       2.1118    0.0607 
R    3   1   2   2   3   2   1  1946  1952  1954       2.0333    0.0607 
R    3   1   2   2   3   2   1  1947  1948  1949       1.8850    0.0753 
R    3   1   2   2   3   2   1  1948  1949  1950       2.1118    0.0649 
R    3   1   2   2   3   2   1  1948  1949  1951       2.0333    0.0768 
R    3   1   2   2   3   2   1  1951  1949  1950       2.1380    0.0627 
R    3   1   2   2   3   2   1  1952  1946  1947       1.8850    0.0753 
R    3   1   2   2   3   2   1  1952  1954  1955       2.0944    0.0768 
R    3   1   2   2   3   2   1  1954  1952  1953       2.1380    0.0607 
R    3   1   2   2   3   2   1  1954  1955  1956       1.9809    0.0649 
R    3   1   2   2   3   2   1  1954  1955  1960       1.8675    0.0607 
R    3   1   2   2   3   2   1  1955  1956  1957       1.9373    0.0744 
R    3   1   2   2   3   2   1  1955  1956  1958       1.8937    0.0744 
R    3   1   2   2   3   2   1  1955  1960  1961       2.1118    0.0607 
R    3   1   2   2   3   2   1  1955  1960  1962       2.0333    0.0607 
R    3   1   2   2   3   2   1  1956  1957  1959       1.9809    0.0711 
R    3   1   2   2   3   2   1  1958  1956  1957       1.9897    0.0744 
R    3   1   2   2   3   2   1  1960  1955  1956       1.8850    0.0753 
R    3   1   2   2   3   2   1  1960  1962  1963       2.0944    0.0768 
R    3   1   2   2   3   2   1  1962  1960  1961       2.1380    0.0607 
R    3   1   2   2   3   2   1  1962  1963  1964       1.9809    0.0649 
R    3   1   2   2   3   2   1  1962  1963  1967       1.8675    0.0607 
R    3   1   2   2   3   2   1  1963  1964  1965       1.9216    0.0624 
R    3   1   2   2   3   2   1  1963  1964  1966       1.8937    0.0744 
R    3   1   2   2   3   2   1  1963  1967  1968       2.1118    0.0607 
R    3   1   2   2   3   2   1  1963  1967  1969       2.0333    0.0607 
R    3   1   2   2   3   2   1  1966  1964  1965       1.9216    0.0624 
R    3   1   2   2   3   2   1  1967  1963  1964       1.8850    0.0753 
R    3   1   2   2   3   2   1  1967  1969  1970       2.0944    0.0768 
R    3   1   2   2   3   2   1  1969  1967  1968       2.1380    0.0607 
R    3   1   2   2   3   2   1  1969  1970  1971       1.9809    0.0649 
R    3   1   2   2   3   2   1  1969  1970  1975       1.8675    0.0607 
R    3   1   2   2   3   2   1  1970  1971  1972       1.9373    0.0744 
R    3   1   2   2   3   2   1  1970  1971  1973       1.8937    0.0744 
R    3   1   2   2   3   2   1  1970  1975  1976       2.1118    0.0607 
R    3   1   2   2   3   2   1  1970  1975  1977       2.0333    0.0607 
R    3   1   2   2   3   2   1  1971  1972  1974       1.9809    0.0711 
R    3   1   2   2   3   2   1  1973  1971  1972       1.9897    0.0744 
R    3   1   2   2   3   2   1  1975  1970  1971       1.8850    0.0753 
R    3   1   2   2   3   2   1  1975  1977  1978       2.0944    0.0768 
R    3   1   2   2   3   2   1  1977  1975  1976       2.1380    0.0607 
R    3   1   2   2   3   2   1  1977  1978  1979       1.9809    0.0649 
R    3   1   2   2   3   2   1  1977  1978  1989       1.8675    0.0607 
R    3   1   2   2   3   2   1  1978  1979  1980       1.9897    0.0711 
R    3   1   2   2   3   2   1  1978  1989  1990       2.1118    0.0607 
R    3   1   2   2   3   2   1  1978  1989  1991       2.0333    0.0607 
R    3   1   2   2   3   2   1  1979  1980  1982       2.2585    0.0803 
R    3   1   2   2   3   2   1  1979  1980  1981       2.1642    0.0803 
R    3   1   2   2   3   2   1  1980  1982  1983       1.9199    0.0496 
R    3   1   2   2   3   2   1  1980  1981  1984       1.8745    0.0518 
R    3   1   2   2   3   2   1  1980  1981  1985       2.2794    0.0429 
R    3   1   2   2   3   2   1  1981  1984  1986       2.1293    0.0701 
R    3   1   2   2   3   2   1  1981  1985  1987       2.0595    0.0701 
R    3   1   2   2   3   2   1  1982  1980  1981       1.8745    0.0496 
R    3   1   2   2   3   2   1  1982  1983  1984       1.8850    0.0518 
R    3   1   2   2   3   2   1  1983  1984  1981       1.8745    0.0518 
R    3   1   2   2   3   2   1  1983  1984  1986       2.2794    0.0429 
R    3   1   2   2   3   2   1  1984  1986  1988       2.0595    0.0701 
R    3   1   2   2   3   2   1  1985  1987  1988       2.0944    0.0859 
R    3   1   2   2   3   2   1  1985  1981  1984       2.1293    0.0701 
R    3   1   2   2   3   2   1  1987  1988  1986       2.0944    0.0859 
R    3   1   2   2   3   2   1  1989  1978  1979       1.8850    0.0753 
R    3   1   2   2   3   2   1  1989  1991  1992       2.0944    0.0768 
R    3   1   2   2   3   2   1  1991  1989  1990       2.1380    0.0607 
R    3   1   2   2   3   2   1  1991  1992  1993       1.9809    0.0649 
R    3   1   2   2   3   2   1  1991  1992  2000       1.8675    0.0607 
R    3   1   2   2   3   2   1  1992  1993  1994       1.8762    0.0755 
R    3   1   2   2   3   2   1  1992  2000  2001       2.1118    0.0607 
R    3   1   2   2   3   2   1  1992  2000  2002       2.0333    0.0607 
R    3   1   2   2   3   2   1  1993  1994  1995       2.1345    0.0803 
R    3   1   2   2   3   2   1  1993  1994  1996       2.1345    0.0803 
R    3   1   2   2   3   2   1  1994  1995  1997       2.0944    0.0859 
R    3   1   2   2   3   2   1  1994  1996  1998       2.0944    0.0859 
R    3   1   2   2   3   2   1  1995  1997  1999       2.0944    0.0859 
R    3   1   2   2   3   2   1  1996  1994  1995       2.0944    0.0859 
R    3   1   2   2   3   2   1  1996  1998  1999       2.0944    0.0859 
R    3   1   2   2   3   2   1  1998  1999  1997       2.0944    0.0859 
R    3   1   2   2   3   2   1  2000  1992  1993       1.8850    0.0753 
R    3   1   2   2   3   2   1  2000  2002  2003       2.0944    0.0768 
R    3   1   2   2   3   2   1  2002  2000  2001       2.1380    0.0607 
R    3   1   2   2   3   2   1  2002  2003  2004       1.9809    0.0649 
R    3   1   2   2   3   2   1  2002  2003  2009       1.8675    0.0607 
R    3   1   2   2   3   2   1  2003  2004  2005       1.9809    0.0711 
R    3   1   2   2   3   2   1  2003  2009  2010       2.1118    0.0607 
R    3   1   2   2   3   2   1  2003  2009  2011       2.0333    0.0607 
R    3   1   2   2   3   2   1  2004  2005  2006       1.8850    0.0753 
R    3   1   2   2   3   2   1  2005  2006  2007       2.1118    0.0649 
R    3   1   2   2   3   2   1  2005  2006  2008       2.0333    0.0768 
R    3   1   2   2   3   2   1  2008  2006  2007       2.1380    0.0627 
R    3   1   2   2   3   2   1  2009  2003  2004       1.8850    0.0753 
R    3   1   2   2   3   2   1  2009  2011  2012       2.0944    0.0768 
R    3   1   2   2   3   2   1  2011  2009  2010       2.1380    0.0607 
R    3   1   2   2   3   2   1  2011  2012  2013       1.9809    0.0649 
R    3   1   2   2   3   2   1  2011  2012  2017       1.8675    0.0607 
R    3   1   2   2   3   2   1  2012  2013  2014       1.8850    0.0753 
R    3   1   2   2   3   2   1  2012  2017  2018       2.1118    0.0607 
R    3   1   2   2   3   2   1  2012  2017  2019       2.0333    0.0607 
R    3   1   2   2   3   2   1  2013  2014  2015       2.1118    0.0649 
R    3   1   2   2   3   2   1  2013  2014  2016       2.0333    0.0768 
R    3   1   2   2   3   2   1  2016  2014  2015       2.1380    0.0627 
R    3   1   2   2   3   2   1  2017  2012  2013       1.8850    0.0753 
R    3   1   2   2   3   2   1  2017  2019  2020       2.0944    0.0768 
R    3   1   2   2   3   2   1  2019  2017  2018       2.1380    0.0607 
R    3   1   2   2   3   2   1  2019  2020  2021       1.9809    0.0649 
R    3   1   2   2   3   2   1  2019  2020  2028       1.8675    0.0607 
R    3   1   2   2   3   2   1  2020  2021  2022       1.9809    0.0711 
R    3   1   2   2   3   2   1  2020  2028  2029       2.1118    0.0607 
R    3   1   2   2   3   2   1  2020  2028  2030       2.0333    0.0607 
R    3   1   2   2   3   2   1  2021  2022  2023       1.9827    0.0711 
R    3   1   2   2   3   2   1  2022  2023  2024       1.8762    0.0660 
R    3   1   2   2   3   2   1  2023  2024  2025       2.0944    0.0688 
R    3   1   2   2   3   2   1  2024  2025  2026       2.0944    0.0753 
R    3   1   2   2   3   2   1  2024  2025  2027       2.0944    0.0753 
R    3   1   2   2   3   2   1  2027  2025  2026       2.0944    0.0753 
R    3   1   2   2   3   2   1  2028  2020  2021       1.8850    0.0753 
R    3   1   2   2   3   2   1  2028  2030  2031       2.0944    0.0768 
R    3   1   2   2   3   2   1  2030  2028  2029       2.1380    0.0607 
R    3   1   2   2   3   2   1  2030  2031  2032       1.9809    0.0649 
R    3   1   2   2   3   2   1  2030  2031  2039       1.8675    0.0607 
R    3   1   2   2   3   2   1  2031  2032  2033       1.9809    0.0711 
R    3   1   2   2   3   2   1  2031  2039  2040       2.1118    0.0607 
R    3   1   2   2   3   2   1  2031  2039  2041       2.0333    0.0607 
R    3   1   2   2   3   2   1  2032  2033  2034       1.9827    0.0711 
R    3   1   2   2   3   2   1  2033  2034  2035       1.8762    0.0660 
R    3   1   2   2   3   2   1  2034  2035  2036       2.0944    0.0688 
R    3   1   2   2   3   2   1  2035  2036  2037       2.0944    0.0753 
R    3   1   2   2   3   2   1  2035  2036  2038       2.0944    0.0753 
R    3   1   2   2   3   2   1  2038  2036  2037       2.0944    0.0753 
R    3   1   2   2   3   2   1  2039  2031  2032       1.8850    0.0753 
R    3   1   2   2   3   2   1  2039  2041  2042       2.0944    0.0768 
R    3   1   2   2   3   2   1  2041  2039  2040       2.1380    0.0607 
R    3   1   2   2   3   2   1  2041  2042  2043       1.9809    0.0649 
R    3   1   2   2   3   2   1  2041  2042  2046       1.8675    0.0607 
R    3   1   2   2   3   2   1  2042  2043  2044       1.8937    0.0744 
R    3   1   2   2   3   2   1  2042  2043  2045       1.8937    0.0744 
R    3   1   2   2   3   2   1  2042  2046  2047       2.1118    0.0607 
R    3   1   2   2   3   2   1  2042  2046  2048       2.0333    0.0607 
R    3   1   2   2   3   2   1  2045  2043  2044       1.9897    0.0744 
R    3   1   2   2   3   2   1  2046  2042  2043       1.8850    0.0753 
R    3   1   2   2   3   2   1  2046  2048  2049       2.0944    0.0768 
R    3   1   2   2   3   2   1  2048  2046  2047       2.1380    0.0607 
R    3   1   2   2   3   2   1  2048  2049  2050       1.9809    0.0649 
R    3   1   2   2   3   2   1  2048  2049  2055       1.8675    0.0607 
R    3   1   2   2   3   2   1  2049  2050  2051       1.9809    0.0711 
R    3   1   2   2   3   2   1  2049  2055  2056       2.1118    0.0607 
R    3   1   2   2   3   2   1  2049  2055  2057       2.0333    0.0607 
R    3   1   2   2   3   2   1  2050  2051  2052       1.9827    0.0711 
R    3   1   2   2   3   2   1  2051  2052  2053       1.9827    0.0711 
R    3   1   2   2   3   2   1  2052  2053  2054       1.9199    0.0660 
R    3   1   2   2   3   2   1  2055  2049  2050       1.8850    0.0753 
R    3   1   2   2   3   2   1  2055  2057  2058       2.0944    0.0768 
R    3   1   2   2   3   2   1  2057  2055  2056       2.1380    0.0607 
R    3   1   2   2   3   2   1  2057  2058  2059       1.9809    0.0649 
R    3   1   2   2   3   2   1  2057  2058  2064       1.8675    0.0607 
R    3   1   2   2   3   2   1  2058  2059  2060       1.9809    0.0711 
R    3   1   2   2   3   2   1  2058  2064  2065       2.1118    0.0607 
R    3   1   2   2   3   2   1  2058  2064  2066       2.0333    0.0607 
R    3   1   2   2   3   2   1  2059  2060  2061       1.8850    0.0753 
R    3   1   2   2   3   2   1  2060  2061  2062       2.0595    0.0859 
R    3   1   2   2   3   2   1  2060  2061  2063       2.0595    0.0859 
R    3   1   2   2   3   2   1  2063  2061  2062       2.1642    0.0543 
R    3   1   2   2   3   2   1  2064  2058  2059       1.8850    0.0753 
R    3   1   2   2   3   2   1  2064  2066  2067       2.0944    0.0768 
R    3   1   2   2   3   2   1  2066  2064  2065       2.1380    0.0607 
R    3   1   2   2   3   2   1  2066  2067  2068       1.9809    0.0649 
R    3   1   2   2   3   2   1  2066  2067  2073       1.8675    0.0607 
R    3   1   2   2   3   2   1  2067  2068  2069       1.9809    0.0711 
R    3   1   2   2   3   2   1  2067  2073  2074       2.1118    0.0607 
R    3   1   2   2   3   2   1  2067  2073  2075       2.0333    0.0607 
R    3   1   2   2   3   2   1  2068  2069  2070       1.9827    0.0711 
R    3   1   2   2   3   2   1  2069  2070  2071       1.9827    0.0711 
R    3   1   2   2   3   2   1  2070  2071  2072       1.9199    0.0660 
R    3   1   2   2   3   2   1  2073  2067  2068       1.8850    0.0753 
R    3   1   2   2   3   2   1  2073  2075  2076       2.0944    0.0768 
R    3   1   2   2   3   2   1  2075  2073  2074       2.1380    0.0607 
R    3   1   2   2   3   2   1  2075  2076  2077       1.9809    0.0649 
R    3   1   2   2   3   2   1  2075  2076  2082       1.8675    0.0607 
R    3   1   2   2   3   2   1  2076  2077  2078       1.9809    0.0711 
R    3   1   2   2   3   2   1  2076  2082  2083       2.1118    0.0607 
R    3   1   2   2   3   2   1  2076  2082  2084       2.0333    0.0607 
R    3   1   2   2   3   2   1  2077  2078  2079       1.9827    0.0711 
R    3   1   2   2   3   2   1  2078  2079  2080       1.9827    0.0711 
R    3   1   2   2   3   2   1  2079  2080  2081       1.9199    0.0660 
R    3   1   2   2   3   2   1  2082  2076  2077       1.8850    0.0753 
R    3   1   2   2   3   2   1  2082  2084  2085       2.0944    0.0768 
R    3   1   2   2   3   2   1  2084  2082  2083       2.1380    0.0607 
R    3   1   2   2   3   2   1  2084  2085  2086       1.9809    0.0649 
R    3   1   2   2   3   2   1  2084  2085  2089       1.8675    0.0607 
R    3   1   2   2   3   2   1  2085  2086  2087       1.8937    0.0744 
R    3   1   2   2   3   2   1  2085  2086  2088       1.8937    0.0744 
R    3   1   2   2   3   2   1  2085  2089  2090       2.1118    0.0607 
R    3   1   2   2   3   2   1  2085  2089  2091       2.0333    0.0607 
R    3   1   2   2   3   2   1  2088  2086  2087       1.9897    0.0744 
R    3   1   2   2   3   2   1  2089  2085  2086       1.8850    0.0753 
R    3   1   2   2   3   2   1  2089  2091  2092       2.0944    0.0768 
R    3   1   2   2   3   2   1  2091  2089  2090       2.1380    0.0607 
R    3   1   2   2   3   2   1  2091  2092  2093       1.9809    0.0649 
R    3   1   2   2   3   2   1  2091  2092  2097       1.8675    0.0607 
R    3   1   2   2   3   2   1  2092  2093  2094       1.9809    0.0711 
R    3   1   2   2   3   2   1  2092  2097  2098       2.1118    0.0607 
R    3   1   2   2   3   2   1  2092  2097  2099       2.0333    0.0607 
R    3   1   2   2   3   2   1  2093  2094  2095       1.9897    0.0744 
R    3   1   2   2   3   2   1  2093  2094  2096       1.9897    0.0744 
R    3   1   2   2   3   2   1  2096  2094  2095       1.9897    0.0744 
R    3   1   2   2   3   2   1  2097  2092  2093       1.8850    0.0753 
R    3   1   2   2   3   2   1  2097  2099  2100       2.0944    0.0768 
R    3   1   2   2   3   2   1  2099  2097  2098       2.1380    0.0607 
R    3   1   2   2   3   2   1  2099  2100  2101       1.9809    0.0649 
R    3   1   2   2   3   2   1  2099  2100  2102       1.8675    0.0607 
R    3   1   2   2   3   2   1  2100  2102  2103       2.1118    0.0607 
R    3   1   2   2   3   2   1  2100  2102  2104       2.0333    0.0607 
R    3   1   2   2   3   2   1  2102  2100  2101       1.8850    0.0753 
R    3   1   2   2   3   2   1  2102  2104  2105       2.0944    0.0768 
R    3   1   2   2   3   2   1  2104  2102  2103       2.1380    0.0607 
R    3   1   2   2   3   2   1  2104  2105  2106       1.9809    0.0649 
R    3   1   2   2   3   2   1  2104  2105  2111       1.8675    0.0607 
R    3   1   2   2   3   2   1  2105  2106  2107       1.9809    0.0711 
R    3   1   2   2   3   2   1  2105  2111  2112       2.1118    0.0607 
R    3   1   2   2   3   2   1  2105  2111  2113       2.0333    0.0607 
R    3   1   2   2   3   2   1  2106  2107  2108       1.9827    0.0711 
R    3   1   2   2   3   2   1  2107  2108  2109       1.9827    0.0711 
R    3   1   2   2   3   2   1  2108  2109  2110       1.9199    0.0660 
R    3   1   2   2   3   2   1  2111  2105  2106       1.8850    0.0753 
R    3   1   2   2   3   2   1  2111  2113  2114       2.0944    0.0768 
R    3   1   2   2   3   2   1  2113  2111  2112       2.1380    0.0607 
R    3   1   2   2   3   2   1  2113  2114  2115       1.9809    0.0649 
R    3   1   2   2   3   2   1  2113  2114  2118       1.8675    0.0607 
R    3   1   2   2   3   2   1  2114  2115  2116       1.8937    0.0744 
R    3   1   2   2   3   2   1  2114  2115  2117       1.8937    0.0744 
R    3   1   2   2   3   2   1  2114  2118  2119       2.1118    0.0607 
R    3   1   2   2   3   2   1  2114  2118  2120       2.0333    0.0607 
R    3   1   2   2   3   2   1  2117  2115  2116       1.9897    0.0744 
R    3   1   2   2   3   2   1  2118  2114  2115       1.8850    0.0753 
R    3   1   2   2   3   2   1  2118  2120  2121       2.0944    0.0768 
R    3   1   2   2   3   2   1  2120  2118  2119       2.1380    0.0607 
R    3   1   2   2   3   2   1  2120  2121  2122       1.9809    0.0649 
R    3   1   2   2   3   2   1  2120  2121  2127       1.8675    0.0607 
R    3   1   2   2   3   2   1  2121  2122  2123       1.9809    0.0711 
R    3   1   2   2   3   2   1  2121  2127  2128       2.1118    0.0607 
R    3   1   2   2   3   2   1  2121  2127  2129       2.0333    0.0607 
R    3   1   2   2   3   2   1  2122  2123  2124       1.9827    0.0711 
R    3   1   2   2   3   2   1  2123  2124  2125       1.9827    0.0711 
R    3   1   2   2   3   2   1  2124  2125  2126       1.9199    0.0660 
R    3   1   2   2   3   2   1  2127  2121  2122       1.8850    0.0753 
R    3   1   2   2   3   2   1  2127  2129  2130       2.0944    0.0768 
R    3   1   2   2   3   2   1  2129  2127  2128       2.1380    0.0607 
R    3   1   2   2   3   2   1  2129  2130  2131       1.9809    0.0649 
R    3   1   2   2   3   2   1  2129  2130  2135       1.8675    0.0607 
R    3   1   2   2   3   2   1  2130  2131  2132       1.8850    0.0753 
R    3   1   2   2   3   2   1  2130  2135  2136       2.1118    0.0607 
R    3   1   2   2   3   2   1  2130  2135  2137       2.0333    0.0607 
R    3   1   2   2   3   2   1  2131  2132  2133       2.1118    0.0649 
R    3   1   2   2   3   2   1  2131  2132  2134       2.0333    0.0768 
R    3   1   2   2   3   2   1  2134  2132  2133       2.1380    0.0627 
R    3   1   2   2   3   2   1  2135  2130  2131       1.8850    0.0753 
R    3   1   2   2   3   2   1  2135  2137  2138       2.0944    0.0768 
R    3   1   2   2   3   2   1  2137  2135  2136       2.1380    0.0607 
R    3   1   2   2   3   2   1  2137  2138  2139       1.9809    0.0649 
R    3   1   2   2   3   2   1  2137  2138  2141       1.8675    0.0607 
R    3   1   2   2   3   2   1  2138  2139  2140       1.9216    0.0624 
R    3   1   2   2   3   2   1  2138  2141  2142       2.1118    0.0607 
R    3   1   2   2   3   2   1  2138  2141  2143       2.0333    0.0607 
R    3   1   2   2   3   2   1  2141  2138  2139       1.8850    0.0753 
R    3   1   2   2   3   2   1  2141  2143  2144       2.0944    0.0768 
R    3   1   2   2   3   2   1  2143  2141  2142       2.1380    0.0607 
R    3   1   2   2   3   2   1  2143  2144  2145       1.9809    0.0649 
R    3   1   2   2   3   2   1  2143  2144  2146       1.8675    0.0607 
R    3   1   2   2   3   2   1  2144  2146  2147       2.1118    0.0607 
R    3   1   2   2   3   2   1  2144  2146  2148       2.0333    0.0607 
R    3   1   2   2   3   2   1  2146  2144  2145       1.8850    0.0753 
R    3   1   2   2   3   2   1  2146  2148  2149       2.0944    0.0768 
R    3   1   2   2   3   2   1  2148  2146  2147       2.1380    0.0607 
R    3   1   2   2   3   2   1  2148  2149  2150       1.9809    0.0649 
R    3   1   2   2   3   2   1  2148  2149  2153       1.8675    0.0607 
R    3   1   2   2   3   2   1  2149  2150  2151       1.9216    0.0624 
R    3   1   2   2   3   2   1  2149  2150  2152       1.8937    0.0744 
R    3   1   2   2   3   2   1  2149  2153  2154       2.1118    0.0607 
R    3   1   2   2   3   2   1  2149  2153  2155       1.9635    0.1215 
R    3   1   2   2   3   2   1  2152  2150  2151       1.9216    0.0624 
R    3   1   2   2   3   2   1  2153  2149  2150       1.8850    0.0753 
R    3   1   2   2   3   2   1  2153  2155  2156       2.0420    0.0701 
R    3   1   2   2   3   2   1  2153  2155  2157       2.0420    0.0701 
R    3   1   2   2   3   2   1  2155  2153  2154       2.1380    0.0607 
R    3   1   2   2   3   2   1  2155  2156  2160       1.8884    0.0768 
R    3   1   2   2   3   2   1  2155  2156  2158       1.9338    0.0649 
R    3   1   2   2   3   2   1  2155  2157  2159       1.9286    0.0649 
R    3   1   2   2   3   2   1  2156  2160  2161       2.0595    0.0859 
R    3   1   2   2   3   2   1  2156  2160  2162       2.0595    0.0859 
R    3   1   2   2   3   2   1  2156  2158  2159       1.8937    0.0649 
R    3   1   2   2   3   2   1  2157  2155  2156       1.9932    0.0543 
R    3   1   2   2   3   2   1  2158  2159  2157       1.8937    0.0649 
R    3   1   2   2   3   2   1  2160  2156  2158       1.9600    0.0753 
R    3   1   2   2   3   2   1  2162  2160  2161       2.1642    0.0543 
R    7   3   3   3   4   2   1     4     3     2     7       3.1416    0.2000 
R    7   1   3   3   4   2   1     8     7     2     3       3.1416    1.4000 
R    7   1   3   3   4   2   1     9     7     2     1       3.1416    0.6000 
R    7   3   3   3   4   2   1    12    11    10    16       3.1416    0.2000 
R    7   6   3   3   4   2   1    15    13    12    11       0.0000    0.0500 
R    7   1   3   3   4   2   1     7     9    10    11       3.1416    1.8000 
R    7   1   3   3   4   2   1    17    16    10    11       3.1416    1.4000 
R    7   4   3   3   4   2   1    17    16    18    20       3.1416    0.3000 
R    7   4   3   3   4   2   1    10    16    18    20       3.1416    0.3000 
R    7   4   3   3   4   2   1    24    23    19    18       3.1416   -0.3000 
R    7   2   3   3   4   2   1    24    23    19    21       3.1416    0.6000 
R    7   2   3   3   4   2   1    25    23    19    21       3.1416    0.6000 
R    7   3   3   3   4   2   1    16    18    19    21       3.1416    0.8000 
R    7   3   3   3   4   2   1    20    18    19    23       3.1416    0.1000 
R    7   3   3   3   4   2   1    20    18    19    21       3.1416    0.1000 
R    7   3   3   3   4   2   1    23    19    21    22       3.1416    0.1400 
R    7   3   3   3   4   2   1    19    18    20    22       3.1416    0.1000 
R    7   3   3   3   4   2   1    32    31    30    35       3.1416    0.2000 
R    7   6   3   3   4   2   1    34    32    31    30       0.0000    0.0500 
R    7   1   3   3   4   2   1    27    29    30    31       3.1416    1.8000 
R    7   1   3   3   4   2   1    36    35    30    31       3.1416    1.4000 
R    7   3   3   3   4   2   1    40    39    38    47       3.1416    0.0400 
R    7   2   3   3   4   2   1    42    40    39    38       0.0000    0.2300 
R    7   2   3   3   4   2   1    43    41    40    39       0.0000    3.1000 
R    7   2   3   3   4   2   1    43    41    40    42       0.0000    3.1000 
R    7   2   3   3   4   2   1    44    42    40    39       0.0000    3.1000 
R    7   2   3   3   4   2   1    44    42    40    41       0.0000    3.1000 
R    7   2   3   3   4   2   1    45    43    41    40       0.0000    3.1000 
R    7   2   3   3   4   2   1    45    44    42    40       0.0000    3.1000 
R    7   2   3   3   4   2   1    44    45    43    41       0.0000    3.1000 
R    7   2   3   3   4   2   1    46    45    43    41       0.0000    3.1000 
R    7   2   3   3   4   2   1    43    45    44    42       0.0000    3.1000 
R    7   2   3   3   4   2   1    46    45    44    42       0.0000    3.1000 
R    7   1   3   3   4   2   1    35    37    38    39       3.1416    1.8000 
R    7   1   3   3   4   2   1    48    47    38    39       3.1416    1.4000 
R    7   1   3   3   4   2   1    47    49    50    51       3.1416    1.8000 
R    7   1   3   3   4   2   1    53    52    50    51       3.1416    1.4000 
R    7   3   3   3   4   2   1    57    56    55    59       3.1416    0.2000 
R    7   3   3   3   4   2   1    58    56    55    54       3.1416    0.2000 
R    7   3   3   3   4   2   1    58    56    55    59       3.1416    0.2000 
R    7   1   3   3   4   2   1    52    54    55    56       3.1416    1.8000 
R    7   1   3   3   4   2   1    60    59    55    56       3.1416    1.4000 
R    7   3   3   3   4   2   1    64    63    62    67       3.1416    0.2000 
R    7   3   3   3   4   2   1    66    64    63    62       3.1416    0.2000 
R    7   1   3   3   4   2   1    59    61    62    63       3.1416    1.8000 
R    7   1   3   3   4   2   1    68    67    62    63       3.1416    1.4000 
R    7   3   3   3   4   2   1    72    71    70    75       3.1416    0.2000 
R    7   6   3   3   4   2   1    74    72    71    70       0.0000    0.0500 
R    7   1   3   3   4   2   1    67    69    70    71       3.1416    1.8000 
R    7   1   3   3   4   2   1    76    75    70    71       3.1416    1.4000 
R    7   1   3   3   4   2   1    79    81    82    83       3.1416    1.8000 
R    7   1   3   3   4   2   1    85    84    82    83       3.1416    1.4000 
R    7   3   3   3   4   2   1    89    88    87    93       3.1416    0.2000 
R    7   1   3   3   4   2   1    84    86    87    88       3.1416    1.8000 
R    7   1   3   3   4   2   1    94    93    87    88       3.1416    1.4000 
R    7   3   3   3   4   2   1    98    97    96   101       3.1416    0.2000 
R    7   6   3   3   4   2   1   100    98    97    96       0.0000    0.0500 
R    7   1   3   3   4   2   1    93    95    96    97       3.1416    1.8000 
R    7   1   3   3   4   2   1   102   101    96    97       3.1416    1.4000 
R    7   3   3   3   4   2   1   106   105   104   109       3.1416    0.2000 
R    7   3   3   3   4   2   1   107   105   104   103       3.1416    0.2000 
R    7   3   3   3   4   2   1   107   105   104   109       3.1416    0.2000 
R    7   3   3   3   4   2   1   108   106   105   107       3.1416    0.2000 
R    7   1   3   3   4   2   1   101   103   104   105       3.1416    1.8000 
R    7   1   3   3   4   2   1   110   109   104   105       3.1416    1.4000 
R    7   3   3   3   4   2   1   114   113   112   118       3.1416    0.2000 
R    7   6   3   3   4   2   1   117   115   114   113       0.0000    0.0500 
R    7   1   3   3   4   2   1   109   111   112   113       3.1416    1.8000 
R    7   1   3   3   4   2   1   119   118   112   113       3.1416    1.4000 
R    7   3   3   3   4   2   1   127   126   125   130       3.1416    0.2000 
R    7   3   3   3   4   2   1   129   127   126   125       3.1416    0.2000 
R    7   1   3   3   4   2   1   122   124   125   126       3.1416    1.8000 
R    7   1   3   3   4   2   1   131   130   125   126       3.1416    1.4000 
R    7   3   3   3   4   2   1   135   134   133   138       3.1416    0.2000 
R    7   3   3   3   4   2   1   137   135   134   133       3.1416    0.2000 
R    7   1   3   3   4   2   1   130   132   133   134       3.1416    1.8000 
R    7   1   3   3   4   2   1   139   138   133   134       3.1416    1.4000 
R    7   1   3   3   4   2   1   142   144   145   146       3.1416    1.8000 
R    7   1   3   3   4   2   1   148   147   145   146       3.1416    1.4000 
R    7   3   3   3   4   2   1   164   163   162   170       3.1416    0.2000 
R    7   2   3   3   4   2   1   168   167   166   165       0.0000    2.2500 
R    7   2   3   3   4   2   1   169   167   166   165       0.0000    2.2500 
R    7   1   3   3   4   2   1   159   161   162   163       3.1416    1.8000 
R    7   1   3   3   4   2   1   171   170   162   163       3.1416    1.4000 
R    7   3   3   3   4   2   1   175   174   173   178       3.1416    0.2000 
R    7   6   3   3   4   2   1   177   175   174   173       0.0000    0.0500 
R    7   1   3   3   4   2   1   170   172   173   174       3.1416    1.8000 
R    7   1   3   3   4   2   1   179   178   173   174       3.1416    1.4000 
R    7   3   3   3   4   2   1   183   182   181   186       3.1416    0.2000 
R    7   3   3   3   4   2   1   185   183   182   181       3.1416    0.2000 
R    7   1   3   3   4   2   1   178   180   181   182       3.1416    1.8000 
R    7   1   3   3   4   2   1   187   186   181   182       3.1416    1.4000 
R    7   3   3   3   4   2   1   191   190   189   193       3.1416    0.2000 
R    7   3   3   3   4   2   1   192   190   189   188       3.1416    0.2000 
R    7   3   3   3   4   2   1   192   190   189   193       3.1416    0.2000 
R    7   1   3   3   4   2   1   186   188   189   190       3.1416    1.8000 
R    7   1   3   3   4   2   1   194   193   189   190       3.1416    1.4000 
R    7   1   3   3   4   2   1   193   195   196   197       3.1416    1.8000 
R    7   1   3   3   4   2   1   199   198   196   197       3.1416    1.4000 
R    7   3   3   3   4   2   1   203   204   201   208       3.1416    0.2000 
R    7   2   3   3   4   2   1   206   203   204   201       3.1416    0.2700 
R    7   2   3   3   4   2   1   207   202   203   204       0.0000    3.0000 
R    7   2   3   3   4   2   1   207   202   203   206       0.0000   14.0000 
R    7   2   3   3   4   2   1   205   206   203   204       0.0000    3.0000 
R    7   2   3   3   4   2   1   205   206   203   202       0.0000   14.0000 
R    7   2   3   3   4   2   1   205   207   202   203       0.0000   14.0000 
R    7   2   3   3   4   2   1   207   205   206   203       0.0000   14.0000 
R    7   1   3   3   4   2   1   198   200   201   204       3.1416    1.8000 
R    7   1   3   3   4   2   1   209   208   201   204       3.1416    1.4000 
R    7   2   3   3   4   2   1   206   205   207   202       0.0000   14.0000 
R    7   3   3   3   4   2   1   213   212   211   214       3.1416    0.2000 
R    7   1   3   3   4   2   1   208   210   211   212       3.1416    1.8000 
R    7   1   3   3   4   2   1   215   214   211   212       3.1416    1.4000 
R    7   4   3   3   4   2   1   215   214   216   218       3.1416    0.3000 
R    7   4   3   3   4   2   1   211   214   216   218       3.1416    0.3000 
R    7   4   3   3   4   2   1   222   221   217   216       3.1416   -0.3000 
R    7   2   3   3   4   2   1   222   221   217   219       3.1416    0.6000 
R    7   2   3   3   4   2   1   223   221   217   219       3.1416    0.6000 
R    7   3   3   3   4   2   1   214   216   217   219       3.1416    0.8000 
R    7   3   3   3   4   2   1   218   216   217   221       3.1416    0.1000 
R    7   3   3   3   4   2   1   218   216   217   219       3.1416    0.1000 
R    7   3   3   3   4   2   1   221   217   219   220       3.1416    0.1400 
R    7   3   3   3   4   2   1   217   216   218   220       3.1416    0.1000 
R    7   3   3   3   4   2   1   226   225   224   229       3.1416    0.2000 
R    7   3   3   3   4   2   1   228   226   225   224       3.1416    0.2000 
R    7   1   3   3   4   2   1   221   223   224   225       3.1416    1.8000 
R    7   1   3   3   4   2   1   230   229   224   225       3.1416    1.4000 
R    7   3   3   3   4   2   1   234   233   232   236       3.1416    0.2000 
R    7   3   3   3   4   2   1   235   233   232   231       3.1416    0.2000 
R    7   3   3   3   4   2   1   235   233   232   236       3.1416    0.2000 
R    7   1   3   3   4   2   1   229   231   232   233       3.1416    1.8000 
R    7   1   3   3   4   2   1   237   236   232   233       3.1416    1.4000 
R    7   3   3   3   4   2   1   241   240   239   242       3.1416    0.2000 
R    7   1   3   3   4   2   1   236   238   239   240       3.1416    1.8000 
R    7   1   3   3   4   2   1   243   242   239   240       3.1416    1.4000 
R    7   3   3   3   4   2   1   247   248   245   252       3.1416    0.2000 
R    7   2   3   3   4   2   1   250   247   248   245       3.1416    0.2700 
R    7   2   3   3   4   2   1   251   246   247   248       0.0000    3.0000 
R    7   2   3   3   4   2   1   251   246   247   250       0.0000   14.0000 
R    7   2   3   3   4   2   1   249   250   247   248       0.0000    3.0000 
R    7   2   3   3   4   2   1   249   250   247   246       0.0000   14.0000 
R    7   2   3   3   4   2   1   249   251   246   247       0.0000   14.0000 
R    7   2   3   3   4   2   1   251   249   250   247       0.0000   14.0000 
R    7   1   3   3   4   2   1   242   244   245   248       3.1416    1.8000 
R    7   1   3   3   4   2   1   253   252   245   248       3.1416    1.4000 
R    7   4   3   3   4   2   1   253   252   254   256       3.1416    0.3000 
R    7   4   3   3   4   2   1   245   252   254   256       3.1416    0.3000 
R    7   2   3   3   4   2   1   250   249   251   246       0.0000   14.0000 
R    7   4   3   3   4   2   1   260   259   255   254       3.1416   -0.3000 
R    7   2   3   3   4   2   1   260   259   255   257       3.1416    0.6000 
R    7   2   3   3   4   2   1   261   259   255   257       3.1416    0.6000 
R    7   3   3   3   4   2   1   252   254   255   257       3.1416    0.8000 
R    7   3   3   3   4   2   1   256   254   255   259       3.1416    0.1000 
R    7   3   3   3   4   2   1   256   254   255   257       3.1416    0.1000 
R    7   3   3   3   4   2   1   259   255   257   258       3.1416    0.1400 
R    7   3   3   3   4   2   1   255   254   256   258       3.1416    0.1000 
R    7   1   3   3   4   2   1   259   261   262   263       3.1416    1.8000 
R    7   1   3   3   4   2   1   265   264   262   263       3.1416    1.4000 
R    7   1   3   3   4   2   1   264   266   267   268       3.1416    1.8000 
R    7   1   3   3   4   2   1   270   269   267   268       3.1416    1.4000 
R    7   4   3   3   4   2   1   270   269   271   273       3.1416    0.3000 
R    7   4   3   3   4   2   1   267   269   271   273       3.1416    0.3000 
R    7   4   3   3   4   2   1   277   276   272   271       3.1416   -0.3000 
R    7   2   3   3   4   2   1   277   276   272   274       3.1416    0.6000 
R    7   2   3   3   4   2   1   278   276   272   274       3.1416    0.6000 
R    7   3   3   3   4   2   1   269   271   272   274       3.1416    0.8000 
R    7   3   3   3   4   2   1   273   271   272   276       3.1416    0.1000 
R    7   3   3   3   4   2   1   273   271   272   274       3.1416    0.1000 
R    7   3   3   3   4   2   1   276   272   274   275       3.1416    0.1400 
R    7   3   3   3   4   2   1   272   271   273   275       3.1416    0.1000 
R    7   3   3   3   4   2   1   281   280   279   283       3.1416    0.2000 
R    7   3   3   3   4   2   1   282   280   279   278       3.1416    0.2000 
R    7   3   3   3   4   2   1   282   280   279   283       3.1416    0.2000 
R    7   1   3   3   4   2   1   276   278   279   280       3.1416    1.8000 
R    7   1   3   3   4   2   1   284   283   279   280       3.1416    1.4000 
R    7   3   3   3   4   2   1   288   287   286   291       3.1416    0.2000 
R    7   3   3   3   4   2   1   290   288   287   286       3.1416    0.2000 
R    7   1   3   3   4   2   1   283   285   286   287       3.1416    1.8000 
R    7   1   3   3   4   2   1   292   291   286   287       3.1416    1.4000 
R    7   3   3   3   4   2   1   296   295   294   299       3.1416    0.2000 
R    7   1   3   3   4   2   1   291   293   294   295       3.1416    1.8000 
R    7   1   3   3   4   2   1   300   299   294   295       3.1416    1.4000 
R    7   4   3   3   4   2   1   300   299   301   303       3.1416    0.3000 
R    7   4   3   3   4   2   1   294   299   301   303       3.1416    0.3000 
R    7   4   3   3   4   2   1   307   306   302   301       3.1416   -0.3000 
R    7   2   3   3   4   2   1   307   306   302   304       3.1416    0.6000 
R    7   2   3   3   4   2   1   308   306   302   304       3.1416    0.6000 
R    7   3   3   3   4   2   1   299   301   302   304       3.1416    0.8000 
R    7   3   3   3   4   2   1   303   301   302   306       3.1416    0.1000 
R    7   3   3   3   4   2   1   303   301   302   304       3.1416    0.1000 
R    7   3   3   3   4   2   1   306   302   304   305       3.1416    0.1400 
R    7   3   3   3   4   2   1   302   301   303   305       3.1416    0.1000 
R    7   1   3   3   4   2   1   306   308   309   310       3.1416    1.8000 
R    7   1   3   3   4   2   1   312   311   309   310       3.1416    1.4000 
R    7   3   3   3   4   2   1   316   315   314   318       3.1416    0.2000 
R    7   3   3   3   4   2   1   317   315   314   313       3.1416    0.2000 
R    7   3   3   3   4   2   1   317   315   314   318       3.1416    0.2000 
R    7   1   3   3   4   2   1   311   313   314   315       3.1416    1.8000 
R    7   1   3   3   4   2   1   319   318   314   315       3.1416    1.4000 
R    7   3   3   3   4   2   1   323   322   321   326       3.1416    0.2000 
R    7   6   3   3   4   2   1   325   323   322   321       0.0000    0.0500 
R    7   1   3   3   4   2   1   318   320   321   322       3.1416    1.8000 
R    7   1   3   3   4   2   1   327   326   321   322       3.1416    1.4000 
R    7   3   3   3   4   2   1   331   330   329   338       3.1416    0.0400 
R    7   2   3   3   4   2   1   333   331   330   329       0.0000    0.2300 
R    7   2   3   3   4   2   1   334   332   331   330       0.0000    3.1000 
R    7   2   3   3   4   2   1   334   332   331   333       0.0000    3.1000 
R    7   2   3   3   4   2   1   335   333   331   330       0.0000    3.1000 
R    7   2   3   3   4   2   1   335   333   331   332       0.0000    3.1000 
R    7   2   3   3   4   2   1   336   334   332   331       0.0000    3.1000 
R    7   2   3   3   4   2   1   336   335   333   331       0.0000    3.1000 
R    7   2   3   3   4   2   1   335   336   334   332       0.0000    3.1000 
R    7   2   3   3   4   2   1   337   336   334   332       0.0000    3.1000 
R    7   2   3   3   4   2   1   334   336   335   333       0.0000    3.1000 
R    7   2   3   3   4   2   1   337   336   335   333       0.0000    3.1000 
R    7   1   3   3   4   2   1   326   328   329   330       3.1416    1.8000 
R    7   1   3   3   4   2   1   339   338   329   330       3.1416    1.4000 
R    7   1   3   3   4   2   1   338   340   341   342       3.1416    1.8000 
R    7   1   3   3   4   2   1   344   343   341   342       3.1416    1.4000 
R    7   4   3   3   4   2   1   344   343   345   347       3.1416    0.3000 
R    7   4   3   3   4   2   1   341   343   345   347       3.1416    0.3000 
R    7   4   3   3   4   2   1   351   350   346   345       3.1416   -0.3000 
R    7   2   3   3   4   2   1   351   350   346   348       3.1416    0.6000 
R    7   2   3   3   4   2   1   352   350   346   348       3.1416    0.6000 
R    7   3   3   3   4   2   1   343   345   346   348       3.1416    0.8000 
R    7   3   3   3   4   2   1   347   345   346   350       3.1416    0.1000 
R    7   3   3   3   4   2   1   347   345   346   348       3.1416    0.1000 
R    7   3   3   3   4   2   1   350   346   348   349       3.1416    0.1400 
R    7   3   3   3   4   2   1   346   345   347   349       3.1416    0.1000 
R    7   3   3   3   4   2   1   355   354   353   358       3.1416    0.2000 
R    7   3   3   3   4   2   1   357   355   354   353       3.1416    0.2000 
R    7   1   3   3   4   2   1   350   352   353   354       3.1416    1.8000 
R    7   1   3   3   4   2   1   359   358   353   354       3.1416    1.4000 
R    7   3   3   3   4   2   1   363   362   361   366       3.1416    0.2000 
R    7   6   3   3   4   2   1   365   363   362   361       0.0000    0.0500 
R    7   1   3   3   4   2   1   358   360   361   362       3.1416    1.8000 
R    7   1   3   3   4   2   1   367   366   361   362       3.1416    1.4000 
R    7   3   3   3   4   2   1   371   370   369   374       3.1416    0.2000 
R    7   3   3   3   4   2   1   373   371   370   369       3.1416    0.2000 
R    7   1   3   3   4   2   1   366   368   369   370       3.1416    1.8000 
R    7   1   3   3   4   2   1   375   374   369   370       3.1416    1.4000 
R    7   4   3   3   4   2   1   375   374   376   378       3.1416    0.3000 
R    7   4   3   3   4   2   1   369   374   376   378       3.1416    0.3000 
R    7   4   3   3   4   2   1   382   381   377   376       3.1416   -0.3000 
R    7   2   3   3   4   2   1   382   381   377   379       3.1416    0.6000 
R    7   2   3   3   4   2   1   383   381   377   379       3.1416    0.6000 
R    7   3   3   3   4   2   1   374   376   377   379       3.1416    0.8000 
R    7   3   3   3   4   2   1   378   376   377   381       3.1416    0.1000 
R    7   3   3   3   4   2   1   378   376   377   379       3.1416    0.1000 
R    7   3   3   3   4   2   1   381   377   379   380       3.1416    0.1400 
R    7   3   3   3   4   2   1   377   376   378   380       3.1416    0.1000 
R    7   3   3   3   4   2   1   390   389   388   391       3.1416    0.2000 
R    7   1   3   3   4   2   1   385   387   388   389       3.1416    1.8000 
R    7   1   3   3   4   2   1   392   391   388   389       3.1416    1.4000 
R    7   1   3   3   4   2   1   391   393   394   395       3.1416    1.8000 
R    7   1   3   3   4   2   1   397   396   394   395       3.1416    1.4000 
R    7   3   3   3   4   2   1   401   400   399   405       3.1416    0.2000 
R    7   6   3   3   4   2   1   404   402   401   400       0.0000    0.0500 
R    7   1   3   3   4   2   1   396   398   399   400       3.1416    1.8000 
R    7   1   3   3   4   2   1   406   405   399   400       3.1416    1.4000 
R    7   4   3   3   4   2   1   406   405   407   409       3.1416    0.3000 
R    7   4   3   3   4   2   1   399   405   407   409       3.1416    0.3000 
R    7   4   3   3   4   2   1   413   412   408   407       3.1416   -0.3000 
R    7   2   3   3   4   2   1   413   412   408   410       3.1416    0.6000 
R    7   2   3   3   4   2   1   414   412   408   410       3.1416    0.6000 
R    7   4   3   3   4   2   1   413   412   414   416       3.1416    0.3000 
R    7   4   3   3   4   2   1   408   412   414   416       3.1416    0.3000 
R    7   3   3   3   4   2   1   405   407   408   410       3.1416    0.8000 
R    7   3   3   3   4   2   1   409   407   408   412       3.1416    0.1000 
R    7   3   3   3   4   2   1   409   407   408   410       3.1416    0.1000 
R    7   3   3   3   4   2   1   412   408   410   411       3.1416    0.1400 
R    7   3   3   3   4   2   1   408   407   409   411       3.1416    0.1000 
R    7   4   3   3   4   2   1   420   419   415   414       3.1416   -0.3000 
R    7   2   3   3   4   2   1   420   419   415   417       3.1416    0.6000 
R    7   2   3   3   4   2   1   421   419   415   417       3.1416    0.6000 
R    7   3   3   3   4   2   1   412   414   415   417       3.1416    0.8000 
R    7   3   3   3   4   2   1   416   414   415   419       3.1416    0.1000 
R    7   3   3   3   4   2   1   416   414   415   417       3.1416    0.1000 
R    7   3   3   3   4   2   1   419   415   417   418       3.1416    0.1400 
R    7   3   3   3   4   2   1   415   414   416   418       3.1416    0.1000 
R    7   3   3   3   4   2   1   424   423   422   428       3.1416    0.2000 
R    7   1   3   3   4   2   1   419   421   422   423       3.1416    1.8000 
R    7   1   3   3   4   2   1   429   428   422   423       3.1416    1.4000 
R    7   3   3   3   4   2   1   433   432   431   437       3.1416    0.2000 
R    7   6   3   3   4   2   1   436   434   433   432       0.0000    0.0500 
R    7   1   3   3   4   2   1   428   430   431   432       3.1416    1.8000 
R    7   1   3   3   4   2   1   438   437   431   432       3.1416    1.4000 
R    7   3   3   3   4   2   1   442   441   440   443       3.1416    0.2000 
R    7   1   3   3   4   2   1   437   439   440   441       3.1416    1.8000 
R    7   1   3   3   4   2   1   444   443   440   441       3.1416    1.4000 
R    7   3   3   3   4   2   1   448   449   446   453       3.1416    0.2000 
R    7   2   3   3   4   2   1   451   448   449   446       3.1416    0.2700 
R    7   2   3   3   4   2   1   452   447   448   449       0.0000    3.0000 
R    7   2   3   3   4   2   1   452   447   448   451       0.0000   14.0000 
R    7   2   3   3   4   2   1   450   451   448   449       0.0000    3.0000 
R    7   2   3   3   4   2   1   450   451   448   447       0.0000   14.0000 
R    7   2   3   3   4   2   1   450   452   447   448       0.0000   14.0000 
R    7   2   3   3   4   2   1   452   450   451   448       0.0000   14.0000 
R    7   1   3   3   4   2   1   443   445   446   449       3.1416    1.8000 
R    7   1   3   3   4   2   1   454   453   446   449       3.1416    1.4000 
R    7   4   3   3   4   2   1   454   453   455   457       3.1416    0.3000 
R    7   4   3   3   4   2   1   446   453   455   457       3.1416    0.3000 
R    7   2   3   3   4   2   1   451   450   452   447       0.0000   14.0000 
R    7   4   3   3   4   2   1   461   460   456   455       3.1416   -0.3000 
R    7   2   3   3   4   2   1   461   460   456   458       3.1416    0.6000 
R    7   2   3   3   4   2   1   462   460   456   458       3.1416    0.6000 
R    7   3   3   3   4   2   1   453   455   456   458       3.1416    0.8000 
R    7   3   3   3   4   2   1   457   455   456   460       3.1416    0.1000 
R    7   3   3   3   4   2   1   457   455   456   458       3.1416    0.1000 
R    7   3   3   3   4   2   1   460   456   458   459       3.1416    0.1400 
R    7   3   3   3   4   2   1   456   455   457   459       3.1416    0.1000 
R    7   3   3   3   4   2   1   465   464   463   466       3.1416    0.2000 
R    7   1   3   3   4   2   1   460   462   463   464       3.1416    1.8000 
R    7   1   3   3   4   2   1   467   466   463   464       3.1416    1.4000 
R    7   4   3   3   4   2   1   467   466   468   470       3.1416    0.3000 
R    7   4   3   3   4   2   1   463   466   468   470       3.1416    0.3000 
R    7   4   3   3   4   2   1   474   473   469   468       3.1416   -0.3000 
R    7   2   3   3   4   2   1   474   473   469   471       3.1416    0.6000 
R    7   2   3   3   4   2   1   475   473   469   471       3.1416    0.6000 
R    7   3   3   3   4   2   1   466   468   469   471       3.1416    0.8000 
R    7   3   3   3   4   2   1   470   468   469   473       3.1416    0.1000 
R    7   3   3   3   4   2   1   470   468   469   471       3.1416    0.1000 
R    7   3   3   3   4   2   1   473   469   471   472       3.1416    0.1400 
R    7   3   3   3   4   2   1   469   468   470   472       3.1416    0.1000 
R    7   3   3   3   4   2   1   482   481   480   484       3.1416    0.2000 
R    7   3   3   3   4   2   1   483   481   480   479       3.1416    0.2000 
R    7   3   3   3   4   2   1   483   481   480   484       3.1416    0.2000 
R    7   1   3   3   4   2   1   477   479   480   481       3.1416    1.8000 
R    7   1   3   3   4   2   1   485   484   480   481       3.1416    1.4000 
R    7   4   3   3   4   2   1   485   484   486   488       3.1416    0.3000 
R    7   4   3   3   4   2   1   480   484   486   488       3.1416    0.3000 
R    7   4   3   3   4   2   1   492   491   487   486       3.1416   -0.3000 
R    7   2   3   3   4   2   1   492   491   487   489       3.1416    0.6000 
R    7   2   3   3   4   2   1   493   491   487   489       3.1416    0.6000 
R    7   3   3   3   4   2   1   484   486   487   489       3.1416    0.8000 
R    7   3   3   3   4   2   1   488   486   487   491       3.1416    0.1000 
R    7   3   3   3   4   2   1   488   486   487   489       3.1416    0.1000 
R    7   3   3   3   4   2   1   491   487   489   490       3.1416    0.1400 
R    7   3   3   3   4   2   1   487   486   488   490       3.1416    0.1000 
R    7   3   3   3   4   2   1   496   495   494   500       3.1416    0.2000 
R    7   6   3   3   4   2   1   499   497   496   495       0.0000    0.0500 
R    7   1   3   3   4   2   1   491   493   494   495       3.1416    1.8000 
R    7   1   3   3   4   2   1   501   500   494   495       3.1416    1.4000 
R    7   3   3   3   4   2   1   509   508   507   511       3.1416    0.2000 
R    7   3   3   3   4   2   1   510   508   507   506       3.1416    0.2000 
R    7   3   3   3   4   2   1   510   508   507   511       3.1416    0.2000 
R    7   1   3   3   4   2   1   504   506   507   508       3.1416    1.8000 
R    7   1   3   3   4   2   1   512   511   507   508       3.1416    1.4000 
R    7   3   3   3   4   2   1   516   515   514   517       3.1416    0.2000 
R    7   1   3   3   4   2   1   511   513   514   515       3.1416    1.8000 
R    7   1   3   3   4   2   1   518   517   514   515       3.1416    1.4000 
R    7   4   3   3   4   2   1   518   517   519   521       3.1416    0.3000 
R    7   4   3   3   4   2   1   514   517   519   521       3.1416    0.3000 
R    7   4   3   3   4   2   1   525   524   520   519       3.1416   -0.3000 
R    7   2   3   3   4   2   1   525   524   520   522       3.1416    0.6000 
R    7   2   3   3   4   2   1   526   524   520   522       3.1416    0.6000 
R    7   3   3   3   4   2   1   517   519   520   522       3.1416    0.8000 
R    7   3   3   3   4   2   1   521   519   520   524       3.1416    0.1000 
R    7   3   3   3   4   2   1   521   519   520   522       3.1416    0.1000 
R    7   3   3   3   4   2   1   524   520   522   523       3.1416    0.1400 
R    7   3   3   3   4   2   1   520   519   521   523       3.1416    0.1000 
R    7   1   3   3   4   2   1   524   526   527   528       3.1416    1.8000 
R    7   1   3   3   4   2   1   530   529   527   528       3.1416    1.4000
[truncated: 650,836 more chars]
