# Supplementary material for: Computational Modeling of complete HOXB13 protein for predicting the functional effect of SNPs and the associated role in hereditary prostate cancer
Source: Sci Rep. 2017 Mar 8;7:43830. doi: 10.1038/srep43830 (PMC5363706; doi:10.1038/srep43830)
Supplement: Supplementary Dataset [file srep43830-s1.zip › SR Supplementary Data Files Complete/HOXB13 Modeller/HOXB13 Modeller/hoxb13.V99990001]

# Heavy relative violation of each residue is written to: hoxb13.V99990001
# The profile is NOT normalized by the number of restraints.
# The profiles are smoothed over a window of residues:    1
# The sum of all numbers in the file:   53685.3086
#COLUMNS S S  N N N N N N N N N N N N N N N N N N N N N N N N N N N N N N N N N N N N N N N N 
# RESID  RES            1           2           3           4           5           6           7           8           9          10          11          12          13          14          15          16          17          18          19          20          21          22          23          24          25          26          27          28          29          30          31          32          33          34          35          36          37          38          39     TOTAL

     1  MET       1.6         4.1         2.3        0.46        0.14         0.0         0.0         0.0         27.         24.         0.0         0.0        0.46         36.        0.24E-01     30.         0.0         0.0         0.0         0.0         0.0         0.0         0.0         0.0         27.         0.0         0.0         0.0         0.0         0.0         0.0         0.0         0.0         0.0         0.0         0.0         0.0         0.0         0.0        0.15E+03
     2  GLU       2.3         8.6         9.8         1.9        0.14         0.0         0.0         0.0         0.0         0.0         0.0         0.0        0.65         1.3         32.         23.         0.0         0.0         0.0         0.0         0.0         0.0         0.0         0.0        0.17E+03     0.0         0.0         0.0         0.0         0.0         0.0         0.0         0.0         0.0         0.0         0.0         0.0         0.0         0.0        0.25E+03
     3  PRO       2.4         29.         6.6        0.73         0.0         0.0         0.0         0.0         0.0         0.0         0.0         0.0        0.36         5.3         3.0         1.4         0.0         0.0         0.0         0.0         0.0         0.0         0.0         0.0         44.         0.0         0.0         0.0         0.0         0.0         0.0         0.0         0.0         0.0         0.0         0.0         0.0         0.0         0.0         93.    
     4  GLY       1.7         4.1         1.2        0.12         0.0         0.0         0.0         0.0         0.0         0.0         0.0         0.0        0.58         0.0         0.0         0.0         0.0         0.0         0.0         0.0         0.0         0.0         0.0         0.0         74.         0.0         0.0         0.0         0.0         0.0         0.0         0.0         0.0         0.0         0.0         0.0         0.0         0.0         0.0         81.    
     5  ASN       1.6         3.8         8.1        0.85        0.32E-02     0.0         0.0         0.0         0.0         0.0         0.0         0.0        0.71         44.         15.         0.0         0.0         0.0         0.0         0.0         0.0         0.0         0.0         0.0        0.19E+03     0.0         0.0         0.0         0.0         0.0         0.0         0.0         0.0         0.0         0.0         0.0         0.0         0.0         0.0        0.26E+03
     6  TYR       1.7         9.1         12.         1.5         0.0         0.0         0.0         0.0         0.0         0.0         0.0         0.0         1.4         52.        0.96E-01     0.0         0.0         0.0         0.0         0.0         0.0         0.0         0.0         0.0        0.25E+03     0.0         0.0         0.0         0.0         0.0         0.0         0.0         0.0         0.0         0.0         0.0         0.0         0.0         0.0        0.33E+03
     7  ALA       1.0         3.2         11.         1.1         0.0         0.0         0.0         0.0         0.0         0.0         0.0         0.0         1.2         0.0         0.0         0.0         0.0         0.0         0.0         0.0         0.0         0.0         0.0         0.0        0.27E+03     0.0         0.0         0.0         0.0         0.0         0.0         0.0         0.0         0.0         0.0         0.0         0.0         0.0         0.0        0.29E+03
     8  THR      0.87         3.4         10.         1.5         0.0         0.0         0.0         0.0         0.0         0.0         0.0         0.0        0.99         65.         0.0         0.0         0.0         0.0         0.0         0.0         0.0         0.0         0.0         0.0        0.23E+03     0.0         0.0         0.0         0.0         0.0         0.0         0.0         0.0         0.0         0.0         0.0         0.0         0.0         0.0        0.32E+03
     9  LEU      0.80         6.6         9.1         4.6         0.0         0.0         0.0         0.0         0.0         0.0         0.0         0.0        0.96        0.98        0.24E-01     0.0         0.0         0.0         0.0         0.0         0.0         0.0         0.0         0.0        0.23E+03     0.0         0.0         0.0         0.0         0.0         0.0         0.0         0.0         0.0         0.0         0.0         0.0         0.0         0.0        0.25E+03
    10  ASP      0.70         2.5         5.6         1.6        0.84E-01     0.0         0.0         0.0         0.0         0.0         0.0         0.0         1.1         37.         3.2         0.0         0.0         0.0         0.0         0.0         0.0         0.0         0.0         0.0        0.17E+03     0.0         0.0         0.0         0.0         0.0         0.0         0.0         0.0         0.0         0.0         0.0         0.0         0.0         0.0        0.22E+03
    11  GLY      0.28         1.6         2.3        0.25        0.84E-01     0.0         0.0         0.0         0.0         0.0         0.0         0.0         1.8         0.0         0.0         0.0         0.0         0.0         0.0         0.0         0.0         0.0         0.0         0.0        0.10E+03     0.0         0.0         0.0         0.0         0.0         0.0         0.0         0.0         0.0         0.0         0.0         0.0         0.0         0.0        0.11E+03
    12  ALA      0.23         1.3         12.        0.81         0.0         0.0         0.0         0.0         0.0         0.0         0.0         0.0         2.0         0.0         0.0         0.0         0.0         0.0         0.0         0.0         0.0         0.0         0.0         0.0        0.25E+03     0.0         0.0         0.0         0.0         0.0         0.0         0.0         0.0         0.0         0.0         0.0         0.0         0.0         0.0        0.27E+03
    13  LYS      0.26         2.5         11.         1.3         0.0         0.0         0.0         0.0         0.0         0.0         0.0         0.0         1.5        0.49        0.32        0.45        0.13E-01     0.0         0.0         0.0         0.0         0.0         0.0         0.0        0.18E+03     0.0         0.0         0.0         0.0         0.0         0.0         0.0         0.0         0.0         0.0         0.0         0.0         0.0         0.0        0.20E+03
    14  ASP      0.16         2.8         11.         1.3        0.77E-01     0.0         0.0         0.0         0.0         0.0         0.0         0.0         1.6         39.         1.6         0.0         0.0         0.0         0.0         0.0         0.0         0.0         0.0         0.0        0.13E+03     0.0         0.0         0.0         0.0         0.0         0.0         0.0         0.0         0.0         0.0         0.0         0.0         0.0         0.0        0.19E+03
    15  ILE      0.59         3.3         12.         4.2        0.33         0.0         0.0         0.0         0.0         0.0         0.0         0.0         1.3         49.         38.         0.0         0.0         0.0         0.0         0.0         0.0         0.0         0.0         0.0         50.         0.0         0.0         0.0         0.0         0.0         0.0         0.0         0.0         0.0         0.0         0.0         0.0         0.0         0.0        0.16E+03
    16  GLU      0.29         2.0         9.4         1.5         0.0         0.0         0.0         0.0         0.0         0.0         0.0         0.0        0.55        0.30E-01    0.22         24.         0.0         0.0         0.0         0.0         0.0         0.0         0.0         0.0        0.19E+03     0.0         0.0         0.0         0.0         0.0         0.0         0.0         0.0         0.0         0.0         0.0         0.0         0.0         0.0        0.22E+03
    17  GLY      0.14         1.1        0.33        0.32         0.0         0.0         0.0         0.0         0.0         0.0         0.0         0.0        0.70         0.0         0.0         0.0         0.0         0.0         0.0         0.0         0.0         0.0         0.0         0.0        0.13E+03     0.0         0.0         0.0         0.0         0.0         0.0         0.0         0.0         0.0         0.0         0.0         0.0         0.0         0.0        0.14E+03
    18  LEU      0.40         6.5         8.7         4.1         0.0         0.0         0.0         0.0         0.0         0.0         0.0         0.0        0.52         45.         38.         0.0         0.0         0.0         0.0         0.0         0.0         0.0         0.0         0.0        0.17E+03     0.0         0.0         0.0         0.0         0.0         0.0         0.0         0.0         0.0         0.0         0.0         0.0         0.0         0.0        0.27E+03
    19  LEU      0.49         7.3         5.4         4.5         0.0         0.0         0.0         0.0         0.0         0.0         0.0         0.0         1.5        0.36        0.10         0.0         0.0         0.0         0.0         0.0         0.0         0.0         0.0         0.0        0.19E+03     0.0         0.0         0.0         0.0         0.0         0.0         0.0         0.0         0.0         0.0         0.0         0.0         0.0         0.0        0.21E+03
    20  GLY      0.26         4.0        0.45E-03    0.28         0.0         0.0         0.0         0.0         0.0         0.0         0.0         0.0         1.4         0.0         0.0         0.0         0.0         0.0         0.0         0.0         0.0         0.0         0.0         0.0        0.17E+03     0.0         0.0         0.0         0.0         0.0         0.0         0.0         0.0         0.0         0.0         0.0         0.0         0.0         0.0        0.17E+03
    21  ALA      0.15         2.6         6.1         1.3         0.0         0.0         0.0         0.0         0.0         0.0         0.0         0.0        0.41         0.0         0.0         0.0         0.0         0.0         0.0         0.0         0.0         0.0         0.0         0.0        0.21E+03     0.0         0.0         0.0         0.0         0.0         0.0         0.0         0.0         0.0         0.0         0.0         0.0         0.0         0.0        0.22E+03
    22  GLY      0.21        0.46         0.0        0.22         0.0         0.0         0.0         0.0         0.0         0.0         0.0         0.0        0.38         0.0         0.0         0.0         0.0         0.0         0.0         0.0         0.0         0.0         0.0         0.0        0.11E+03     0.0         0.0         0.0         0.0         0.0         0.0         0.0         0.0         0.0         0.0         0.0         0.0         0.0         0.0        0.11E+03
    23  GLY      0.38         1.6         0.0        0.30E-01     0.0         0.0         0.0         0.0         0.0         0.0         0.0         0.0        0.38         0.0         0.0         0.0         0.0         0.0         0.0         0.0         0.0         0.0         0.0         0.0         74.         0.0         0.0         0.0         0.0         0.0         0.0         0.0         0.0         0.0         0.0         0.0         0.0         0.0         0.0         76.    
    24  GLY      0.42         1.4        0.91        0.61E-01     0.0         0.0         0.0         0.0         0.0         0.0         0.0         0.0        0.60         0.0         0.0         0.0         0.0         0.0         0.0         0.0         0.0         0.0         0.0         0.0        0.12E+03     0.0         0.0         0.0         0.0         0.0         0.0         0.0         0.0         0.0         0.0         0.0         0.0         0.0         0.0        0.12E+03
    25  ARG      0.63         4.2         11.        0.78         0.0         0.0         0.0         0.0         0.0         0.0         0.0         0.0        0.98         35.        0.51E-02     37.         28.         0.0         0.0         0.0         0.0         0.0         0.0         0.0        0.17E+03     0.0         0.0         0.0         0.0         0.0         0.0         0.0         0.0         0.0         0.0         0.0         0.0         0.0         0.0        0.29E+03
    26  ASN      0.80         1.7         11.         1.2         0.0         0.0         0.0         0.0         0.0         0.0         0.0         0.0        0.84        0.88         15.         0.0         0.0         0.0         0.0         0.0         0.0         0.0         0.0         0.0        0.22E+03     0.0         0.0         0.0         0.0         0.0         0.0         0.0         0.0         0.0         0.0         0.0         0.0         0.0         0.0        0.25E+03
    27  LEU       1.2         7.0         11.         4.3         0.0         0.0         0.0         0.0         0.0         0.0         0.0         0.0        0.83        0.92E-01    0.89E-02     0.0         0.0         0.0         0.0         0.0         0.0         0.0         0.0         0.0        0.21E+03     0.0         0.0         0.0         0.0         0.0         0.0         0.0         0.0         0.0         0.0         0.0         0.0         0.0         0.0        0.23E+03
    28  VAL       1.1         2.6         11.         1.3         0.0         0.0         0.0         0.0         0.0         0.0         0.0         0.0         1.0        0.83E-01     0.0         0.0         0.0         0.0         0.0         0.0         0.0         0.0         0.0         0.0         69.         0.0         0.0         0.0         0.0         0.0         0.0         0.0         0.0         0.0         0.0         0.0         0.0         0.0         0.0         87.    
    29  ALA       1.2         2.7         13.         1.1         0.0         0.0         0.0         0.0         0.0         0.0         0.0         0.0         1.1         0.0         0.0         0.0         0.0         0.0         0.0         0.0         0.0         0.0         0.0         0.0        0.24E+03     0.0         0.0         0.0         0.0         0.0         0.0         0.0         0.0         0.0         0.0         0.0         0.0         0.0         0.0        0.26E+03
    30  HIS       2.2         5.9         12.         1.4         0.0         0.0         0.0         0.0         0.0         0.0         0.0         0.0        0.99         40.        0.74         0.0         0.0         0.0         0.0         0.0         0.0         0.0         0.0         0.0        0.23E+03     0.0         0.0         0.0         0.0         0.0         0.0         0.0         0.0         0.0         0.0         0.0         0.0         0.0         0.0        0.29E+03
    31  SER       1.4         5.8         12.         1.3         0.0         0.0         0.0         0.0         0.0         0.0         0.0         0.0         1.2         42.         0.0         0.0         0.0         0.0         0.0         0.0         0.0         0.0         0.0         0.0        0.10E+03     0.0         0.0         0.0         0.0         0.0         0.0         0.0         0.0         0.0         0.0         0.0         0.0         0.0         0.0        0.16E+03
    32  PRO       1.7         25.         6.9         1.1         0.0         0.0         0.0         0.0         0.0         0.0         0.0         0.0         2.1         23.         35.         33.         0.0         0.0         0.0         0.0         0.0         0.0         0.0         0.0         45.         0.0         0.0         0.0         0.0         0.0         0.0         0.0         0.0         0.0         0.0         0.0         0.0         0.0         0.0        0.17E+03
    33  LEU       2.0         8.8         12.         4.0         0.0         0.0         0.0         0.0         0.0         0.0         0.0         0.0         1.3        0.31         37.         0.0         0.0         0.0         0.0         0.0         0.0         0.0         0.0         0.0        0.17E+03     0.0         0.0         0.0         0.0         0.0         0.0         0.0         0.0         0.0         0.0         0.0         0.0         0.0         0.0        0.24E+03
    34  THR       2.1         5.1         11.         1.4        0.13         0.0         0.0         0.0         0.0         0.0         0.0         0.0        0.71        0.57         0.0         0.0         0.0         0.0         0.0         0.0         0.0         0.0         0.0         0.0        0.19E+03     0.0         0.0         0.0         0.0         0.0         0.0         0.0         0.0         0.0         0.0         0.0         0.0         0.0         0.0        0.22E+03
    35  SER       1.3         4.6         9.8         1.1        0.19         0.0         0.0         0.0         16.         35.         0.0         0.0         2.1        0.27         0.0         0.0         0.0         0.0         0.0         0.0         0.0         0.0         8.7         0.0         35.         0.0         0.0         0.0         0.0         0.0         0.0         0.0         0.0         0.0         0.0         0.0         0.0         0.0         0.0        0.11E+03
    36  HIS       1.9         12.         5.4         2.8        0.79         0.0         0.0         0.0         20.         23.         0.0         0.0         3.6         1.2         14.         0.0         0.0         0.0         0.0         0.0         0.0         0.0         8.7         0.0         4.3         0.0         0.0         0.0         0.0         0.0         0.0         0.0         0.0         0.0         0.0         0.0         0.0         0.0         0.0         97.    
    37  PRO       1.9         24.         5.6         1.9         1.3         0.0         0.0         0.0         0.0         0.0         0.0         0.0         4.1         23.         35.         33.         0.0         0.0         0.0         0.0         0.0         0.0         0.0         0.0         39.         0.0         0.0         0.0         0.0         0.0         0.0         0.0         0.0         0.0         0.0         0.0         0.0         0.0         0.0        0.17E+03
    38  ALA      0.37         4.8         8.8         1.4        0.16         0.0         0.0         0.0         0.0         0.0         0.0         0.0         2.7         0.0         0.0         0.0         0.0         0.0         0.0         0.0         0.0         0.0         0.0         0.0        0.21E+03     0.0         0.0         0.0         0.0         0.0         0.0         0.0         0.0         0.0         0.0         0.0         0.0         0.0         0.0        0.22E+03
    39  ALA      0.59         6.7         13.         2.9        0.16         0.0         0.0         0.0         0.0         0.0         0.0         0.0         1.2         0.0         0.0         0.0         0.0         0.0         0.0         0.0         0.0         0.0         0.0         0.0        0.22E+03     0.0         0.0         0.0         0.0         0.0         0.0         0.0         0.0         0.0         0.0         0.0         0.0         0.0         0.0        0.24E+03
    40  PRO      0.76         26.         8.4         1.2        0.48E-01     0.0         0.0         0.0         0.0         0.0         0.0         0.0        0.87         25.         35.         31.         0.0         0.0         0.0         0.0         0.0         0.0         0.0         0.0         65.         0.0         0.0         0.0         0.0         0.0         0.0         0.0         0.0         0.0         0.0         0.0         0.0         0.0         0.0        0.19E+03
    41  THR       1.6         11.         9.2         1.4        0.73         0.0         0.0         0.0         0.0         0.0         0.0         0.0        0.62         3.8         0.0         0.0         0.0         0.0         0.0         0.0         0.0         0.0         0.0         0.0        0.18E+03     0.0         0.0         0.0         0.0         0.0         0.0         0.0         0.0         0.0         0.0         0.0         0.0         0.0         0.0        0.21E+03
    42  LEU       1.5         11.         3.1         4.4        0.67         0.0         0.0         0.0         0.0         0.0         0.0         0.0        0.87         43.         38.         0.0         0.0         0.0         0.0         0.0         0.0         0.0         0.0         0.0        0.16E+03     0.0         0.0         0.0         0.0         0.0         0.0         0.0         0.0         0.0         0.0         0.0         0.0         0.0         0.0        0.26E+03
    43  MET      0.85         8.6         5.4        0.92        0.67         0.0         0.0         0.0         20.         37.         0.0         0.0         2.5         37.         2.0        0.10         0.0         0.0         0.0         0.0         0.0         0.0         0.0         0.0         95.         2.4         0.0         0.0         0.0         0.0         0.0         0.0         0.0         0.0         0.0         0.0         0.0         0.0         0.0        0.21E+03
    44  PRO       1.2         27.         5.7        0.99        0.37         0.0         0.0         0.0         0.0         0.0         0.0         0.0         2.5         8.1         4.6        0.35         0.0         0.0         0.0         0.0         0.0         0.0         0.0         0.0         42.         0.0         0.0         0.0         0.0         0.0         0.0         0.0         0.0         0.0         0.0         0.0         0.0         0.0         0.0         93.    
    45  ALA       1.0         4.5         2.6         3.1         1.0         0.0         0.0         0.0         0.0         0.0         0.0         0.0        0.88         0.0         0.0         0.0         0.0         0.0         0.0         0.0         0.0         0.0         0.0         0.0        0.15E+03     0.0         0.0         0.0         0.0         0.0         0.0         0.0         0.0         0.0         0.0         0.0         0.0         0.0         0.0        0.16E+03
    46  VAL      0.21         1.9         8.7         1.9        0.27E-01     0.0         0.0         0.0         0.0         0.0         0.0         0.0        0.53        0.82         0.0         0.0         0.0         0.0         0.0         0.0         0.0         0.0         0.0         0.0         63.         0.0         0.0         0.0         0.0         0.0         0.0         0.0         0.0         0.0         0.0         0.0         0.0         0.0         0.0         77.    
    47  ASN      0.58         6.5         22.         3.2        0.49         0.0         0.0         0.0         0.0         0.0         0.0         0.0         1.1         29.         17.         0.0         0.0         0.0         0.0         0.0         0.0         0.0         0.0         0.0        0.18E+03     0.0         0.0         0.0         0.0         0.0         0.0         0.0         0.0         0.0         0.0         0.0         0.0         0.0         0.0        0.26E+03
    48  TYR       1.5         15.         17.         4.0        0.51         0.0         0.0         0.0         0.0         0.0         0.0         0.0         1.6        0.99        0.40         0.0         0.0         0.0         0.0         0.0         0.0         0.0         0.0         0.0        0.30E+03     0.0         0.0         0.0         0.0         0.0         0.0         0.0         0.0         0.0         0.0         0.0         0.0         0.0         0.0        0.34E+03
    49  ALA       1.0         8.4         8.8        0.53        0.47         0.0         0.0         0.0         0.0         0.0         0.0         0.0         1.9         0.0         0.0         0.0         0.0         0.0         0.0         0.0         0.0         0.0         0.0         0.0        0.25E+03     0.0         0.0         0.0         0.0         0.0         0.0         0.0         0.0         0.0         0.0         0.0         0.0         0.0         0.0        0.27E+03
    50  PRO       1.3         30.         8.2         2.7        0.26         0.0         0.0         0.0         0.0         0.0         0.0         0.0         2.9        0.68        0.88         5.8         0.0         0.0         0.0         0.0         0.0         0.0         0.0         0.0        0.12E+03     0.0         0.0         0.0         0.0         0.0         0.0         0.0         0.0         0.0         0.0         0.0         0.0         0.0         0.0        0.17E+03
    51  LEU       1.5         12.         17.         4.4        0.86         0.0         0.0         0.0         23.         37.         0.0         0.0         3.1        0.94E-01    0.48         0.0         0.0         0.0         0.0         0.0         0.0         0.0         0.0         0.0         86.         5.1         0.0         0.0         0.0         0.0         0.0         0.0         0.0         0.0         0.0         0.0         0.0         0.0         0.0        0.19E+03
    52  ASP      0.56         6.2         22.         1.2        0.82         0.0         0.0         0.0         0.0         0.0         0.0         0.0         1.2         2.2        0.80E-01     0.0         0.0         0.0         0.0         0.0         0.0         0.0         0.0         0.0        0.19E+03     0.0         0.0         0.0         0.0         0.0         0.0         0.0         0.0         0.0         0.0         0.0         0.0         0.0         0.0        0.22E+03
    53  LEU       1.9         21.         15.         5.9         1.2         0.0         0.0         0.0         0.0         0.0         0.0         0.0         1.1         41.         33.         0.0         0.0         0.0         0.0         0.0         0.0         0.0         0.0         0.0        0.26E+03     0.0         0.0         0.0         0.0         0.0         0.0         0.0         0.0         0.0         0.0         0.0         0.0         0.0         0.0        0.38E+03
    54  PRO       1.5         30.         5.2         2.0        0.42         0.0         0.0         0.0         0.0         0.0         0.0         0.0         2.1         11.         6.2        0.16         0.0         0.0         0.0         0.0         0.0         0.0         0.0         0.0         45.         0.0         0.0         0.0         0.0         0.0         0.0         0.0         0.0         0.0         0.0         0.0         0.0         0.0         0.0        0.10E+03
    55  GLY      0.28         3.7        0.45E-02    0.17         0.0         0.0         0.0         0.0         0.0         0.0         0.0         0.0         2.5         0.0         0.0         0.0         0.0         0.0         0.0         0.0         0.0         0.0         0.0         0.0         40.         0.0         0.0         0.0         0.0         0.0         0.0         0.0         0.0         0.0         0.0         0.0         0.0         0.0         0.0         46.    
    56  SER      0.26         5.4         5.5         1.7         0.0         0.0         0.0         0.0         0.0         0.0         0.0         0.0         2.4         42.         0.0         0.0         0.0         0.0         0.0         0.0         0.0         0.0         0.0         0.0        0.10E+03     0.0         0.0         0.0         0.0         0.0         0.0         0.0         0.0         0.0         0.0         0.0         0.0         0.0         0.0        0.16E+03
    57  ALA      0.54         10.         6.0         2.2        0.75         0.0         0.0         0.0         0.0         0.0         0.0         0.0         1.9         0.0         0.0         0.0         0.0         0.0         0.0         0.0         0.0         0.0         0.0         0.0        0.19E+03     0.0         0.0         0.0         0.0         0.0         0.0         0.0         0.0         0.0         0.0         0.0         0.0         0.0         0.0        0.21E+03
    58  GLU       3.0         26.         20.         4.2        0.77         0.0         0.0         0.0         27.         47.         0.0         0.0         5.3         28.        0.28        0.27         0.0         0.0         0.0         0.0         0.0         0.0         0.0         0.0        0.18E+03     2.7         0.0         0.0         0.0         0.0         0.0         0.0         0.0         0.0         0.0         0.0         0.0         0.0         0.0        0.34E+03
    59  PRO       3.0         30.         7.3         1.2         1.9         0.0         0.0         0.0         0.0         0.0         0.0         0.0         6.3         3.2         1.8         1.9         0.0         0.0         0.0         0.0         0.0         0.0         0.0         0.0         43.         0.0         0.0         0.0         0.0         0.0         0.0         0.0         0.0         0.0         0.0         0.0         0.0         0.0         0.0        0.10E+03
    60  PRO      0.94         25.         6.6        0.61         0.0         0.0         0.0         0.0         0.0         0.0         0.0         0.0         2.3         24.         35.         31.         0.0         0.0         0.0         0.0         0.0         0.0         0.0         0.0         35.         0.0         0.0         0.0         0.0         0.0         0.0         0.0         0.0         0.0         0.0         0.0         0.0         0.0         0.0        0.16E+03
    61  LYS      0.79         4.0         9.9         1.3         0.0         0.0         0.0         0.0         0.0         0.0         0.0         0.0         1.2         35.        0.11         16.        0.33         0.0         0.0         0.0         0.0         0.0         0.0         0.0        0.20E+03     0.0         0.0         0.0         0.0         0.0         0.0         0.0         0.0         0.0         0.0         0.0         0.0         0.0         0.0        0.26E+03
    62  GLN      0.69         3.9         9.3         1.2         0.0         0.0         0.0         0.0         0.0         0.0         0.0         0.0         1.4         40.        0.22         2.2         0.0         0.0         0.0         0.0         0.0         0.0         0.0         0.0        0.20E+03     0.0         0.0         0.0         0.0         0.0         0.0         0.0         0.0         0.0         0.0         0.0         0.0         0.0         0.0        0.26E+03
    63  CYS      0.43         1.9         8.2         1.4         0.0         0.0         0.0         0.0         0.0         0.0         0.0         0.0         1.2         38.         0.0         0.0         0.0         0.0         0.0         0.0         0.0         0.0         0.0         0.0         54.         0.0         0.0         0.0         0.0         0.0         0.0         0.0         0.0         0.0         0.0         0.0         0.0         0.0         0.0        0.10E+03
    64  HIS       1.1         6.9         6.3         2.2         0.0         0.0         0.0         0.0         0.0         0.0         0.0         0.0        0.87         35.         31.         0.0         0.0         0.0         0.0         0.0         0.0         0.0         0.0         0.0        0.13E+03     0.0         0.0         0.0         0.0         0.0         0.0         0.0         0.0         0.0         0.0         0.0         0.0         0.0         0.0        0.22E+03
    65  PRO      0.53         26.         9.2         1.4        0.43E-01     0.0         0.0         0.0         0.0         0.0         0.0         0.0         1.2         24.         35.         31.         0.0         0.0         0.0         0.0         0.0         0.0         0.0         0.0         30.         0.0         0.0         0.0         0.0         0.0         0.0         0.0         0.0         0.0         0.0         0.0         0.0         0.0         0.0        0.16E+03
    66  CYS      0.19         4.8         14.         1.3        0.43E-01     0.0         0.0         0.0         0.0         0.0         0.0         0.0         2.1         43.         0.0         0.0         0.0         0.0         0.0         0.0         0.0         0.0         0.0         0.0         17.         0.0         0.0         0.0         0.0         0.0         0.0         0.0         0.0         0.0         0.0         0.0         0.0         0.0         0.0         83.    
    67  PRO      0.30         23.         5.1        0.71         0.0         0.0         0.0         0.0         0.0         0.0         0.0         0.0         1.6         24.         35.         32.         0.0         0.0         0.0         0.0         0.0         0.0         0.0         0.0         18.         0.0         0.0         0.0         0.0         0.0         0.0         0.0         0.0         0.0         0.0         0.0         0.0         0.0         0.0        0.14E+03
    68  GLY      0.30         2.7        0.76        0.13         0.0         0.0         0.0         0.0         0.0         0.0         0.0         0.0         1.2         0.0         0.0         0.0         0.0         0.0         0.0         0.0         0.0         0.0         0.0         0.0         52.         0.0         0.0         0.0         0.0         0.0         0.0         0.0         0.0         0.0         0.0         0.0         0.0         0.0         0.0         57.    
    69  VAL      0.35         5.4         6.5         1.8         0.0         0.0         0.0         0.0         0.0         0.0         0.0         0.0        0.90         58.         0.0         0.0         0.0         0.0         0.0         0.0         0.0         0.0         0.0         0.0         17.         0.0         0.0         0.0         0.0         0.0         0.0         0.0         0.0         0.0         0.0         0.0         0.0         0.0         0.0         90.    
    70  PRO      0.51         27.         6.5        0.95        0.55E-01     0.0         0.0         0.0         0.0         0.0         0.0         0.0        0.25         24.         35.         31.         0.0         0.0         0.0         0.0         0.0         0.0         0.0         0.0         33.         0.0         0.0         0.0         0.0         0.0         0.0         0.0         0.0         0.0         0.0         0.0         0.0         0.0         0.0        0.16E+03
    71  GLN      0.43         2.5         7.5        0.85         0.0         0.0         0.0         0.0         0.0         0.0         0.0         0.0        0.48        0.46         38.        0.37E-01     0.0         0.0         0.0         0.0         0.0         0.0         0.0         0.0        0.19E+03     0.0         0.0         0.0         0.0         0.0         0.0         0.0         0.0         0.0         0.0         0.0         0.0         0.0         0.0        0.24E+03
    72  GLY      0.34        0.49         1.2        0.25         0.0         0.0         0.0         0.0         0.0         0.0         0.0         0.0        0.49         0.0         0.0         0.0         0.0         0.0         0.0         0.0         0.0         0.0         0.0         0.0        0.14E+03     0.0         0.0         0.0         0.0         0.0         0.0         0.0         0.0         0.0         0.0         0.0         0.0         0.0         0.0        0.14E+03
    73  THR      0.33         2.0         8.7         1.2         0.0         0.0         0.0         0.0         0.0         0.0         0.0         0.0        0.37         66.         0.0         0.0         0.0         0.0         0.0         0.0         0.0         0.0         0.0         0.0        0.19E+03     0.0         0.0         0.0         0.0         0.0         0.0         0.0         0.0         0.0         0.0         0.0         0.0         0.0         0.0        0.27E+03
    74  SER      0.30         5.0         9.2         1.6         0.0         0.0         0.0         0.0         0.0         0.0         0.0         0.0         1.0        0.11         0.0         0.0         0.0         0.0         0.0         0.0         0.0         0.0         0.0         0.0        0.13E+03     0.0         0.0         0.0         0.0         0.0         0.0         0.0         0.0         0.0         0.0         0.0         0.0         0.0         0.0        0.15E+03
    75  PRO      0.97         26.         6.6        0.84         0.0         0.0         0.0         0.0         0.0         0.0         0.0         0.0         1.1         6.3         3.6         1.0         0.0         0.0         0.0         0.0         0.0         0.0         0.0         0.0         54.         0.0         0.0         0.0         0.0         0.0         0.0         0.0         0.0         0.0         0.0         0.0         0.0         0.0         0.0        0.10E+03
    76  ALA      0.30         5.1         9.2         1.5         0.0         0.0         0.0         0.0         0.0         0.0         0.0         0.0        0.80         0.0         0.0         0.0         0.0         0.0         0.0         0.0         0.0         0.0         0.0         0.0        0.17E+03     0.0         0.0         0.0         0.0         0.0         0.0         0.0         0.0         0.0         0.0         0.0         0.0         0.0         0.0        0.19E+03
    77  PRO      0.95         27.         6.7        0.92         0.0         0.0         0.0         0.0         0.0         0.0         0.0         0.0         1.3         6.3         3.6         1.0         0.0         0.0         0.0         0.0         0.0         0.0         0.0         0.0         37.         0.0         0.0         0.0         0.0         0.0         0.0         0.0         0.0         0.0         0.0         0.0         0.0         0.0         0.0         84.    
    78  VAL      0.34         5.5         8.2         1.7         0.0         0.0         0.0         0.0         0.0         0.0         0.0         0.0        0.85         58.         0.0         0.0         0.0         0.0         0.0         0.0         0.0         0.0         0.0         0.0         19.         0.0         0.0         0.0         0.0         0.0         0.0         0.0         0.0         0.0         0.0         0.0         0.0         0.0         0.0         94.    
    79  PRO      0.79         29.         8.2         2.3        0.30         0.0         0.0         0.0         0.0         0.0         0.0         0.0        0.32         25.         35.         31.         0.0         0.0         0.0         0.0         0.0         0.0         0.0         0.0        0.12E+03     0.0         0.0         0.0         0.0         0.0         0.0         0.0         0.0         0.0         0.0         0.0         0.0         0.0         0.0        0.25E+03
    80  TYR       1.3         9.6         17.         3.0        0.30         0.0         0.0         0.0         0.0         0.0         0.0         0.0        0.79         49.        0.28         0.0         0.0         0.0         0.0         0.0         0.0         0.0         0.0         0.0        0.27E+03     0.0         0.0         0.0         0.0         0.0         0.0         0.0         0.0         0.0         0.0         0.0         0.0         0.0         0.0        0.35E+03
    81  GLY      0.68         1.6         1.1        0.28         0.0         0.0         0.0         0.0         0.0         0.0         0.0         0.0        0.88         0.0         0.0         0.0         0.0         0.0         0.0         0.0         0.0         0.0         0.0         0.0        0.16E+03     0.0         0.0         0.0         0.0         0.0         0.0         0.0         0.0         0.0         0.0         0.0         0.0         0.0         0.0        0.16E+03
    82  TYR       1.2         5.8         12.         1.2         0.0         0.0         0.0         0.0         0.0         0.0         0.0         0.0        0.72         49.        0.42         0.0         0.0         0.0         0.0         0.0         0.0         0.0         0.0         0.0        0.24E+03     0.0         0.0         0.0         0.0         0.0         0.0         0.0         0.0         0.0         0.0         0.0         0.0         0.0         0.0        0.31E+03
    83  PHE       1.0         5.3         10.         1.6         0.0         0.0         0.0         0.0         0.0         0.0         0.0         0.0        0.90         45.        0.22         0.0         0.0         0.0         0.0         0.0         0.0         0.0         0.0         0.0        0.22E+03     0.0         0.0         0.0         0.0         0.0         0.0         0.0         0.0         0.0         0.0         0.0         0.0         0.0         0.0        0.28E+03
    84  GLY      0.33        0.67         0.0        0.25         0.0         0.0         0.0         0.0         0.0         0.0         0.0         0.0        0.99         0.0         0.0         0.0         0.0         0.0         0.0         0.0         0.0         0.0         0.0         0.0        0.11E+03     0.0         0.0         0.0         0.0         0.0         0.0         0.0         0.0         0.0         0.0         0.0         0.0         0.0         0.0        0.12E+03
    85  GLY      0.39        0.92         0.0        0.98E-02     0.0         0.0         0.0         0.0         0.0         0.0         0.0         0.0        0.89         0.0         0.0         0.0         0.0         0.0         0.0         0.0         0.0         0.0         0.0         0.0         93.         0.0         0.0         0.0         0.0         0.0         0.0         0.0         0.0         0.0         0.0         0.0         0.0         0.0         0.0         95.    
    86  GLY      0.40        0.87         1.2        0.30E-01     0.0         0.0         0.0         0.0         0.0         0.0         0.0         0.0        0.58         0.0         0.0         0.0         0.0         0.0         0.0         0.0         0.0         0.0         0.0         0.0        0.12E+03     0.0         0.0         0.0         0.0         0.0         0.0         0.0         0.0         0.0         0.0         0.0         0.0         0.0         0.0        0.12E+03
    87  TYR      0.85         6.0         12.         2.2        0.95E-01     0.0         0.0         0.0         0.0         0.0         0.0         0.0        0.25         49.        0.76         0.0         0.0         0.0         0.0         0.0         0.0         0.0         0.0         0.0        0.24E+03     0.0         0.0         0.0         0.0         0.0         0.0         0.0         0.0         0.0         0.0         0.0         0.0         0.0         0.0        0.31E+03
    88  TYR      0.76         6.1         12.         1.5        0.38E-01     0.0         0.0         0.0         0.0         0.0         0.0         0.0        0.39         49.        0.42         0.0         0.0         0.0         0.0         0.0         0.0         0.0         0.0         0.0        0.25E+03     0.0         0.0         0.0         0.0         0.0         0.0         0.0         0.0         0.0         0.0         0.0         0.0         0.0         0.0        0.32E+03
    89  SER      0.47         2.5         10.        0.91        0.57E-01     0.0         0.0         0.0         0.0         0.0         0.0         0.0         1.2         42.         0.0         0.0         0.0         0.0         0.0         0.0         0.0         0.0         0.0         0.0        0.14E+03     0.0         0.0         0.0         0.0         0.0         0.0         0.0         0.0         0.0         0.0         0.0         0.0         0.0         0.0        0.20E+03
    90  CYS      0.45         2.2         11.        0.94         0.0         0.0         0.0         0.0         0.0         0.0         0.0         0.0         1.2         38.         0.0         0.0         0.0         0.0         0.0         0.0         0.0         0.0         0.0         0.0         43.         0.0         0.0         0.0         0.0         0.0         0.0         0.0         0.0         0.0         0.0         0.0         0.0         0.0         0.0         96.    
    91  ARG      0.58         3.5         12.        0.97        0.19E-01     0.0         0.0         0.0         0.0         0.0         0.0         0.0         1.1         34.         29.         2.0         43.         0.0         0.0         0.0         0.0         0.0         0.0         0.0        0.13E+03     0.0         0.0         0.0         0.0         0.0         0.0         0.0         0.0         0.0         0.0         0.0         0.0         0.0         0.0        0.25E+03
    92  VAL      0.43         2.3         12.         1.1        0.19E-01     0.0         0.0         0.0         0.0         0.0         0.0         0.0         1.5        0.13         0.0         0.0         0.0         0.0         0.0         0.0         0.0         0.0         0.0         0.0         46.         0.0         0.0         0.0         0.0         0.0         0.0         0.0         0.0         0.0         0.0         0.0         0.0         0.0         0.0         64.    
    93  SER      0.24         2.2         12.         1.1         0.0         0.0         0.0         0.0         0.0         0.0         0.0         0.0         1.6         38.         0.0         0.0         0.0         0.0         0.0         0.0         0.0         0.0         0.0         0.0        0.15E+03     0.0         0.0         0.0         0.0         0.0         0.0         0.0         0.0         0.0         0.0         0.0         0.0         0.0         0.0        0.21E+03
    94  ARG      0.58         2.3         12.         1.0         0.0         0.0         0.0         0.0         0.0         0.0         0.0         0.0         1.4         39.        0.79E-01    0.25E-01    0.31         0.0         0.0         0.0         0.0         0.0         0.0         0.0        0.23E+03     0.0         0.0         0.0         0.0         0.0         0.0         0.0         0.0         0.0         0.0         0.0         0.0         0.0         0.0        0.29E+03
    95  SER      0.41         2.1         11.         1.1         0.0         0.0         0.0         0.0         0.0         0.0         0.0         0.0         1.4         38.         0.0         0.0         0.0         0.0         0.0         0.0         0.0         0.0         0.0         0.0        0.16E+03     0.0         0.0         0.0         0.0         0.0         0.0         0.0         0.0         0.0         0.0         0.0         0.0         0.0         0.0        0.22E+03
    96  SER      0.35         1.9         11.        0.97         0.0         0.0         0.0         0.0         0.0         0.0         0.0         0.0         1.2         37.         0.0         0.0         0.0         0.0         0.0         0.0         0.0         0.0         0.0         0.0        0.11E+03     0.0         0.0         0.0         0.0         0.0         0.0         0.0         0.0         0.0         0.0         0.0         0.0         0.0         0.0        0.17E+03
    97  LEU      0.36         6.6         10.         4.3         0.0         0.0         0.0         0.0         0.0         0.0         0.0         0.0         1.3        0.26        0.22E-01     0.0         0.0         0.0         0.0         0.0         0.0         0.0         0.0         0.0        0.17E+03     0.0         0.0         0.0         0.0         0.0         0.0         0.0         0.0         0.0         0.0         0.0         0.0         0.0         0.0        0.20E+03
    98  LYS      0.34         5.2         11.        0.82        0.15         0.0         0.0         0.0         0.0         0.0         0.0         0.0         1.6        0.23        0.16         16.        0.13E-01     0.0         0.0         0.0         0.0         0.0         0.0         0.0        0.16E+03     0.0         0.0         0.0         0.0         0.0         0.0         0.0         0.0         0.0         0.0         0.0         0.0         0.0         0.0        0.20E+03
    99  PRO      0.98         29.         9.2         3.1        0.39         0.0         0.0         0.0         0.0         0.0         0.0         0.0         1.0        0.87        0.75         5.9         0.0         0.0         0.0         0.0         0.0         0.0         0.0         0.0        0.11E+03     0.0         0.0         0.0         0.0         0.0         0.0         0.0         0.0         0.0         0.0         0.0         0.0         0.0         0.0        0.16E+03
   100  CYS      0.73         5.2         17.         2.3        0.24         0.0         0.0         0.0         0.0         0.0         0.0         0.0         1.1        0.38         0.0         0.0         0.0         0.0         0.0         0.0         0.0         0.0         0.0         0.0         86.         0.0         0.0         0.0         0.0         0.0         0.0         0.0         0.0         0.0         0.0         0.0         0.0         0.0         0.0        0.11E+03
   101  ALA      0.19         1.9         12.         1.1         0.0         0.0         0.0         0.0         0.0         0.0         0.0         0.0         1.4         0.0         0.0         0.0         0.0         0.0         0.0         0.0         0.0         0.0         0.0         0.0        0.25E+03     0.0         0.0         0.0         0.0         0.0         0.0         0.0         0.0         0.0         0.0         0.0         0.0         0.0         0.0        0.27E+03
   102  GLN      0.52         2.6         12.         1.9        0.21         0.0         0.0         0.0         0.0         0.0         0.0         0.0         1.3         45.         34.        0.43         0.0         0.0         0.0         0.0         0.0         0.0         0.0         0.0        0.27E+03     0.0         0.0         0.0         0.0         0.0         0.0         0.0         0.0         0.0         0.0         0.0         0.0         0.0         0.0        0.36E+03
   103  ALA      0.24         1.8         12.         1.1         0.0         0.0         0.0         0.0         0.0         0.0         0.0         0.0         1.2         0.0         0.0         0.0         0.0         0.0         0.0         0.0         0.0         0.0         0.0         0.0        0.28E+03     0.0         0.0         0.0         0.0         0.0         0.0         0.0         0.0         0.0         0.0         0.0         0.0         0.0         0.0        0.30E+03
   104  ALA      0.21         1.5         11.         1.0         0.0         0.0         0.0         0.0         0.0         0.0         0.0         0.0         1.4         0.0         0.0         0.0         0.0         0.0         0.0         0.0         0.0         0.0         0.0         0.0        0.27E+03     0.0         0.0         0.0         0.0         0.0         0.0         0.0         0.0         0.0         0.0         0.0         0.0         0.0         0.0        0.29E+03
   105  THR      0.19         2.2         10.         1.4         0.0         0.0         0.0         0.0         0.0         0.0         0.0         0.0         1.2         70.         0.0         0.0         0.0         0.0         0.0         0.0         0.0         0.0         0.0         0.0        0.18E+03     0.0         0.0         0.0         0.0         0.0         0.0         0.0         0.0         0.0         0.0         0.0         0.0         0.0         0.0        0.27E+03
   106  LEU       1.3         9.8         11.         4.8        0.67         0.0         0.0         0.0         0.0         0.0         0.0         0.0         1.1         42.        0.13         0.0         0.0         0.0         0.0         0.0         0.0         0.0         0.0         0.0        0.19E+03     0.0         0.0         0.0         0.0         0.0         0.0         0.0         0.0         0.0         0.0         0.0         0.0         0.0         0.0        0.26E+03
   107  ALA      0.21         1.8         11.         1.0         0.0         0.0         0.0         0.0         0.0         0.0         0.0         0.0         1.3         0.0         0.0         0.0         0.0         0.0         0.0         0.0         0.0         0.0         0.0         0.0        0.27E+03     0.0         0.0         0.0         0.0         0.0         0.0         0.0         0.0         0.0         0.0         0.0         0.0         0.0         0.0        0.28E+03
   108  ALA      0.20         1.6         11.         1.0         0.0         0.0         0.0         0.0         0.0         0.0         0.0         0.0         1.3         0.0         0.0         0.0         0.0         0.0         0.0         0.0         0.0         0.0         0.0         0.0        0.27E+03     0.0         0.0         0.0         0.0         0.0         0.0         0.0         0.0         0.0         0.0         0.0         0.0         0.0         0.0        0.29E+03
   109  TYR      0.82         9.6         13.         3.5        0.58E-01     0.0         0.0         0.0         0.0         0.0         0.0         0.0         1.0         49.         2.1         0.0         0.0         0.0         0.0         0.0         0.0         0.0         0.0         0.0        0.19E+03     0.0         0.0         0.0         0.0         0.0         0.0         0.0         0.0         0.0         0.0         0.0         0.0         0.0         0.0        0.27E+03
   110  PRO      0.89         27.         8.0         1.2        0.58E-01     0.0         0.0         0.0         0.0         0.0         0.0         0.0        0.76         7.0         4.0        0.78         0.0         0.0         0.0         0.0         0.0         0.0         0.0         0.0         68.         0.0         0.0         0.0         0.0         0.0         0.0         0.0         0.0         0.0         0.0         0.0         0.0         0.0         0.0        0.12E+03
   111  ALA      0.20         2.0         11.        0.94         0.0         0.0         0.0         0.0         0.0         0.0         0.0         0.0         1.1         0.0         0.0         0.0         0.0         0.0         0.0         0.0         0.0         0.0         0.0         0.0        0.23E+03     0.0         0.0         0.0         0.0         0.0         0.0         0.0         0.0         0.0         0.0         0.0         0.0         0.0         0.0        0.25E+03
   112  GLU      0.29         2.0         10.         1.0         0.0         0.0         0.0         0.0         0.0         0.0         0.0         0.0        0.97         39.         33.         24.         0.0         0.0         0.0         0.0         0.0         0.0         0.0         0.0        0.19E+03     0.0         0.0         0.0         0.0         0.0         0.0         0.0         0.0         0.0         0.0         0.0         0.0         0.0         0.0        0.30E+03
   113  THR      0.18         5.0         10.         1.8         0.0         0.0         0.0         0.0         0.0         0.0         0.0         0.0         1.4         70.         0.0         0.0         0.0         0.0         0.0         0.0         0.0         0.0         0.0         0.0        0.15E+03     0.0         0.0         0.0         0.0         0.0         0.0         0.0         0.0         0.0         0.0         0.0         0.0         0.0         0.0        0.24E+03
   114  PRO      0.76         26.         7.0         1.0         0.0         0.0         0.0         0.0         0.0         0.0         0.0         0.0         1.5         6.6         3.7        0.93         0.0         0.0         0.0         0.0         0.0         0.0         0.0         0.0         50.         0.0         0.0         0.0         0.0         0.0         0.0         0.0         0.0         0.0         0.0         0.0         0.0         0.0         0.0         97.    
   115  THR      0.16         2.4         11.         1.6        0.34E-01     0.0         0.0         0.0         0.0         0.0         0.0         0.0        0.80         66.         0.0         0.0         0.0         0.0         0.0         0.0         0.0         0.0         0.0         0.0        0.16E+03     0.0         0.0         0.0         0.0         0.0         0.0         0.0         0.0         0.0         0.0         0.0         0.0         0.0         0.0        0.24E+03
   116  ALA      0.13         1.3         9.7         1.0         0.0         0.0         0.0         0.0         0.0         0.0         0.0         0.0        0.95         0.0         0.0         0.0         0.0         0.0         0.0         0.0         0.0         0.0         0.0         0.0        0.24E+03     0.0         0.0         0.0         0.0         0.0         0.0         0.0         0.0         0.0         0.0         0.0         0.0         0.0         0.0        0.25E+03
   117  GLY      0.15        0.41         1.3        0.21         0.0         0.0         0.0         0.0         0.0         0.0         0.0         0.0         1.1         0.0         0.0         0.0         0.0         0.0         0.0         0.0         0.0         0.0         0.0         0.0        0.14E+03     0.0         0.0         0.0         0.0         0.0         0.0         0.0         0.0         0.0         0.0         0.0         0.0         0.0         0.0        0.14E+03
   118  GLU      0.17         1.6         10.         1.1         0.0         0.0         0.0         0.0         0.0         0.0         0.0         0.0        0.81         44.         34.         18.         0.0         0.0         0.0         0.0         0.0         0.0         0.0         0.0        0.21E+03     0.0         0.0         0.0         0.0         0.0         0.0         0.0         0.0         0.0         0.0         0.0         0.0         0.0         0.0        0.32E+03
   119  GLU      0.24         1.6         9.9         1.3         0.0         0.0         0.0         0.0         0.0         0.0         0.0         0.0        0.74         39.        0.22         24.         0.0         0.0         0.0         0.0         0.0         0.0         0.0         0.0        0.18E+03     0.0         0.0         0.0         0.0         0.0         0.0         0.0         0.0         0.0         0.0         0.0         0.0         0.0         0.0        0.26E+03
   120  TYR      0.81         9.9         13.         3.5        0.62E-01     0.0         0.0         0.0         0.0         0.0         0.0         0.0        0.65         49.         2.2         0.0         0.0         0.0         0.0         0.0         0.0         0.0         0.0         0.0        0.18E+03     0.0         0.0         0.0         0.0         0.0         0.0         0.0         0.0         0.0         0.0         0.0         0.0         0.0         0.0        0.25E+03
   121  PRO      0.92         27.         8.0         1.1        0.62E-01     0.0         0.0         0.0         0.0         0.0         0.0         0.0        0.72         6.9         3.9        0.80         0.0         0.0         0.0         0.0         0.0         0.0         0.0         0.0         52.         0.0         0.0         0.0         0.0         0.0         0.0         0.0         0.0         0.0         0.0         0.0         0.0         0.0         0.0        0.10E+03
   122  SER      0.16         1.9         9.9        0.93         0.0         0.0         0.0         0.0         0.0         0.0         0.0         0.0        0.99        0.17         0.0         0.0         0.0         0.0         0.0         0.0         0.0         0.0         0.0         0.0        0.14E+03     0.0         0.0         0.0         0.0         0.0         0.0         0.0         0.0         0.0         0.0         0.0         0.0         0.0         0.0        0.15E+03
   123  ARG      0.15         4.7         9.9         1.3         0.0         0.0         0.0         0.0         0.0         0.0         0.0         0.0         1.0        0.56         26.        0.13E-03     26.         0.0         0.0         0.0         0.0         0.0         0.0         0.0        0.16E+03     0.0         0.0         0.0         0.0         0.0         0.0         0.0         0.0         0.0         0.0         0.0         0.0         0.0         0.0        0.23E+03
   124  PRO      0.71         28.         7.5         1.1        0.52         0.0         0.0         0.0         0.0         0.0         0.0         0.0         1.0         24.         35.         31.         0.0         0.0         0.0         0.0         0.0         0.0         0.0         0.0        0.12E+03     0.0         0.0         0.0         0.0         0.0         0.0         0.0         0.0         0.0         0.0         0.0         0.0         0.0         0.0        0.25E+03
   125  THR       1.4         10.         13.         5.1        0.52         0.0         0.0         0.0         0.0         0.0         0.0         0.0        0.83         72.         0.0         0.0         0.0         0.0         0.0         0.0         0.0         0.0         0.0         0.0        0.17E+03     0.0         0.0         0.0         0.0         0.0         0.0         0.0         0.0         0.0         0.0         0.0         0.0         0.0         0.0        0.27E+03
   126  GLU      0.41         1.9         11.         1.4         0.0         0.0         0.0         0.0         0.0         0.0         0.0         0.0         1.1         44.        0.28         24.         0.0         0.0         0.0         0.0         0.0         0.0         0.0         0.0        0.19E+03     0.0         0.0         0.0         0.0         0.0         0.0         0.0         0.0         0.0         0.0         0.0         0.0         0.0         0.0        0.27E+03
   127  PHE      0.79         6.1         13.         1.5         0.0         0.0         0.0         0.0         0.0         0.0         0.0         0.0         1.1         45.        0.22E-01     0.0         0.0         0.0         0.0         0.0         0.0         0.0         0.0         0.0        0.24E+03     0.0         0.0         0.0         0.0         0.0         0.0         0.0         0.0         0.0         0.0         0.0         0.0         0.0         0.0        0.31E+03
   128  ALA      0.55         2.5         11.         1.1         0.0         0.0         0.0         0.0         0.0         0.0         0.0         0.0         1.2         0.0         0.0         0.0         0.0         0.0         0.0         0.0         0.0         0.0         0.0         0.0        0.27E+03     0.0         0.0         0.0         0.0         0.0         0.0         0.0         0.0         0.0         0.0         0.0         0.0         0.0         0.0        0.29E+03
   129  PHE      0.94         6.8         12.         1.5         0.0         0.0         0.0         0.0         0.0         0.0         0.0         0.0        0.97         45.        0.78E-01     0.0         0.0         0.0         0.0         0.0         0.0         0.0         0.0         0.0        0.24E+03     0.0         0.0         0.0         0.0         0.0         0.0         0.0         0.0         0.0         0.0         0.0         0.0         0.0         0.0        0.31E+03
   130  TYR       1.1         10.         13.         3.4        0.70E-01     0.0         0.0         0.0         0.0         0.0         0.0         0.0        0.86         49.         2.1         0.0         0.0         0.0         0.0         0.0         0.0         0.0         0.0         0.0        0.18E+03     0.0         0.0         0.0         0.0         0.0         0.0         0.0         0.0         0.0         0.0         0.0         0.0         0.0         0.0        0.26E+03
   131  PRO       1.1         26.         6.3        0.60        0.70E-01     0.0         0.0         0.0         0.0         0.0         0.0         0.0         1.4         6.1         3.5         1.1         0.0         0.0         0.0         0.0         0.0         0.0         0.0         0.0         47.         0.0         0.0         0.0         0.0         0.0         0.0         0.0         0.0         0.0         0.0         0.0         0.0         0.0         0.0         93.    
   132  GLY      0.45         1.4         1.1        0.47E-01     0.0         0.0         0.0         0.0         0.0         0.0         0.0         0.0        0.90         0.0         0.0         0.0         0.0         0.0         0.0         0.0         0.0         0.0         0.0         0.0        0.11E+03     0.0         0.0         0.0         0.0         0.0         0.0         0.0         0.0         0.0         0.0         0.0         0.0         0.0         0.0        0.11E+03
   133  TYR       1.0         10.         13.         4.5        0.13         0.0         0.0         0.0         0.0         0.0         0.0         0.0        0.25         48.         2.8         0.0         0.0         0.0         0.0         0.0         0.0         0.0         0.0         0.0        0.17E+03     0.0         0.0         0.0         0.0         0.0         0.0         0.0         0.0         0.0         0.0         0.0         0.0         0.0         0.0        0.25E+03
   134  PRO       1.4         27.         6.4        0.92        0.13         0.0         0.0         0.0         0.0         0.0         0.0         0.0        0.49         6.5         3.7        0.93         0.0         0.0         0.0         0.0         0.0         0.0         0.0         0.0         48.         0.0         0.0         0.0         0.0         0.0         0.0         0.0         0.0         0.0         0.0         0.0         0.0         0.0         0.0         95.    
   135  GLY      0.56         1.4         1.2        0.87E-01     0.0         0.0         0.0         0.0         0.0         0.0         0.0         0.0        0.66         0.0         0.0         0.0         0.0         0.0         0.0         0.0         0.0         0.0         0.0         0.0        0.11E+03     0.0         0.0         0.0         0.0         0.0         0.0         0.0         0.0         0.0         0.0         0.0         0.0         0.0         0.0        0.11E+03
   136  THR      0.59         2.4         9.8         1.3         0.0         0.0         0.0         0.0         0.0         0.0         0.0         0.0        0.53         65.         0.0         0.0         0.0         0.0         0.0         0.0         0.0         0.0         0.0         0.0        0.21E+03     0.0         0.0         0.0         0.0         0.0         0.0         0.0         0.0         0.0         0.0         0.0         0.0         0.0         0.0        0.29E+03
   137  TYR      0.88         6.3         12.         3.0        0.36E-01     0.0         0.0         0.0         0.0         0.0         0.0         0.0        0.74         49.        0.59         0.0         0.0         0.0         0.0         0.0         0.0         0.0         0.0         0.0        0.25E+03     0.0         0.0         0.0         0.0         0.0         0.0         0.0         0.0         0.0         0.0         0.0         0.0         0.0         0.0        0.32E+03
   138  GLN      0.69         4.3         10.         1.9        0.36E-01     0.0         0.0         0.0         0.0         0.0         0.0         0.0        0.77         40.        0.23        0.38E-01     0.0         0.0         0.0         0.0         0.0         0.0         0.0         0.0        0.18E+03     0.0         0.0         0.0         0.0         0.0         0.0         0.0         0.0         0.0         0.0         0.0         0.0         0.0         0.0        0.23E+03
   139  PRO      0.79         25.         6.9        0.74         0.0         0.0         0.0         0.0         0.0         0.0         0.0         0.0         1.4         24.         35.         32.         0.0         0.0         0.0         0.0         0.0         0.0         0.0         0.0         64.         0.0         0.0         0.0         0.0         0.0         0.0         0.0         0.0         0.0         0.0         0.0         0.0         0.0         0.0        0.19E+03
   140  MET      0.75         3.5         11.        0.98         0.0         0.0         0.0         0.0         0.0         0.0         0.0         0.0         1.2         40.         33.         30.         0.0         0.0         0.0         0.0         0.0         0.0         0.0         0.0        0.24E+03     0.0         0.0         0.0         0.0         0.0         0.0         0.0         0.0         0.0         0.0         0.0         0.0         0.0         0.0        0.36E+03
   141  ALA      0.88         2.9         11.         1.1         0.0         0.0         0.0         0.0         0.0         0.0         0.0         0.0        0.92         0.0         0.0         0.0         0.0         0.0         0.0         0.0         0.0         0.0         0.0         0.0        0.26E+03     0.0         0.0         0.0         0.0         0.0         0.0         0.0         0.0         0.0         0.0         0.0         0.0         0.0         0.0        0.28E+03
   142  SER      0.95         2.3         11.        0.99         0.0         0.0         0.0         0.0         0.0         0.0         0.0         0.0        0.86         38.         0.0         0.0         0.0         0.0         0.0         0.0         0.0         0.0         0.0         0.0        0.18E+03     0.0         0.0         0.0         0.0         0.0         0.0         0.0         0.0         0.0         0.0         0.0         0.0         0.0         0.0        0.23E+03
   143  TYR       1.3         7.0         13.         1.4         0.0         0.0         0.0         0.0         0.0         0.0         0.0         0.0         1.1         49.        0.36         0.0         0.0         0.0         0.0         0.0         0.0         0.0         0.0         0.0        0.21E+03     0.0         0.0         0.0         0.0         0.0         0.0         0.0         0.0         0.0         0.0         0.0         0.0         0.0         0.0        0.28E+03
   144  LEU       1.1         6.7         11.         4.2         0.0         0.0         0.0         0.0         0.0         0.0         0.0         0.0         1.2         45.         38.         0.0         0.0         0.0         0.0         0.0         0.0         0.0         0.0         0.0        0.19E+03     0.0         0.0         0.0         0.0         0.0         0.0         0.0         0.0         0.0         0.0         0.0         0.0         0.0         0.0        0.29E+03
   145  ASP      0.92         3.7         13.         1.2        0.77E-01     0.0         0.0         0.0         0.0         0.0         0.0         0.0         1.0         39.         1.3         0.0         0.0         0.0         0.0         0.0         0.0         0.0         0.0         0.0        0.14E+03     0.0         0.0         0.0         0.0         0.0         0.0         0.0         0.0         0.0         0.0         0.0         0.0         0.0         0.0        0.20E+03
   146  VAL      0.92         2.6         12.         1.4         0.0         0.0         0.0         0.0         0.0         0.0         0.0         0.0         1.6        0.17         0.0         0.0         0.0         0.0         0.0         0.0         0.0         0.0         0.0         0.0         42.         0.0         0.0         0.0         0.0         0.0         0.0         0.0         0.0         0.0         0.0         0.0         0.0         0.0         0.0         60.    
   147  SER      0.86         2.2         12.         1.1         0.0         0.0         0.0         0.0         0.0         0.0         0.0         0.0         1.5         37.         0.0         0.0         0.0         0.0         0.0         0.0         0.0         0.0         0.0         0.0        0.12E+03     0.0         0.0         0.0         0.0         0.0         0.0         0.0         0.0         0.0         0.0         0.0         0.0         0.0         0.0        0.18E+03
   148  VAL      0.89         2.2         12.         1.3        0.89E-02     0.0         0.0         0.0         0.0         0.0         0.0         0.0         1.5        0.22E-01     0.0         0.0         0.0         0.0         0.0         0.0         0.0         0.0         0.0         0.0         26.         0.0         0.0         0.0         0.0         0.0         0.0         0.0         0.0         0.0         0.0         0.0         0.0         0.0         0.0         44.    
   149  VAL      0.91         2.5         12.         1.6        0.89E-02     0.0         0.0         0.0         0.0         0.0         0.0         0.0         1.6         54.         0.0         0.0         0.0         0.0         0.0         0.0         0.0         0.0         0.0         0.0         38.         0.0         0.0         0.0         0.0         0.0         0.0         0.0         0.0         0.0         0.0         0.0         0.0         0.0         0.0        0.11E+03
   150  GLN       1.3         2.8         12.         1.9        0.24         0.0         0.0         0.0         0.0         0.0         0.0         0.0         1.5         40.         34.        0.68         0.0         0.0         0.0         0.0         0.0         0.0         0.0         0.0        0.22E+03     0.0         0.0         0.0         0.0         0.0         0.0         0.0         0.0         0.0         0.0         0.0         0.0         0.0         0.0        0.31E+03
   151  THR      0.82         2.5         12.         1.3        0.17E-01     0.0         0.0         0.0         0.0         0.0         0.0         0.0         1.0         70.         0.0         0.0         0.0         0.0         0.0         0.0         0.0         0.0         0.0         0.0        0.18E+03     0.0         0.0         0.0         0.0         0.0         0.0         0.0         0.0         0.0         0.0         0.0         0.0         0.0         0.0        0.27E+03
   152  LEU       2.1         13.         11.         4.4        0.58         0.0         0.0         0.0         0.0         0.0         0.0         0.0         1.2         43.        0.48         0.0         0.0         0.0         0.0         0.0         0.0         0.0         0.0         0.0        0.18E+03     0.0         0.0         0.0         0.0         0.0         0.0         0.0         0.0         0.0         0.0         0.0         0.0         0.0         0.0        0.25E+03
   153  GLY      0.85         2.1         1.4        0.22        0.17         0.0         0.0         0.0         0.0         0.0         0.0         0.0         1.5         0.0         0.0         0.0         0.0         0.0         0.0         0.0         0.0         0.0         0.0         0.0        0.14E+03     0.0         0.0         0.0         0.0         0.0         0.0         0.0         0.0         0.0         0.0         0.0         0.0         0.0         0.0        0.14E+03
   154  ALA      0.77         4.2         10.         1.2         0.0         0.0         0.0         0.0         0.0         0.0         0.0         0.0        0.98         0.0         0.0         0.0         0.0         0.0         0.0         0.0         0.0         0.0         0.0         0.0        0.24E+03     0.0         0.0         0.0         0.0         0.0         0.0         0.0         0.0         0.0         0.0         0.0         0.0         0.0         0.0        0.26E+03
   155  PRO      0.88         28.         5.2         1.8         0.0         0.0         0.0         0.0         0.0         0.0         0.0         0.0        0.49         24.         35.         31.         0.0         0.0         0.0         0.0         0.0         0.0         0.0         0.0        0.12E+03     0.0         0.0         0.0         0.0         0.0         0.0         0.0         0.0         0.0         0.0         0.0         0.0         0.0         0.0        0.25E+03
   156  GLY      0.71         2.0         1.5        0.18         0.0         0.0         0.0         0.0         0.0         0.0         0.0         0.0        0.56         0.0         0.0         0.0         0.0         0.0         0.0         0.0         0.0         0.0         0.0         0.0         89.         0.0         0.0         0.0         0.0         0.0         0.0         0.0         0.0         0.0         0.0         0.0         0.0         0.0         0.0         94.    
   157  GLU      0.79         5.5         11.         1.5         0.0         0.0         0.0         0.0         0.0         0.0         0.0         0.0         1.4        0.18        0.25         24.         0.0         0.0         0.0         0.0         0.0         0.0         0.0         0.0        0.19E+03     0.0         0.0         0.0         0.0         0.0         0.0         0.0         0.0         0.0         0.0         0.0         0.0         0.0         0.0        0.23E+03
   158  PRO       1.5         26.         7.5        0.86         0.0         0.0         0.0         0.0         0.0         0.0         0.0         0.0         1.4         6.0         3.4         1.1         0.0         0.0         0.0         0.0         0.0         0.0         0.0         0.0         69.         0.0         0.0         0.0         0.0         0.0         0.0         0.0         0.0         0.0         0.0         0.0         0.0         0.0         0.0        0.12E+03
   159  ARG       1.1         2.4         10.        0.92        0.28E-01     0.0         0.0         0.0         0.0         0.0         0.0         0.0         1.0         35.         26.        0.23E-01     43.         0.0         0.0         0.0         0.0         0.0         0.0         0.0        0.20E+03     0.0         0.0         0.0         0.0         0.0         0.0         0.0         0.0         0.0         0.0         0.0         0.0         0.0         0.0        0.32E+03
   160  HIS       1.7         4.5         11.         1.1        0.28E-01     0.0         0.0         0.0         0.0         0.0         0.0         0.0        0.67         38.         31.         0.0         0.0         0.0         0.0         0.0         0.0         0.0         0.0         0.0        0.17E+03     0.0         0.0         0.0         0.0         0.0         0.0         0.0         0.0         0.0         0.0         0.0         0.0         0.0         0.0        0.26E+03
   161  ASP      0.89         3.1         11.         1.4        0.38E-01     0.0         0.0         0.0         0.0         0.0         0.0         0.0        0.84         38.         2.0         0.0         0.0         0.0         0.0         0.0         0.0         0.0         0.0         0.0        0.16E+03     0.0         0.0         0.0         0.0         0.0         0.0         0.0         0.0         0.0         0.0         0.0         0.0         0.0         0.0        0.22E+03
   162  SER      0.84         1.9         9.8         1.2        0.38E-01     0.0         0.0         0.0         0.0         0.0         0.0         0.0        0.77         38.         0.0         0.0         0.0         0.0         0.0         0.0         0.0         0.0         0.0         0.0        0.15E+03     0.0         0.0         0.0         0.0         0.0         0.0         0.0         0.0         0.0         0.0         0.0         0.0         0.0         0.0        0.20E+03
   163  LEU       2.1         10.         11.         4.6        0.67         0.0         0.0         0.0         0.0         0.0         0.0         0.0        0.77         42.        0.13         0.0         0.0         0.0         0.0         0.0         0.0         0.0         0.0         0.0        0.18E+03     0.0         0.0         0.0         0.0         0.0         0.0         0.0         0.0         0.0         0.0         0.0         0.0         0.0         0.0        0.25E+03
   164  LEU       1.6         10.         12.         5.1        0.42         0.0         0.0         0.0         0.0         0.0         0.0         0.0         1.1         45.         35.         0.0         0.0         0.0         0.0         0.0         0.0         0.0         0.0         0.0        0.15E+03     0.0         0.0         0.0         0.0         0.0         0.0         0.0         0.0         0.0         0.0         0.0         0.0         0.0         0.0        0.26E+03
   165  PRO      0.90         25.         7.0        0.47        0.32E-01     0.0         0.0         0.0         0.0         0.0         0.0         0.0         1.4         24.         35.         33.         0.0         0.0         0.0         0.0         0.0         0.0         0.0         0.0         28.         0.0         0.0         0.0         0.0         0.0         0.0         0.0         0.0         0.0         0.0         0.0         0.0         0.0         0.0        0.15E+03
   166  VAL      0.77         2.8         11.         1.3         0.0         0.0         0.0         0.0         0.0         0.0         0.0         0.0        0.98        0.33         0.0         0.0         0.0         0.0         0.0         0.0         0.0         0.0         0.0         0.0         23.         0.0         0.0         0.0         0.0         0.0         0.0         0.0         0.0         0.0         0.0         0.0         0.0         0.0         0.0         39.    
   167  ASP      0.83         3.0         11.         1.3         0.0         0.0         0.0         0.0         0.0         0.0         0.0         0.0         1.0        0.22        0.93         0.0         0.0         0.0         0.0         0.0         0.0         0.0         0.0         0.0        0.13E+03     0.0         0.0         0.0         0.0         0.0         0.0         0.0         0.0         0.0         0.0         0.0         0.0         0.0         0.0        0.15E+03
   168  SER      0.87         2.4         11.         1.0         0.0         0.0         0.0         0.0         0.0         0.0         0.0         0.0         1.1         38.         0.0         0.0         0.0         0.0         0.0         0.0         0.0         0.0         0.0         0.0        0.12E+03     0.0         0.0         0.0         0.0         0.0         0.0         0.0         0.0         0.0         0.0         0.0         0.0         0.0         0.0        0.18E+03
   169  TYR       1.2         7.9         13.         1.5         0.0         0.0         0.0         0.0         0.0         0.0         0.0         0.0         1.3         49.        0.44         0.0         0.0         0.0         0.0         0.0         0.0         0.0         0.0         0.0        0.24E+03     0.0         0.0         0.0         0.0         0.0         0.0         0.0         0.0         0.0         0.0         0.0         0.0         0.0         0.0        0.32E+03
   170  GLN       1.0         4.0         12.         1.2         0.0         0.0         0.0         0.0         0.0         0.0         0.0         0.0         1.4         40.        0.30        0.15E-01     0.0         0.0         0.0         0.0         0.0         0.0         0.0         0.0        0.25E+03     0.0         0.0         0.0         0.0         0.0         0.0         0.0         0.0         0.0         0.0         0.0         0.0         0.0         0.0        0.31E+03
   171  SER       1.1         3.6         11.         1.0         0.0         0.0         0.0         0.0         0.0         0.0         0.0         0.0        0.92         37.         0.0         0.0         0.0         0.0         0.0         0.0         0.0         0.0         0.0         0.0        0.18E+03     0.0         0.0         0.0         0.0         0.0         0.0         0.0         0.0         0.0         0.0         0.0         0.0         0.0         0.0        0.23E+03
   172  TRP       3.1         12.         13.         1.5         0.0         0.0         0.0         0.0         0.0         0.0         0.0         0.0         1.0         49.         42.         0.0         0.0         0.0         0.0         0.0         0.0         0.0         0.0         0.0        0.23E+03     0.0         0.0         0.0         0.0         0.0         0.0         0.0         0.0         0.0         0.0         0.0         0.0         0.0         0.0        0.35E+03
   173  ALA      0.86         4.1         12.         1.2         0.0         0.0         0.0         0.0         0.0         0.0         0.0         0.0         1.2         0.0         0.0         0.0         0.0         0.0         0.0         0.0         0.0         0.0         0.0         0.0        0.27E+03     0.0         0.0         0.0         0.0         0.0         0.0         0.0         0.0         0.0         0.0         0.0         0.0         0.0         0.0        0.29E+03
   174  LEU       1.1         7.4         12.         4.6         0.0         0.0         0.0         0.0         0.0         0.0         0.0         0.0         1.3        0.27        0.41E-01     0.0         0.0         0.0         0.0         0.0         0.0         0.0         0.0         0.0        0.26E+03     0.0         0.0         0.0         0.0         0.0         0.0         0.0         0.0         0.0         0.0         0.0         0.0         0.0         0.0        0.29E+03
   175  ALA      0.92         2.8         10.         1.2         0.0         0.0         0.0         0.0         0.0         0.0         0.0         0.0         1.1         0.0         0.0         0.0         0.0         0.0         0.0         0.0         0.0         0.0         0.0         0.0        0.25E+03     0.0         0.0         0.0         0.0         0.0         0.0         0.0         0.0         0.0         0.0         0.0         0.0         0.0         0.0        0.27E+03
   176  GLY      0.90         2.4         0.0        0.21         0.0         0.0         0.0         0.0         0.0         0.0         0.0         0.0         1.6         0.0         0.0         0.0         0.0         0.0         0.0         0.0         0.0         0.0         0.0         0.0        0.12E+03     0.0         0.0         0.0         0.0         0.0         0.0         0.0         0.0         0.0         0.0         0.0         0.0         0.0         0.0        0.12E+03
   177  GLY      0.89         3.4         1.5        0.63E-01     0.0         0.0         0.0         0.0         0.0         0.0         0.0         0.0         1.6         0.0         0.0         0.0         0.0         0.0         0.0         0.0         0.0         0.0         0.0         0.0         76.         0.0         0.0         0.0         0.0         0.0         0.0         0.0         0.0         0.0         0.0         0.0         0.0         0.0         0.0         83.    
   178  TRP       3.3         12.         16.         1.5        0.91E-01     0.0         0.0         0.0         0.0         0.0         0.0         0.0         1.5         52.        0.84         0.0         0.0         0.0         0.0         0.0         0.0         0.0         0.0         0.0        0.16E+03     0.0         0.0         0.0         0.0         0.0         0.0         0.0         0.0         0.0         0.0         0.0         0.0         0.0         0.0        0.25E+03
   179  ASN       1.3         4.1         14.        0.75        0.10         0.0         0.0         0.0         0.0         0.0         0.0         0.0         1.9        0.15         2.2         0.0         0.0         0.0         0.0         0.0         0.0         0.0         0.0         0.0        0.22E+03     0.0         0.0         0.0         0.0         0.0         0.0         0.0         0.0         0.0         0.0         0.0         0.0         0.0         0.0        0.24E+03
   180  SER       1.2         3.3         15.         1.1        0.11E-01     0.0         0.0         0.0         0.0         0.0         0.0         0.0         2.6         42.         0.0         0.0         0.0         0.0         0.0         0.0         0.0         0.0         0.0         0.0        0.20E+03     0.0         0.0         0.0         0.0         0.0         0.0         0.0         0.0         0.0         0.0         0.0         0.0         0.0         0.0        0.26E+03
   181  GLN       1.3         3.1         16.         2.1         0.0         0.0         0.0         0.0         0.0         0.0         0.0         0.0         2.0         40.        0.41         10.         0.0         0.0         0.0         0.0         0.0         0.0         0.0         0.0        0.28E+03     0.0         0.0         0.0         0.0         0.0         0.0         0.0         0.0         0.0         0.0         0.0         0.0         0.0         0.0        0.35E+03
   182  MET       1.8         3.4         14.         1.3         0.0         0.0         0.0         0.0         0.0         0.0         0.0         0.0         1.4         45.        0.61E-02     30.         0.0         0.0         0.0         0.0         0.0         0.0         0.0         0.0        0.26E+03     0.0         0.0         0.0         0.0         0.0         0.0         0.0         0.0         0.0         0.0         0.0         0.0         0.0         0.0        0.36E+03
   183  CYS       1.8         2.9         12.         1.0        0.28E-01     0.0         0.0         0.0         0.0         0.0         0.0         0.0         1.2         38.         0.0         0.0         0.0         0.0         0.0         0.0         0.0         0.0         0.0         0.0         45.         0.0         0.0         0.0         0.0         0.0         0.0         0.0         0.0         0.0         0.0         0.0         0.0         0.0         0.0        0.10E+03
   184  CYS       1.5         3.4         12.         1.0        0.28E-01     0.0         0.0         0.0         0.0         0.0         0.0         0.0         1.0         43.         0.0         0.0         0.0         0.0         0.0         0.0         0.0         0.0         0.0         0.0         38.         0.0         0.0         0.0         0.0         0.0         0.0         0.0         0.0         0.0         0.0         0.0         0.0         0.0         0.0        0.10E+03
   185  GLN       1.6         3.7         9.9         2.1        0.12         0.0         0.0         0.0         0.0         0.0         0.0         0.0        0.91         45.         34.        0.82         0.0         0.0         0.0         0.0         0.0         0.0         0.0         0.0        0.20E+03     0.0         0.0         0.0         0.0         0.0         0.0         0.0         0.0         0.0         0.0         0.0         0.0         0.0         0.0        0.30E+03
   186  GLY       1.6         2.3         1.7        0.23        0.43E-01     0.0         0.0         0.0         0.0         0.0         0.0         0.0        0.36         0.0         0.0         0.0         0.0         0.0         0.0         0.0         0.0         0.0         0.0         0.0        0.14E+03     0.0         0.0         0.0         0.0         0.0         0.0         0.0         0.0         0.0         0.0         0.0         0.0         0.0         0.0        0.15E+03
   187  GLU       1.7         4.4         11.         1.5        0.29         0.0         0.0         0.0         0.0         0.0         0.0         0.0        0.89         43.         30.         19.         0.0         0.0         0.0         0.0         0.0         0.0         0.0         0.0        0.21E+03     0.0         0.0         0.0         0.0         0.0         0.0         0.0         0.0         0.0         0.0         0.0         0.0         0.0         0.0        0.33E+03
   188  GLN       1.5         4.2         8.7         1.7         0.0         0.0         0.0         0.0         0.0         0.0         0.0         0.0         1.1         40.        0.41         9.9         0.0         0.0         0.0         0.0         0.0         0.0         0.0         0.0        0.23E+03     0.0         0.0         0.0         0.0         0.0         0.0         0.0         0.0         0.0         0.0         0.0         0.0         0.0         0.0        0.29E+03
   189  ASN       1.2         6.6         9.0         2.1         0.0         0.0         0.0         0.0         0.0         0.0         0.0         0.0        0.36        0.28         17.         0.0         0.0         0.0         0.0         0.0         0.0         0.0         0.0         0.0        0.18E+03     0.0         0.0         0.0         0.0         0.0         0.0         0.0         0.0         0.0         0.0         0.0         0.0         0.0         0.0        0.22E+03
   190  PRO       1.8         32.         7.4         1.7         0.0         0.0         0.0         0.0         0.0         0.0         0.0         0.0        0.87         6.1         3.5         1.1         0.0         0.0         0.0         0.0         0.0         0.0         0.0         0.0         35.         0.0         0.0         0.0         0.0         0.0         0.0         0.0         0.0         0.0         0.0         0.0         0.0         0.0         0.0         89.    
   191  PRO       1.8         27.         6.4        0.33         0.0         0.0         0.0         0.0         0.0         0.0         0.0         0.0        0.91         5.6         3.2         1.3         0.0         0.0         0.0         0.0         0.0         0.0         0.0         0.0         28.         0.0         0.0         0.0         0.0         0.0         0.0         0.0         0.0         0.0         0.0         0.0         0.0         0.0         0.0         75.    
   192  GLY       1.2         6.2         1.2        0.46         0.0         0.0         0.0         0.0         0.0         0.0         0.0         0.0        0.18         0.0         0.0         0.0         0.0         0.0         0.0         0.0         0.0         0.0         0.0         0.0        0.10E+03     0.0         0.0         0.0         0.0         0.0         0.0         0.0         0.0         0.0         0.0         0.0         0.0         0.0         0.0        0.11E+03
   193  PRO       1.8         28.         7.5        0.75         0.0         0.0         0.0         0.0         0.0         0.0         0.0         0.0        0.20         5.8         3.3         1.2         0.0         0.0         0.0         0.0         0.0         0.0         0.0         0.0         52.         0.0         0.0         0.0         0.0         0.0         0.0         0.0         0.0         0.0         0.0         0.0         0.0         0.0         0.0        0.10E+03
   194  PHE       1.6         9.2         9.8         2.3        0.67E-01     0.0         0.0         0.0         0.0         0.0         0.0         0.0        0.59         54.         50.         0.0         0.0         0.0         0.0         0.0         0.0         0.0         0.0         0.0        0.19E+03     0.0         0.0         0.0         0.0         0.0         0.0         0.0         0.0         0.0         0.0         0.0         0.0         0.0         0.0        0.31E+03
   195  TRP       3.2         9.8         11.         2.9         0.0         0.0         0.0         0.0         0.0         0.0         0.0         0.0        0.74         1.3         2.0         0.0         0.0         0.0         0.0         0.0         0.0         0.0         0.0         0.0        0.21E+03     0.0         0.0         0.0         0.0         0.0         0.0         0.0         0.0         0.0         0.0         0.0         0.0         0.0         0.0        0.24E+03
   196  LYS       1.6         4.8         7.1         2.4        0.21         0.0         0.0         0.0         0.0         0.0         0.0         0.0        0.66         40.         35.         17.         24.         0.0         0.0         0.0         0.0         0.0         0.0         0.0        0.20E+03     0.0         0.0         0.0         0.0         0.0         0.0         0.0         0.0         0.0         0.0         0.0         0.0         0.0         0.0        0.34E+03
   197  ALA       1.2         2.9         9.8         1.1         0.0         0.0         0.0         0.0         0.0         0.0         0.0         0.0        0.48         0.0         0.0         0.0         0.0         0.0         0.0         0.0         0.0         0.0         0.0         0.0        0.25E+03     0.0         0.0         0.0         0.0         0.0         0.0         0.0         0.0         0.0         0.0         0.0         0.0         0.0         0.0        0.27E+03
   198  ALA       1.3         3.2         10.         1.0         0.0         0.0         0.0         0.0         0.0         0.0         0.0         0.0        0.14         0.0         0.0         0.0         0.0         0.0         0.0         0.0         0.0         0.0         0.0         0.0        0.26E+03     0.0         0.0         0.0         0.0         0.0         0.0         0.0         0.0         0.0         0.0         0.0         0.0         0.0         0.0        0.27E+03
   199  PHE       1.9         6.8         10.         2.7         0.0         0.0         0.0         0.0         0.0         0.0         0.0         0.0        0.53        0.13         50.         0.0         0.0         0.0         0.0         0.0         0.0         0.0         0.0         0.0        0.23E+03     0.0         0.0         0.0         0.0         0.0         0.0         0.0         0.0         0.0         0.0         0.0         0.0         0.0         0.0        0.30E+03
   200  ALA       1.3         3.5         7.9         1.3         0.0         0.0         0.0         0.0         0.0         0.0         0.0         0.0         1.2         0.0         0.0         0.0         0.0         0.0         0.0         0.0         0.0         0.0         0.0         0.0        0.24E+03     0.0         0.0         0.0         0.0         0.0         0.0         0.0         0.0         0.0         0.0         0.0         0.0         0.0         0.0        0.25E+03
   201  ASP       1.5         4.9         7.3        0.99         0.0         0.0         0.0         0.0         0.0         0.0         0.0         0.0         1.4        0.59         1.6         0.0         0.0         0.0         0.0         0.0         0.0         0.0         0.0         0.0        0.19E+03     0.0         0.0         0.0         0.0         0.0         0.0         0.0         0.0         0.0         0.0         0.0         0.0         0.0         0.0        0.20E+03
   202  SER       1.4         2.4         9.0         1.4         0.0         0.0         0.0         0.0         0.0         0.0         0.0         0.0         1.1         43.         0.0         0.0         0.0         0.0         0.0         0.0         0.0         0.0         0.0         0.0        0.15E+03     0.0         0.0         0.0         0.0         0.0         0.0         0.0         0.0         0.0         0.0         0.0         0.0         0.0         0.0        0.20E+03
   203  SER       1.4         4.0         6.5         1.1         0.0         0.0         0.0         0.0         0.0         0.0         0.0         0.0        0.59        0.92         0.0         0.0         0.0         0.0         0.0         0.0         0.0         0.0         0.0         0.0        0.13E+03     0.0         0.0         0.0         0.0         0.0         0.0         0.0         0.0         0.0         0.0         0.0         0.0         0.0         0.0        0.15E+03
   204  GLY      0.93         1.4         2.0        0.50         0.0         0.0         0.0         0.0         0.0         0.0         0.0         0.0        0.53         0.0         0.0         0.0         0.0         0.0         0.0         0.0         0.0         0.0         0.0         0.0        0.14E+03     0.0         0.0         0.0         0.0         0.0         0.0         0.0         0.0         0.0         0.0         0.0         0.0         0.0         0.0        0.14E+03
   205  GLN       1.3         7.0         13.         1.7         0.0         0.0         0.0         0.0         0.0         0.0         0.0         0.0         1.7         44.         6.8         2.4         0.0         0.0         0.0         0.0         0.0         0.0         0.0         0.0        0.23E+03     0.0         0.0         0.0         0.0         0.0         0.0         0.0         0.0         0.0         0.0         0.0         0.0         0.0         0.0        0.31E+03
   206  HIS       2.0         12.         14.         2.6        0.22         0.0         0.0         0.0         0.0         0.0         0.0         0.0         4.3         49.         33.         0.0         0.0         0.0         0.0         0.0         0.0         0.0         0.0         0.0        0.16E+03     0.0         0.0         0.0         0.0         0.0         0.0         0.0         0.0         0.0         0.0         0.0         0.0         0.0         0.0        0.28E+03
   207  PRO       1.3         26.         6.2         2.0         0.0         0.0         0.0         0.0         0.0         0.0         0.0         0.0         4.4         24.         35.         33.         0.0         0.0         0.0         0.0         0.0         0.0         0.0         0.0         32.         0.0         0.0         0.0         0.0         0.0         0.0         0.0         0.0         0.0         0.0         0.0         0.0         0.0         0.0        0.16E+03
   208  PRO       1.9         24.         6.4         1.7         0.0         0.0         0.0         0.0         0.0         0.0         0.0         0.0         3.1         22.         35.         34.         0.0         0.0         0.0         0.0         0.0         0.0         0.0         0.0         34.         0.0         0.0         0.0         0.0         0.0         0.0         0.0         0.0         0.0         0.0         0.0         0.0         0.0         0.0        0.16E+03
   209  ASP       2.3         5.9         6.5         2.2        0.51         0.0         0.0         0.0         0.0         0.0         0.0         0.0         3.3         37.         3.3         0.0         0.0         0.0         0.0         0.0         0.0         0.0         0.0         0.0        0.17E+03     0.0         0.0         0.0         0.0         0.0         0.0         0.0         0.0         0.0         0.0         0.0         0.0         0.0         0.0        0.23E+03
   210  ALA       2.4         3.9         11.         2.1        0.51         0.0         0.0         0.0         0.0         0.0         0.0         0.0         2.5         0.0         0.0         0.0         0.0         0.0         0.0         0.0         0.0         0.0         0.0         0.0        0.22E+03     0.0         0.0         0.0         0.0         0.0         0.0         0.0         0.0         0.0         0.0         0.0         0.0         0.0         0.0        0.24E+03
   211  CYS       2.6         12.         8.8         4.8         0.0         0.0         0.0         0.0         0.0         0.0         0.0         0.0         7.3         11.         0.0         0.0         0.0         0.0         0.0         0.0         0.0         0.0         0.0         0.0         77.         0.0         0.0         0.0         0.0         0.0         0.0         0.0         0.0         0.0         0.0         0.0         0.0         0.0         0.0        0.12E+03
   212  ALA       2.3         21.         6.7         1.7         0.0         0.0         0.0         0.0         0.0         0.0         0.0         0.0         8.2         0.0         0.0         0.0         0.0         0.0         0.0         0.0         0.0         0.0         0.0         0.0        0.19E+03     0.0         0.0         0.0         0.0         0.0         0.0         0.0         0.0         0.0         0.0         0.0         0.0         0.0         0.0        0.23E+03
   213  PHE       8.1         26.         12.         5.8         0.0         0.0         0.0         0.0         0.0         0.0         0.0         0.0         4.4         4.7         50.         0.0         0.0         0.0         0.0         0.0         0.0         0.0         0.0         0.0        0.23E+03     0.0         0.0         0.0         0.0         0.0         0.0         0.0         0.0         0.0         0.0         0.0         0.0         0.0         0.0        0.34E+03
   214  ARG       6.3         19.         19.         3.5         0.0         0.0         0.0         0.0         0.0         0.0         0.0         0.0         2.8         3.2         28.         36.         7.0         0.0         0.0         0.0         0.0         0.0         0.0         0.0        0.25E+03     0.0         0.0         0.0         0.0         0.0         0.0         0.0         0.0         0.0         0.0         0.0         0.0         0.0         0.0        0.37E+03
   215  ARG       6.4         16.         9.3         3.2         0.0         0.0         0.0         0.0         0.0         0.0         0.0         0.0         3.0        0.33         9.9         52.         17.         0.0         0.0         0.0         0.0         0.0         0.0         0.0        0.24E+03     0.0         0.0         0.0         0.0         0.0         0.0         0.0         0.0         0.0         0.0         0.0         0.0         0.0         0.0        0.35E+03
   216  GLY       3.9         17.         2.6         1.6        0.92         0.0         0.0         0.0         47.         51.         0.0         0.0         4.1         0.0         0.0         0.0         0.0         0.0         0.0         0.0         0.0         0.0         3.1         0.0        0.21E+03     0.0         0.0         0.0         0.0         0.0         0.0         0.0         0.0         0.0         0.0         0.0         0.0         0.0         0.0        0.34E+03
   217  ARG       2.7         29.         19.         1.5         1.7         0.0         0.0         0.0         20.         28.         0.0         0.0         4.7         7.4         3.1         5.5         6.0         0.0         0.0         0.0         0.0         0.0         3.5         0.0         40.         0.0         0.0         0.0         0.0         0.0         0.0         0.0         0.0         0.0         0.0         0.0         0.0         0.0         0.0        0.17E+03
   218  LYS      0.66         17.         6.7         3.0         0.0         0.0         0.0         0.0         9.7         10.         0.0         0.0         5.8         28.         51.         4.3         26.         0.0         0.0         0.0         0.0         0.0         16.         0.0         20.         0.0         0.0         0.0         0.0         0.0         0.0         0.0         0.0         0.0         0.0         0.0         0.0         0.0         0.0        0.20E+03
   219  LYS       1.4         13.         5.8         3.7        0.30         0.0         0.0         0.0         5.2         9.5         0.0         0.0         2.9         36.         2.4         2.3        0.44         0.0         0.0         0.0         0.0         0.0         20.         0.0         31.         1.8         0.0         0.0         0.0         0.0         0.0         0.0         0.0         0.0         0.0         0.0         0.0         0.0         0.0        0.14E+03
   220  ARG       2.1         8.3         14.         2.9        0.30         0.0         0.0         0.0         11.         6.0         0.0         0.0         1.7         38.         2.9         6.3         13.         0.0         0.0         0.0         0.0         0.0         9.4         0.0         61.         0.0         0.0         0.0         0.0         0.0         0.0         0.0         0.0         0.0         0.0         0.0         0.0         0.0         0.0        0.18E+03
   221  ILE       1.4         11.         7.2         5.1         0.0         0.0         0.0         0.0         12.         8.7         0.0         0.0         3.5        0.62E-03     1.3         0.0         0.0         0.0         0.0         0.0         0.0         0.0         6.6         0.0         23.         0.0         0.0         0.0         0.0         0.0         0.0         0.0         0.0         0.0         0.0         0.0         0.0         0.0         0.0         80.    
   222  PRO       1.5         27.         5.6         4.0         0.0         0.0         0.0         0.0         6.3         12.         0.0         0.0         4.6         1.6         35.         32.         0.0         0.0         0.0         0.0         0.0         0.0         6.6         0.0         11.         1.1         0.0         0.0         0.0         0.0         0.0         0.0         0.0         0.0         0.0         0.0         0.0         0.0         0.0        0.15E+03
   223  TYR       2.4         19.         8.0         4.6         0.0         0.0         0.0         0.0         18.         7.0         0.0         0.0         4.9         10.         2.8         0.0         0.0         0.0         0.0         0.0         0.0         0.0         10.         0.0         21.         2.2         0.0         0.0         0.0         0.0         0.0         0.0         0.0         0.0         0.0         0.0         0.0         0.0         0.0        0.11E+03
   224  SER       1.3         8.2         12.         1.3        0.35         0.0         0.0         0.0         6.3         8.5         0.0         0.0         2.7         37.         0.0         0.0         0.0         0.0         0.0         0.0         0.0         0.0         13.         0.0         14.         2.8         0.0         0.0         0.0         0.0         0.0         0.0         0.0         0.0         0.0         0.0         0.0         0.0         0.0        0.11E+03
   225  LYS       1.9         28.         2.7         5.9         0.0         0.0         0.0         0.0         8.7         6.3         0.0         0.0         1.5         6.1         7.8         36.         3.1         0.0         0.0         0.0         0.0         0.0         6.7         0.0         18.         0.0         0.0         0.0         0.0         0.0         0.0         0.0         0.0         0.0         0.0         0.0         0.0         0.0         0.0        0.13E+03
   226  GLY      0.96         7.9        0.25E-01     3.3         0.0         0.0         0.0         0.0         4.8         13.         0.0         0.0         3.0         0.0         0.0         0.0         0.0         0.0         0.0         0.0         0.0         0.0         7.6         0.0         16.         0.0         0.0         0.0         0.0         0.0         0.0         0.0         0.0         0.0         0.0         0.0         0.0         0.0         0.0         56.    
   227  GLN       2.6         17.         4.7         6.3         1.1         0.0         0.0         0.0         5.8         8.6         0.0         0.0         1.8         7.3         40.         6.7         0.0         0.0         0.0         0.0         0.0         0.0         8.1         0.0         15.         6.5         0.0         0.0         0.0         0.0         0.0         0.0         0.0         0.0         0.0         0.0         0.0         0.0         0.0        0.13E+03
   228  LEU       1.5         12.         6.9         6.6         0.0         0.0         0.0         0.0         9.1         13.         0.0         0.0         1.1         6.1         34.         0.0         0.0         0.0         0.0         0.0         0.0         0.0         3.1         0.0         12.         7.7         0.0         0.0         0.0         0.0         0.0         0.0         0.0         0.0         0.0         0.0         0.0         0.0         0.0        0.11E+03
   229  ARG       1.5         8.1         4.0         1.9         0.0         0.0         0.0         0.0         6.8         6.1         0.0         0.0         2.7        0.27         7.1         38.        0.60         0.0         0.0         0.0         0.0         0.0         4.5         0.0         9.4         2.2         0.0         0.0         0.0         0.0         0.0         0.0         0.0         0.0         0.0         0.0         0.0         0.0         0.0         93.    
   230  GLU       1.3         9.2         6.4         3.3         0.0         0.0         0.0         0.0         7.4         13.         0.0         0.0         3.4         34.        0.91         2.8         0.0         0.0         0.0         0.0         0.0         0.0         6.0         0.0         10.         4.9         0.0         0.0         0.0         0.0         0.0         0.0         0.0         0.0         0.0         0.0         0.0         0.0         0.0        0.10E+03
   231  LEU       1.2         13.         4.5         4.6        0.22         0.0         0.0         0.0         11.         11.         0.0         0.0         3.2         38.         38.         0.0         0.0         0.0         0.0         0.0         0.0         0.0         8.7         0.0         11.         21.         0.0         0.0         0.0         0.0         0.0         0.0         0.0         0.0         0.0         0.0         0.0         0.0         0.0        0.16E+03
   232  GLU       1.1         8.6         6.4         2.7        0.24E-01     0.0         0.0         0.0         9.2         10.         0.0         0.0         2.4         31.         5.0        0.43         0.0         0.0         0.0         0.0         0.0         0.0         17.         0.0         9.1         8.5         0.0         0.0         0.0         0.0         0.0         0.0         0.0         0.0         0.0         0.0         0.0         0.0         0.0        0.11E+03
   233  ARG       1.7         10.         4.0         3.1        0.32         0.0         0.0         0.0         5.1         9.7         0.0         0.0         2.2         31.         33.         26.         4.9         0.0         0.0         0.0         0.0         0.0         17.         0.0         12.         3.5         0.0         0.0         0.0         0.0         0.0         0.0         0.0         0.0         0.0         0.0         0.0         0.0         0.0        0.16E+03
   234  GLU       1.3         5.6         5.9         2.9         0.0         0.0         0.0         0.0         5.5         16.         0.0         0.0         1.7         1.3         34.         3.0         0.0         0.0         0.0         0.0         0.0         0.0         3.5         0.0         7.4         7.8         0.0         0.0         0.0         0.0         0.0         0.0         0.0         0.0         0.0         0.0         0.0         0.0         0.0         96.    
   235  TYR       1.6         12.         6.7         2.5        0.36         0.0         0.0         0.0         6.5         11.         0.0         0.0         1.3         7.1        0.41         0.0         0.0         0.0         0.0         0.0         0.0         0.0         2.9         0.0         9.3         8.6         0.0         0.0         0.0         0.0         0.0         0.0         0.0         0.0         0.0         0.0         0.0         0.0         0.0         70.    
   236  ALA       1.1         7.9         5.1        0.59        0.24E-01     0.0         0.0         0.0         4.3         9.1         0.0         0.0         3.5         0.0         0.0         0.0         0.0         0.0         0.0         0.0         0.0         0.0         2.1         0.0         5.6         1.2         0.0         0.0         0.0         0.0         0.0         0.0         0.0         0.0         0.0         0.0         0.0         0.0         0.0         40.    
   237  ALA       1.0         7.9         5.9        0.86         0.0         0.0         0.0         0.0         3.1         2.9         0.0         0.0         3.2         0.0         0.0         0.0         0.0         0.0         0.0         0.0         0.0         0.0         3.4         0.0         25.         0.0         0.0         0.0         0.0         0.0         0.0         0.0         0.0         0.0         0.0         0.0         0.0         0.0         0.0         53.    
   238  ASN       1.2         5.6         5.2         7.6        0.36         0.0         0.0         0.0         6.1         16.         0.0         0.0         4.4         1.2         13.         0.0         0.0         0.0         0.0         0.0         0.0         0.0         12.         0.0        0.13E+03     0.0         0.0         0.0         0.0         0.0         0.0         0.0         0.0         0.0         0.0         0.0         0.0         0.0         0.0        0.20E+03
   239  LYS       2.2         11.         6.9         2.8         0.0         0.0         0.0         0.0         12.         12.         0.0         0.0         7.2         30.         2.8         27.         1.6         0.0         0.0         0.0         0.0         0.0         12.         0.0         52.         0.0         0.0         0.0         0.0         0.0         0.0         0.0         0.0         0.0         0.0         0.0         0.0         0.0         0.0        0.18E+03
   240  PHE       1.7         10.         12.         2.3        0.15         0.0         0.0         0.0         4.4         7.8         0.0         0.0         4.8         12.         51.         0.0         0.0         0.0         0.0         0.0         0.0         0.0         13.         0.0         14.         7.9         0.0         0.0         0.0         0.0         0.0         0.0         0.0         0.0         0.0         0.0         0.0         0.0         0.0        0.14E+03
   241  ILE       1.0         8.1         6.8         3.3        0.52         0.0         0.0         0.0         4.0         8.8         0.0         0.0         2.7        0.27         50.         0.0         0.0         0.0         0.0         0.0         0.0         0.0         14.         0.0         13.         12.         0.0         0.0         0.0         0.0         0.0         0.0         0.0         0.0         0.0         0.0         0.0         0.0         0.0        0.13E+03
   242  THR       1.3         7.8         4.3         1.1        0.75         0.0         0.0         0.0         3.0         7.1         0.0         0.0         1.8         51.         0.0         0.0         0.0         0.0         0.0         0.0         0.0         0.0         16.         0.0         9.4         4.8         0.0         0.0         0.0         0.0         0.0         0.0         0.0         0.0         0.0         0.0         0.0         0.0         0.0        0.11E+03
   243  LYS      0.44         3.4         5.2        0.48        0.24         0.0         0.0         0.0         3.6         3.9         0.0         0.0        0.79         1.9         39.         23.         2.3         0.0         0.0         0.0         0.0         0.0         7.7         0.0         7.5         2.3         0.0         0.0         0.0         0.0         0.0         0.0         0.0         0.0         0.0         0.0         0.0         0.0         0.0        0.10E+03
   244  ASP       1.1         7.7         4.4         1.4        0.41         0.0         0.0         0.0         2.9         7.2         0.0         0.0         2.4         31.        0.62         0.0         0.0         0.0         0.0         0.0         0.0         0.0         13.         0.0         7.0         5.1         0.0         0.0         0.0         0.0         0.0         0.0         0.0         0.0         0.0         0.0         0.0         0.0         0.0         84.    
   245  LYS       1.5         9.9         5.0         1.2         0.0         0.0         0.0         0.0         4.0         5.0         0.0         0.0         2.9         2.8         38.         1.7         25.         0.0         0.0         0.0         0.0         0.0         7.3         0.0         6.1         10.         0.0         0.0         0.0         0.0         0.0         0.0         0.0         0.0         0.0         0.0         0.0         0.0         0.0        0.12E+03
   246  ARG       1.2         8.6         6.3         2.8        0.60         0.0         0.0         0.0         4.9         12.         0.0         0.0         1.2         2.7         2.9        0.80         22.         0.0         0.0         0.0         0.0         0.0         6.5         0.0         8.9         15.         0.0         0.0         0.0         0.0         0.0         0.0         0.0         0.0         0.0         0.0         0.0         0.0         0.0         96.    
   247  ARG      0.99         7.3         5.6         1.9        0.82E-01     0.0         0.0         0.0         2.6         7.7         0.0         0.0         1.0         2.1         3.5        0.60         44.         0.0         0.0         0.0         0.0         0.0         7.2         0.0         5.2         5.7         0.0         0.0         0.0         0.0         0.0         0.0         0.0         0.0         0.0         0.0         0.0         0.0         0.0         96.    
   248  LYS       1.3         7.6         5.4        0.89        0.46         0.0         0.0         0.0         4.0         7.0         0.0         0.0         1.3         3.2         34.         1.7         24.         0.0         0.0         0.0         0.0         0.0         1.4         0.0         5.2         4.5         0.0         0.0         0.0         0.0         0.0         0.0         0.0         0.0         0.0         0.0         0.0         0.0         0.0        0.10E+03
   249  ILE       1.4         9.8         3.2         4.7         1.5         0.0         0.0         0.0         6.2         14.         0.0         0.0         1.7         1.0        0.98         0.0         0.0         0.0         0.0         0.0         0.0         0.0         3.9         0.0         12.         11.         0.0         0.0         0.0         0.0         0.0         0.0         0.0         0.0         0.0         0.0         0.0         0.0         0.0         71.    
   250  SER       1.3         4.5         6.5         2.9        0.91         0.0         0.0         0.0         6.5         11.         0.0         0.0         2.1         46.         0.0         0.0         0.0         0.0         0.0         0.0         0.0         0.0         1.9         0.0         9.0         5.9         0.0         0.0         0.0         0.0         0.0         0.0         0.0         0.0         0.0         0.0         0.0         0.0         0.0         99.    
   251  ALA       1.3         6.2         4.4         1.9        0.31E-01     0.0         0.0         0.0         3.6         9.3         0.0         0.0         1.6         0.0         0.0         0.0         0.0         0.0         0.0         0.0         0.0         0.0         1.8         0.0         13.         0.0         0.0         0.0         0.0         0.0         0.0         0.0         0.0         0.0         0.0         0.0         0.0         0.0         0.0         43.    
   252  ALA       2.0         11.         4.9         1.7         0.0         0.0         0.0         0.0         5.6         10.         0.0         0.0         1.6         0.0         0.0         0.0         0.0         0.0         0.0         0.0         0.0         0.0         2.8         0.0         15.        0.45         0.0         0.0         0.0         0.0         0.0         0.0         0.0         0.0         0.0         0.0         0.0         0.0         0.0         55.    
   253  THR       1.1         12.         9.7         2.4        0.94         0.0         0.0         0.0         6.7         12.         0.0         0.0         2.3        0.77E-01     0.0         0.0         0.0         0.0         0.0         0.0         0.0         0.0         7.2         0.0         20.         6.3         0.0         0.0         0.0         0.0         0.0         0.0         0.0         0.0         0.0         0.0         0.0         0.0         0.0         80.    
   254  SER       1.4         7.3         20.         2.0        0.63         0.0         0.0         0.0         4.0         7.5         0.0         0.0         1.5         37.         0.0         0.0         0.0         0.0         0.0         0.0         0.0         0.0         3.9         0.0         21.         0.0         0.0         0.0         0.0         0.0         0.0         0.0         0.0         0.0         0.0         0.0         0.0         0.0         0.0        0.11E+03
   255  LEU       2.3         10.         4.4         6.8         0.0         0.0         0.0         0.0         7.2         8.0         0.0         0.0         1.2         3.2        0.26E-01     0.0         0.0         0.0         0.0         0.0         0.0         0.0         11.         0.0         44.         8.6         0.0         0.0         0.0         0.0         0.0         0.0         0.0         0.0         0.0         0.0         0.0         0.0         0.0        0.11E+03
   256  SER       1.9         8.9         17.         1.4        0.79         0.0         0.0         0.0         3.2         5.6         0.0         0.0         2.6         40.         0.0         0.0         0.0         0.0         0.0         0.0         0.0         0.0         14.         0.0         63.         1.4         0.0         0.0         0.0         0.0         0.0         0.0         0.0         0.0         0.0         0.0         0.0         0.0         0.0        0.16E+03
   257  GLU       2.2         15.         14.         8.7        0.63         0.0         0.0         0.0         8.6         14.         0.0         0.0         2.8         43.        0.55         3.8         0.0         0.0         0.0         0.0         0.0         0.0         9.9         0.0         38.         13.         0.0         0.0         0.0         0.0         0.0         0.0         0.0         0.0         0.0         0.0         0.0         0.0         0.0        0.17E+03
   258  ARG       2.3         12.         4.9         3.3        0.75         0.0         0.0         0.0         5.1         6.3         0.0         0.0         2.1         33.         28.         1.1         1.1         0.0         0.0         0.0         0.0         0.0         10.         0.0         9.4         1.1         0.0         0.0         0.0         0.0         0.0         0.0         0.0         0.0         0.0         0.0         0.0         0.0         0.0        0.12E+03
   259  GLN       1.3         9.6         5.2         1.5        0.70         0.0         0.0         0.0         4.8         5.3         0.0         0.0         1.5        0.74         1.0        0.12         0.0         0.0         0.0         0.0         0.0         0.0         7.3         0.0         2.2         3.7         0.0         0.0         0.0         0.0         0.0         0.0         0.0         0.0         0.0         0.0         0.0         0.0         0.0         45.    
   260  ILE       2.0         10.         4.8         5.7         1.1         0.0         0.0         0.0         6.7         9.4         0.0         0.0         2.1         45.         3.3         0.0         0.0         0.0         0.0         0.0         0.0         0.0         4.6         0.0         3.0         1.9         0.0         0.0         0.0         0.0         0.0         0.0         0.0         0.0         0.0         0.0         0.0         0.0         0.0         99.    
   261  THR      0.97         6.9         4.4         3.2        0.43         0.0         0.0         0.0         4.3         6.8         0.0         0.0         2.4         4.2         0.0         0.0         0.0         0.0         0.0         0.0         0.0         0.0         8.4         0.0         6.2         6.1         0.0         0.0         0.0         0.0         0.0         0.0         0.0         0.0         0.0         0.0         0.0         0.0         0.0         54.    
   262  ILE       1.4         7.1         7.3         3.4        0.25         0.0         0.0         0.0         5.5         6.0         0.0         0.0         2.8         7.7         40.         0.0         0.0         0.0         0.0         0.0         0.0         0.0         5.4         0.0         7.2         3.3         0.0         0.0         0.0         0.0         0.0         0.0         0.0         0.0         0.0         0.0         0.0         0.0         0.0         97.    
   263  TRP       4.4         14.         4.7         2.6         1.1         0.0         0.0         0.0         8.0         6.7         0.0         0.0         2.1         2.8         2.8         0.0         0.0         0.0         0.0         0.0         0.0         0.0         3.5         0.0         3.4         20.         0.0         0.0         0.0         0.0         0.0         0.0         0.0         0.0         0.0         0.0         0.0         0.0         0.0         76.    
   264  PHE       1.2         9.4         6.0         4.4        0.55E-01     0.0         0.0         0.0         5.6         7.3         0.0         0.0        0.82         5.0         6.1         0.0         0.0         0.0         0.0         0.0         0.0         0.0         2.8         0.0         3.6         20.         0.0         0.0         0.0         0.0         0.0         0.0         0.0         0.0         0.0         0.0         0.0         0.0         0.0         72.    
   265  GLN      0.77         4.7         4.4         1.5         0.0         0.0         0.0         0.0         2.7         3.9         0.0         0.0         1.1        0.90        0.86        0.48         0.0         0.0         0.0         0.0         0.0         0.0         1.9         0.0         4.1         1.9         0.0         0.0         0.0         0.0         0.0         0.0         0.0         0.0         0.0         0.0         0.0         0.0         0.0         29.    
   266  ASN       1.7         6.9         5.8        0.95        0.65         0.0         0.0         0.0         5.1         4.4         0.0         0.0         1.5         25.         16.         0.0         0.0         0.0         0.0         0.0         0.0         0.0         10.         0.0         4.3         5.4         0.0         0.0         0.0         0.0         0.0         0.0         0.0         0.0         0.0         0.0         0.0         0.0         0.0         88.    
   267  ARG       2.5         8.9         5.7         2.4        0.36         0.0         0.0         0.0         6.3         7.5         0.0         0.0         1.0         2.6         31.         7.4         30.         0.0         0.0         0.0         0.0         0.0         13.         0.0         5.7         12.         0.0         0.0         0.0         0.0         0.0         0.0         0.0         0.0         0.0         0.0         0.0         0.0         0.0        0.14E+03
   268  ARG      0.92         5.7         5.3         1.6         0.0         0.0         0.0         0.0         5.9         7.1         0.0         0.0        0.95         4.4         28.         1.1         23.         0.0         0.0         0.0         0.0         0.0         9.3         0.0         6.1         9.9         0.0         0.0         0.0         0.0         0.0         0.0         0.0         0.0         0.0         0.0         0.0         0.0         0.0        0.11E+03
   269  VAL       1.2         8.6         5.9         3.8        0.20         0.0         0.0         0.0         5.0         8.0         0.0         0.0         2.0         52.         0.0         0.0         0.0         0.0         0.0         0.0         0.0         0.0         9.8         0.0         7.4         4.1         0.0         0.0         0.0         0.0         0.0         0.0         0.0         0.0         0.0         0.0         0.0         0.0         0.0        0.11E+03
   270  LYS       1.1         14.         5.0         1.7        0.45         0.0         0.0         0.0         13.         7.6         0.0         0.0         3.9        0.20         49.         28.         23.         0.0         0.0         0.0         0.0         0.0         5.1         0.0         6.9         6.1         0.0         0.0         0.0         0.0         0.0         0.0         0.0         0.0         0.0         0.0         0.0         0.0         0.0        0.17E+03
   271  GLU       1.4         9.2         4.5         2.8        0.11         0.0         0.0         0.0         11.         12.         0.0         0.0         5.7        0.53E-01    0.42         1.3         0.0         0.0         0.0         0.0         0.0         0.0         6.4         0.0         5.2         9.1         0.0         0.0         0.0         0.0         0.0         0.0         0.0         0.0         0.0         0.0         0.0         0.0         0.0         69.    
   272  LYS       1.4         7.8         5.6         2.4        0.18         0.0         0.0         0.0         8.3         9.1         0.0         0.0         5.8         33.         35.        0.34        0.22         0.0         0.0         0.0         0.0         0.0         11.         0.0         10.         2.0         0.0         0.0         0.0         0.0         0.0         0.0         0.0         0.0         0.0         0.0         0.0         0.0         0.0        0.13E+03
   273  LYS       1.9         16.         5.1         2.6        0.23         0.0         0.0         0.0         8.8         12.         0.0         0.0         8.8        0.84         47.         1.2         21.         0.0         0.0         0.0         0.0         0.0         11.         0.0         7.9         1.8         0.0         0.0         0.0         0.0         0.0         0.0         0.0         0.0         0.0         0.0         0.0         0.0         0.0        0.15E+03
   274  VAL       1.3         18.         10.         2.9        0.18         0.0         0.0         0.0         9.5         13.         0.0         0.0         8.5         51.         0.0         0.0         0.0         0.0         0.0         0.0         0.0         0.0         15.         0.0         20.         0.0         0.0         0.0         0.0         0.0         0.0         0.0         0.0         0.0         0.0         0.0         0.0         0.0         0.0        0.15E+03
   275  LEU       1.2         11.         18.         5.2        0.68E-01     0.0         0.0         0.0         10.         14.         0.0         0.0         2.6        0.28        0.92         0.0         0.0         0.0         0.0         0.0         0.0         0.0         3.1         0.0         9.7         0.0         0.0         0.0         0.0         0.0         0.0         0.0         0.0         0.0         0.0         0.0         0.0         0.0         0.0         76.    
   276  ALA       1.1         4.1         4.5        0.56        0.12         0.0         0.0         0.0         10.         15.         0.0         0.0         2.5         0.0         0.0         0.0         0.0         0.0         0.0         0.0         0.0         0.0         3.2         0.0         10.         0.0         0.0         0.0         0.0         0.0         0.0         0.0         0.0         0.0         0.0         0.0         0.0         0.0         0.0         52.    
   277  LYS       1.1         7.5         3.6         2.1         0.0         0.0         0.0         0.0         13.         14.         0.0         0.0         5.1         30.         51.        0.20E-01    0.38E-01     0.0         0.0         0.0         0.0         0.0         1.3         0.0         11.         1.7         0.0         0.0         0.0         0.0         0.0         0.0         0.0         0.0         0.0         0.0         0.0         0.0         0.0        0.14E+03
   278  VAL       1.3         8.0         4.1         2.9        0.14         0.0         0.0         0.0         7.9         12.         0.0         0.0         3.4         57.         0.0         0.0         0.0         0.0         0.0         0.0         0.0         0.0         1.8         0.0         7.2         0.0         0.0         0.0         0.0         0.0         0.0         0.0         0.0         0.0         0.0         0.0         0.0         0.0         0.0        0.11E+03
   279  LYS      0.62         5.9         8.0         1.2        0.22         0.0         0.0         0.0         9.1         11.         0.0         0.0         1.2         32.        0.57         29.        0.59E-02     0.0         0.0         0.0         0.0         0.0         1.5         0.0         37.        0.97         0.0         0.0         0.0         0.0         0.0         0.0         0.0         0.0         0.0         0.0         0.0         0.0         0.0        0.14E+03
   280  ASN      0.62         4.1         19.         2.0        0.84         0.0         0.0         0.0         0.0         0.0         0.0         0.0        0.87         36.         13.         0.0         0.0         0.0         0.0         0.0         0.0         0.0         0.0         0.0        0.22E+03     0.0         0.0         0.0         0.0         0.0         0.0         0.0         0.0         0.0         0.0         0.0         0.0         0.0         0.0        0.30E+03
   281  SER       1.2         9.8         10.         5.1        0.80         0.0         0.0         0.0         0.0         0.0         0.0         0.0        0.49        0.34         0.0         0.0         0.0         0.0         0.0         0.0         0.0         0.0         0.0         0.0        0.14E+03     0.0         0.0         0.0         0.0         0.0         0.0         0.0         0.0         0.0         0.0         0.0         0.0         0.0         0.0        0.17E+03
   282  ALA      0.20         2.3         5.6         1.2         0.0         0.0         0.0         0.0         9.2         13.         0.0         0.0        0.31         0.0         0.0         0.0         0.0         0.0         0.0         0.0         0.0         0.0         3.7         0.0        0.15E+03     1.7         0.0         0.0         0.0         0.0         0.0         0.0         0.0         0.0         0.0         0.0         0.0         0.0         0.0        0.18E+03
   283  THR      0.31         4.2         11.         1.1        0.11         0.0         0.0         0.0         5.1         6.7         0.0         0.0        0.88        0.21         0.0         0.0         0.0         0.0         0.0         0.0         0.0         0.0         3.1         0.0        0.19E+03    0.97         0.0         0.0         0.0         0.0         0.0         0.0         0.0         0.0         0.0         0.0         0.0         0.0         0.0        0.22E+03
   284  PRO      0.65         23.         9.5        0.77         0.0         0.0         0.0         0.0         2.3         3.3         0.0         0.0        0.69         6.1         3.6         1.1         0.0         0.0         0.0         0.0         0.0         0.0         3.2         0.0         29.         0.0         0.0         0.0         0.0         0.0         0.0         0.0         0.0         0.0         0.0         0.0         0.0         0.0         0.0         82.    
