# Supplementary material for: Computational Modeling of complete HOXB13 protein for predicting the functional effect of SNPs and the associated role in hereditary prostate cancer
Source: Sci Rep. 2017 Mar 8;7:43830. doi: 10.1038/srep43830 (PMC5363706; doi:10.1038/srep43830)
Supplement: Supplementary Dataset [file srep43830-s1.zip › SR Supplementary Data Files Complete/HOXB13 Modeller/HOXB13 Modeller/hoxb13.V99990002]

# Heavy relative violation of each residue is written to: hoxb13.V99990002
# The profile is NOT normalized by the number of restraints.
# The profiles are smoothed over a window of residues:    1
# The sum of all numbers in the file:   53208.6484
#COLUMNS S S  N N N N N N N N N N N N N N N N N N N N N N N N N N N N N N N N N N N N N N N N 
# RESID  RES            1           2           3           4           5           6           7           8           9          10          11          12          13          14          15          16          17          18          19          20          21          22          23          24          25          26          27          28          29          30          31          32          33          34          35          36          37          38          39     TOTAL

     1  MET       1.5         4.6         3.5        0.83        0.13         0.0         0.0         0.0         26.         22.         0.0         0.0        0.35         36.        0.21E-01     30.         0.0         0.0         0.0         0.0         0.0         0.0         0.0         0.0         18.         0.0         0.0         0.0         0.0         0.0         0.0         0.0         0.0         0.0         0.0         0.0         0.0         0.0         0.0        0.14E+03
     2  GLU       2.6         9.9         8.6         3.1        0.50         0.0         0.0         0.0         0.0         0.0         0.0         0.0         5.0         39.        0.25         24.         0.0         0.0         0.0         0.0         0.0         0.0         0.0         0.0        0.11E+03     0.0         0.0         0.0         0.0         0.0         0.0         0.0         0.0         0.0         0.0         0.0         0.0         0.0         0.0        0.20E+03
     3  PRO       2.1         36.         4.5         2.5        0.36         0.0         0.0         0.0         0.0         0.0         0.0         0.0         4.9         1.2        0.57         6.0         0.0         0.0         0.0         0.0         0.0         0.0         0.0         0.0         46.         0.0         0.0         0.0         0.0         0.0         0.0         0.0         0.0         0.0         0.0         0.0         0.0         0.0         0.0        0.10E+03
     4  GLY       1.6         4.1        0.81        0.17         0.0         0.0         0.0         0.0         0.0         0.0         0.0         0.0         1.3         0.0         0.0         0.0         0.0         0.0         0.0         0.0         0.0         0.0         0.0         0.0        0.13E+03     0.0         0.0         0.0         0.0         0.0         0.0         0.0         0.0         0.0         0.0         0.0         0.0         0.0         0.0        0.14E+03
     5  ASN       1.7         5.8         8.8         1.4        0.91E-01     0.0         0.0         0.0         0.0         0.0         0.0         0.0         1.4         35.         4.7         0.0         0.0         0.0         0.0         0.0         0.0         0.0         0.0         0.0        0.20E+03     0.0         0.0         0.0         0.0         0.0         0.0         0.0         0.0         0.0         0.0         0.0         0.0         0.0         0.0        0.26E+03
     6  TYR       1.9         8.9         12.         2.4        0.20         0.0         0.0         0.0         0.0         0.0         0.0         0.0        0.45         51.         52.         0.0         0.0         0.0         0.0         0.0         0.0         0.0         0.0         0.0        0.25E+03     0.0         0.0         0.0         0.0         0.0         0.0         0.0         0.0         0.0         0.0         0.0         0.0         0.0         0.0        0.38E+03
     7  ALA       1.0         2.5         9.8         1.2         0.0         0.0         0.0         0.0         0.0         0.0         0.0         0.0        0.32         0.0         0.0         0.0         0.0         0.0         0.0         0.0         0.0         0.0         0.0         0.0        0.26E+03     0.0         0.0         0.0         0.0         0.0         0.0         0.0         0.0         0.0         0.0         0.0         0.0         0.0         0.0        0.28E+03
     8  THR      0.91         2.6         9.2         1.4         0.0         0.0         0.0         0.0         0.0         0.0         0.0         0.0        0.46         70.         0.0         0.0         0.0         0.0         0.0         0.0         0.0         0.0         0.0         0.0        0.22E+03     0.0         0.0         0.0         0.0         0.0         0.0         0.0         0.0         0.0         0.0         0.0         0.0         0.0         0.0        0.30E+03
     9  LEU       2.0         12.         9.6         4.4        0.51         0.0         0.0         0.0         0.0         0.0         0.0         0.0        0.38         42.        0.12         0.0         0.0         0.0         0.0         0.0         0.0         0.0         0.0         0.0        0.18E+03     0.0         0.0         0.0         0.0         0.0         0.0         0.0         0.0         0.0         0.0         0.0         0.0         0.0         0.0        0.26E+03
    10  ASP      0.62         2.5         9.3         1.1        0.32         0.0         0.0         0.0         0.0         0.0         0.0         0.0        0.11         40.         1.5         0.0         0.0         0.0         0.0         0.0         0.0         0.0         0.0         0.0        0.14E+03     0.0         0.0         0.0         0.0         0.0         0.0         0.0         0.0         0.0         0.0         0.0         0.0         0.0         0.0        0.19E+03
    11  GLY      0.13         2.5         1.9        0.23        0.22E-01     0.0         0.0         0.0         0.0         0.0         0.0         0.0        0.43         0.0         0.0         0.0         0.0         0.0         0.0         0.0         0.0         0.0         0.0         0.0         98.         0.0         0.0         0.0         0.0         0.0         0.0         0.0         0.0         0.0         0.0         0.0         0.0         0.0         0.0        0.10E+03
    12  ALA      0.35E-01     3.2         12.        0.91         0.0         0.0         0.0         0.0         0.0         0.0         0.0         0.0         1.7         0.0         0.0         0.0         0.0         0.0         0.0         0.0         0.0         0.0         0.0         0.0        0.25E+03     0.0         0.0         0.0         0.0         0.0         0.0         0.0         0.0         0.0         0.0         0.0         0.0         0.0         0.0        0.26E+03
    13  LYS      0.16         2.6         12.         1.2        0.49E-01     0.0         0.0         0.0         0.0         0.0         0.0         0.0         1.5         40.        0.20        0.57         23.         0.0         0.0         0.0         0.0         0.0         0.0         0.0        0.18E+03     0.0         0.0         0.0         0.0         0.0         0.0         0.0         0.0         0.0         0.0         0.0         0.0         0.0         0.0        0.26E+03
    14  ASP      0.19         3.1         11.         1.4        0.55E-01     0.0         0.0         0.0         0.0         0.0         0.0         0.0         1.3         38.         1.8         0.0         0.0         0.0         0.0         0.0         0.0         0.0         0.0         0.0        0.14E+03     0.0         0.0         0.0         0.0         0.0         0.0         0.0         0.0         0.0         0.0         0.0         0.0         0.0         0.0        0.20E+03
    15  ILE      0.62         4.0         12.         4.3        0.41         0.0         0.0         0.0         0.0         0.0         0.0         0.0         1.2         53.        0.56         0.0         0.0         0.0         0.0         0.0         0.0         0.0         0.0         0.0         52.         0.0         0.0         0.0         0.0         0.0         0.0         0.0         0.0         0.0         0.0         0.0         0.0         0.0         0.0        0.13E+03
    16  GLU      0.16         1.9         8.8         1.7         0.0         0.0         0.0         0.0         0.0         0.0         0.0         0.0        0.41         44.        0.28         24.         0.0         0.0         0.0         0.0         0.0         0.0         0.0         0.0        0.18E+03     0.0         0.0         0.0         0.0         0.0         0.0         0.0         0.0         0.0         0.0         0.0         0.0         0.0         0.0        0.27E+03
    17  GLY      0.31         1.6        0.28        0.22         0.0         0.0         0.0         0.0         0.0         0.0         0.0         0.0        0.41         0.0         0.0         0.0         0.0         0.0         0.0         0.0         0.0         0.0         0.0         0.0        0.14E+03     0.0         0.0         0.0         0.0         0.0         0.0         0.0         0.0         0.0         0.0         0.0         0.0         0.0         0.0        0.14E+03
    18  LEU      0.70         7.2         8.8         4.1         0.0         0.0         0.0         0.0         0.0         0.0         0.0         0.0        0.35         46.         38.         0.0         0.0         0.0         0.0         0.0         0.0         0.0         0.0         0.0        0.17E+03     0.0         0.0         0.0         0.0         0.0         0.0         0.0         0.0         0.0         0.0         0.0         0.0         0.0         0.0        0.27E+03
    19  LEU       1.8         16.         6.4         4.9        0.47         0.0         0.0         0.0         0.0         0.0         0.0         0.0        0.55         41.        0.29         0.0         0.0         0.0         0.0         0.0         0.0         0.0         0.0         0.0        0.19E+03     0.0         0.0         0.0         0.0         0.0         0.0         0.0         0.0         0.0         0.0         0.0         0.0         0.0         0.0        0.26E+03
    20  GLY      0.10         1.8        0.27E-03    0.59        0.50         0.0         0.0         0.0         0.0         0.0         0.0         0.0         1.0         0.0         0.0         0.0         0.0         0.0         0.0         0.0         0.0         0.0         0.0         0.0        0.16E+03     0.0         0.0         0.0         0.0         0.0         0.0         0.0         0.0         0.0         0.0         0.0         0.0         0.0         0.0        0.17E+03
    21  ALA      0.14         1.9         5.9         1.5        0.25E-01     0.0         0.0         0.0         0.0         0.0         0.0         0.0        0.83         0.0         0.0         0.0         0.0         0.0         0.0         0.0         0.0         0.0         0.0         0.0        0.20E+03     0.0         0.0         0.0         0.0         0.0         0.0         0.0         0.0         0.0         0.0         0.0         0.0         0.0         0.0        0.21E+03
    22  GLY      0.25         1.1         0.0        0.27         0.0         0.0         0.0         0.0         0.0         0.0         0.0         0.0        0.46         0.0         0.0         0.0         0.0         0.0         0.0         0.0         0.0         0.0         0.0         0.0         89.         0.0         0.0         0.0         0.0         0.0         0.0         0.0         0.0         0.0         0.0         0.0         0.0         0.0         0.0         91.    
    23  GLY      0.43         3.3         0.0        0.14E-01     0.0         0.0         0.0         0.0         0.0         0.0         0.0         0.0        0.43         0.0         0.0         0.0         0.0         0.0         0.0         0.0         0.0         0.0         0.0         0.0         63.         0.0         0.0         0.0         0.0         0.0         0.0         0.0         0.0         0.0         0.0         0.0         0.0         0.0         0.0         67.    
    24  GLY      0.40         3.4        0.40E-02    0.42E-01     0.0         0.0         0.0         0.0         0.0         0.0         0.0         0.0        0.55         0.0         0.0         0.0         0.0         0.0         0.0         0.0         0.0         0.0         0.0         0.0         44.         0.0         0.0         0.0         0.0         0.0         0.0         0.0         0.0         0.0         0.0         0.0         0.0         0.0         0.0         49.    
    25  ARG      0.82         5.4         5.5         1.6        0.22         0.0         0.0         0.0         0.0         0.0         0.0         0.0         1.0        0.30         26.        0.87E-02    0.97E-01     0.0         0.0         0.0         0.0         0.0         0.0         0.0         47.         0.0         0.0         0.0         0.0         0.0         0.0         0.0         0.0         0.0         0.0         0.0         0.0         0.0         0.0         88.    
    26  ASN       1.3         5.2         12.         1.9        0.22         0.0         0.0         0.0         0.0         0.0         0.0         0.0         2.0        0.70         1.7         0.0         0.0         0.0         0.0         0.0         0.0         0.0         0.0         0.0        0.20E+03     0.0         0.0         0.0         0.0         0.0         0.0         0.0         0.0         0.0         0.0         0.0         0.0         0.0         0.0        0.23E+03
    27  LEU       2.1         12.         13.         4.7        0.59         0.0         0.0         0.0         0.0         0.0         0.0         0.0         1.5         42.        0.12         0.0         0.0         0.0         0.0         0.0         0.0         0.0         0.0         0.0        0.17E+03     0.0         0.0         0.0         0.0         0.0         0.0         0.0         0.0         0.0         0.0         0.0         0.0         0.0         0.0        0.25E+03
    28  VAL       1.5         4.5         12.         1.4        0.13         0.0         0.0         0.0         0.0         0.0         0.0         0.0        0.81        0.83         0.0         0.0         0.0         0.0         0.0         0.0         0.0         0.0         0.0         0.0         63.         0.0         0.0         0.0         0.0         0.0         0.0         0.0         0.0         0.0         0.0         0.0         0.0         0.0         0.0         83.    
    29  ALA       1.4         2.9         12.         1.1        0.83E-01     0.0         0.0         0.0         0.0         0.0         0.0         0.0         1.1         0.0         0.0         0.0         0.0         0.0         0.0         0.0         0.0         0.0         0.0         0.0        0.24E+03     0.0         0.0         0.0         0.0         0.0         0.0         0.0         0.0         0.0         0.0         0.0         0.0         0.0         0.0        0.26E+03
    30  HIS       2.4         5.8         11.         1.4         0.0         0.0         0.0         0.0         0.0         0.0         0.0         0.0        0.40        0.45        0.19         0.0         0.0         0.0         0.0         0.0         0.0         0.0         0.0         0.0        0.22E+03     0.0         0.0         0.0         0.0         0.0         0.0         0.0         0.0         0.0         0.0         0.0         0.0         0.0         0.0        0.24E+03
    31  SER       1.6         6.2         10.         1.6         0.0         0.0         0.0         0.0         0.0         0.0         0.0         0.0        0.76         42.         0.0         0.0         0.0         0.0         0.0         0.0         0.0         0.0         0.0         0.0        0.15E+03     0.0         0.0         0.0         0.0         0.0         0.0         0.0         0.0         0.0         0.0         0.0         0.0         0.0         0.0        0.21E+03
    32  PRO       1.9         26.         6.7        0.83         0.0         0.0         0.0         0.0         0.0         0.0         0.0         0.0         1.1         23.         35.         33.         0.0         0.0         0.0         0.0         0.0         0.0         0.0         0.0         56.         0.0         0.0         0.0         0.0         0.0         0.0         0.0         0.0         0.0         0.0         0.0         0.0         0.0         0.0        0.18E+03
    33  LEU       2.1         9.0         8.4         4.5         0.0         0.0         0.0         0.0         0.0         0.0         0.0         0.0        0.56        0.62         37.         0.0         0.0         0.0         0.0         0.0         0.0         0.0         0.0         0.0        0.19E+03     0.0         0.0         0.0         0.0         0.0         0.0         0.0         0.0         0.0         0.0         0.0         0.0         0.0         0.0        0.25E+03
    34  THR       2.0         4.8         7.8         1.5         0.0         0.0         0.0         0.0         0.0         0.0         0.0         0.0        0.42         70.         0.0         0.0         0.0         0.0         0.0         0.0         0.0         0.0         0.0         0.0        0.18E+03     0.0         0.0         0.0         0.0         0.0         0.0         0.0         0.0         0.0         0.0         0.0         0.0         0.0         0.0        0.27E+03
    35  SER       1.4         5.9         15.         2.0        0.21         0.0         0.0         0.0         16.         31.         0.0         0.0        0.48        0.28         0.0         0.0         0.0         0.0         0.0         0.0         0.0         0.0         4.7         0.0         70.         0.0         0.0         0.0         0.0         0.0         0.0         0.0         0.0         0.0         0.0         0.0         0.0         0.0         0.0        0.15E+03
    36  HIS       2.1         14.         8.8         3.8        0.69         0.0         0.0         0.0         21.         28.         0.0         0.0         3.6         1.3         14.         0.0         0.0         0.0         0.0         0.0         0.0         0.0         4.7         0.0        0.17E+03     0.0         0.0         0.0         0.0         0.0         0.0         0.0         0.0         0.0         0.0         0.0         0.0         0.0         0.0        0.27E+03
    37  PRO       1.5         28.         8.0         3.0         1.3         0.0         0.0         0.0         0.0         0.0         0.0         0.0         5.5         23.         35.         33.         0.0         0.0         0.0         0.0         0.0         0.0         0.0         0.0         72.         0.0         0.0         0.0         0.0         0.0         0.0         0.0         0.0         0.0         0.0         0.0         0.0         0.0         0.0        0.21E+03
    38  ALA       1.2         9.9         8.5         2.4         1.7         0.0         0.0         0.0         0.0         0.0         0.0         0.0         8.7         0.0         0.0         0.0         0.0         0.0         0.0         0.0         0.0         0.0         0.0         0.0        0.20E+03     0.0         0.0         0.0         0.0         0.0         0.0         0.0         0.0         0.0         0.0         0.0         0.0         0.0         0.0        0.23E+03
    39  ALA       1.4         17.         12.         3.0        0.56         0.0         0.0         0.0         0.0         0.0         0.0         0.0         8.8         0.0         0.0         0.0         0.0         0.0         0.0         0.0         0.0         0.0         0.0         0.0        0.18E+03     0.0         0.0         0.0         0.0         0.0         0.0         0.0         0.0         0.0         0.0         0.0         0.0         0.0         0.0        0.23E+03
    40  PRO      0.88         31.         7.3         3.0        0.54         0.0         0.0         0.0         0.0         0.0         0.0         0.0         5.0         1.0         1.3         4.0         0.0         0.0         0.0         0.0         0.0         0.0         0.0         0.0         65.         0.0         0.0         0.0         0.0         0.0         0.0         0.0         0.0         0.0         0.0         0.0         0.0         0.0         0.0        0.12E+03
    41  THR      0.74         7.4         4.9         1.6         0.0         0.0         0.0         0.0         0.0         0.0         0.0         0.0         3.4         65.         0.0         0.0         0.0         0.0         0.0         0.0         0.0         0.0         0.0         0.0        0.15E+03     0.0         0.0         0.0         0.0         0.0         0.0         0.0         0.0         0.0         0.0         0.0         0.0         0.0         0.0        0.23E+03
    42  LEU      0.96         7.7         3.6         5.7        0.48         0.0         0.0         0.0         0.0         0.0         0.0         0.0         1.6        0.80E-01     38.         0.0         0.0         0.0         0.0         0.0         0.0         0.0         0.0         0.0        0.15E+03     0.0         0.0         0.0         0.0         0.0         0.0         0.0         0.0         0.0         0.0         0.0         0.0         0.0         0.0        0.21E+03
    43  MET       1.1         9.6         8.8         2.4        0.57         0.0         0.0         0.0         18.         36.         0.0         0.0         5.8        0.36E-02    0.32E-01    0.28         0.0         0.0         0.0         0.0         0.0         0.0         0.0         0.0         34.         1.4         0.0         0.0         0.0         0.0         0.0         0.0         0.0         0.0         0.0         0.0         0.0         0.0         0.0        0.12E+03
    44  PRO      0.79         37.         7.3         1.4        0.54         0.0         0.0         0.0         0.0         0.0         0.0         0.0         5.8         1.6         1.7         4.3         0.0         0.0         0.0         0.0         0.0         0.0         0.0         0.0         34.         0.0         0.0         0.0         0.0         0.0         0.0         0.0         0.0         0.0         0.0         0.0         0.0         0.0         0.0         94.    
    45  ALA      0.37         8.3         1.3         1.4        0.39         0.0         0.0         0.0         0.0         0.0         0.0         0.0         1.4         0.0         0.0         0.0         0.0         0.0         0.0         0.0         0.0         0.0         0.0         0.0        0.13E+03     0.0         0.0         0.0         0.0         0.0         0.0         0.0         0.0         0.0         0.0         0.0         0.0         0.0         0.0        0.14E+03
    46  VAL      0.46         3.7         4.3         1.1        0.25         0.0         0.0         0.0         0.0         0.0         0.0         0.0         2.0        0.57         0.0         0.0         0.0         0.0         0.0         0.0         0.0         0.0         0.0         0.0        0.10E+03     0.0         0.0         0.0         0.0         0.0         0.0         0.0         0.0         0.0         0.0         0.0         0.0         0.0         0.0        0.12E+03
    47  ASN      0.66         4.9         10.        0.73        0.19         0.0         0.0         0.0         0.0         0.0         0.0         0.0         2.4         34.         2.4         0.0         0.0         0.0         0.0         0.0         0.0         0.0         0.0         0.0        0.18E+03     0.0         0.0         0.0         0.0         0.0         0.0         0.0         0.0         0.0         0.0         0.0         0.0         0.0         0.0        0.24E+03
    48  TYR       1.3         8.1         18.         2.3        0.37         0.0         0.0         0.0         0.0         0.0         0.0         0.0         1.0        0.43        0.12         0.0         0.0         0.0         0.0         0.0         0.0         0.0         0.0         0.0        0.30E+03     0.0         0.0         0.0         0.0         0.0         0.0         0.0         0.0         0.0         0.0         0.0         0.0         0.0         0.0        0.33E+03
    49  ALA      0.74         5.7         6.7         1.5        0.35         0.0         0.0         0.0         0.0         0.0         0.0         0.0         1.9         0.0         0.0         0.0         0.0         0.0         0.0         0.0         0.0         0.0         0.0         0.0        0.22E+03     0.0         0.0         0.0         0.0         0.0         0.0         0.0         0.0         0.0         0.0         0.0         0.0         0.0         0.0        0.23E+03
    50  PRO       1.3         29.         7.7         2.3        0.10         0.0         0.0         0.0         0.0         0.0         0.0         0.0         2.5        0.41        0.85         5.5         0.0         0.0         0.0         0.0         0.0         0.0         0.0         0.0         42.         0.0         0.0         0.0         0.0         0.0         0.0         0.0         0.0         0.0         0.0         0.0         0.0         0.0         0.0         92.    
    51  LEU      0.72         9.4         7.6         6.6        0.37         0.0         0.0         0.0         22.         36.         0.0         0.0         3.9         57.         45.         0.0         0.0         0.0         0.0         0.0         0.0         0.0         0.0         0.0         56.         3.8         0.0         0.0         0.0         0.0         0.0         0.0         0.0         0.0         0.0         0.0         0.0         0.0         0.0        0.25E+03
    52  ASP      0.53         6.3         16.         1.8        0.52         0.0         0.0         0.0         0.0         0.0         0.0         0.0         4.0        0.44         1.6         0.0         0.0         0.0         0.0         0.0         0.0         0.0         0.0         0.0        0.14E+03     0.0         0.0         0.0         0.0         0.0         0.0         0.0         0.0         0.0         0.0         0.0         0.0         0.0         0.0        0.17E+03
    53  LEU       1.9         12.         14.         5.0        0.74         0.0         0.0         0.0         0.0         0.0         0.0         0.0         2.3         45.         36.         0.0         0.0         0.0         0.0         0.0         0.0         0.0         0.0         0.0        0.17E+03     0.0         0.0         0.0         0.0         0.0         0.0         0.0         0.0         0.0         0.0         0.0         0.0         0.0         0.0        0.29E+03
    54  PRO       1.9         32.         7.1         1.9        0.36         0.0         0.0         0.0         0.0         0.0         0.0         0.0         4.2         10.         6.1        0.26E-01     0.0         0.0         0.0         0.0         0.0         0.0         0.0         0.0         43.         0.0         0.0         0.0         0.0         0.0         0.0         0.0         0.0         0.0         0.0         0.0         0.0         0.0         0.0        0.11E+03
    55  GLY      0.53         9.2         2.6        0.22        0.37         0.0         0.0         0.0         0.0         0.0         0.0         0.0         3.2         0.0         0.0         0.0         0.0         0.0         0.0         0.0         0.0         0.0         0.0         0.0         63.         0.0         0.0         0.0         0.0         0.0         0.0         0.0         0.0         0.0         0.0         0.0         0.0         0.0         0.0         79.    
    56  SER      0.62         11.         11.         1.2        0.16         0.0         0.0         0.0         0.0         0.0         0.0         0.0         2.8         38.         0.0         0.0         0.0         0.0         0.0         0.0         0.0         0.0         0.0         0.0        0.16E+03     0.0         0.0         0.0         0.0         0.0         0.0         0.0         0.0         0.0         0.0         0.0         0.0         0.0         0.0        0.23E+03
    57  ALA      0.34         6.7         13.        0.98        0.39         0.0         0.0         0.0         0.0         0.0         0.0         0.0         2.8         0.0         0.0         0.0         0.0         0.0         0.0         0.0         0.0         0.0         0.0         0.0        0.21E+03     0.0         0.0         0.0         0.0         0.0         0.0         0.0         0.0         0.0         0.0         0.0         0.0         0.0         0.0        0.23E+03
    58  GLU       2.7         19.         15.         6.7         2.0         0.0         0.0         0.0         23.         44.         0.0         0.0         2.6         1.7         30.         4.8         0.0         0.0         0.0         0.0         0.0         0.0         0.0         0.0        0.19E+03     2.5         0.0         0.0         0.0         0.0         0.0         0.0         0.0         0.0         0.0         0.0         0.0         0.0         0.0        0.34E+03
    59  PRO       4.2         44.         7.6        0.68         1.3         0.0         0.0         0.0         0.0         0.0         0.0         0.0         6.6         3.7         2.2         1.9         0.0         0.0         0.0         0.0         0.0         0.0         0.0         0.0        0.10E+03     0.0         0.0         0.0         0.0         0.0         0.0         0.0         0.0         0.0         0.0         0.0         0.0         0.0         0.0        0.17E+03
    60  PRO       2.1         41.         9.6         1.0         1.3         0.0         0.0         0.0         0.0         0.0         0.0         0.0         6.1        0.60        0.51         4.8         0.0         0.0         0.0         0.0         0.0         0.0         0.0         0.0         45.         0.0         0.0         0.0         0.0         0.0         0.0         0.0         0.0         0.0         0.0         0.0         0.0         0.0         0.0        0.11E+03
    61  LYS      0.27         11.         20.        0.93        0.14         0.0         0.0         0.0         0.0         0.0         0.0         0.0         2.4         36.        0.34        0.46        0.88E-04     0.0         0.0         0.0         0.0         0.0         0.0         0.0        0.18E+03     0.0         0.0         0.0         0.0         0.0         0.0         0.0         0.0         0.0         0.0         0.0         0.0         0.0         0.0        0.25E+03
    62  GLN      0.38         6.7         13.         1.2        0.27E-01     0.0         0.0         0.0         0.0         0.0         0.0         0.0         2.1         40.        0.22         7.5         0.0         0.0         0.0         0.0         0.0         0.0         0.0         0.0        0.23E+03     0.0         0.0         0.0         0.0         0.0         0.0         0.0         0.0         0.0         0.0         0.0         0.0         0.0         0.0        0.30E+03
    63  CYS      0.15         4.2         9.9         1.0         0.0         0.0         0.0         0.0         0.0         0.0         0.0         0.0         1.9         38.         0.0         0.0         0.0         0.0         0.0         0.0         0.0         0.0         0.0         0.0         59.         0.0         0.0         0.0         0.0         0.0         0.0         0.0         0.0         0.0         0.0         0.0         0.0         0.0         0.0        0.11E+03
    64  HIS       1.2         9.1         9.5         1.4        0.29         0.0         0.0         0.0         0.0         0.0         0.0         0.0         1.3         37.         31.         0.0         0.0         0.0         0.0         0.0         0.0         0.0         0.0         0.0        0.12E+03     0.0         0.0         0.0         0.0         0.0         0.0         0.0         0.0         0.0         0.0         0.0         0.0         0.0         0.0        0.21E+03
    65  PRO      0.98         29.         11.         2.8        0.70         0.0         0.0         0.0         0.0         0.0         0.0         0.0        0.91        0.82        0.80         5.9         0.0         0.0         0.0         0.0         0.0         0.0         0.0         0.0         33.         0.0         0.0         0.0         0.0         0.0         0.0         0.0         0.0         0.0         0.0         0.0         0.0         0.0         0.0         86.    
    66  CYS      0.78         11.         14.         1.9        0.42         0.0         0.0         0.0         0.0         0.0         0.0         0.0         1.8         42.         0.0         0.0         0.0         0.0         0.0         0.0         0.0         0.0         0.0         0.0         22.         0.0         0.0         0.0         0.0         0.0         0.0         0.0         0.0         0.0         0.0         0.0         0.0         0.0         0.0         95.    
    67  PRO       1.0         26.         5.6        0.68         0.0         0.0         0.0         0.0         0.0         0.0         0.0         0.0         1.7         7.0         4.0        0.84         0.0         0.0         0.0         0.0         0.0         0.0         0.0         0.0         21.         0.0         0.0         0.0         0.0         0.0         0.0         0.0         0.0         0.0         0.0         0.0         0.0         0.0         0.0         68.    
    68  GLY      0.44         2.8        0.68        0.34         0.0         0.0         0.0         0.0         0.0         0.0         0.0         0.0        0.89         0.0         0.0         0.0         0.0         0.0         0.0         0.0         0.0         0.0         0.0         0.0         61.         0.0         0.0         0.0         0.0         0.0         0.0         0.0         0.0         0.0         0.0         0.0         0.0         0.0         0.0         66.    
    69  VAL      0.48         6.6         7.8         1.4        0.39E-01     0.0         0.0         0.0         0.0         0.0         0.0         0.0         1.6        0.24         0.0         0.0         0.0         0.0         0.0         0.0         0.0         0.0         0.0         0.0         16.         0.0         0.0         0.0         0.0         0.0         0.0         0.0         0.0         0.0         0.0         0.0         0.0         0.0         0.0         34.    
    70  PRO      0.91         27.         6.9         1.1        0.39E-01     0.0         0.0         0.0         0.0         0.0         0.0         0.0        0.82         6.9         3.9        0.84         0.0         0.0         0.0         0.0         0.0         0.0         0.0         0.0         35.         0.0         0.0         0.0         0.0         0.0         0.0         0.0         0.0         0.0         0.0         0.0         0.0         0.0         0.0         83.    
    71  GLN      0.12         2.1         7.4         1.2         0.0         0.0         0.0         0.0         0.0         0.0         0.0         0.0        0.31        0.72         39.         1.4         0.0         0.0         0.0         0.0         0.0         0.0         0.0         0.0        0.18E+03     0.0         0.0         0.0         0.0         0.0         0.0         0.0         0.0         0.0         0.0         0.0         0.0         0.0         0.0        0.24E+03
    72  GLY      0.12        0.11         1.2        0.28         0.0         0.0         0.0         0.0         0.0         0.0         0.0         0.0        0.29         0.0         0.0         0.0         0.0         0.0         0.0         0.0         0.0         0.0         0.0         0.0        0.14E+03     0.0         0.0         0.0         0.0         0.0         0.0         0.0         0.0         0.0         0.0         0.0         0.0         0.0         0.0        0.15E+03
    73  THR      0.14         1.4         7.9         1.2         0.0         0.0         0.0         0.0         0.0         0.0         0.0         0.0        0.29         70.         0.0         0.0         0.0         0.0         0.0         0.0         0.0         0.0         0.0         0.0        0.18E+03     0.0         0.0         0.0         0.0         0.0         0.0         0.0         0.0         0.0         0.0         0.0         0.0         0.0         0.0        0.26E+03
    74  SER      0.16         4.3         8.8         1.6         0.0         0.0         0.0         0.0         0.0         0.0         0.0         0.0        0.76        0.26         0.0         0.0         0.0         0.0         0.0         0.0         0.0         0.0         0.0         0.0         96.         0.0         0.0         0.0         0.0         0.0         0.0         0.0         0.0         0.0         0.0         0.0         0.0         0.0         0.0        0.11E+03
    75  PRO      0.81         26.         7.0         1.1         0.0         0.0         0.0         0.0         0.0         0.0         0.0         0.0         1.1         6.6         3.7        0.91         0.0         0.0         0.0         0.0         0.0         0.0         0.0         0.0         52.         0.0         0.0         0.0         0.0         0.0         0.0         0.0         0.0         0.0         0.0         0.0         0.0         0.0         0.0        0.10E+03
    76  ALA      0.16         5.0         9.4         1.4         0.0         0.0         0.0         0.0         0.0         0.0         0.0         0.0         1.1         0.0         0.0         0.0         0.0         0.0         0.0         0.0         0.0         0.0         0.0         0.0        0.20E+03     0.0         0.0         0.0         0.0         0.0         0.0         0.0         0.0         0.0         0.0         0.0         0.0         0.0         0.0        0.22E+03
    77  PRO      0.82         26.         6.8         1.2         0.0         0.0         0.0         0.0         0.0         0.0         0.0         0.0         1.0         6.8         3.9        0.84         0.0         0.0         0.0         0.0         0.0         0.0         0.0         0.0         41.         0.0         0.0         0.0         0.0         0.0         0.0         0.0         0.0         0.0         0.0         0.0         0.0         0.0         0.0         89.    
    78  VAL      0.19         4.4         9.3         1.5         0.0         0.0         0.0         0.0         0.0         0.0         0.0         0.0        0.70        0.20         0.0         0.0         0.0         0.0         0.0         0.0         0.0         0.0         0.0         0.0         4.8         0.0         0.0         0.0         0.0         0.0         0.0         0.0         0.0         0.0         0.0         0.0         0.0         0.0         0.0         21.    
    79  PRO      0.41         25.         6.9         1.1         0.0         0.0         0.0         0.0         0.0         0.0         0.0         0.0        0.99         24.         35.         32.         0.0         0.0         0.0         0.0         0.0         0.0         0.0         0.0         38.         0.0         0.0         0.0         0.0         0.0         0.0         0.0         0.0         0.0         0.0         0.0         0.0         0.0         0.0        0.16E+03
    80  TYR      0.64         7.7         11.         1.3         0.0         0.0         0.0         0.0         0.0         0.0         0.0         0.0         1.2         49.        0.21         0.0         0.0         0.0         0.0         0.0         0.0         0.0         0.0         0.0        0.21E+03     0.0         0.0         0.0         0.0         0.0         0.0         0.0         0.0         0.0         0.0         0.0         0.0         0.0         0.0        0.28E+03
    81  GLY      0.26         2.0         1.1        0.27         0.0         0.0         0.0         0.0         0.0         0.0         0.0         0.0        0.85         0.0         0.0         0.0         0.0         0.0         0.0         0.0         0.0         0.0         0.0         0.0        0.15E+03     0.0         0.0         0.0         0.0         0.0         0.0         0.0         0.0         0.0         0.0         0.0         0.0         0.0         0.0        0.15E+03
    82  TYR      0.64         5.8         12.         1.9         0.0         0.0         0.0         0.0         0.0         0.0         0.0         0.0        0.73         49.        0.65         0.0         0.0         0.0         0.0         0.0         0.0         0.0         0.0         0.0        0.24E+03     0.0         0.0         0.0         0.0         0.0         0.0         0.0         0.0         0.0         0.0         0.0         0.0         0.0         0.0        0.31E+03
    83  PHE      0.71         5.6         10.         1.7        0.13E-01     0.0         0.0         0.0         0.0         0.0         0.0         0.0        0.75         45.        0.30         0.0         0.0         0.0         0.0         0.0         0.0         0.0         0.0         0.0        0.22E+03     0.0         0.0         0.0         0.0         0.0         0.0         0.0         0.0         0.0         0.0         0.0         0.0         0.0         0.0        0.28E+03
    84  GLY      0.36        0.97         0.0        0.25        0.13E-01     0.0         0.0         0.0         0.0         0.0         0.0         0.0        0.76         0.0         0.0         0.0         0.0         0.0         0.0         0.0         0.0         0.0         0.0         0.0        0.12E+03     0.0         0.0         0.0         0.0         0.0         0.0         0.0         0.0         0.0         0.0         0.0         0.0         0.0         0.0        0.12E+03
    85  GLY      0.40        0.73         0.0        0.98E-02     0.0         0.0         0.0         0.0         0.0         0.0         0.0         0.0        0.73         0.0         0.0         0.0         0.0         0.0         0.0         0.0         0.0         0.0         0.0         0.0         96.         0.0         0.0         0.0         0.0         0.0         0.0         0.0         0.0         0.0         0.0         0.0         0.0         0.0         0.0         98.    
    86  GLY      0.51        0.53         1.1         0.0         0.0         0.0         0.0         0.0         0.0         0.0         0.0         0.0        0.54         0.0         0.0         0.0         0.0         0.0         0.0         0.0         0.0         0.0         0.0         0.0        0.12E+03     0.0         0.0         0.0         0.0         0.0         0.0         0.0         0.0         0.0         0.0         0.0         0.0         0.0         0.0        0.12E+03
    87  TYR      0.72         5.5         12.         1.4         0.0         0.0         0.0         0.0         0.0         0.0         0.0         0.0        0.79         49.        0.40         0.0         0.0         0.0         0.0         0.0         0.0         0.0         0.0         0.0        0.24E+03     0.0         0.0         0.0         0.0         0.0         0.0         0.0         0.0         0.0         0.0         0.0         0.0         0.0         0.0        0.31E+03
    88  TYR      0.62         5.8         13.         1.5         0.0         0.0         0.0         0.0         0.0         0.0         0.0         0.0        0.92         49.        0.43         0.0         0.0         0.0         0.0         0.0         0.0         0.0         0.0         0.0        0.21E+03     0.0         0.0         0.0         0.0         0.0         0.0         0.0         0.0         0.0         0.0         0.0         0.0         0.0         0.0        0.29E+03
    89  SER      0.40         1.9         10.         1.0         0.0         0.0         0.0         0.0         0.0         0.0         0.0         0.0        0.89         38.         0.0         0.0         0.0         0.0         0.0         0.0         0.0         0.0         0.0         0.0        0.14E+03     0.0         0.0         0.0         0.0         0.0         0.0         0.0         0.0         0.0         0.0         0.0         0.0         0.0         0.0        0.19E+03
    90  CYS      0.43         1.7         10.         1.0         0.0         0.0         0.0         0.0         0.0         0.0         0.0         0.0        0.94         42.         0.0         0.0         0.0         0.0         0.0         0.0         0.0         0.0         0.0         0.0         52.         0.0         0.0         0.0         0.0         0.0         0.0         0.0         0.0         0.0         0.0         0.0         0.0         0.0         0.0        0.11E+03
    91  ARG      0.56         2.2         11.         1.1         0.0         0.0         0.0         0.0         0.0         0.0         0.0         0.0         1.0         35.         27.        0.28E-01     43.         0.0         0.0         0.0         0.0         0.0         0.0         0.0        0.18E+03     0.0         0.0         0.0         0.0         0.0         0.0         0.0         0.0         0.0         0.0         0.0         0.0         0.0         0.0        0.30E+03
    92  VAL      0.44         2.0         11.         1.4         0.0         0.0         0.0         0.0         0.0         0.0         0.0         0.0         1.2        0.20         0.0         0.0         0.0         0.0         0.0         0.0         0.0         0.0         0.0         0.0         52.         0.0         0.0         0.0         0.0         0.0         0.0         0.0         0.0         0.0         0.0         0.0         0.0         0.0         0.0         68.    
    93  SER      0.48         1.8         11.         1.1         0.0         0.0         0.0         0.0         0.0         0.0         0.0         0.0         1.1         37.         0.0         0.0         0.0         0.0         0.0         0.0         0.0         0.0         0.0         0.0        0.15E+03     0.0         0.0         0.0         0.0         0.0         0.0         0.0         0.0         0.0         0.0         0.0         0.0         0.0         0.0        0.20E+03
    94  ARG      0.36         1.7         11.         1.1         0.0         0.0         0.0         0.0         0.0         0.0         0.0         0.0         1.3        0.94E-01     26.         34.         23.         0.0         0.0         0.0         0.0         0.0         0.0         0.0        0.22E+03     0.0         0.0         0.0         0.0         0.0         0.0         0.0         0.0         0.0         0.0         0.0         0.0         0.0         0.0        0.32E+03
    95  SER      0.48         1.8         11.        0.92         0.0         0.0         0.0         0.0         0.0         0.0         0.0         0.0         1.2         38.         0.0         0.0         0.0         0.0         0.0         0.0         0.0         0.0         0.0         0.0        0.16E+03     0.0         0.0         0.0         0.0         0.0         0.0         0.0         0.0         0.0         0.0         0.0         0.0         0.0         0.0        0.21E+03
    96  SER      0.32         2.0         11.         1.1         0.0         0.0         0.0         0.0         0.0         0.0         0.0         0.0         1.3        0.13         0.0         0.0         0.0         0.0         0.0         0.0         0.0         0.0         0.0         0.0        0.12E+03     0.0         0.0         0.0         0.0         0.0         0.0         0.0         0.0         0.0         0.0         0.0         0.0         0.0         0.0        0.14E+03
    97  LEU      0.62         6.9         9.9         4.2        0.31E-02     0.0         0.0         0.0         0.0         0.0         0.0         0.0         1.3        0.53E-01    0.35E-01     0.0         0.0         0.0         0.0         0.0         0.0         0.0         0.0         0.0        0.21E+03     0.0         0.0         0.0         0.0         0.0         0.0         0.0         0.0         0.0         0.0         0.0         0.0         0.0         0.0        0.23E+03
    98  LYS      0.35         5.5         12.         1.3         0.0         0.0         0.0         0.0         0.0         0.0         0.0         0.0         1.4        0.96E-01     50.        0.70E-01    0.95E-02     0.0         0.0         0.0         0.0         0.0         0.0         0.0        0.15E+03     0.0         0.0         0.0         0.0         0.0         0.0         0.0         0.0         0.0         0.0         0.0         0.0         0.0         0.0        0.22E+03
    99  PRO      0.92         28.         5.7         1.2        0.31E-02     0.0         0.0         0.0         0.0         0.0         0.0         0.0         2.2         7.0         4.0        0.81         0.0         0.0         0.0         0.0         0.0         0.0         0.0         0.0         97.         0.0         0.0         0.0         0.0         0.0         0.0         0.0         0.0         0.0         0.0         0.0         0.0         0.0         0.0        0.15E+03
   100  CYS      0.21         4.0         7.4         1.6         0.0         0.0         0.0         0.0         0.0         0.0         0.0         0.0         2.3         42.         0.0         0.0         0.0         0.0         0.0         0.0         0.0         0.0         0.0         0.0         57.         0.0         0.0         0.0         0.0         0.0         0.0         0.0         0.0         0.0         0.0         0.0         0.0         0.0         0.0        0.11E+03
   101  ALA      0.26         4.2         10.        0.90         0.0         0.0         0.0         0.0         0.0         0.0         0.0         0.0         1.1         0.0         0.0         0.0         0.0         0.0         0.0         0.0         0.0         0.0         0.0         0.0        0.23E+03     0.0         0.0         0.0         0.0         0.0         0.0         0.0         0.0         0.0         0.0         0.0         0.0         0.0         0.0        0.25E+03
   102  GLN      0.29         3.0         10.         1.7         0.0         0.0         0.0         0.0         0.0         0.0         0.0         0.0         1.0         40.        0.21         10.         0.0         0.0         0.0         0.0         0.0         0.0         0.0         0.0        0.22E+03     0.0         0.0         0.0         0.0         0.0         0.0         0.0         0.0         0.0         0.0         0.0         0.0         0.0         0.0        0.29E+03
   103  ALA      0.31         2.7         11.        0.97         0.0         0.0         0.0         0.0         0.0         0.0         0.0         0.0         1.2         0.0         0.0         0.0         0.0         0.0         0.0         0.0         0.0         0.0         0.0         0.0        0.27E+03     0.0         0.0         0.0         0.0         0.0         0.0         0.0         0.0         0.0         0.0         0.0         0.0         0.0         0.0        0.29E+03
   104  ALA      0.26         2.2         11.         1.1         0.0         0.0         0.0         0.0         0.0         0.0         0.0         0.0         1.1         0.0         0.0         0.0         0.0         0.0         0.0         0.0         0.0         0.0         0.0         0.0        0.27E+03     0.0         0.0         0.0         0.0         0.0         0.0         0.0         0.0         0.0         0.0         0.0         0.0         0.0         0.0        0.29E+03
   105  THR      0.21         2.5         10.         1.4         0.0         0.0         0.0         0.0         0.0         0.0         0.0         0.0        0.91         65.         0.0         0.0         0.0         0.0         0.0         0.0         0.0         0.0         0.0         0.0        0.23E+03     0.0         0.0         0.0         0.0         0.0         0.0         0.0         0.0         0.0         0.0         0.0         0.0         0.0         0.0        0.31E+03
   106  LEU       1.3         9.7         11.         4.9        0.69         0.0         0.0         0.0         0.0         0.0         0.0         0.0        0.87         42.        0.14E-01     0.0         0.0         0.0         0.0         0.0         0.0         0.0         0.0         0.0        0.20E+03     0.0         0.0         0.0         0.0         0.0         0.0         0.0         0.0         0.0         0.0         0.0         0.0         0.0         0.0        0.27E+03
   107  ALA      0.14         2.0         11.         1.0        0.14E-02     0.0         0.0         0.0         0.0         0.0         0.0         0.0         1.1         0.0         0.0         0.0         0.0         0.0         0.0         0.0         0.0         0.0         0.0         0.0        0.26E+03     0.0         0.0         0.0         0.0         0.0         0.0         0.0         0.0         0.0         0.0         0.0         0.0         0.0         0.0        0.28E+03
   108  ALA      0.26         1.6         11.         1.0         0.0         0.0         0.0         0.0         0.0         0.0         0.0         0.0        0.94         0.0         0.0         0.0         0.0         0.0         0.0         0.0         0.0         0.0         0.0         0.0        0.27E+03     0.0         0.0         0.0         0.0         0.0         0.0         0.0         0.0         0.0         0.0         0.0         0.0         0.0         0.0        0.28E+03
   109  TYR      0.79         9.1         13.         3.1        0.59E-01     0.0         0.0         0.0         0.0         0.0         0.0         0.0        0.67         49.         1.9         0.0         0.0         0.0         0.0         0.0         0.0         0.0         0.0         0.0        0.19E+03     0.0         0.0         0.0         0.0         0.0         0.0         0.0         0.0         0.0         0.0         0.0         0.0         0.0         0.0        0.27E+03
   110  PRO      0.36         25.         7.0        0.94        0.59E-01     0.0         0.0         0.0         0.0         0.0         0.0         0.0        0.59         24.         35.         32.         0.0         0.0         0.0         0.0         0.0         0.0         0.0         0.0         66.         0.0         0.0         0.0         0.0         0.0         0.0         0.0         0.0         0.0         0.0         0.0         0.0         0.0         0.0        0.19E+03
   111  ALA      0.16         1.9         11.        0.91         0.0         0.0         0.0         0.0         0.0         0.0         0.0         0.0         1.1         0.0         0.0         0.0         0.0         0.0         0.0         0.0         0.0         0.0         0.0         0.0        0.23E+03     0.0         0.0         0.0         0.0         0.0         0.0         0.0         0.0         0.0         0.0         0.0         0.0         0.0         0.0        0.25E+03
   112  GLU      0.25         1.6         11.         1.3         0.0         0.0         0.0         0.0         0.0         0.0         0.0         0.0        0.95         44.        0.26         18.         0.0         0.0         0.0         0.0         0.0         0.0         0.0         0.0        0.19E+03     0.0         0.0         0.0         0.0         0.0         0.0         0.0         0.0         0.0         0.0         0.0         0.0         0.0         0.0        0.27E+03
   113  THR      0.16         4.8         10.         1.8         0.0         0.0         0.0         0.0         0.0         0.0         0.0         0.0         1.4        0.13         0.0         0.0         0.0         0.0         0.0         0.0         0.0         0.0         0.0         0.0        0.15E+03     0.0         0.0         0.0         0.0         0.0         0.0         0.0         0.0         0.0         0.0         0.0         0.0         0.0         0.0        0.17E+03
   114  PRO      0.76         26.         7.0         1.0         0.0         0.0         0.0         0.0         0.0         0.0         0.0         0.0         1.5         6.5         3.7        0.95         0.0         0.0         0.0         0.0         0.0         0.0         0.0         0.0         50.         0.0         0.0         0.0         0.0         0.0         0.0         0.0         0.0         0.0         0.0         0.0         0.0         0.0         0.0         97.    
   115  THR      0.19         2.4         11.         1.6        0.40E-01     0.0         0.0         0.0         0.0         0.0         0.0         0.0        0.84         66.         0.0         0.0         0.0         0.0         0.0         0.0         0.0         0.0         0.0         0.0        0.16E+03     0.0         0.0         0.0         0.0         0.0         0.0         0.0         0.0         0.0         0.0         0.0         0.0         0.0         0.0        0.24E+03
   116  ALA      0.16         1.4         9.8         1.1         0.0         0.0         0.0         0.0         0.0         0.0         0.0         0.0        0.92         0.0         0.0         0.0         0.0         0.0         0.0         0.0         0.0         0.0         0.0         0.0        0.24E+03     0.0         0.0         0.0         0.0         0.0         0.0         0.0         0.0         0.0         0.0         0.0         0.0         0.0         0.0        0.26E+03
   117  GLY      0.14        0.32         1.2        0.22         0.0         0.0         0.0         0.0         0.0         0.0         0.0         0.0         1.1         0.0         0.0         0.0         0.0         0.0         0.0         0.0         0.0         0.0         0.0         0.0        0.14E+03     0.0         0.0         0.0         0.0         0.0         0.0         0.0         0.0         0.0         0.0         0.0         0.0         0.0         0.0        0.14E+03
   118  GLU      0.21         1.6         10.        0.89         0.0         0.0         0.0         0.0         0.0         0.0         0.0         0.0        0.83        0.32E-01    0.23         24.         0.0         0.0         0.0         0.0         0.0         0.0         0.0         0.0        0.21E+03     0.0         0.0         0.0         0.0         0.0         0.0         0.0         0.0         0.0         0.0         0.0         0.0         0.0         0.0        0.25E+03
   119  GLU      0.29         1.8         9.9         1.2         0.0         0.0         0.0         0.0         0.0         0.0         0.0         0.0        0.95         39.         33.         24.         0.0         0.0         0.0         0.0         0.0         0.0         0.0         0.0        0.19E+03     0.0         0.0         0.0         0.0         0.0         0.0         0.0         0.0         0.0         0.0         0.0         0.0         0.0         0.0        0.30E+03
   120  TYR      0.81         11.         13.         2.8        0.21         0.0         0.0         0.0         0.0         0.0         0.0         0.0         1.8         49.         2.5         0.0         0.0         0.0         0.0         0.0         0.0         0.0         0.0         0.0        0.19E+03     0.0         0.0         0.0         0.0         0.0         0.0         0.0         0.0         0.0         0.0         0.0         0.0         0.0         0.0        0.27E+03
   121  PRO      0.90         29.         8.7         2.6        0.51         0.0         0.0         0.0         0.0         0.0         0.0         0.0         1.5        0.71        0.78         5.8         0.0         0.0         0.0         0.0         0.0         0.0         0.0         0.0        0.12E+03     0.0         0.0         0.0         0.0         0.0         0.0         0.0         0.0         0.0         0.0         0.0         0.0         0.0         0.0        0.17E+03
   122  SER       1.1         9.0         13.         4.1        0.53         0.0         0.0         0.0         0.0         0.0         0.0         0.0        0.66         1.6         0.0         0.0         0.0         0.0         0.0         0.0         0.0         0.0         0.0         0.0        0.12E+03     0.0         0.0         0.0         0.0         0.0         0.0         0.0         0.0         0.0         0.0         0.0         0.0         0.0         0.0        0.15E+03
   123  ARG      0.19         4.4         11.         1.5         0.0         0.0         0.0         0.0         0.0         0.0         0.0         0.0         1.3        0.58         27.         35.         24.         0.0         0.0         0.0         0.0         0.0         0.0         0.0        0.15E+03     0.0         0.0         0.0         0.0         0.0         0.0         0.0         0.0         0.0         0.0         0.0         0.0         0.0         0.0        0.25E+03
   124  PRO      0.84         26.         7.3         1.1         0.0         0.0         0.0         0.0         0.0         0.0         0.0         0.0         1.6         6.5         3.7        0.95         0.0         0.0         0.0         0.0         0.0         0.0         0.0         0.0         58.         0.0         0.0         0.0         0.0         0.0         0.0         0.0         0.0         0.0         0.0         0.0         0.0         0.0         0.0        0.11E+03
   125  THR      0.28         2.6         11.         1.4         0.0         0.0         0.0         0.0         0.0         0.0         0.0         0.0         1.1         65.         0.0         0.0         0.0         0.0         0.0         0.0         0.0         0.0         0.0         0.0        0.19E+03     0.0         0.0         0.0         0.0         0.0         0.0         0.0         0.0         0.0         0.0         0.0         0.0         0.0         0.0        0.28E+03
   126  GLU      0.27         1.9         11.         1.2         0.0         0.0         0.0         0.0         0.0         0.0         0.0         0.0         1.1        0.86E-01     34.         18.         0.0         0.0         0.0         0.0         0.0         0.0         0.0         0.0        0.19E+03     0.0         0.0         0.0         0.0         0.0         0.0         0.0         0.0         0.0         0.0         0.0         0.0         0.0         0.0        0.26E+03
   127  PHE      0.57         5.9         13.         2.0         0.0         0.0         0.0         0.0         0.0         0.0         0.0         0.0         1.1         45.        0.13         0.0         0.0         0.0         0.0         0.0         0.0         0.0         0.0         0.0        0.24E+03     0.0         0.0         0.0         0.0         0.0         0.0         0.0         0.0         0.0         0.0         0.0         0.0         0.0         0.0        0.31E+03
   128  ALA      0.52         2.0         11.         1.1         0.0         0.0         0.0         0.0         0.0         0.0         0.0         0.0         1.1         0.0         0.0         0.0         0.0         0.0         0.0         0.0         0.0         0.0         0.0         0.0        0.27E+03     0.0         0.0         0.0         0.0         0.0         0.0         0.0         0.0         0.0         0.0         0.0         0.0         0.0         0.0        0.29E+03
   129  PHE      0.94         6.3         12.         1.2         0.0         0.0         0.0         0.0         0.0         0.0         0.0         0.0        0.89         45.        0.21         0.0         0.0         0.0         0.0         0.0         0.0         0.0         0.0         0.0        0.24E+03     0.0         0.0         0.0         0.0         0.0         0.0         0.0         0.0         0.0         0.0         0.0         0.0         0.0         0.0        0.31E+03
   130  TYR       1.0         9.6         13.         3.2        0.91E-01     0.0         0.0         0.0         0.0         0.0         0.0         0.0        0.75         49.         2.3         0.0         0.0         0.0         0.0         0.0         0.0         0.0         0.0         0.0        0.18E+03     0.0         0.0         0.0         0.0         0.0         0.0         0.0         0.0         0.0         0.0         0.0         0.0         0.0         0.0        0.26E+03
   131  PRO      0.66         24.         5.5        0.73        0.91E-01     0.0         0.0         0.0         0.0         0.0         0.0         0.0         1.3         24.         35.         32.         0.0         0.0         0.0         0.0         0.0         0.0         0.0         0.0         46.         0.0         0.0         0.0         0.0         0.0         0.0         0.0         0.0         0.0         0.0         0.0         0.0         0.0         0.0        0.17E+03
   132  GLY      0.50         1.4         1.1        0.10         0.0         0.0         0.0         0.0         0.0         0.0         0.0         0.0        0.89         0.0         0.0         0.0         0.0         0.0         0.0         0.0         0.0         0.0         0.0         0.0        0.11E+03     0.0         0.0         0.0         0.0         0.0         0.0         0.0         0.0         0.0         0.0         0.0         0.0         0.0         0.0        0.11E+03
   133  TYR       1.1         10.         13.         3.8        0.11         0.0         0.0         0.0         0.0         0.0         0.0         0.0        0.25         48.         2.8         0.0         0.0         0.0         0.0         0.0         0.0         0.0         0.0         0.0        0.17E+03     0.0         0.0         0.0         0.0         0.0         0.0         0.0         0.0         0.0         0.0         0.0         0.0         0.0         0.0        0.25E+03
   134  PRO       1.4         27.         6.4        0.88        0.11         0.0         0.0         0.0         0.0         0.0         0.0         0.0        0.57         6.4         3.6        0.97         0.0         0.0         0.0         0.0         0.0         0.0         0.0         0.0         48.         0.0         0.0         0.0         0.0         0.0         0.0         0.0         0.0         0.0         0.0         0.0         0.0         0.0         0.0         95.    
   135  GLY      0.69         1.4         1.2        0.71E-01     0.0         0.0         0.0         0.0         0.0         0.0         0.0         0.0        0.72         0.0         0.0         0.0         0.0         0.0         0.0         0.0         0.0         0.0         0.0         0.0        0.11E+03     0.0         0.0         0.0         0.0         0.0         0.0         0.0         0.0         0.0         0.0         0.0         0.0         0.0         0.0        0.11E+03
   136  THR      0.77         2.2         9.8         1.3         0.0         0.0         0.0         0.0         0.0         0.0         0.0         0.0        0.47         65.         0.0         0.0         0.0         0.0         0.0         0.0         0.0         0.0         0.0         0.0        0.21E+03     0.0         0.0         0.0         0.0         0.0         0.0         0.0         0.0         0.0         0.0         0.0         0.0         0.0         0.0        0.29E+03
   137  TYR      0.86         6.3         12.         1.4        0.39E-01     0.0         0.0         0.0         0.0         0.0         0.0         0.0        0.78         49.        0.66         0.0         0.0         0.0         0.0         0.0         0.0         0.0         0.0         0.0        0.25E+03     0.0         0.0         0.0         0.0         0.0         0.0         0.0         0.0         0.0         0.0         0.0         0.0         0.0         0.0        0.32E+03
   138  GLN       1.0         5.9         11.         2.8        0.18         0.0         0.0         0.0         0.0         0.0         0.0         0.0        0.61         40.         30.         10.         0.0         0.0         0.0         0.0         0.0         0.0         0.0         0.0        0.17E+03     0.0         0.0         0.0         0.0         0.0         0.0         0.0         0.0         0.0         0.0         0.0         0.0         0.0         0.0        0.27E+03
   139  PRO      0.83         25.         7.0        0.65        0.53E-01     0.0         0.0         0.0         0.0         0.0         0.0         0.0         1.0         24.         35.         32.         0.0         0.0         0.0         0.0         0.0         0.0         0.0         0.0         64.         0.0         0.0         0.0         0.0         0.0         0.0         0.0         0.0         0.0         0.0         0.0         0.0         0.0         0.0        0.19E+03
   140  MET      0.75         3.0         11.         1.0         0.0         0.0         0.0         0.0         0.0         0.0         0.0         0.0         1.1         47.         34.         38.         0.0         0.0         0.0         0.0         0.0         0.0         0.0         0.0        0.24E+03     0.0         0.0         0.0         0.0         0.0         0.0         0.0         0.0         0.0         0.0         0.0         0.0         0.0         0.0        0.37E+03
   141  ALA      0.76         2.5         11.         1.1         0.0         0.0         0.0         0.0         0.0         0.0         0.0         0.0        0.79         0.0         0.0         0.0         0.0         0.0         0.0         0.0         0.0         0.0         0.0         0.0        0.26E+03     0.0         0.0         0.0         0.0         0.0         0.0         0.0         0.0         0.0         0.0         0.0         0.0         0.0         0.0        0.28E+03
   142  SER      0.75         1.8         10.         1.1         0.0         0.0         0.0         0.0         0.0         0.0         0.0         0.0        0.74         42.         0.0         0.0         0.0         0.0         0.0         0.0         0.0         0.0         0.0         0.0        0.18E+03     0.0         0.0         0.0         0.0         0.0         0.0         0.0         0.0         0.0         0.0         0.0         0.0         0.0         0.0        0.24E+03
   143  TYR       1.0         6.8         13.         2.1         0.0         0.0         0.0         0.0         0.0         0.0         0.0         0.0        0.99         49.        0.49         0.0         0.0         0.0         0.0         0.0         0.0         0.0         0.0         0.0        0.24E+03     0.0         0.0         0.0         0.0         0.0         0.0         0.0         0.0         0.0         0.0         0.0         0.0         0.0         0.0        0.32E+03
   144  LEU       1.0         6.7         11.         4.3         0.0         0.0         0.0         0.0         0.0         0.0         0.0         0.0         1.1        0.21         38.         0.0         0.0         0.0         0.0         0.0         0.0         0.0         0.0         0.0        0.19E+03     0.0         0.0         0.0         0.0         0.0         0.0         0.0         0.0         0.0         0.0         0.0         0.0         0.0         0.0        0.25E+03
   145  ASP      0.87         3.4         12.         1.1        0.94E-01     0.0         0.0         0.0         0.0         0.0         0.0         0.0         1.0         39.         1.4         0.0         0.0         0.0         0.0         0.0         0.0         0.0         0.0         0.0        0.14E+03     0.0         0.0         0.0         0.0         0.0         0.0         0.0         0.0         0.0         0.0         0.0         0.0         0.0         0.0        0.20E+03
   146  VAL      0.78         2.4         11.         1.4         0.0         0.0         0.0         0.0         0.0         0.0         0.0         0.0         1.5        0.13         0.0         0.0         0.0         0.0         0.0         0.0         0.0         0.0         0.0         0.0         42.         0.0         0.0         0.0         0.0         0.0         0.0         0.0         0.0         0.0         0.0         0.0         0.0         0.0         0.0         59.    
   147  SER      0.81         2.0         12.         1.0         0.0         0.0         0.0         0.0         0.0         0.0         0.0         0.0         1.3         42.         0.0         0.0         0.0         0.0         0.0         0.0         0.0         0.0         0.0         0.0        0.12E+03     0.0         0.0         0.0         0.0         0.0         0.0         0.0         0.0         0.0         0.0         0.0         0.0         0.0         0.0        0.18E+03
   148  VAL      0.79         2.2         12.         1.4         0.0         0.0         0.0         0.0         0.0         0.0         0.0         0.0         1.4         58.         0.0         0.0         0.0         0.0         0.0         0.0         0.0         0.0         0.0         0.0         25.         0.0         0.0         0.0         0.0         0.0         0.0         0.0         0.0         0.0         0.0         0.0         0.0         0.0         0.0        0.10E+03
   149  VAL      0.82         2.2         12.         1.3         0.0         0.0         0.0         0.0         0.0         0.0         0.0         0.0         1.4        0.21         0.0         0.0         0.0         0.0         0.0         0.0         0.0         0.0         0.0         0.0         36.         0.0         0.0         0.0         0.0         0.0         0.0         0.0         0.0         0.0         0.0         0.0         0.0         0.0         0.0         54.    
   150  GLN      0.82         2.3         11.         1.3         0.0         0.0         0.0         0.0         0.0         0.0         0.0         0.0         1.4        0.52E-01    0.24        0.72E-01     0.0         0.0         0.0         0.0         0.0         0.0         0.0         0.0        0.22E+03     0.0         0.0         0.0         0.0         0.0         0.0         0.0         0.0         0.0         0.0         0.0         0.0         0.0         0.0        0.24E+03
   151  THR      0.75         2.2         11.         1.5         0.0         0.0         0.0         0.0         0.0         0.0         0.0         0.0        0.81         70.         0.0         0.0         0.0         0.0         0.0         0.0         0.0         0.0         0.0         0.0        0.23E+03     0.0         0.0         0.0         0.0         0.0         0.0         0.0         0.0         0.0         0.0         0.0         0.0         0.0         0.0        0.31E+03
   152  LEU       2.0         11.         11.         4.5        0.63         0.0         0.0         0.0         0.0         0.0         0.0         0.0         1.1         43.        0.38         0.0         0.0         0.0         0.0         0.0         0.0         0.0         0.0         0.0        0.18E+03     0.0         0.0         0.0         0.0         0.0         0.0         0.0         0.0         0.0         0.0         0.0         0.0         0.0         0.0        0.26E+03
   153  GLY      0.68         1.4         1.6        0.25        0.17         0.0         0.0         0.0         0.0         0.0         0.0         0.0         1.4         0.0         0.0         0.0         0.0         0.0         0.0         0.0         0.0         0.0         0.0         0.0        0.14E+03     0.0         0.0         0.0         0.0         0.0         0.0         0.0         0.0         0.0         0.0         0.0         0.0         0.0         0.0        0.14E+03
   154  ALA      0.65         5.4         11.         1.1         0.0         0.0         0.0         0.0         0.0         0.0         0.0         0.0         1.3         0.0         0.0         0.0         0.0         0.0         0.0         0.0         0.0         0.0         0.0         0.0        0.23E+03     0.0         0.0         0.0         0.0         0.0         0.0         0.0         0.0         0.0         0.0         0.0         0.0         0.0         0.0        0.25E+03
   155  PRO      0.75         24.         5.4        0.98         0.0         0.0         0.0         0.0         0.0         0.0         0.0         0.0         1.8         23.         35.         33.         0.0         0.0         0.0         0.0         0.0         0.0         0.0         0.0         59.         0.0         0.0         0.0         0.0         0.0         0.0         0.0         0.0         0.0         0.0         0.0         0.0         0.0         0.0        0.18E+03
   156  GLY      0.64         1.4         1.3        0.13         0.0         0.0         0.0         0.0         0.0         0.0         0.0         0.0        0.85         0.0         0.0         0.0         0.0         0.0         0.0         0.0         0.0         0.0         0.0         0.0        0.12E+03     0.0         0.0         0.0         0.0         0.0         0.0         0.0         0.0         0.0         0.0         0.0         0.0         0.0         0.0        0.12E+03
   157  GLU      0.64         4.8         9.9         1.2         0.0         0.0         0.0         0.0         0.0         0.0         0.0         0.0        0.75         38.         33.         24.         0.0         0.0         0.0         0.0         0.0         0.0         0.0         0.0        0.19E+03     0.0         0.0         0.0         0.0         0.0         0.0         0.0         0.0         0.0         0.0         0.0         0.0         0.0         0.0        0.30E+03
   158  PRO      0.71         25.         6.6        0.88         0.0         0.0         0.0         0.0         0.0         0.0         0.0         0.0         1.3         24.         35.         32.         0.0         0.0         0.0         0.0         0.0         0.0         0.0         0.0         65.         0.0         0.0         0.0         0.0         0.0         0.0         0.0         0.0         0.0         0.0         0.0         0.0         0.0         0.0        0.19E+03
   159  ARG      0.66         2.5         10.        0.95         0.0         0.0         0.0         0.0         0.0         0.0         0.0         0.0        0.84         39.        0.78         33.         23.         0.0         0.0         0.0         0.0         0.0         0.0         0.0        0.20E+03     0.0         0.0         0.0         0.0         0.0         0.0         0.0         0.0         0.0         0.0         0.0         0.0         0.0         0.0        0.31E+03
   160  HIS       1.5         4.7         11.         1.2         0.0         0.0         0.0         0.0         0.0         0.0         0.0         0.0        0.66         37.         31.         0.0         0.0         0.0         0.0         0.0         0.0         0.0         0.0         0.0        0.17E+03     0.0         0.0         0.0         0.0         0.0         0.0         0.0         0.0         0.0         0.0         0.0         0.0         0.0         0.0        0.26E+03
   161  ASP      0.82         3.0         11.         1.3        0.51E-01     0.0         0.0         0.0         0.0         0.0         0.0         0.0         1.0         38.         1.7         0.0         0.0         0.0         0.0         0.0         0.0         0.0         0.0         0.0        0.15E+03     0.0         0.0         0.0         0.0         0.0         0.0         0.0         0.0         0.0         0.0         0.0         0.0         0.0         0.0        0.21E+03
   162  SER      0.65         2.1         10.         1.2        0.51E-01     0.0         0.0         0.0         0.0         0.0         0.0         0.0        0.95        0.92E-01     0.0         0.0         0.0         0.0         0.0         0.0         0.0         0.0         0.0         0.0        0.12E+03     0.0         0.0         0.0         0.0         0.0         0.0         0.0         0.0         0.0         0.0         0.0         0.0         0.0         0.0        0.14E+03
   163  LEU       1.5         7.3         10.         5.1        0.43         0.0         0.0         0.0         0.0         0.0         0.0         0.0        0.73         44.         36.         0.0         0.0         0.0         0.0         0.0         0.0         0.0         0.0         0.0        0.21E+03     0.0         0.0         0.0         0.0         0.0         0.0         0.0         0.0         0.0         0.0         0.0         0.0         0.0         0.0        0.32E+03
   164  LEU       1.5         10.         12.         5.1        0.47         0.0         0.0         0.0         0.0         0.0         0.0         0.0        0.95         45.         35.         0.0         0.0         0.0         0.0         0.0         0.0         0.0         0.0         0.0        0.15E+03     0.0         0.0         0.0         0.0         0.0         0.0         0.0         0.0         0.0         0.0         0.0         0.0         0.0         0.0        0.26E+03
   165  PRO      0.79         24.         7.0        0.49        0.85E-01     0.0         0.0         0.0         0.0         0.0         0.0         0.0         1.5         23.         35.         33.         0.0         0.0         0.0         0.0         0.0         0.0         0.0         0.0         28.         0.0         0.0         0.0         0.0         0.0         0.0         0.0         0.0         0.0         0.0         0.0         0.0         0.0         0.0        0.15E+03
   166  VAL      0.62         2.7         11.         1.2         0.0         0.0         0.0         0.0         0.0         0.0         0.0         0.0         1.1        0.18         0.0         0.0         0.0         0.0         0.0         0.0         0.0         0.0         0.0         0.0         22.         0.0         0.0         0.0         0.0         0.0         0.0         0.0         0.0         0.0         0.0         0.0         0.0         0.0         0.0         39.    
   167  ASP      0.91         3.5         12.         1.3        0.11         0.0         0.0         0.0         0.0         0.0         0.0         0.0         1.2         39.         1.4         0.0         0.0         0.0         0.0         0.0         0.0         0.0         0.0         0.0        0.13E+03     0.0         0.0         0.0         0.0         0.0         0.0         0.0         0.0         0.0         0.0         0.0         0.0         0.0         0.0        0.19E+03
   168  SER      0.72         2.2         11.         1.0         0.0         0.0         0.0         0.0         0.0         0.0         0.0         0.0         1.3         37.         0.0         0.0         0.0         0.0         0.0         0.0         0.0         0.0         0.0         0.0        0.12E+03     0.0         0.0         0.0         0.0         0.0         0.0         0.0         0.0         0.0         0.0         0.0         0.0         0.0         0.0        0.18E+03
   169  TYR       1.0         6.7         13.         1.6         0.0         0.0         0.0         0.0         0.0         0.0         0.0         0.0         1.4         49.        0.61         0.0         0.0         0.0         0.0         0.0         0.0         0.0         0.0         0.0        0.24E+03     0.0         0.0         0.0         0.0         0.0         0.0         0.0         0.0         0.0         0.0         0.0         0.0         0.0         0.0        0.31E+03
   170  GLN      0.61         3.2         11.         1.5         0.0         0.0         0.0         0.0         0.0         0.0         0.0         0.0         1.4         45.        0.28        0.40E-01     0.0         0.0         0.0         0.0         0.0         0.0         0.0         0.0        0.24E+03     0.0         0.0         0.0         0.0         0.0         0.0         0.0         0.0         0.0         0.0         0.0         0.0         0.0         0.0        0.31E+03
   171  SER      0.62         3.3         11.         1.1         0.0         0.0         0.0         0.0         0.0         0.0         0.0         0.0         1.2         38.         0.0         0.0         0.0         0.0         0.0         0.0         0.0         0.0         0.0         0.0        0.18E+03     0.0         0.0         0.0         0.0         0.0         0.0         0.0         0.0         0.0         0.0         0.0         0.0         0.0         0.0        0.23E+03
   172  TRP       2.8         12.         13.         1.4        0.20E-01     0.0         0.0         0.0         0.0         0.0         0.0         0.0         1.0         49.         42.         0.0         0.0         0.0         0.0         0.0         0.0         0.0         0.0         0.0        0.22E+03     0.0         0.0         0.0         0.0         0.0         0.0         0.0         0.0         0.0         0.0         0.0         0.0         0.0         0.0        0.34E+03
   173  ALA      0.61         4.8         11.         1.2         0.0         0.0         0.0         0.0         0.0         0.0         0.0         0.0         1.2         0.0         0.0         0.0         0.0         0.0         0.0         0.0         0.0         0.0         0.0         0.0        0.27E+03     0.0         0.0         0.0         0.0         0.0         0.0         0.0         0.0         0.0         0.0         0.0         0.0         0.0         0.0        0.29E+03
   174  LEU      0.79         8.7         10.         4.2        0.20E-01     0.0         0.0         0.0         0.0         0.0         0.0         0.0         1.2        0.49E-01     38.         0.0         0.0         0.0         0.0         0.0         0.0         0.0         0.0         0.0        0.25E+03     0.0         0.0         0.0         0.0         0.0         0.0         0.0         0.0         0.0         0.0         0.0         0.0         0.0         0.0        0.31E+03
   175  ALA      0.53         2.6         9.3         1.1         0.0         0.0         0.0         0.0         0.0         0.0         0.0         0.0        0.86         0.0         0.0         0.0         0.0         0.0         0.0         0.0         0.0         0.0         0.0         0.0        0.25E+03     0.0         0.0         0.0         0.0         0.0         0.0         0.0         0.0         0.0         0.0         0.0         0.0         0.0         0.0        0.26E+03
   176  GLY      0.52         1.2         0.0        0.25         0.0         0.0         0.0         0.0         0.0         0.0         0.0         0.0         1.4         0.0         0.0         0.0         0.0         0.0         0.0         0.0         0.0         0.0         0.0         0.0        0.11E+03     0.0         0.0         0.0         0.0         0.0         0.0         0.0         0.0         0.0         0.0         0.0         0.0         0.0         0.0        0.12E+03
   177  GLY      0.51         1.4         1.4        0.52E-01     0.0         0.0         0.0         0.0         0.0         0.0         0.0         0.0         1.1         0.0         0.0         0.0         0.0         0.0         0.0         0.0         0.0         0.0         0.0         0.0        0.10E+03     0.0         0.0         0.0         0.0         0.0         0.0         0.0         0.0         0.0         0.0         0.0         0.0         0.0         0.0        0.10E+03
   178  TRP       2.9         12.         12.         1.3        0.23E-01     0.0         0.0         0.0         0.0         0.0         0.0         0.0        0.72         50.         22.         0.0         0.0         0.0         0.0         0.0         0.0         0.0         0.0         0.0        0.21E+03     0.0         0.0         0.0         0.0         0.0         0.0         0.0         0.0         0.0         0.0         0.0         0.0         0.0         0.0        0.31E+03
   179  ASN      0.90         4.1         12.        0.96        0.10         0.0         0.0         0.0         0.0         0.0         0.0         0.0         1.1         33.         2.5         0.0         0.0         0.0         0.0         0.0         0.0         0.0         0.0         0.0        0.21E+03     0.0         0.0         0.0         0.0         0.0         0.0         0.0         0.0         0.0         0.0         0.0         0.0         0.0         0.0        0.27E+03
   180  SER      0.79         2.8         13.         1.0        0.78E-01     0.0         0.0         0.0         0.0         0.0         0.0         0.0         2.0         42.         0.0         0.0         0.0         0.0         0.0         0.0         0.0         0.0         0.0         0.0        0.14E+03     0.0         0.0         0.0         0.0         0.0         0.0         0.0         0.0         0.0         0.0         0.0         0.0         0.0         0.0        0.20E+03
   181  GLN      0.83         3.8         15.         1.3         0.0         0.0         0.0         0.0         0.0         0.0         0.0         0.0         1.4         45.        0.26        0.12         0.0         0.0         0.0         0.0         0.0         0.0         0.0         0.0        0.26E+03     0.0         0.0         0.0         0.0         0.0         0.0         0.0         0.0         0.0         0.0         0.0         0.0         0.0         0.0        0.32E+03
   182  MET       1.0         6.3         14.         1.2        0.11         0.0         0.0         0.0         0.0         0.0         0.0         0.0         2.0         35.         33.        0.40         0.0         0.0         0.0         0.0         0.0         0.0         0.0         0.0        0.25E+03     0.0         0.0         0.0         0.0         0.0         0.0         0.0         0.0         0.0         0.0         0.0         0.0         0.0         0.0        0.35E+03
   183  CYS       1.3         7.5         18.         2.9        0.11         0.0         0.0         0.0         0.0         0.0         0.0         0.0         2.8         38.         0.0         0.0         0.0         0.0         0.0         0.0         0.0         0.0         0.0         0.0         68.         0.0         0.0         0.0         0.0         0.0         0.0         0.0         0.0         0.0         0.0         0.0         0.0         0.0         0.0        0.14E+03
   184  CYS       1.0         4.6         13.        0.92         0.0         0.0         0.0         0.0         0.0         0.0         0.0         0.0         1.3        0.34         0.0         0.0         0.0         0.0         0.0         0.0         0.0         0.0         0.0         0.0         43.         0.0         0.0         0.0         0.0         0.0         0.0         0.0         0.0         0.0         0.0         0.0         0.0         0.0         0.0         64.    
   185  GLN       1.3         3.6         9.9         1.9         0.0         0.0         0.0         0.0         0.0         0.0         0.0         0.0        0.64         39.         1.8        0.98E-01     0.0         0.0         0.0         0.0         0.0         0.0         0.0         0.0        0.20E+03     0.0         0.0         0.0         0.0         0.0         0.0         0.0         0.0         0.0         0.0         0.0         0.0         0.0         0.0        0.26E+03
   186  GLY       1.2         2.0         1.7        0.21         0.0         0.0         0.0         0.0         0.0         0.0         0.0         0.0        0.54         0.0         0.0         0.0         0.0         0.0         0.0         0.0         0.0         0.0         0.0         0.0        0.14E+03     0.0         0.0         0.0         0.0         0.0         0.0         0.0         0.0         0.0         0.0         0.0         0.0         0.0         0.0        0.15E+03
   187  GLU       1.4         3.3         11.        0.95         0.0         0.0         0.0         0.0         0.0         0.0         0.0         0.0        0.63        0.63        0.26         24.         0.0         0.0         0.0         0.0         0.0         0.0         0.0         0.0        0.22E+03     0.0         0.0         0.0         0.0         0.0         0.0         0.0         0.0         0.0         0.0         0.0         0.0         0.0         0.0        0.26E+03
   188  GLN       1.4         3.5         9.4         1.1         0.0         0.0         0.0         0.0         0.0         0.0         0.0         0.0        0.83         45.        0.30        0.17         0.0         0.0         0.0         0.0         0.0         0.0         0.0         0.0        0.23E+03     0.0         0.0         0.0         0.0         0.0         0.0         0.0         0.0         0.0         0.0         0.0         0.0         0.0         0.0        0.29E+03
   189  ASN       1.5         5.8         9.3         2.3         0.0         0.0         0.0         0.0         0.0         0.0         0.0         0.0        0.56        0.59         16.         0.0         0.0         0.0         0.0         0.0         0.0         0.0         0.0         0.0        0.19E+03     0.0         0.0         0.0         0.0         0.0         0.0         0.0         0.0         0.0         0.0         0.0         0.0         0.0         0.0        0.22E+03
   190  PRO       2.0         32.         7.6         1.8         0.0         0.0         0.0         0.0         0.0         0.0         0.0         0.0         1.4         5.9         3.4         1.1         0.0         0.0         0.0         0.0         0.0         0.0         0.0         0.0         36.         0.0         0.0         0.0         0.0         0.0         0.0         0.0         0.0         0.0         0.0         0.0         0.0         0.0         0.0         91.    
   191  PRO       2.0         27.         6.5        0.41         0.0         0.0         0.0         0.0         0.0         0.0         0.0         0.0         1.6         5.3         3.1         1.4         0.0         0.0         0.0         0.0         0.0         0.0         0.0         0.0         29.         0.0         0.0         0.0         0.0         0.0         0.0         0.0         0.0         0.0         0.0         0.0         0.0         0.0         0.0         76.    
   192  GLY       1.5         6.7         1.3        0.52         0.0         0.0         0.0         0.0         0.0         0.0         0.0         0.0        0.32         0.0         0.0         0.0         0.0         0.0         0.0         0.0         0.0         0.0         0.0         0.0        0.11E+03     0.0         0.0         0.0         0.0         0.0         0.0         0.0         0.0         0.0         0.0         0.0         0.0         0.0         0.0        0.12E+03
   193  PRO       2.2         29.         8.3        0.71         0.0         0.0         0.0         0.0         0.0         0.0         0.0         0.0        0.49         5.5         3.1         1.3         0.0         0.0         0.0         0.0         0.0         0.0         0.0         0.0         55.         0.0         0.0         0.0         0.0         0.0         0.0         0.0         0.0         0.0         0.0         0.0         0.0         0.0         0.0        0.11E+03
   194  PHE       2.1         9.8         12.         2.0        0.21         0.0         0.0         0.0         0.0         0.0         0.0         0.0        0.48         50.         1.3         0.0         0.0         0.0         0.0         0.0         0.0         0.0         0.0         0.0        0.20E+03     0.0         0.0         0.0         0.0         0.0         0.0         0.0         0.0         0.0         0.0         0.0         0.0         0.0         0.0        0.28E+03
   195  TRP       4.2         12.         12.         1.2        0.38E-01     0.0         0.0         0.0         0.0         0.0         0.0         0.0        0.82        0.92         41.         0.0         0.0         0.0         0.0         0.0         0.0         0.0         0.0         0.0        0.22E+03     0.0         0.0         0.0         0.0         0.0         0.0         0.0         0.0         0.0         0.0         0.0         0.0         0.0         0.0        0.29E+03
   196  LYS       1.9         4.4         11.         1.5        0.38E-01     0.0         0.0         0.0         0.0         0.0         0.0         0.0         1.3         1.8         37.         15.         23.         0.0         0.0         0.0         0.0         0.0         0.0         0.0        0.23E+03     0.0         0.0         0.0         0.0         0.0         0.0         0.0         0.0         0.0         0.0         0.0         0.0         0.0         0.0        0.33E+03
   197  ALA       1.7         3.3         12.         1.1         0.0         0.0         0.0         0.0         0.0         0.0         0.0         0.0        0.73         0.0         0.0         0.0         0.0         0.0         0.0         0.0         0.0         0.0         0.0         0.0        0.28E+03     0.0         0.0         0.0         0.0         0.0         0.0         0.0         0.0         0.0         0.0         0.0         0.0         0.0         0.0        0.29E+03
   198  ALA       1.7         3.4         12.         1.1         0.0         0.0         0.0         0.0         0.0         0.0         0.0         0.0        0.68         0.0         0.0         0.0         0.0         0.0         0.0         0.0         0.0         0.0         0.0         0.0        0.28E+03     0.0         0.0         0.0         0.0         0.0         0.0         0.0         0.0         0.0         0.0         0.0         0.0         0.0         0.0        0.29E+03
   199  PHE       2.3         7.6         14.         1.8         0.0         0.0         0.0         0.0         0.0         0.0         0.0         0.0        0.99         42.        0.41         0.0         0.0         0.0         0.0         0.0         0.0         0.0         0.0         0.0        0.26E+03     0.0         0.0         0.0         0.0         0.0         0.0         0.0         0.0         0.0         0.0         0.0         0.0         0.0         0.0        0.33E+03
   200  ALA       2.2         4.3         13.         1.2         0.0         0.0         0.0         0.0         0.0         0.0         0.0         0.0        0.94         0.0         0.0         0.0         0.0         0.0         0.0         0.0         0.0         0.0         0.0         0.0        0.28E+03     0.0         0.0         0.0         0.0         0.0         0.0         0.0         0.0         0.0         0.0         0.0         0.0         0.0         0.0        0.30E+03
   201  ASP       2.4         5.9         12.         2.3        0.68E-01     0.0         0.0         0.0         0.0         0.0         0.0         0.0        0.52         49.        0.38E-01     0.0         0.0         0.0         0.0         0.0         0.0         0.0         0.0         0.0        0.23E+03     0.0         0.0         0.0         0.0         0.0         0.0         0.0         0.0         0.0         0.0         0.0         0.0         0.0         0.0        0.30E+03
   202  SER       2.5         5.0         11.         1.0         0.0         0.0         0.0         0.0         0.0         0.0         0.0         0.0        0.21        0.60         0.0         0.0         0.0         0.0         0.0         0.0         0.0         0.0         0.0         0.0        0.16E+03     0.0         0.0         0.0         0.0         0.0         0.0         0.0         0.0         0.0         0.0         0.0         0.0         0.0         0.0        0.18E+03
   203  SER       2.7         4.9         9.8        0.99         0.0         0.0         0.0         0.0         0.0         0.0         0.0         0.0        0.52         42.         0.0         0.0         0.0         0.0         0.0         0.0         0.0         0.0         0.0         0.0        0.15E+03     0.0         0.0         0.0         0.0         0.0         0.0         0.0         0.0         0.0         0.0         0.0         0.0         0.0         0.0        0.22E+03
   204  GLY       2.7         4.0         1.6        0.21         0.0         0.0         0.0         0.0         0.0         0.0         0.0         0.0        0.63         0.0         0.0         0.0         0.0         0.0         0.0         0.0         0.0         0.0         0.0         0.0        0.13E+03     0.0         0.0         0.0         0.0         0.0         0.0         0.0         0.0         0.0         0.0         0.0         0.0         0.0         0.0        0.14E+03
   205  GLN       2.5         5.6         11.        0.61         0.0         0.0         0.0         0.0         0.0         0.0         0.0         0.0        0.49         40.        0.33         1.2         0.0         0.0         0.0         0.0         0.0         0.0         0.0         0.0        0.22E+03     0.0         0.0         0.0         0.0         0.0         0.0         0.0         0.0         0.0         0.0         0.0         0.0         0.0         0.0        0.28E+03
   206  HIS       3.3         10.         12.         2.0         0.0         0.0         0.0         0.0         0.0         0.0         0.0         0.0         1.2         40.         32.         0.0         0.0         0.0         0.0         0.0         0.0         0.0         0.0         0.0        0.15E+03     0.0         0.0         0.0         0.0         0.0         0.0         0.0         0.0         0.0         0.0         0.0         0.0         0.0         0.0        0.25E+03
   207  PRO       2.8         30.         7.7         1.0         0.0         0.0         0.0         0.0         0.0         0.0         0.0         0.0         1.6         5.4         3.1         1.4         0.0         0.0         0.0         0.0         0.0         0.0         0.0         0.0         33.         0.0         0.0         0.0         0.0         0.0         0.0         0.0         0.0         0.0         0.0         0.0         0.0         0.0         0.0         86.    
   208  PRO       2.4         28.         7.1         1.9         0.0         0.0         0.0         0.0         0.0         0.0         0.0         0.0         2.3         22.         35.         33.         0.0         0.0         0.0         0.0         0.0         0.0         0.0         0.0         31.         0.0         0.0         0.0         0.0         0.0         0.0         0.0         0.0         0.0         0.0         0.0         0.0         0.0         0.0        0.16E+03
   209  ASP       2.5         7.5         14.         2.2         0.0         0.0         0.0         0.0         0.0         0.0         0.0         0.0         2.6        0.36         2.4         0.0         0.0         0.0         0.0         0.0         0.0         0.0         0.0         0.0        0.16E+03     0.0         0.0         0.0         0.0         0.0         0.0         0.0         0.0         0.0         0.0         0.0         0.0         0.0         0.0        0.19E+03
   210  ALA       2.7         7.8         15.         1.2        0.22         0.0         0.0         0.0         0.0         0.0         0.0         0.0         2.2         0.0         0.0         0.0         0.0         0.0         0.0         0.0         0.0         0.0         0.0         0.0        0.26E+03     0.0         0.0         0.0         0.0         0.0         0.0         0.0         0.0         0.0         0.0         0.0         0.0         0.0         0.0        0.29E+03
   211  CYS       3.1         13.         17.         1.8        0.22         0.0         0.0         0.0         0.0         0.0         0.0         0.0         2.2        0.10         0.0         0.0         0.0         0.0         0.0         0.0         0.0         0.0         0.0         0.0         90.         0.0         0.0         0.0         0.0         0.0         0.0         0.0         0.0         0.0         0.0         0.0         0.0         0.0         0.0        0.13E+03
   212  ALA       2.4         8.8         16.         1.3        0.32         0.0         0.0         0.0         0.0         0.0         0.0         0.0         3.5         0.0         0.0         0.0         0.0         0.0         0.0         0.0         0.0         0.0         0.0         0.0        0.26E+03     0.0         0.0         0.0         0.0         0.0         0.0         0.0         0.0         0.0         0.0         0.0         0.0         0.0         0.0        0.29E+03
   213  PHE       4.0         20.         15.         8.8        0.32         0.0         0.0         0.0         0.0         0.0         0.0         0.0         2.7         6.4         48.         0.0         0.0         0.0         0.0         0.0         0.0         0.0         0.0         0.0        0.22E+03     0.0         0.0         0.0         0.0         0.0         0.0         0.0         0.0         0.0         0.0         0.0         0.0         0.0         0.0        0.32E+03
   214  ARG       2.6         17.         20.         3.3         0.0         0.0         0.0         0.0         0.0         0.0         0.0         0.0        0.69         5.4         33.        0.16         23.         0.0         0.0         0.0         0.0         0.0         0.0         0.0        0.23E+03     0.0         0.0         0.0         0.0         0.0         0.0         0.0         0.0         0.0         0.0         0.0         0.0         0.0         0.0        0.34E+03
   215  ARG       4.0         8.6         7.5         3.0        0.72         0.0         0.0         0.0         0.0         0.0         0.0         0.0         3.9         26.         29.         37.         19.         0.0         0.0         0.0         0.0         0.0         0.0         0.0        0.19E+03     0.0         0.0         0.0         0.0         0.0         0.0         0.0         0.0         0.0         0.0         0.0         0.0         0.0         0.0        0.33E+03
   216  GLY       1.7         12.         2.1        0.79        0.55E-01     0.0         0.0         0.0         43.         47.         0.0         0.0         5.5         0.0         0.0         0.0         0.0         0.0         0.0         0.0         0.0         0.0         6.9         0.0         62.         0.0         0.0         0.0         0.0         0.0         0.0         0.0         0.0         0.0         0.0         0.0         0.0         0.0         0.0        0.18E+03
   217  ARG       1.8         21.         13.         3.0        0.61         0.0         0.0         0.0         19.         23.         0.0         0.0         4.4         37.         7.6         24.         39.         0.0         0.0         0.0         0.0         0.0         4.7         0.0        0.14E+03     0.0         0.0         0.0         0.0         0.0         0.0         0.0         0.0         0.0         0.0         0.0         0.0         0.0         0.0        0.34E+03
   218  LYS       1.4         16.         12.         3.0         0.0         0.0         0.0         0.0         7.6         15.         0.0         0.0         3.2         1.4         2.1         28.         31.         0.0         0.0         0.0         0.0         0.0         26.         0.0         34.         0.0         0.0         0.0         0.0         0.0         0.0         0.0         0.0         0.0         0.0         0.0         0.0         0.0         0.0        0.18E+03
   219  LYS       2.7         21.         5.1         2.8         0.0         0.0         0.0         0.0         3.8         5.5         0.0         0.0         7.2         30.         37.        0.11        0.93         0.0         0.0         0.0         0.0         0.0         27.         0.0         20.         1.9         0.0         0.0         0.0         0.0         0.0         0.0         0.0         0.0         0.0         0.0         0.0         0.0         0.0        0.17E+03
   220  ARG       1.7         25.         10.         1.5         0.0         0.0         0.0         0.0         12.         4.2         0.0         0.0         11.         44.         33.         1.2         19.         0.0         0.0         0.0         0.0         0.0         13.         0.0         26.         0.0         0.0         0.0         0.0         0.0         0.0         0.0         0.0         0.0         0.0         0.0         0.0         0.0         0.0        0.20E+03
   221  ILE       2.3         17.         13.         7.6         1.0         0.0         0.0         0.0         10.         10.         0.0         0.0         5.9         74.         49.         0.0         0.0         0.0         0.0         0.0         0.0         0.0         4.1         0.0         14.         0.0         0.0         0.0         0.0         0.0         0.0         0.0         0.0         0.0         0.0         0.0         0.0         0.0         0.0        0.21E+03
   222  PRO       1.1         26.         6.6         3.8         0.0         0.0         0.0         0.0         12.         11.         0.0         0.0         1.3         1.2         35.         32.         0.0         0.0         0.0         0.0         0.0         0.0         6.5         0.0         14.         2.6         0.0         0.0         0.0         0.0         0.0         0.0         0.0         0.0         0.0         0.0         0.0         0.0         0.0        0.15E+03
   223  TYR       2.3         16.         7.0         6.8         0.0         0.0         0.0         0.0         17.         10.         0.0         0.0         2.5         68.        0.86         0.0         0.0         0.0         0.0         0.0         0.0         0.0         8.4         0.0         26.         4.5         0.0         0.0         0.0         0.0         0.0         0.0         0.0         0.0         0.0         0.0         0.0         0.0         0.0        0.17E+03
   224  SER       1.3         5.7         11.         1.6        0.10         0.0         0.0         0.0         6.1         6.6         0.0         0.0         2.8         1.9         0.0         0.0         0.0         0.0         0.0         0.0         0.0         0.0         8.7         0.0         11.         7.0         0.0         0.0         0.0         0.0         0.0         0.0         0.0         0.0         0.0         0.0         0.0         0.0         0.0         64.    
   225  LYS       1.2         12.         4.2         2.1         0.0         0.0         0.0         0.0         4.4         4.9         0.0         0.0         1.3         1.8         3.0        0.50         17.         0.0         0.0         0.0         0.0         0.0         7.7         0.0         8.8         0.0         0.0         0.0         0.0         0.0         0.0         0.0         0.0         0.0         0.0         0.0         0.0         0.0         0.0         69.    
   226  GLY      0.96         5.2        0.11E-01     3.7        0.10         0.0         0.0         0.0         4.8         10.         0.0         0.0         2.1         0.0         0.0         0.0         0.0         0.0         0.0         0.0         0.0         0.0         9.2         0.0         13.         0.0         0.0         0.0         0.0         0.0         0.0         0.0         0.0         0.0         0.0         0.0         0.0         0.0         0.0         49.    
   227  GLN       2.2         12.         3.9         5.6         1.1         0.0         0.0         0.0         8.3         11.         0.0         0.0         3.9         8.2         44.         6.6         0.0         0.0         0.0         0.0         0.0         0.0         20.         0.0         16.         15.         0.0         0.0         0.0         0.0         0.0         0.0         0.0         0.0         0.0         0.0         0.0         0.0         0.0        0.16E+03
   228  LEU       2.8         17.         6.4         4.3         0.0         0.0         0.0         0.0         7.2         14.         0.0         0.0         2.6         40.         43.         0.0         0.0         0.0         0.0         0.0         0.0         0.0         11.         0.0         12.         20.         0.0         0.0         0.0         0.0         0.0         0.0         0.0         0.0         0.0         0.0         0.0         0.0         0.0        0.18E+03
   229  ARG       1.1         6.0         4.8         1.7         0.0         0.0         0.0         0.0         5.3         6.4         0.0         0.0        0.63         1.6         24.         33.        0.20         0.0         0.0         0.0         0.0         0.0         4.3         0.0         5.5        0.39         0.0         0.0         0.0         0.0         0.0         0.0         0.0         0.0         0.0         0.0         0.0         0.0         0.0         95.    
   230  GLU       1.7         10.         5.5         3.3        0.10         0.0         0.0         0.0         11.         13.         0.0         0.0        0.65         1.9         23.         3.0         0.0         0.0         0.0         0.0         0.0         0.0         4.7         0.0         5.9         6.5         0.0         0.0         0.0         0.0         0.0         0.0         0.0         0.0         0.0         0.0         0.0         0.0         0.0         90.    
   231  LEU       3.7         28.         3.9         9.7         1.9         0.0         0.0         0.0         14.         14.         0.0         0.0         3.7         10.         35.         0.0         0.0         0.0         0.0         0.0         0.0         0.0         5.6         0.0         14.         29.         0.0         0.0         0.0         0.0         0.0         0.0         0.0         0.0         0.0         0.0         0.0         0.0         0.0        0.17E+03
   232  GLU       1.5         11.         6.1         3.4        0.20E-01     0.0         0.0         0.0         11.         11.         0.0         0.0         4.4        0.67         1.1         3.3         0.0         0.0         0.0         0.0         0.0         0.0         10.         0.0         8.3         4.9         0.0         0.0         0.0         0.0         0.0         0.0         0.0         0.0         0.0         0.0         0.0         0.0         0.0         77.    
   233  ARG       1.6         9.8         4.1         2.5         0.0         0.0         0.0         0.0         7.6         9.8         0.0         0.0         2.3        0.28         34.         39.         12.         0.0         0.0         0.0         0.0         0.0         12.         0.0         11.         1.1         0.0         0.0         0.0         0.0         0.0         0.0         0.0         0.0         0.0         0.0         0.0         0.0         0.0        0.15E+03
   234  GLU       1.0         5.1         5.7         2.7         0.0         0.0         0.0         0.0         6.6         15.         0.0         0.0         1.7        0.97         34.         3.0         0.0         0.0         0.0         0.0         0.0         0.0         2.9         0.0         6.7         7.0         0.0         0.0         0.0         0.0         0.0         0.0         0.0         0.0         0.0         0.0         0.0         0.0         0.0         92.    
   235  TYR       1.4         10.         7.0         3.6        0.42         0.0         0.0         0.0         7.0         12.         0.0         0.0         1.2         7.2        0.24E-01     0.0         0.0         0.0         0.0         0.0         0.0         0.0         2.9         0.0         9.8         9.0         0.0         0.0         0.0         0.0         0.0         0.0         0.0         0.0         0.0         0.0         0.0         0.0         0.0         71.    
   236  ALA       1.0         7.7         5.2         1.0        0.20E-01     0.0         0.0         0.0         4.5         8.7         0.0         0.0         3.3         0.0         0.0         0.0         0.0         0.0         0.0         0.0         0.0         0.0         2.0         0.0         5.9        0.70         0.0         0.0         0.0         0.0         0.0         0.0         0.0         0.0         0.0         0.0         0.0         0.0         0.0         40.    
   237  ALA       1.0         7.8         5.8        0.90         0.0         0.0         0.0         0.0         3.4         3.0         0.0         0.0         3.2         0.0         0.0         0.0         0.0         0.0         0.0         0.0         0.0         0.0         2.4         0.0         26.         0.0         0.0         0.0         0.0         0.0         0.0         0.0         0.0         0.0         0.0         0.0         0.0         0.0         0.0         53.    
   238  ASN       1.5         6.3         5.0         7.9        0.42         0.0         0.0         0.0         6.1         16.         0.0         0.0         4.9        0.50         1.5         0.0         0.0         0.0         0.0         0.0         0.0         0.0         13.         0.0        0.13E+03     0.0         0.0         0.0         0.0         0.0         0.0         0.0         0.0         0.0         0.0         0.0         0.0         0.0         0.0        0.19E+03
   239  LYS       2.2         10.         7.7         4.1         0.0         0.0         0.0         0.0         12.         12.         0.0         0.0         7.3         34.        0.65         2.4         28.         0.0         0.0         0.0         0.0         0.0         15.         0.0         52.         0.0         0.0         0.0         0.0         0.0         0.0         0.0         0.0         0.0         0.0         0.0         0.0         0.0         0.0        0.19E+03
   240  PHE       1.5         10.         12.         2.4        0.21         0.0         0.0         0.0         5.4         7.7         0.0         0.0         4.5         13.         50.         0.0         0.0         0.0         0.0         0.0         0.0         0.0         13.         0.0         14.         6.7         0.0         0.0         0.0         0.0         0.0         0.0         0.0         0.0         0.0         0.0         0.0         0.0         0.0        0.14E+03
   241  ILE       1.1         6.4         7.0         4.3        0.46         0.0         0.0         0.0         4.7         9.1         0.0         0.0         2.3         2.2         49.         0.0         0.0         0.0         0.0         0.0         0.0         0.0         13.         0.0         13.         12.         0.0         0.0         0.0         0.0         0.0         0.0         0.0         0.0         0.0         0.0         0.0         0.0         0.0        0.12E+03
   242  THR      0.91         3.7         3.4         1.8        0.45         0.0         0.0         0.0         3.5         6.9         0.0         0.0         2.5         1.2         0.0         0.0         0.0         0.0         0.0         0.0         0.0         0.0         8.3         0.0         9.5         3.0         0.0         0.0         0.0         0.0         0.0         0.0         0.0         0.0         0.0         0.0         0.0         0.0         0.0         45.    
   243  LYS      0.51         4.5         5.1        0.69         0.0         0.0         0.0         0.0         2.6         4.6         0.0         0.0         1.5         2.2         38.         24.         1.6         0.0         0.0         0.0         0.0         0.0         6.1         0.0         6.1         1.9         0.0         0.0         0.0         0.0         0.0         0.0         0.0         0.0         0.0         0.0         0.0         0.0         0.0         99.    
   244  ASP      0.87         6.1         5.4         1.3         0.0         0.0         0.0         0.0         2.0         5.3         0.0         0.0         1.2         30.        0.68         0.0         0.0         0.0         0.0         0.0         0.0         0.0         8.6         0.0         4.5         4.2         0.0         0.0         0.0         0.0         0.0         0.0         0.0         0.0         0.0         0.0         0.0         0.0         0.0         71.    
   245  LYS       2.1         13.         5.1         2.3        0.53E-01     0.0         0.0         0.0         4.5         6.7         0.0         0.0         1.9        0.66        0.67E-01    0.10E-03    0.26         0.0         0.0         0.0         0.0         0.0         7.5         0.0         9.3         12.         0.0         0.0         0.0         0.0         0.0         0.0         0.0         0.0         0.0         0.0         0.0         0.0         0.0         65.    
   246  ARG       1.9         12.         6.6         3.4        0.55         0.0         0.0         0.0         5.2         12.         0.0         0.0         1.7         3.1         3.4        0.77         19.         0.0         0.0         0.0         0.0         0.0         7.0         0.0         10.         13.         0.0         0.0         0.0         0.0         0.0         0.0         0.0         0.0         0.0         0.0         0.0         0.0         0.0        0.10E+03
   247  ARG      0.75         5.8         5.6         1.6        0.27         0.0         0.0         0.0         3.2         8.7         0.0         0.0         2.2         2.1         3.7        0.33E-01     44.         0.0         0.0         0.0         0.0         0.0         8.2         0.0         6.4         5.7         0.0         0.0         0.0         0.0         0.0         0.0         0.0         0.0         0.0         0.0         0.0         0.0         0.0         98.    
   248  LYS       1.0         8.0         4.6         2.1         0.0         0.0         0.0         0.0         7.0         9.4         0.0         0.0         1.7         6.8         50.        0.29         25.         0.0         0.0         0.0         0.0         0.0         2.9         0.0         6.0         8.8         0.0         0.0         0.0         0.0         0.0         0.0         0.0         0.0         0.0         0.0         0.0         0.0         0.0        0.13E+03
   249  ILE       2.4         11.         3.9         5.3         1.9         0.0         0.0         0.0         7.1         15.         0.0         0.0         2.3        0.90         33.         0.0         0.0         0.0         0.0         0.0         0.0         0.0         5.6         0.0         11.         17.         0.0         0.0         0.0         0.0         0.0         0.0         0.0         0.0         0.0         0.0         0.0         0.0         0.0        0.12E+03
   250  SER       1.4         5.7         6.2         3.5        0.95         0.0         0.0         0.0         9.1         13.         0.0         0.0         2.6         47.         0.0         0.0         0.0         0.0         0.0         0.0         0.0         0.0         5.4         0.0         9.4         6.0         0.0         0.0         0.0         0.0         0.0         0.0         0.0         0.0         0.0         0.0         0.0         0.0         0.0        0.11E+03
   251  ALA       1.1         5.9         4.4         1.7        0.27         0.0         0.0         0.0         3.7         9.8         0.0         0.0         1.5         0.0         0.0         0.0         0.0         0.0         0.0         0.0         0.0         0.0         5.4         0.0         14.         0.0         0.0         0.0         0.0         0.0         0.0         0.0         0.0         0.0         0.0         0.0         0.0         0.0         0.0         48.    
   252  ALA       1.9         10.         4.9         1.5         0.0         0.0         0.0         0.0         6.1         10.         0.0         0.0        0.98         0.0         0.0         0.0         0.0         0.0         0.0         0.0         0.0         0.0         3.3         0.0         14.         1.9         0.0         0.0         0.0         0.0         0.0         0.0         0.0         0.0         0.0         0.0         0.0         0.0         0.0         55.    
   253  THR       1.0         9.4         9.9         2.6         1.3         0.0         0.0         0.0         8.2         13.         0.0         0.0         1.5        0.99         0.0         0.0         0.0         0.0         0.0         0.0         0.0         0.0         6.4         0.0         20.         14.         0.0         0.0         0.0         0.0         0.0         0.0         0.0         0.0         0.0         0.0         0.0         0.0         0.0         88.    
   254  SER       1.6         6.6         19.         1.8        0.59         0.0         0.0         0.0         5.5         8.7         0.0         0.0         1.5         37.         0.0         0.0         0.0         0.0         0.0         0.0         0.0         0.0         3.3         0.0         20.         0.0         0.0         0.0         0.0         0.0         0.0         0.0         0.0         0.0         0.0         0.0         0.0         0.0         0.0        0.11E+03
   255  LEU       1.1         12.         4.4         8.2         0.0         0.0         0.0         0.0         7.6         12.         0.0         0.0         4.2         3.9        0.97E-01     0.0         0.0         0.0         0.0         0.0         0.0         0.0         13.         0.0         45.         6.4         0.0         0.0         0.0         0.0         0.0         0.0         0.0         0.0         0.0         0.0         0.0         0.0         0.0        0.12E+03
   256  SER       3.9         18.         13.         7.4         1.1         0.0         0.0         0.0         3.6         24.         0.0         0.0         11.         37.         0.0         0.0         0.0         0.0         0.0         0.0         0.0         0.0         27.         0.0         85.         4.2         0.0         0.0         0.0         0.0         0.0         0.0         0.0         0.0         0.0         0.0         0.0         0.0         0.0        0.24E+03
   257  GLU       2.9         21.         6.5         2.9         1.1         0.0         0.0         0.0         4.5         15.         0.0         0.0         7.5         40.         3.7         4.0         0.0         0.0         0.0         0.0         0.0         0.0         21.         0.0        0.11E+03     14.         0.0         0.0         0.0         0.0         0.0         0.0         0.0         0.0         0.0         0.0         0.0         0.0         0.0        0.25E+03
   258  ARG       2.6         7.2         5.6        0.73         1.0         0.0         0.0         0.0         3.7         5.4         0.0         0.0        0.85         36.         1.7        0.98E-01     29.         0.0         0.0         0.0         0.0         0.0         13.         0.0         28.        0.59         0.0         0.0         0.0         0.0         0.0         0.0         0.0         0.0         0.0         0.0         0.0         0.0         0.0        0.14E+03
   259  GLN       2.4         12.         5.0         1.1         1.3         0.0         0.0         0.0         5.8         11.         0.0         0.0        0.53         37.         31.        0.55         0.0         0.0         0.0         0.0         0.0         0.0         8.9         0.0         4.2         6.1         0.0         0.0         0.0         0.0         0.0         0.0         0.0         0.0         0.0         0.0         0.0         0.0         0.0        0.13E+03
   260  ILE       2.2         9.4         5.4         4.1         1.6         0.0         0.0         0.0         6.2         16.         0.0         0.0        0.83         44.         4.5         0.0         0.0         0.0         0.0         0.0         0.0         0.0         5.4         0.0         5.0         2.5         0.0         0.0         0.0         0.0         0.0         0.0         0.0         0.0         0.0         0.0         0.0         0.0         0.0        0.11E+03
   261  THR       1.5         6.3         4.4         2.8        0.59         0.0         0.0         0.0         4.6         9.2         0.0         0.0         1.1         3.5         0.0         0.0         0.0         0.0         0.0         0.0         0.0         0.0         8.6         0.0         6.3         5.0         0.0         0.0         0.0         0.0         0.0         0.0         0.0         0.0         0.0         0.0         0.0         0.0         0.0         54.    
   262  ILE       1.7         11.         5.1         1.6         0.0         0.0         0.0         0.0         6.5         9.5         0.0         0.0         2.1        0.80         50.         0.0         0.0         0.0         0.0         0.0         0.0         0.0         8.2         0.0         5.8         3.1         0.0         0.0         0.0         0.0         0.0         0.0         0.0         0.0         0.0         0.0         0.0         0.0         0.0        0.10E+03
   263  TRP       4.8         49.         6.9         13.         2.4         0.0         0.0         0.0         8.3         14.         0.0         0.0         2.3         2.3         17.         0.0         0.0         0.0         0.0         0.0         0.0         0.0         6.5         0.0         6.6         44.         0.0         0.0         0.0         0.0         0.0         0.0         0.0         0.0         0.0         0.0         0.0         0.0         0.0        0.18E+03
   264  PHE       1.5         11.         6.2         4.8        0.11         0.0         0.0         0.0         6.4         7.4         0.0         0.0         1.4         5.0         6.9         0.0         0.0         0.0         0.0         0.0         0.0         0.0         3.3         0.0         2.7         25.         0.0         0.0         0.0         0.0         0.0         0.0         0.0         0.0         0.0         0.0         0.0         0.0         0.0         82.    
   265  GLN      0.87         4.7         4.5         1.2         0.0         0.0         0.0         0.0         3.2         3.9         0.0         0.0         1.7         40.        0.23        0.73E-01     0.0         0.0         0.0         0.0         0.0         0.0         3.5         0.0         1.9         1.8         0.0         0.0         0.0         0.0         0.0         0.0         0.0         0.0         0.0         0.0         0.0         0.0         0.0         67.    
   266  ASN      0.72         3.1         5.0         1.6        0.38         0.0         0.0         0.0         5.1         5.3         0.0         0.0         1.2         1.9         14.         0.0         0.0         0.0         0.0         0.0         0.0         0.0         6.3         0.0         2.2         5.6         0.0         0.0         0.0         0.0         0.0         0.0         0.0         0.0         0.0         0.0         0.0         0.0         0.0         53.    
   267  ARG       1.7         6.0         6.2         2.1         0.0         0.0         0.0         0.0         7.4         9.2         0.0         0.0        0.55         31.         20.         41.         44.         0.0         0.0         0.0         0.0         0.0         9.4         0.0         5.3         16.         0.0         0.0         0.0         0.0         0.0         0.0         0.0         0.0         0.0         0.0         0.0         0.0         0.0        0.20E+03
   268  ARG       1.2         5.2         5.5         1.9         0.0         0.0         0.0         0.0         8.2         8.5         0.0         0.0        0.43         3.3         30.        0.25E-01     43.         0.0         0.0         0.0         0.0         0.0         8.8         0.0         4.5         9.4         0.0         0.0         0.0         0.0         0.0         0.0         0.0         0.0         0.0         0.0         0.0         0.0         0.0        0.13E+03
   269  VAL      0.92         8.7         5.0         1.8         0.0         0.0         0.0         0.0         5.7         8.8         0.0         0.0         1.8         3.3         0.0         0.0         0.0         0.0         0.0         0.0         0.0         0.0         11.         0.0         5.7         6.8         0.0         0.0         0.0         0.0         0.0         0.0         0.0         0.0         0.0         0.0         0.0         0.0         0.0         59.    
   270  LYS       1.3         11.         5.1        0.59        0.55         0.0         0.0         0.0         17.         7.4         0.0         0.0         4.9        0.74        0.83        0.44         24.         0.0         0.0         0.0         0.0         0.0         6.7         0.0         8.4         4.4         0.0         0.0         0.0         0.0         0.0         0.0         0.0         0.0         0.0         0.0         0.0         0.0         0.0         93.    
   271  GLU       1.3         11.         4.0         2.7        0.77E-01     0.0         0.0         0.0         11.         9.7         0.0         0.0         6.9        0.39        0.24         2.7         0.0         0.0         0.0         0.0         0.0         0.0         8.0         0.0         7.2         10.         0.0         0.0         0.0         0.0         0.0         0.0         0.0         0.0         0.0         0.0         0.0         0.0         0.0         75.    
   272  LYS       1.5         10.         5.7         2.8        0.77E-01     0.0         0.0         0.0         9.5         10.         0.0         0.0         6.2         34.         35.         2.2         25.         0.0         0.0         0.0         0.0         0.0         9.8         0.0         7.6         4.0         0.0         0.0         0.0         0.0         0.0         0.0         0.0         0.0         0.0         0.0         0.0         0.0         0.0        0.16E+03
   273  LYS       1.7         11.         5.6         3.4        0.17         0.0         0.0         0.0         7.1         10.         0.0         0.0         7.5         31.         3.2         2.3        0.33E-01     0.0         0.0         0.0         0.0         0.0         8.8         0.0         4.5         1.9         0.0         0.0         0.0         0.0         0.0         0.0         0.0         0.0         0.0         0.0         0.0         0.0         0.0         98.    
   274  VAL      0.65         16.         9.4         2.5         0.0         0.0         0.0         0.0         9.0         12.         0.0         0.0         9.0         1.9         0.0         0.0         0.0         0.0         0.0         0.0         0.0         0.0         7.1         0.0         9.1         0.0         0.0         0.0         0.0         0.0         0.0         0.0         0.0         0.0         0.0         0.0         0.0         0.0         0.0         77.    
   275  LEU       1.2         15.         17.         5.6        0.23         0.0         0.0         0.0         11.         16.         0.0         0.0         4.3         43.         38.         0.0         0.0         0.0         0.0         0.0         0.0         0.0         1.8         0.0         11.         0.0         0.0         0.0         0.0         0.0         0.0         0.0         0.0         0.0         0.0         0.0         0.0         0.0         0.0        0.16E+03
   276  ALA      0.78         5.6         4.8        0.68         0.0         0.0         0.0         0.0         10.         11.         0.0         0.0         3.7         0.0         0.0         0.0         0.0         0.0         0.0         0.0         0.0         0.0         3.3         0.0         11.         0.0         0.0         0.0         0.0         0.0         0.0         0.0         0.0         0.0         0.0         0.0         0.0         0.0         0.0         52.    
   277  LYS       1.0         11.         4.0         1.8         0.0         0.0         0.0         0.0         9.5         12.         0.0         0.0         7.1         2.9        0.45        0.31E-01    0.44         0.0         0.0         0.0         0.0         0.0         1.7         0.0         9.1         2.1         0.0         0.0         0.0         0.0         0.0         0.0         0.0         0.0         0.0         0.0         0.0         0.0         0.0         62.    
   278  VAL       1.3         12.         3.5         3.6        0.19         0.0         0.0         0.0         5.8         10.         0.0         0.0         5.2         57.         0.0         0.0         0.0         0.0         0.0         0.0         0.0         0.0         2.0         0.0         13.         0.0         0.0         0.0         0.0         0.0         0.0         0.0         0.0         0.0         0.0         0.0         0.0         0.0         0.0        0.11E+03
   279  LYS      0.38         6.6         6.9        0.89        0.68         0.0         0.0         0.0         6.3         11.         0.0         0.0         2.3         32.         1.1        0.72E-02    0.49         0.0         0.0         0.0         0.0         0.0         1.5         0.0         32.        0.46         0.0         0.0         0.0         0.0         0.0         0.0         0.0         0.0         0.0         0.0         0.0         0.0         0.0        0.10E+03
   280  ASN      0.98         4.6         18.         1.8        0.16         0.0         0.0         0.0         0.0         0.0         0.0         0.0         1.5         33.         10.         0.0         0.0         0.0         0.0         0.0         0.0         0.0         0.0         0.0        0.14E+03     0.0         0.0         0.0         0.0         0.0         0.0         0.0         0.0         0.0         0.0         0.0         0.0         0.0         0.0        0.21E+03
   281  SER      0.70         5.7         9.2         1.3        0.60         0.0         0.0         0.0         0.0         0.0         0.0         0.0         2.3        0.18E-01     0.0         0.0         0.0         0.0         0.0         0.0         0.0         0.0         0.0         0.0         30.         0.0         0.0         0.0         0.0         0.0         0.0         0.0         0.0         0.0         0.0         0.0         0.0         0.0         0.0         50.    
   282  ALA      0.45         2.2         18.         1.3         0.0         0.0         0.0         0.0         7.9         13.         0.0         0.0         2.1         0.0         0.0         0.0         0.0         0.0         0.0         0.0         0.0         0.0         1.3         0.0         7.9         2.1         0.0         0.0         0.0         0.0         0.0         0.0         0.0         0.0         0.0         0.0         0.0         0.0         0.0         56.    
   283  THR       2.2         17.         7.1         6.1        0.86         0.0         0.0         0.0         6.8         7.9         0.0         0.0         1.3         70.         0.0         0.0         0.0         0.0         0.0         0.0         0.0         0.0         1.9         0.0         7.6        0.46         0.0         0.0         0.0         0.0         0.0         0.0         0.0         0.0         0.0         0.0         0.0         0.0         0.0        0.13E+03
   284  PRO      0.77         25.         7.2        0.22        0.76         0.0         0.0         0.0         2.8         3.4         0.0         0.0        0.48         23.         35.         32.         0.0         0.0         0.0         0.0         0.0         0.0         2.1         0.0         1.1         0.0         0.0         0.0         0.0         0.0         0.0         0.0         0.0         0.0         0.0         0.0         0.0         0.0         0.0        0.13E+03
