# Supplementary material for: Computational Modeling of complete HOXB13 protein for predicting the functional effect of SNPs and the associated role in hereditary prostate cancer
Source: Sci Rep. 2017 Mar 8;7:43830. doi: 10.1038/srep43830 (PMC5363706; doi:10.1038/srep43830)
Supplement: Supplementary Dataset [file srep43830-s1.zip › SR Supplementary Data Files Complete/HOXB13 Modeller/HOXB13 Modeller/hoxb13.V99990003]

# Heavy relative violation of each residue is written to: hoxb13.V99990003
# The profile is NOT normalized by the number of restraints.
# The profiles are smoothed over a window of residues:    1
# The sum of all numbers in the file:   53296.8789
#COLUMNS S S  N N N N N N N N N N N N N N N N N N N N N N N N N N N N N N N N N N N N N N N N 
# RESID  RES            1           2           3           4           5           6           7           8           9          10          11          12          13          14          15          16          17          18          19          20          21          22          23          24          25          26          27          28          29          30          31          32          33          34          35          36          37          38          39     TOTAL

     1  MET       1.3         5.2         3.6        0.49        0.17         0.0         0.0         0.0         26.         24.         0.0         0.0        0.40         33.         35.         31.         0.0         0.0         0.0         0.0         0.0         0.0         0.0         0.0         27.         0.0         0.0         0.0         0.0         0.0         0.0         0.0         0.0         0.0         0.0         0.0         0.0         0.0         0.0        0.19E+03
     2  GLU       2.3         9.6         9.5         1.6        0.17         0.0         0.0         0.0         0.0         0.0         0.0         0.0        0.88         46.        0.34         24.         0.0         0.0         0.0         0.0         0.0         0.0         0.0         0.0        0.16E+03     0.0         0.0         0.0         0.0         0.0         0.0         0.0         0.0         0.0         0.0         0.0         0.0         0.0         0.0        0.26E+03
     3  PRO       2.5         29.         6.5        0.72         0.0         0.0         0.0         0.0         0.0         0.0         0.0         0.0        0.75         5.4         3.1         1.3         0.0         0.0         0.0         0.0         0.0         0.0         0.0         0.0         55.         0.0         0.0         0.0         0.0         0.0         0.0         0.0         0.0         0.0         0.0         0.0         0.0         0.0         0.0        0.10E+03
     4  GLY       1.8         5.1         1.2        0.76E-01     0.0         0.0         0.0         0.0         0.0         0.0         0.0         0.0        0.89         0.0         0.0         0.0         0.0         0.0         0.0         0.0         0.0         0.0         0.0         0.0        0.14E+03     0.0         0.0         0.0         0.0         0.0         0.0         0.0         0.0         0.0         0.0         0.0         0.0         0.0         0.0        0.15E+03
     5  ASN       2.0         4.9         8.7         1.0        0.96E-01     0.0         0.0         0.0         0.0         0.0         0.0         0.0        0.76         33.         12.         0.0         0.0         0.0         0.0         0.0         0.0         0.0         0.0         0.0        0.20E+03     0.0         0.0         0.0         0.0         0.0         0.0         0.0         0.0         0.0         0.0         0.0         0.0         0.0         0.0        0.26E+03
     6  TYR       1.8         8.6         12.         1.7        0.11         0.0         0.0         0.0         0.0         0.0         0.0         0.0        0.57         52.        0.31         0.0         0.0         0.0         0.0         0.0         0.0         0.0         0.0         0.0        0.25E+03     0.0         0.0         0.0         0.0         0.0         0.0         0.0         0.0         0.0         0.0         0.0         0.0         0.0         0.0        0.32E+03
     7  ALA       1.1         2.5         9.9         1.0        0.16E-01     0.0         0.0         0.0         0.0         0.0         0.0         0.0        0.52         0.0         0.0         0.0         0.0         0.0         0.0         0.0         0.0         0.0         0.0         0.0        0.26E+03     0.0         0.0         0.0         0.0         0.0         0.0         0.0         0.0         0.0         0.0         0.0         0.0         0.0         0.0        0.28E+03
     8  THR      0.82         2.8         9.4         1.3         0.0         0.0         0.0         0.0         0.0         0.0         0.0         0.0        0.54        0.34         0.0         0.0         0.0         0.0         0.0         0.0         0.0         0.0         0.0         0.0        0.23E+03     0.0         0.0         0.0         0.0         0.0         0.0         0.0         0.0         0.0         0.0         0.0         0.0         0.0         0.0        0.24E+03
     9  LEU      0.73         6.7         8.2         4.5         0.0         0.0         0.0         0.0         0.0         0.0         0.0         0.0        0.67        0.24         38.         0.0         0.0         0.0         0.0         0.0         0.0         0.0         0.0         0.0        0.21E+03     0.0         0.0         0.0         0.0         0.0         0.0         0.0         0.0         0.0         0.0         0.0         0.0         0.0         0.0        0.27E+03
    10  ASP      0.65         2.6         10.         1.1        0.12         0.0         0.0         0.0         0.0         0.0         0.0         0.0         1.2         40.         1.6         0.0         0.0         0.0         0.0         0.0         0.0         0.0         0.0         0.0        0.14E+03     0.0         0.0         0.0         0.0         0.0         0.0         0.0         0.0         0.0         0.0         0.0         0.0         0.0         0.0        0.19E+03
    11  GLY      0.27         1.7         1.9        0.19         0.0         0.0         0.0         0.0         0.0         0.0         0.0         0.0         1.5         0.0         0.0         0.0         0.0         0.0         0.0         0.0         0.0         0.0         0.0         0.0         98.         0.0         0.0         0.0         0.0         0.0         0.0         0.0         0.0         0.0         0.0         0.0         0.0         0.0         0.0        0.10E+03
    12  ALA      0.29         2.1         11.        0.81         0.0         0.0         0.0         0.0         0.0         0.0         0.0         0.0         1.1         0.0         0.0         0.0         0.0         0.0         0.0         0.0         0.0         0.0         0.0         0.0        0.24E+03     0.0         0.0         0.0         0.0         0.0         0.0         0.0         0.0         0.0         0.0         0.0         0.0         0.0         0.0        0.26E+03
    13  LYS      0.25         1.5         10.         1.2         0.0         0.0         0.0         0.0         0.0         0.0         0.0         0.0        0.70         40.        0.45         16.        0.84E-02     0.0         0.0         0.0         0.0         0.0         0.0         0.0        0.18E+03     0.0         0.0         0.0         0.0         0.0         0.0         0.0         0.0         0.0         0.0         0.0         0.0         0.0         0.0        0.25E+03
    14  ASP      0.39         2.3         10.         1.3        0.47E-01     0.0         0.0         0.0         0.0         0.0         0.0         0.0        0.66         38.         1.6         0.0         0.0         0.0         0.0         0.0         0.0         0.0         0.0         0.0        0.14E+03     0.0         0.0         0.0         0.0         0.0         0.0         0.0         0.0         0.0         0.0         0.0         0.0         0.0         0.0        0.19E+03
    15  ILE      0.61         3.6         12.         4.2        0.31         0.0         0.0         0.0         0.0         0.0         0.0         0.0        0.89         47.        0.62         0.0         0.0         0.0         0.0         0.0         0.0         0.0         0.0         0.0         51.         0.0         0.0         0.0         0.0         0.0         0.0         0.0         0.0         0.0         0.0         0.0         0.0         0.0         0.0        0.12E+03
    16  GLU      0.28         1.3         9.3         1.6         0.0         0.0         0.0         0.0         0.0         0.0         0.0         0.0        0.60        0.30         34.         24.         0.0         0.0         0.0         0.0         0.0         0.0         0.0         0.0        0.19E+03     0.0         0.0         0.0         0.0         0.0         0.0         0.0         0.0         0.0         0.0         0.0         0.0         0.0         0.0        0.26E+03
    17  GLY      0.16        0.55        0.21        0.21         0.0         0.0         0.0         0.0         0.0         0.0         0.0         0.0        0.51         0.0         0.0         0.0         0.0         0.0         0.0         0.0         0.0         0.0         0.0         0.0        0.13E+03     0.0         0.0         0.0         0.0         0.0         0.0         0.0         0.0         0.0         0.0         0.0         0.0         0.0         0.0        0.13E+03
    18  LEU      0.67         5.9         9.0         4.5         0.0         0.0         0.0         0.0         0.0         0.0         0.0         0.0        0.52         45.         38.         0.0         0.0         0.0         0.0         0.0         0.0         0.0         0.0         0.0        0.17E+03     0.0         0.0         0.0         0.0         0.0         0.0         0.0         0.0         0.0         0.0         0.0         0.0         0.0         0.0        0.28E+03
    19  LEU      0.38         6.9         5.9         4.2         0.0         0.0         0.0         0.0         0.0         0.0         0.0         0.0        0.68        0.19         38.         0.0         0.0         0.0         0.0         0.0         0.0         0.0         0.0         0.0        0.19E+03     0.0         0.0         0.0         0.0         0.0         0.0         0.0         0.0         0.0         0.0         0.0         0.0         0.0         0.0        0.25E+03
    20  GLY      0.19         1.5        0.39E-02    0.21         0.0         0.0         0.0         0.0         0.0         0.0         0.0         0.0        0.90         0.0         0.0         0.0         0.0         0.0         0.0         0.0         0.0         0.0         0.0         0.0        0.16E+03     0.0         0.0         0.0         0.0         0.0         0.0         0.0         0.0         0.0         0.0         0.0         0.0         0.0         0.0        0.17E+03
    21  ALA      0.22         1.3         4.8         1.3         0.0         0.0         0.0         0.0         0.0         0.0         0.0         0.0        0.66         0.0         0.0         0.0         0.0         0.0         0.0         0.0         0.0         0.0         0.0         0.0        0.19E+03     0.0         0.0         0.0         0.0         0.0         0.0         0.0         0.0         0.0         0.0         0.0         0.0         0.0         0.0        0.20E+03
    22  GLY      0.30         1.2         0.0        0.21         0.0         0.0         0.0         0.0         0.0         0.0         0.0         0.0        0.54         0.0         0.0         0.0         0.0         0.0         0.0         0.0         0.0         0.0         0.0         0.0         75.         0.0         0.0         0.0         0.0         0.0         0.0         0.0         0.0         0.0         0.0         0.0         0.0         0.0         0.0         78.    
    23  GLY      0.37         2.1         0.0        0.12         0.0         0.0         0.0         0.0         0.0         0.0         0.0         0.0         1.5         0.0         0.0         0.0         0.0         0.0         0.0         0.0         0.0         0.0         0.0         0.0         25.         0.0         0.0         0.0         0.0         0.0         0.0         0.0         0.0         0.0         0.0         0.0         0.0         0.0         0.0         29.    
    24  GLY      0.30        0.68        0.18E-01    0.70E-01     0.0         0.0         0.0         0.0         0.0         0.0         0.0         0.0         1.4         0.0         0.0         0.0         0.0         0.0         0.0         0.0         0.0         0.0         0.0         0.0         68.         0.0         0.0         0.0         0.0         0.0         0.0         0.0         0.0         0.0         0.0         0.0         0.0         0.0         0.0         70.    
    25  ARG      0.77         7.3         6.6         2.0        0.46E-01     0.0         0.0         0.0         0.0         0.0         0.0         0.0        0.45         38.         1.5         35.         22.         0.0         0.0         0.0         0.0         0.0         0.0         0.0         47.         0.0         0.0         0.0         0.0         0.0         0.0         0.0         0.0         0.0         0.0         0.0         0.0         0.0         0.0        0.16E+03
    26  ASN       1.0         5.3         11.         2.0        0.46E-01     0.0         0.0         0.0         0.0         0.0         0.0         0.0        0.67         44.         13.         0.0         0.0         0.0         0.0         0.0         0.0         0.0         0.0         0.0        0.20E+03     0.0         0.0         0.0         0.0         0.0         0.0         0.0         0.0         0.0         0.0         0.0         0.0         0.0         0.0        0.28E+03
    27  LEU       1.2         7.5         7.7         4.5         0.0         0.0         0.0         0.0         0.0         0.0         0.0         0.0        0.73        0.26         38.         0.0         0.0         0.0         0.0         0.0         0.0         0.0         0.0         0.0        0.19E+03     0.0         0.0         0.0         0.0         0.0         0.0         0.0         0.0         0.0         0.0         0.0         0.0         0.0         0.0        0.25E+03
    28  VAL       1.3         3.4         9.5         1.4        0.77E-01     0.0         0.0         0.0         0.0         0.0         0.0         0.0        0.34         1.2         0.0         0.0         0.0         0.0         0.0         0.0         0.0         0.0         0.0         0.0         62.         0.0         0.0         0.0         0.0         0.0         0.0         0.0         0.0         0.0         0.0         0.0         0.0         0.0         0.0         80.    
    29  ALA       1.2         2.9         9.6         1.1        0.77E-01     0.0         0.0         0.0         0.0         0.0         0.0         0.0        0.16         0.0         0.0         0.0         0.0         0.0         0.0         0.0         0.0         0.0         0.0         0.0        0.22E+03     0.0         0.0         0.0         0.0         0.0         0.0         0.0         0.0         0.0         0.0         0.0         0.0         0.0         0.0        0.24E+03
    30  HIS       2.2         5.7         8.3         1.5         0.0         0.0         0.0         0.0         0.0         0.0         0.0         0.0        0.76        0.80        0.39         0.0         0.0         0.0         0.0         0.0         0.0         0.0         0.0         0.0        0.20E+03     0.0         0.0         0.0         0.0         0.0         0.0         0.0         0.0         0.0         0.0         0.0         0.0         0.0         0.0        0.22E+03
    31  SER       1.4         7.2         9.0         1.7         0.0         0.0         0.0         0.0         0.0         0.0         0.0         0.0         1.1         42.         0.0         0.0         0.0         0.0         0.0         0.0         0.0         0.0         0.0         0.0        0.13E+03     0.0         0.0         0.0         0.0         0.0         0.0         0.0         0.0         0.0         0.0         0.0         0.0         0.0         0.0        0.20E+03
    32  PRO       1.9         28.         7.4        0.84         0.0         0.0         0.0         0.0         0.0         0.0         0.0         0.0        0.51         5.6         3.2         1.2         0.0         0.0         0.0         0.0         0.0         0.0         0.0         0.0         55.         0.0         0.0         0.0         0.0         0.0         0.0         0.0         0.0         0.0         0.0         0.0         0.0         0.0         0.0        0.10E+03
    33  LEU       1.8         8.4         8.9         4.3        0.58E-01     0.0         0.0         0.0         0.0         0.0         0.0         0.0        0.45         1.7         38.         0.0         0.0         0.0         0.0         0.0         0.0         0.0         0.0         0.0        0.20E+03     0.0         0.0         0.0         0.0         0.0         0.0         0.0         0.0         0.0         0.0         0.0         0.0         0.0         0.0        0.26E+03
    34  THR       1.7         4.7         10.         1.4         0.0         0.0         0.0         0.0         0.0         0.0         0.0         0.0         1.2         70.         0.0         0.0         0.0         0.0         0.0         0.0         0.0         0.0         0.0         0.0        0.19E+03     0.0         0.0         0.0         0.0         0.0         0.0         0.0         0.0         0.0         0.0         0.0         0.0         0.0         0.0        0.28E+03
    35  SER       1.0         7.8         7.9         1.6        0.39E-01     0.0         0.0         0.0         17.         35.         0.0         0.0         1.3         46.         0.0         0.0         0.0         0.0         0.0         0.0         0.0         0.0         8.8         0.0         39.         0.0         0.0         0.0         0.0         0.0         0.0         0.0         0.0         0.0         0.0         0.0         0.0         0.0         0.0        0.17E+03
    36  HIS       2.1         14.         7.2         2.0        0.86         0.0         0.0         0.0         19.         25.         0.0         0.0         2.2        0.58         2.0         0.0         0.0         0.0         0.0         0.0         0.0         0.0         8.8         0.0         5.3         0.0         0.0         0.0         0.0         0.0         0.0         0.0         0.0         0.0         0.0         0.0         0.0         0.0         0.0         88.    
    37  PRO      0.98         27.         8.7         1.4        0.30         0.0         0.0         0.0         0.0         0.0         0.0         0.0         1.7         7.8         4.5        0.45         0.0         0.0         0.0         0.0         0.0         0.0         0.0         0.0         43.         0.0         0.0         0.0         0.0         0.0         0.0         0.0         0.0         0.0         0.0         0.0         0.0         0.0         0.0         96.    
    38  ALA      0.29         5.4         11.         1.1        0.10         0.0         0.0         0.0         0.0         0.0         0.0         0.0         1.4         0.0         0.0         0.0         0.0         0.0         0.0         0.0         0.0         0.0         0.0         0.0        0.22E+03     0.0         0.0         0.0         0.0         0.0         0.0         0.0         0.0         0.0         0.0         0.0         0.0         0.0         0.0        0.24E+03
    39  ALA      0.95         8.8         5.2         2.2        0.58         0.0         0.0         0.0         0.0         0.0         0.0         0.0         4.5         0.0         0.0         0.0         0.0         0.0         0.0         0.0         0.0         0.0         0.0         0.0         40.         0.0         0.0         0.0         0.0         0.0         0.0         0.0         0.0         0.0         0.0         0.0         0.0         0.0         0.0         62.    
    40  PRO      0.76         29.         6.1        0.70        0.49         0.0         0.0         0.0         0.0         0.0         0.0         0.0         3.7         6.2         3.5         1.0         0.0         0.0         0.0         0.0         0.0         0.0         0.0         0.0         30.         0.0         0.0         0.0         0.0         0.0         0.0         0.0         0.0         0.0         0.0         0.0         0.0         0.0         0.0         82.    
    41  THR      0.35         6.9         9.7         2.8        0.15         0.0         0.0         0.0         0.0         0.0         0.0         0.0         1.1        0.94E-01     0.0         0.0         0.0         0.0         0.0         0.0         0.0         0.0         0.0         0.0        0.15E+03     0.0         0.0         0.0         0.0         0.0         0.0         0.0         0.0         0.0         0.0         0.0         0.0         0.0         0.0        0.17E+03
    42  LEU       1.2         11.         13.         5.2         1.2         0.0         0.0         0.0         0.0         0.0         0.0         0.0         1.2         43.         36.         0.0         0.0         0.0         0.0         0.0         0.0         0.0         0.0         0.0        0.17E+03     0.0         0.0         0.0         0.0         0.0         0.0         0.0         0.0         0.0         0.0         0.0         0.0         0.0         0.0        0.28E+03
    43  MET       1.3         22.         8.5         1.4         1.8         0.0         0.0         0.0         16.         32.         0.0         0.0         6.1         3.8        0.28E-01    0.72         0.0         0.0         0.0         0.0         0.0         0.0         0.0         0.0         76.         1.6         0.0         0.0         0.0         0.0         0.0         0.0         0.0         0.0         0.0         0.0         0.0         0.0         0.0        0.17E+03
    44  PRO       2.1         41.         4.7         1.5         2.0         0.0         0.0         0.0         0.0         0.0         0.0         0.0         10.         14.         9.1        0.25         0.0         0.0         0.0         0.0         0.0         0.0         0.0         0.0         36.         0.0         0.0         0.0         0.0         0.0         0.0         0.0         0.0         0.0         0.0         0.0         0.0         0.0         0.0        0.12E+03
    45  ALA       1.2         7.4         4.2         5.3         1.5         0.0         0.0         0.0         0.0         0.0         0.0         0.0         5.6         0.0         0.0         0.0         0.0         0.0         0.0         0.0         0.0         0.0         0.0         0.0        0.16E+03     0.0         0.0         0.0         0.0         0.0         0.0         0.0         0.0         0.0         0.0         0.0         0.0         0.0         0.0        0.19E+03
    46  VAL       1.3         13.         7.0         5.9        0.59         0.0         0.0         0.0         0.0         0.0         0.0         0.0         1.8         53.         0.0         0.0         0.0         0.0         0.0         0.0         0.0         0.0         0.0         0.0         59.         0.0         0.0         0.0         0.0         0.0         0.0         0.0         0.0         0.0         0.0         0.0         0.0         0.0         0.0        0.14E+03
    47  ASN       3.1         21.         8.5         5.0         4.6         0.0         0.0         0.0         0.0         0.0         0.0         0.0         7.1         42.         2.7         0.0         0.0         0.0         0.0         0.0         0.0         0.0         0.0         0.0        0.14E+03     0.0         0.0         0.0         0.0         0.0         0.0         0.0         0.0         0.0         0.0         0.0         0.0         0.0         0.0        0.23E+03
    48  TYR       1.7         29.         18.         4.6        0.32         0.0         0.0         0.0         0.0         0.0         0.0         0.0         9.5         42.        0.74         0.0         0.0         0.0         0.0         0.0         0.0         0.0         0.0         0.0        0.15E+03     0.0         0.0         0.0         0.0         0.0         0.0         0.0         0.0         0.0         0.0         0.0         0.0         0.0         0.0        0.25E+03
    49  ALA      0.71         19.         9.5         2.9        0.65         0.0         0.0         0.0         0.0         0.0         0.0         0.0         5.1         0.0         0.0         0.0         0.0         0.0         0.0         0.0         0.0         0.0         0.0         0.0        0.22E+03     0.0         0.0         0.0         0.0         0.0         0.0         0.0         0.0         0.0         0.0         0.0         0.0         0.0         0.0        0.26E+03
    50  PRO       1.9         26.         9.9         1.2        0.15         0.0         0.0         0.0         0.0         0.0         0.0         0.0         4.5         24.         35.         32.         0.0         0.0         0.0         0.0         0.0         0.0         0.0         0.0         55.         0.0         0.0         0.0         0.0         0.0         0.0         0.0         0.0         0.0         0.0         0.0         0.0         0.0         0.0        0.19E+03
    51  LEU       2.8         11.         11.         9.5         2.3         0.0         0.0         0.0         21.         38.         0.0         0.0         3.3         10.         47.         0.0         0.0         0.0         0.0         0.0         0.0         0.0         0.0         0.0         82.         1.9         0.0         0.0         0.0         0.0         0.0         0.0         0.0         0.0         0.0         0.0         0.0         0.0         0.0        0.24E+03
    52  ASP       3.1         8.2         3.4         2.0        0.91         0.0         0.0         0.0         0.0         0.0         0.0         0.0         1.0         35.         7.7         0.0         0.0         0.0         0.0         0.0         0.0         0.0         0.0         0.0        0.11E+03     0.0         0.0         0.0         0.0         0.0         0.0         0.0         0.0         0.0         0.0         0.0         0.0         0.0         0.0        0.17E+03
    53  LEU       4.0         21.         4.4         6.5         1.6         0.0         0.0         0.0         0.0         0.0         0.0         0.0         1.5         5.0        0.64E-01     0.0         0.0         0.0         0.0         0.0         0.0         0.0         0.0         0.0        0.14E+03     0.0         0.0         0.0         0.0         0.0         0.0         0.0         0.0         0.0         0.0         0.0         0.0         0.0         0.0        0.19E+03
    54  PRO       1.9         34.         5.2         3.2        0.49         0.0         0.0         0.0         0.0         0.0         0.0         0.0         2.3         26.         35.         29.         0.0         0.0         0.0         0.0         0.0         0.0         0.0         0.0         30.         0.0         0.0         0.0         0.0         0.0         0.0         0.0         0.0         0.0         0.0         0.0         0.0         0.0         0.0        0.17E+03
    55  GLY       1.2         7.3         1.9         1.2        0.67         0.0         0.0         0.0         0.0         0.0         0.0         0.0         2.2         0.0         0.0         0.0         0.0         0.0         0.0         0.0         0.0         0.0         0.0         0.0         45.         0.0         0.0         0.0         0.0         0.0         0.0         0.0         0.0         0.0         0.0         0.0         0.0         0.0         0.0         59.    
    56  SER       1.6         6.9         15.         1.1        0.11         0.0         0.0         0.0         0.0         0.0         0.0         0.0         3.4         38.         0.0         0.0         0.0         0.0         0.0         0.0         0.0         0.0         0.0         0.0        0.12E+03     0.0         0.0         0.0         0.0         0.0         0.0         0.0         0.0         0.0         0.0         0.0         0.0         0.0         0.0        0.19E+03
    57  ALA       2.2         6.8         15.         2.8        0.80         0.0         0.0         0.0         0.0         0.0         0.0         0.0         2.8         0.0         0.0         0.0         0.0         0.0         0.0         0.0         0.0         0.0         0.0         0.0        0.28E+03     0.0         0.0         0.0         0.0         0.0         0.0         0.0         0.0         0.0         0.0         0.0         0.0         0.0         0.0        0.31E+03
    58  GLU       2.3         21.         18.         8.1        0.68         0.0         0.0         0.0         23.         39.         0.0         0.0         1.8         32.         23.         2.4         0.0         0.0         0.0         0.0         0.0         0.0         0.0         0.0        0.20E+03    0.39         0.0         0.0         0.0         0.0         0.0         0.0         0.0         0.0         0.0         0.0         0.0         0.0         0.0        0.37E+03
    59  PRO       1.3         39.         6.9         2.5        0.36         0.0         0.0         0.0         0.0         0.0         0.0         0.0         3.0        0.86         1.0         4.2         0.0         0.0         0.0         0.0         0.0         0.0         0.0         0.0         99.         0.0         0.0         0.0         0.0         0.0         0.0         0.0         0.0         0.0         0.0         0.0         0.0         0.0         0.0        0.16E+03
    60  PRO      0.77         31.         7.1         1.9        0.27         0.0         0.0         0.0         0.0         0.0         0.0         0.0         4.7         25.         35.         30.         0.0         0.0         0.0         0.0         0.0         0.0         0.0         0.0         37.         0.0         0.0         0.0         0.0         0.0         0.0         0.0         0.0         0.0         0.0         0.0         0.0         0.0         0.0        0.17E+03
    61  LYS       1.0         10.         15.         2.3        0.81         0.0         0.0         0.0         0.0         0.0         0.0         0.0         4.4         41.         48.         16.         2.5         0.0         0.0         0.0         0.0         0.0         0.0         0.0        0.14E+03     0.0         0.0         0.0         0.0         0.0         0.0         0.0         0.0         0.0         0.0         0.0         0.0         0.0         0.0        0.29E+03
    62  GLN       1.2         6.2         14.         3.5        0.46         0.0         0.0         0.0         0.0         0.0         0.0         0.0         2.1         1.4        0.29        0.71         0.0         0.0         0.0         0.0         0.0         0.0         0.0         0.0        0.18E+03     0.0         0.0         0.0         0.0         0.0         0.0         0.0         0.0         0.0         0.0         0.0         0.0         0.0         0.0        0.21E+03
    63  CYS      0.12         4.8         9.2         1.1         0.0         0.0         0.0         0.0         0.0         0.0         0.0         0.0         1.8         42.         0.0         0.0         0.0         0.0         0.0         0.0         0.0         0.0         0.0         0.0         53.         0.0         0.0         0.0         0.0         0.0         0.0         0.0         0.0         0.0         0.0         0.0         0.0         0.0         0.0        0.11E+03
    64  HIS       1.3         12.         8.0         2.1         0.0         0.0         0.0         0.0         0.0         0.0         0.0         0.0         2.1         2.2         31.         0.0         0.0         0.0         0.0         0.0         0.0         0.0         0.0         0.0        0.16E+03     0.0         0.0         0.0         0.0         0.0         0.0         0.0         0.0         0.0         0.0         0.0         0.0         0.0         0.0        0.21E+03
    65  PRO      0.84         25.         8.7         1.1        0.72E-01     0.0         0.0         0.0         0.0         0.0         0.0         0.0         1.1         24.         35.         31.         0.0         0.0         0.0         0.0         0.0         0.0         0.0         0.0         35.         0.0         0.0         0.0         0.0         0.0         0.0         0.0         0.0         0.0         0.0         0.0         0.0         0.0         0.0        0.16E+03
    66  CYS      0.31         7.2         12.         1.3        0.72E-01     0.0         0.0         0.0         0.0         0.0         0.0         0.0         1.7        0.56         0.0         0.0         0.0         0.0         0.0         0.0         0.0         0.0         0.0         0.0         11.         0.0         0.0         0.0         0.0         0.0         0.0         0.0         0.0         0.0         0.0         0.0         0.0         0.0         0.0         34.    
    67  PRO       1.1         26.         5.9        0.81         0.0         0.0         0.0         0.0         0.0         0.0         0.0         0.0         1.6         7.4         4.3        0.75         0.0         0.0         0.0         0.0         0.0         0.0         0.0         0.0         23.         0.0         0.0         0.0         0.0         0.0         0.0         0.0         0.0         0.0         0.0         0.0         0.0         0.0         0.0         71.    
    68  GLY      0.17         1.7         1.0        0.17         0.0         0.0         0.0         0.0         0.0         0.0         0.0         0.0        0.10         0.0         0.0         0.0         0.0         0.0         0.0         0.0         0.0         0.0         0.0         0.0         90.         0.0         0.0         0.0         0.0         0.0         0.0         0.0         0.0         0.0         0.0         0.0         0.0         0.0         0.0         93.    
    69  VAL      0.30         4.8         7.5         1.7         0.0         0.0         0.0         0.0         0.0         0.0         0.0         0.0        0.80E-01     58.         0.0         0.0         0.0         0.0         0.0         0.0         0.0         0.0         0.0         0.0         21.         0.0         0.0         0.0         0.0         0.0         0.0         0.0         0.0         0.0         0.0         0.0         0.0         0.0         0.0         94.    
    70  PRO      0.64         26.         6.1         1.3         0.0         0.0         0.0         0.0         0.0         0.0         0.0         0.0        0.67E-01     24.         35.         31.         0.0         0.0         0.0         0.0         0.0         0.0         0.0         0.0         33.         0.0         0.0         0.0         0.0         0.0         0.0         0.0         0.0         0.0         0.0         0.0         0.0         0.0         0.0        0.16E+03
    71  GLN      0.40         5.2         7.1         1.8         0.0         0.0         0.0         0.0         0.0         0.0         0.0         0.0        0.93        0.65        0.31         7.2         0.0         0.0         0.0         0.0         0.0         0.0         0.0         0.0        0.18E+03     0.0         0.0         0.0         0.0         0.0         0.0         0.0         0.0         0.0         0.0         0.0         0.0         0.0         0.0        0.20E+03
    72  GLY      0.92E-01     2.7        0.76        0.26         0.0         0.0         0.0         0.0         0.0         0.0         0.0         0.0         1.2         0.0         0.0         0.0         0.0         0.0         0.0         0.0         0.0         0.0         0.0         0.0         97.         0.0         0.0         0.0         0.0         0.0         0.0         0.0         0.0         0.0         0.0         0.0         0.0         0.0         0.0        0.10E+03
    73  THR      0.34         3.9         8.2         1.4         0.0         0.0         0.0         0.0         0.0         0.0         0.0         0.0        0.53        0.66         0.0         0.0         0.0         0.0         0.0         0.0         0.0         0.0         0.0         0.0        0.18E+03     0.0         0.0         0.0         0.0         0.0         0.0         0.0         0.0         0.0         0.0         0.0         0.0         0.0         0.0        0.20E+03
    74  SER      0.32         5.2         5.0         1.5         0.0         0.0         0.0         0.0         0.0         0.0         0.0         0.0        0.78         42.         0.0         0.0         0.0         0.0         0.0         0.0         0.0         0.0         0.0         0.0        0.10E+03     0.0         0.0         0.0         0.0         0.0         0.0         0.0         0.0         0.0         0.0         0.0         0.0         0.0         0.0        0.16E+03
    75  PRO       1.1         27.         6.1         1.3         0.0         0.0         0.0         0.0         0.0         0.0         0.0         0.0        0.63         7.5         4.3        0.55         0.0         0.0         0.0         0.0         0.0         0.0         0.0         0.0         45.         0.0         0.0         0.0         0.0         0.0         0.0         0.0         0.0         0.0         0.0         0.0         0.0         0.0         0.0         94.    
    76  ALA      0.14         4.9         5.7         1.9         0.0         0.0         0.0         0.0         0.0         0.0         0.0         0.0        0.92         0.0         0.0         0.0         0.0         0.0         0.0         0.0         0.0         0.0         0.0         0.0        0.17E+03     0.0         0.0         0.0         0.0         0.0         0.0         0.0         0.0         0.0         0.0         0.0         0.0         0.0         0.0        0.18E+03
    77  PRO      0.97         26.         6.7         1.2         0.0         0.0         0.0         0.0         0.0         0.0         0.0         0.0        0.89         7.2         4.1        0.74         0.0         0.0         0.0         0.0         0.0         0.0         0.0         0.0         34.         0.0         0.0         0.0         0.0         0.0         0.0         0.0         0.0         0.0         0.0         0.0         0.0         0.0         0.0         82.    
    78  VAL      0.13         5.1         9.6         1.7         0.0         0.0         0.0         0.0         0.0         0.0         0.0         0.0        0.58        0.65E-02     0.0         0.0         0.0         0.0         0.0         0.0         0.0         0.0         0.0         0.0         3.6         0.0         0.0         0.0         0.0         0.0         0.0         0.0         0.0         0.0         0.0         0.0         0.0         0.0         0.0         21.    
    79  PRO      0.29         25.         6.1        0.78         0.0         0.0         0.0         0.0         0.0         0.0         0.0         0.0         1.4         24.         35.         32.         0.0         0.0         0.0         0.0         0.0         0.0         0.0         0.0         32.         0.0         0.0         0.0         0.0         0.0         0.0         0.0         0.0         0.0         0.0         0.0         0.0         0.0         0.0        0.16E+03
    80  TYR      0.62         6.6         12.         3.1        0.59E-01     0.0         0.0         0.0         0.0         0.0         0.0         0.0         1.6         49.         3.2         0.0         0.0         0.0         0.0         0.0         0.0         0.0         0.0         0.0        0.16E+03     0.0         0.0         0.0         0.0         0.0         0.0         0.0         0.0         0.0         0.0         0.0         0.0         0.0         0.0        0.24E+03
    81  GLY      0.33         2.3        0.98        0.21        0.59E-01     0.0         0.0         0.0         0.0         0.0         0.0         0.0         1.1         0.0         0.0         0.0         0.0         0.0         0.0         0.0         0.0         0.0         0.0         0.0        0.10E+03     0.0         0.0         0.0         0.0         0.0         0.0         0.0         0.0         0.0         0.0         0.0         0.0         0.0         0.0        0.11E+03
    82  TYR      0.71         7.1         12.         2.6        0.16E-01     0.0         0.0         0.0         0.0         0.0         0.0         0.0        0.83         49.         1.5         0.0         0.0         0.0         0.0         0.0         0.0         0.0         0.0         0.0        0.23E+03     0.0         0.0         0.0         0.0         0.0         0.0         0.0         0.0         0.0         0.0         0.0         0.0         0.0         0.0        0.30E+03
    83  PHE      0.74         6.5         9.6         2.3        0.16E-01     0.0         0.0         0.0         0.0         0.0         0.0         0.0        0.79         45.        0.99E-01     0.0         0.0         0.0         0.0         0.0         0.0         0.0         0.0         0.0        0.21E+03     0.0         0.0         0.0         0.0         0.0         0.0         0.0         0.0         0.0         0.0         0.0         0.0         0.0         0.0        0.28E+03
    84  GLY      0.36         1.0         0.0        0.24         0.0         0.0         0.0         0.0         0.0         0.0         0.0         0.0        0.45         0.0         0.0         0.0         0.0         0.0         0.0         0.0         0.0         0.0         0.0         0.0        0.12E+03     0.0         0.0         0.0         0.0         0.0         0.0         0.0         0.0         0.0         0.0         0.0         0.0         0.0         0.0        0.12E+03
    85  GLY      0.36         1.1         0.0        0.14E-01     0.0         0.0         0.0         0.0         0.0         0.0         0.0         0.0        0.30         0.0         0.0         0.0         0.0         0.0         0.0         0.0         0.0         0.0         0.0         0.0        0.11E+03     0.0         0.0         0.0         0.0         0.0         0.0         0.0         0.0         0.0         0.0         0.0         0.0         0.0         0.0        0.11E+03
    86  GLY      0.44        0.98        0.86        0.30E-01     0.0         0.0         0.0         0.0         0.0         0.0         0.0         0.0        0.42         0.0         0.0         0.0         0.0         0.0         0.0         0.0         0.0         0.0         0.0         0.0        0.13E+03     0.0         0.0         0.0         0.0         0.0         0.0         0.0         0.0         0.0         0.0         0.0         0.0         0.0         0.0        0.13E+03
    87  TYR       1.2         6.3         13.         1.3         0.0         0.0         0.0         0.0         0.0         0.0         0.0         0.0        0.70         49.        0.58         0.0         0.0         0.0         0.0         0.0         0.0         0.0         0.0         0.0        0.20E+03     0.0         0.0         0.0         0.0         0.0         0.0         0.0         0.0         0.0         0.0         0.0         0.0         0.0         0.0        0.27E+03
    88  TYR       1.2         7.2         13.         2.3         0.0         0.0         0.0         0.0         0.0         0.0         0.0         0.0        0.54         49.        0.60         0.0         0.0         0.0         0.0         0.0         0.0         0.0         0.0         0.0        0.21E+03     0.0         0.0         0.0         0.0         0.0         0.0         0.0         0.0         0.0         0.0         0.0         0.0         0.0         0.0        0.28E+03
    89  SER      0.58         2.9         11.         1.2         0.0         0.0         0.0         0.0         0.0         0.0         0.0         0.0        0.90         38.         0.0         0.0         0.0         0.0         0.0         0.0         0.0         0.0         0.0         0.0        0.14E+03     0.0         0.0         0.0         0.0         0.0         0.0         0.0         0.0         0.0         0.0         0.0         0.0         0.0         0.0        0.20E+03
    90  CYS      0.54         2.8         9.9        0.95         0.0         0.0         0.0         0.0         0.0         0.0         0.0         0.0        0.93        0.28         0.0         0.0         0.0         0.0         0.0         0.0         0.0         0.0         0.0         0.0         44.         0.0         0.0         0.0         0.0         0.0         0.0         0.0         0.0         0.0         0.0         0.0         0.0         0.0         0.0         59.    
    91  ARG      0.52         2.7         11.        0.96         0.0         0.0         0.0         0.0         0.0         0.0         0.0         0.0        0.96         39.        0.58         33.         26.         0.0         0.0         0.0         0.0         0.0         0.0         0.0        0.13E+03     0.0         0.0         0.0         0.0         0.0         0.0         0.0         0.0         0.0         0.0         0.0         0.0         0.0         0.0        0.25E+03
    92  VAL      0.45         2.1         12.         1.2         0.0         0.0         0.0         0.0         0.0         0.0         0.0         0.0         1.4        0.20         0.0         0.0         0.0         0.0         0.0         0.0         0.0         0.0         0.0         0.0         45.         0.0         0.0         0.0         0.0         0.0         0.0         0.0         0.0         0.0         0.0         0.0         0.0         0.0         0.0         62.    
    93  SER      0.58         2.0         12.         1.1         0.0         0.0         0.0         0.0         0.0         0.0         0.0         0.0         1.4         42.         0.0         0.0         0.0         0.0         0.0         0.0         0.0         0.0         0.0         0.0        0.15E+03     0.0         0.0         0.0         0.0         0.0         0.0         0.0         0.0         0.0         0.0         0.0         0.0         0.0         0.0        0.21E+03
    94  ARG      0.87         2.3         12.         1.3         0.0         0.0         0.0         0.0         0.0         0.0         0.0         0.0         1.4         35.         30.        0.14E-01    0.11         0.0         0.0         0.0         0.0         0.0         0.0         0.0        0.23E+03     0.0         0.0         0.0         0.0         0.0         0.0         0.0         0.0         0.0         0.0         0.0         0.0         0.0         0.0        0.31E+03
    95  SER      0.56         1.9         12.         1.0         0.0         0.0         0.0         0.0         0.0         0.0         0.0         0.0         1.4         38.         0.0         0.0         0.0         0.0         0.0         0.0         0.0         0.0         0.0         0.0        0.17E+03     0.0         0.0         0.0         0.0         0.0         0.0         0.0         0.0         0.0         0.0         0.0         0.0         0.0         0.0        0.22E+03
    96  SER      0.56         1.6         12.         1.1         0.0         0.0         0.0         0.0         0.0         0.0         0.0         0.0         1.3         38.         0.0         0.0         0.0         0.0         0.0         0.0         0.0         0.0         0.0         0.0        0.17E+03     0.0         0.0         0.0         0.0         0.0         0.0         0.0         0.0         0.0         0.0         0.0         0.0         0.0         0.0        0.22E+03
    97  LEU       1.3         7.6         11.         5.3        0.49         0.0         0.0         0.0         0.0         0.0         0.0         0.0         1.2         45.         35.         0.0         0.0         0.0         0.0         0.0         0.0         0.0         0.0         0.0        0.23E+03     0.0         0.0         0.0         0.0         0.0         0.0         0.0         0.0         0.0         0.0         0.0         0.0         0.0         0.0        0.33E+03
    98  LYS      0.49         4.7         11.         1.4         0.0         0.0         0.0         0.0         0.0         0.0         0.0         0.0         1.6         41.        0.20E-01     16.        0.15E-01     0.0         0.0         0.0         0.0         0.0         0.0         0.0        0.16E+03     0.0         0.0         0.0         0.0         0.0         0.0         0.0         0.0         0.0         0.0         0.0         0.0         0.0         0.0        0.23E+03
    99  PRO       1.1         26.         7.8         1.1         0.0         0.0         0.0         0.0         0.0         0.0         0.0         0.0         1.7         6.3         3.6         1.0         0.0         0.0         0.0         0.0         0.0         0.0         0.0         0.0         30.         0.0         0.0         0.0         0.0         0.0         0.0         0.0         0.0         0.0         0.0         0.0         0.0         0.0         0.0         79.    
   100  CYS      0.54         2.4         12.        0.94         0.0         0.0         0.0         0.0         0.0         0.0         0.0         0.0         1.4        0.28         0.0         0.0         0.0         0.0         0.0         0.0         0.0         0.0         0.0         0.0         42.         0.0         0.0         0.0         0.0         0.0         0.0         0.0         0.0         0.0         0.0         0.0         0.0         0.0         0.0         59.    
   101  ALA      0.58         2.2         12.         1.1         0.0         0.0         0.0         0.0         0.0         0.0         0.0         0.0         1.4         0.0         0.0         0.0         0.0         0.0         0.0         0.0         0.0         0.0         0.0         0.0        0.25E+03     0.0         0.0         0.0         0.0         0.0         0.0         0.0         0.0         0.0         0.0         0.0         0.0         0.0         0.0        0.27E+03
   102  GLN      0.61         2.2         12.         1.2         0.0         0.0         0.0         0.0         0.0         0.0         0.0         0.0         1.4         40.         39.        0.22         0.0         0.0         0.0         0.0         0.0         0.0         0.0         0.0        0.27E+03     0.0         0.0         0.0         0.0         0.0         0.0         0.0         0.0         0.0         0.0         0.0         0.0         0.0         0.0        0.36E+03
   103  ALA      0.55         1.8         12.         1.1         0.0         0.0         0.0         0.0         0.0         0.0         0.0         0.0         1.1         0.0         0.0         0.0         0.0         0.0         0.0         0.0         0.0         0.0         0.0         0.0        0.28E+03     0.0         0.0         0.0         0.0         0.0         0.0         0.0         0.0         0.0         0.0         0.0         0.0         0.0         0.0        0.29E+03
   104  ALA      0.52         1.9         11.         1.1         0.0         0.0         0.0         0.0         0.0         0.0         0.0         0.0         1.2         0.0         0.0         0.0         0.0         0.0         0.0         0.0         0.0         0.0         0.0         0.0        0.28E+03     0.0         0.0         0.0         0.0         0.0         0.0         0.0         0.0         0.0         0.0         0.0         0.0         0.0         0.0        0.29E+03
   105  THR      0.57         2.3         10.         1.4         0.0         0.0         0.0         0.0         0.0         0.0         0.0         0.0         1.0         65.         0.0         0.0         0.0         0.0         0.0         0.0         0.0         0.0         0.0         0.0        0.23E+03     0.0         0.0         0.0         0.0         0.0         0.0         0.0         0.0         0.0         0.0         0.0         0.0         0.0         0.0        0.32E+03
   106  LEU      0.67         6.9         11.         4.2         0.0         0.0         0.0         0.0         0.0         0.0         0.0         0.0         1.1        0.19        0.18         0.0         0.0         0.0         0.0         0.0         0.0         0.0         0.0         0.0        0.24E+03     0.0         0.0         0.0         0.0         0.0         0.0         0.0         0.0         0.0         0.0         0.0         0.0         0.0         0.0        0.27E+03
   107  ALA      0.48         1.7         11.         1.0         0.0         0.0         0.0         0.0         0.0         0.0         0.0         0.0         1.1         0.0         0.0         0.0         0.0         0.0         0.0         0.0         0.0         0.0         0.0         0.0        0.27E+03     0.0         0.0         0.0         0.0         0.0         0.0         0.0         0.0         0.0         0.0         0.0         0.0         0.0         0.0        0.29E+03
   108  ALA      0.51         1.8         11.         1.1         0.0         0.0         0.0         0.0         0.0         0.0         0.0         0.0        0.94         0.0         0.0         0.0         0.0         0.0         0.0         0.0         0.0         0.0         0.0         0.0        0.27E+03     0.0         0.0         0.0         0.0         0.0         0.0         0.0         0.0         0.0         0.0         0.0         0.0         0.0         0.0        0.28E+03
   109  TYR       1.3         10.         13.         3.6        0.85E-01     0.0         0.0         0.0         0.0         0.0         0.0         0.0        0.75         49.         2.2         0.0         0.0         0.0         0.0         0.0         0.0         0.0         0.0         0.0        0.19E+03     0.0         0.0         0.0         0.0         0.0         0.0         0.0         0.0         0.0         0.0         0.0         0.0         0.0         0.0        0.27E+03
   110  PRO       1.1         27.         7.9         1.1        0.85E-01     0.0         0.0         0.0         0.0         0.0         0.0         0.0        0.69         6.7         3.8        0.88         0.0         0.0         0.0         0.0         0.0         0.0         0.0         0.0         68.         0.0         0.0         0.0         0.0         0.0         0.0         0.0         0.0         0.0         0.0         0.0         0.0         0.0         0.0        0.12E+03
   111  ALA      0.40         1.9         11.        0.95         0.0         0.0         0.0         0.0         0.0         0.0         0.0         0.0        0.99         0.0         0.0         0.0         0.0         0.0         0.0         0.0         0.0         0.0         0.0         0.0        0.24E+03     0.0         0.0         0.0         0.0         0.0         0.0         0.0         0.0         0.0         0.0         0.0         0.0         0.0         0.0        0.25E+03
   112  GLU      0.41         1.7         10.         1.0         0.0         0.0         0.0         0.0         0.0         0.0         0.0         0.0        0.93        0.46E-01     33.         24.         0.0         0.0         0.0         0.0         0.0         0.0         0.0         0.0        0.24E+03     0.0         0.0         0.0         0.0         0.0         0.0         0.0         0.0         0.0         0.0         0.0         0.0         0.0         0.0        0.31E+03
   113  THR      0.37         5.0         10.         1.8         0.0         0.0         0.0         0.0         0.0         0.0         0.0         0.0         1.3         65.         0.0         0.0         0.0         0.0         0.0         0.0         0.0         0.0         0.0         0.0        0.20E+03     0.0         0.0         0.0         0.0         0.0         0.0         0.0         0.0         0.0         0.0         0.0         0.0         0.0         0.0        0.29E+03
   114  PRO      0.47         24.         6.4        0.89         0.0         0.0         0.0         0.0         0.0         0.0         0.0         0.0         1.4         24.         35.         32.         0.0         0.0         0.0         0.0         0.0         0.0         0.0         0.0         63.         0.0         0.0         0.0         0.0         0.0         0.0         0.0         0.0         0.0         0.0         0.0         0.0         0.0         0.0        0.19E+03
   115  THR      0.36         2.3         11.         1.4         0.0         0.0         0.0         0.0         0.0         0.0         0.0         0.0        0.97         70.         0.0         0.0         0.0         0.0         0.0         0.0         0.0         0.0         0.0         0.0        0.20E+03     0.0         0.0         0.0         0.0         0.0         0.0         0.0         0.0         0.0         0.0         0.0         0.0         0.0         0.0        0.29E+03
   116  ALA      0.41         1.6         10.         1.0         0.0         0.0         0.0         0.0         0.0         0.0         0.0         0.0         1.1         0.0         0.0         0.0         0.0         0.0         0.0         0.0         0.0         0.0         0.0         0.0        0.25E+03     0.0         0.0         0.0         0.0         0.0         0.0         0.0         0.0         0.0         0.0         0.0         0.0         0.0         0.0        0.27E+03
   117  GLY      0.40        0.94         1.4        0.26         0.0         0.0         0.0         0.0         0.0         0.0         0.0         0.0         1.2         0.0         0.0         0.0         0.0         0.0         0.0         0.0         0.0         0.0         0.0         0.0        0.14E+03     0.0         0.0         0.0         0.0         0.0         0.0         0.0         0.0         0.0         0.0         0.0         0.0         0.0         0.0        0.14E+03
   118  GLU      0.44         1.8         10.         1.0         0.0         0.0         0.0         0.0         0.0         0.0         0.0         0.0        0.77         44.        0.26         24.         0.0         0.0         0.0         0.0         0.0         0.0         0.0         0.0        0.21E+03     0.0         0.0         0.0         0.0         0.0         0.0         0.0         0.0         0.0         0.0         0.0         0.0         0.0         0.0        0.29E+03
   119  GLU      0.40         2.0         9.9         1.0         0.0         0.0         0.0         0.0         0.0         0.0         0.0         0.0        0.88         39.        0.26         24.         0.0         0.0         0.0         0.0         0.0         0.0         0.0         0.0        0.19E+03     0.0         0.0         0.0         0.0         0.0         0.0         0.0         0.0         0.0         0.0         0.0         0.0         0.0         0.0        0.27E+03
   120  TYR       1.0         10.         13.         3.5        0.10         0.0         0.0         0.0         0.0         0.0         0.0         0.0        0.59         48.         2.2         0.0         0.0         0.0         0.0         0.0         0.0         0.0         0.0         0.0        0.18E+03     0.0         0.0         0.0         0.0         0.0         0.0         0.0         0.0         0.0         0.0         0.0         0.0         0.0         0.0        0.26E+03
   121  PRO       1.1         27.         7.9         1.1        0.10         0.0         0.0         0.0         0.0         0.0         0.0         0.0        0.58         6.7         3.8        0.85         0.0         0.0         0.0         0.0         0.0         0.0         0.0         0.0         52.         0.0         0.0         0.0         0.0         0.0         0.0         0.0         0.0         0.0         0.0         0.0         0.0         0.0         0.0        0.10E+03
   122  SER      0.37         2.2         9.9         1.1         0.0         0.0         0.0         0.0         0.0         0.0         0.0         0.0        0.83        0.12         0.0         0.0         0.0         0.0         0.0         0.0         0.0         0.0         0.0         0.0        0.14E+03     0.0         0.0         0.0         0.0         0.0         0.0         0.0         0.0         0.0         0.0         0.0         0.0         0.0         0.0        0.15E+03
   123  ARG      0.59         4.7         10.         1.5         0.0         0.0         0.0         0.0         0.0         0.0         0.0         0.0        0.98        0.82         27.        0.10E-01     43.         0.0         0.0         0.0         0.0         0.0         0.0         0.0        0.15E+03     0.0         0.0         0.0         0.0         0.0         0.0         0.0         0.0         0.0         0.0         0.0         0.0         0.0         0.0        0.24E+03
   124  PRO       1.0         26.         7.4         1.1         0.0         0.0         0.0         0.0         0.0         0.0         0.0         0.0         1.5         6.4         3.6         1.0         0.0         0.0         0.0         0.0         0.0         0.0         0.0         0.0         58.         0.0         0.0         0.0         0.0         0.0         0.0         0.0         0.0         0.0         0.0         0.0         0.0         0.0         0.0        0.11E+03
   125  THR      0.44         2.9         10.         1.3         0.0         0.0         0.0         0.0         0.0         0.0         0.0         0.0         1.0        0.27         0.0         0.0         0.0         0.0         0.0         0.0         0.0         0.0         0.0         0.0        0.19E+03     0.0         0.0         0.0         0.0         0.0         0.0         0.0         0.0         0.0         0.0         0.0         0.0         0.0         0.0        0.21E+03
   126  GLU      0.52         2.2         11.         1.3         0.0         0.0         0.0         0.0         0.0         0.0         0.0         0.0        0.88        0.23E-01    0.25         24.         0.0         0.0         0.0         0.0         0.0         0.0         0.0         0.0        0.19E+03     0.0         0.0         0.0         0.0         0.0         0.0         0.0         0.0         0.0         0.0         0.0         0.0         0.0         0.0        0.23E+03
   127  PHE       1.1         5.9         13.         2.7         0.0         0.0         0.0         0.0         0.0         0.0         0.0         0.0         1.1         45.        0.57E-01     0.0         0.0         0.0         0.0         0.0         0.0         0.0         0.0         0.0        0.24E+03     0.0         0.0         0.0         0.0         0.0         0.0         0.0         0.0         0.0         0.0         0.0         0.0         0.0         0.0        0.31E+03
   128  ALA      0.53         2.2         11.         1.1         0.0         0.0         0.0         0.0         0.0         0.0         0.0         0.0         1.2         0.0         0.0         0.0         0.0         0.0         0.0         0.0         0.0         0.0         0.0         0.0        0.27E+03     0.0         0.0         0.0         0.0         0.0         0.0         0.0         0.0         0.0         0.0         0.0         0.0         0.0         0.0        0.29E+03
   129  PHE      0.88         6.2         12.         1.4         0.0         0.0         0.0         0.0         0.0         0.0         0.0         0.0        0.89         45.        0.22         0.0         0.0         0.0         0.0         0.0         0.0         0.0         0.0         0.0        0.24E+03     0.0         0.0         0.0         0.0         0.0         0.0         0.0         0.0         0.0         0.0         0.0         0.0         0.0         0.0        0.31E+03
   130  TYR       1.1         9.4         13.         3.5        0.85E-01     0.0         0.0         0.0         0.0         0.0         0.0         0.0        0.78         49.         2.4         0.0         0.0         0.0         0.0         0.0         0.0         0.0         0.0         0.0        0.18E+03     0.0         0.0         0.0         0.0         0.0         0.0         0.0         0.0         0.0         0.0         0.0         0.0         0.0         0.0        0.26E+03
   131  PRO      0.63         24.         5.5        0.66        0.85E-01     0.0         0.0         0.0         0.0         0.0         0.0         0.0         1.3         24.         35.         32.         0.0         0.0         0.0         0.0         0.0         0.0         0.0         0.0         46.         0.0         0.0         0.0         0.0         0.0         0.0         0.0         0.0         0.0         0.0         0.0         0.0         0.0         0.0        0.17E+03
   132  GLY      0.53         1.6         1.1        0.61E-01     0.0         0.0         0.0         0.0         0.0         0.0         0.0         0.0        0.90         0.0         0.0         0.0         0.0         0.0         0.0         0.0         0.0         0.0         0.0         0.0        0.11E+03     0.0         0.0         0.0         0.0         0.0         0.0         0.0         0.0         0.0         0.0         0.0         0.0         0.0         0.0        0.11E+03
   133  TYR       1.1         10.         13.         3.9        0.11         0.0         0.0         0.0         0.0         0.0         0.0         0.0        0.30         48.         2.8         0.0         0.0         0.0         0.0         0.0         0.0         0.0         0.0         0.0        0.17E+03     0.0         0.0         0.0         0.0         0.0         0.0         0.0         0.0         0.0         0.0         0.0         0.0         0.0         0.0        0.25E+03
   134  PRO       1.4         27.         6.4        0.94        0.11         0.0         0.0         0.0         0.0         0.0         0.0         0.0        0.61         6.4         3.6        0.95         0.0         0.0         0.0         0.0         0.0         0.0         0.0         0.0         48.         0.0         0.0         0.0         0.0         0.0         0.0         0.0         0.0         0.0         0.0         0.0         0.0         0.0         0.0         95.    
   135  GLY      0.70         1.5         1.2        0.79E-01     0.0         0.0         0.0         0.0         0.0         0.0         0.0         0.0        0.79         0.0         0.0         0.0         0.0         0.0         0.0         0.0         0.0         0.0         0.0         0.0        0.11E+03     0.0         0.0         0.0         0.0         0.0         0.0         0.0         0.0         0.0         0.0         0.0         0.0         0.0         0.0        0.11E+03
   136  THR      0.88         2.2         10.         1.2         0.0         0.0         0.0         0.0         0.0         0.0         0.0         0.0        0.49         65.         0.0         0.0         0.0         0.0         0.0         0.0         0.0         0.0         0.0         0.0        0.21E+03     0.0         0.0         0.0         0.0         0.0         0.0         0.0         0.0         0.0         0.0         0.0         0.0         0.0         0.0        0.29E+03
   137  TYR       1.6         6.3         12.         2.1        0.60E-01     0.0         0.0         0.0         0.0         0.0         0.0         0.0        0.84         49.         1.2         0.0         0.0         0.0         0.0         0.0         0.0         0.0         0.0         0.0        0.25E+03     0.0         0.0         0.0         0.0         0.0         0.0         0.0         0.0         0.0         0.0         0.0         0.0         0.0         0.0        0.32E+03
   138  GLN      0.85         5.2         11.        0.86        0.78E-01     0.0         0.0         0.0         0.0         0.0         0.0         0.0         1.8         45.        0.27        0.42E-01     0.0         0.0         0.0         0.0         0.0         0.0         0.0         0.0        0.18E+03     0.0         0.0         0.0         0.0         0.0         0.0         0.0         0.0         0.0         0.0         0.0         0.0         0.0         0.0        0.25E+03
   139  PRO      0.95         30.         9.5         2.1        0.16         0.0         0.0         0.0         0.0         0.0         0.0         0.0         2.0        0.68        0.82         5.8         0.0         0.0         0.0         0.0         0.0         0.0         0.0         0.0        0.13E+03     0.0         0.0         0.0         0.0         0.0         0.0         0.0         0.0         0.0         0.0         0.0         0.0         0.0         0.0        0.18E+03
   140  MET       1.2         4.5         16.         2.2        0.16         0.0         0.0         0.0         0.0         0.0         0.0         0.0        0.95         40.        0.39E-01     38.         0.0         0.0         0.0         0.0         0.0         0.0         0.0         0.0        0.21E+03     0.0         0.0         0.0         0.0         0.0         0.0         0.0         0.0         0.0         0.0         0.0         0.0         0.0         0.0        0.31E+03
   141  ALA      0.93         2.7         12.         1.1         0.0         0.0         0.0         0.0         0.0         0.0         0.0         0.0        0.80         0.0         0.0         0.0         0.0         0.0         0.0         0.0         0.0         0.0         0.0         0.0        0.26E+03     0.0         0.0         0.0         0.0         0.0         0.0         0.0         0.0         0.0         0.0         0.0         0.0         0.0         0.0        0.27E+03
   142  SER      0.99         2.1         10.         1.0         0.0         0.0         0.0         0.0         0.0         0.0         0.0         0.0        0.78         42.         0.0         0.0         0.0         0.0         0.0         0.0         0.0         0.0         0.0         0.0        0.18E+03     0.0         0.0         0.0         0.0         0.0         0.0         0.0         0.0         0.0         0.0         0.0         0.0         0.0         0.0        0.24E+03
   143  TYR       1.3         7.2         13.         1.4         0.0         0.0         0.0         0.0         0.0         0.0         0.0         0.0        0.95         49.        0.56         0.0         0.0         0.0         0.0         0.0         0.0         0.0         0.0         0.0        0.24E+03     0.0         0.0         0.0         0.0         0.0         0.0         0.0         0.0         0.0         0.0         0.0         0.0         0.0         0.0        0.32E+03
   144  LEU       1.7         7.7         11.         5.3        0.48         0.0         0.0         0.0         0.0         0.0         0.0         0.0         1.2         45.         35.         0.0         0.0         0.0         0.0         0.0         0.0         0.0         0.0         0.0        0.19E+03     0.0         0.0         0.0         0.0         0.0         0.0         0.0         0.0         0.0         0.0         0.0         0.0         0.0         0.0        0.30E+03
   145  ASP       1.0         3.5         13.         1.3        0.91E-01     0.0         0.0         0.0         0.0         0.0         0.0         0.0         1.1         39.         1.3         0.0         0.0         0.0         0.0         0.0         0.0         0.0         0.0         0.0        0.14E+03     0.0         0.0         0.0         0.0         0.0         0.0         0.0         0.0         0.0         0.0         0.0         0.0         0.0         0.0        0.20E+03
   146  VAL       1.0         2.8         12.         1.6         0.0         0.0         0.0         0.0         0.0         0.0         0.0         0.0         1.5         54.         0.0         0.0         0.0         0.0         0.0         0.0         0.0         0.0         0.0         0.0         42.         0.0         0.0         0.0         0.0         0.0         0.0         0.0         0.0         0.0         0.0         0.0         0.0         0.0         0.0        0.11E+03
   147  SER      0.89         2.4         12.         1.1         0.0         0.0         0.0         0.0         0.0         0.0         0.0         0.0         1.5         38.         0.0         0.0         0.0         0.0         0.0         0.0         0.0         0.0         0.0         0.0        0.12E+03     0.0         0.0         0.0         0.0         0.0         0.0         0.0         0.0         0.0         0.0         0.0         0.0         0.0         0.0        0.18E+03
   148  VAL      0.93         2.3         12.         1.4         0.0         0.0         0.0         0.0         0.0         0.0         0.0         0.0         1.6         58.         0.0         0.0         0.0         0.0         0.0         0.0         0.0         0.0         0.0         0.0         26.         0.0         0.0         0.0         0.0         0.0         0.0         0.0         0.0         0.0         0.0         0.0         0.0         0.0         0.0        0.10E+03
   149  VAL      0.95         2.5         12.         1.5         0.0         0.0         0.0         0.0         0.0         0.0         0.0         0.0         1.5         54.         0.0         0.0         0.0         0.0         0.0         0.0         0.0         0.0         0.0         0.0         37.         0.0         0.0         0.0         0.0         0.0         0.0         0.0         0.0         0.0         0.0         0.0         0.0         0.0         0.0        0.11E+03
   150  GLN       1.0         2.3         12.         1.2         0.0         0.0         0.0         0.0         0.0         0.0         0.0         0.0         1.5        0.53E-03    0.26        0.54E-01     0.0         0.0         0.0         0.0         0.0         0.0         0.0         0.0        0.22E+03     0.0         0.0         0.0         0.0         0.0         0.0         0.0         0.0         0.0         0.0         0.0         0.0         0.0         0.0        0.24E+03
   151  THR      0.89         2.7         11.         1.5        0.11E-02     0.0         0.0         0.0         0.0         0.0         0.0         0.0        0.85         65.         0.0         0.0         0.0         0.0         0.0         0.0         0.0         0.0         0.0         0.0        0.23E+03     0.0         0.0         0.0         0.0         0.0         0.0         0.0         0.0         0.0         0.0         0.0         0.0         0.0         0.0        0.32E+03
   152  LEU       1.1         7.2         8.9         4.4        0.11E-02     0.0         0.0         0.0         0.0         0.0         0.0         0.0         1.1        0.85E-01     38.         0.0         0.0         0.0         0.0         0.0         0.0         0.0         0.0         0.0        0.22E+03     0.0         0.0         0.0         0.0         0.0         0.0         0.0         0.0         0.0         0.0         0.0         0.0         0.0         0.0        0.28E+03
   153  GLY      0.86         1.8         1.7        0.25         0.0         0.0         0.0         0.0         0.0         0.0         0.0         0.0         1.4         0.0         0.0         0.0         0.0         0.0         0.0         0.0         0.0         0.0         0.0         0.0        0.14E+03     0.0         0.0         0.0         0.0         0.0         0.0         0.0         0.0         0.0         0.0         0.0         0.0         0.0         0.0        0.15E+03
   154  ALA      0.83         5.8         11.         1.2         0.0         0.0         0.0         0.0         0.0         0.0         0.0         0.0         1.4         0.0         0.0         0.0         0.0         0.0         0.0         0.0         0.0         0.0         0.0         0.0        0.23E+03     0.0         0.0         0.0         0.0         0.0         0.0         0.0         0.0         0.0         0.0         0.0         0.0         0.0         0.0        0.25E+03
   155  PRO       1.0         24.         5.5         1.1         0.0         0.0         0.0         0.0         0.0         0.0         0.0         0.0         1.9         23.         35.         33.         0.0         0.0         0.0         0.0         0.0         0.0         0.0         0.0         59.         0.0         0.0         0.0         0.0         0.0         0.0         0.0         0.0         0.0         0.0         0.0         0.0         0.0         0.0        0.18E+03
   156  GLY      0.88         1.5         1.3        0.12         0.0         0.0         0.0         0.0         0.0         0.0         0.0         0.0        0.96         0.0         0.0         0.0         0.0         0.0         0.0         0.0         0.0         0.0         0.0         0.0        0.12E+03     0.0         0.0         0.0         0.0         0.0         0.0         0.0         0.0         0.0         0.0         0.0         0.0         0.0         0.0        0.12E+03
   157  GLU       1.1         5.5         11.         1.2         0.0         0.0         0.0         0.0         0.0         0.0         0.0         0.0         1.1         39.         33.         24.         0.0         0.0         0.0         0.0         0.0         0.0         0.0         0.0        0.19E+03     0.0         0.0         0.0         0.0         0.0         0.0         0.0         0.0         0.0         0.0         0.0         0.0         0.0         0.0        0.31E+03
   158  PRO       1.3         26.         7.6        0.93         0.0         0.0         0.0         0.0         0.0         0.0         0.0         0.0         1.6         6.0         3.4         1.2         0.0         0.0         0.0         0.0         0.0         0.0         0.0         0.0         68.         0.0         0.0         0.0         0.0         0.0         0.0         0.0         0.0         0.0         0.0         0.0         0.0         0.0         0.0        0.12E+03
   159  ARG       1.1         2.5         10.         1.1        0.20E-01     0.0         0.0         0.0         0.0         0.0         0.0         0.0        0.80         35.         25.        0.87E-02     43.         0.0         0.0         0.0         0.0         0.0         0.0         0.0        0.20E+03     0.0         0.0         0.0         0.0         0.0         0.0         0.0         0.0         0.0         0.0         0.0         0.0         0.0         0.0        0.32E+03
   160  HIS       1.8         4.7         11.         1.3        0.20E-01     0.0         0.0         0.0         0.0         0.0         0.0         0.0        0.52         38.         31.         0.0         0.0         0.0         0.0         0.0         0.0         0.0         0.0         0.0        0.18E+03     0.0         0.0         0.0         0.0         0.0         0.0         0.0         0.0         0.0         0.0         0.0         0.0         0.0         0.0        0.27E+03
   161  ASP       1.1         3.4         10.         2.1        0.17         0.0         0.0         0.0         0.0         0.0         0.0         0.0        0.87         50.         1.3         0.0         0.0         0.0         0.0         0.0         0.0         0.0         0.0         0.0        0.20E+03     0.0         0.0         0.0         0.0         0.0         0.0         0.0         0.0         0.0         0.0         0.0         0.0         0.0         0.0        0.27E+03
   162  SER      0.86         2.0         10.         1.2         0.0         0.0         0.0         0.0         0.0         0.0         0.0         0.0        0.77         38.         0.0         0.0         0.0         0.0         0.0         0.0         0.0         0.0         0.0         0.0        0.16E+03     0.0         0.0         0.0         0.0         0.0         0.0         0.0         0.0         0.0         0.0         0.0         0.0         0.0         0.0        0.21E+03
   163  LEU       2.2         11.         11.         4.5        0.69         0.0         0.0         0.0         0.0         0.0         0.0         0.0        0.97         42.        0.10         0.0         0.0         0.0         0.0         0.0         0.0         0.0         0.0         0.0        0.18E+03     0.0         0.0         0.0         0.0         0.0         0.0         0.0         0.0         0.0         0.0         0.0         0.0         0.0         0.0        0.25E+03
   164  LEU       1.1         9.2         11.         4.6        0.11         0.0         0.0         0.0         0.0         0.0         0.0         0.0         1.5         45.         38.         0.0         0.0         0.0         0.0         0.0         0.0         0.0         0.0         0.0        0.16E+03     0.0         0.0         0.0         0.0         0.0         0.0         0.0         0.0         0.0         0.0         0.0         0.0         0.0         0.0        0.27E+03
   165  PRO       1.4         27.         7.8        0.94         0.0         0.0         0.0         0.0         0.0         0.0         0.0         0.0         1.8         5.9         3.3         1.2         0.0         0.0         0.0         0.0         0.0         0.0         0.0         0.0         32.         0.0         0.0         0.0         0.0         0.0         0.0         0.0         0.0         0.0         0.0         0.0         0.0         0.0         0.0         81.    
   166  VAL      0.88         3.4         11.         1.3         0.0         0.0         0.0         0.0         0.0         0.0         0.0         0.0         1.2         58.         0.0         0.0         0.0         0.0         0.0         0.0         0.0         0.0         0.0         0.0         24.         0.0         0.0         0.0         0.0         0.0         0.0         0.0         0.0         0.0         0.0         0.0         0.0         0.0         0.0        0.10E+03
   167  ASP       1.1         4.6         13.         1.0        0.34E-01     0.0         0.0         0.0         0.0         0.0         0.0         0.0         1.2         38.         1.6         0.0         0.0         0.0         0.0         0.0         0.0         0.0         0.0         0.0        0.13E+03     0.0         0.0         0.0         0.0         0.0         0.0         0.0         0.0         0.0         0.0         0.0         0.0         0.0         0.0        0.19E+03
   168  SER      0.75         2.5         11.         1.1        0.34E-01     0.0         0.0         0.0         0.0         0.0         0.0         0.0         1.3         37.         0.0         0.0         0.0         0.0         0.0         0.0         0.0         0.0         0.0         0.0        0.12E+03     0.0         0.0         0.0         0.0         0.0         0.0         0.0         0.0         0.0         0.0         0.0         0.0         0.0         0.0        0.18E+03
   169  TYR       1.4         8.2         14.         2.8        0.11         0.0         0.0         0.0         0.0         0.0         0.0         0.0        0.82         47.         1.1         0.0         0.0         0.0         0.0         0.0         0.0         0.0         0.0         0.0        0.24E+03     0.0         0.0         0.0         0.0         0.0         0.0         0.0         0.0         0.0         0.0         0.0         0.0         0.0         0.0        0.32E+03
   170  GLN       1.3         2.7         12.         1.2         0.0         0.0         0.0         0.0         0.0         0.0         0.0         0.0         1.2         40.        0.34        0.20E-01     0.0         0.0         0.0         0.0         0.0         0.0         0.0         0.0        0.25E+03     0.0         0.0         0.0         0.0         0.0         0.0         0.0         0.0         0.0         0.0         0.0         0.0         0.0         0.0        0.31E+03
   171  SER       1.1         4.1         11.         1.3        0.11         0.0         0.0         0.0         0.0         0.0         0.0         0.0         1.2         43.         0.0         0.0         0.0         0.0         0.0         0.0         0.0         0.0         0.0         0.0        0.18E+03     0.0         0.0         0.0         0.0         0.0         0.0         0.0         0.0         0.0         0.0         0.0         0.0         0.0         0.0        0.24E+03
   172  TRP       3.3         13.         13.         2.1         0.0         0.0         0.0         0.0         0.0         0.0         0.0         0.0        0.86         49.         41.         0.0         0.0         0.0         0.0         0.0         0.0         0.0         0.0         0.0        0.22E+03     0.0         0.0         0.0         0.0         0.0         0.0         0.0         0.0         0.0         0.0         0.0         0.0         0.0         0.0        0.35E+03
   173  ALA       1.0         5.1         12.         1.1         0.0         0.0         0.0         0.0         0.0         0.0         0.0         0.0         1.3         0.0         0.0         0.0         0.0         0.0         0.0         0.0         0.0         0.0         0.0         0.0        0.27E+03     0.0         0.0         0.0         0.0         0.0         0.0         0.0         0.0         0.0         0.0         0.0         0.0         0.0         0.0        0.29E+03
   174  LEU       2.1         13.         14.         4.6        0.55         0.0         0.0         0.0         0.0         0.0         0.0         0.0         1.4         42.        0.93E-01     0.0         0.0         0.0         0.0         0.0         0.0         0.0         0.0         0.0        0.21E+03     0.0         0.0         0.0         0.0         0.0         0.0         0.0         0.0         0.0         0.0         0.0         0.0         0.0         0.0        0.29E+03
   175  ALA      0.90         3.5         9.8         1.2        0.70E-01     0.0         0.0         0.0         0.0         0.0         0.0         0.0         1.0         0.0         0.0         0.0         0.0         0.0         0.0         0.0         0.0         0.0         0.0         0.0        0.24E+03     0.0         0.0         0.0         0.0         0.0         0.0         0.0         0.0         0.0         0.0         0.0         0.0         0.0         0.0        0.26E+03
   176  GLY      0.92         1.6         0.0        0.25         0.0         0.0         0.0         0.0         0.0         0.0         0.0         0.0         1.6         0.0         0.0         0.0         0.0         0.0         0.0         0.0         0.0         0.0         0.0         0.0        0.12E+03     0.0         0.0         0.0         0.0         0.0         0.0         0.0         0.0         0.0         0.0         0.0         0.0         0.0         0.0        0.12E+03
   177  GLY      0.92         1.6         1.4        0.56E-01     0.0         0.0         0.0         0.0         0.0         0.0         0.0         0.0         1.2         0.0         0.0         0.0         0.0         0.0         0.0         0.0         0.0         0.0         0.0         0.0         99.         0.0         0.0         0.0         0.0         0.0         0.0         0.0         0.0         0.0         0.0         0.0         0.0         0.0         0.0        0.10E+03
   178  TRP       3.3         12.         14.         1.7         0.0         0.0         0.0         0.0         0.0         0.0         0.0         0.0         1.5         50.         19.         0.0         0.0         0.0         0.0         0.0         0.0         0.0         0.0         0.0        0.17E+03     0.0         0.0         0.0         0.0         0.0         0.0         0.0         0.0         0.0         0.0         0.0         0.0         0.0         0.0        0.27E+03
   179  ASN       1.1         3.8         15.         1.4         0.0         0.0         0.0         0.0         0.0         0.0         0.0         0.0         2.4         34.         11.         0.0         0.0         0.0         0.0         0.0         0.0         0.0         0.0         0.0        0.22E+03     0.0         0.0         0.0         0.0         0.0         0.0         0.0         0.0         0.0         0.0         0.0         0.0         0.0         0.0        0.29E+03
   180  SER       1.2         3.2         15.         1.1         0.0         0.0         0.0         0.0         0.0         0.0         0.0         0.0         2.6         38.         0.0         0.0         0.0         0.0         0.0         0.0         0.0         0.0         0.0         0.0        0.15E+03     0.0         0.0         0.0         0.0         0.0         0.0         0.0         0.0         0.0         0.0         0.0         0.0         0.0         0.0        0.21E+03
   181  GLN       1.3         4.6         16.         1.7         0.0         0.0         0.0         0.0         0.0         0.0         0.0         0.0         2.0         40.        0.31         10.         0.0         0.0         0.0         0.0         0.0         0.0         0.0         0.0        0.27E+03     0.0         0.0         0.0         0.0         0.0         0.0         0.0         0.0         0.0         0.0         0.0         0.0         0.0         0.0        0.34E+03
   182  MET       1.5         4.4         14.         1.5        0.38E-02     0.0         0.0         0.0         0.0         0.0         0.0         0.0         1.6         36.        0.21         32.         0.0         0.0         0.0         0.0         0.0         0.0         0.0         0.0        0.26E+03     0.0         0.0         0.0         0.0         0.0         0.0         0.0         0.0         0.0         0.0         0.0         0.0         0.0         0.0        0.35E+03
   183  CYS       1.7         3.6         13.         1.2        0.38E-02     0.0         0.0         0.0         0.0         0.0         0.0         0.0         1.5        0.57E-01     0.0         0.0         0.0         0.0         0.0         0.0         0.0         0.0         0.0         0.0         45.         0.0         0.0         0.0         0.0         0.0         0.0         0.0         0.0         0.0         0.0         0.0         0.0         0.0         0.0         66.    
   184  CYS       1.7         3.4         13.         1.1         0.0         0.0         0.0         0.0         0.0         0.0         0.0         0.0         1.5        0.22         0.0         0.0         0.0         0.0         0.0         0.0         0.0         0.0         0.0         0.0         41.         0.0         0.0         0.0         0.0         0.0         0.0         0.0         0.0         0.0         0.0         0.0         0.0         0.0         0.0         62.    
   185  GLN       2.0         5.2         11.         1.8         0.0         0.0         0.0         0.0         0.0         0.0         0.0         0.0         1.1         38.         2.2        0.35E-01     0.0         0.0         0.0         0.0         0.0         0.0         0.0         0.0        0.21E+03     0.0         0.0         0.0         0.0         0.0         0.0         0.0         0.0         0.0         0.0         0.0         0.0         0.0         0.0        0.27E+03
   186  GLY       2.0         3.9         1.8        0.23         0.0         0.0         0.0         0.0         0.0         0.0         0.0         0.0        0.39         0.0         0.0         0.0         0.0         0.0         0.0         0.0         0.0         0.0         0.0         0.0        0.14E+03     0.0         0.0         0.0         0.0         0.0         0.0         0.0         0.0         0.0         0.0         0.0         0.0         0.0         0.0        0.15E+03
   187  GLU       2.2         4.3         11.         1.7        0.66E-01     0.0         0.0         0.0         0.0         0.0         0.0         0.0        0.26         43.         31.         24.         0.0         0.0         0.0         0.0         0.0         0.0         0.0         0.0        0.21E+03     0.0         0.0         0.0         0.0         0.0         0.0         0.0         0.0         0.0         0.0         0.0         0.0         0.0         0.0        0.33E+03
   188  GLN       2.3         5.3         9.2        0.99         0.0         0.0         0.0         0.0         0.0         0.0         0.0         0.0        0.70         45.        0.31        0.15         0.0         0.0         0.0         0.0         0.0         0.0         0.0         0.0        0.23E+03     0.0         0.0         0.0         0.0         0.0         0.0         0.0         0.0         0.0         0.0         0.0         0.0         0.0         0.0        0.29E+03
   189  ASN       2.0         7.7         10.         2.5         0.0         0.0         0.0         0.0         0.0         0.0         0.0         0.0        0.72         1.4         16.         0.0         0.0         0.0         0.0         0.0         0.0         0.0         0.0         0.0        0.19E+03     0.0         0.0         0.0         0.0         0.0         0.0         0.0         0.0         0.0         0.0         0.0         0.0         0.0         0.0        0.23E+03
   190  PRO       2.5         32.         7.8         1.7         0.0         0.0         0.0         0.0         0.0         0.0         0.0         0.0         1.1         5.6         3.2         1.3         0.0         0.0         0.0         0.0         0.0         0.0         0.0         0.0         38.         0.0         0.0         0.0         0.0         0.0         0.0         0.0         0.0         0.0         0.0         0.0         0.0         0.0         0.0         93.    
   191  PRO       2.5         28.         7.0        0.62         0.0         0.0         0.0         0.0         0.0         0.0         0.0         0.0         1.2         4.6         2.6         1.6         0.0         0.0         0.0         0.0         0.0         0.0         0.0         0.0         29.         0.0         0.0         0.0         0.0         0.0         0.0         0.0         0.0         0.0         0.0         0.0         0.0         0.0         0.0         77.    
   192  GLY       2.1         6.2        0.90        0.31         0.0         0.0         0.0         0.0         0.0         0.0         0.0         0.0        0.50         0.0         0.0         0.0         0.0         0.0         0.0         0.0         0.0         0.0         0.0         0.0         99.         0.0         0.0         0.0         0.0         0.0         0.0         0.0         0.0         0.0         0.0         0.0         0.0         0.0         0.0        0.11E+03
   193  PRO       2.5         28.         6.9        0.34         0.0         0.0         0.0         0.0         0.0         0.0         0.0         0.0        0.87         23.         35.         33.         0.0         0.0         0.0         0.0         0.0         0.0         0.0         0.0         51.         0.0         0.0         0.0         0.0         0.0         0.0         0.0         0.0         0.0         0.0         0.0         0.0         0.0         0.0        0.18E+03
   194  PHE       2.7         9.5         10.         2.5        0.81E-01     0.0         0.0         0.0         0.0         0.0         0.0         0.0         1.8         52.         1.1         0.0         0.0         0.0         0.0         0.0         0.0         0.0         0.0         0.0        0.19E+03     0.0         0.0         0.0         0.0         0.0         0.0         0.0         0.0         0.0         0.0         0.0         0.0         0.0         0.0        0.27E+03
   195  TRP       5.1         14.         11.         1.7        0.98E-01     0.0         0.0         0.0         0.0         0.0         0.0         0.0         2.2         46.         41.         0.0         0.0         0.0         0.0         0.0         0.0         0.0         0.0         0.0        0.20E+03     0.0         0.0         0.0         0.0         0.0         0.0         0.0         0.0         0.0         0.0         0.0         0.0         0.0         0.0        0.32E+03
   196  LYS       3.1         7.7         10.        0.69        0.98E-01     0.0         0.0         0.0         0.0         0.0         0.0         0.0         1.2         40.         1.2         23.         25.         0.0         0.0         0.0         0.0         0.0         0.0         0.0        0.22E+03     0.0         0.0         0.0         0.0         0.0         0.0         0.0         0.0         0.0         0.0         0.0         0.0         0.0         0.0        0.33E+03
   197  ALA       3.0         5.2         11.         1.3         0.0         0.0         0.0         0.0         0.0         0.0         0.0         0.0        0.29         0.0         0.0         0.0         0.0         0.0         0.0         0.0         0.0         0.0         0.0         0.0        0.27E+03     0.0         0.0         0.0         0.0         0.0         0.0         0.0         0.0         0.0         0.0         0.0         0.0         0.0         0.0        0.29E+03
   198  ALA       3.0         5.4         11.         1.3         0.0         0.0         0.0         0.0         0.0         0.0         0.0         0.0        0.28         0.0         0.0         0.0         0.0         0.0         0.0         0.0         0.0         0.0         0.0         0.0        0.27E+03     0.0         0.0         0.0         0.0         0.0         0.0         0.0         0.0         0.0         0.0         0.0         0.0         0.0         0.0        0.29E+03
   199  PHE       3.2         10.         11.         1.0         0.0         0.0         0.0         0.0         0.0         0.0         0.0         0.0        0.48        0.77         52.         0.0         0.0         0.0         0.0         0.0         0.0         0.0         0.0         0.0        0.24E+03     0.0         0.0         0.0         0.0         0.0         0.0         0.0         0.0         0.0         0.0         0.0         0.0         0.0         0.0        0.32E+03
   200  ALA       2.5         4.7         10.         1.6         0.0         0.0         0.0         0.0         0.0         0.0         0.0         0.0         1.1         0.0         0.0         0.0         0.0         0.0         0.0         0.0         0.0         0.0         0.0         0.0        0.25E+03     0.0         0.0         0.0         0.0         0.0         0.0         0.0         0.0         0.0         0.0         0.0         0.0         0.0         0.0        0.27E+03
   201  ASP       3.1         7.8         8.7         2.9        0.49         0.0         0.0         0.0         0.0         0.0         0.0         0.0        0.79         49.         2.4         0.0         0.0         0.0         0.0         0.0         0.0         0.0         0.0         0.0        0.20E+03     0.0         0.0         0.0         0.0         0.0         0.0         0.0         0.0         0.0         0.0         0.0         0.0         0.0         0.0        0.27E+03
   202  SER       2.9         5.1         8.7         1.9         0.0         0.0         0.0         0.0         0.0         0.0         0.0         0.0         1.1         43.         0.0         0.0         0.0         0.0         0.0         0.0         0.0         0.0         0.0         0.0        0.15E+03     0.0         0.0         0.0         0.0         0.0         0.0         0.0         0.0         0.0         0.0         0.0         0.0         0.0         0.0        0.21E+03
   203  SER       3.3         6.0         6.9         1.8        0.17         0.0         0.0         0.0         0.0         0.0         0.0         0.0         1.4         41.         0.0         0.0         0.0         0.0         0.0         0.0         0.0         0.0         0.0         0.0        0.14E+03     0.0         0.0         0.0         0.0         0.0         0.0         0.0         0.0         0.0         0.0         0.0         0.0         0.0         0.0        0.20E+03
   204  GLY       2.9         5.0         1.0        0.38        0.17         0.0         0.0         0.0         0.0         0.0         0.0         0.0        0.78         0.0         0.0         0.0         0.0         0.0         0.0         0.0         0.0         0.0         0.0         0.0        0.14E+03     0.0         0.0         0.0         0.0         0.0         0.0         0.0         0.0         0.0         0.0         0.0         0.0         0.0         0.0        0.15E+03
   205  GLN       2.4         9.9         8.0         1.6         0.0         0.0         0.0         0.0         0.0         0.0         0.0         0.0         1.5         6.9         38.        0.63         0.0         0.0         0.0         0.0         0.0         0.0         0.0         0.0        0.20E+03     0.0         0.0         0.0         0.0         0.0         0.0         0.0         0.0         0.0         0.0         0.0         0.0         0.0         0.0        0.27E+03
   206  HIS       3.7         14.         11.         3.3         0.0         0.0         0.0         0.0         0.0         0.0         0.0         0.0         1.6         28.         29.         0.0         0.0         0.0         0.0         0.0         0.0         0.0         0.0         0.0        0.19E+03     0.0         0.0         0.0         0.0         0.0         0.0         0.0         0.0         0.0         0.0         0.0         0.0         0.0         0.0        0.28E+03
   207  PRO       3.7         32.         8.7         1.7         0.0         0.0         0.0         0.0         0.0         0.0         0.0         0.0         2.7         3.4         1.9         2.1         0.0         0.0         0.0         0.0         0.0         0.0         0.0         0.0         42.         0.0         0.0         0.0         0.0         0.0         0.0         0.0         0.0         0.0         0.0         0.0         0.0         0.0         0.0         98.    
   208  PRO       4.1         29.         8.3         1.2         0.0         0.0         0.0         0.0         0.0         0.0         0.0         0.0         4.2         22.         35.         35.         0.0         0.0         0.0         0.0         0.0         0.0         0.0         0.0         44.         0.0         0.0         0.0         0.0         0.0         0.0         0.0         0.0         0.0         0.0         0.0         0.0         0.0         0.0        0.18E+03
   209  ASP       4.0         9.7         12.         2.2         0.0         0.0         0.0         0.0         0.0         0.0         0.0         0.0         2.2         3.5         6.3         0.0         0.0         0.0         0.0         0.0         0.0         0.0         0.0         0.0        0.20E+03     0.0         0.0         0.0         0.0         0.0         0.0         0.0         0.0         0.0         0.0         0.0         0.0         0.0         0.0        0.24E+03
   210  ALA       3.4         13.         11.         2.0         0.0         0.0         0.0         0.0         0.0         0.0         0.0         0.0        0.29         0.0         0.0         0.0         0.0         0.0         0.0         0.0         0.0         0.0         0.0         0.0        0.24E+03     0.0         0.0         0.0         0.0         0.0         0.0         0.0         0.0         0.0         0.0         0.0         0.0         0.0         0.0        0.27E+03
   211  CYS       2.3         16.         13.         3.5         0.0         0.0         0.0         0.0         0.0         0.0         0.0         0.0         2.4         42.         0.0         0.0         0.0         0.0         0.0         0.0         0.0         0.0         0.0         0.0         64.         0.0         0.0         0.0         0.0         0.0         0.0         0.0         0.0         0.0         0.0         0.0         0.0         0.0         0.0        0.14E+03
   212  ALA       3.1         9.8         7.9         1.4        0.35         0.0         0.0         0.0         0.0         0.0         0.0         0.0         2.3         0.0         0.0         0.0         0.0         0.0         0.0         0.0         0.0         0.0         0.0         0.0         45.         0.0         0.0         0.0         0.0         0.0         0.0         0.0         0.0         0.0         0.0         0.0         0.0         0.0         0.0         70.    
   213  PHE       7.2         24.         23.         4.3        0.35         0.0         0.0         0.0         0.0         0.0         0.0         0.0         2.7         17.         3.2         0.0         0.0         0.0         0.0         0.0         0.0         0.0         0.0         0.0        0.21E+03     0.0         0.0         0.0         0.0         0.0         0.0         0.0         0.0         0.0         0.0         0.0         0.0         0.0         0.0        0.29E+03
   214  ARG       5.6         15.         16.         3.4        0.21         0.0         0.0         0.0         0.0         0.0         0.0         0.0         3.2         33.         2.3         36.         18.         0.0         0.0         0.0         0.0         0.0         0.0         0.0        0.27E+03     0.0         0.0         0.0         0.0         0.0         0.0         0.0         0.0         0.0         0.0         0.0         0.0         0.0         0.0        0.41E+03
   215  ARG       7.9         18.         12.        0.85        0.21         0.0         0.0         0.0         0.0         0.0         0.0         0.0         3.4         39.         1.3         1.0         38.         0.0         0.0         0.0         0.0         0.0         0.0         0.0        0.27E+03     0.0         0.0         0.0         0.0         0.0         0.0         0.0         0.0         0.0         0.0         0.0         0.0         0.0         0.0        0.39E+03
   216  GLY       3.3         19.         1.2        0.44         0.0         0.0         0.0         0.0         38.         40.         0.0         0.0         3.5         0.0         0.0         0.0         0.0         0.0         0.0         0.0         0.0         0.0         2.8         0.0        0.24E+03     0.0         0.0         0.0         0.0         0.0         0.0         0.0         0.0         0.0         0.0         0.0         0.0         0.0         0.0        0.35E+03
   217  ARG       2.6         25.         16.         1.8         0.0         0.0         0.0         0.0         14.         22.         0.0         0.0         2.7         7.5         1.1        0.65         23.         0.0         0.0         0.0         0.0         0.0         2.0         0.0        0.17E+03     0.0         0.0         0.0         0.0         0.0         0.0         0.0         0.0         0.0         0.0         0.0         0.0         0.0         0.0        0.29E+03
   218  LYS       3.1         13.         13.         7.2         0.0         0.0         0.0         0.0         5.3         12.         0.0         0.0         7.3         41.         37.         24.         3.0         0.0         0.0         0.0         0.0         0.0         22.         0.0         35.         0.0         0.0         0.0         0.0         0.0         0.0         0.0         0.0         0.0         0.0         0.0         0.0         0.0         0.0        0.22E+03
   219  LYS       1.8         20.         2.7         2.7         0.0         0.0         0.0         0.0         4.4         3.1         0.0         0.0         12.         2.7         3.6         34.        0.57         0.0         0.0         0.0         0.0         0.0         22.         0.0         25.         2.2         0.0         0.0         0.0         0.0         0.0         0.0         0.0         0.0         0.0         0.0         0.0         0.0         0.0        0.14E+03
   220  ARG       2.4         20.         9.9         4.6         0.0         0.0         0.0         0.0         2.4         5.0         0.0         0.0         7.1        0.93         11.         31.         25.         0.0         0.0         0.0         0.0         0.0         6.1         0.0         16.         0.0         0.0         0.0         0.0         0.0         0.0         0.0         0.0         0.0         0.0         0.0         0.0         0.0         0.0        0.14E+03
   221  ILE       2.3         15.         17.         4.4        0.33         0.0         0.0         0.0         6.4         6.1         0.0         0.0         2.4         67.         43.         0.0         0.0         0.0         0.0         0.0         0.0         0.0         3.5         0.0         28.         0.0         0.0         0.0         0.0         0.0         0.0         0.0         0.0         0.0         0.0         0.0         0.0         0.0         0.0        0.20E+03
   222  PRO       2.1         30.         5.4         2.3        0.33         0.0         0.0         0.0         8.0         13.         0.0         0.0         4.0        0.70         35.         32.         0.0         0.0         0.0         0.0         0.0         0.0         5.2         0.0         14.        0.70         0.0         0.0         0.0         0.0         0.0         0.0         0.0         0.0         0.0         0.0         0.0         0.0         0.0        0.15E+03
   223  TYR       4.5         26.         9.2         10.         0.0         0.0         0.0         0.0         6.3         7.0         0.0         0.0         3.1         48.         48.         0.0         0.0         0.0         0.0         0.0         0.0         0.0         11.         0.0         17.         3.6         0.0         0.0         0.0         0.0         0.0         0.0         0.0         0.0         0.0         0.0         0.0         0.0         0.0        0.19E+03
   224  SER       2.4         11.         11.         1.7        0.89         0.0         0.0         0.0         6.7         5.8         0.0         0.0         1.3         48.         0.0         0.0         0.0         0.0         0.0         0.0         0.0         0.0         14.         0.0         9.1         3.4         0.0         0.0         0.0         0.0         0.0         0.0         0.0         0.0         0.0         0.0         0.0         0.0         0.0        0.12E+03
   225  LYS       2.6         8.2         4.5         1.2         0.0         0.0         0.0         0.0         2.7         5.3         0.0         0.0         1.0         2.4         1.8         26.         24.         0.0         0.0         0.0         0.0         0.0         9.1         0.0         8.5         0.0         0.0         0.0         0.0         0.0         0.0         0.0         0.0         0.0         0.0         0.0         0.0         0.0         0.0         98.    
   226  GLY      0.67         5.2        0.25E-01     3.5         0.0         0.0         0.0         0.0         3.3         9.6         0.0         0.0         1.4         0.0         0.0         0.0         0.0         0.0         0.0         0.0         0.0         0.0         9.6         0.0         10.         0.0         0.0         0.0         0.0         0.0         0.0         0.0         0.0         0.0         0.0         0.0         0.0         0.0         0.0         44.    
   227  GLN       1.4         15.         5.0         3.5         1.2         0.0         0.0         0.0         5.5         9.3         0.0         0.0         1.5         8.1         44.         6.7         0.0         0.0         0.0         0.0         0.0         0.0         13.         0.0         14.         8.9         0.0         0.0         0.0         0.0         0.0         0.0         0.0         0.0         0.0         0.0         0.0         0.0         0.0        0.14E+03
   228  LEU       1.6         10.         6.5         6.1         0.0         0.0         0.0         0.0         7.7         12.         0.0         0.0         2.5         1.6         4.6         0.0         0.0         0.0         0.0         0.0         0.0         0.0         5.5         0.0         11.         15.         0.0         0.0         0.0         0.0         0.0         0.0         0.0         0.0         0.0         0.0         0.0         0.0         0.0         84.    
   229  ARG       1.1         10.         5.1         2.9         0.0         0.0         0.0         0.0         5.9         6.9         0.0         0.0         2.8         5.4         4.4         17.         35.         0.0         0.0         0.0         0.0         0.0         5.6         0.0         7.3         1.8         0.0         0.0         0.0         0.0         0.0         0.0         0.0         0.0         0.0         0.0         0.0         0.0         0.0        0.11E+03
   230  GLU       1.4         9.3         5.9         2.8         0.0         0.0         0.0         0.0         6.5         13.         0.0         0.0         2.4         35.         1.4        0.73         0.0         0.0         0.0         0.0         0.0         0.0         9.5         0.0         6.0         6.0         0.0         0.0         0.0         0.0         0.0         0.0         0.0         0.0         0.0         0.0         0.0         0.0         0.0        0.10E+03
   231  LEU       3.7         16.         4.3         4.3        0.28         0.0         0.0         0.0         10.         9.9         0.0         0.0         2.2         41.         40.         0.0         0.0         0.0         0.0         0.0         0.0         0.0         8.9         0.0         9.6         27.         0.0         0.0         0.0         0.0         0.0         0.0         0.0         0.0         0.0         0.0         0.0         0.0         0.0        0.18E+03
   232  GLU       1.1         7.5         5.6         3.6         0.0         0.0         0.0         0.0         7.8         11.         0.0         0.0         2.7         2.8         32.         1.5         0.0         0.0         0.0         0.0         0.0         0.0         14.         0.0         6.1         12.         0.0         0.0         0.0         0.0         0.0         0.0         0.0         0.0         0.0         0.0         0.0         0.0         0.0        0.11E+03
   233  ARG       1.8         10.         3.9         2.0        0.42         0.0         0.0         0.0         4.2         8.8         0.0         0.0         3.0         30.         28.        0.46         42.         0.0         0.0         0.0         0.0         0.0         16.         0.0         12.         2.7         0.0         0.0         0.0         0.0         0.0         0.0         0.0         0.0         0.0         0.0         0.0         0.0         0.0        0.17E+03
   234  GLU      0.62         4.6         5.9         2.9         0.0         0.0         0.0         0.0         5.7         15.         0.0         0.0         1.5         1.1         34.         2.5         0.0         0.0         0.0         0.0         0.0         0.0         3.5         0.0         7.2         6.4         0.0         0.0         0.0         0.0         0.0         0.0         0.0         0.0         0.0         0.0         0.0         0.0         0.0         91.    
   235  TYR       1.5         11.         6.7         3.7        0.41         0.0         0.0         0.0         5.3         12.         0.0         0.0         1.2         6.0        0.22         0.0         0.0         0.0         0.0         0.0         0.0         0.0         3.2         0.0         9.2         6.6         0.0         0.0         0.0         0.0         0.0         0.0         0.0         0.0         0.0         0.0         0.0         0.0         0.0         67.    
   236  ALA       1.2         8.6         5.3         1.0         0.0         0.0         0.0         0.0         4.3         9.1         0.0         0.0         3.5         0.0         0.0         0.0         0.0         0.0         0.0         0.0         0.0         0.0         2.5         0.0         6.3        0.93         0.0         0.0         0.0         0.0         0.0         0.0         0.0         0.0         0.0         0.0         0.0         0.0         0.0         43.    
   237  ALA       1.1         7.2         6.3        0.59         0.0         0.0         0.0         0.0         3.0         2.9         0.0         0.0         3.3         0.0         0.0         0.0         0.0         0.0         0.0         0.0         0.0         0.0         7.5         0.0         25.         0.0         0.0         0.0         0.0         0.0         0.0         0.0         0.0         0.0         0.0         0.0         0.0         0.0         0.0         56.    
   238  ASN       1.3         11.         5.7         11.        0.61         0.0         0.0         0.0         4.5         16.         0.0         0.0         4.1         41.         3.7         0.0         0.0         0.0         0.0         0.0         0.0         0.0         18.         0.0        0.13E+03     0.0         0.0         0.0         0.0         0.0         0.0         0.0         0.0         0.0         0.0         0.0         0.0         0.0         0.0        0.25E+03
   239  LYS       1.9         12.         7.1         2.6         0.0         0.0         0.0         0.0         13.         13.         0.0         0.0         7.4         31.        0.49         3.0         24.         0.0         0.0         0.0         0.0         0.0         12.         0.0         52.         0.0         0.0         0.0         0.0         0.0         0.0         0.0         0.0         0.0         0.0         0.0         0.0         0.0         0.0        0.18E+03
   240  PHE       1.8         11.         12.         3.6        0.19         0.0         0.0         0.0         4.3         8.0         0.0         0.0         5.0         12.         50.         0.0         0.0         0.0         0.0         0.0         0.0         0.0         13.         0.0         13.         7.6         0.0         0.0         0.0         0.0         0.0         0.0         0.0         0.0         0.0         0.0         0.0         0.0         0.0        0.14E+03
   241  ILE       1.5         13.         9.5         4.2        0.43         0.0         0.0         0.0         3.9         9.7         0.0         0.0         2.5         14.         43.         0.0         0.0         0.0         0.0         0.0         0.0         0.0         12.         0.0         12.         11.         0.0         0.0         0.0         0.0         0.0         0.0         0.0         0.0         0.0         0.0         0.0         0.0         0.0        0.14E+03
   242  THR       1.1         3.6         3.4         2.4        0.60         0.0         0.0         0.0         3.5         7.6         0.0         0.0         3.3        0.50         0.0         0.0         0.0         0.0         0.0         0.0         0.0         0.0         8.6         0.0         9.3         4.2         0.0         0.0         0.0         0.0         0.0         0.0         0.0         0.0         0.0         0.0         0.0         0.0         0.0         48.    
   243  LYS      0.72         4.1         5.2        0.54        0.44E-01     0.0         0.0         0.0         3.2         4.8         0.0         0.0         2.0         2.5         38.         24.         1.2         0.0         0.0         0.0         0.0         0.0         4.8         0.0         6.9         2.8         0.0         0.0         0.0         0.0         0.0         0.0         0.0         0.0         0.0         0.0         0.0         0.0         0.0        0.10E+03
   244  ASP       1.2         5.4         4.8        0.61        0.23         0.0         0.0         0.0         2.7         5.3         0.0         0.0         1.3         3.3        0.92         0.0         0.0         0.0         0.0         0.0         0.0         0.0         4.1         0.0         5.5         1.9         0.0         0.0         0.0         0.0         0.0         0.0         0.0         0.0         0.0         0.0         0.0         0.0         0.0         37.    
   245  LYS       1.9         9.6         5.5         1.4        0.60E-01     0.0         0.0         0.0         3.7         5.4         0.0         0.0         1.8         4.8         37.        0.27         25.         0.0         0.0         0.0         0.0         0.0         4.5         0.0         7.1         9.5         0.0         0.0         0.0         0.0         0.0         0.0         0.0         0.0         0.0         0.0         0.0         0.0         0.0        0.12E+03
   246  ARG       1.3         10.         6.4         2.7        0.82         0.0         0.0         0.0         5.2         12.         0.0         0.0         1.0         2.1         4.5         1.0         26.         0.0         0.0         0.0         0.0         0.0         6.3         0.0         8.8         15.         0.0         0.0         0.0         0.0         0.0         0.0         0.0         0.0         0.0         0.0         0.0         0.0         0.0        0.10E+03
   247  ARG      0.99         7.2         5.6         2.0        0.25         0.0         0.0         0.0         2.6         7.3         0.0         0.0        0.80        0.99         2.5         1.2         27.         0.0         0.0         0.0         0.0         0.0         7.1         0.0         5.4         6.2         0.0         0.0         0.0         0.0         0.0         0.0         0.0         0.0         0.0         0.0         0.0         0.0         0.0         77.    
   248  LYS       1.3         9.9         5.2        0.33        0.33         0.0         0.0         0.0         3.7         6.4         0.0         0.0         1.4         2.0         32.         1.7         1.3         0.0         0.0         0.0         0.0         0.0         1.9         0.0         5.5         3.3         0.0         0.0         0.0         0.0         0.0         0.0         0.0         0.0         0.0         0.0         0.0         0.0         0.0         76.    
   249  ILE       2.2         6.7         2.8         5.7         1.3         0.0         0.0         0.0         5.8         13.         0.0         0.0         2.7         1.7         1.2         0.0         0.0         0.0         0.0         0.0         0.0         0.0         4.1         0.0         13.         17.         0.0         0.0         0.0         0.0         0.0         0.0         0.0         0.0         0.0         0.0         0.0         0.0         0.0         77.    
   250  SER       1.2         5.4         6.4         3.4         1.2         0.0         0.0         0.0         6.4         11.         0.0         0.0         2.5         47.         0.0         0.0         0.0         0.0         0.0         0.0         0.0         0.0         5.2         0.0         9.3         8.5         0.0         0.0         0.0         0.0         0.0         0.0         0.0         0.0         0.0         0.0         0.0         0.0         0.0        0.11E+03
   251  ALA       1.0         5.7         4.4         1.8        0.15         0.0         0.0         0.0         3.4         9.5         0.0         0.0         1.6         0.0         0.0         0.0         0.0         0.0         0.0         0.0         0.0         0.0         7.7         0.0         14.         0.0         0.0         0.0         0.0         0.0         0.0         0.0         0.0         0.0         0.0         0.0         0.0         0.0         0.0         49.    
   252  ALA       1.9         11.         5.0         1.9         0.0         0.0         0.0         0.0         4.7         9.3         0.0         0.0         2.1         0.0         0.0         0.0         0.0         0.0         0.0         0.0         0.0         0.0         5.6         0.0         15.        0.18         0.0         0.0         0.0         0.0         0.0         0.0         0.0         0.0         0.0         0.0         0.0         0.0         0.0         56.    
   253  THR       2.7         14.         9.0         2.5         1.8         0.0         0.0         0.0         6.3         11.         0.0         0.0         3.0         51.         0.0         0.0         0.0         0.0         0.0         0.0         0.0         0.0         22.         0.0         18.         23.         0.0         0.0         0.0         0.0         0.0         0.0         0.0         0.0         0.0         0.0         0.0         0.0         0.0        0.16E+03
   254  SER       1.9         7.8         19.         2.2        0.64         0.0         0.0         0.0         3.8         6.5         0.0         0.0         3.8        0.97         0.0         0.0         0.0         0.0         0.0         0.0         0.0         0.0         12.         0.0         21.         0.0         0.0         0.0         0.0         0.0         0.0         0.0         0.0         0.0         0.0         0.0         0.0         0.0         0.0         79.    
   255  LEU       4.4         19.         4.0         8.0        0.85         0.0         0.0         0.0         6.8         7.8         0.0         0.0         2.8         4.5         41.         0.0         0.0         0.0         0.0         0.0         0.0         0.0         22.         0.0         45.         17.         0.0         0.0         0.0         0.0         0.0         0.0         0.0         0.0         0.0         0.0         0.0         0.0         0.0        0.18E+03
   256  SER       2.2         8.4         17.         1.8        0.53         0.0         0.0         0.0         3.2         5.7         0.0         0.0         2.2         40.         0.0         0.0         0.0         0.0         0.0         0.0         0.0         0.0         12.         0.0         62.         2.5         0.0         0.0         0.0         0.0         0.0         0.0         0.0         0.0         0.0         0.0         0.0         0.0         0.0        0.16E+03
   257  GLU       2.4         17.         14.         8.3        0.75         0.0         0.0         0.0         8.6         15.         0.0         0.0         2.9         45.        0.59         4.5         0.0         0.0         0.0         0.0         0.0         0.0         10.         0.0         39.         15.         0.0         0.0         0.0         0.0         0.0         0.0         0.0         0.0         0.0         0.0         0.0         0.0         0.0        0.18E+03
   258  ARG       1.4         11.         5.5         1.5        0.39         0.0         0.0         0.0         4.0         5.5         0.0         0.0         2.3         1.4         24.         33.         23.         0.0         0.0         0.0         0.0         0.0         7.0         0.0         13.        0.43         0.0         0.0         0.0         0.0         0.0         0.0         0.0         0.0         0.0         0.0         0.0         0.0         0.0        0.13E+03
   259  GLN       1.7         9.5         5.3         1.8        0.84         0.0         0.0         0.0         4.7         5.8         0.0         0.0         1.4         37.         32.        0.17E-01     0.0         0.0         0.0         0.0         0.0         0.0         7.8         0.0         4.1         5.0         0.0         0.0         0.0         0.0         0.0         0.0         0.0         0.0         0.0         0.0         0.0         0.0         0.0        0.12E+03
   260  ILE       2.9         11.         4.7         6.3         1.6         0.0         0.0         0.0         6.5         11.         0.0         0.0         1.4         45.         46.         0.0         0.0         0.0         0.0         0.0         0.0         0.0         6.1         0.0         5.2         3.0         0.0         0.0         0.0         0.0         0.0         0.0         0.0         0.0         0.0         0.0         0.0         0.0         0.0        0.15E+03
   261  THR      0.86         4.3         5.0         3.6        0.40         0.0         0.0         0.0         5.8         7.1         0.0         0.0         1.9         66.         0.0         0.0         0.0         0.0         0.0         0.0         0.0         0.0         10.         0.0         6.3         5.9         0.0         0.0         0.0         0.0         0.0         0.0         0.0         0.0         0.0         0.0         0.0         0.0         0.0        0.12E+03
   262  ILE       1.6         5.1         5.7         2.0        0.29         0.0         0.0         0.0         5.3         6.2         0.0         0.0         3.7        0.45         1.8         0.0         0.0         0.0         0.0         0.0         0.0         0.0         7.2         0.0         8.4         5.3         0.0         0.0         0.0         0.0         0.0         0.0         0.0         0.0         0.0         0.0         0.0         0.0         0.0         53.    
   263  TRP       4.2         15.         5.5         5.0         1.7         0.0         0.0         0.0         9.7         7.3         0.0         0.0         3.4         9.0        0.39         0.0         0.0         0.0         0.0         0.0         0.0         0.0         5.9         0.0         5.3         25.         0.0         0.0         0.0         0.0         0.0         0.0         0.0         0.0         0.0         0.0         0.0         0.0         0.0         97.    
   264  PHE       2.1         12.         5.9         4.2        0.44         0.0         0.0         0.0         5.9         8.7         0.0         0.0         1.7         10.         8.1         0.0         0.0         0.0         0.0         0.0         0.0         0.0         4.6         0.0         3.4         19.         0.0         0.0         0.0         0.0         0.0         0.0         0.0         0.0         0.0         0.0         0.0         0.0         0.0         85.    
   265  GLN       1.8         6.8         5.5         2.5        0.29         0.0         0.0         0.0         3.5         5.0         0.0         0.0         1.2         46.        0.18         5.5         0.0         0.0         0.0         0.0         0.0         0.0         3.2         0.0         2.3         3.9         0.0         0.0         0.0         0.0         0.0         0.0         0.0         0.0         0.0         0.0         0.0         0.0         0.0         88.    
   266  ASN       1.8         6.8         5.5         2.3         1.1         0.0         0.0         0.0         4.8         4.3         0.0         0.0         1.2         2.5         16.         0.0         0.0         0.0         0.0         0.0         0.0         0.0         7.3         0.0         3.9         5.8         0.0         0.0         0.0         0.0         0.0         0.0         0.0         0.0         0.0         0.0         0.0         0.0         0.0         64.    
   267  ARG       1.6         7.7         5.5         1.5        0.77         0.0         0.0         0.0         8.4         9.1         0.0         0.0         1.8         6.8         40.         31.         31.         0.0         0.0         0.0         0.0         0.0         8.6         0.0         5.0         19.         0.0         0.0         0.0         0.0         0.0         0.0         0.0         0.0         0.0         0.0         0.0         0.0         0.0        0.18E+03
   268  ARG       1.6         10.         6.9         2.3         0.0         0.0         0.0         0.0         3.2         7.7         0.0         0.0         1.4         24.         26.         2.1         17.         0.0         0.0         0.0         0.0         0.0         6.2         0.0         3.4         9.5         0.0         0.0         0.0         0.0         0.0         0.0         0.0         0.0         0.0         0.0         0.0         0.0         0.0        0.12E+03
   269  VAL       1.1         8.2         5.1         2.3        0.14         0.0         0.0         0.0         3.7         6.9         0.0         0.0         1.4         2.3         0.0         0.0         0.0         0.0         0.0         0.0         0.0         0.0         14.         0.0         5.5         4.6         0.0         0.0         0.0         0.0         0.0         0.0         0.0         0.0         0.0         0.0         0.0         0.0         0.0         55.    
   270  LYS       1.7         12.         5.8         2.1        0.47         0.0         0.0         0.0         7.2         7.8         0.0         0.0         3.2         30.         39.        0.95         1.3         0.0         0.0         0.0         0.0         0.0         8.3         0.0         10.         8.0         0.0         0.0         0.0         0.0         0.0         0.0         0.0         0.0         0.0         0.0         0.0         0.0         0.0        0.14E+03
   271  GLU       2.7         16.         4.0         5.2        0.30         0.0         0.0         0.0         7.8         8.6         0.0         0.0         5.8         43.         3.8         3.8         0.0         0.0         0.0         0.0         0.0         0.0         17.         0.0         7.9         11.         0.0         0.0         0.0         0.0         0.0         0.0         0.0         0.0         0.0         0.0         0.0         0.0         0.0        0.14E+03
   272  LYS       1.3         8.5         5.7        0.95        0.14         0.0         0.0         0.0         6.9         9.1         0.0         0.0         5.7         33.         4.6         1.9         1.3         0.0         0.0         0.0         0.0         0.0         13.         0.0         13.         2.0         0.0         0.0         0.0         0.0         0.0         0.0         0.0         0.0         0.0         0.0         0.0         0.0         0.0        0.11E+03
   273  LYS       1.5         8.1         4.7         1.2         0.0         0.0         0.0         0.0         7.7         9.0         0.0         0.0         6.0        0.25        0.51        0.15E-01    0.23         0.0         0.0         0.0         0.0         0.0         4.7         0.0         7.9         2.2         0.0         0.0         0.0         0.0         0.0         0.0         0.0         0.0         0.0         0.0         0.0         0.0         0.0         54.    
   274  VAL       1.6         13.         8.7         3.0        0.45         0.0         0.0         0.0         7.4         12.         0.0         0.0         7.1         1.9         0.0         0.0         0.0         0.0         0.0         0.0         0.0         0.0         5.8         0.0         12.         0.0         0.0         0.0         0.0         0.0         0.0         0.0         0.0         0.0         0.0         0.0         0.0         0.0         0.0         73.    
   275  LEU      0.61         12.         18.         4.6        0.27         0.0         0.0         0.0         8.1         12.         0.0         0.0         3.7        0.84        0.47E-01     0.0         0.0         0.0         0.0         0.0         0.0         0.0         1.7         0.0         10.         0.0         0.0         0.0         0.0         0.0         0.0         0.0         0.0         0.0         0.0         0.0         0.0         0.0         0.0         71.    
   276  ALA       1.2         5.6         4.7        0.98        0.26         0.0         0.0         0.0         10.         13.         0.0         0.0         3.7         0.0         0.0         0.0         0.0         0.0         0.0         0.0         0.0         0.0         3.0         0.0         10.         0.0         0.0         0.0         0.0         0.0         0.0         0.0         0.0         0.0         0.0         0.0         0.0         0.0         0.0         52.    
   277  LYS       1.1         8.8         4.1         1.9         0.0         0.0         0.0         0.0         11.         11.         0.0         0.0         6.8         28.        0.81         2.4         24.         0.0         0.0         0.0         0.0         0.0         1.3         0.0         9.1         1.9         0.0         0.0         0.0         0.0         0.0         0.0         0.0         0.0         0.0         0.0         0.0         0.0         0.0        0.11E+03
   278  VAL       1.3         12.         3.8         3.1        0.11         0.0         0.0         0.0         6.6         10.         0.0         0.0         6.4         56.         0.0         0.0         0.0         0.0         0.0         0.0         0.0         0.0         1.5         0.0         11.         0.0         0.0         0.0         0.0         0.0         0.0         0.0         0.0         0.0         0.0         0.0         0.0         0.0         0.0        0.11E+03
   279  LYS      0.99         8.2         6.5         1.1        0.39         0.0         0.0         0.0         7.0         10.         0.0         0.0         3.4         32.         48.        0.10E-03    0.84         0.0         0.0         0.0         0.0         0.0         1.1         0.0         40.        0.26         0.0         0.0         0.0         0.0         0.0         0.0         0.0         0.0         0.0         0.0         0.0         0.0         0.0        0.16E+03
   280  ASN      0.50         4.7         12.         1.0        0.19         0.0         0.0         0.0         0.0         0.0         0.0         0.0         1.9         34.         5.2         0.0         0.0         0.0         0.0         0.0         0.0         0.0         0.0         0.0        0.18E+03     0.0         0.0         0.0         0.0         0.0         0.0         0.0         0.0         0.0         0.0         0.0         0.0         0.0         0.0        0.24E+03
   281  SER      0.34         4.6         5.8         1.1        0.76E-01     0.0         0.0         0.0         0.0         0.0         0.0         0.0         1.3        0.13         0.0         0.0         0.0         0.0         0.0         0.0         0.0         0.0         0.0         0.0         45.         0.0         0.0         0.0         0.0         0.0         0.0         0.0         0.0         0.0         0.0         0.0         0.0         0.0         0.0         58.    
   282  ALA      0.13         1.8         8.8        0.75        0.42E-01     0.0         0.0         0.0         8.0         9.5         0.0         0.0        0.76         0.0         0.0         0.0         0.0         0.0         0.0         0.0         0.0         0.0         3.3         0.0        0.11E+03     1.9         0.0         0.0         0.0         0.0         0.0         0.0         0.0         0.0         0.0         0.0         0.0         0.0         0.0        0.15E+03
   283  THR      0.23         6.0         9.2         1.4         0.0         0.0         0.0         0.0         6.3         7.0         0.0         0.0         1.3        0.58E-02     0.0         0.0         0.0         0.0         0.0         0.0         0.0         0.0         3.1         0.0        0.17E+03    0.26         0.0         0.0         0.0         0.0         0.0         0.0         0.0         0.0         0.0         0.0         0.0         0.0         0.0        0.21E+03
   284  PRO      0.53         22.         10.        0.93         0.0         0.0         0.0         0.0         3.4         4.3         0.0         0.0        0.54         5.2         3.1         1.4         0.0         0.0         0.0         0.0         0.0         0.0         2.9         0.0         26.         0.0         0.0         0.0         0.0         0.0         0.0         0.0         0.0         0.0         0.0         0.0         0.0         0.0         0.0         81.    
