# Supplementary material for: Computational Modeling of complete HOXB13 protein for predicting the functional effect of SNPs and the associated role in hereditary prostate cancer
Source: Sci Rep. 2017 Mar 8;7:43830. doi: 10.1038/srep43830 (PMC5363706; doi:10.1038/srep43830)
Supplement: Supplementary Dataset [file srep43830-s1.zip › SR Supplementary Data Files Complete/HOXB13 Modeller/HOXB13 Modeller/hoxb13.V99990004]

# Heavy relative violation of each residue is written to: hoxb13.V99990004
# The profile is NOT normalized by the number of restraints.
# The profiles are smoothed over a window of residues:    1
# The sum of all numbers in the file:   52794.1055
#COLUMNS S S  N N N N N N N N N N N N N N N N N N N N N N N N N N N N N N N N N N N N N N N N 
# RESID  RES            1           2           3           4           5           6           7           8           9          10          11          12          13          14          15          16          17          18          19          20          21          22          23          24          25          26          27          28          29          30          31          32          33          34          35          36          37          38          39     TOTAL

     1  MET       1.3         3.5         2.2        0.26        0.11         0.0         0.0         0.0         23.         22.         0.0         0.0        0.56         36.        0.59E-02     30.         0.0         0.0         0.0         0.0         0.0         0.0         0.0         0.0         27.         0.0         0.0         0.0         0.0         0.0         0.0         0.0         0.0         0.0         0.0         0.0         0.0         0.0         0.0        0.15E+03
     2  GLU       2.0         9.5         9.1         1.8        0.11         0.0         0.0         0.0         0.0         0.0         0.0         0.0        0.91        0.42        0.27         24.         0.0         0.0         0.0         0.0         0.0         0.0         0.0         0.0        0.16E+03     0.0         0.0         0.0         0.0         0.0         0.0         0.0         0.0         0.0         0.0         0.0         0.0         0.0         0.0        0.21E+03
     3  PRO       2.2         29.         6.6        0.66         0.0         0.0         0.0         0.0         0.0         0.0         0.0         0.0        0.49         5.3         3.0         1.3         0.0         0.0         0.0         0.0         0.0         0.0         0.0         0.0         55.         0.0         0.0         0.0         0.0         0.0         0.0         0.0         0.0         0.0         0.0         0.0         0.0         0.0         0.0        0.10E+03
     4  GLY       1.6         4.3         1.1        0.46E-01     0.0         0.0         0.0         0.0         0.0         0.0         0.0         0.0        0.82         0.0         0.0         0.0         0.0         0.0         0.0         0.0         0.0         0.0         0.0         0.0        0.14E+03     0.0         0.0         0.0         0.0         0.0         0.0         0.0         0.0         0.0         0.0         0.0         0.0         0.0         0.0        0.15E+03
     5  ASN       1.5         3.9         7.8        0.68         0.0         0.0         0.0         0.0         0.0         0.0         0.0         0.0        0.99        0.43         15.         0.0         0.0         0.0         0.0         0.0         0.0         0.0         0.0         0.0        0.20E+03     0.0         0.0         0.0         0.0         0.0         0.0         0.0         0.0         0.0         0.0         0.0         0.0         0.0         0.0        0.23E+03
     6  TYR       1.7         8.8         12.         1.7        0.50E-01     0.0         0.0         0.0         0.0         0.0         0.0         0.0        0.88         51.        0.62         0.0         0.0         0.0         0.0         0.0         0.0         0.0         0.0         0.0        0.25E+03     0.0         0.0         0.0         0.0         0.0         0.0         0.0         0.0         0.0         0.0         0.0         0.0         0.0         0.0        0.32E+03
     7  ALA       1.1         3.2         9.5        0.81        0.50E-01     0.0         0.0         0.0         0.0         0.0         0.0         0.0         1.1         0.0         0.0         0.0         0.0         0.0         0.0         0.0         0.0         0.0         0.0         0.0        0.26E+03     0.0         0.0         0.0         0.0         0.0         0.0         0.0         0.0         0.0         0.0         0.0         0.0         0.0         0.0        0.28E+03
     8  THR      0.95         3.8         9.7         1.1         0.0         0.0         0.0         0.0         0.0         0.0         0.0         0.0         1.1         70.         0.0         0.0         0.0         0.0         0.0         0.0         0.0         0.0         0.0         0.0        0.23E+03     0.0         0.0         0.0         0.0         0.0         0.0         0.0         0.0         0.0         0.0         0.0         0.0         0.0         0.0        0.32E+03
     9  LEU      0.88         7.2         9.1         4.2         0.0         0.0         0.0         0.0         0.0         0.0         0.0         0.0         1.2        0.70        0.80E-01     0.0         0.0         0.0         0.0         0.0         0.0         0.0         0.0         0.0        0.23E+03     0.0         0.0         0.0         0.0         0.0         0.0         0.0         0.0         0.0         0.0         0.0         0.0         0.0         0.0        0.25E+03
    10  ASP      0.87         3.4         6.3         1.0        0.11         0.0         0.0         0.0         0.0         0.0         0.0         0.0         1.4         37.         1.9         0.0         0.0         0.0         0.0         0.0         0.0         0.0         0.0         0.0        0.17E+03     0.0         0.0         0.0         0.0         0.0         0.0         0.0         0.0         0.0         0.0         0.0         0.0         0.0         0.0        0.23E+03
    11  GLY      0.46         2.2         2.0        0.22        0.11         0.0         0.0         0.0         0.0         0.0         0.0         0.0         1.3         0.0         0.0         0.0         0.0         0.0         0.0         0.0         0.0         0.0         0.0         0.0        0.10E+03     0.0         0.0         0.0         0.0         0.0         0.0         0.0         0.0         0.0         0.0         0.0         0.0         0.0         0.0        0.11E+03
    12  ALA      0.47         1.6         11.        0.83         0.0         0.0         0.0         0.0         0.0         0.0         0.0         0.0        0.98         0.0         0.0         0.0         0.0         0.0         0.0         0.0         0.0         0.0         0.0         0.0        0.25E+03     0.0         0.0         0.0         0.0         0.0         0.0         0.0         0.0         0.0         0.0         0.0         0.0         0.0         0.0        0.26E+03
    13  LYS      0.91         3.6         8.0         1.9        0.34         0.0         0.0         0.0         0.0         0.0         0.0         0.0        0.76         40.         35.         16.         24.         0.0         0.0         0.0         0.0         0.0         0.0         0.0        0.21E+03     0.0         0.0         0.0         0.0         0.0         0.0         0.0         0.0         0.0         0.0         0.0         0.0         0.0         0.0        0.34E+03
    14  ASP      0.41         2.6         11.         1.3        0.89E-01     0.0         0.0         0.0         0.0         0.0         0.0         0.0         1.1         39.         1.5         0.0         0.0         0.0         0.0         0.0         0.0         0.0         0.0         0.0        0.14E+03     0.0         0.0         0.0         0.0         0.0         0.0         0.0         0.0         0.0         0.0         0.0         0.0         0.0         0.0        0.19E+03
    15  ILE      0.46         1.6         11.         3.2        0.15         0.0         0.0         0.0         0.0         0.0         0.0         0.0         1.0         47.         38.         0.0         0.0         0.0         0.0         0.0         0.0         0.0         0.0         0.0         46.         0.0         0.0         0.0         0.0         0.0         0.0         0.0         0.0         0.0         0.0         0.0         0.0         0.0         0.0        0.15E+03
    16  GLU      0.20         1.9         8.0         1.6         0.0         0.0         0.0         0.0         0.0         0.0         0.0         0.0        0.28        0.15        0.27         24.         0.0         0.0         0.0         0.0         0.0         0.0         0.0         0.0        0.18E+03     0.0         0.0         0.0         0.0         0.0         0.0         0.0         0.0         0.0         0.0         0.0         0.0         0.0         0.0        0.22E+03
    17  GLY      0.15         1.1        0.67E-01    0.21         0.0         0.0         0.0         0.0         0.0         0.0         0.0         0.0        0.24         0.0         0.0         0.0         0.0         0.0         0.0         0.0         0.0         0.0         0.0         0.0        0.14E+03     0.0         0.0         0.0         0.0         0.0         0.0         0.0         0.0         0.0         0.0         0.0         0.0         0.0         0.0        0.15E+03
    18  LEU       1.0         9.4         6.5         5.1        0.37         0.0         0.0         0.0         0.0         0.0         0.0         0.0        0.35         45.         35.         0.0         0.0         0.0         0.0         0.0         0.0         0.0         0.0         0.0        0.19E+03     0.0         0.0         0.0         0.0         0.0         0.0         0.0         0.0         0.0         0.0         0.0         0.0         0.0         0.0        0.29E+03
    19  LEU       1.0         7.2         9.0         4.9        0.60         0.0         0.0         0.0         0.0         0.0         0.0         0.0        0.72         45.         35.         0.0         0.0         0.0         0.0         0.0         0.0         0.0         0.0         0.0        0.16E+03     0.0         0.0         0.0         0.0         0.0         0.0         0.0         0.0         0.0         0.0         0.0         0.0         0.0         0.0        0.27E+03
    20  GLY      0.51E-01    0.41        0.95E-02    0.49E-01     0.0         0.0         0.0         0.0         0.0         0.0         0.0         0.0        0.53         0.0         0.0         0.0         0.0         0.0         0.0         0.0         0.0         0.0         0.0         0.0         83.         0.0         0.0         0.0         0.0         0.0         0.0         0.0         0.0         0.0         0.0         0.0         0.0         0.0         0.0         84.    
    21  ALA      0.74E-01    0.80         5.2         1.3         0.0         0.0         0.0         0.0         0.0         0.0         0.0         0.0        0.20         0.0         0.0         0.0         0.0         0.0         0.0         0.0         0.0         0.0         0.0         0.0        0.18E+03     0.0         0.0         0.0         0.0         0.0         0.0         0.0         0.0         0.0         0.0         0.0         0.0         0.0         0.0        0.19E+03
    22  GLY      0.12        0.37         0.0        0.27         0.0         0.0         0.0         0.0         0.0         0.0         0.0         0.0        0.12         0.0         0.0         0.0         0.0         0.0         0.0         0.0         0.0         0.0         0.0         0.0         89.         0.0         0.0         0.0         0.0         0.0         0.0         0.0         0.0         0.0         0.0         0.0         0.0         0.0         0.0         90.    
    23  GLY      0.21         1.2         0.0        0.18E-01     0.0         0.0         0.0         0.0         0.0         0.0         0.0         0.0        0.22         0.0         0.0         0.0         0.0         0.0         0.0         0.0         0.0         0.0         0.0         0.0         69.         0.0         0.0         0.0         0.0         0.0         0.0         0.0         0.0         0.0         0.0         0.0         0.0         0.0         0.0         70.    
    24  GLY      0.28         1.8         1.0        0.42E-01     0.0         0.0         0.0         0.0         0.0         0.0         0.0         0.0        0.33         0.0         0.0         0.0         0.0         0.0         0.0         0.0         0.0         0.0         0.0         0.0         76.         0.0         0.0         0.0         0.0         0.0         0.0         0.0         0.0         0.0         0.0         0.0         0.0         0.0         0.0         80.    
    25  ARG      0.45         5.3         10.         1.7         0.0         0.0         0.0         0.0         0.0         0.0         0.0         0.0        0.43         1.0        0.31E-01     33.        0.11E-01     0.0         0.0         0.0         0.0         0.0         0.0         0.0        0.14E+03     0.0         0.0         0.0         0.0         0.0         0.0         0.0         0.0         0.0         0.0         0.0         0.0         0.0         0.0        0.19E+03
    26  ASN      0.43         5.6         5.6         1.2         0.0         0.0         0.0         0.0         0.0         0.0         0.0         0.0         3.2        0.71         15.         0.0         0.0         0.0         0.0         0.0         0.0         0.0         0.0         0.0         30.         0.0         0.0         0.0         0.0         0.0         0.0         0.0         0.0         0.0         0.0         0.0         0.0         0.0         0.0         62.    
    27  LEU      0.73         13.         4.7         4.0        0.15E-01     0.0         0.0         0.0         0.0         0.0         0.0         0.0         4.1        0.39        0.44E-01     0.0         0.0         0.0         0.0         0.0         0.0         0.0         0.0         0.0         8.5         0.0         0.0         0.0         0.0         0.0         0.0         0.0         0.0         0.0         0.0         0.0         0.0         0.0         0.0         36.    
    28  VAL      0.76         3.8         9.0         1.9        0.15E-01     0.0         0.0         0.0         0.0         0.0         0.0         0.0         1.7        0.47E-01     0.0         0.0         0.0         0.0         0.0         0.0         0.0         0.0         0.0         0.0         50.         0.0         0.0         0.0         0.0         0.0         0.0         0.0         0.0         0.0         0.0         0.0         0.0         0.0         0.0         67.    
    29  ALA      0.84         2.2         12.         1.0         0.0         0.0         0.0         0.0         0.0         0.0         0.0         0.0        0.85         0.0         0.0         0.0         0.0         0.0         0.0         0.0         0.0         0.0         0.0         0.0        0.25E+03     0.0         0.0         0.0         0.0         0.0         0.0         0.0         0.0         0.0         0.0         0.0         0.0         0.0         0.0        0.26E+03
    30  HIS       1.8         5.1         10.        0.92         0.0         0.0         0.0         0.0         0.0         0.0         0.0         0.0        0.71        0.93         31.         0.0         0.0         0.0         0.0         0.0         0.0         0.0         0.0         0.0        0.21E+03     0.0         0.0         0.0         0.0         0.0         0.0         0.0         0.0         0.0         0.0         0.0         0.0         0.0         0.0        0.26E+03
    31  SER       1.0         5.5         11.         1.5         0.0         0.0         0.0         0.0         0.0         0.0         0.0         0.0        0.88        0.34         0.0         0.0         0.0         0.0         0.0         0.0         0.0         0.0         0.0         0.0         96.         0.0         0.0         0.0         0.0         0.0         0.0         0.0         0.0         0.0         0.0         0.0         0.0         0.0         0.0        0.12E+03
    32  PRO       1.3         25.         6.7         1.0         0.0         0.0         0.0         0.0         0.0         0.0         0.0         0.0         1.5         23.         35.         33.         0.0         0.0         0.0         0.0         0.0         0.0         0.0         0.0         43.         0.0         0.0         0.0         0.0         0.0         0.0         0.0         0.0         0.0         0.0         0.0         0.0         0.0         0.0        0.17E+03
    33  LEU       1.6         8.8         12.         4.0         0.0         0.0         0.0         0.0         0.0         0.0         0.0         0.0         1.5        0.43         38.         0.0         0.0         0.0         0.0         0.0         0.0         0.0         0.0         0.0        0.17E+03     0.0         0.0         0.0         0.0         0.0         0.0         0.0         0.0         0.0         0.0         0.0         0.0         0.0         0.0        0.24E+03
    34  THR       1.8         4.0         11.         1.6         0.0         0.0         0.0         0.0         0.0         0.0         0.0         0.0         1.4         66.         0.0         0.0         0.0         0.0         0.0         0.0         0.0         0.0         0.0         0.0        0.19E+03     0.0         0.0         0.0         0.0         0.0         0.0         0.0         0.0         0.0         0.0         0.0         0.0         0.0         0.0        0.28E+03
    35  SER       1.3         3.6         10.        0.82        0.26E-01     0.0         0.0         0.0         14.         32.         0.0         0.0         1.5        0.29         0.0         0.0         0.0         0.0         0.0         0.0         0.0         0.0         8.3         0.0         32.         0.0         0.0         0.0         0.0         0.0         0.0         0.0         0.0         0.0         0.0         0.0         0.0         0.0         0.0        0.10E+03
    36  HIS       2.0         9.4         5.6         1.9        0.87         0.0         0.0         0.0         17.         22.         0.0         0.0         3.6         2.8         15.         0.0         0.0         0.0         0.0         0.0         0.0         0.0         8.3         0.0         5.3         0.0         0.0         0.0         0.0         0.0         0.0         0.0         0.0         0.0         0.0         0.0         0.0         0.0         0.0         94.    
    37  PRO       1.2         28.         9.9        0.71         1.3         0.0         0.0         0.0         0.0         0.0         0.0         0.0         3.8         5.8         3.2        0.78         0.0         0.0         0.0         0.0         0.0         0.0         0.0         0.0         36.         0.0         0.0         0.0         0.0         0.0         0.0         0.0         0.0         0.0         0.0         0.0         0.0         0.0         0.0         90.    
    38  ALA      0.80         6.5        0.84         2.6         1.3         0.0         0.0         0.0         0.0         0.0         0.0         0.0         1.4         0.0         0.0         0.0         0.0         0.0         0.0         0.0         0.0         0.0         0.0         0.0        0.13E+03     0.0         0.0         0.0         0.0         0.0         0.0         0.0         0.0         0.0         0.0         0.0         0.0         0.0         0.0        0.14E+03
    39  ALA       1.3         7.7         7.0         2.0        0.98         0.0         0.0         0.0         0.0         0.0         0.0         0.0         4.9         0.0         0.0         0.0         0.0         0.0         0.0         0.0         0.0         0.0         0.0         0.0        0.19E+03     0.0         0.0         0.0         0.0         0.0         0.0         0.0         0.0         0.0         0.0         0.0         0.0         0.0         0.0        0.21E+03
    40  PRO      0.93         33.         9.9        0.61        0.16         0.0         0.0         0.0         0.0         0.0         0.0         0.0         5.7         19.         35.         37.         0.0         0.0         0.0         0.0         0.0         0.0         0.0         0.0         69.         0.0         0.0         0.0         0.0         0.0         0.0         0.0         0.0         0.0         0.0         0.0         0.0         0.0         0.0        0.21E+03
    41  THR      0.40         6.3         9.4         1.1        0.17E-01     0.0         0.0         0.0         0.0         0.0         0.0         0.0         2.3         70.         0.0         0.0         0.0         0.0         0.0         0.0         0.0         0.0         0.0         0.0        0.20E+03     0.0         0.0         0.0         0.0         0.0         0.0         0.0         0.0         0.0         0.0         0.0         0.0         0.0         0.0        0.28E+03
    42  LEU      0.95         9.4         6.8         5.1        0.24         0.0         0.0         0.0         0.0         0.0         0.0         0.0         1.5         45.         38.         0.0         0.0         0.0         0.0         0.0         0.0         0.0         0.0         0.0        0.18E+03     0.0         0.0         0.0         0.0         0.0         0.0         0.0         0.0         0.0         0.0         0.0         0.0         0.0         0.0        0.29E+03
    43  MET       1.6         17.         17.         2.4         1.9         0.0         0.0         0.0         16.         35.         0.0         0.0         3.6         36.         28.         34.         0.0         0.0         0.0         0.0         0.0         0.0         0.0         0.0         82.         2.9         0.0         0.0         0.0         0.0         0.0         0.0         0.0         0.0         0.0         0.0         0.0         0.0         0.0        0.28E+03
    44  PRO       1.3         35.         11.         3.8        0.17         0.0         0.0         0.0         0.0         0.0         0.0         0.0         3.9        0.35        0.96         5.7         0.0         0.0         0.0         0.0         0.0         0.0         0.0         0.0        0.12E+03     0.0         0.0         0.0         0.0         0.0         0.0         0.0         0.0         0.0         0.0         0.0         0.0         0.0         0.0        0.18E+03
    45  ALA       1.1         12.         21.        0.74         1.9         0.0         0.0         0.0         0.0         0.0         0.0         0.0         1.5         0.0         0.0         0.0         0.0         0.0         0.0         0.0         0.0         0.0         0.0         0.0        0.23E+03     0.0         0.0         0.0         0.0         0.0         0.0         0.0         0.0         0.0         0.0         0.0         0.0         0.0         0.0        0.27E+03
    46  VAL       5.3         22.         13.         8.2         4.8         0.0         0.0         0.0         0.0         0.0         0.0         0.0         6.4         45.         0.0         0.0         0.0         0.0         0.0         0.0         0.0         0.0         0.0         0.0         58.         0.0         0.0         0.0         0.0         0.0         0.0         0.0         0.0         0.0         0.0         0.0         0.0         0.0         0.0        0.16E+03
    47  ASN       2.9         23.         7.1         3.8         3.5         0.0         0.0         0.0         0.0         0.0         0.0         0.0         6.6         36.         11.         0.0         0.0         0.0         0.0         0.0         0.0         0.0         0.0         0.0         19.         0.0         0.0         0.0         0.0         0.0         0.0         0.0         0.0         0.0         0.0         0.0         0.0         0.0         0.0        0.11E+03
    48  TYR       1.7         11.         6.4         2.4         1.2         0.0         0.0         0.0         0.0         0.0         0.0         0.0         4.3         49.         1.4         0.0         0.0         0.0         0.0         0.0         0.0         0.0         0.0         0.0         32.         0.0         0.0         0.0         0.0         0.0         0.0         0.0         0.0         0.0         0.0         0.0         0.0         0.0         0.0        0.11E+03
    49  ALA       1.2         7.2         4.5         1.0        0.65         0.0         0.0         0.0         0.0         0.0         0.0         0.0         4.6         0.0         0.0         0.0         0.0         0.0         0.0         0.0         0.0         0.0         0.0         0.0        0.17E+03     0.0         0.0         0.0         0.0         0.0         0.0         0.0         0.0         0.0         0.0         0.0         0.0         0.0         0.0        0.19E+03
    50  PRO       1.5         35.         4.5         3.1        0.41         0.0         0.0         0.0         0.0         0.0         0.0         0.0         2.3         26.         35.         29.         0.0         0.0         0.0         0.0         0.0         0.0         0.0         0.0        0.10E+03     0.0         0.0         0.0         0.0         0.0         0.0         0.0         0.0         0.0         0.0         0.0         0.0         0.0         0.0        0.24E+03
    51  LEU       3.9         24.         6.0         11.         2.0         0.0         0.0         0.0         25.         41.         0.0         0.0         6.2         53.         43.         0.0         0.0         0.0         0.0         0.0         0.0         0.0         0.0         0.0         44.         4.7         0.0         0.0         0.0         0.0         0.0         0.0         0.0         0.0         0.0         0.0         0.0         0.0         0.0        0.26E+03
    52  ASP       4.2         18.         12.         2.0        0.42         0.0         0.0         0.0         0.0         0.0         0.0         0.0         7.8         38.         3.9         0.0         0.0         0.0         0.0         0.0         0.0         0.0         0.0         0.0        0.19E+03     0.0         0.0         0.0         0.0         0.0         0.0         0.0         0.0         0.0         0.0         0.0         0.0         0.0         0.0        0.28E+03
    53  LEU       4.8         31.         15.         6.7         3.3         0.0         0.0         0.0         0.0         0.0         0.0         0.0         3.8         43.         3.6         0.0         0.0         0.0         0.0         0.0         0.0         0.0         0.0         0.0        0.26E+03     0.0         0.0         0.0         0.0         0.0         0.0         0.0         0.0         0.0         0.0         0.0         0.0         0.0         0.0        0.37E+03
    54  PRO       2.4         31.         6.6         1.8         1.6         0.0         0.0         0.0         0.0         0.0         0.0         0.0         2.0         25.         35.         30.         0.0         0.0         0.0         0.0         0.0         0.0         0.0         0.0         60.         0.0         0.0         0.0         0.0         0.0         0.0         0.0         0.0         0.0         0.0         0.0         0.0         0.0         0.0        0.20E+03
    55  GLY       3.0         5.2         1.4        0.35        0.40         0.0         0.0         0.0         0.0         0.0         0.0         0.0         1.3         0.0         0.0         0.0         0.0         0.0         0.0         0.0         0.0         0.0         0.0         0.0         81.         0.0         0.0         0.0         0.0         0.0         0.0         0.0         0.0         0.0         0.0         0.0         0.0         0.0         0.0         92.    
    56  SER       2.8         6.9         13.         1.8         1.3         0.0         0.0         0.0         0.0         0.0         0.0         0.0         1.2         41.         0.0         0.0         0.0         0.0         0.0         0.0         0.0         0.0         0.0         0.0        0.11E+03     0.0         0.0         0.0         0.0         0.0         0.0         0.0         0.0         0.0         0.0         0.0         0.0         0.0         0.0        0.17E+03
    57  ALA       1.3         4.8         6.7         1.7        0.79         0.0         0.0         0.0         0.0         0.0         0.0         0.0         1.0         0.0         0.0         0.0         0.0         0.0         0.0         0.0         0.0         0.0         0.0         0.0        0.21E+03     0.0         0.0         0.0         0.0         0.0         0.0         0.0         0.0         0.0         0.0         0.0         0.0         0.0         0.0        0.23E+03
    58  GLU       1.8         10.         11.         2.1        0.36         0.0         0.0         0.0         21.         38.         0.0         0.0         3.9         29.         33.         1.6         0.0         0.0         0.0         0.0         0.0         0.0         0.0         0.0        0.14E+03     1.8         0.0         0.0         0.0         0.0         0.0         0.0         0.0         0.0         0.0         0.0         0.0         0.0         0.0        0.29E+03
    59  PRO       1.4         43.         5.7         5.5        0.87         0.0         0.0         0.0         0.0         0.0         0.0         0.0         9.8         3.3        0.96         9.9         0.0         0.0         0.0         0.0         0.0         0.0         0.0         0.0         25.         0.0         0.0         0.0         0.0         0.0         0.0         0.0         0.0         0.0         0.0         0.0         0.0         0.0         0.0        0.11E+03
    60  PRO       1.1         32.         5.7         1.2        0.20         0.0         0.0         0.0         0.0         0.0         0.0         0.0         6.4         5.5         3.1         1.3         0.0         0.0         0.0         0.0         0.0         0.0         0.0         0.0         37.         0.0         0.0         0.0         0.0         0.0         0.0         0.0         0.0         0.0         0.0         0.0         0.0         0.0         0.0         94.    
    61  LYS      0.99         7.6         8.1         2.3        0.13         0.0         0.0         0.0         0.0         0.0         0.0         0.0         1.2         1.3         52.         5.2         25.         0.0         0.0         0.0         0.0         0.0         0.0         0.0        0.18E+03     0.0         0.0         0.0         0.0         0.0         0.0         0.0         0.0         0.0         0.0         0.0         0.0         0.0         0.0        0.28E+03
    62  GLN       1.0         3.6         10.         1.4         0.0         0.0         0.0         0.0         0.0         0.0         0.0         0.0         1.3         40.        0.30         6.9         0.0         0.0         0.0         0.0         0.0         0.0         0.0         0.0        0.21E+03     0.0         0.0         0.0         0.0         0.0         0.0         0.0         0.0         0.0         0.0         0.0         0.0         0.0         0.0        0.28E+03
    63  CYS       1.0         2.6         6.6         1.6        0.22         0.0         0.0         0.0         0.0         0.0         0.0         0.0        0.31         36.         0.0         0.0         0.0         0.0         0.0         0.0         0.0         0.0         0.0         0.0         38.         0.0         0.0         0.0         0.0         0.0         0.0         0.0         0.0         0.0         0.0         0.0         0.0         0.0         0.0         86.    
    64  HIS       2.6         12.         5.1         2.5        0.46         0.0         0.0         0.0         0.0         0.0         0.0         0.0         2.3         38.         32.         0.0         0.0         0.0         0.0         0.0         0.0         0.0         0.0         0.0         18.         0.0         0.0         0.0         0.0         0.0         0.0         0.0         0.0         0.0         0.0         0.0         0.0         0.0         0.0        0.11E+03
    65  PRO       1.1         32.         8.1        0.34        0.95         0.0         0.0         0.0         0.0         0.0         0.0         0.0         3.8         6.0         3.4         1.1         0.0         0.0         0.0         0.0         0.0         0.0         0.0         0.0         83.         0.0         0.0         0.0         0.0         0.0         0.0         0.0         0.0         0.0         0.0         0.0         0.0         0.0         0.0        0.14E+03
    66  CYS       2.0         23.         20.         1.2        0.72         0.0         0.0         0.0         0.0         0.0         0.0         0.0         4.7        0.75         0.0         0.0         0.0         0.0         0.0         0.0         0.0         0.0         0.0         0.0         67.         0.0         0.0         0.0         0.0         0.0         0.0         0.0         0.0         0.0         0.0         0.0         0.0         0.0         0.0        0.12E+03
    67  PRO       1.3         32.         5.9         1.1         1.1         0.0         0.0         0.0         0.0         0.0         0.0         0.0         4.1         4.6         2.7         1.6         0.0         0.0         0.0         0.0         0.0         0.0         0.0         0.0         26.         0.0         0.0         0.0         0.0         0.0         0.0         0.0         0.0         0.0         0.0         0.0         0.0         0.0         0.0         80.    
    68  GLY      0.22         4.8         1.8        0.18         0.0         0.0         0.0         0.0         0.0         0.0         0.0         0.0         1.0         0.0         0.0         0.0         0.0         0.0         0.0         0.0         0.0         0.0         0.0         0.0         44.         0.0         0.0         0.0         0.0         0.0         0.0         0.0         0.0         0.0         0.0         0.0         0.0         0.0         0.0         52.    
    69  VAL      0.21         5.4         11.         1.6        0.35E-01     0.0         0.0         0.0         0.0         0.0         0.0         0.0         1.4         58.         0.0         0.0         0.0         0.0         0.0         0.0         0.0         0.0         0.0         0.0         14.         0.0         0.0         0.0         0.0         0.0         0.0         0.0         0.0         0.0         0.0         0.0         0.0         0.0         0.0         92.    
    70  PRO      0.93         26.         8.6         1.2         0.0         0.0         0.0         0.0         0.0         0.0         0.0         0.0         2.1         6.2         3.5         1.0         0.0         0.0         0.0         0.0         0.0         0.0         0.0         0.0         42.         0.0         0.0         0.0         0.0         0.0         0.0         0.0         0.0         0.0         0.0         0.0         0.0         0.0         0.0         92.    
    71  GLN      0.22         3.4         11.         1.3        0.83E-01     0.0         0.0         0.0         0.0         0.0         0.0         0.0         1.9         40.        0.30        0.39         0.0         0.0         0.0         0.0         0.0         0.0         0.0         0.0        0.21E+03     0.0         0.0         0.0         0.0         0.0         0.0         0.0         0.0         0.0         0.0         0.0         0.0         0.0         0.0        0.27E+03
    72  GLY      0.76E-01     1.4         1.4        0.28         0.0         0.0         0.0         0.0         0.0         0.0         0.0         0.0         1.8         0.0         0.0         0.0         0.0         0.0         0.0         0.0         0.0         0.0         0.0         0.0        0.13E+03     0.0         0.0         0.0         0.0         0.0         0.0         0.0         0.0         0.0         0.0         0.0         0.0         0.0         0.0        0.14E+03
    73  THR      0.22         2.6         10.         1.2         0.0         0.0         0.0         0.0         0.0         0.0         0.0         0.0         1.2         65.         0.0         0.0         0.0         0.0         0.0         0.0         0.0         0.0         0.0         0.0        0.20E+03     0.0         0.0         0.0         0.0         0.0         0.0         0.0         0.0         0.0         0.0         0.0         0.0         0.0         0.0        0.28E+03
    74  SER      0.20         5.0         9.6         1.5         0.0         0.0         0.0         0.0         0.0         0.0         0.0         0.0         1.4         38.         0.0         0.0         0.0         0.0         0.0         0.0         0.0         0.0         0.0         0.0        0.14E+03     0.0         0.0         0.0         0.0         0.0         0.0         0.0         0.0         0.0         0.0         0.0         0.0         0.0         0.0        0.19E+03
    75  PRO      0.79         26.         6.4         1.1         0.0         0.0         0.0         0.0         0.0         0.0         0.0         0.0         1.0         6.9         3.9        0.80         0.0         0.0         0.0         0.0         0.0         0.0         0.0         0.0         52.         0.0         0.0         0.0         0.0         0.0         0.0         0.0         0.0         0.0         0.0         0.0         0.0         0.0         0.0         99.    
    76  ALA      0.46E-01     5.0         9.2         1.3         0.0         0.0         0.0         0.0         0.0         0.0         0.0         0.0        0.71         0.0         0.0         0.0         0.0         0.0         0.0         0.0         0.0         0.0         0.0         0.0        0.17E+03     0.0         0.0         0.0         0.0         0.0         0.0         0.0         0.0         0.0         0.0         0.0         0.0         0.0         0.0        0.18E+03
    77  PRO      0.24         24.         5.9        0.83         0.0         0.0         0.0         0.0         0.0         0.0         0.0         0.0         1.3         24.         35.         32.         0.0         0.0         0.0         0.0         0.0         0.0         0.0         0.0         35.         0.0         0.0         0.0         0.0         0.0         0.0         0.0         0.0         0.0         0.0         0.0         0.0         0.0         0.0        0.16E+03
    78  VAL      0.19         5.2         8.8         1.8         0.0         0.0         0.0         0.0         0.0         0.0         0.0         0.0        0.85        0.20         0.0         0.0         0.0         0.0         0.0         0.0         0.0         0.0         0.0         0.0         5.2         0.0         0.0         0.0         0.0         0.0         0.0         0.0         0.0         0.0         0.0         0.0         0.0         0.0         0.0         22.    
    79  PRO      0.95         28.         7.8         1.6         0.0         0.0         0.0         0.0         0.0         0.0         0.0         0.0        0.70         7.2         4.1        0.70         0.0         0.0         0.0         0.0         0.0         0.0         0.0         0.0         39.         0.0         0.0         0.0         0.0         0.0         0.0         0.0         0.0         0.0         0.0         0.0         0.0         0.0         0.0         89.    
    80  TYR      0.78         7.4         11.         1.6         0.0         0.0         0.0         0.0         0.0         0.0         0.0         0.0        0.96         49.        0.55         0.0         0.0         0.0         0.0         0.0         0.0         0.0         0.0         0.0        0.20E+03     0.0         0.0         0.0         0.0         0.0         0.0         0.0         0.0         0.0         0.0         0.0         0.0         0.0         0.0        0.28E+03
    81  GLY      0.49         1.8         1.1        0.26         0.0         0.0         0.0         0.0         0.0         0.0         0.0         0.0        0.77         0.0         0.0         0.0         0.0         0.0         0.0         0.0         0.0         0.0         0.0         0.0        0.15E+03     0.0         0.0         0.0         0.0         0.0         0.0         0.0         0.0         0.0         0.0         0.0         0.0         0.0         0.0        0.15E+03
    82  TYR      0.77         5.8         12.         1.0         0.0         0.0         0.0         0.0         0.0         0.0         0.0         0.0        0.84         49.        0.41         0.0         0.0         0.0         0.0         0.0         0.0         0.0         0.0         0.0        0.24E+03     0.0         0.0         0.0         0.0         0.0         0.0         0.0         0.0         0.0         0.0         0.0         0.0         0.0         0.0        0.31E+03
    83  PHE      0.84         6.0         10.         1.5        0.25E-01     0.0         0.0         0.0         0.0         0.0         0.0         0.0        0.94         45.        0.27         0.0         0.0         0.0         0.0         0.0         0.0         0.0         0.0         0.0        0.22E+03     0.0         0.0         0.0         0.0         0.0         0.0         0.0         0.0         0.0         0.0         0.0         0.0         0.0         0.0        0.29E+03
    84  GLY      0.45         1.9         0.0        0.25        0.25E-01     0.0         0.0         0.0         0.0         0.0         0.0         0.0        0.75         0.0         0.0         0.0         0.0         0.0         0.0         0.0         0.0         0.0         0.0         0.0        0.12E+03     0.0         0.0         0.0         0.0         0.0         0.0         0.0         0.0         0.0         0.0         0.0         0.0         0.0         0.0        0.12E+03
    85  GLY      0.48         1.0         0.0        0.43E-01     0.0         0.0         0.0         0.0         0.0         0.0         0.0         0.0        0.74         0.0         0.0         0.0         0.0         0.0         0.0         0.0         0.0         0.0         0.0         0.0         97.         0.0         0.0         0.0         0.0         0.0         0.0         0.0         0.0         0.0         0.0         0.0         0.0         0.0         0.0         99.    
    86  GLY      0.51        0.70         1.1        0.98E-02     0.0         0.0         0.0         0.0         0.0         0.0         0.0         0.0        0.49         0.0         0.0         0.0         0.0         0.0         0.0         0.0         0.0         0.0         0.0         0.0        0.12E+03     0.0         0.0         0.0         0.0         0.0         0.0         0.0         0.0         0.0         0.0         0.0         0.0         0.0         0.0        0.12E+03
    87  TYR       1.3         6.9         13.         2.3        0.59E-01     0.0         0.0         0.0         0.0         0.0         0.0         0.0        0.22         49.         1.6         0.0         0.0         0.0         0.0         0.0         0.0         0.0         0.0         0.0        0.21E+03     0.0         0.0         0.0         0.0         0.0         0.0         0.0         0.0         0.0         0.0         0.0         0.0         0.0         0.0        0.28E+03
    88  TYR       1.1         6.6         13.         1.4         0.0         0.0         0.0         0.0         0.0         0.0         0.0         0.0         1.1         49.        0.29         0.0         0.0         0.0         0.0         0.0         0.0         0.0         0.0         0.0        0.24E+03     0.0         0.0         0.0         0.0         0.0         0.0         0.0         0.0         0.0         0.0         0.0         0.0         0.0         0.0        0.32E+03
    89  SER      0.84         2.2         11.         1.3        0.59E-01     0.0         0.0         0.0         0.0         0.0         0.0         0.0         1.6         43.         0.0         0.0         0.0         0.0         0.0         0.0         0.0         0.0         0.0         0.0        0.15E+03     0.0         0.0         0.0         0.0         0.0         0.0         0.0         0.0         0.0         0.0         0.0         0.0         0.0         0.0        0.21E+03
    90  CYS      0.53         2.1         10.         1.1         0.0         0.0         0.0         0.0         0.0         0.0         0.0         0.0        0.99         38.         0.0         0.0         0.0         0.0         0.0         0.0         0.0         0.0         0.0         0.0         54.         0.0         0.0         0.0         0.0         0.0         0.0         0.0         0.0         0.0         0.0         0.0         0.0         0.0         0.0        0.11E+03
    91  ARG      0.73         2.9         11.         1.1        0.13E-01     0.0         0.0         0.0         0.0         0.0         0.0         0.0         1.2         39.        0.38E-01     35.         44.         0.0         0.0         0.0         0.0         0.0         0.0         0.0        0.18E+03     0.0         0.0         0.0         0.0         0.0         0.0         0.0         0.0         0.0         0.0         0.0         0.0         0.0         0.0        0.32E+03
    92  VAL      0.58         2.2         12.         1.5         0.0         0.0         0.0         0.0         0.0         0.0         0.0         0.0         1.4         54.         0.0         0.0         0.0         0.0         0.0         0.0         0.0         0.0         0.0         0.0         53.         0.0         0.0         0.0         0.0         0.0         0.0         0.0         0.0         0.0         0.0         0.0         0.0         0.0         0.0        0.12E+03
    93  SER      0.53         2.3         12.         1.1         0.0         0.0         0.0         0.0         0.0         0.0         0.0         0.0         1.4         42.         0.0         0.0         0.0         0.0         0.0         0.0         0.0         0.0         0.0         0.0        0.15E+03     0.0         0.0         0.0         0.0         0.0         0.0         0.0         0.0         0.0         0.0         0.0         0.0         0.0         0.0        0.21E+03
    94  ARG      0.56         2.3         12.         1.1         0.0         0.0         0.0         0.0         0.0         0.0         0.0         0.0         1.4         35.         30.         32.         43.         0.0         0.0         0.0         0.0         0.0         0.0         0.0        0.23E+03     0.0         0.0         0.0         0.0         0.0         0.0         0.0         0.0         0.0         0.0         0.0         0.0         0.0         0.0        0.38E+03
    95  SER      0.60         1.9         11.         1.1         0.0         0.0         0.0         0.0         0.0         0.0         0.0         0.0         1.3         42.         0.0         0.0         0.0         0.0         0.0         0.0         0.0         0.0         0.0         0.0        0.17E+03     0.0         0.0         0.0         0.0         0.0         0.0         0.0         0.0         0.0         0.0         0.0         0.0         0.0         0.0        0.23E+03
    96  SER      0.52         1.5         11.         1.1         0.0         0.0         0.0         0.0         0.0         0.0         0.0         0.0         1.2         38.         0.0         0.0         0.0         0.0         0.0         0.0         0.0         0.0         0.0         0.0        0.16E+03     0.0         0.0         0.0         0.0         0.0         0.0         0.0         0.0         0.0         0.0         0.0         0.0         0.0         0.0        0.21E+03
    97  LEU       1.3         7.7         11.         5.3        0.50         0.0         0.0         0.0         0.0         0.0         0.0         0.0         1.2         45.         35.         0.0         0.0         0.0         0.0         0.0         0.0         0.0         0.0         0.0        0.18E+03     0.0         0.0         0.0         0.0         0.0         0.0         0.0         0.0         0.0         0.0         0.0         0.0         0.0         0.0        0.29E+03
    98  LYS      0.53         4.4         11.         1.3         0.0         0.0         0.0         0.0         0.0         0.0         0.0         0.0         1.5        0.14        0.41         21.        0.61E-02     0.0         0.0         0.0         0.0         0.0         0.0         0.0        0.15E+03     0.0         0.0         0.0         0.0         0.0         0.0         0.0         0.0         0.0         0.0         0.0         0.0         0.0         0.0        0.19E+03
    99  PRO      0.54         24.         6.8        0.81         0.0         0.0         0.0         0.0         0.0         0.0         0.0         0.0         1.5         24.         35.         32.         0.0         0.0         0.0         0.0         0.0         0.0         0.0         0.0         29.         0.0         0.0         0.0         0.0         0.0         0.0         0.0         0.0         0.0         0.0         0.0         0.0         0.0         0.0        0.15E+03
   100  CYS      0.42         2.3         11.         1.0         0.0         0.0         0.0         0.0         0.0         0.0         0.0         0.0         1.3         42.         0.0         0.0         0.0         0.0         0.0         0.0         0.0         0.0         0.0         0.0         40.         0.0         0.0         0.0         0.0         0.0         0.0         0.0         0.0         0.0         0.0         0.0         0.0         0.0         0.0         98.    
   101  ALA      0.43         1.8         12.         1.1         0.0         0.0         0.0         0.0         0.0         0.0         0.0         0.0         1.2         0.0         0.0         0.0         0.0         0.0         0.0         0.0         0.0         0.0         0.0         0.0        0.24E+03     0.0         0.0         0.0         0.0         0.0         0.0         0.0         0.0         0.0         0.0         0.0         0.0         0.0         0.0        0.26E+03
   102  GLN      0.50         2.4         12.         1.4        0.74E-01     0.0         0.0         0.0         0.0         0.0         0.0         0.0         1.3        0.24         37.         9.1         0.0         0.0         0.0         0.0         0.0         0.0         0.0         0.0        0.26E+03     0.0         0.0         0.0         0.0         0.0         0.0         0.0         0.0         0.0         0.0         0.0         0.0         0.0         0.0        0.33E+03
   103  ALA      0.39         1.7         12.         1.0         0.0         0.0         0.0         0.0         0.0         0.0         0.0         0.0         1.2         0.0         0.0         0.0         0.0         0.0         0.0         0.0         0.0         0.0         0.0         0.0        0.28E+03     0.0         0.0         0.0         0.0         0.0         0.0         0.0         0.0         0.0         0.0         0.0         0.0         0.0         0.0        0.29E+03
   104  ALA      0.41         1.9         11.         1.1         0.0         0.0         0.0         0.0         0.0         0.0         0.0         0.0         1.2         0.0         0.0         0.0         0.0         0.0         0.0         0.0         0.0         0.0         0.0         0.0        0.28E+03     0.0         0.0         0.0         0.0         0.0         0.0         0.0         0.0         0.0         0.0         0.0         0.0         0.0         0.0        0.29E+03
   105  THR      0.40         2.2         10.         1.5         0.0         0.0         0.0         0.0         0.0         0.0         0.0         0.0        0.96         65.         0.0         0.0         0.0         0.0         0.0         0.0         0.0         0.0         0.0         0.0        0.23E+03     0.0         0.0         0.0         0.0         0.0         0.0         0.0         0.0         0.0         0.0         0.0         0.0         0.0         0.0        0.31E+03
   106  LEU       1.5         9.8         11.         4.8        0.64         0.0         0.0         0.0         0.0         0.0         0.0         0.0         1.0         42.        0.64E-01     0.0         0.0         0.0         0.0         0.0         0.0         0.0         0.0         0.0        0.20E+03     0.0         0.0         0.0         0.0         0.0         0.0         0.0         0.0         0.0         0.0         0.0         0.0         0.0         0.0        0.27E+03
   107  ALA      0.30         1.9         11.         1.0        0.91E-02     0.0         0.0         0.0         0.0         0.0         0.0         0.0         1.2         0.0         0.0         0.0         0.0         0.0         0.0         0.0         0.0         0.0         0.0         0.0        0.27E+03     0.0         0.0         0.0         0.0         0.0         0.0         0.0         0.0         0.0         0.0         0.0         0.0         0.0         0.0        0.28E+03
   108  ALA      0.39         1.7         11.         1.0         0.0         0.0         0.0         0.0         0.0         0.0         0.0         0.0        0.86         0.0         0.0         0.0         0.0         0.0         0.0         0.0         0.0         0.0         0.0         0.0        0.27E+03     0.0         0.0         0.0         0.0         0.0         0.0         0.0         0.0         0.0         0.0         0.0         0.0         0.0         0.0        0.28E+03
   109  TYR       1.1         11.         13.         4.2        0.11         0.0         0.0         0.0         0.0         0.0         0.0         0.0        0.63         49.         3.1         0.0         0.0         0.0         0.0         0.0         0.0         0.0         0.0         0.0        0.19E+03     0.0         0.0         0.0         0.0         0.0         0.0         0.0         0.0         0.0         0.0         0.0         0.0         0.0         0.0        0.28E+03
   110  PRO       1.1         27.         7.3         1.0        0.11         0.0         0.0         0.0         0.0         0.0         0.0         0.0        0.20         7.0         4.0        0.76         0.0         0.0         0.0         0.0         0.0         0.0         0.0         0.0         67.         0.0         0.0         0.0         0.0         0.0         0.0         0.0         0.0         0.0         0.0         0.0         0.0         0.0         0.0        0.12E+03
   111  ALA      0.28         2.7         10.         1.0         0.0         0.0         0.0         0.0         0.0         0.0         0.0         0.0        0.46         0.0         0.0         0.0         0.0         0.0         0.0         0.0         0.0         0.0         0.0         0.0        0.23E+03     0.0         0.0         0.0         0.0         0.0         0.0         0.0         0.0         0.0         0.0         0.0         0.0         0.0         0.0        0.25E+03
   112  GLU      0.29         2.6         8.9         1.0         0.0         0.0         0.0         0.0         0.0         0.0         0.0         0.0        0.94         39.         33.         24.         0.0         0.0         0.0         0.0         0.0         0.0         0.0         0.0        0.22E+03     0.0         0.0         0.0         0.0         0.0         0.0         0.0         0.0         0.0         0.0         0.0         0.0         0.0         0.0        0.33E+03
   113  THR      0.58         6.9         9.8         2.9        0.33         0.0         0.0         0.0         0.0         0.0         0.0         0.0         1.6         68.         0.0         0.0         0.0         0.0         0.0         0.0         0.0         0.0         0.0         0.0        0.16E+03     0.0         0.0         0.0         0.0         0.0         0.0         0.0         0.0         0.0         0.0         0.0         0.0         0.0         0.0        0.25E+03
   114  PRO      0.67         29.         8.4         2.8        0.78E-01     0.0         0.0         0.0         0.0         0.0         0.0         0.0         1.5        0.80        0.78         5.9         0.0         0.0         0.0         0.0         0.0         0.0         0.0         0.0        0.13E+03     0.0         0.0         0.0         0.0         0.0         0.0         0.0         0.0         0.0         0.0         0.0         0.0         0.0         0.0        0.18E+03
   115  THR      0.21         4.6         9.4         1.3         0.0         0.0         0.0         0.0         0.0         0.0         0.0         0.0         1.3         70.         0.0         0.0         0.0         0.0         0.0         0.0         0.0         0.0         0.0         0.0        0.21E+03     0.0         0.0         0.0         0.0         0.0         0.0         0.0         0.0         0.0         0.0         0.0         0.0         0.0         0.0        0.30E+03
   116  ALA      0.26         4.1         8.1        0.95         0.0         0.0         0.0         0.0         0.0         0.0         0.0         0.0         1.1         0.0         0.0         0.0         0.0         0.0         0.0         0.0         0.0         0.0         0.0         0.0        0.24E+03     0.0         0.0         0.0         0.0         0.0         0.0         0.0         0.0         0.0         0.0         0.0         0.0         0.0         0.0        0.25E+03
   117  GLY      0.25         2.4        0.75        0.26         0.0         0.0         0.0         0.0         0.0         0.0         0.0         0.0        0.35         0.0         0.0         0.0         0.0         0.0         0.0         0.0         0.0         0.0         0.0         0.0        0.15E+03     0.0         0.0         0.0         0.0         0.0         0.0         0.0         0.0         0.0         0.0         0.0         0.0         0.0         0.0        0.16E+03
   118  GLU      0.31         1.6         8.0        0.88         0.0         0.0         0.0         0.0         0.0         0.0         0.0         0.0        0.22         38.         33.         24.         0.0         0.0         0.0         0.0         0.0         0.0         0.0         0.0        0.20E+03     0.0         0.0         0.0         0.0         0.0         0.0         0.0         0.0         0.0         0.0         0.0         0.0         0.0         0.0        0.31E+03
   119  GLU      0.35         1.4         8.3         1.1         0.0         0.0         0.0         0.0         0.0         0.0         0.0         0.0        0.36         39.        0.26         24.         0.0         0.0         0.0         0.0         0.0         0.0         0.0         0.0        0.21E+03     0.0         0.0         0.0         0.0         0.0         0.0         0.0         0.0         0.0         0.0         0.0         0.0         0.0         0.0        0.29E+03
   120  TYR      0.94         11.         13.         4.2        0.13         0.0         0.0         0.0         0.0         0.0         0.0         0.0        0.87         48.         2.9         0.0         0.0         0.0         0.0         0.0         0.0         0.0         0.0         0.0        0.20E+03     0.0         0.0         0.0         0.0         0.0         0.0         0.0         0.0         0.0         0.0         0.0         0.0         0.0         0.0        0.28E+03
   121  PRO       1.3         30.         9.2         2.1         0.0         0.0         0.0         0.0         0.0         0.0         0.0         0.0        0.70         7.5         4.3        0.65         0.0         0.0         0.0         0.0         0.0         0.0         0.0         0.0        0.12E+03     0.0         0.0         0.0         0.0         0.0         0.0         0.0         0.0         0.0         0.0         0.0         0.0         0.0         0.0        0.18E+03
   122  SER      0.46         2.2         13.         2.0        0.13         0.0         0.0         0.0         0.0         0.0         0.0         0.0        0.24         42.         0.0         0.0         0.0         0.0         0.0         0.0         0.0         0.0         0.0         0.0        0.13E+03     0.0         0.0         0.0         0.0         0.0         0.0         0.0         0.0         0.0         0.0         0.0         0.0         0.0         0.0        0.19E+03
   123  ARG      0.56         5.0         10.         1.4         0.0         0.0         0.0         0.0         0.0         0.0         0.0         0.0        0.92         35.        0.31E-01    0.87E-02     24.         0.0         0.0         0.0         0.0         0.0         0.0         0.0        0.14E+03     0.0         0.0         0.0         0.0         0.0         0.0         0.0         0.0         0.0         0.0         0.0         0.0         0.0         0.0        0.22E+03
   124  PRO       1.1         26.         7.3        0.97         0.0         0.0         0.0         0.0         0.0         0.0         0.0         0.0         1.5         6.2         3.6         1.0         0.0         0.0         0.0         0.0         0.0         0.0         0.0         0.0         57.         0.0         0.0         0.0         0.0         0.0         0.0         0.0         0.0         0.0         0.0         0.0         0.0         0.0         0.0        0.11E+03
   125  THR      0.51         2.6         10.         1.4         0.0         0.0         0.0         0.0         0.0         0.0         0.0         0.0        0.94         65.         0.0         0.0         0.0         0.0         0.0         0.0         0.0         0.0         0.0         0.0        0.20E+03     0.0         0.0         0.0         0.0         0.0         0.0         0.0         0.0         0.0         0.0         0.0         0.0         0.0         0.0        0.28E+03
   126  GLU      0.71         2.0         11.         1.3         0.0         0.0         0.0         0.0         0.0         0.0         0.0         0.0        0.74         44.        0.26         18.         0.0         0.0         0.0         0.0         0.0         0.0         0.0         0.0        0.23E+03     0.0         0.0         0.0         0.0         0.0         0.0         0.0         0.0         0.0         0.0         0.0         0.0         0.0         0.0        0.31E+03
   127  PHE       1.2         5.7         13.         1.3         0.0         0.0         0.0         0.0         0.0         0.0         0.0         0.0        0.95         45.        0.75E-01     0.0         0.0         0.0         0.0         0.0         0.0         0.0         0.0         0.0        0.24E+03     0.0         0.0         0.0         0.0         0.0         0.0         0.0         0.0         0.0         0.0         0.0         0.0         0.0         0.0        0.31E+03
   128  ALA      0.64         2.2         11.         1.1         0.0         0.0         0.0         0.0         0.0         0.0         0.0         0.0         1.1         0.0         0.0         0.0         0.0         0.0         0.0         0.0         0.0         0.0         0.0         0.0        0.27E+03     0.0         0.0         0.0         0.0         0.0         0.0         0.0         0.0         0.0         0.0         0.0         0.0         0.0         0.0        0.29E+03
   129  PHE      0.93         6.4         12.         1.2         0.0         0.0         0.0         0.0         0.0         0.0         0.0         0.0        0.81         45.        0.10E-01     0.0         0.0         0.0         0.0         0.0         0.0         0.0         0.0         0.0        0.24E+03     0.0         0.0         0.0         0.0         0.0         0.0         0.0         0.0         0.0         0.0         0.0         0.0         0.0         0.0        0.31E+03
   130  TYR       1.1         9.8         13.         3.2        0.82E-01     0.0         0.0         0.0         0.0         0.0         0.0         0.0        0.70         49.         2.3         0.0         0.0         0.0         0.0         0.0         0.0         0.0         0.0         0.0        0.18E+03     0.0         0.0         0.0         0.0         0.0         0.0         0.0         0.0         0.0         0.0         0.0         0.0         0.0         0.0        0.26E+03
   131  PRO      0.89         24.         5.5        0.73        0.82E-01     0.0         0.0         0.0         0.0         0.0         0.0         0.0         1.4         23.         35.         33.         0.0         0.0         0.0         0.0         0.0         0.0         0.0         0.0         46.         0.0         0.0         0.0         0.0         0.0         0.0         0.0         0.0         0.0         0.0         0.0         0.0         0.0         0.0        0.17E+03
   132  GLY      0.68         1.5         1.1        0.89E-01     0.0         0.0         0.0         0.0         0.0         0.0         0.0         0.0        0.88         0.0         0.0         0.0         0.0         0.0         0.0         0.0         0.0         0.0         0.0         0.0        0.11E+03     0.0         0.0         0.0         0.0         0.0         0.0         0.0         0.0         0.0         0.0         0.0         0.0         0.0         0.0        0.11E+03
   133  TYR       1.3         9.9         13.         4.0        0.12         0.0         0.0         0.0         0.0         0.0         0.0         0.0        0.13         48.         3.0         0.0         0.0         0.0         0.0         0.0         0.0         0.0         0.0         0.0        0.18E+03     0.0         0.0         0.0         0.0         0.0         0.0         0.0         0.0         0.0         0.0         0.0         0.0         0.0         0.0        0.25E+03
   134  PRO       1.6         27.         6.5        0.77        0.12         0.0         0.0         0.0         0.0         0.0         0.0         0.0        0.65         6.1         3.5         1.0         0.0         0.0         0.0         0.0         0.0         0.0         0.0         0.0         49.         0.0         0.0         0.0         0.0         0.0         0.0         0.0         0.0         0.0         0.0         0.0         0.0         0.0         0.0         96.    
   135  GLY      0.72         1.6         1.3        0.25E-01     0.0         0.0         0.0         0.0         0.0         0.0         0.0         0.0        0.68         0.0         0.0         0.0         0.0         0.0         0.0         0.0         0.0         0.0         0.0         0.0        0.11E+03     0.0         0.0         0.0         0.0         0.0         0.0         0.0         0.0         0.0         0.0         0.0         0.0         0.0         0.0        0.12E+03
   136  THR      0.70         2.3         10.         1.3         0.0         0.0         0.0         0.0         0.0         0.0         0.0         0.0        0.56        0.83E-01     0.0         0.0         0.0         0.0         0.0         0.0         0.0         0.0         0.0         0.0        0.21E+03     0.0         0.0         0.0         0.0         0.0         0.0         0.0         0.0         0.0         0.0         0.0         0.0         0.0         0.0        0.23E+03
   137  TYR       1.1         6.5         12.         1.5        0.22E-01     0.0         0.0         0.0         0.0         0.0         0.0         0.0         1.1         49.        0.80         0.0         0.0         0.0         0.0         0.0         0.0         0.0         0.0         0.0        0.25E+03     0.0         0.0         0.0         0.0         0.0         0.0         0.0         0.0         0.0         0.0         0.0         0.0         0.0         0.0        0.32E+03
   138  GLN       1.1         4.7         11.         1.8        0.22E-01     0.0         0.0         0.0         0.0         0.0         0.0         0.0        0.93         40.        0.29         2.5         0.0         0.0         0.0         0.0         0.0         0.0         0.0         0.0        0.18E+03     0.0         0.0         0.0         0.0         0.0         0.0         0.0         0.0         0.0         0.0         0.0         0.0         0.0         0.0        0.24E+03
   139  PRO       1.4         27.         7.9         1.0         0.0         0.0         0.0         0.0         0.0         0.0         0.0         0.0         1.5         6.0         3.5         1.2         0.0         0.0         0.0         0.0         0.0         0.0         0.0         0.0         66.         0.0         0.0         0.0         0.0         0.0         0.0         0.0         0.0         0.0         0.0         0.0         0.0         0.0         0.0        0.12E+03
   140  MET      0.78         4.0         11.         1.0         0.0         0.0         0.0         0.0         0.0         0.0         0.0         0.0         1.2         47.        0.15E-01     38.         0.0         0.0         0.0         0.0         0.0         0.0         0.0         0.0        0.24E+03     0.0         0.0         0.0         0.0         0.0         0.0         0.0         0.0         0.0         0.0         0.0         0.0         0.0         0.0        0.34E+03
   141  ALA      0.76         3.4         11.         1.1         0.0         0.0         0.0         0.0         0.0         0.0         0.0         0.0        0.78         0.0         0.0         0.0         0.0         0.0         0.0         0.0         0.0         0.0         0.0         0.0        0.26E+03     0.0         0.0         0.0         0.0         0.0         0.0         0.0         0.0         0.0         0.0         0.0         0.0         0.0         0.0        0.28E+03
   142  SER      0.82         2.5         10.         1.1         0.0         0.0         0.0         0.0         0.0         0.0         0.0         0.0        0.77        0.20         0.0         0.0         0.0         0.0         0.0         0.0         0.0         0.0         0.0         0.0        0.18E+03     0.0         0.0         0.0         0.0         0.0         0.0         0.0         0.0         0.0         0.0         0.0         0.0         0.0         0.0        0.20E+03
   143  TYR       1.6         6.9         12.         1.3        0.78E-01     0.0         0.0         0.0         0.0         0.0         0.0         0.0        0.23         49.        0.51         0.0         0.0         0.0         0.0         0.0         0.0         0.0         0.0         0.0        0.25E+03     0.0         0.0         0.0         0.0         0.0         0.0         0.0         0.0         0.0         0.0         0.0         0.0         0.0         0.0        0.32E+03
   144  LEU       1.3         7.4         10.         4.3         0.0         0.0         0.0         0.0         0.0         0.0         0.0         0.0         1.1        0.27E-01     38.         0.0         0.0         0.0         0.0         0.0         0.0         0.0         0.0         0.0        0.23E+03     0.0         0.0         0.0         0.0         0.0         0.0         0.0         0.0         0.0         0.0         0.0         0.0         0.0         0.0        0.29E+03
   145  ASP       1.1         4.9         12.         1.5        0.78E-01     0.0         0.0         0.0         0.0         0.0         0.0         0.0         1.7         2.9         6.2         0.0         0.0         0.0         0.0         0.0         0.0         0.0         0.0         0.0        0.14E+03     0.0         0.0         0.0         0.0         0.0         0.0         0.0         0.0         0.0         0.0         0.0         0.0         0.0         0.0        0.17E+03
   146  VAL      0.77         2.6         12.         1.4         0.0         0.0         0.0         0.0         0.0         0.0         0.0         0.0         1.7        0.11         0.0         0.0         0.0         0.0         0.0         0.0         0.0         0.0         0.0         0.0         42.         0.0         0.0         0.0         0.0         0.0         0.0         0.0         0.0         0.0         0.0         0.0         0.0         0.0         0.0         61.    
   147  SER      0.82         2.2         13.         1.1         0.0         0.0         0.0         0.0         0.0         0.0         0.0         0.0         1.7        0.17         0.0         0.0         0.0         0.0         0.0         0.0         0.0         0.0         0.0         0.0        0.13E+03     0.0         0.0         0.0         0.0         0.0         0.0         0.0         0.0         0.0         0.0         0.0         0.0         0.0         0.0        0.14E+03
   148  VAL      0.84         2.3         12.         1.4        0.18E-01     0.0         0.0         0.0         0.0         0.0         0.0         0.0         1.7        0.17E-01     0.0         0.0         0.0         0.0         0.0         0.0         0.0         0.0         0.0         0.0         27.         0.0         0.0         0.0         0.0         0.0         0.0         0.0         0.0         0.0         0.0         0.0         0.0         0.0         0.0         45.    
   149  VAL      0.82         2.3         12.         1.2        0.18E-01     0.0         0.0         0.0         0.0         0.0         0.0         0.0         1.7        0.15         0.0         0.0         0.0         0.0         0.0         0.0         0.0         0.0         0.0         0.0         39.         0.0         0.0         0.0         0.0         0.0         0.0         0.0         0.0         0.0         0.0         0.0         0.0         0.0         0.0         57.    
   150  GLN      0.87         2.6         13.         1.2        0.29E-01     0.0         0.0         0.0         0.0         0.0         0.0         0.0         1.5        0.33         39.         10.         0.0         0.0         0.0         0.0         0.0         0.0         0.0         0.0        0.23E+03     0.0         0.0         0.0         0.0         0.0         0.0         0.0         0.0         0.0         0.0         0.0         0.0         0.0         0.0        0.30E+03
   151  THR      0.87         2.6         11.         1.5         0.0         0.0         0.0         0.0         0.0         0.0         0.0         0.0         1.1         65.         0.0         0.0         0.0         0.0         0.0         0.0         0.0         0.0         0.0         0.0        0.24E+03     0.0         0.0         0.0         0.0         0.0         0.0         0.0         0.0         0.0         0.0         0.0         0.0         0.0         0.0        0.32E+03
   152  LEU      0.95         7.0         9.3         4.5         0.0         0.0         0.0         0.0         0.0         0.0         0.0         0.0         1.4        0.18        0.56E-01     0.0         0.0         0.0         0.0         0.0         0.0         0.0         0.0         0.0        0.22E+03     0.0         0.0         0.0         0.0         0.0         0.0         0.0         0.0         0.0         0.0         0.0         0.0         0.0         0.0        0.24E+03
   153  GLY      0.86         1.4         1.4        0.25         0.0         0.0         0.0         0.0         0.0         0.0         0.0         0.0         1.6         0.0         0.0         0.0         0.0         0.0         0.0         0.0         0.0         0.0         0.0         0.0        0.14E+03     0.0         0.0         0.0         0.0         0.0         0.0         0.0         0.0         0.0         0.0         0.0         0.0         0.0         0.0        0.14E+03
   154  ALA      0.77         5.1         11.        0.36         0.0         0.0         0.0         0.0         0.0         0.0         0.0         0.0         1.1         0.0         0.0         0.0         0.0         0.0         0.0         0.0         0.0         0.0         0.0         0.0        0.24E+03     0.0         0.0         0.0         0.0         0.0         0.0         0.0         0.0         0.0         0.0         0.0         0.0         0.0         0.0        0.26E+03
   155  PRO       1.1         29.         6.5         2.8         0.0         0.0         0.0         0.0         0.0         0.0         0.0         0.0        0.77        0.87        0.77         6.0         0.0         0.0         0.0         0.0         0.0         0.0         0.0         0.0        0.12E+03     0.0         0.0         0.0         0.0         0.0         0.0         0.0         0.0         0.0         0.0         0.0         0.0         0.0         0.0        0.17E+03
   156  GLY      0.73         1.9         1.3        0.14         0.0         0.0         0.0         0.0         0.0         0.0         0.0         0.0        0.79         0.0         0.0         0.0         0.0         0.0         0.0         0.0         0.0         0.0         0.0         0.0         81.         0.0         0.0         0.0         0.0         0.0         0.0         0.0         0.0         0.0         0.0         0.0         0.0         0.0         0.0         85.    
   157  GLU      0.84         4.6         11.         1.4         0.0         0.0         0.0         0.0         0.0         0.0         0.0         0.0         1.1        0.92E-01    0.30         18.         0.0         0.0         0.0         0.0         0.0         0.0         0.0         0.0        0.16E+03     0.0         0.0         0.0         0.0         0.0         0.0         0.0         0.0         0.0         0.0         0.0         0.0         0.0         0.0        0.19E+03
   158  PRO      0.86         28.         8.0         1.3        0.14         0.0         0.0         0.0         0.0         0.0         0.0         0.0        0.91         24.         35.         31.         0.0         0.0         0.0         0.0         0.0         0.0         0.0         0.0        0.13E+03     0.0         0.0         0.0         0.0         0.0         0.0         0.0         0.0         0.0         0.0         0.0         0.0         0.0         0.0        0.26E+03
   159  ARG       1.2         4.6         15.         2.3        0.14         0.0         0.0         0.0         0.0         0.0         0.0         0.0        0.80         35.        0.31E-01    0.63E-01    0.33E-01     0.0         0.0         0.0         0.0         0.0         0.0         0.0        0.18E+03     0.0         0.0         0.0         0.0         0.0         0.0         0.0         0.0         0.0         0.0         0.0         0.0         0.0         0.0        0.24E+03
   160  HIS       1.6         4.8         12.         1.4        0.24E-01     0.0         0.0         0.0         0.0         0.0         0.0         0.0        0.77         36.         31.         0.0         0.0         0.0         0.0         0.0         0.0         0.0         0.0         0.0        0.17E+03     0.0         0.0         0.0         0.0         0.0         0.0         0.0         0.0         0.0         0.0         0.0         0.0         0.0         0.0        0.26E+03
   161  ASP       1.1         3.9         13.         1.4        0.21         0.0         0.0         0.0         0.0         0.0         0.0         0.0         1.2         37.         3.3         0.0         0.0         0.0         0.0         0.0         0.0         0.0         0.0         0.0        0.15E+03     0.0         0.0         0.0         0.0         0.0         0.0         0.0         0.0         0.0         0.0         0.0         0.0         0.0         0.0        0.21E+03
   162  SER      0.70         2.1         11.         1.1        0.43E-01     0.0         0.0         0.0         0.0         0.0         0.0         0.0         1.2         42.         0.0         0.0         0.0         0.0         0.0         0.0         0.0         0.0         0.0         0.0        0.12E+03     0.0         0.0         0.0         0.0         0.0         0.0         0.0         0.0         0.0         0.0         0.0         0.0         0.0         0.0        0.18E+03
   163  LEU      0.81         7.1         11.         4.1        0.38E-02     0.0         0.0         0.0         0.0         0.0         0.0         0.0         1.3        0.12         38.         0.0         0.0         0.0         0.0         0.0         0.0         0.0         0.0         0.0        0.22E+03     0.0         0.0         0.0         0.0         0.0         0.0         0.0         0.0         0.0         0.0         0.0         0.0         0.0         0.0        0.28E+03
   164  LEU      0.80         8.5         11.         4.7         0.0         0.0         0.0         0.0         0.0         0.0         0.0         0.0         1.4        0.16         37.         0.0         0.0         0.0         0.0         0.0         0.0         0.0         0.0         0.0        0.16E+03     0.0         0.0         0.0         0.0         0.0         0.0         0.0         0.0         0.0         0.0         0.0         0.0         0.0         0.0        0.22E+03
   165  PRO       1.2         27.         7.7         1.0         0.0         0.0         0.0         0.0         0.0         0.0         0.0         0.0         1.8         6.0         3.4         1.1         0.0         0.0         0.0         0.0         0.0         0.0         0.0         0.0         31.         0.0         0.0         0.0         0.0         0.0         0.0         0.0         0.0         0.0         0.0         0.0         0.0         0.0         0.0         80.    
   166  VAL      0.59         3.8         11.         1.2         0.0         0.0         0.0         0.0         0.0         0.0         0.0         0.0         1.3        0.34         0.0         0.0         0.0         0.0         0.0         0.0         0.0         0.0         0.0         0.0         23.         0.0         0.0         0.0         0.0         0.0         0.0         0.0         0.0         0.0         0.0         0.0         0.0         0.0         0.0         41.    
   167  ASP      0.70         3.9         13.         1.4        0.80E-01     0.0         0.0         0.0         0.0         0.0         0.0         0.0         1.2         38.         1.1         0.0         0.0         0.0         0.0         0.0         0.0         0.0         0.0         0.0        0.13E+03     0.0         0.0         0.0         0.0         0.0         0.0         0.0         0.0         0.0         0.0         0.0         0.0         0.0         0.0        0.19E+03
   168  SER      0.59         2.5         11.        0.89         0.0         0.0         0.0         0.0         0.0         0.0         0.0         0.0         1.2         38.         0.0         0.0         0.0         0.0         0.0         0.0         0.0         0.0         0.0         0.0        0.12E+03     0.0         0.0         0.0         0.0         0.0         0.0         0.0         0.0         0.0         0.0         0.0         0.0         0.0         0.0        0.17E+03
   169  TYR       1.1         7.7         13.         1.5         0.0         0.0         0.0         0.0         0.0         0.0         0.0         0.0         1.6         49.        0.44         0.0         0.0         0.0         0.0         0.0         0.0         0.0         0.0         0.0        0.24E+03     0.0         0.0         0.0         0.0         0.0         0.0         0.0         0.0         0.0         0.0         0.0         0.0         0.0         0.0        0.32E+03
   170  GLN      0.82         4.4         12.         1.1         0.0         0.0         0.0         0.0         0.0         0.0         0.0         0.0         1.6         40.        0.31        0.28         0.0         0.0         0.0         0.0         0.0         0.0         0.0         0.0        0.25E+03     0.0         0.0         0.0         0.0         0.0         0.0         0.0         0.0         0.0         0.0         0.0         0.0         0.0         0.0        0.31E+03
   171  SER      0.80         4.9         11.         1.2         0.0         0.0         0.0         0.0         0.0         0.0         0.0         0.0         1.2        0.96E-01     0.0         0.0         0.0         0.0         0.0         0.0         0.0         0.0         0.0         0.0        0.18E+03     0.0         0.0         0.0         0.0         0.0         0.0         0.0         0.0         0.0         0.0         0.0         0.0         0.0         0.0        0.20E+03
   172  TRP       2.9         12.         13.         1.4         0.0         0.0         0.0         0.0         0.0         0.0         0.0         0.0         1.2         50.         41.         0.0         0.0         0.0         0.0         0.0         0.0         0.0         0.0         0.0        0.22E+03     0.0         0.0         0.0         0.0         0.0         0.0         0.0         0.0         0.0         0.0         0.0         0.0         0.0         0.0        0.35E+03
   173  ALA      0.80         4.5         12.         1.2         0.0         0.0         0.0         0.0         0.0         0.0         0.0         0.0         1.1         0.0         0.0         0.0         0.0         0.0         0.0         0.0         0.0         0.0         0.0         0.0        0.27E+03     0.0         0.0         0.0         0.0         0.0         0.0         0.0         0.0         0.0         0.0         0.0         0.0         0.0         0.0        0.28E+03
   174  LEU       2.2         14.         12.         4.5        0.52         0.0         0.0         0.0         0.0         0.0         0.0         0.0         1.2         42.        0.19         0.0         0.0         0.0         0.0         0.0         0.0         0.0         0.0         0.0        0.21E+03     0.0         0.0         0.0         0.0         0.0         0.0         0.0         0.0         0.0         0.0         0.0         0.0         0.0         0.0        0.29E+03
   175  ALA      0.82         2.9         8.5         1.1        0.15         0.0         0.0         0.0         0.0         0.0         0.0         0.0        0.74         0.0         0.0         0.0         0.0         0.0         0.0         0.0         0.0         0.0         0.0         0.0        0.24E+03     0.0         0.0         0.0         0.0         0.0         0.0         0.0         0.0         0.0         0.0         0.0         0.0         0.0         0.0        0.25E+03
   176  GLY      0.80         1.7         0.0        0.26         0.0         0.0         0.0         0.0         0.0         0.0         0.0         0.0         1.2         0.0         0.0         0.0         0.0         0.0         0.0         0.0         0.0         0.0         0.0         0.0        0.12E+03     0.0         0.0         0.0         0.0         0.0         0.0         0.0         0.0         0.0         0.0         0.0         0.0         0.0         0.0        0.12E+03
   177  GLY      0.81         3.3         1.3        0.43E-01     0.0         0.0         0.0         0.0         0.0         0.0         0.0         0.0         1.1         0.0         0.0         0.0         0.0         0.0         0.0         0.0         0.0         0.0         0.0         0.0         87.         0.0         0.0         0.0         0.0         0.0         0.0         0.0         0.0         0.0         0.0         0.0         0.0         0.0         0.0         93.    
   178  TRP       3.1         12.         12.         1.9        0.42E-01     0.0         0.0         0.0         0.0         0.0         0.0         0.0         1.0         50.         18.         0.0         0.0         0.0         0.0         0.0         0.0         0.0         0.0         0.0        0.21E+03     0.0         0.0         0.0         0.0         0.0         0.0         0.0         0.0         0.0         0.0         0.0         0.0         0.0         0.0        0.30E+03
   179  ASN      0.85         2.9         12.         1.2        0.42E-01     0.0         0.0         0.0         0.0         0.0         0.0         0.0         1.6        0.59         10.         0.0         0.0         0.0         0.0         0.0         0.0         0.0         0.0         0.0        0.22E+03     0.0         0.0         0.0         0.0         0.0         0.0         0.0         0.0         0.0         0.0         0.0         0.0         0.0         0.0        0.25E+03
   180  SER      0.86         2.3         13.         1.0         0.0         0.0         0.0         0.0         0.0         0.0         0.0         0.0         2.0        0.16         0.0         0.0         0.0         0.0         0.0         0.0         0.0         0.0         0.0         0.0        0.18E+03     0.0         0.0         0.0         0.0         0.0         0.0         0.0         0.0         0.0         0.0         0.0         0.0         0.0         0.0        0.20E+03
   181  GLN       1.2         3.7         14.         1.3        0.32         0.0         0.0         0.0         0.0         0.0         0.0         0.0         1.0         45.         34.         9.3         0.0         0.0         0.0         0.0         0.0         0.0         0.0         0.0        0.21E+03     0.0         0.0         0.0         0.0         0.0         0.0         0.0         0.0         0.0         0.0         0.0         0.0         0.0         0.0        0.32E+03
   182  MET       1.3         5.7         13.         1.1        0.23         0.0         0.0         0.0         0.0         0.0         0.0         0.0         1.9        0.79        0.12E-03     32.         0.0         0.0         0.0         0.0         0.0         0.0         0.0         0.0        0.24E+03     0.0         0.0         0.0         0.0         0.0         0.0         0.0         0.0         0.0         0.0         0.0         0.0         0.0         0.0        0.29E+03
   183  CYS       1.4         8.5         18.         3.4        0.15         0.0         0.0         0.0         0.0         0.0         0.0         0.0         2.9         38.         0.0         0.0         0.0         0.0         0.0         0.0         0.0         0.0         0.0         0.0         66.         0.0         0.0         0.0         0.0         0.0         0.0         0.0         0.0         0.0         0.0         0.0         0.0         0.0         0.0        0.14E+03
   184  CYS       1.2         4.4         12.         1.1         0.0         0.0         0.0         0.0         0.0         0.0         0.0         0.0         1.2         42.         0.0         0.0         0.0         0.0         0.0         0.0         0.0         0.0         0.0         0.0         43.         0.0         0.0         0.0         0.0         0.0         0.0         0.0         0.0         0.0         0.0         0.0         0.0         0.0         0.0        0.11E+03
   185  GLN       1.4         3.3         9.4         1.6         0.0         0.0         0.0         0.0         0.0         0.0         0.0         0.0        0.79         40.        0.40         10.         0.0         0.0         0.0         0.0         0.0         0.0         0.0         0.0        0.20E+03     0.0         0.0         0.0         0.0         0.0         0.0         0.0         0.0         0.0         0.0         0.0         0.0         0.0         0.0        0.27E+03
   186  GLY       1.5         2.1         1.7        0.22         0.0         0.0         0.0         0.0         0.0         0.0         0.0         0.0        0.70         0.0         0.0         0.0         0.0         0.0         0.0         0.0         0.0         0.0         0.0         0.0        0.14E+03     0.0         0.0         0.0         0.0         0.0         0.0         0.0         0.0         0.0         0.0         0.0         0.0         0.0         0.0        0.14E+03
   187  GLU       1.6         2.9         11.        0.95         0.0         0.0         0.0         0.0         0.0         0.0         0.0         0.0        0.35         44.        0.24         24.         0.0         0.0         0.0         0.0         0.0         0.0         0.0         0.0        0.22E+03     0.0         0.0         0.0         0.0         0.0         0.0         0.0         0.0         0.0         0.0         0.0         0.0         0.0         0.0        0.30E+03
   188  GLN       1.8         2.8         9.7         1.9         0.0         0.0         0.0         0.0         0.0         0.0         0.0         0.0        0.33         40.        0.31        0.68         0.0         0.0         0.0         0.0         0.0         0.0         0.0         0.0        0.24E+03     0.0         0.0         0.0         0.0         0.0         0.0         0.0         0.0         0.0         0.0         0.0         0.0         0.0         0.0        0.29E+03
   189  ASN       1.5         5.7         10.         1.7         0.0         0.0         0.0         0.0         0.0         0.0         0.0         0.0        0.32        0.68         16.         0.0         0.0         0.0         0.0         0.0         0.0         0.0         0.0         0.0        0.19E+03     0.0         0.0         0.0         0.0         0.0         0.0         0.0         0.0         0.0         0.0         0.0         0.0         0.0         0.0        0.23E+03
   190  PRO       1.7         29.         6.2         1.0         0.0         0.0         0.0         0.0         0.0         0.0         0.0         0.0         1.2         23.         35.         33.         0.0         0.0         0.0         0.0         0.0         0.0         0.0         0.0         37.         0.0         0.0         0.0         0.0         0.0         0.0         0.0         0.0         0.0         0.0         0.0         0.0         0.0         0.0        0.17E+03
   191  PRO       1.8         26.         5.5        0.72         0.0         0.0         0.0         0.0         0.0         0.0         0.0         0.0         1.2         23.         35.         33.         0.0         0.0         0.0         0.0         0.0         0.0         0.0         0.0         28.         0.0         0.0         0.0         0.0         0.0         0.0         0.0         0.0         0.0         0.0         0.0         0.0         0.0         0.0        0.15E+03
   192  GLY       1.5         6.2        0.85        0.31         0.0         0.0         0.0         0.0         0.0         0.0         0.0         0.0        0.55         0.0         0.0         0.0         0.0         0.0         0.0         0.0         0.0         0.0         0.0         0.0        0.11E+03     0.0         0.0         0.0         0.0         0.0         0.0         0.0         0.0         0.0         0.0         0.0         0.0         0.0         0.0        0.12E+03
   193  PRO       1.7         28.         6.7        0.38         0.0         0.0         0.0         0.0         0.0         0.0         0.0         0.0        0.84         23.         35.         33.         0.0         0.0         0.0         0.0         0.0         0.0         0.0         0.0         53.         0.0         0.0         0.0         0.0         0.0         0.0         0.0         0.0         0.0         0.0         0.0         0.0         0.0         0.0        0.18E+03
   194  PHE       1.9         8.9         11.         1.7        0.17         0.0         0.0         0.0         0.0         0.0         0.0         0.0        0.53         51.         1.7         0.0         0.0         0.0         0.0         0.0         0.0         0.0         0.0         0.0        0.20E+03     0.0         0.0         0.0         0.0         0.0         0.0         0.0         0.0         0.0         0.0         0.0         0.0         0.0         0.0        0.28E+03
   195  TRP       3.6         11.         11.         1.7        0.13E-01     0.0         0.0         0.0         0.0         0.0         0.0         0.0        0.53        0.29         26.         0.0         0.0         0.0         0.0         0.0         0.0         0.0         0.0         0.0        0.22E+03     0.0         0.0         0.0         0.0         0.0         0.0         0.0         0.0         0.0         0.0         0.0         0.0         0.0         0.0        0.27E+03
   196  LYS       1.3         3.7         11.         1.2         0.0         0.0         0.0         0.0         0.0         0.0         0.0         0.0         1.1         34.         37.        0.72        0.66         0.0         0.0         0.0         0.0         0.0         0.0         0.0        0.23E+03     0.0         0.0         0.0         0.0         0.0         0.0         0.0         0.0         0.0         0.0         0.0         0.0         0.0         0.0        0.32E+03
   197  ALA       1.2         2.7         11.         1.0         0.0         0.0         0.0         0.0         0.0         0.0         0.0         0.0         1.2         0.0         0.0         0.0         0.0         0.0         0.0         0.0         0.0         0.0         0.0         0.0        0.27E+03     0.0         0.0         0.0         0.0         0.0         0.0         0.0         0.0         0.0         0.0         0.0         0.0         0.0         0.0        0.29E+03
   198  ALA       1.1         2.5         12.        0.95         0.0         0.0         0.0         0.0         0.0         0.0         0.0         0.0         1.0         0.0         0.0         0.0         0.0         0.0         0.0         0.0         0.0         0.0         0.0         0.0        0.28E+03     0.0         0.0         0.0         0.0         0.0         0.0         0.0         0.0         0.0         0.0         0.0         0.0         0.0         0.0        0.30E+03
   199  PHE       1.5         7.0         14.         1.3         0.0         0.0         0.0         0.0         0.0         0.0         0.0         0.0        0.98         44.        0.63E-01     0.0         0.0         0.0         0.0         0.0         0.0         0.0         0.0         0.0        0.26E+03     0.0         0.0         0.0         0.0         0.0         0.0         0.0         0.0         0.0         0.0         0.0         0.0         0.0         0.0        0.33E+03
   200  ALA       1.4         3.2         12.         1.1         0.0         0.0         0.0         0.0         0.0         0.0         0.0         0.0         1.0         0.0         0.0         0.0         0.0         0.0         0.0         0.0         0.0         0.0         0.0         0.0        0.27E+03     0.0         0.0         0.0         0.0         0.0         0.0         0.0         0.0         0.0         0.0         0.0         0.0         0.0         0.0        0.29E+03
   201  ASP       1.4         4.1         13.        0.86         0.0         0.0         0.0         0.0         0.0         0.0         0.0         0.0        0.64         38.         3.2         0.0         0.0         0.0         0.0         0.0         0.0         0.0         0.0         0.0        0.18E+03     0.0         0.0         0.0         0.0         0.0         0.0         0.0         0.0         0.0         0.0         0.0         0.0         0.0         0.0        0.24E+03
   202  SER       1.6         4.3         11.         1.0         0.0         0.0         0.0         0.0         0.0         0.0         0.0         0.0        0.64         38.         0.0         0.0         0.0         0.0         0.0         0.0         0.0         0.0         0.0         0.0        0.15E+03     0.0         0.0         0.0         0.0         0.0         0.0         0.0         0.0         0.0         0.0         0.0         0.0         0.0         0.0        0.21E+03
   203  SER       1.6         3.7         9.5         1.0         0.0         0.0         0.0         0.0         0.0         0.0         0.0         0.0         1.0        0.13         0.0         0.0         0.0         0.0         0.0         0.0         0.0         0.0         0.0         0.0        0.15E+03     0.0         0.0         0.0         0.0         0.0         0.0         0.0         0.0         0.0         0.0         0.0         0.0         0.0         0.0        0.17E+03
   204  GLY       1.7         3.2         1.4        0.30         0.0         0.0         0.0         0.0         0.0         0.0         0.0         0.0        0.62         0.0         0.0         0.0         0.0         0.0         0.0         0.0         0.0         0.0         0.0         0.0        0.13E+03     0.0         0.0         0.0         0.0         0.0         0.0         0.0         0.0         0.0         0.0         0.0         0.0         0.0         0.0        0.13E+03
   205  GLN       1.5         8.8         7.2         1.9         0.0         0.0         0.0         0.0         0.0         0.0         0.0         0.0        0.16         1.6         2.7         2.8         0.0         0.0         0.0         0.0         0.0         0.0         0.0         0.0        0.19E+03     0.0         0.0         0.0         0.0         0.0         0.0         0.0         0.0         0.0         0.0         0.0         0.0         0.0         0.0        0.22E+03
   206  HIS       1.9         15.         11.         5.4         0.0         0.0         0.0         0.0         0.0         0.0         0.0         0.0         2.4         4.3         27.         0.0         0.0         0.0         0.0         0.0         0.0         0.0         0.0         0.0        0.14E+03     0.0         0.0         0.0         0.0         0.0         0.0         0.0         0.0         0.0         0.0         0.0         0.0         0.0         0.0        0.21E+03
   207  PRO      0.97         26.         7.5        0.66         0.0         0.0         0.0         0.0         0.0         0.0         0.0         0.0         3.2         24.         35.         32.         0.0         0.0         0.0         0.0         0.0         0.0         0.0         0.0         30.         0.0         0.0         0.0         0.0         0.0         0.0         0.0         0.0         0.0         0.0         0.0         0.0         0.0         0.0        0.16E+03
   208  PRO       1.2         26.         8.0         1.3         0.0         0.0         0.0         0.0         0.0         0.0         0.0         0.0         1.4         6.4         3.5        0.77         0.0         0.0         0.0         0.0         0.0         0.0         0.0         0.0         39.         0.0         0.0         0.0         0.0         0.0         0.0         0.0         0.0         0.0         0.0         0.0         0.0         0.0         0.0         88.    
   209  ASP       1.2         9.3         9.7         4.6        0.20         0.0         0.0         0.0         0.0         0.0         0.0         0.0         2.0         48.         1.5         0.0         0.0         0.0         0.0         0.0         0.0         0.0         0.0         0.0        0.19E+03     0.0         0.0         0.0         0.0         0.0         0.0         0.0         0.0         0.0         0.0         0.0         0.0         0.0         0.0        0.27E+03
   210  ALA       1.3         9.8         4.4         1.7         0.0         0.0         0.0         0.0         0.0         0.0         0.0         0.0         2.9         0.0         0.0         0.0         0.0         0.0         0.0         0.0         0.0         0.0         0.0         0.0        0.19E+03     0.0         0.0         0.0         0.0         0.0         0.0         0.0         0.0         0.0         0.0         0.0         0.0         0.0         0.0        0.21E+03
   211  CYS       1.2         7.0         4.5        0.95         0.0         0.0         0.0         0.0         0.0         0.0         0.0         0.0         1.6        0.22         0.0         0.0         0.0         0.0         0.0         0.0         0.0         0.0         0.0         0.0         69.         0.0         0.0         0.0         0.0         0.0         0.0         0.0         0.0         0.0         0.0         0.0         0.0         0.0         0.0         84.    
   212  ALA      0.73         3.0         7.7         1.7         0.0         0.0         0.0         0.0         0.0         0.0         0.0         0.0        0.28         0.0         0.0         0.0         0.0         0.0         0.0         0.0         0.0         0.0         0.0         0.0        0.21E+03     0.0         0.0         0.0         0.0         0.0         0.0         0.0         0.0         0.0         0.0         0.0         0.0         0.0         0.0        0.23E+03
   213  PHE       2.1         13.         9.6         6.5         0.0         0.0         0.0         0.0         0.0         0.0         0.0         0.0         2.3         5.3         52.         0.0         0.0         0.0         0.0         0.0         0.0         0.0         0.0         0.0        0.21E+03     0.0         0.0         0.0         0.0         0.0         0.0         0.0         0.0         0.0         0.0         0.0         0.0         0.0         0.0        0.31E+03
   214  ARG       3.0         16.         13.         1.5        0.29         0.0         0.0         0.0         0.0         0.0         0.0         0.0         3.0         42.         23.         1.4         32.         0.0         0.0         0.0         0.0         0.0         0.0         0.0        0.23E+03     0.0         0.0         0.0         0.0         0.0         0.0         0.0         0.0         0.0         0.0         0.0         0.0         0.0         0.0        0.37E+03
   215  ARG       4.7         14.         7.6         2.7        0.29         0.0         0.0         0.0         0.0         0.0         0.0         0.0         1.3         38.         5.8         37.         24.         0.0         0.0         0.0         0.0         0.0         0.0         0.0        0.22E+03     0.0         0.0         0.0         0.0         0.0         0.0         0.0         0.0         0.0         0.0         0.0         0.0         0.0         0.0        0.36E+03
   216  GLY       1.6         6.1         2.6        0.20         0.0         0.0         0.0         0.0         39.         44.         0.0         0.0         1.8         0.0         0.0         0.0         0.0         0.0         0.0         0.0         0.0         0.0         2.1         0.0        0.25E+03     0.0         0.0         0.0         0.0         0.0         0.0         0.0         0.0         0.0         0.0         0.0         0.0         0.0         0.0        0.35E+03
   217  ARG       1.6         13.         19.         1.7         0.0         0.0         0.0         0.0         16.         24.         0.0         0.0         2.5        0.51E-01     6.2         33.         30.         0.0         0.0         0.0         0.0         0.0         2.6         0.0         49.         0.0         0.0         0.0         0.0         0.0         0.0         0.0         0.0         0.0         0.0         0.0         0.0         0.0         0.0        0.20E+03
   218  LYS       1.7         6.7         8.4         1.9        0.20         0.0         0.0         0.0         10.         12.         0.0         0.0         3.0         24.         48.         26.         26.         0.0         0.0         0.0         0.0         0.0         18.         0.0         16.         0.0         0.0         0.0         0.0         0.0         0.0         0.0         0.0         0.0         0.0         0.0         0.0         0.0         0.0        0.20E+03
   219  LYS       1.4         18.         4.5         5.4        0.40         0.0         0.0         0.0         4.2         9.4         0.0         0.0         4.9         32.         53.         17.         25.         0.0         0.0         0.0         0.0         0.0         27.         0.0         34.        0.59         0.0         0.0         0.0         0.0         0.0         0.0         0.0         0.0         0.0         0.0         0.0         0.0         0.0        0.24E+03
   220  ARG       1.9         31.         14.         4.4        0.71         0.0         0.0         0.0         7.8         8.1         0.0         0.0         8.9        0.86        0.38E-01     39.         9.9         0.0         0.0         0.0         0.0         0.0         14.         0.0         50.         0.0         0.0         0.0         0.0         0.0         0.0         0.0         0.0         0.0         0.0         0.0         0.0         0.0         0.0        0.19E+03
   221  ILE       1.6         19.         13.         6.7        0.19         0.0         0.0         0.0         12.         7.9         0.0         0.0         6.1         1.5         34.         0.0         0.0         0.0         0.0         0.0         0.0         0.0         5.1         0.0         20.         0.0         0.0         0.0         0.0         0.0         0.0         0.0         0.0         0.0         0.0         0.0         0.0         0.0         0.0        0.13E+03
   222  PRO       2.0         26.         5.2         3.3         0.0         0.0         0.0         0.0         7.4         12.         0.0         0.0        0.72         1.7         35.         31.         0.0         0.0         0.0         0.0         0.0         0.0         4.8         0.0         10.         1.8         0.0         0.0         0.0         0.0         0.0         0.0         0.0         0.0         0.0         0.0         0.0         0.0         0.0        0.14E+03
   223  TYR       2.9         28.         8.7         12.         0.0         0.0         0.0         0.0         6.0         5.3         0.0         0.0        0.43         45.         48.         0.0         0.0         0.0         0.0         0.0         0.0         0.0         11.         0.0         21.         6.2         0.0         0.0         0.0         0.0         0.0         0.0         0.0         0.0         0.0         0.0         0.0         0.0         0.0        0.19E+03
   224  SER       1.8         9.2         11.        0.93        0.51         0.0         0.0         0.0         7.5         8.1         0.0         0.0        0.29         46.         0.0         0.0         0.0         0.0         0.0         0.0         0.0         0.0         12.         0.0         9.3         4.0         0.0         0.0         0.0         0.0         0.0         0.0         0.0         0.0         0.0         0.0         0.0         0.0         0.0        0.11E+03
   225  LYS       1.2         11.         5.6         1.5         0.0         0.0         0.0         0.0         3.5         6.1         0.0         0.0        0.66         25.         49.         6.0         21.         0.0         0.0         0.0         0.0         0.0         10.         0.0         8.2         0.0         0.0         0.0         0.0         0.0         0.0         0.0         0.0         0.0         0.0         0.0         0.0         0.0         0.0        0.15E+03
   226  GLY      0.76         4.1        0.75E-01     3.5         0.0         0.0         0.0         0.0         5.0         9.0         0.0         0.0         1.6         0.0         0.0         0.0         0.0         0.0         0.0         0.0         0.0         0.0         24.         0.0         9.6         0.0         0.0         0.0         0.0         0.0         0.0         0.0         0.0         0.0         0.0         0.0         0.0         0.0         0.0         57.    
   227  GLN       3.5         17.         5.3         5.4        0.76         0.0         0.0         0.0         6.3         7.7         0.0         0.0         2.3         4.7         11.         3.2         0.0         0.0         0.0         0.0         0.0         0.0         30.         0.0         14.         12.         0.0         0.0         0.0         0.0         0.0         0.0         0.0         0.0         0.0         0.0         0.0         0.0         0.0        0.12E+03
   228  LEU       1.6         10.         6.1         4.3        0.21         0.0         0.0         0.0         7.9         11.         0.0         0.0         2.3         37.         38.         0.0         0.0         0.0         0.0         0.0         0.0         0.0         9.9         0.0         12.         12.         0.0         0.0         0.0         0.0         0.0         0.0         0.0         0.0         0.0         0.0         0.0         0.0         0.0        0.15E+03
   229  ARG       1.0         11.         4.0         1.2         0.0         0.0         0.0         0.0         5.1         6.0         0.0         0.0         2.2         1.8        0.44E-01     1.2         22.         0.0         0.0         0.0         0.0         0.0         3.4         0.0         9.7         1.6         0.0         0.0         0.0         0.0         0.0         0.0         0.0         0.0         0.0         0.0         0.0         0.0         0.0         70.    
   230  GLU      0.97         6.0         6.6         3.7         0.0         0.0         0.0         0.0         7.0         13.         0.0         0.0         3.1         1.1         3.6         2.9         0.0         0.0         0.0         0.0         0.0         0.0         3.5         0.0         10.         1.8         0.0         0.0         0.0         0.0         0.0         0.0         0.0         0.0         0.0         0.0         0.0         0.0         0.0         63.    
   231  LEU       1.5         12.         4.8         5.3         0.0         0.0         0.0         0.0         11.         11.         0.0         0.0         2.7         36.         39.         0.0         0.0         0.0         0.0         0.0         0.0         0.0         5.5         0.0         12.         20.         0.0         0.0         0.0         0.0         0.0         0.0         0.0         0.0         0.0         0.0         0.0         0.0         0.0        0.16E+03
   232  GLU       1.2         9.7         6.5         4.1        0.11         0.0         0.0         0.0         9.6         10.         0.0         0.0         2.0         1.1         2.3        0.47E-01     0.0         0.0         0.0         0.0         0.0         0.0         28.         0.0         10.         5.6         0.0         0.0         0.0         0.0         0.0         0.0         0.0         0.0         0.0         0.0         0.0         0.0         0.0         91.    
   233  ARG       3.1         15.         3.9         4.0         1.6         0.0         0.0         0.0         7.4         11.         0.0         0.0         3.1         41.         17.         2.2         44.         0.0         0.0         0.0         0.0         0.0         35.         0.0         12.         5.0         0.0         0.0         0.0         0.0         0.0         0.0         0.0         0.0         0.0         0.0         0.0         0.0         0.0        0.20E+03
   234  GLU       1.9         12.         6.6         5.2         1.2         0.0         0.0         0.0         8.1         15.         0.0         0.0         2.1         42.         31.         1.8         0.0         0.0         0.0         0.0         0.0         0.0         8.3         0.0         8.7         17.         0.0         0.0         0.0         0.0         0.0         0.0         0.0         0.0         0.0         0.0         0.0         0.0         0.0        0.16E+03
   235  TYR       2.1         11.         7.1         3.7        0.68         0.0         0.0         0.0         7.2         11.         0.0         0.0        0.89         10.        0.31         0.0         0.0         0.0         0.0         0.0         0.0         0.0         2.8         0.0         10.         6.2         0.0         0.0         0.0         0.0         0.0         0.0         0.0         0.0         0.0         0.0         0.0         0.0         0.0         75.    
   236  ALA      0.99         8.9         5.1         1.2        0.11         0.0         0.0         0.0         5.0         9.6         0.0         0.0         3.3         0.0         0.0         0.0         0.0         0.0         0.0         0.0         0.0         0.0         1.2         0.0         5.7         3.4         0.0         0.0         0.0         0.0         0.0         0.0         0.0         0.0         0.0         0.0         0.0         0.0         0.0         44.    
   237  ALA      0.89         7.1         5.6         1.2         0.0         0.0         0.0         0.0         3.7         3.1         0.0         0.0         3.2         0.0         0.0         0.0         0.0         0.0         0.0         0.0         0.0         0.0         3.1         0.0         26.         0.0         0.0         0.0         0.0         0.0         0.0         0.0         0.0         0.0         0.0         0.0         0.0         0.0         0.0         54.    
   238  ASN       1.2         6.6         5.1         7.9        0.55         0.0         0.0         0.0         5.5         16.         0.0         0.0         4.8        0.35        0.35         0.0         0.0         0.0         0.0         0.0         0.0         0.0         8.5         0.0        0.13E+03     0.0         0.0         0.0         0.0         0.0         0.0         0.0         0.0         0.0         0.0         0.0         0.0         0.0         0.0        0.18E+03
   239  LYS       1.5         10.         7.9         4.9        0.18         0.0         0.0         0.0         11.         12.         0.0         0.0         8.4         33.         48.         21.         1.6         0.0         0.0         0.0         0.0         0.0         11.         0.0         52.         0.0         0.0         0.0         0.0         0.0         0.0         0.0         0.0         0.0         0.0         0.0         0.0         0.0         0.0        0.22E+03
   240  PHE       1.6         12.         12.         3.9         0.0         0.0         0.0         0.0         5.2         8.5         0.0         0.0         5.3         12.         50.         0.0         0.0         0.0         0.0         0.0         0.0         0.0         14.         0.0         13.         7.7         0.0         0.0         0.0         0.0         0.0         0.0         0.0         0.0         0.0         0.0         0.0         0.0         0.0        0.15E+03
   241  ILE       1.2         12.         9.1         4.1        0.68         0.0         0.0         0.0         5.1         9.7         0.0         0.0         2.3         13.         43.         0.0         0.0         0.0         0.0         0.0         0.0         0.0         13.         0.0         11.         12.         0.0         0.0         0.0         0.0         0.0         0.0         0.0         0.0         0.0         0.0         0.0         0.0         0.0        0.14E+03
   242  THR      0.93         4.2         3.5         2.2        0.52         0.0         0.0         0.0         3.7         7.1         0.0         0.0         3.3         1.3         0.0         0.0         0.0         0.0         0.0         0.0         0.0         0.0         9.2         0.0         9.3         1.7         0.0         0.0         0.0         0.0         0.0         0.0         0.0         0.0         0.0         0.0         0.0         0.0         0.0         47.    
   243  LYS      0.59         3.2         4.8        0.35        0.51E-01     0.0         0.0         0.0         3.9         4.5         0.0         0.0         2.0         2.8         53.         26.        0.90         0.0         0.0         0.0         0.0         0.0         5.9         0.0         5.9        0.80         0.0         0.0         0.0         0.0         0.0         0.0         0.0         0.0         0.0         0.0         0.0         0.0         0.0        0.11E+03
   244  ASP      0.76         5.5         5.0        0.77        0.28         0.0         0.0         0.0         2.7         6.1         0.0         0.0         1.7         31.         2.6         0.0         0.0         0.0         0.0         0.0         0.0         0.0         7.6         0.0         4.3         4.2         0.0         0.0         0.0         0.0         0.0         0.0         0.0         0.0         0.0         0.0         0.0         0.0         0.0         72.    
   245  LYS       1.3         9.2         4.2         1.2        0.17         0.0         0.0         0.0         5.2         5.9         0.0         0.0         2.8        0.45         49.         1.5         25.         0.0         0.0         0.0         0.0         0.0         6.1         0.0         6.8         11.         0.0         0.0         0.0         0.0         0.0         0.0         0.0         0.0         0.0         0.0         0.0         0.0         0.0        0.13E+03
   246  ARG       1.2         11.         6.1         2.7        0.98         0.0         0.0         0.0         6.3         13.         0.0         0.0         1.3         2.5         3.8        0.13E-03     24.         0.0         0.0         0.0         0.0         0.0         6.2         0.0         8.1         13.         0.0         0.0         0.0         0.0         0.0         0.0         0.0         0.0         0.0         0.0         0.0         0.0         0.0        0.10E+03
   247  ARG      0.64         6.7         5.2         1.6        0.18         0.0         0.0         0.0         3.6         7.7         0.0         0.0        0.68         1.1        0.14E-01    0.12E-03     27.         0.0         0.0         0.0         0.0         0.0         7.3         0.0         4.2         4.0         0.0         0.0         0.0         0.0         0.0         0.0         0.0         0.0         0.0         0.0         0.0         0.0         0.0         70.    
   248  LYS       1.1         8.7         5.4        0.72        0.35         0.0         0.0         0.0         4.2         6.8         0.0         0.0         1.3         4.0         34.        0.17        0.26E-01     0.0         0.0         0.0         0.0         0.0         2.3         0.0         5.6         4.2         0.0         0.0         0.0         0.0         0.0         0.0         0.0         0.0         0.0         0.0         0.0         0.0         0.0         78.    
   249  ILE       2.0         13.         3.5         5.6         1.3         0.0         0.0         0.0         6.1         13.         0.0         0.0         2.8        0.69         32.         0.0         0.0         0.0         0.0         0.0         0.0         0.0         5.0         0.0         14.         13.         0.0         0.0         0.0         0.0         0.0         0.0         0.0         0.0         0.0         0.0         0.0         0.0         0.0        0.11E+03
   250  SER       1.1         4.6         6.6         3.0        0.84         0.0         0.0         0.0         6.0         10.         0.0         0.0         3.1         45.         0.0         0.0         0.0         0.0         0.0         0.0         0.0         0.0         1.7         0.0         9.6         5.6         0.0         0.0         0.0         0.0         0.0         0.0         0.0         0.0         0.0         0.0         0.0         0.0         0.0         97.    
   251  ALA       1.2         5.4         4.4         1.6        0.74E-01     0.0         0.0         0.0         3.9         9.1         0.0         0.0         1.6         0.0         0.0         0.0         0.0         0.0         0.0         0.0         0.0         0.0         1.7         0.0         13.         0.0         0.0         0.0         0.0         0.0         0.0         0.0         0.0         0.0         0.0         0.0         0.0         0.0         0.0         42.    
   252  ALA       2.0         10.         5.0         1.9         0.0         0.0         0.0         0.0         5.9         9.1         0.0         0.0         1.2         0.0         0.0         0.0         0.0         0.0         0.0         0.0         0.0         0.0         3.0         0.0         15.        0.51         0.0         0.0         0.0         0.0         0.0         0.0         0.0         0.0         0.0         0.0         0.0         0.0         0.0         54.    
   253  THR      0.93         9.6         9.7         1.8        0.95         0.0         0.0         0.0         6.8         11.         0.0         0.0         2.2         1.2         0.0         0.0         0.0         0.0         0.0         0.0         0.0         0.0         7.3         0.0         20.         8.6         0.0         0.0         0.0         0.0         0.0         0.0         0.0         0.0         0.0         0.0         0.0         0.0         0.0         80.    
   254  SER       1.6         6.9         20.         2.1        0.54         0.0         0.0         0.0         4.1         6.6         0.0         0.0         1.6         37.         0.0         0.0         0.0         0.0         0.0         0.0         0.0         0.0         3.6         0.0         21.         0.0         0.0         0.0         0.0         0.0         0.0         0.0         0.0         0.0         0.0         0.0         0.0         0.0         0.0        0.11E+03
   255  LEU       2.9         11.         4.6         6.0        0.12         0.0         0.0         0.0         6.0         7.7         0.0         0.0        0.37         3.2        0.57E-01     0.0         0.0         0.0         0.0         0.0         0.0         0.0         12.         0.0         45.         8.2         0.0         0.0         0.0         0.0         0.0         0.0         0.0         0.0         0.0         0.0         0.0         0.0         0.0        0.11E+03
   256  SER       2.2         7.6         17.        0.99        0.29         0.0         0.0         0.0         3.2         6.0         0.0         0.0         1.7         36.         0.0         0.0         0.0         0.0         0.0         0.0         0.0         0.0         11.         0.0         62.         2.0         0.0         0.0         0.0         0.0         0.0         0.0         0.0         0.0         0.0         0.0         0.0         0.0         0.0        0.15E+03
   257  GLU       1.0         7.5         14.         3.6         0.0         0.0         0.0         0.0         6.4         12.         0.0         0.0         1.8         1.7        0.16E-01    0.62         0.0         0.0         0.0         0.0         0.0         0.0         6.7         0.0         40.         8.5         0.0         0.0         0.0         0.0         0.0         0.0         0.0         0.0         0.0         0.0         0.0         0.0         0.0        0.10E+03
   258  ARG       1.5         7.2         5.1         1.5        0.68         0.0         0.0         0.0         4.9         6.7         0.0         0.0         1.1        0.23         29.        0.55E-01     44.         0.0         0.0         0.0         0.0         0.0         4.5         0.0         11.        0.42         0.0         0.0         0.0         0.0         0.0         0.0         0.0         0.0         0.0         0.0         0.0         0.0         0.0        0.12E+03
   259  GLN       1.3         7.3         5.2        0.74        0.63         0.0         0.0         0.0         4.9         5.7         0.0         0.0         1.4         1.2        0.38        0.49         0.0         0.0         0.0         0.0         0.0         0.0         5.5         0.0         3.0         4.7         0.0         0.0         0.0         0.0         0.0         0.0         0.0         0.0         0.0         0.0         0.0         0.0         0.0         42.    
   260  ILE       1.8         7.1         3.4         4.4        0.57         0.0         0.0         0.0         7.6         11.         0.0         0.0         2.2         2.1         49.         0.0         0.0         0.0         0.0         0.0         0.0         0.0         5.6         0.0         6.0         2.1         0.0         0.0         0.0         0.0         0.0         0.0         0.0         0.0         0.0         0.0         0.0         0.0         0.0        0.10E+03
   261  THR      0.66         5.2         4.7         3.2        0.30         0.0         0.0         0.0         4.7         6.2         0.0         0.0         2.8         67.         0.0         0.0         0.0         0.0         0.0         0.0         0.0         0.0         8.3         0.0         5.5         6.9         0.0         0.0         0.0         0.0         0.0         0.0         0.0         0.0         0.0         0.0         0.0         0.0         0.0        0.12E+03
   262  ILE       1.3         6.5         7.4         3.4        0.30         0.0         0.0         0.0         5.2         5.9         0.0         0.0         3.4         7.9         40.         0.0         0.0         0.0         0.0         0.0         0.0         0.0         5.3         0.0         7.6         3.2         0.0         0.0         0.0         0.0         0.0         0.0         0.0         0.0         0.0         0.0         0.0         0.0         0.0         97.    
   263  TRP       4.8         15.         5.1         3.3         1.2         0.0         0.0         0.0         7.0         6.4         0.0         0.0         2.0         5.3         3.4         0.0         0.0         0.0         0.0         0.0         0.0         0.0         3.4         0.0         4.4         21.         0.0         0.0         0.0         0.0         0.0         0.0         0.0         0.0         0.0         0.0         0.0         0.0         0.0         82.    
   264  PHE       2.0         9.4         5.5         4.9        0.81         0.0         0.0         0.0         6.3         7.8         0.0         0.0         1.2         4.2         6.8         0.0         0.0         0.0         0.0         0.0         0.0         0.0         3.1         0.0         4.5         23.         0.0         0.0         0.0         0.0         0.0         0.0         0.0         0.0         0.0         0.0         0.0         0.0         0.0         80.    
   265  GLN      0.58         5.2         4.2         1.9         0.0         0.0         0.0         0.0         3.1         4.3         0.0         0.0         2.0         1.5         2.0         10.         0.0         0.0         0.0         0.0         0.0         0.0         2.2         0.0         4.2         1.3         0.0         0.0         0.0         0.0         0.0         0.0         0.0         0.0         0.0         0.0         0.0         0.0         0.0         43.    
   266  ASN       1.2         3.4         5.4         1.1        0.69         0.0         0.0         0.0         4.3         4.6         0.0         0.0         2.1        0.42         13.         0.0         0.0         0.0         0.0         0.0         0.0         0.0         7.4         0.0         3.7         4.9         0.0         0.0         0.0         0.0         0.0         0.0         0.0         0.0         0.0         0.0         0.0         0.0         0.0         52.    
   267  ARG       1.1         7.3         5.3         2.4        0.22         0.0         0.0         0.0         8.0         7.8         0.0         0.0         1.7         6.6         42.         32.         28.         0.0         0.0         0.0         0.0         0.0         9.4         0.0         3.8         14.         0.0         0.0         0.0         0.0         0.0         0.0         0.0         0.0         0.0         0.0         0.0         0.0         0.0        0.17E+03
   268  ARG       1.6         7.5         6.2         2.7        0.13         0.0         0.0         0.0         6.3         8.2         0.0         0.0         1.2         30.         27.        0.86E-02     21.         0.0         0.0         0.0         0.0         0.0         8.2         0.0         5.0         6.0         0.0         0.0         0.0         0.0         0.0         0.0         0.0         0.0         0.0         0.0         0.0         0.0         0.0        0.13E+03
   269  VAL       1.2         7.8         4.8         1.6        0.65E-01     0.0         0.0         0.0         4.9         7.3         0.0         0.0         2.8         2.8         0.0         0.0         0.0         0.0         0.0         0.0         0.0         0.0         11.         0.0         5.7         5.7         0.0         0.0         0.0         0.0         0.0         0.0         0.0         0.0         0.0         0.0         0.0         0.0         0.0         56.    
   270  LYS       2.2         15.         5.5         1.0        0.89         0.0         0.0         0.0         13.         8.2         0.0         0.0         4.7         29.         38.         1.2         1.5         0.0         0.0         0.0         0.0         0.0         7.8         0.0         8.4         7.2         0.0         0.0         0.0         0.0         0.0         0.0         0.0         0.0         0.0         0.0         0.0         0.0         0.0        0.14E+03
   271  GLU       1.5         9.9         4.8         2.6        0.75E-01     0.0         0.0         0.0         11.         9.5         0.0         0.0         5.4        0.87E-01    0.23         1.6         0.0         0.0         0.0         0.0         0.0         0.0         7.0         0.0         4.3         7.1         0.0         0.0         0.0         0.0         0.0         0.0         0.0         0.0         0.0         0.0         0.0         0.0         0.0         65.    
   272  LYS       1.1         7.3         5.0         1.4        0.15         0.0         0.0         0.0         8.5         8.9         0.0         0.0         5.2         33.         2.8        0.87        0.16E-01     0.0         0.0         0.0         0.0         0.0         5.8         0.0         8.3         2.9         0.0         0.0         0.0         0.0         0.0         0.0         0.0         0.0         0.0         0.0         0.0         0.0         0.0         91.    
   273  LYS       2.1         13.         5.4         4.0        0.13         0.0         0.0         0.0         11.         11.         0.0         0.0         6.8         26.         34.         31.         23.         0.0         0.0         0.0         0.0         0.0         8.2         0.0         2.9        0.59         0.0         0.0         0.0         0.0         0.0         0.0         0.0         0.0         0.0         0.0         0.0         0.0         0.0        0.18E+03
   274  VAL       1.7         15.         8.4         2.4        0.51         0.0         0.0         0.0         12.         13.         0.0         0.0         6.8         1.9         0.0         0.0         0.0         0.0         0.0         0.0         0.0         0.0         8.8         0.0         5.4         0.0         0.0         0.0         0.0         0.0         0.0         0.0         0.0         0.0         0.0         0.0         0.0         0.0         0.0         76.    
   275  LEU       1.4         12.         18.         4.9        0.54         0.0         0.0         0.0         7.6         14.         0.0         0.0         5.0         44.         38.         0.0         0.0         0.0         0.0         0.0         0.0         0.0         1.7         0.0         6.4         0.0         0.0         0.0         0.0         0.0         0.0         0.0         0.0         0.0         0.0         0.0         0.0         0.0         0.0        0.15E+03
   276  ALA       2.2         8.1         5.0        0.35        0.98         0.0         0.0         0.0         10.         12.         0.0         0.0         5.9         0.0         0.0         0.0         0.0         0.0         0.0         0.0         0.0         0.0         3.3         0.0         7.4         0.0         0.0         0.0         0.0         0.0         0.0         0.0         0.0         0.0         0.0         0.0         0.0         0.0         0.0         55.    
   277  LYS       1.8         14.         2.7         1.8        0.44         0.0         0.0         0.0         13.         11.         0.0         0.0         6.2        0.43E-01     38.         28.        0.94E-02     0.0         0.0         0.0         0.0         0.0         1.9         0.0         25.         1.1         0.0         0.0         0.0         0.0         0.0         0.0         0.0         0.0         0.0         0.0         0.0         0.0         0.0        0.14E+03
   278  VAL       2.2         15.         2.8         4.5        0.30         0.0         0.0         0.0         6.0         8.3         0.0         0.0         4.6         59.         0.0         0.0         0.0         0.0         0.0         0.0         0.0         0.0         1.6         0.0         36.         0.0         0.0         0.0         0.0         0.0         0.0         0.0         0.0         0.0         0.0         0.0         0.0         0.0         0.0        0.14E+03
   279  LYS       1.5         12.         4.8         1.1        0.41         0.0         0.0         0.0         9.6         11.         0.0         0.0         6.6        0.94E-01     48.         20.         22.         0.0         0.0         0.0         0.0         0.0        0.58         0.0         21.         1.9         0.0         0.0         0.0         0.0         0.0         0.0         0.0         0.0         0.0         0.0         0.0         0.0         0.0        0.16E+03
   280  ASN      0.76         7.5         4.7         1.9        0.64         0.0         0.0         0.0         0.0         0.0         0.0         0.0         5.2         33.         2.2         0.0         0.0         0.0         0.0         0.0         0.0         0.0         0.0         0.0         7.4         0.0         0.0         0.0         0.0         0.0         0.0         0.0         0.0         0.0         0.0         0.0         0.0         0.0         0.0         63.    
   281  SER      0.41         3.1         5.4         1.6        0.84         0.0         0.0         0.0         0.0         0.0         0.0         0.0        0.73         43.         0.0         0.0         0.0         0.0         0.0         0.0         0.0         0.0         0.0         0.0         11.         0.0         0.0         0.0         0.0         0.0         0.0         0.0         0.0         0.0         0.0         0.0         0.0         0.0         0.0         66.    
   282  ALA      0.34         2.3         18.         1.4        0.27         0.0         0.0         0.0         4.3         7.5         0.0         0.0        0.96         0.0         0.0         0.0         0.0         0.0         0.0         0.0         0.0         0.0         1.0         0.0         5.9         1.1         0.0         0.0         0.0         0.0         0.0         0.0         0.0         0.0         0.0         0.0         0.0         0.0         0.0         43.    
   283  THR       2.3         19.         5.2         3.5         1.6         0.0         0.0         0.0         2.8         4.2         0.0         0.0         1.4         64.         0.0         0.0         0.0         0.0         0.0         0.0         0.0         0.0        0.75         0.0         6.2         1.9         0.0         0.0         0.0         0.0         0.0         0.0         0.0         0.0         0.0         0.0         0.0         0.0         0.0        0.11E+03
   284  PRO       2.0         30.         6.0         2.8         1.5         0.0         0.0         0.0         3.0         2.7         0.0         0.0        0.68        0.99        0.70         5.7         0.0         0.0         0.0         0.0         0.0         0.0         1.4         0.0        0.94         0.0         0.0         0.0         0.0         0.0         0.0         0.0         0.0         0.0         0.0         0.0         0.0         0.0         0.0         58.    
