# Supplementary material for: Computational Modeling of complete HOXB13 protein for predicting the functional effect of SNPs and the associated role in hereditary prostate cancer
Source: Sci Rep. 2017 Mar 8;7:43830. doi: 10.1038/srep43830 (PMC5363706; doi:10.1038/srep43830)
Supplement: Supplementary Dataset [file srep43830-s1.zip › SR Supplementary Data Files Complete/HOXB13 Modeller/HOXB13 Modeller/hoxb13.V99990005]

# Heavy relative violation of each residue is written to: hoxb13.V99990005
# The profile is NOT normalized by the number of restraints.
# The profiles are smoothed over a window of residues:    1
# The sum of all numbers in the file:   53509.1211
#COLUMNS S S  N N N N N N N N N N N N N N N N N N N N N N N N N N N N N N N N N N N N N N N N 
# RESID  RES            1           2           3           4           5           6           7           8           9          10          11          12          13          14          15          16          17          18          19          20          21          22          23          24          25          26          27          28          29          30          31          32          33          34          35          36          37          38          39     TOTAL

     1  MET       1.6         7.4         2.3        0.65        0.32         0.0         0.0         0.0         28.         25.         0.0         0.0        0.20         50.         35.         4.5         0.0         0.0         0.0         0.0         0.0         0.0         0.0         0.0         27.         0.0         0.0         0.0         0.0         0.0         0.0         0.0         0.0         0.0         0.0         0.0         0.0         0.0         0.0        0.18E+03
     2  GLU       2.3         9.1         8.8         1.9        0.52E-01     0.0         0.0         0.0         0.0         0.0         0.0         0.0        0.23        0.87        0.24         24.         0.0         0.0         0.0         0.0         0.0         0.0         0.0         0.0        0.16E+03     0.0         0.0         0.0         0.0         0.0         0.0         0.0         0.0         0.0         0.0         0.0         0.0         0.0         0.0        0.21E+03
     3  PRO       2.4         29.         6.6        0.81         0.0         0.0         0.0         0.0         0.0         0.0         0.0         0.0        0.53E-01     5.5         3.1         1.2         0.0         0.0         0.0         0.0         0.0         0.0         0.0         0.0         54.         0.0         0.0         0.0         0.0         0.0         0.0         0.0         0.0         0.0         0.0         0.0         0.0         0.0         0.0        0.10E+03
     4  GLY       1.8         4.3         1.1        0.80E-01     0.0         0.0         0.0         0.0         0.0         0.0         0.0         0.0        0.64         0.0         0.0         0.0         0.0         0.0         0.0         0.0         0.0         0.0         0.0         0.0        0.14E+03     0.0         0.0         0.0         0.0         0.0         0.0         0.0         0.0         0.0         0.0         0.0         0.0         0.0         0.0        0.15E+03
     5  ASN       1.7         5.1         7.5         1.7         0.0         0.0         0.0         0.0         0.0         0.0         0.0         0.0         1.5         46.        0.94         0.0         0.0         0.0         0.0         0.0         0.0         0.0         0.0         0.0        0.19E+03     0.0         0.0         0.0         0.0         0.0         0.0         0.0         0.0         0.0         0.0         0.0         0.0         0.0         0.0        0.25E+03
     6  TYR       1.9         11.         12.         2.7        0.12         0.0         0.0         0.0         0.0         0.0         0.0         0.0         1.8         51.        0.32E-01     0.0         0.0         0.0         0.0         0.0         0.0         0.0         0.0         0.0        0.25E+03     0.0         0.0         0.0         0.0         0.0         0.0         0.0         0.0         0.0         0.0         0.0         0.0         0.0         0.0        0.33E+03
     7  ALA       1.5         4.0         10.        0.78        0.95E-01     0.0         0.0         0.0         0.0         0.0         0.0         0.0         1.6         0.0         0.0         0.0         0.0         0.0         0.0         0.0         0.0         0.0         0.0         0.0        0.26E+03     0.0         0.0         0.0         0.0         0.0         0.0         0.0         0.0         0.0         0.0         0.0         0.0         0.0         0.0        0.28E+03
     8  THR       1.3         5.1         9.0         1.2        0.28E-01     0.0         0.0         0.0         0.0         0.0         0.0         0.0         1.3        0.88E-01     0.0         0.0         0.0         0.0         0.0         0.0         0.0         0.0         0.0         0.0        0.22E+03     0.0         0.0         0.0         0.0         0.0         0.0         0.0         0.0         0.0         0.0         0.0         0.0         0.0         0.0        0.24E+03
     9  LEU       1.0         7.6         7.6         4.8         0.0         0.0         0.0         0.0         0.0         0.0         0.0         0.0        0.97         1.1        0.24E-01     0.0         0.0         0.0         0.0         0.0         0.0         0.0         0.0         0.0        0.21E+03     0.0         0.0         0.0         0.0         0.0         0.0         0.0         0.0         0.0         0.0         0.0         0.0         0.0         0.0        0.23E+03
    10  ASP      0.85         3.8         8.1         1.2        0.66E-01     0.0         0.0         0.0         0.0         0.0         0.0         0.0         1.3         38.         2.4         0.0         0.0         0.0         0.0         0.0         0.0         0.0         0.0         0.0        0.15E+03     0.0         0.0         0.0         0.0         0.0         0.0         0.0         0.0         0.0         0.0         0.0         0.0         0.0         0.0        0.21E+03
    11  GLY      0.27         1.5         2.0        0.30        0.66E-01     0.0         0.0         0.0         0.0         0.0         0.0         0.0         1.4         0.0         0.0         0.0         0.0         0.0         0.0         0.0         0.0         0.0         0.0         0.0         99.         0.0         0.0         0.0         0.0         0.0         0.0         0.0         0.0         0.0         0.0         0.0         0.0         0.0         0.0        0.10E+03
    12  ALA      0.91E-01     1.5         11.        0.68         0.0         0.0         0.0         0.0         0.0         0.0         0.0         0.0        0.94         0.0         0.0         0.0         0.0         0.0         0.0         0.0         0.0         0.0         0.0         0.0        0.25E+03     0.0         0.0         0.0         0.0         0.0         0.0         0.0         0.0         0.0         0.0         0.0         0.0         0.0         0.0        0.26E+03
    13  LYS      0.96E-01     1.7         8.8         1.3         0.0         0.0         0.0         0.0         0.0         0.0         0.0         0.0        0.55         41.        0.47         16.         22.         0.0         0.0         0.0         0.0         0.0         0.0         0.0        0.19E+03     0.0         0.0         0.0         0.0         0.0         0.0         0.0         0.0         0.0         0.0         0.0         0.0         0.0         0.0        0.28E+03
    14  ASP      0.19         2.5         11.         1.4        0.78E-01     0.0         0.0         0.0         0.0         0.0         0.0         0.0        0.97         39.         1.2         0.0         0.0         0.0         0.0         0.0         0.0         0.0         0.0         0.0        0.13E+03     0.0         0.0         0.0         0.0         0.0         0.0         0.0         0.0         0.0         0.0         0.0         0.0         0.0         0.0        0.19E+03
    15  ILE      0.39         2.3         11.         3.6        0.20         0.0         0.0         0.0         0.0         0.0         0.0         0.0         1.0         47.         38.         0.0         0.0         0.0         0.0         0.0         0.0         0.0         0.0         0.0         48.         0.0         0.0         0.0         0.0         0.0         0.0         0.0         0.0         0.0         0.0         0.0         0.0         0.0         0.0        0.15E+03
    16  GLU      0.13         3.4         8.6         1.7         0.0         0.0         0.0         0.0         0.0         0.0         0.0         0.0        0.59         39.        0.27         24.         0.0         0.0         0.0         0.0         0.0         0.0         0.0         0.0        0.18E+03     0.0         0.0         0.0         0.0         0.0         0.0         0.0         0.0         0.0         0.0         0.0         0.0         0.0         0.0        0.26E+03
    17  GLY      0.19         1.9        0.34        0.24         0.0         0.0         0.0         0.0         0.0         0.0         0.0         0.0        0.50         0.0         0.0         0.0         0.0         0.0         0.0         0.0         0.0         0.0         0.0         0.0        0.14E+03     0.0         0.0         0.0         0.0         0.0         0.0         0.0         0.0         0.0         0.0         0.0         0.0         0.0         0.0        0.14E+03
    18  LEU      0.46         6.4         8.0         4.3         0.0         0.0         0.0         0.0         0.0         0.0         0.0         0.0        0.43         45.         38.         0.0         0.0         0.0         0.0         0.0         0.0         0.0         0.0         0.0        0.18E+03     0.0         0.0         0.0         0.0         0.0         0.0         0.0         0.0         0.0         0.0         0.0         0.0         0.0         0.0        0.28E+03
    19  LEU      0.48         6.1         8.6         4.6         0.0         0.0         0.0         0.0         0.0         0.0         0.0         0.0        0.97        0.33        0.18         0.0         0.0         0.0         0.0         0.0         0.0         0.0         0.0         0.0        0.16E+03     0.0         0.0         0.0         0.0         0.0         0.0         0.0         0.0         0.0         0.0         0.0         0.0         0.0         0.0        0.18E+03
    20  GLY      0.20         2.1        0.36E-01    0.22         0.0         0.0         0.0         0.0         0.0         0.0         0.0         0.0        0.98         0.0         0.0         0.0         0.0         0.0         0.0         0.0         0.0         0.0         0.0         0.0         93.         0.0         0.0         0.0         0.0         0.0         0.0         0.0         0.0         0.0         0.0         0.0         0.0         0.0         0.0         96.    
    21  ALA      0.25         2.6         3.7         1.0         0.0         0.0         0.0         0.0         0.0         0.0         0.0         0.0        0.42         0.0         0.0         0.0         0.0         0.0         0.0         0.0         0.0         0.0         0.0         0.0        0.17E+03     0.0         0.0         0.0         0.0         0.0         0.0         0.0         0.0         0.0         0.0         0.0         0.0         0.0         0.0        0.17E+03
    22  GLY      0.24         2.6         0.0        0.25         0.0         0.0         0.0         0.0         0.0         0.0         0.0         0.0         2.6         0.0         0.0         0.0         0.0         0.0         0.0         0.0         0.0         0.0         0.0         0.0         69.         0.0         0.0         0.0         0.0         0.0         0.0         0.0         0.0         0.0         0.0         0.0         0.0         0.0         0.0         75.    
    23  GLY      0.41         7.6         0.0        0.83E-01     0.0         0.0         0.0         0.0         0.0         0.0         0.0         0.0         3.2         0.0         0.0         0.0         0.0         0.0         0.0         0.0         0.0         0.0         0.0         0.0         57.         0.0         0.0         0.0         0.0         0.0         0.0         0.0         0.0         0.0         0.0         0.0         0.0         0.0         0.0         68.    
    24  GLY      0.54         8.9         1.6        0.23E-01     0.0         0.0         0.0         0.0         0.0         0.0         0.0         0.0         1.4         0.0         0.0         0.0         0.0         0.0         0.0         0.0         0.0         0.0         0.0         0.0        0.11E+03     0.0         0.0         0.0         0.0         0.0         0.0         0.0         0.0         0.0         0.0         0.0         0.0         0.0         0.0        0.13E+03
    25  ARG      0.80         9.2         12.         1.4         0.0         0.0         0.0         0.0         0.0         0.0         0.0         0.0         1.5         1.5         1.5        0.85E-02     42.         0.0         0.0         0.0         0.0         0.0         0.0         0.0        0.23E+03     0.0         0.0         0.0         0.0         0.0         0.0         0.0         0.0         0.0         0.0         0.0         0.0         0.0         0.0        0.30E+03
    26  ASN       1.0         4.3         11.         1.1        0.57E-01     0.0         0.0         0.0         0.0         0.0         0.0         0.0        0.92         35.         3.4         0.0         0.0         0.0         0.0         0.0         0.0         0.0         0.0         0.0        0.23E+03     0.0         0.0         0.0         0.0         0.0         0.0         0.0         0.0         0.0         0.0         0.0         0.0         0.0         0.0        0.28E+03
    27  LEU       1.2         9.4         8.8         4.6        0.57E-01     0.0         0.0         0.0         0.0         0.0         0.0         0.0         1.3         2.3         37.         0.0         0.0         0.0         0.0         0.0         0.0         0.0         0.0         0.0        0.20E+03     0.0         0.0         0.0         0.0         0.0         0.0         0.0         0.0         0.0         0.0         0.0         0.0         0.0         0.0        0.26E+03
    28  VAL      0.97         2.8         9.1         1.6         0.0         0.0         0.0         0.0         0.0         0.0         0.0         0.0         2.2         58.         0.0         0.0         0.0         0.0         0.0         0.0         0.0         0.0         0.0         0.0         32.         0.0         0.0         0.0         0.0         0.0         0.0         0.0         0.0         0.0         0.0         0.0         0.0         0.0         0.0        0.11E+03
    29  ALA       1.3         8.6         6.5         1.7        0.66         0.0         0.0         0.0         0.0         0.0         0.0         0.0         2.0         0.0         0.0         0.0         0.0         0.0         0.0         0.0         0.0         0.0         0.0         0.0         42.         0.0         0.0         0.0         0.0         0.0         0.0         0.0         0.0         0.0         0.0         0.0         0.0         0.0         0.0         62.    
    30  HIS       3.7         16.         15.         5.1        0.66         0.0         0.0         0.0         0.0         0.0         0.0         0.0         1.5         43.         1.4         0.0         0.0         0.0         0.0         0.0         0.0         0.0         0.0         0.0        0.22E+03     0.0         0.0         0.0         0.0         0.0         0.0         0.0         0.0         0.0         0.0         0.0         0.0         0.0         0.0        0.30E+03
    31  SER       1.5         5.1         12.         1.4         0.0         0.0         0.0         0.0         0.0         0.0         0.0         0.0         1.1        0.30         0.0         0.0         0.0         0.0         0.0         0.0         0.0         0.0         0.0         0.0        0.11E+03     0.0         0.0         0.0         0.0         0.0         0.0         0.0         0.0         0.0         0.0         0.0         0.0         0.0         0.0        0.13E+03
    32  PRO       1.7         25.         7.2        0.99        0.21E-01     0.0         0.0         0.0         0.0         0.0         0.0         0.0         1.8         23.         35.         33.         0.0         0.0         0.0         0.0         0.0         0.0         0.0         0.0         52.         0.0         0.0         0.0         0.0         0.0         0.0         0.0         0.0         0.0         0.0         0.0         0.0         0.0         0.0        0.18E+03
    33  LEU       2.0         8.8         12.         4.4        0.21E-01     0.0         0.0         0.0         0.0         0.0         0.0         0.0         1.8        0.44         38.         0.0         0.0         0.0         0.0         0.0         0.0         0.0         0.0         0.0        0.22E+03     0.0         0.0         0.0         0.0         0.0         0.0         0.0         0.0         0.0         0.0         0.0         0.0         0.0         0.0        0.29E+03
    34  THR       1.9         5.4         11.         1.4         0.0         0.0         0.0         0.0         0.0         0.0         0.0         0.0        0.87         70.         0.0         0.0         0.0         0.0         0.0         0.0         0.0         0.0         0.0         0.0        0.20E+03     0.0         0.0         0.0         0.0         0.0         0.0         0.0         0.0         0.0         0.0         0.0         0.0         0.0         0.0        0.29E+03
    35  SER       1.4         12.         13.        0.97        0.60E-01     0.0         0.0         0.0         17.         36.         0.0         0.0         2.8        0.34         0.0         0.0         0.0         0.0         0.0         0.0         0.0         0.0         3.6         0.0         47.         0.0         0.0         0.0         0.0         0.0         0.0         0.0         0.0         0.0         0.0         0.0         0.0         0.0         0.0        0.14E+03
    36  HIS       2.8         16.         11.         3.1         1.0         0.0         0.0         0.0         20.         22.         0.0         0.0         5.4         2.7         14.         0.0         0.0         0.0         0.0         0.0         0.0         0.0         3.6         0.0         89.         0.0         0.0         0.0         0.0         0.0         0.0         0.0         0.0         0.0         0.0         0.0         0.0         0.0         0.0        0.19E+03
    37  PRO       2.2         31.         8.2         3.5         1.8         0.0         0.0         0.0         0.0         0.0         0.0         0.0         6.6         2.9         1.8         2.3         0.0         0.0         0.0         0.0         0.0         0.0         0.0         0.0         48.         0.0         0.0         0.0         0.0         0.0         0.0         0.0         0.0         0.0         0.0         0.0         0.0         0.0         0.0        0.11E+03
    38  ALA      0.57         9.4        0.56         2.6        0.82         0.0         0.0         0.0         0.0         0.0         0.0         0.0         5.4         0.0         0.0         0.0         0.0         0.0         0.0         0.0         0.0         0.0         0.0         0.0        0.13E+03     0.0         0.0         0.0         0.0         0.0         0.0         0.0         0.0         0.0         0.0         0.0         0.0         0.0         0.0        0.15E+03
    39  ALA       1.3         6.7         5.8         2.2         1.0         0.0         0.0         0.0         0.0         0.0         0.0         0.0         5.5         0.0         0.0         0.0         0.0         0.0         0.0         0.0         0.0         0.0         0.0         0.0        0.18E+03     0.0         0.0         0.0         0.0         0.0         0.0         0.0         0.0         0.0         0.0         0.0         0.0         0.0         0.0        0.21E+03
    40  PRO       1.2         32.         9.7        0.96        0.40         0.0         0.0         0.0         0.0         0.0         0.0         0.0         3.9        0.39E-01    0.94         5.0         0.0         0.0         0.0         0.0         0.0         0.0         0.0         0.0         64.         0.0         0.0         0.0         0.0         0.0         0.0         0.0         0.0         0.0         0.0         0.0         0.0         0.0         0.0        0.12E+03
    41  THR       1.1         6.9         8.3         2.5        0.42         0.0         0.0         0.0         0.0         0.0         0.0         0.0        0.14         64.         0.0         0.0         0.0         0.0         0.0         0.0         0.0         0.0         0.0         0.0        0.17E+03     0.0         0.0         0.0         0.0         0.0         0.0         0.0         0.0         0.0         0.0         0.0         0.0         0.0         0.0        0.26E+03
    42  LEU       1.1         8.0         1.6         4.4        0.54         0.0         0.0         0.0         0.0         0.0         0.0         0.0         1.1        0.74         37.         0.0         0.0         0.0         0.0         0.0         0.0         0.0         0.0         0.0        0.15E+03     0.0         0.0         0.0         0.0         0.0         0.0         0.0         0.0         0.0         0.0         0.0         0.0         0.0         0.0        0.20E+03
    43  MET       1.4         10.         6.3         2.7        0.55         0.0         0.0         0.0         17.         35.         0.0         0.0         2.9         34.         1.6         31.         0.0         0.0         0.0         0.0         0.0         0.0         0.0         0.0         90.        0.45         0.0         0.0         0.0         0.0         0.0         0.0         0.0         0.0         0.0         0.0         0.0         0.0         0.0        0.23E+03
    44  PRO       1.0         29.         4.6        0.74         1.5         0.0         0.0         0.0         0.0         0.0         0.0         0.0         2.4         11.         6.3        0.35         0.0         0.0         0.0         0.0         0.0         0.0         0.0         0.0         44.         0.0         0.0         0.0         0.0         0.0         0.0         0.0         0.0         0.0         0.0         0.0         0.0         0.0         0.0        0.10E+03
    45  ALA      0.37         3.3         3.5         1.8        0.18         0.0         0.0         0.0         0.0         0.0         0.0         0.0         2.0         0.0         0.0         0.0         0.0         0.0         0.0         0.0         0.0         0.0         0.0         0.0        0.15E+03     0.0         0.0         0.0         0.0         0.0         0.0         0.0         0.0         0.0         0.0         0.0         0.0         0.0         0.0        0.16E+03
    46  VAL      0.83         8.3         12.         3.2        0.54         0.0         0.0         0.0         0.0         0.0         0.0         0.0         1.9         58.         0.0         0.0         0.0         0.0         0.0         0.0         0.0         0.0         0.0         0.0         68.         0.0         0.0         0.0         0.0         0.0         0.0         0.0         0.0         0.0         0.0         0.0         0.0         0.0         0.0        0.15E+03
    47  ASN      0.44         10.         12.         1.8        0.17         0.0         0.0         0.0         0.0         0.0         0.0         0.0        0.83         30.         14.         0.0         0.0         0.0         0.0         0.0         0.0         0.0         0.0         0.0        0.21E+03     0.0         0.0         0.0         0.0         0.0         0.0         0.0         0.0         0.0         0.0         0.0         0.0         0.0         0.0        0.28E+03
    48  TYR      0.56         9.6         14.         2.8        0.18         0.0         0.0         0.0         0.0         0.0         0.0         0.0         1.2         47.         1.6         0.0         0.0         0.0         0.0         0.0         0.0         0.0         0.0         0.0        0.22E+03     0.0         0.0         0.0         0.0         0.0         0.0         0.0         0.0         0.0         0.0         0.0         0.0         0.0         0.0        0.29E+03
    49  ALA      0.58         5.3         11.         2.8        0.30         0.0         0.0         0.0         0.0         0.0         0.0         0.0         1.7         0.0         0.0         0.0         0.0         0.0         0.0         0.0         0.0         0.0         0.0         0.0        0.25E+03     0.0         0.0         0.0         0.0         0.0         0.0         0.0         0.0         0.0         0.0         0.0         0.0         0.0         0.0        0.27E+03
    50  PRO       1.4         30.         8.2         3.0        0.12         0.0         0.0         0.0         0.0         0.0         0.0         0.0         1.3         25.         35.         31.         0.0         0.0         0.0         0.0         0.0         0.0         0.0         0.0        0.12E+03     0.0         0.0         0.0         0.0         0.0         0.0         0.0         0.0         0.0         0.0         0.0         0.0         0.0         0.0        0.25E+03
    51  LEU       1.1         11.         18.         4.4        0.63         0.0         0.0         0.0         23.         37.         0.0         0.0        0.70         52.         44.         0.0         0.0         0.0         0.0         0.0         0.0         0.0         0.0         0.0         98.         3.6         0.0         0.0         0.0         0.0         0.0         0.0         0.0         0.0         0.0         0.0         0.0         0.0         0.0        0.29E+03
    52  ASP       1.2         7.8         13.         1.2         1.1         0.0         0.0         0.0         0.0         0.0         0.0         0.0         2.2         40.        0.48         0.0         0.0         0.0         0.0         0.0         0.0         0.0         0.0         0.0        0.12E+03     0.0         0.0         0.0         0.0         0.0         0.0         0.0         0.0         0.0         0.0         0.0         0.0         0.0         0.0        0.19E+03
    53  LEU      0.77         13.         7.0         5.2        0.37E-01     0.0         0.0         0.0         0.0         0.0         0.0         0.0         2.0         45.         38.         0.0         0.0         0.0         0.0         0.0         0.0         0.0         0.0         0.0        0.17E+03     0.0         0.0         0.0         0.0         0.0         0.0         0.0         0.0         0.0         0.0         0.0         0.0         0.0         0.0        0.28E+03
    54  PRO      0.73         26.         5.7         1.8         0.0         0.0         0.0         0.0         0.0         0.0         0.0         0.0        0.40         25.         35.         31.         0.0         0.0         0.0         0.0         0.0         0.0         0.0         0.0         32.         0.0         0.0         0.0         0.0         0.0         0.0         0.0         0.0         0.0         0.0         0.0         0.0         0.0         0.0        0.16E+03
    55  GLY      0.11         1.4        0.83E-01    0.54         0.0         0.0         0.0         0.0         0.0         0.0         0.0         0.0        0.70         0.0         0.0         0.0         0.0         0.0         0.0         0.0         0.0         0.0         0.0         0.0         18.         0.0         0.0         0.0         0.0         0.0         0.0         0.0         0.0         0.0         0.0         0.0         0.0         0.0         0.0         21.    
    56  SER      0.21         1.5         5.1        0.96        0.37E-01     0.0         0.0         0.0         0.0         0.0         0.0         0.0        0.57         38.         0.0         0.0         0.0         0.0         0.0         0.0         0.0         0.0         0.0         0.0        0.11E+03     0.0         0.0         0.0         0.0         0.0         0.0         0.0         0.0         0.0         0.0         0.0         0.0         0.0         0.0        0.15E+03
    57  ALA      0.26         2.9         10.         1.4         0.0         0.0         0.0         0.0         0.0         0.0         0.0         0.0        0.26         0.0         0.0         0.0         0.0         0.0         0.0         0.0         0.0         0.0         0.0         0.0        0.20E+03     0.0         0.0         0.0         0.0         0.0         0.0         0.0         0.0         0.0         0.0         0.0         0.0         0.0         0.0        0.22E+03
    58  GLU       1.6         15.         20.         1.6        0.74         0.0         0.0         0.0         25.         44.         0.0         0.0         1.1         27.         28.         2.7         0.0         0.0         0.0         0.0         0.0         0.0         0.0         0.0        0.17E+03     3.1         0.0         0.0         0.0         0.0         0.0         0.0         0.0         0.0         0.0         0.0         0.0         0.0         0.0        0.34E+03
    59  PRO       1.7         36.         7.5         3.6        0.86         0.0         0.0         0.0         0.0         0.0         0.0         0.0         4.3         2.2        0.82         7.9         0.0         0.0         0.0         0.0         0.0         0.0         0.0         0.0         32.         0.0         0.0         0.0         0.0         0.0         0.0         0.0         0.0         0.0         0.0         0.0         0.0         0.0         0.0         97.    
    60  PRO       1.7         27.         8.9        0.89        0.18         0.0         0.0         0.0         0.0         0.0         0.0         0.0         4.1         4.6         2.7         1.7         0.0         0.0         0.0         0.0         0.0         0.0         0.0         0.0         44.         0.0         0.0         0.0         0.0         0.0         0.0         0.0         0.0         0.0         0.0         0.0         0.0         0.0         0.0         96.    
    61  LYS       1.6         8.2         12.         2.2        0.40         0.0         0.0         0.0         0.0         0.0         0.0         0.0         1.8         42.         34.         20.        0.54E-01     0.0         0.0         0.0         0.0         0.0         0.0         0.0        0.21E+03     0.0         0.0         0.0         0.0         0.0         0.0         0.0         0.0         0.0         0.0         0.0         0.0         0.0         0.0        0.33E+03
    62  GLN      0.95         4.1         8.0         2.0        0.12         0.0         0.0         0.0         0.0         0.0         0.0         0.0         1.7        0.97E-01    0.24         8.9         0.0         0.0         0.0         0.0         0.0         0.0         0.0         0.0        0.20E+03     0.0         0.0         0.0         0.0         0.0         0.0         0.0         0.0         0.0         0.0         0.0         0.0         0.0         0.0        0.22E+03
    63  CYS      0.71         4.5         4.9         1.1         0.0         0.0         0.0         0.0         0.0         0.0         0.0         0.0        0.97         42.         0.0         0.0         0.0         0.0         0.0         0.0         0.0         0.0         0.0         0.0         57.         0.0         0.0         0.0         0.0         0.0         0.0         0.0         0.0         0.0         0.0         0.0         0.0         0.0         0.0        0.11E+03
    64  HIS       1.7         11.         4.7         1.6        0.14         0.0         0.0         0.0         0.0         0.0         0.0         0.0        0.74         36.         30.         0.0         0.0         0.0         0.0         0.0         0.0         0.0         0.0         0.0        0.12E+03     0.0         0.0         0.0         0.0         0.0         0.0         0.0         0.0         0.0         0.0         0.0         0.0         0.0         0.0        0.21E+03
    65  PRO      0.99         30.         8.6         2.2        0.50         0.0         0.0         0.0         0.0         0.0         0.0         0.0         1.4         25.         35.         30.         0.0         0.0         0.0         0.0         0.0         0.0         0.0         0.0         25.         0.0         0.0         0.0         0.0         0.0         0.0         0.0         0.0         0.0         0.0         0.0         0.0         0.0         0.0        0.16E+03
    66  CYS      0.72         9.9         13.         3.6        0.37         0.0         0.0         0.0         0.0         0.0         0.0         0.0         1.4        0.19E-01     0.0         0.0         0.0         0.0         0.0         0.0         0.0         0.0         0.0         0.0         28.         0.0         0.0         0.0         0.0         0.0         0.0         0.0         0.0         0.0         0.0         0.0         0.0         0.0         0.0         57.    
    67  PRO       1.0         27.         5.8         1.6         0.0         0.0         0.0         0.0         0.0         0.0         0.0         0.0        0.91         8.1         4.7        0.48         0.0         0.0         0.0         0.0         0.0         0.0         0.0         0.0         15.         0.0         0.0         0.0         0.0         0.0         0.0         0.0         0.0         0.0         0.0         0.0         0.0         0.0         0.0         64.    
    68  GLY      0.20        0.89         1.3        0.33         0.0         0.0         0.0         0.0         0.0         0.0         0.0         0.0        0.81         0.0         0.0         0.0         0.0         0.0         0.0         0.0         0.0         0.0         0.0         0.0         36.         0.0         0.0         0.0         0.0         0.0         0.0         0.0         0.0         0.0         0.0         0.0         0.0         0.0         0.0         40.    
    69  VAL      0.32         6.4         8.0         1.8         0.0         0.0         0.0         0.0         0.0         0.0         0.0         0.0         1.2         59.         0.0         0.0         0.0         0.0         0.0         0.0         0.0         0.0         0.0         0.0         25.         0.0         0.0         0.0         0.0         0.0         0.0         0.0         0.0         0.0         0.0         0.0         0.0         0.0         0.0        0.10E+03
    70  PRO       1.0         28.         5.5         1.1         0.0         0.0         0.0         0.0         0.0         0.0         0.0         0.0         1.4         7.1         4.1        0.78         0.0         0.0         0.0         0.0         0.0         0.0         0.0         0.0         99.         0.0         0.0         0.0         0.0         0.0         0.0         0.0         0.0         0.0         0.0         0.0         0.0         0.0         0.0        0.15E+03
    71  GLN      0.24         3.1         5.4         1.3         0.0         0.0         0.0         0.0         0.0         0.0         0.0         0.0        0.56        0.80        0.26         9.6         0.0         0.0         0.0         0.0         0.0         0.0         0.0         0.0        0.17E+03     0.0         0.0         0.0         0.0         0.0         0.0         0.0         0.0         0.0         0.0         0.0         0.0         0.0         0.0        0.20E+03
    72  GLY      0.24        0.58         1.1        0.45         0.0         0.0         0.0         0.0         0.0         0.0         0.0         0.0        0.66E-01     0.0         0.0         0.0         0.0         0.0         0.0         0.0         0.0         0.0         0.0         0.0        0.14E+03     0.0         0.0         0.0         0.0         0.0         0.0         0.0         0.0         0.0         0.0         0.0         0.0         0.0         0.0        0.14E+03
    73  THR      0.24         2.8         8.9         1.3         0.0         0.0         0.0         0.0         0.0         0.0         0.0         0.0        0.70         67.         0.0         0.0         0.0         0.0         0.0         0.0         0.0         0.0         0.0         0.0        0.19E+03     0.0         0.0         0.0         0.0         0.0         0.0         0.0         0.0         0.0         0.0         0.0         0.0         0.0         0.0        0.27E+03
    74  SER      0.34         4.4         9.1         1.5         0.0         0.0         0.0         0.0         0.0         0.0         0.0         0.0         1.0        0.76         0.0         0.0         0.0         0.0         0.0         0.0         0.0         0.0         0.0         0.0        0.14E+03     0.0         0.0         0.0         0.0         0.0         0.0         0.0         0.0         0.0         0.0         0.0         0.0         0.0         0.0        0.15E+03
    75  PRO       1.0         27.         6.5         1.4         0.0         0.0         0.0         0.0         0.0         0.0         0.0         0.0        0.65         7.4         4.3        0.68         0.0         0.0         0.0         0.0         0.0         0.0         0.0         0.0         57.         0.0         0.0         0.0         0.0         0.0         0.0         0.0         0.0         0.0         0.0         0.0         0.0         0.0         0.0        0.11E+03
    76  ALA      0.32         5.1         8.2         1.5         0.0         0.0         0.0         0.0         0.0         0.0         0.0         0.0        0.49         0.0         0.0         0.0         0.0         0.0         0.0         0.0         0.0         0.0         0.0         0.0        0.20E+03     0.0         0.0         0.0         0.0         0.0         0.0         0.0         0.0         0.0         0.0         0.0         0.0         0.0         0.0        0.21E+03
    77  PRO      0.48         25.         5.8        0.99         0.0         0.0         0.0         0.0         0.0         0.0         0.0         0.0        0.97         24.         35.         32.         0.0         0.0         0.0         0.0         0.0         0.0         0.0         0.0         39.         0.0         0.0         0.0         0.0         0.0         0.0         0.0         0.0         0.0         0.0         0.0         0.0         0.0         0.0        0.16E+03
    78  VAL      0.40         4.9         8.6         1.5         0.0         0.0         0.0         0.0         0.0         0.0         0.0         0.0        0.84         58.         0.0         0.0         0.0         0.0         0.0         0.0         0.0         0.0         0.0         0.0         4.9         0.0         0.0         0.0         0.0         0.0         0.0         0.0         0.0         0.0         0.0         0.0         0.0         0.0         0.0         79.    
    79  PRO      0.53         26.         6.6         1.2         0.0         0.0         0.0         0.0         0.0         0.0         0.0         0.0        0.26         24.         35.         32.         0.0         0.0         0.0         0.0         0.0         0.0         0.0         0.0         37.         0.0         0.0         0.0         0.0         0.0         0.0         0.0         0.0         0.0         0.0         0.0         0.0         0.0         0.0        0.16E+03
    80  TYR      0.85         6.4         10.         1.8         0.0         0.0         0.0         0.0         0.0         0.0         0.0         0.0        0.49         49.        0.53         0.0         0.0         0.0         0.0         0.0         0.0         0.0         0.0         0.0        0.20E+03     0.0         0.0         0.0         0.0         0.0         0.0         0.0         0.0         0.0         0.0         0.0         0.0         0.0         0.0        0.27E+03
    81  GLY      0.69         1.8         1.1        0.33         0.0         0.0         0.0         0.0         0.0         0.0         0.0         0.0        0.53         0.0         0.0         0.0         0.0         0.0         0.0         0.0         0.0         0.0         0.0         0.0        0.15E+03     0.0         0.0         0.0         0.0         0.0         0.0         0.0         0.0         0.0         0.0         0.0         0.0         0.0         0.0        0.15E+03
    82  TYR       1.1         7.1         13.         1.1         0.0         0.0         0.0         0.0         0.0         0.0         0.0         0.0        0.73         49.        0.27         0.0         0.0         0.0         0.0         0.0         0.0         0.0         0.0         0.0        0.24E+03     0.0         0.0         0.0         0.0         0.0         0.0         0.0         0.0         0.0         0.0         0.0         0.0         0.0         0.0        0.31E+03
    83  PHE      0.88         6.0         10.         1.5        0.76E-02     0.0         0.0         0.0         0.0         0.0         0.0         0.0        0.87         45.        0.53         0.0         0.0         0.0         0.0         0.0         0.0         0.0         0.0         0.0        0.22E+03     0.0         0.0         0.0         0.0         0.0         0.0         0.0         0.0         0.0         0.0         0.0         0.0         0.0         0.0        0.29E+03
    84  GLY      0.57         1.3         0.0        0.22        0.76E-02     0.0         0.0         0.0         0.0         0.0         0.0         0.0        0.69         0.0         0.0         0.0         0.0         0.0         0.0         0.0         0.0         0.0         0.0         0.0        0.12E+03     0.0         0.0         0.0         0.0         0.0         0.0         0.0         0.0         0.0         0.0         0.0         0.0         0.0         0.0        0.12E+03
    85  GLY      0.59         1.0         0.0        0.98E-02     0.0         0.0         0.0         0.0         0.0         0.0         0.0         0.0        0.69         0.0         0.0         0.0         0.0         0.0         0.0         0.0         0.0         0.0         0.0         0.0         98.         0.0         0.0         0.0         0.0         0.0         0.0         0.0         0.0         0.0         0.0         0.0         0.0         0.0         0.0        0.10E+03
    86  GLY      0.66        0.79         1.1        0.42E-01     0.0         0.0         0.0         0.0         0.0         0.0         0.0         0.0        0.44         0.0         0.0         0.0         0.0         0.0         0.0         0.0         0.0         0.0         0.0         0.0        0.12E+03     0.0         0.0         0.0         0.0         0.0         0.0         0.0         0.0         0.0         0.0         0.0         0.0         0.0         0.0        0.12E+03
    87  TYR       1.1         5.7         12.         1.2         0.0         0.0         0.0         0.0         0.0         0.0         0.0         0.0        0.62         49.        0.41         0.0         0.0         0.0         0.0         0.0         0.0         0.0         0.0         0.0        0.24E+03     0.0         0.0         0.0         0.0         0.0         0.0         0.0         0.0         0.0         0.0         0.0         0.0         0.0         0.0        0.31E+03
    88  TYR       1.0         5.9         13.         1.4         0.0         0.0         0.0         0.0         0.0         0.0         0.0         0.0        0.85         49.        0.52         0.0         0.0         0.0         0.0         0.0         0.0         0.0         0.0         0.0        0.25E+03     0.0         0.0         0.0         0.0         0.0         0.0         0.0         0.0         0.0         0.0         0.0         0.0         0.0         0.0        0.32E+03
    89  SER      0.66         2.3         11.         1.1         0.0         0.0         0.0         0.0         0.0         0.0         0.0         0.0         1.0        0.17         0.0         0.0         0.0         0.0         0.0         0.0         0.0         0.0         0.0         0.0        0.15E+03     0.0         0.0         0.0         0.0         0.0         0.0         0.0         0.0         0.0         0.0         0.0         0.0         0.0         0.0        0.16E+03
    90  CYS      0.62         2.0         11.         1.1         0.0         0.0         0.0         0.0         0.0         0.0         0.0         0.0         1.1         38.         0.0         0.0         0.0         0.0         0.0         0.0         0.0         0.0         0.0         0.0         54.         0.0         0.0         0.0         0.0         0.0         0.0         0.0         0.0         0.0         0.0         0.0         0.0         0.0         0.0        0.11E+03
    91  ARG      0.64         2.6         11.        0.96         0.0         0.0         0.0         0.0         0.0         0.0         0.0         0.0         1.2        0.45        0.29E-01     36.         26.         0.0         0.0         0.0         0.0         0.0         0.0         0.0        0.19E+03     0.0         0.0         0.0         0.0         0.0         0.0         0.0         0.0         0.0         0.0         0.0         0.0         0.0         0.0        0.27E+03
    92  VAL      0.61         2.0         12.         1.3         0.0         0.0         0.0         0.0         0.0         0.0         0.0         0.0         1.4        0.19         0.0         0.0         0.0         0.0         0.0         0.0         0.0         0.0         0.0         0.0         54.         0.0         0.0         0.0         0.0         0.0         0.0         0.0         0.0         0.0         0.0         0.0         0.0         0.0         0.0         71.    
    93  SER      0.56         2.3         12.         1.1         0.0         0.0         0.0         0.0         0.0         0.0         0.0         0.0         1.4         42.         0.0         0.0         0.0         0.0         0.0         0.0         0.0         0.0         0.0         0.0        0.15E+03     0.0         0.0         0.0         0.0         0.0         0.0         0.0         0.0         0.0         0.0         0.0         0.0         0.0         0.0        0.21E+03
    94  ARG      0.68         2.3         12.         1.1         0.0         0.0         0.0         0.0         0.0         0.0         0.0         0.0         1.3         35.        0.73E-01    0.25E-01    0.11         0.0         0.0         0.0         0.0         0.0         0.0         0.0        0.23E+03     0.0         0.0         0.0         0.0         0.0         0.0         0.0         0.0         0.0         0.0         0.0         0.0         0.0         0.0        0.28E+03
    95  SER      0.64         2.3         12.         1.1         0.0         0.0         0.0         0.0         0.0         0.0         0.0         0.0         1.3        0.17         0.0         0.0         0.0         0.0         0.0         0.0         0.0         0.0         0.0         0.0        0.17E+03     0.0         0.0         0.0         0.0         0.0         0.0         0.0         0.0         0.0         0.0         0.0         0.0         0.0         0.0        0.19E+03
    96  SER      0.67         1.6         11.         1.1         0.0         0.0         0.0         0.0         0.0         0.0         0.0         0.0         1.3         42.         0.0         0.0         0.0         0.0         0.0         0.0         0.0         0.0         0.0         0.0        0.17E+03     0.0         0.0         0.0         0.0         0.0         0.0         0.0         0.0         0.0         0.0         0.0         0.0         0.0         0.0        0.23E+03
    97  LEU       1.5         7.8         11.         5.2        0.49         0.0         0.0         0.0         0.0         0.0         0.0         0.0         1.2         45.         35.         0.0         0.0         0.0         0.0         0.0         0.0         0.0         0.0         0.0        0.23E+03     0.0         0.0         0.0         0.0         0.0         0.0         0.0         0.0         0.0         0.0         0.0         0.0         0.0         0.0        0.34E+03
    98  LYS       1.0         6.6         9.9         2.9        0.29         0.0         0.0         0.0         0.0         0.0         0.0         0.0         1.3         40.         35.         22.         23.         0.0         0.0         0.0         0.0         0.0         0.0         0.0        0.20E+03     0.0         0.0         0.0         0.0         0.0         0.0         0.0         0.0         0.0         0.0         0.0         0.0         0.0         0.0        0.35E+03
    99  PRO      0.69         24.         6.7        0.94        0.12E-01     0.0         0.0         0.0         0.0         0.0         0.0         0.0         1.3         24.         35.         32.         0.0         0.0         0.0         0.0         0.0         0.0         0.0         0.0         36.         0.0         0.0         0.0         0.0         0.0         0.0         0.0         0.0         0.0         0.0         0.0         0.0         0.0         0.0        0.16E+03
   100  CYS      0.57         2.3         10.         1.0         0.0         0.0         0.0         0.0         0.0         0.0         0.0         0.0         1.2         42.         0.0         0.0         0.0         0.0         0.0         0.0         0.0         0.0         0.0         0.0         39.         0.0         0.0         0.0         0.0         0.0         0.0         0.0         0.0         0.0         0.0         0.0         0.0         0.0         0.0         97.    
   101  ALA      0.59         1.7         11.         1.1         0.0         0.0         0.0         0.0         0.0         0.0         0.0         0.0        0.92         0.0         0.0         0.0         0.0         0.0         0.0         0.0         0.0         0.0         0.0         0.0        0.24E+03     0.0         0.0         0.0         0.0         0.0         0.0         0.0         0.0         0.0         0.0         0.0         0.0         0.0         0.0        0.26E+03
   102  GLN      0.97         1.8         10.         1.8         0.0         0.0         0.0         0.0         0.0         0.0         0.0         0.0        0.68         45.        0.30         2.5         0.0         0.0         0.0         0.0         0.0         0.0         0.0         0.0        0.25E+03     0.0         0.0         0.0         0.0         0.0         0.0         0.0         0.0         0.0         0.0         0.0         0.0         0.0         0.0        0.32E+03
   103  ALA      0.54         1.5         11.         1.1         0.0         0.0         0.0         0.0         0.0         0.0         0.0         0.0        0.59         0.0         0.0         0.0         0.0         0.0         0.0         0.0         0.0         0.0         0.0         0.0        0.27E+03     0.0         0.0         0.0         0.0         0.0         0.0         0.0         0.0         0.0         0.0         0.0         0.0         0.0         0.0        0.28E+03
   104  ALA      0.50         1.6         10.         1.1         0.0         0.0         0.0         0.0         0.0         0.0         0.0         0.0        0.78         0.0         0.0         0.0         0.0         0.0         0.0         0.0         0.0         0.0         0.0         0.0        0.27E+03     0.0         0.0         0.0         0.0         0.0         0.0         0.0         0.0         0.0         0.0         0.0         0.0         0.0         0.0        0.28E+03
   105  THR      0.44         2.1         10.         1.5         0.0         0.0         0.0         0.0         0.0         0.0         0.0         0.0        0.74         65.         0.0         0.0         0.0         0.0         0.0         0.0         0.0         0.0         0.0         0.0        0.23E+03     0.0         0.0         0.0         0.0         0.0         0.0         0.0         0.0         0.0         0.0         0.0         0.0         0.0         0.0        0.31E+03
   106  LEU       1.3         11.         8.9         5.0        0.39         0.0         0.0         0.0         0.0         0.0         0.0         0.0        0.78         45.         35.         0.0         0.0         0.0         0.0         0.0         0.0         0.0         0.0         0.0        0.23E+03     0.0         0.0         0.0         0.0         0.0         0.0         0.0         0.0         0.0         0.0         0.0         0.0         0.0         0.0        0.34E+03
   107  ALA      0.49         3.5         9.2        0.85        0.12         0.0         0.0         0.0         0.0         0.0         0.0         0.0         1.2         0.0         0.0         0.0         0.0         0.0         0.0         0.0         0.0         0.0         0.0         0.0        0.18E+03     0.0         0.0         0.0         0.0         0.0         0.0         0.0         0.0         0.0         0.0         0.0         0.0         0.0         0.0        0.20E+03
   108  ALA      0.34         5.6         5.3        0.81         0.0         0.0         0.0         0.0         0.0         0.0         0.0         0.0         2.5         0.0         0.0         0.0         0.0         0.0         0.0         0.0         0.0         0.0         0.0         0.0         54.         0.0         0.0         0.0         0.0         0.0         0.0         0.0         0.0         0.0         0.0         0.0         0.0         0.0         0.0         68.    
   109  TYR      0.88         13.         12.         4.1        0.96E-01     0.0         0.0         0.0         0.0         0.0         0.0         0.0         2.9         49.         3.0         0.0         0.0         0.0         0.0         0.0         0.0         0.0         0.0         0.0        0.15E+03     0.0         0.0         0.0         0.0         0.0         0.0         0.0         0.0         0.0         0.0         0.0         0.0         0.0         0.0        0.24E+03
   110  PRO      0.49         24.         5.9        0.73        0.96E-01     0.0         0.0         0.0         0.0         0.0         0.0         0.0         1.1         24.         35.         32.         0.0         0.0         0.0         0.0         0.0         0.0         0.0         0.0         60.         0.0         0.0         0.0         0.0         0.0         0.0         0.0         0.0         0.0         0.0         0.0         0.0         0.0         0.0        0.18E+03
   111  ALA      0.27         2.6         9.0         1.0         0.0         0.0         0.0         0.0         0.0         0.0         0.0         0.0        0.48         0.0         0.0         0.0         0.0         0.0         0.0         0.0         0.0         0.0         0.0         0.0        0.20E+03     0.0         0.0         0.0         0.0         0.0         0.0         0.0         0.0         0.0         0.0         0.0         0.0         0.0         0.0        0.21E+03
   112  GLU      0.30         2.4         9.4         1.3         0.0         0.0         0.0         0.0         0.0         0.0         0.0         0.0        0.47        0.83         33.         18.         0.0         0.0         0.0         0.0         0.0         0.0         0.0         0.0        0.22E+03     0.0         0.0         0.0         0.0         0.0         0.0         0.0         0.0         0.0         0.0         0.0         0.0         0.0         0.0        0.29E+03
   113  THR      0.26         5.9         9.7         2.0         0.0         0.0         0.0         0.0         0.0         0.0         0.0         0.0        0.93        0.28         0.0         0.0         0.0         0.0         0.0         0.0         0.0         0.0         0.0         0.0        0.20E+03     0.0         0.0         0.0         0.0         0.0         0.0         0.0         0.0         0.0         0.0         0.0         0.0         0.0         0.0        0.22E+03
   114  PRO      0.91         26.         7.2        0.92         0.0         0.0         0.0         0.0         0.0         0.0         0.0         0.0         1.5         6.4         3.6        0.98         0.0         0.0         0.0         0.0         0.0         0.0         0.0         0.0         64.         0.0         0.0         0.0         0.0         0.0         0.0         0.0         0.0         0.0         0.0         0.0         0.0         0.0         0.0        0.11E+03
   115  THR      0.27         2.0         11.         1.4         0.0         0.0         0.0         0.0         0.0         0.0         0.0         0.0        0.98         70.         0.0         0.0         0.0         0.0         0.0         0.0         0.0         0.0         0.0         0.0        0.21E+03     0.0         0.0         0.0         0.0         0.0         0.0         0.0         0.0         0.0         0.0         0.0         0.0         0.0         0.0        0.29E+03
   116  ALA      0.29         1.5         10.         1.0         0.0         0.0         0.0         0.0         0.0         0.0         0.0         0.0         1.1         0.0         0.0         0.0         0.0         0.0         0.0         0.0         0.0         0.0         0.0         0.0        0.25E+03     0.0         0.0         0.0         0.0         0.0         0.0         0.0         0.0         0.0         0.0         0.0         0.0         0.0         0.0        0.27E+03
   117  GLY      0.28         1.0         1.4        0.24         0.0         0.0         0.0         0.0         0.0         0.0         0.0         0.0         1.1         0.0         0.0         0.0         0.0         0.0         0.0         0.0         0.0         0.0         0.0         0.0        0.14E+03     0.0         0.0         0.0         0.0         0.0         0.0         0.0         0.0         0.0         0.0         0.0         0.0         0.0         0.0        0.14E+03
   118  GLU      0.36         1.6         10.         1.1         0.0         0.0         0.0         0.0         0.0         0.0         0.0         0.0        0.57         39.        0.27         24.         0.0         0.0         0.0         0.0         0.0         0.0         0.0         0.0        0.21E+03     0.0         0.0         0.0         0.0         0.0         0.0         0.0         0.0         0.0         0.0         0.0         0.0         0.0         0.0        0.28E+03
   119  GLU      0.33         2.0         9.8         1.0         0.0         0.0         0.0         0.0         0.0         0.0         0.0         0.0        0.50         39.        0.26         24.         0.0         0.0         0.0         0.0         0.0         0.0         0.0         0.0        0.19E+03     0.0         0.0         0.0         0.0         0.0         0.0         0.0         0.0         0.0         0.0         0.0         0.0         0.0         0.0        0.26E+03
   120  TYR      0.89         10.         13.         3.3        0.85E-01     0.0         0.0         0.0         0.0         0.0         0.0         0.0        0.66         49.         2.0         0.0         0.0         0.0         0.0         0.0         0.0         0.0         0.0         0.0        0.18E+03     0.0         0.0         0.0         0.0         0.0         0.0         0.0         0.0         0.0         0.0         0.0         0.0         0.0         0.0        0.26E+03
   121  PRO       1.0         27.         8.0         1.1        0.85E-01     0.0         0.0         0.0         0.0         0.0         0.0         0.0        0.82         6.8         3.9        0.83         0.0         0.0         0.0         0.0         0.0         0.0         0.0         0.0         52.         0.0         0.0         0.0         0.0         0.0         0.0         0.0         0.0         0.0         0.0         0.0         0.0         0.0         0.0        0.10E+03
   122  SER      0.28         2.2         10.        0.90         0.0         0.0         0.0         0.0         0.0         0.0         0.0         0.0        0.82         42.         0.0         0.0         0.0         0.0         0.0         0.0         0.0         0.0         0.0         0.0        0.14E+03     0.0         0.0         0.0         0.0         0.0         0.0         0.0         0.0         0.0         0.0         0.0         0.0         0.0         0.0        0.19E+03
   123  ARG      0.28         4.2         10.         1.4         0.0         0.0         0.0         0.0         0.0         0.0         0.0         0.0        0.89         39.        0.12E-01     34.         25.         0.0         0.0         0.0         0.0         0.0         0.0         0.0        0.15E+03     0.0         0.0         0.0         0.0         0.0         0.0         0.0         0.0         0.0         0.0         0.0         0.0         0.0         0.0        0.26E+03
   124  PRO      0.38         24.         6.5        0.83         0.0         0.0         0.0         0.0         0.0         0.0         0.0         0.0         1.4         24.         35.         32.         0.0         0.0         0.0         0.0         0.0         0.0         0.0         0.0         56.         0.0         0.0         0.0         0.0         0.0         0.0         0.0         0.0         0.0         0.0         0.0         0.0         0.0         0.0        0.18E+03
   125  THR      0.34         2.7         10.         1.4         0.0         0.0         0.0         0.0         0.0         0.0         0.0         0.0        0.89         65.         0.0         0.0         0.0         0.0         0.0         0.0         0.0         0.0         0.0         0.0        0.20E+03     0.0         0.0         0.0         0.0         0.0         0.0         0.0         0.0         0.0         0.0         0.0         0.0         0.0         0.0        0.28E+03
   126  GLU      0.53         2.6         11.         1.6        0.16         0.0         0.0         0.0         0.0         0.0         0.0         0.0        0.73         39.         29.         23.         0.0         0.0         0.0         0.0         0.0         0.0         0.0         0.0        0.23E+03     0.0         0.0         0.0         0.0         0.0         0.0         0.0         0.0         0.0         0.0         0.0         0.0         0.0         0.0        0.34E+03
   127  PHE      0.60         5.8         12.         1.6         0.0         0.0         0.0         0.0         0.0         0.0         0.0         0.0        0.70         45.        0.72         0.0         0.0         0.0         0.0         0.0         0.0         0.0         0.0         0.0        0.24E+03     0.0         0.0         0.0         0.0         0.0         0.0         0.0         0.0         0.0         0.0         0.0         0.0         0.0         0.0        0.30E+03
   128  ALA      0.46         2.2         10.         1.1         0.0         0.0         0.0         0.0         0.0         0.0         0.0         0.0        0.69         0.0         0.0         0.0         0.0         0.0         0.0         0.0         0.0         0.0         0.0         0.0        0.26E+03     0.0         0.0         0.0         0.0         0.0         0.0         0.0         0.0         0.0         0.0         0.0         0.0         0.0         0.0        0.28E+03
   129  PHE      0.66         6.4         11.         1.5         0.0         0.0         0.0         0.0         0.0         0.0         0.0         0.0        0.71         45.        0.55         0.0         0.0         0.0         0.0         0.0         0.0         0.0         0.0         0.0        0.23E+03     0.0         0.0         0.0         0.0         0.0         0.0         0.0         0.0         0.0         0.0         0.0         0.0         0.0         0.0        0.30E+03
   130  TYR       1.1         10.         13.         3.7        0.12         0.0         0.0         0.0         0.0         0.0         0.0         0.0        0.49         49.         2.7         0.0         0.0         0.0         0.0         0.0         0.0         0.0         0.0         0.0        0.18E+03     0.0         0.0         0.0         0.0         0.0         0.0         0.0         0.0         0.0         0.0         0.0         0.0         0.0         0.0        0.26E+03
   131  PRO      0.81         24.         5.4        0.70        0.12         0.0         0.0         0.0         0.0         0.0         0.0         0.0        0.87         24.         35.         32.         0.0         0.0         0.0         0.0         0.0         0.0         0.0         0.0         47.         0.0         0.0         0.0         0.0         0.0         0.0         0.0         0.0         0.0         0.0         0.0         0.0         0.0         0.0        0.17E+03
   132  GLY      0.64         1.4        0.88        0.70E-01     0.0         0.0         0.0         0.0         0.0         0.0         0.0         0.0        0.52         0.0         0.0         0.0         0.0         0.0         0.0         0.0         0.0         0.0         0.0         0.0        0.11E+03     0.0         0.0         0.0         0.0         0.0         0.0         0.0         0.0         0.0         0.0         0.0         0.0         0.0         0.0        0.12E+03
   133  TYR       1.3         12.         14.         2.5        0.17         0.0         0.0         0.0         0.0         0.0         0.0         0.0        0.62         46.        0.88         0.0         0.0         0.0         0.0         0.0         0.0         0.0         0.0         0.0        0.18E+03     0.0         0.0         0.0         0.0         0.0         0.0         0.0         0.0         0.0         0.0         0.0         0.0         0.0         0.0        0.25E+03
   134  PRO       1.5         30.         6.3         1.6         0.0         0.0         0.0         0.0         0.0         0.0         0.0         0.0         2.3         6.7         3.8        0.87         0.0         0.0         0.0         0.0         0.0         0.0         0.0         0.0        0.11E+03     0.0         0.0         0.0         0.0         0.0         0.0         0.0         0.0         0.0         0.0         0.0         0.0         0.0         0.0        0.16E+03
   135  GLY      0.60         4.2         1.3        0.12        0.17         0.0         0.0         0.0         0.0         0.0         0.0         0.0         2.2         0.0         0.0         0.0         0.0         0.0         0.0         0.0         0.0         0.0         0.0         0.0         80.         0.0         0.0         0.0         0.0         0.0         0.0         0.0         0.0         0.0         0.0         0.0         0.0         0.0         0.0         88.    
   136  THR      0.74         3.1         9.3        0.95        0.46E-01     0.0         0.0         0.0         0.0         0.0         0.0         0.0        0.56        0.24E-01     0.0         0.0         0.0         0.0         0.0         0.0         0.0         0.0         0.0         0.0        0.20E+03     0.0         0.0         0.0         0.0         0.0         0.0         0.0         0.0         0.0         0.0         0.0         0.0         0.0         0.0        0.22E+03
   137  TYR       1.1         6.0         12.         2.1        0.50E-01     0.0         0.0         0.0         0.0         0.0         0.0         0.0        0.40         49.        0.80         0.0         0.0         0.0         0.0         0.0         0.0         0.0         0.0         0.0        0.25E+03     0.0         0.0         0.0         0.0         0.0         0.0         0.0         0.0         0.0         0.0         0.0         0.0         0.0         0.0        0.32E+03
   138  GLN      0.61         4.6         9.8         1.4        0.42E-02     0.0         0.0         0.0         0.0         0.0         0.0         0.0        0.84         45.        0.32        0.32E-01     0.0         0.0         0.0         0.0         0.0         0.0         0.0         0.0        0.18E+03     0.0         0.0         0.0         0.0         0.0         0.0         0.0         0.0         0.0         0.0         0.0         0.0         0.0         0.0        0.24E+03
   139  PRO      0.72         25.         6.4        0.76         0.0         0.0         0.0         0.0         0.0         0.0         0.0         0.0         1.2         24.         35.         32.         0.0         0.0         0.0         0.0         0.0         0.0         0.0         0.0         63.         0.0         0.0         0.0         0.0         0.0         0.0         0.0         0.0         0.0         0.0         0.0         0.0         0.0         0.0        0.19E+03
   140  MET      0.79         3.2         9.5         1.1         0.0         0.0         0.0         0.0         0.0         0.0         0.0         0.0        0.82         40.        0.19E-01     30.         0.0         0.0         0.0         0.0         0.0         0.0         0.0         0.0        0.22E+03     0.0         0.0         0.0         0.0         0.0         0.0         0.0         0.0         0.0         0.0         0.0         0.0         0.0         0.0        0.31E+03
   141  ALA      0.74         2.3         10.         1.2         0.0         0.0         0.0         0.0         0.0         0.0         0.0         0.0        0.57         0.0         0.0         0.0         0.0         0.0         0.0         0.0         0.0         0.0         0.0         0.0        0.25E+03     0.0         0.0         0.0         0.0         0.0         0.0         0.0         0.0         0.0         0.0         0.0         0.0         0.0         0.0        0.27E+03
   142  SER      0.81         1.8         9.5         1.2         0.0         0.0         0.0         0.0         0.0         0.0         0.0         0.0        0.54         42.         0.0         0.0         0.0         0.0         0.0         0.0         0.0         0.0         0.0         0.0        0.18E+03     0.0         0.0         0.0         0.0         0.0         0.0         0.0         0.0         0.0         0.0         0.0         0.0         0.0         0.0        0.23E+03
   143  TYR       1.4         7.2         13.         1.8        0.63E-01     0.0         0.0         0.0         0.0         0.0         0.0         0.0        0.25         49.        0.71         0.0         0.0         0.0         0.0         0.0         0.0         0.0         0.0         0.0        0.25E+03     0.0         0.0         0.0         0.0         0.0         0.0         0.0         0.0         0.0         0.0         0.0         0.0         0.0         0.0        0.32E+03
   144  LEU       1.1         7.5         9.6         4.5         0.0         0.0         0.0         0.0         0.0         0.0         0.0         0.0        0.88         45.         38.         0.0         0.0         0.0         0.0         0.0         0.0         0.0         0.0         0.0        0.23E+03     0.0         0.0         0.0         0.0         0.0         0.0         0.0         0.0         0.0         0.0         0.0         0.0         0.0         0.0        0.34E+03
   145  ASP      0.95         3.6         9.6         1.7        0.63E-01     0.0         0.0         0.0         0.0         0.0         0.0         0.0         1.1         1.7         5.0         0.0         0.0         0.0         0.0         0.0         0.0         0.0         0.0         0.0        0.15E+03     0.0         0.0         0.0         0.0         0.0         0.0         0.0         0.0         0.0         0.0         0.0         0.0         0.0         0.0        0.18E+03
   146  VAL      0.81         2.2         10.         1.4        0.37E-01     0.0         0.0         0.0         0.0         0.0         0.0         0.0        0.89        0.59E-01     0.0         0.0         0.0         0.0         0.0         0.0         0.0         0.0         0.0         0.0         41.         0.0         0.0         0.0         0.0         0.0         0.0         0.0         0.0         0.0         0.0         0.0         0.0         0.0         0.0         56.    
   147  SER      0.72         1.9         9.9         1.1        0.37E-01     0.0         0.0         0.0         0.0         0.0         0.0         0.0        0.53        0.14         0.0         0.0         0.0         0.0         0.0         0.0         0.0         0.0         0.0         0.0        0.11E+03     0.0         0.0         0.0         0.0         0.0         0.0         0.0         0.0         0.0         0.0         0.0         0.0         0.0         0.0        0.12E+03
   148  VAL      0.84         2.5         10.         1.3        0.59E-01     0.0         0.0         0.0         0.0         0.0         0.0         0.0        0.37        0.80         0.0         0.0         0.0         0.0         0.0         0.0         0.0         0.0         0.0         0.0         21.         0.0         0.0         0.0         0.0         0.0         0.0         0.0         0.0         0.0         0.0         0.0         0.0         0.0         0.0         37.    
   149  VAL      0.90         1.9         9.4         1.4        0.10         0.0         0.0         0.0         0.0         0.0         0.0         0.0        0.43        0.19         0.0         0.0         0.0         0.0         0.0         0.0         0.0         0.0         0.0         0.0         32.         0.0         0.0         0.0         0.0         0.0         0.0         0.0         0.0         0.0         0.0         0.0         0.0         0.0         0.0         46.    
   150  GLN      0.79         3.1         8.7         1.2        0.42E-01     0.0         0.0         0.0         0.0         0.0         0.0         0.0        0.71         40.        0.29         10.         0.0         0.0         0.0         0.0         0.0         0.0         0.0         0.0        0.20E+03     0.0         0.0         0.0         0.0         0.0         0.0         0.0         0.0         0.0         0.0         0.0         0.0         0.0         0.0        0.27E+03
   151  THR      0.69         2.7         8.7         1.5         0.0         0.0         0.0         0.0         0.0         0.0         0.0         0.0        0.84        0.14         0.0         0.0         0.0         0.0         0.0         0.0         0.0         0.0         0.0         0.0        0.21E+03     0.0         0.0         0.0         0.0         0.0         0.0         0.0         0.0         0.0         0.0         0.0         0.0         0.0         0.0        0.23E+03
   152  LEU       2.1         11.         9.7         5.1        0.31         0.0         0.0         0.0         0.0         0.0         0.0         0.0         1.8         39.        0.87         0.0         0.0         0.0         0.0         0.0         0.0         0.0         0.0         0.0        0.18E+03     0.0         0.0         0.0         0.0         0.0         0.0         0.0         0.0         0.0         0.0         0.0         0.0         0.0         0.0        0.25E+03
   153  GLY       1.3         4.8         1.1        0.94        0.31         0.0         0.0         0.0         0.0         0.0         0.0         0.0         2.2         0.0         0.0         0.0         0.0         0.0         0.0         0.0         0.0         0.0         0.0         0.0        0.17E+03     0.0         0.0         0.0         0.0         0.0         0.0         0.0         0.0         0.0         0.0         0.0         0.0         0.0         0.0        0.18E+03
   154  ALA      0.68         4.5         9.8         1.4         0.0         0.0         0.0         0.0         0.0         0.0         0.0         0.0        0.91         0.0         0.0         0.0         0.0         0.0         0.0         0.0         0.0         0.0         0.0         0.0        0.24E+03     0.0         0.0         0.0         0.0         0.0         0.0         0.0         0.0         0.0         0.0         0.0         0.0         0.0         0.0        0.26E+03
   155  PRO      0.73         28.         5.0         1.7         0.0         0.0         0.0         0.0         0.0         0.0         0.0         0.0        0.56         24.         35.         31.         0.0         0.0         0.0         0.0         0.0         0.0         0.0         0.0        0.12E+03     0.0         0.0         0.0         0.0         0.0         0.0         0.0         0.0         0.0         0.0         0.0         0.0         0.0         0.0        0.25E+03
   156  GLY      0.57         1.5         1.1        0.15         0.0         0.0         0.0         0.0         0.0         0.0         0.0         0.0        0.56         0.0         0.0         0.0         0.0         0.0         0.0         0.0         0.0         0.0         0.0         0.0         82.         0.0         0.0         0.0         0.0         0.0         0.0         0.0         0.0         0.0         0.0         0.0         0.0         0.0         0.0         86.    
   157  GLU      0.73         4.7         10.         1.5         0.0         0.0         0.0         0.0         0.0         0.0         0.0         0.0        0.61        0.53E-01    0.27         18.         0.0         0.0         0.0         0.0         0.0         0.0         0.0         0.0        0.14E+03     0.0         0.0         0.0         0.0         0.0         0.0         0.0         0.0         0.0         0.0         0.0         0.0         0.0         0.0        0.18E+03
   158  PRO      0.81         25.         6.4        0.66         0.0         0.0         0.0         0.0         0.0         0.0         0.0         0.0        0.87         24.         35.         32.         0.0         0.0         0.0         0.0         0.0         0.0         0.0         0.0         57.         0.0         0.0         0.0         0.0         0.0         0.0         0.0         0.0         0.0         0.0         0.0         0.0         0.0         0.0        0.18E+03
   159  ARG      0.99         3.3         8.9        0.85         0.0         0.0         0.0         0.0         0.0         0.0         0.0         0.0        0.57         35.        0.86E-01    0.20        0.83         0.0         0.0         0.0         0.0         0.0         0.0         0.0        0.19E+03     0.0         0.0         0.0         0.0         0.0         0.0         0.0         0.0         0.0         0.0         0.0         0.0         0.0         0.0        0.24E+03
   160  HIS       1.6         4.9         10.         1.2         0.0         0.0         0.0         0.0         0.0         0.0         0.0         0.0        0.40         37.         31.         0.0         0.0         0.0         0.0         0.0         0.0         0.0         0.0         0.0        0.18E+03     0.0         0.0         0.0         0.0         0.0         0.0         0.0         0.0         0.0         0.0         0.0         0.0         0.0         0.0        0.26E+03
   161  ASP      0.74         2.7         9.5         1.2        0.40E-01     0.0         0.0         0.0         0.0         0.0         0.0         0.0        0.89         50.         2.3         0.0         0.0         0.0         0.0         0.0         0.0         0.0         0.0         0.0        0.19E+03     0.0         0.0         0.0         0.0         0.0         0.0         0.0         0.0         0.0         0.0         0.0         0.0         0.0         0.0        0.26E+03
   162  SER      0.76         1.8         9.8         1.0         0.0         0.0         0.0         0.0         0.0         0.0         0.0         0.0        0.70         38.         0.0         0.0         0.0         0.0         0.0         0.0         0.0         0.0         0.0         0.0        0.12E+03     0.0         0.0         0.0         0.0         0.0         0.0         0.0         0.0         0.0         0.0         0.0         0.0         0.0         0.0        0.17E+03
   163  LEU       1.9         11.         11.         4.6        0.68         0.0         0.0         0.0         0.0         0.0         0.0         0.0        0.77         42.        0.90E-01     0.0         0.0         0.0         0.0         0.0         0.0         0.0         0.0         0.0        0.17E+03     0.0         0.0         0.0         0.0         0.0         0.0         0.0         0.0         0.0         0.0         0.0         0.0         0.0         0.0        0.25E+03
   164  LEU      0.82         8.9         10.         4.7        0.85E-01     0.0         0.0         0.0         0.0         0.0         0.0         0.0         1.3        0.63E-01     37.         0.0         0.0         0.0         0.0         0.0         0.0         0.0         0.0         0.0        0.16E+03     0.0         0.0         0.0         0.0         0.0         0.0         0.0         0.0         0.0         0.0         0.0         0.0         0.0         0.0        0.22E+03
   165  PRO       1.2         26.         7.5        0.99         0.0         0.0         0.0         0.0         0.0         0.0         0.0         0.0         1.7         6.1         3.5         1.1         0.0         0.0         0.0         0.0         0.0         0.0         0.0         0.0         31.         0.0         0.0         0.0         0.0         0.0         0.0         0.0         0.0         0.0         0.0         0.0         0.0         0.0         0.0         79.    
   166  VAL      0.62         3.1         11.         1.4         0.0         0.0         0.0         0.0         0.0         0.0         0.0         0.0         1.1         54.         0.0         0.0         0.0         0.0         0.0         0.0         0.0         0.0         0.0         0.0         23.         0.0         0.0         0.0         0.0         0.0         0.0         0.0         0.0         0.0         0.0         0.0         0.0         0.0         0.0         94.    
   167  ASP      0.68         3.2         11.         1.3         0.0         0.0         0.0         0.0         0.0         0.0         0.0         0.0         1.3        0.13         1.1         0.0         0.0         0.0         0.0         0.0         0.0         0.0         0.0         0.0        0.13E+03     0.0         0.0         0.0         0.0         0.0         0.0         0.0         0.0         0.0         0.0         0.0         0.0         0.0         0.0        0.15E+03
   168  SER      0.55         2.6         11.         1.1         0.0         0.0         0.0         0.0         0.0         0.0         0.0         0.0         1.5         37.         0.0         0.0         0.0         0.0         0.0         0.0         0.0         0.0         0.0         0.0        0.11E+03     0.0         0.0         0.0         0.0         0.0         0.0         0.0         0.0         0.0         0.0         0.0         0.0         0.0         0.0        0.17E+03
   169  TYR       1.0         8.4         14.         2.7        0.63E-01     0.0         0.0         0.0         0.0         0.0         0.0         0.0        0.94         49.        0.99         0.0         0.0         0.0         0.0         0.0         0.0         0.0         0.0         0.0        0.21E+03     0.0         0.0         0.0         0.0         0.0         0.0         0.0         0.0         0.0         0.0         0.0         0.0         0.0         0.0        0.28E+03
   170  GLN       1.0         3.4         13.         1.5        0.26         0.0         0.0         0.0         0.0         0.0         0.0         0.0         1.3         38.         35.         8.7         0.0         0.0         0.0         0.0         0.0         0.0         0.0         0.0        0.24E+03     0.0         0.0         0.0         0.0         0.0         0.0         0.0         0.0         0.0         0.0         0.0         0.0         0.0         0.0        0.34E+03
   171  SER      0.67         3.4         12.         1.2        0.63E-01     0.0         0.0         0.0         0.0         0.0         0.0         0.0         1.6         42.         0.0         0.0         0.0         0.0         0.0         0.0         0.0         0.0         0.0         0.0        0.18E+03     0.0         0.0         0.0         0.0         0.0         0.0         0.0         0.0         0.0         0.0         0.0         0.0         0.0         0.0        0.24E+03
   172  TRP       2.8         12.         13.         1.5         0.0         0.0         0.0         0.0         0.0         0.0         0.0         0.0         1.2         50.         42.         0.0         0.0         0.0         0.0         0.0         0.0         0.0         0.0         0.0        0.22E+03     0.0         0.0         0.0         0.0         0.0         0.0         0.0         0.0         0.0         0.0         0.0         0.0         0.0         0.0        0.34E+03
   173  ALA      0.56         3.5         11.         1.1         0.0         0.0         0.0         0.0         0.0         0.0         0.0         0.0         1.2         0.0         0.0         0.0         0.0         0.0         0.0         0.0         0.0         0.0         0.0         0.0        0.26E+03     0.0         0.0         0.0         0.0         0.0         0.0         0.0         0.0         0.0         0.0         0.0         0.0         0.0         0.0        0.28E+03
   174  LEU       1.7         12.         12.         4.6        0.54         0.0         0.0         0.0         0.0         0.0         0.0         0.0        0.94         42.        0.98E-01     0.0         0.0         0.0         0.0         0.0         0.0         0.0         0.0         0.0        0.21E+03     0.0         0.0         0.0         0.0         0.0         0.0         0.0         0.0         0.0         0.0         0.0         0.0         0.0         0.0        0.28E+03
   175  ALA      0.77         2.7         9.2         1.1        0.84E-01     0.0         0.0         0.0         0.0         0.0         0.0         0.0        0.52         0.0         0.0         0.0         0.0         0.0         0.0         0.0         0.0         0.0         0.0         0.0        0.24E+03     0.0         0.0         0.0         0.0         0.0         0.0         0.0         0.0         0.0         0.0         0.0         0.0         0.0         0.0        0.25E+03
   176  GLY      0.86         1.4         0.0        0.47         0.0         0.0         0.0         0.0         0.0         0.0         0.0         0.0         1.1         0.0         0.0         0.0         0.0         0.0         0.0         0.0         0.0         0.0         0.0         0.0        0.12E+03     0.0         0.0         0.0         0.0         0.0         0.0         0.0         0.0         0.0         0.0         0.0         0.0         0.0         0.0        0.12E+03
   177  GLY      0.99         4.3         1.1        0.32         0.0         0.0         0.0         0.0         0.0         0.0         0.0         0.0        0.63         0.0         0.0         0.0         0.0         0.0         0.0         0.0         0.0         0.0         0.0         0.0         83.         0.0         0.0         0.0         0.0         0.0         0.0         0.0         0.0         0.0         0.0         0.0         0.0         0.0         0.0         91.    
   178  TRP       3.4         15.         12.         2.0         0.0         0.0         0.0         0.0         0.0         0.0         0.0         0.0        0.50         50.         20.         0.0         0.0         0.0         0.0         0.0         0.0         0.0         0.0         0.0        0.16E+03     0.0         0.0         0.0         0.0         0.0         0.0         0.0         0.0         0.0         0.0         0.0         0.0         0.0         0.0        0.26E+03
   179  ASN       1.2         5.1         14.        0.99        0.80E-01     0.0         0.0         0.0         0.0         0.0         0.0         0.0         2.0         33.         3.0         0.0         0.0         0.0         0.0         0.0         0.0         0.0         0.0         0.0        0.16E+03     0.0         0.0         0.0         0.0         0.0         0.0         0.0         0.0         0.0         0.0         0.0         0.0         0.0         0.0        0.22E+03
   180  SER      0.93         2.7         14.         1.0        0.80E-01     0.0         0.0         0.0         0.0         0.0         0.0         0.0         2.7        0.24         0.0         0.0         0.0         0.0         0.0         0.0         0.0         0.0         0.0         0.0        0.13E+03     0.0         0.0         0.0         0.0         0.0         0.0         0.0         0.0         0.0         0.0         0.0         0.0         0.0         0.0        0.15E+03
   181  GLN      0.88         3.5         14.         1.4         0.0         0.0         0.0         0.0         0.0         0.0         0.0         0.0         1.9         45.        0.52        0.89E-01     0.0         0.0         0.0         0.0         0.0         0.0         0.0         0.0        0.25E+03     0.0         0.0         0.0         0.0         0.0         0.0         0.0         0.0         0.0         0.0         0.0         0.0         0.0         0.0        0.32E+03
   182  MET       1.0         2.8         13.         1.3         0.0         0.0         0.0         0.0         0.0         0.0         0.0         0.0         1.2         36.         33.        0.53         0.0         0.0         0.0         0.0         0.0         0.0         0.0         0.0        0.25E+03     0.0         0.0         0.0         0.0         0.0         0.0         0.0         0.0         0.0         0.0         0.0         0.0         0.0         0.0        0.34E+03
   183  CYS       1.0         2.9         12.         1.1         0.0         0.0         0.0         0.0         0.0         0.0         0.0         0.0         1.0         38.         0.0         0.0         0.0         0.0         0.0         0.0         0.0         0.0         0.0         0.0         42.         0.0         0.0         0.0         0.0         0.0         0.0         0.0         0.0         0.0         0.0         0.0         0.0         0.0         0.0         98.    
   184  CYS       1.3         2.8         11.         1.1         0.0         0.0         0.0         0.0         0.0         0.0         0.0         0.0        0.88         38.         0.0         0.0         0.0         0.0         0.0         0.0         0.0         0.0         0.0         0.0         38.         0.0         0.0         0.0         0.0         0.0         0.0         0.0         0.0         0.0         0.0         0.0         0.0         0.0         0.0         93.    
   185  GLN       1.7         4.6         11.         1.8         0.0         0.0         0.0         0.0         0.0         0.0         0.0         0.0        0.34         44.         1.4         10.         0.0         0.0         0.0         0.0         0.0         0.0         0.0         0.0        0.21E+03     0.0         0.0         0.0         0.0         0.0         0.0         0.0         0.0         0.0         0.0         0.0         0.0         0.0         0.0        0.29E+03
   186  GLY       1.9         3.0         1.9        0.22         0.0         0.0         0.0         0.0         0.0         0.0         0.0         0.0        0.29         0.0         0.0         0.0         0.0         0.0         0.0         0.0         0.0         0.0         0.0         0.0        0.14E+03     0.0         0.0         0.0         0.0         0.0         0.0         0.0         0.0         0.0         0.0         0.0         0.0         0.0         0.0        0.15E+03
   187  GLU       2.1         4.1         10.         1.4        0.74E-02     0.0         0.0         0.0         0.0         0.0         0.0         0.0        0.19        0.63         36.         24.         0.0         0.0         0.0         0.0         0.0         0.0         0.0         0.0        0.21E+03     0.0         0.0         0.0         0.0         0.0         0.0         0.0         0.0         0.0         0.0         0.0         0.0         0.0         0.0        0.29E+03
   188  GLN       2.5         7.6         9.6         1.8         0.0         0.0         0.0         0.0         0.0         0.0         0.0         0.0         1.5        0.51         1.2         1.4         0.0         0.0         0.0         0.0         0.0         0.0         0.0         0.0        0.22E+03     0.0         0.0         0.0         0.0         0.0         0.0         0.0         0.0         0.0         0.0         0.0         0.0         0.0         0.0        0.25E+03
   189  ASN       2.4         11.         11.         2.3        0.37         0.0         0.0         0.0         0.0         0.0         0.0         0.0         1.7        0.87         16.         0.0         0.0         0.0         0.0         0.0         0.0         0.0         0.0         0.0        0.17E+03     0.0         0.0         0.0         0.0         0.0         0.0         0.0         0.0         0.0         0.0         0.0         0.0         0.0         0.0        0.21E+03
   190  PRO       4.2         44.         8.0         1.4        0.16         0.0         0.0         0.0         0.0         0.0         0.0         0.0         4.1         4.6         2.6         1.6         0.0         0.0         0.0         0.0         0.0         0.0         0.0         0.0         98.         0.0         0.0         0.0         0.0         0.0         0.0         0.0         0.0         0.0         0.0         0.0         0.0         0.0         0.0        0.17E+03
   191  PRO       2.9         36.         5.0         2.4        0.53         0.0         0.0         0.0         0.0         0.0         0.0         0.0         4.0        0.60        0.61         5.3         0.0         0.0         0.0         0.0         0.0         0.0         0.0         0.0         38.         0.0         0.0         0.0         0.0         0.0         0.0         0.0         0.0         0.0         0.0         0.0         0.0         0.0         0.0         94.    
   192  GLY       2.4         7.3         1.2        0.62         0.0         0.0         0.0         0.0         0.0         0.0         0.0         0.0        0.61         0.0         0.0         0.0         0.0         0.0         0.0         0.0         0.0         0.0         0.0         0.0         96.         0.0         0.0         0.0         0.0         0.0         0.0         0.0         0.0         0.0         0.0         0.0         0.0         0.0         0.0        0.11E+03
   193  PRO       2.8         31.         8.5        0.97         0.0         0.0         0.0         0.0         0.0         0.0         0.0         0.0        0.81         5.3         3.1         1.4         0.0         0.0         0.0         0.0         0.0         0.0         0.0         0.0         51.         0.0         0.0         0.0         0.0         0.0         0.0         0.0         0.0         0.0         0.0         0.0         0.0         0.0         0.0        0.10E+03
   194  PHE       2.6         11.         9.1         2.2         0.0         0.0         0.0         0.0         0.0         0.0         0.0         0.0         1.1         49.         1.1         0.0         0.0         0.0         0.0         0.0         0.0         0.0         0.0         0.0        0.18E+03     0.0         0.0         0.0         0.0         0.0         0.0         0.0         0.0         0.0         0.0         0.0         0.0         0.0         0.0        0.26E+03
   195  TRP       4.5         14.         12.         2.2         0.0         0.0         0.0         0.0         0.0         0.0         0.0         0.0        0.80         2.8         1.3         0.0         0.0         0.0         0.0         0.0         0.0         0.0         0.0         0.0        0.22E+03     0.0         0.0         0.0         0.0         0.0         0.0         0.0         0.0         0.0         0.0         0.0         0.0         0.0         0.0        0.25E+03
   196  LYS       2.2         6.8         13.        0.92         0.0         0.0         0.0         0.0         0.0         0.0         0.0         0.0         1.1         40.        0.34         1.8         19.         0.0         0.0         0.0         0.0         0.0         0.0         0.0        0.24E+03     0.0         0.0         0.0         0.0         0.0         0.0         0.0         0.0         0.0         0.0         0.0         0.0         0.0         0.0        0.33E+03
   197  ALA       1.8         3.7         13.         1.2         0.0         0.0         0.0         0.0         0.0         0.0         0.0         0.0         1.9         0.0         0.0         0.0         0.0         0.0         0.0         0.0         0.0         0.0         0.0         0.0        0.28E+03     0.0         0.0         0.0         0.0         0.0         0.0         0.0         0.0         0.0         0.0         0.0         0.0         0.0         0.0        0.30E+03
   198  ALA       1.5         3.3         12.         1.1         0.0         0.0         0.0         0.0         0.0         0.0         0.0         0.0         1.3         0.0         0.0         0.0         0.0         0.0         0.0         0.0         0.0         0.0         0.0         0.0        0.28E+03     0.0         0.0         0.0         0.0         0.0         0.0         0.0         0.0         0.0         0.0         0.0         0.0         0.0         0.0        0.30E+03
   199  PHE       1.8         9.9         15.         2.1         0.0         0.0         0.0         0.0         0.0         0.0         0.0         0.0         2.0         45.         1.8         0.0         0.0         0.0         0.0         0.0         0.0         0.0         0.0         0.0        0.27E+03     0.0         0.0         0.0         0.0         0.0         0.0         0.0         0.0         0.0         0.0         0.0         0.0         0.0         0.0        0.35E+03
   200  ALA      0.80         4.9         15.        0.75         0.0         0.0         0.0         0.0         0.0         0.0         0.0         0.0         3.6         0.0         0.0         0.0         0.0         0.0         0.0         0.0         0.0         0.0         0.0         0.0        0.29E+03     0.0         0.0         0.0         0.0         0.0         0.0         0.0         0.0         0.0         0.0         0.0         0.0         0.0         0.0        0.32E+03
   201  ASP       1.3         5.7         15.         4.0        0.23         0.0         0.0         0.0         0.0         0.0         0.0         0.0         2.4         51.         8.3         0.0         0.0         0.0         0.0         0.0         0.0         0.0         0.0         0.0        0.17E+03     0.0         0.0         0.0         0.0         0.0         0.0         0.0         0.0         0.0         0.0         0.0         0.0         0.0         0.0        0.26E+03
   202  SER      0.56         2.6         9.6         1.5         0.0         0.0         0.0         0.0         0.0         0.0         0.0         0.0        0.58         43.         0.0         0.0         0.0         0.0         0.0         0.0         0.0         0.0         0.0         0.0        0.14E+03     0.0         0.0         0.0         0.0         0.0         0.0         0.0         0.0         0.0         0.0         0.0         0.0         0.0         0.0        0.20E+03
   203  SER       1.2         3.4         8.8         1.6         0.0         0.0         0.0         0.0         0.0         0.0         0.0         0.0        0.73         39.         0.0         0.0         0.0         0.0         0.0         0.0         0.0         0.0         0.0         0.0        0.15E+03     0.0         0.0         0.0         0.0         0.0         0.0         0.0         0.0         0.0         0.0         0.0         0.0         0.0         0.0        0.20E+03
   204  GLY       1.8         3.2         2.2        0.44        0.57E-01     0.0         0.0         0.0         0.0         0.0         0.0         0.0        0.69         0.0         0.0         0.0         0.0         0.0         0.0         0.0         0.0         0.0         0.0         0.0        0.12E+03     0.0         0.0         0.0         0.0         0.0         0.0         0.0         0.0         0.0         0.0         0.0         0.0         0.0         0.0        0.13E+03
   205  GLN       3.2         12.         12.         4.4        0.90         0.0         0.0         0.0         0.0         0.0         0.0         0.0         2.5         2.8         44.         1.5         0.0         0.0         0.0         0.0         0.0         0.0         0.0         0.0        0.20E+03     0.0         0.0         0.0         0.0         0.0         0.0         0.0         0.0         0.0         0.0         0.0         0.0         0.0         0.0        0.29E+03
   206  HIS       5.9         19.         22.         6.1        0.85         0.0         0.0         0.0         0.0         0.0         0.0         0.0         3.3         40.         32.         0.0         0.0         0.0         0.0         0.0         0.0         0.0         0.0         0.0        0.18E+03     0.0         0.0         0.0         0.0         0.0         0.0         0.0         0.0         0.0         0.0         0.0         0.0         0.0         0.0        0.31E+03
   207  PRO       4.4         31.         11.        0.52         0.0         0.0         0.0         0.0         0.0         0.0         0.0         0.0         4.3         3.1         1.9         2.5         0.0         0.0         0.0         0.0         0.0         0.0         0.0         0.0         50.         0.0         0.0         0.0         0.0         0.0         0.0         0.0         0.0         0.0         0.0         0.0         0.0         0.0         0.0        0.11E+03
   208  PRO       3.5         27.         12.         1.4         0.0         0.0         0.0         0.0         0.0         0.0         0.0         0.0         7.8         1.6         1.3         3.3         0.0         0.0         0.0         0.0         0.0         0.0         0.0         0.0         61.         0.0         0.0         0.0         0.0         0.0         0.0         0.0         0.0         0.0         0.0         0.0         0.0         0.0         0.0        0.12E+03
   209  ASP       2.5         10.         16.         3.8         0.0         0.0         0.0         0.0         0.0         0.0         0.0         0.0         5.0         55.         4.2         0.0         0.0         0.0         0.0         0.0         0.0         0.0         0.0         0.0        0.24E+03     0.0         0.0         0.0         0.0         0.0         0.0         0.0         0.0         0.0         0.0         0.0         0.0         0.0         0.0        0.34E+03
   210  ALA      0.59         3.0         9.5         1.1         0.0         0.0         0.0         0.0         0.0         0.0         0.0         0.0        0.25         0.0         0.0         0.0         0.0         0.0         0.0         0.0         0.0         0.0         0.0         0.0        0.24E+03     0.0         0.0         0.0         0.0         0.0         0.0         0.0         0.0         0.0         0.0         0.0         0.0         0.0         0.0        0.25E+03
   211  CYS       1.1         11.         7.9         3.5         0.0         0.0         0.0         0.0         0.0         0.0         0.0         0.0         4.1         1.6         0.0         0.0         0.0         0.0         0.0         0.0         0.0         0.0         0.0         0.0         72.         0.0         0.0         0.0         0.0         0.0         0.0         0.0         0.0         0.0         0.0         0.0         0.0         0.0         0.0        0.10E+03
   212  ALA       1.2         6.4         19.         1.3         0.0         0.0         0.0         0.0         0.0         0.0         0.0         0.0         7.8         0.0         0.0         0.0         0.0         0.0         0.0         0.0         0.0         0.0         0.0         0.0        0.20E+03     0.0         0.0         0.0         0.0         0.0         0.0         0.0         0.0         0.0         0.0         0.0         0.0         0.0         0.0        0.23E+03
   213  PHE       1.8         26.         13.         5.7         0.0         0.0         0.0         0.0         0.0         0.0         0.0         0.0         5.5         6.2         34.         0.0         0.0         0.0         0.0         0.0         0.0         0.0         0.0         0.0        0.13E+03     0.0         0.0         0.0         0.0         0.0         0.0         0.0         0.0         0.0         0.0         0.0         0.0         0.0         0.0        0.23E+03
   214  ARG       2.2         13.         16.         4.2         0.0         0.0         0.0         0.0         0.0         0.0         0.0         0.0         4.1         7.8         34.         26.         33.         0.0         0.0         0.0         0.0         0.0         0.0         0.0        0.14E+03     0.0         0.0         0.0         0.0         0.0         0.0         0.0         0.0         0.0         0.0         0.0         0.0         0.0         0.0        0.29E+03
   215  ARG       2.7         18.         16.         3.8         2.1         0.0         0.0         0.0         0.0         0.0         0.0         0.0         2.6         7.0         5.2         7.6         29.         0.0         0.0         0.0         0.0         0.0         0.0         0.0        0.13E+03     0.0         0.0         0.0         0.0         0.0         0.0         0.0         0.0         0.0         0.0         0.0         0.0         0.0         0.0        0.22E+03
   216  GLY       1.9         7.8         2.5         10.         4.0         0.0         0.0         0.0         47.         52.         0.0         0.0         4.6         0.0         0.0         0.0         0.0         0.0         0.0         0.0         0.0         0.0         2.7         0.0        0.13E+03     0.0         0.0         0.0         0.0         0.0         0.0         0.0         0.0         0.0         0.0         0.0         0.0         0.0         0.0        0.26E+03
   217  ARG       4.3         25.         20.         8.0         1.9         0.0         0.0         0.0         19.         27.         0.0         0.0         5.6         5.3         5.6         47.         28.         0.0         0.0         0.0         0.0         0.0         2.8         0.0         41.         0.0         0.0         0.0         0.0         0.0         0.0         0.0         0.0         0.0         0.0         0.0         0.0         0.0         0.0        0.24E+03
   218  LYS       2.0         17.         15.         3.3         0.0         0.0         0.0         0.0         8.3         15.         0.0         0.0         2.4        0.22         37.        0.93         29.         0.0         0.0         0.0         0.0         0.0         17.         0.0         19.         0.0         0.0         0.0         0.0         0.0         0.0         0.0         0.0         0.0         0.0         0.0         0.0         0.0         0.0        0.17E+03
   219  LYS       2.0         16.         5.7         4.4         0.0         0.0         0.0         0.0         4.4         6.7         0.0         0.0         6.6         36.         42.         16.         35.         0.0         0.0         0.0         0.0         0.0         18.         0.0         18.        0.11E-01     0.0         0.0         0.0         0.0         0.0         0.0         0.0         0.0         0.0         0.0         0.0         0.0         0.0        0.21E+03
   220  ARG       1.2         22.         5.8         8.1         0.0         0.0         0.0         0.0         10.         7.9         0.0         0.0         7.8        0.68         30.         35.         3.2         0.0         0.0         0.0         0.0         0.0         8.1         0.0         38.         0.0         0.0         0.0         0.0         0.0         0.0         0.0         0.0         0.0         0.0         0.0         0.0         0.0         0.0        0.18E+03
   221  ILE       1.4         18.         24.         7.1         0.0         0.0         0.0         0.0         7.4         8.0         0.0         0.0         2.5         91.         5.2         0.0         0.0         0.0         0.0         0.0         0.0         0.0         4.6         0.0         64.         0.0         0.0         0.0         0.0         0.0         0.0         0.0         0.0         0.0         0.0         0.0         0.0         0.0         0.0        0.23E+03
   222  PRO       1.2         30.         5.7         5.4         0.0         0.0         0.0         0.0         10.         11.         0.0         0.0         1.3         25.         1.2         4.7         0.0         0.0         0.0         0.0         0.0         0.0         4.1         0.0         19.         2.2         0.0         0.0         0.0         0.0         0.0         0.0         0.0         0.0         0.0         0.0         0.0         0.0         0.0        0.12E+03
   223  TYR       4.9         31.         6.2         8.8         0.0         0.0         0.0         0.0         21.         9.9         0.0         0.0         2.0         20.         9.9         0.0         0.0         0.0         0.0         0.0         0.0         0.0         6.8         0.0         27.         4.1         0.0         0.0         0.0         0.0         0.0         0.0         0.0         0.0         0.0         0.0         0.0         0.0         0.0        0.15E+03
   224  SER       1.7         8.5         12.         3.7        0.46         0.0         0.0         0.0         13.         10.         0.0         0.0         2.1         46.         0.0         0.0         0.0         0.0         0.0         0.0         0.0         0.0         11.         0.0         13.         4.5         0.0         0.0         0.0         0.0         0.0         0.0         0.0         0.0         0.0         0.0         0.0         0.0         0.0        0.13E+03
   225  LYS       2.1         22.         5.2         2.4         0.0         0.0         0.0         0.0         5.9         6.2         0.0         0.0         1.5         8.2         40.         5.1         29.         0.0         0.0         0.0         0.0         0.0         9.4         0.0         7.0         0.0         0.0         0.0         0.0         0.0         0.0         0.0         0.0         0.0         0.0         0.0         0.0         0.0         0.0        0.14E+03
   226  GLY      0.73         6.3        0.18E-01     2.8         0.0         0.0         0.0         0.0         10.         10.         0.0         0.0         1.8         0.0         0.0         0.0         0.0         0.0         0.0         0.0         0.0         0.0         13.         0.0         10.         0.0         0.0         0.0         0.0         0.0         0.0         0.0         0.0         0.0         0.0         0.0         0.0         0.0         0.0         55.    
   227  GLN       2.1         12.         5.5         2.5        0.56         0.0         0.0         0.0         8.4         12.         0.0         0.0         4.2         8.7         37.         5.8         0.0         0.0         0.0         0.0         0.0         0.0         23.         0.0         14.         11.         0.0         0.0         0.0         0.0         0.0         0.0         0.0         0.0         0.0         0.0         0.0         0.0         0.0        0.15E+03
   228  LEU       3.4         11.         6.0         4.2         0.0         0.0         0.0         0.0         11.         14.         0.0         0.0         3.4         41.         38.         0.0         0.0         0.0         0.0         0.0         0.0         0.0         12.         0.0         11.         18.         0.0         0.0         0.0         0.0         0.0         0.0         0.0         0.0         0.0         0.0         0.0         0.0         0.0        0.17E+03
   229  ARG       2.0         8.6         3.9         1.8         0.0         0.0         0.0         0.0         7.7         8.1         0.0         0.0         2.4         1.9         1.6         38.         22.         0.0         0.0         0.0         0.0         0.0         3.2         0.0         8.2        0.59         0.0         0.0         0.0         0.0         0.0         0.0         0.0         0.0         0.0         0.0         0.0         0.0         0.0        0.11E+03
   230  GLU      0.99         13.         6.1         3.6         0.0         0.0         0.0         0.0         10.         12.         0.0         0.0         1.6        0.28        0.25        0.46         0.0         0.0         0.0         0.0         0.0         0.0         2.1         0.0         7.7         7.3         0.0         0.0         0.0         0.0         0.0         0.0         0.0         0.0         0.0         0.0         0.0         0.0         0.0         66.    
   231  LEU       1.7         16.         5.2         5.6        0.95E-01     0.0         0.0         0.0         12.         13.         0.0         0.0         1.7         8.5         38.         0.0         0.0         0.0         0.0         0.0         0.0         0.0         4.0         0.0         9.8         13.         0.0         0.0         0.0         0.0         0.0         0.0         0.0         0.0         0.0         0.0         0.0         0.0         0.0        0.13E+03
   232  GLU       1.1         12.         6.4         4.7         0.0         0.0         0.0         0.0         12.         9.6         0.0         0.0         2.0        0.56         3.5         3.1         0.0         0.0         0.0         0.0         0.0         0.0         11.         0.0         9.5         5.7         0.0         0.0         0.0         0.0         0.0         0.0         0.0         0.0         0.0         0.0         0.0         0.0         0.0         82.    
   233  ARG       1.5         10.         4.3         3.1        0.93E-01     0.0         0.0         0.0         6.8         9.9         0.0         0.0         1.4         1.4         28.         34.         44.         0.0         0.0         0.0         0.0         0.0         14.         0.0         11.         1.1         0.0         0.0         0.0         0.0         0.0         0.0         0.0         0.0         0.0         0.0         0.0         0.0         0.0        0.17E+03
   234  GLU       1.0         4.3         6.0         3.0         0.0         0.0         0.0         0.0         6.5         15.         0.0         0.0         1.3        0.13         32.         2.6         0.0         0.0         0.0         0.0         0.0         0.0         3.0         0.0         7.2         7.1         0.0         0.0         0.0         0.0         0.0         0.0         0.0         0.0         0.0         0.0         0.0         0.0         0.0         89.    
   235  TYR       1.7         9.8         6.9         3.3        0.48         0.0         0.0         0.0         6.9         12.         0.0         0.0         1.0         8.9         2.6         0.0         0.0         0.0         0.0         0.0         0.0         0.0         2.7         0.0         9.3         8.6         0.0         0.0         0.0         0.0         0.0         0.0         0.0         0.0         0.0         0.0         0.0         0.0         0.0         74.    
   236  ALA       1.3         9.2         5.2         1.1         0.0         0.0         0.0         0.0         6.1         9.8         0.0         0.0         3.1         0.0         0.0         0.0         0.0         0.0         0.0         0.0         0.0         0.0         1.7         0.0         6.1        0.56         0.0         0.0         0.0         0.0         0.0         0.0         0.0         0.0         0.0         0.0         0.0         0.0         0.0         44.    
   237  ALA       1.2         8.0         5.7        0.87         0.0         0.0         0.0         0.0         3.4         3.1         0.0         0.0         2.9         0.0         0.0         0.0         0.0         0.0         0.0         0.0         0.0         0.0         4.0         0.0         25.         0.0         0.0         0.0         0.0         0.0         0.0         0.0         0.0         0.0         0.0         0.0         0.0         0.0         0.0         55.    
   238  ASN       1.2         6.7         4.6         8.0        0.48         0.0         0.0         0.0         6.8         16.         0.0         0.0         4.7         2.1         2.2         0.0         0.0         0.0         0.0         0.0         0.0         0.0         9.9         0.0        0.13E+03     0.0         0.0         0.0         0.0         0.0         0.0         0.0         0.0         0.0         0.0         0.0         0.0         0.0         0.0        0.19E+03
   239  LYS       2.0         10.         7.1         2.8         0.0         0.0         0.0         0.0         10.         12.         0.0         0.0         8.7         30.         37.        0.11E-01     26.         0.0         0.0         0.0         0.0         0.0         11.         0.0         52.         0.0         0.0         0.0         0.0         0.0         0.0         0.0         0.0         0.0         0.0         0.0         0.0         0.0         0.0        0.21E+03
   240  PHE       1.9         15.         12.         4.6         0.0         0.0         0.0         0.0         5.0         7.7         0.0         0.0         5.7         11.         52.         0.0         0.0         0.0         0.0         0.0         0.0         0.0         16.         0.0         13.         12.         0.0         0.0         0.0         0.0         0.0         0.0         0.0         0.0         0.0         0.0         0.0         0.0         0.0        0.16E+03
   241  ILE       1.5         9.2         7.7         4.4        0.12         0.0         0.0         0.0         5.3         10.         0.0         0.0         2.9         5.2         3.7         0.0         0.0         0.0         0.0         0.0         0.0         0.0         15.         0.0         12.         16.         0.0         0.0         0.0         0.0         0.0         0.0         0.0         0.0         0.0         0.0         0.0         0.0         0.0         93.    
   242  THR      0.82         4.7         3.4         2.7        0.46         0.0         0.0         0.0         3.9         8.0         0.0         0.0         3.7         1.2         0.0         0.0         0.0         0.0         0.0         0.0         0.0         0.0         7.1         0.0         9.4         4.5         0.0         0.0         0.0         0.0         0.0         0.0         0.0         0.0         0.0         0.0         0.0         0.0         0.0         50.    
   243  LYS      0.49         4.8         4.9        0.37        0.10         0.0         0.0         0.0         3.6         6.0         0.0         0.0         2.2         1.6         38.         23.         25.         0.0         0.0         0.0         0.0         0.0         5.1         0.0         6.7         2.4         0.0         0.0         0.0         0.0         0.0         0.0         0.0         0.0         0.0         0.0         0.0         0.0         0.0        0.12E+03
   244  ASP      0.90         6.6         5.0         1.1        0.27E-01     0.0         0.0         0.0         3.0         5.1         0.0         0.0         1.5         31.         2.9         0.0         0.0         0.0         0.0         0.0         0.0         0.0         9.0         0.0         5.2         3.8         0.0         0.0         0.0         0.0         0.0         0.0         0.0         0.0         0.0         0.0         0.0         0.0         0.0         75.    
   245  LYS       1.4         9.8         5.3         1.8        0.55E-01     0.0         0.0         0.0         6.5         6.0         0.0         0.0         1.8         3.8         39.         24.        0.93         0.0         0.0         0.0         0.0         0.0         7.4         0.0         7.5         12.         0.0         0.0         0.0         0.0         0.0         0.0         0.0         0.0         0.0         0.0         0.0         0.0         0.0        0.13E+03
   246  ARG       2.0         8.3         5.8         3.4        0.48         0.0         0.0         0.0         5.6         12.         0.0         0.0        0.68        0.60         9.8         36.         24.         0.0         0.0         0.0         0.0         0.0         6.2         0.0         7.8         25.         0.0         0.0         0.0         0.0         0.0         0.0         0.0         0.0         0.0         0.0         0.0         0.0         0.0        0.15E+03
   247  ARG      0.99         7.2         5.7         2.1        0.20         0.0         0.0         0.0         3.8         9.9         0.0         0.0        0.92         1.3         1.0         32.         25.         0.0         0.0         0.0         0.0         0.0         6.9         0.0         6.8         6.3         0.0         0.0         0.0         0.0         0.0         0.0         0.0         0.0         0.0         0.0         0.0         0.0         0.0        0.11E+03
   248  LYS      0.64         5.0         4.6         1.6         0.0         0.0         0.0         0.0         5.8         9.1         0.0         0.0         1.6         5.2         51.        0.54        0.24         0.0         0.0         0.0         0.0         0.0         2.0         0.0         6.0         6.1         0.0         0.0         0.0         0.0         0.0         0.0         0.0         0.0         0.0         0.0         0.0         0.0         0.0        0.10E+03
   249  ILE       1.6         7.3         2.8         5.8         1.4         0.0         0.0         0.0         8.0         15.         0.0         0.0         2.5         1.7        0.92         0.0         0.0         0.0         0.0         0.0         0.0         0.0         3.5         0.0         14.         11.         0.0         0.0         0.0         0.0         0.0         0.0         0.0         0.0         0.0         0.0         0.0         0.0         0.0         75.    
   250  SER       1.4         4.6         6.5         3.4        0.90         0.0         0.0         0.0         8.2         12.         0.0         0.0         2.3         46.         0.0         0.0         0.0         0.0         0.0         0.0         0.0         0.0         5.2         0.0         10.         8.2         0.0         0.0         0.0         0.0         0.0         0.0         0.0         0.0         0.0         0.0         0.0         0.0         0.0        0.11E+03
   251  ALA       1.0         5.6         4.3         1.8        0.98E-01     0.0         0.0         0.0         5.5         9.7         0.0         0.0         1.1         0.0         0.0         0.0         0.0         0.0         0.0         0.0         0.0         0.0         7.3         0.0         13.         0.0         0.0         0.0         0.0         0.0         0.0         0.0         0.0         0.0         0.0         0.0         0.0         0.0         0.0         50.    
   252  ALA       2.0         11.         5.1         1.9         0.0         0.0         0.0         0.0         8.0         10.         0.0         0.0         1.7         0.0         0.0         0.0         0.0         0.0         0.0         0.0         0.0         0.0         5.9         0.0         15.        0.81         0.0         0.0         0.0         0.0         0.0         0.0         0.0         0.0         0.0         0.0         0.0         0.0         0.0         61.    
   253  THR       1.9         14.         8.9         3.4         1.0         0.0         0.0         0.0         9.7         14.         0.0         0.0         4.0         51.         0.0         0.0         0.0         0.0         0.0         0.0         0.0         0.0         18.         0.0         17.         20.         0.0         0.0         0.0         0.0         0.0         0.0         0.0         0.0         0.0         0.0         0.0         0.0         0.0        0.16E+03
   254  SER       1.2         10.         19.         4.0        0.53         0.0         0.0         0.0         6.4         7.5         0.0         0.0         2.9         2.2         0.0         0.0         0.0         0.0         0.0         0.0         0.0         0.0         8.2         0.0         20.         0.0         0.0         0.0         0.0         0.0         0.0         0.0         0.0         0.0         0.0         0.0         0.0         0.0         0.0         82.    
   255  LEU       3.2         14.         4.2         9.2        0.91E-01     0.0         0.0         0.0         9.8         13.         0.0         0.0         1.1         2.9         1.7         0.0         0.0         0.0         0.0         0.0         0.0         0.0         13.         0.0         36.         10.         0.0         0.0         0.0         0.0         0.0         0.0         0.0         0.0         0.0         0.0         0.0         0.0         0.0        0.12E+03
   256  SER       2.8         16.         13.         4.4        0.38         0.0         0.0         0.0         8.0         13.         0.0         0.0         3.5         1.4         0.0         0.0         0.0         0.0         0.0         0.0         0.0         0.0         12.         0.0         34.         1.0         0.0         0.0         0.0         0.0         0.0         0.0         0.0         0.0         0.0         0.0         0.0         0.0         0.0        0.11E+03
   257  GLU       2.1         17.         15.         10.         1.1         0.0         0.0         0.0         11.         16.         0.0         0.0         5.2         48.        0.89E-02     4.3         0.0         0.0         0.0         0.0         0.0         0.0         10.         0.0         32.         24.         0.0         0.0         0.0         0.0         0.0         0.0         0.0         0.0         0.0         0.0         0.0         0.0         0.0        0.20E+03
   258  ARG       1.7         11.         5.6         2.5        0.70         0.0         0.0         0.0         5.1         6.3         0.0         0.0         3.3         1.3         3.0         36.         27.         0.0         0.0         0.0         0.0         0.0         7.7         0.0         13.         3.3         0.0         0.0         0.0         0.0         0.0         0.0         0.0         0.0         0.0         0.0         0.0         0.0         0.0        0.13E+03
   259  GLN       1.3         10.         4.7         1.5        0.86         0.0         0.0         0.0         6.0         7.0         0.0         0.0         2.1        0.39        0.43        0.12         0.0         0.0         0.0         0.0         0.0         0.0         12.         0.0         6.0         6.0         0.0         0.0         0.0         0.0         0.0         0.0         0.0         0.0         0.0         0.0         0.0         0.0         0.0         59.    
   260  ILE       3.0         19.         6.3         8.9         1.4         0.0         0.0         0.0         8.3         11.         0.0         0.0         2.9         57.         43.         0.0         0.0         0.0         0.0         0.0         0.0         0.0         11.         0.0         7.3         3.5         0.0         0.0         0.0         0.0         0.0         0.0         0.0         0.0         0.0         0.0         0.0         0.0         0.0        0.18E+03
   261  THR       1.6         13.         5.3         4.6        0.82         0.0         0.0         0.0         5.9         8.8         0.0         0.0         2.9         62.         0.0         0.0         0.0         0.0         0.0         0.0         0.0         0.0         18.         0.0         6.5         11.         0.0         0.0         0.0         0.0         0.0         0.0         0.0         0.0         0.0         0.0         0.0         0.0         0.0        0.14E+03
   262  ILE       2.9         21.         7.5         9.5        0.81         0.0         0.0         0.0         11.         9.3         0.0         0.0         3.6         55.         43.         0.0         0.0         0.0         0.0         0.0         0.0         0.0         14.         0.0         14.         12.         0.0         0.0         0.0         0.0         0.0         0.0         0.0         0.0         0.0         0.0         0.0         0.0         0.0        0.20E+03
   263  TRP       4.3         15.         5.9         4.8        0.68         0.0         0.0         0.0         14.         8.7         0.0         0.0         2.8         8.8         4.3         0.0         0.0         0.0         0.0         0.0         0.0         0.0         8.8         0.0         9.0         24.         0.0         0.0         0.0         0.0         0.0         0.0         0.0         0.0         0.0         0.0         0.0         0.0         0.0        0.11E+03
   264  PHE       1.4         9.2         6.1         3.1         0.0         0.0         0.0         0.0         6.3         8.4         0.0         0.0         2.0         4.7         4.0         0.0         0.0         0.0         0.0         0.0         0.0         0.0         3.6         0.0         5.1         26.         0.0         0.0         0.0         0.0         0.0         0.0         0.0         0.0         0.0         0.0         0.0         0.0         0.0         80.    
   265  GLN       1.1         7.6         4.4         2.5         0.0         0.0         0.0         0.0         4.5         5.1         0.0         0.0         1.9         5.8         43.        0.18         0.0         0.0         0.0         0.0         0.0         0.0         2.7         0.0         4.6         8.2         0.0         0.0         0.0         0.0         0.0         0.0         0.0         0.0         0.0         0.0         0.0         0.0         0.0         91.    
   266  ASN       1.7         5.7         5.5         1.4        0.47         0.0         0.0         0.0         6.5         5.1         0.0         0.0         1.1         27.         14.         0.0         0.0         0.0         0.0         0.0         0.0         0.0         7.8         0.0         4.0         8.4         0.0         0.0         0.0         0.0         0.0         0.0         0.0         0.0         0.0         0.0         0.0         0.0         0.0         89.    
   267  ARG       2.1         6.4         6.0         1.8        0.41E-01     0.0         0.0         0.0         9.5         8.7         0.0         0.0        0.79         32.         20.         44.         43.         0.0         0.0         0.0         0.0         0.0         11.         0.0         5.5         14.         0.0         0.0         0.0         0.0         0.0         0.0         0.0         0.0         0.0         0.0         0.0         0.0         0.0        0.20E+03
   268  ARG       2.1         8.5         5.9         2.6         0.0         0.0         0.0         0.0         5.5         8.2         0.0         0.0         1.3         33.         7.4         38.         43.         0.0         0.0         0.0         0.0         0.0         11.         0.0         5.5         11.         0.0         0.0         0.0         0.0         0.0         0.0         0.0         0.0         0.0         0.0         0.0         0.0         0.0        0.18E+03
   269  VAL       1.0         8.3         4.6         1.5         0.0         0.0         0.0         0.0         4.6         6.9         0.0         0.0         2.6         3.1         0.0         0.0         0.0         0.0         0.0         0.0         0.0         0.0         11.         0.0         5.8         8.3         0.0         0.0         0.0         0.0         0.0         0.0         0.0         0.0         0.0         0.0         0.0         0.0         0.0         57.    
   270  LYS       1.2         14.         5.3        0.80        0.47         0.0         0.0         0.0         14.         7.6         0.0         0.0         4.9        0.81        0.64         22.         21.         0.0         0.0         0.0         0.0         0.0         6.1         0.0         8.0         7.4         0.0         0.0         0.0         0.0         0.0         0.0         0.0         0.0         0.0         0.0         0.0         0.0         0.0        0.11E+03
   271  GLU       1.4         9.4         4.8         2.1        0.15E-01     0.0         0.0         0.0         16.         14.         0.0         0.0         5.7        0.28         2.5         1.7         0.0         0.0         0.0         0.0         0.0         0.0         6.5         0.0         5.0         11.         0.0         0.0         0.0         0.0         0.0         0.0         0.0         0.0         0.0         0.0         0.0         0.0         0.0         79.    
   272  LYS       1.4         7.7         5.2         2.0        0.15E-01     0.0         0.0         0.0         10.         9.9         0.0         0.0         5.8         34.        0.84         1.5         27.         0.0         0.0         0.0         0.0         0.0         7.3         0.0         9.8         3.5         0.0         0.0         0.0         0.0         0.0         0.0         0.0         0.0         0.0         0.0         0.0         0.0         0.0        0.13E+03
   273  LYS       1.3         13.         5.5         2.7         0.0         0.0         0.0         0.0         8.1         11.         0.0         0.0         8.4        0.97        0.55        0.11E-01     22.         0.0         0.0         0.0         0.0         0.0         7.9         0.0         8.9        0.11E-01     0.0         0.0         0.0         0.0         0.0         0.0         0.0         0.0         0.0         0.0         0.0         0.0         0.0         90.    
   274  VAL      0.75         20.         10.         2.9        0.23         0.0         0.0         0.0         6.5         12.         0.0         0.0         7.2         56.         0.0         0.0         0.0         0.0         0.0         0.0         0.0         0.0         13.         0.0         26.         0.0         0.0         0.0         0.0         0.0         0.0         0.0         0.0         0.0         0.0         0.0         0.0         0.0         0.0        0.16E+03
   275  LEU       1.7         16.         16.         7.0        0.67         0.0         0.0         0.0         9.7         15.         0.0         0.0         2.6         45.         33.         0.0         0.0         0.0         0.0         0.0         0.0         0.0         4.6         0.0         15.         0.0         0.0         0.0         0.0         0.0         0.0         0.0         0.0         0.0         0.0         0.0         0.0         0.0         0.0        0.17E+03
   276  ALA      0.77         6.4         4.7         1.2        0.32         0.0         0.0         0.0         10.         12.         0.0         0.0         3.7         0.0         0.0         0.0         0.0         0.0         0.0         0.0         0.0         0.0         3.9         0.0         9.6         0.0         0.0         0.0         0.0         0.0         0.0         0.0         0.0         0.0         0.0         0.0         0.0         0.0         0.0         53.    
   277  LYS       1.1         7.6         4.4         1.9         0.0         0.0         0.0         0.0         9.9         13.         0.0         0.0         6.6         3.1        0.77E-01     28.         23.         0.0         0.0         0.0         0.0         0.0         1.6         0.0         6.8         1.7         0.0         0.0         0.0         0.0         0.0         0.0         0.0         0.0         0.0         0.0         0.0         0.0         0.0        0.11E+03
   278  VAL       1.7         15.         3.2         3.0        0.23         0.0         0.0         0.0         6.7         13.         0.0         0.0         5.7         57.         0.0         0.0         0.0         0.0         0.0         0.0         0.0         0.0         1.2         0.0         18.         0.0         0.0         0.0         0.0         0.0         0.0         0.0         0.0         0.0         0.0         0.0         0.0         0.0         0.0        0.12E+03
   279  LYS      0.94         8.1         6.7         2.2        0.25         0.0         0.0         0.0         6.0         12.         0.0         0.0         3.4         41.         49.        0.36         23.         0.0         0.0         0.0         0.0         0.0        0.73         0.0         46.        0.17         0.0         0.0         0.0         0.0         0.0         0.0         0.0         0.0         0.0         0.0         0.0         0.0         0.0        0.20E+03
   280  ASN      0.49         5.7         13.        0.83        0.33         0.0         0.0         0.0         0.0         0.0         0.0         0.0         1.5         36.         10.         0.0         0.0         0.0         0.0         0.0         0.0         0.0         0.0         0.0        0.20E+03     0.0         0.0         0.0         0.0         0.0         0.0         0.0         0.0         0.0         0.0         0.0         0.0         0.0         0.0        0.27E+03
   281  SER      0.37         3.6         11.         1.2        0.15         0.0         0.0         0.0         0.0         0.0         0.0         0.0         1.2         42.         0.0         0.0         0.0         0.0         0.0         0.0         0.0         0.0         0.0         0.0         94.         0.0         0.0         0.0         0.0         0.0         0.0         0.0         0.0         0.0         0.0         0.0         0.0         0.0         0.0        0.15E+03
   282  ALA      0.39         5.4         18.         1.6         0.0         0.0         0.0         0.0         8.1         13.         0.0         0.0         1.5         0.0         0.0         0.0         0.0         0.0         0.0         0.0         0.0         0.0        0.93         0.0         15.         1.7         0.0         0.0         0.0         0.0         0.0         0.0         0.0         0.0         0.0         0.0         0.0         0.0         0.0         65.    
   283  THR       2.3         20.         7.6         6.4         1.0         0.0         0.0         0.0         5.1         6.6         0.0         0.0         1.1         65.         0.0         0.0         0.0         0.0         0.0         0.0         0.0         0.0        0.46         0.0         8.9        0.17         0.0         0.0         0.0         0.0         0.0         0.0         0.0         0.0         0.0         0.0         0.0         0.0         0.0        0.12E+03
   284  PRO      0.88         28.         6.4        0.87        0.90         0.0         0.0         0.0         2.8         4.3         0.0         0.0        0.40         24.         35.         31.         0.0         0.0         0.0         0.0         0.0         0.0        0.98         0.0         1.4         0.0         0.0         0.0         0.0         0.0         0.0         0.0         0.0         0.0         0.0         0.0         0.0         0.0         0.0        0.14E+03
