# Supplementary material for: Computational Modeling of complete HOXB13 protein for predicting the functional effect of SNPs and the associated role in hereditary prostate cancer
Source: Sci Rep. 2017 Mar 8;7:43830. doi: 10.1038/srep43830 (PMC5363706; doi:10.1038/srep43830)
Supplement: Supplementary Dataset [file srep43830-s1.zip › SR Supplementary Data Files Complete/HOXB13 Modeller/HOXB13 Modeller/hoxb13.V99990006]

# Heavy relative violation of each residue is written to: hoxb13.V99990006
# The profile is NOT normalized by the number of restraints.
# The profiles are smoothed over a window of residues:    1
# The sum of all numbers in the file:   54274.0742
#COLUMNS S S  N N N N N N N N N N N N N N N N N N N N N N N N N N N N N N N N N N N N N N N N 
# RESID  RES            1           2           3           4           5           6           7           8           9          10          11          12          13          14          15          16          17          18          19          20          21          22          23          24          25          26          27          28          29          30          31          32          33          34          35          36          37          38          39     TOTAL

     1  MET       1.6         5.9         3.7        0.39        0.20         0.0         0.0         0.0         28.         26.         0.0         0.0        0.52         33.         34.         30.         0.0         0.0         0.0         0.0         0.0         0.0         0.0         0.0         29.         0.0         0.0         0.0         0.0         0.0         0.0         0.0         0.0         0.0         0.0         0.0         0.0         0.0         0.0        0.19E+03
     2  GLU       2.7         8.9         11.         1.3        0.25         0.0         0.0         0.0         0.0         0.0         0.0         0.0         1.2         39.        0.21         24.         0.0         0.0         0.0         0.0         0.0         0.0         0.0         0.0        0.17E+03     0.0         0.0         0.0         0.0         0.0         0.0         0.0         0.0         0.0         0.0         0.0         0.0         0.0         0.0        0.26E+03
     3  PRO       2.4         28.         6.6        0.67        0.42E-01     0.0         0.0         0.0         0.0         0.0         0.0         0.0        0.80         5.3         3.0         1.3         0.0         0.0         0.0         0.0         0.0         0.0         0.0         0.0         57.         0.0         0.0         0.0         0.0         0.0         0.0         0.0         0.0         0.0         0.0         0.0         0.0         0.0         0.0        0.11E+03
     4  GLY       1.7         4.3         1.3        0.53E-01     0.0         0.0         0.0         0.0         0.0         0.0         0.0         0.0        0.36         0.0         0.0         0.0         0.0         0.0         0.0         0.0         0.0         0.0         0.0         0.0        0.14E+03     0.0         0.0         0.0         0.0         0.0         0.0         0.0         0.0         0.0         0.0         0.0         0.0         0.0         0.0        0.15E+03
     5  ASN       1.8         4.1         9.3         1.2        0.49E-01     0.0         0.0         0.0         0.0         0.0         0.0         0.0        0.40         34.         12.         0.0         0.0         0.0         0.0         0.0         0.0         0.0         0.0         0.0        0.20E+03     0.0         0.0         0.0         0.0         0.0         0.0         0.0         0.0         0.0         0.0         0.0         0.0         0.0         0.0        0.26E+03
     6  TYR       2.1         9.4         12.         2.2        0.29         0.0         0.0         0.0         0.0         0.0         0.0         0.0        0.89         53.         1.8         0.0         0.0         0.0         0.0         0.0         0.0         0.0         0.0         0.0        0.25E+03     0.0         0.0         0.0         0.0         0.0         0.0         0.0         0.0         0.0         0.0         0.0         0.0         0.0         0.0        0.33E+03
     7  ALA       1.0         3.0         10.        0.96         0.0         0.0         0.0         0.0         0.0         0.0         0.0         0.0        0.80         0.0         0.0         0.0         0.0         0.0         0.0         0.0         0.0         0.0         0.0         0.0        0.26E+03     0.0         0.0         0.0         0.0         0.0         0.0         0.0         0.0         0.0         0.0         0.0         0.0         0.0         0.0        0.28E+03
     8  THR      0.90         3.5         9.8         1.5         0.0         0.0         0.0         0.0         0.0         0.0         0.0         0.0        0.59         65.         0.0         0.0         0.0         0.0         0.0         0.0         0.0         0.0         0.0         0.0        0.23E+03     0.0         0.0         0.0         0.0         0.0         0.0         0.0         0.0         0.0         0.0         0.0         0.0         0.0         0.0        0.31E+03
     9  LEU      0.89         7.1         8.2         4.6         0.0         0.0         0.0         0.0         0.0         0.0         0.0         0.0        0.58        0.71        0.47E-01     0.0         0.0         0.0         0.0         0.0         0.0         0.0         0.0         0.0        0.22E+03     0.0         0.0         0.0         0.0         0.0         0.0         0.0         0.0         0.0         0.0         0.0         0.0         0.0         0.0        0.24E+03
    10  ASP      0.67         2.6         8.9         1.2        0.54E-01     0.0         0.0         0.0         0.0         0.0         0.0         0.0        0.91         40.         2.0         0.0         0.0         0.0         0.0         0.0         0.0         0.0         0.0         0.0        0.15E+03     0.0         0.0         0.0         0.0         0.0         0.0         0.0         0.0         0.0         0.0         0.0         0.0         0.0         0.0        0.21E+03
    11  GLY      0.24         1.6         1.7        0.21        0.54E-01     0.0         0.0         0.0         0.0         0.0         0.0         0.0         1.3         0.0         0.0         0.0         0.0         0.0         0.0         0.0         0.0         0.0         0.0         0.0        0.10E+03     0.0         0.0         0.0         0.0         0.0         0.0         0.0         0.0         0.0         0.0         0.0         0.0         0.0         0.0        0.11E+03
    12  ALA      0.26         1.3         11.        0.75         0.0         0.0         0.0         0.0         0.0         0.0         0.0         0.0         1.2         0.0         0.0         0.0         0.0         0.0         0.0         0.0         0.0         0.0         0.0         0.0        0.24E+03     0.0         0.0         0.0         0.0         0.0         0.0         0.0         0.0         0.0         0.0         0.0         0.0         0.0         0.0        0.25E+03
    13  LYS      0.21         1.9         10.         1.1         0.0         0.0         0.0         0.0         0.0         0.0         0.0         0.0         1.1         35.         37.         16.         25.         0.0         0.0         0.0         0.0         0.0         0.0         0.0        0.18E+03     0.0         0.0         0.0         0.0         0.0         0.0         0.0         0.0         0.0         0.0         0.0         0.0         0.0         0.0        0.31E+03
    14  ASP      0.37         2.5         11.         2.1        0.18         0.0         0.0         0.0         0.0         0.0         0.0         0.0        0.78         50.         2.4         0.0         0.0         0.0         0.0         0.0         0.0         0.0         0.0         0.0        0.14E+03     0.0         0.0         0.0         0.0         0.0         0.0         0.0         0.0         0.0         0.0         0.0         0.0         0.0         0.0        0.20E+03
    15  ILE      0.43         2.3         12.         3.4        0.20         0.0         0.0         0.0         0.0         0.0         0.0         0.0        0.53         53.        0.64         0.0         0.0         0.0         0.0         0.0         0.0         0.0         0.0         0.0         50.         0.0         0.0         0.0         0.0         0.0         0.0         0.0         0.0         0.0         0.0         0.0         0.0         0.0         0.0        0.12E+03
    16  GLU      0.23         1.5         9.1         1.4         0.0         0.0         0.0         0.0         0.0         0.0         0.0         0.0        0.61         38.        0.30         24.         0.0         0.0         0.0         0.0         0.0         0.0         0.0         0.0        0.19E+03     0.0         0.0         0.0         0.0         0.0         0.0         0.0         0.0         0.0         0.0         0.0         0.0         0.0         0.0        0.26E+03
    17  GLY      0.17         1.1        0.89E-01    0.43        0.59E-01     0.0         0.0         0.0         0.0         0.0         0.0         0.0        0.79         0.0         0.0         0.0         0.0         0.0         0.0         0.0         0.0         0.0         0.0         0.0        0.14E+03     0.0         0.0         0.0         0.0         0.0         0.0         0.0         0.0         0.0         0.0         0.0         0.0         0.0         0.0        0.14E+03
    18  LEU      0.47         5.7         7.1         4.7         0.0         0.0         0.0         0.0         0.0         0.0         0.0         0.0        0.40        0.30         38.         0.0         0.0         0.0         0.0         0.0         0.0         0.0         0.0         0.0        0.19E+03     0.0         0.0         0.0         0.0         0.0         0.0         0.0         0.0         0.0         0.0         0.0         0.0         0.0         0.0        0.25E+03
    19  LEU      0.44         7.3         6.4         4.7        0.59E-01     0.0         0.0         0.0         0.0         0.0         0.0         0.0        0.56         1.1         38.         0.0         0.0         0.0         0.0         0.0         0.0         0.0         0.0         0.0        0.20E+03     0.0         0.0         0.0         0.0         0.0         0.0         0.0         0.0         0.0         0.0         0.0         0.0         0.0         0.0        0.26E+03
    20  GLY      0.10         1.3        0.11E-01    0.30         0.0         0.0         0.0         0.0         0.0         0.0         0.0         0.0        0.69         0.0         0.0         0.0         0.0         0.0         0.0         0.0         0.0         0.0         0.0         0.0        0.17E+03     0.0         0.0         0.0         0.0         0.0         0.0         0.0         0.0         0.0         0.0         0.0         0.0         0.0         0.0        0.17E+03
    21  ALA      0.25         1.2         5.1         1.4         0.0         0.0         0.0         0.0         0.0         0.0         0.0         0.0        0.39         0.0         0.0         0.0         0.0         0.0         0.0         0.0         0.0         0.0         0.0         0.0        0.19E+03     0.0         0.0         0.0         0.0         0.0         0.0         0.0         0.0         0.0         0.0         0.0         0.0         0.0         0.0        0.20E+03
    22  GLY      0.35         1.6         0.0        0.23         0.0         0.0         0.0         0.0         0.0         0.0         0.0         0.0        0.16         0.0         0.0         0.0         0.0         0.0         0.0         0.0         0.0         0.0         0.0         0.0         89.         0.0         0.0         0.0         0.0         0.0         0.0         0.0         0.0         0.0         0.0         0.0         0.0         0.0         0.0         92.    
    23  GLY      0.49         1.8         0.0        0.55E-01     0.0         0.0         0.0         0.0         0.0         0.0         0.0         0.0        0.11         0.0         0.0         0.0         0.0         0.0         0.0         0.0         0.0         0.0         0.0         0.0         71.         0.0         0.0         0.0         0.0         0.0         0.0         0.0         0.0         0.0         0.0         0.0         0.0         0.0         0.0         73.    
    24  GLY      0.58         1.8        0.45        0.18E-01     0.0         0.0         0.0         0.0         0.0         0.0         0.0         0.0        0.19         0.0         0.0         0.0         0.0         0.0         0.0         0.0         0.0         0.0         0.0         0.0        0.10E+03     0.0         0.0         0.0         0.0         0.0         0.0         0.0         0.0         0.0         0.0         0.0         0.0         0.0         0.0        0.11E+03
    25  ARG      0.78         3.5         11.        0.93         0.0         0.0         0.0         0.0         0.0         0.0         0.0         0.0        0.73         31.         28.         36.         27.         0.0         0.0         0.0         0.0         0.0         0.0         0.0        0.12E+03     0.0         0.0         0.0         0.0         0.0         0.0         0.0         0.0         0.0         0.0         0.0         0.0         0.0         0.0        0.26E+03
    26  ASN      0.79         7.6         5.3         1.4         0.0         0.0         0.0         0.0         0.0         0.0         0.0         0.0         4.0        0.92         1.6         0.0         0.0         0.0         0.0         0.0         0.0         0.0         0.0         0.0         50.         0.0         0.0         0.0         0.0         0.0         0.0         0.0         0.0         0.0         0.0         0.0         0.0         0.0         0.0         71.    
    27  LEU       1.3         13.         8.1         5.2         0.0         0.0         0.0         0.0         0.0         0.0         0.0         0.0         4.7         45.         38.         0.0         0.0         0.0         0.0         0.0         0.0         0.0         0.0         0.0        0.15E+03     0.0         0.0         0.0         0.0         0.0         0.0         0.0         0.0         0.0         0.0         0.0         0.0         0.0         0.0        0.27E+03
    28  VAL       1.5         6.4         12.         1.5         0.0         0.0         0.0         0.0         0.0         0.0         0.0         0.0         1.6         54.         0.0         0.0         0.0         0.0         0.0         0.0         0.0         0.0         0.0         0.0         66.         0.0         0.0         0.0         0.0         0.0         0.0         0.0         0.0         0.0         0.0         0.0         0.0         0.0         0.0        0.14E+03
    29  ALA       1.5         4.7         13.         1.2         0.0         0.0         0.0         0.0         0.0         0.0         0.0         0.0         1.2         0.0         0.0         0.0         0.0         0.0         0.0         0.0         0.0         0.0         0.0         0.0        0.25E+03     0.0         0.0         0.0         0.0         0.0         0.0         0.0         0.0         0.0         0.0         0.0         0.0         0.0         0.0        0.27E+03
    30  HIS       2.5         6.3         13.         1.6         0.0         0.0         0.0         0.0         0.0         0.0         0.0         0.0         1.2         40.         31.         0.0         0.0         0.0         0.0         0.0         0.0         0.0         0.0         0.0        0.23E+03     0.0         0.0         0.0         0.0         0.0         0.0         0.0         0.0         0.0         0.0         0.0         0.0         0.0         0.0        0.33E+03
    31  SER       1.7         6.8         12.         1.5         0.0         0.0         0.0         0.0         0.0         0.0         0.0         0.0         1.0        0.35         0.0         0.0         0.0         0.0         0.0         0.0         0.0         0.0         0.0         0.0        0.10E+03     0.0         0.0         0.0         0.0         0.0         0.0         0.0         0.0         0.0         0.0         0.0         0.0         0.0         0.0        0.13E+03
    32  PRO       2.1         25.         7.4         1.2         0.0         0.0         0.0         0.0         0.0         0.0         0.0         0.0         2.1         23.         35.         33.         0.0         0.0         0.0         0.0         0.0         0.0         0.0         0.0         45.         0.0         0.0         0.0         0.0         0.0         0.0         0.0         0.0         0.0         0.0         0.0         0.0         0.0         0.0        0.18E+03
    33  LEU       2.1         9.5         13.         4.2         0.0         0.0         0.0         0.0         0.0         0.0         0.0         0.0         2.2        0.77E-02    0.47E-01     0.0         0.0         0.0         0.0         0.0         0.0         0.0         0.0         0.0        0.17E+03     0.0         0.0         0.0         0.0         0.0         0.0         0.0         0.0         0.0         0.0         0.0         0.0         0.0         0.0        0.21E+03
    34  THR       2.2         5.5         13.         1.0        0.11         0.0         0.0         0.0         0.0         0.0         0.0         0.0         1.4         70.         0.0         0.0         0.0         0.0         0.0         0.0         0.0         0.0         0.0         0.0        0.20E+03     0.0         0.0         0.0         0.0         0.0         0.0         0.0         0.0         0.0         0.0         0.0         0.0         0.0         0.0        0.29E+03
    35  SER       2.4         8.6         9.7         2.2        0.39         0.0         0.0         0.0         17.         37.         0.0         0.0         2.3         5.0         0.0         0.0         0.0         0.0         0.0         0.0         0.0         0.0         7.4         0.0         61.         0.0         0.0         0.0         0.0         0.0         0.0         0.0         0.0         0.0         0.0         0.0         0.0         0.0         0.0        0.15E+03
    36  HIS       2.4         27.         6.1         2.3         1.5         0.0         0.0         0.0         20.         27.         0.0         0.0         3.5         2.5         1.6         0.0         0.0         0.0         0.0         0.0         0.0         0.0         7.4         0.0        0.12E+03     0.0         0.0         0.0         0.0         0.0         0.0         0.0         0.0         0.0         0.0         0.0         0.0         0.0         0.0        0.22E+03
    37  PRO       2.1         31.         4.5         3.2         1.6         0.0         0.0         0.0         0.0         0.0         0.0         0.0         3.9        0.71        0.65         5.4         0.0         0.0         0.0         0.0         0.0         0.0         0.0         0.0         58.         0.0         0.0         0.0         0.0         0.0         0.0         0.0         0.0         0.0         0.0         0.0         0.0         0.0         0.0        0.11E+03
    38  ALA      0.79         5.9         9.3         2.4        0.46         0.0         0.0         0.0         0.0         0.0         0.0         0.0         3.6         0.0         0.0         0.0         0.0         0.0         0.0         0.0         0.0         0.0         0.0         0.0        0.21E+03     0.0         0.0         0.0         0.0         0.0         0.0         0.0         0.0         0.0         0.0         0.0         0.0         0.0         0.0        0.23E+03
    39  ALA      0.66         12.         14.         3.3        0.26         0.0         0.0         0.0         0.0         0.0         0.0         0.0         2.2         0.0         0.0         0.0         0.0         0.0         0.0         0.0         0.0         0.0         0.0         0.0        0.23E+03     0.0         0.0         0.0         0.0         0.0         0.0         0.0         0.0         0.0         0.0         0.0         0.0         0.0         0.0        0.26E+03
    40  PRO       1.6         29.         9.1         1.8        0.11E-01     0.0         0.0         0.0         0.0         0.0         0.0         0.0         1.6         9.5         5.6        0.20         0.0         0.0         0.0         0.0         0.0         0.0         0.0         0.0         69.         0.0         0.0         0.0         0.0         0.0         0.0         0.0         0.0         0.0         0.0         0.0         0.0         0.0         0.0        0.13E+03
    41  THR       1.2         9.6         9.9         1.2        0.50         0.0         0.0         0.0         0.0         0.0         0.0         0.0         1.7         3.2         0.0         0.0         0.0         0.0         0.0         0.0         0.0         0.0         0.0         0.0        0.19E+03     0.0         0.0         0.0         0.0         0.0         0.0         0.0         0.0         0.0         0.0         0.0         0.0         0.0         0.0        0.21E+03
    42  LEU      0.86         12.         1.6         5.0        0.92         0.0         0.0         0.0         0.0         0.0         0.0         0.0         2.1        0.47         37.         0.0         0.0         0.0         0.0         0.0         0.0         0.0         0.0         0.0        0.13E+03     0.0         0.0         0.0         0.0         0.0         0.0         0.0         0.0         0.0         0.0         0.0         0.0         0.0         0.0        0.19E+03
    43  MET       1.5         12.         8.0        0.68         1.2         0.0         0.0         0.0         17.         35.         0.0         0.0         4.8         34.         5.5         31.         0.0         0.0         0.0         0.0         0.0         0.0         0.0         0.0         26.         1.6         0.0         0.0         0.0         0.0         0.0         0.0         0.0         0.0         0.0         0.0         0.0         0.0         0.0        0.18E+03
    44  PRO       1.1         35.         10.        0.50        0.86         0.0         0.0         0.0         0.0         0.0         0.0         0.0         3.8         1.2         1.4         4.0         0.0         0.0         0.0         0.0         0.0         0.0         0.0         0.0         49.         0.0         0.0         0.0         0.0         0.0         0.0         0.0         0.0         0.0         0.0         0.0         0.0         0.0         0.0        0.11E+03
    45  ALA      0.31         8.6         11.        0.57         0.0         0.0         0.0         0.0         0.0         0.0         0.0         0.0        0.67         0.0         0.0         0.0         0.0         0.0         0.0         0.0         0.0         0.0         0.0         0.0        0.22E+03     0.0         0.0         0.0         0.0         0.0         0.0         0.0         0.0         0.0         0.0         0.0         0.0         0.0         0.0        0.25E+03
    46  VAL      0.34         4.0         5.7         2.2        0.10         0.0         0.0         0.0         0.0         0.0         0.0         0.0         1.1         57.         0.0         0.0         0.0         0.0         0.0         0.0         0.0         0.0         0.0         0.0         67.         0.0         0.0         0.0         0.0         0.0         0.0         0.0         0.0         0.0         0.0         0.0         0.0         0.0         0.0        0.14E+03
    47  ASN      0.58         3.9         13.         1.2        0.18         0.0         0.0         0.0         0.0         0.0         0.0         0.0        0.91         34.         1.3         0.0         0.0         0.0         0.0         0.0         0.0         0.0         0.0         0.0        0.12E+03     0.0         0.0         0.0         0.0         0.0         0.0         0.0         0.0         0.0         0.0         0.0         0.0         0.0         0.0        0.18E+03
    48  TYR      0.83         8.0         8.3         3.2        0.19         0.0         0.0         0.0         0.0         0.0         0.0         0.0         1.1         2.3        0.10         0.0         0.0         0.0         0.0         0.0         0.0         0.0         0.0         0.0        0.18E+03     0.0         0.0         0.0         0.0         0.0         0.0         0.0         0.0         0.0         0.0         0.0         0.0         0.0         0.0        0.20E+03
    49  ALA       2.1         20.         5.5        0.78         1.2         0.0         0.0         0.0         0.0         0.0         0.0         0.0         2.2         0.0         0.0         0.0         0.0         0.0         0.0         0.0         0.0         0.0         0.0         0.0         34.         0.0         0.0         0.0         0.0         0.0         0.0         0.0         0.0         0.0         0.0         0.0         0.0         0.0         0.0         66.    
    50  PRO       1.9         33.         8.2         1.9         1.2         0.0         0.0         0.0         0.0         0.0         0.0         0.0         1.6        0.53E-01    0.85         4.7         0.0         0.0         0.0         0.0         0.0         0.0         0.0         0.0         11.         0.0         0.0         0.0         0.0         0.0         0.0         0.0         0.0         0.0         0.0         0.0         0.0         0.0         0.0         65.    
    51  LEU       1.0         10.         12.         5.6        0.48         0.0         0.0         0.0         22.         36.         0.0         0.0         1.3         64.         51.         0.0         0.0         0.0         0.0         0.0         0.0         0.0         0.0         0.0         50.         3.4         0.0         0.0         0.0         0.0         0.0         0.0         0.0         0.0         0.0         0.0         0.0         0.0         0.0        0.26E+03
    52  ASP      0.39         4.2         8.6         1.2        0.28         0.0         0.0         0.0         0.0         0.0         0.0         0.0         1.2         37.         2.5         0.0         0.0         0.0         0.0         0.0         0.0         0.0         0.0         0.0        0.14E+03     0.0         0.0         0.0         0.0         0.0         0.0         0.0         0.0         0.0         0.0         0.0         0.0         0.0         0.0        0.19E+03
    53  LEU      0.55         11.         4.8         4.4        0.20         0.0         0.0         0.0         0.0         0.0         0.0         0.0        0.45         44.         37.         0.0         0.0         0.0         0.0         0.0         0.0         0.0         0.0         0.0        0.15E+03     0.0         0.0         0.0         0.0         0.0         0.0         0.0         0.0         0.0         0.0         0.0         0.0         0.0         0.0        0.25E+03
    54  PRO       1.2         28.         4.8         2.2        0.11         0.0         0.0         0.0         0.0         0.0         0.0         0.0         2.4         25.         35.         29.         0.0         0.0         0.0         0.0         0.0         0.0         0.0         0.0         32.         0.0         0.0         0.0         0.0         0.0         0.0         0.0         0.0         0.0         0.0         0.0         0.0         0.0         0.0        0.16E+03
    55  GLY      0.24         5.4        0.16E-01    0.28         0.0         0.0         0.0         0.0         0.0         0.0         0.0         0.0         2.2         0.0         0.0         0.0         0.0         0.0         0.0         0.0         0.0         0.0         0.0         0.0         63.         0.0         0.0         0.0         0.0         0.0         0.0         0.0         0.0         0.0         0.0         0.0         0.0         0.0         0.0         71.    
    56  SER      0.27         4.9         6.4         1.3        0.95E-01     0.0         0.0         0.0         0.0         0.0         0.0         0.0        0.75         41.         0.0         0.0         0.0         0.0         0.0         0.0         0.0         0.0         0.0         0.0        0.11E+03     0.0         0.0         0.0         0.0         0.0         0.0         0.0         0.0         0.0         0.0         0.0         0.0         0.0         0.0        0.17E+03
    57  ALA      0.47         5.0         8.5         1.6        0.58         0.0         0.0         0.0         0.0         0.0         0.0         0.0        0.78         0.0         0.0         0.0         0.0         0.0         0.0         0.0         0.0         0.0         0.0         0.0        0.22E+03     0.0         0.0         0.0         0.0         0.0         0.0         0.0         0.0         0.0         0.0         0.0         0.0         0.0         0.0        0.24E+03
    58  GLU       2.6         17.         18.         2.9         1.1         0.0         0.0         0.0         24.         43.         0.0         0.0        0.60         29.         30.         1.8         0.0         0.0         0.0         0.0         0.0         0.0         0.0         0.0        0.18E+03     1.7         0.0         0.0         0.0         0.0         0.0         0.0         0.0         0.0         0.0         0.0         0.0         0.0         0.0        0.35E+03
    59  PRO      0.95         31.         6.7         1.1        0.59         0.0         0.0         0.0         0.0         0.0         0.0         0.0         2.1         24.         35.         33.         0.0         0.0         0.0         0.0         0.0         0.0         0.0         0.0         32.         0.0         0.0         0.0         0.0         0.0         0.0         0.0         0.0         0.0         0.0         0.0         0.0         0.0         0.0        0.17E+03
    60  PRO       1.2         26.         6.4        0.64         0.0         0.0         0.0         0.0         0.0         0.0         0.0         0.0         2.1         6.1         3.5         1.1         0.0         0.0         0.0         0.0         0.0         0.0         0.0         0.0         34.         0.0         0.0         0.0         0.0         0.0         0.0         0.0         0.0         0.0         0.0         0.0         0.0         0.0         0.0         82.    
    61  LYS      0.91         5.9         7.6         2.1         0.0         0.0         0.0         0.0         0.0         0.0         0.0         0.0        0.85         39.         49.         26.         20.         0.0         0.0         0.0         0.0         0.0         0.0         0.0        0.18E+03     0.0         0.0         0.0         0.0         0.0         0.0         0.0         0.0         0.0         0.0         0.0         0.0         0.0         0.0        0.33E+03
    62  GLN      0.62         7.6         9.8         2.2         0.0         0.0         0.0         0.0         0.0         0.0         0.0         0.0        0.61         1.4         1.2         9.3         0.0         0.0         0.0         0.0         0.0         0.0         0.0         0.0        0.20E+03     0.0         0.0         0.0         0.0         0.0         0.0         0.0         0.0         0.0         0.0         0.0         0.0         0.0         0.0        0.24E+03
    63  CYS      0.55         6.5         12.         1.5         0.0         0.0         0.0         0.0         0.0         0.0         0.0         0.0         2.0        0.31         0.0         0.0         0.0         0.0         0.0         0.0         0.0         0.0         0.0         0.0         61.         0.0         0.0         0.0         0.0         0.0         0.0         0.0         0.0         0.0         0.0         0.0         0.0         0.0         0.0         84.    
    64  HIS       1.4         11.         9.4         3.7         0.0         0.0         0.0         0.0         0.0         0.0         0.0         0.0         2.0         7.0         31.         0.0         0.0         0.0         0.0         0.0         0.0         0.0         0.0         0.0        0.17E+03     0.0         0.0         0.0         0.0         0.0         0.0         0.0         0.0         0.0         0.0         0.0         0.0         0.0         0.0        0.24E+03
    65  PRO      0.68         28.         4.7         1.2        0.34E-01     0.0         0.0         0.0         0.0         0.0         0.0         0.0         1.5         24.         35.         32.         0.0         0.0         0.0         0.0         0.0         0.0         0.0         0.0        0.10E+03     0.0         0.0         0.0         0.0         0.0         0.0         0.0         0.0         0.0         0.0         0.0         0.0         0.0         0.0        0.23E+03
    66  CYS      0.40         6.9         7.6         1.8         0.0         0.0         0.0         0.0         0.0         0.0         0.0         0.0         1.9        0.35         0.0         0.0         0.0         0.0         0.0         0.0         0.0         0.0         0.0         0.0         25.         0.0         0.0         0.0         0.0         0.0         0.0         0.0         0.0         0.0         0.0         0.0         0.0         0.0         0.0         44.    
    67  PRO      0.35         25.         5.3         1.0        0.34E-01     0.0         0.0         0.0         0.0         0.0         0.0         0.0         1.1         23.         35.         33.         0.0         0.0         0.0         0.0         0.0         0.0         0.0         0.0         24.         0.0         0.0         0.0         0.0         0.0         0.0         0.0         0.0         0.0         0.0         0.0         0.0         0.0         0.0        0.15E+03
    68  GLY      0.10         2.0        0.51        0.22         0.0         0.0         0.0         0.0         0.0         0.0         0.0         0.0         1.1         0.0         0.0         0.0         0.0         0.0         0.0         0.0         0.0         0.0         0.0         0.0         85.         0.0         0.0         0.0         0.0         0.0         0.0         0.0         0.0         0.0         0.0         0.0         0.0         0.0         0.0         89.    
    69  VAL      0.25         4.7         8.5         1.6         0.0         0.0         0.0         0.0         0.0         0.0         0.0         0.0        0.73         58.         0.0         0.0         0.0         0.0         0.0         0.0         0.0         0.0         0.0         0.0         19.         0.0         0.0         0.0         0.0         0.0         0.0         0.0         0.0         0.0         0.0         0.0         0.0         0.0         0.0         93.    
    70  PRO      0.55         25.         6.9         1.1         0.0         0.0         0.0         0.0         0.0         0.0         0.0         0.0         1.0         24.         35.         31.         0.0         0.0         0.0         0.0         0.0         0.0         0.0         0.0         36.         0.0         0.0         0.0         0.0         0.0         0.0         0.0         0.0         0.0         0.0         0.0         0.0         0.0         0.0        0.16E+03
    71  GLN      0.51         7.1         8.7         1.8         0.0         0.0         0.0         0.0         0.0         0.0         0.0         0.0         1.3         37.         33.        0.32         0.0         0.0         0.0         0.0         0.0         0.0         0.0         0.0        0.20E+03     0.0         0.0         0.0         0.0         0.0         0.0         0.0         0.0         0.0         0.0         0.0         0.0         0.0         0.0        0.28E+03
    72  GLY      0.14         4.3         1.0        0.28         0.0         0.0         0.0         0.0         0.0         0.0         0.0         0.0         1.2         0.0         0.0         0.0         0.0         0.0         0.0         0.0         0.0         0.0         0.0         0.0        0.15E+03     0.0         0.0         0.0         0.0         0.0         0.0         0.0         0.0         0.0         0.0         0.0         0.0         0.0         0.0        0.16E+03
    73  THR      0.17         2.4         10.         1.1        0.23E-02     0.0         0.0         0.0         0.0         0.0         0.0         0.0         1.5         67.         0.0         0.0         0.0         0.0         0.0         0.0         0.0         0.0         0.0         0.0        0.20E+03     0.0         0.0         0.0         0.0         0.0         0.0         0.0         0.0         0.0         0.0         0.0         0.0         0.0         0.0        0.28E+03
    74  SER      0.14         4.5         9.9         1.7         0.0         0.0         0.0         0.0         0.0         0.0         0.0         0.0         1.6        0.94E-01     0.0         0.0         0.0         0.0         0.0         0.0         0.0         0.0         0.0         0.0        0.14E+03     0.0         0.0         0.0         0.0         0.0         0.0         0.0         0.0         0.0         0.0         0.0         0.0         0.0         0.0        0.16E+03
    75  PRO      0.77         26.         6.8         1.3         0.0         0.0         0.0         0.0         0.0         0.0         0.0         0.0         1.2         6.9         4.0        0.85         0.0         0.0         0.0         0.0         0.0         0.0         0.0         0.0         53.         0.0         0.0         0.0         0.0         0.0         0.0         0.0         0.0         0.0         0.0         0.0         0.0         0.0         0.0        0.10E+03
    76  ALA      0.15         5.2         10.         1.4         0.0         0.0         0.0         0.0         0.0         0.0         0.0         0.0        0.98         0.0         0.0         0.0         0.0         0.0         0.0         0.0         0.0         0.0         0.0         0.0        0.17E+03     0.0         0.0         0.0         0.0         0.0         0.0         0.0         0.0         0.0         0.0         0.0         0.0         0.0         0.0        0.18E+03
    77  PRO      0.90         27.         7.7         1.1         0.0         0.0         0.0         0.0         0.0         0.0         0.0         0.0         1.7         6.3         3.6        0.98         0.0         0.0         0.0         0.0         0.0         0.0         0.0         0.0         36.         0.0         0.0         0.0         0.0         0.0         0.0         0.0         0.0         0.0         0.0         0.0         0.0         0.0         0.0         85.    
    78  VAL      0.43         5.1         10.         1.9         0.0         0.0         0.0         0.0         0.0         0.0         0.0         0.0         1.6         58.         0.0         0.0         0.0         0.0         0.0         0.0         0.0         0.0         0.0         0.0         4.8         0.0         0.0         0.0         0.0         0.0         0.0         0.0         0.0         0.0         0.0         0.0         0.0         0.0         0.0         82.    
    79  PRO       1.1         27.         7.9         1.5         0.0         0.0         0.0         0.0         0.0         0.0         0.0         0.0         1.3         6.7         3.8        0.89         0.0         0.0         0.0         0.0         0.0         0.0         0.0         0.0         40.         0.0         0.0         0.0         0.0         0.0         0.0         0.0         0.0         0.0         0.0         0.0         0.0         0.0         0.0         91.    
    80  TYR       1.0         8.8         11.         1.5         0.0         0.0         0.0         0.0         0.0         0.0         0.0         0.0         1.3         49.        0.44         0.0         0.0         0.0         0.0         0.0         0.0         0.0         0.0         0.0        0.21E+03     0.0         0.0         0.0         0.0         0.0         0.0         0.0         0.0         0.0         0.0         0.0         0.0         0.0         0.0        0.28E+03
    81  GLY      0.90         3.7         1.2        0.21         0.0         0.0         0.0         0.0         0.0         0.0         0.0         0.0        0.78         0.0         0.0         0.0         0.0         0.0         0.0         0.0         0.0         0.0         0.0         0.0        0.14E+03     0.0         0.0         0.0         0.0         0.0         0.0         0.0         0.0         0.0         0.0         0.0         0.0         0.0         0.0        0.15E+03
    82  TYR       1.2         7.0         12.         2.1        0.38E-01     0.0         0.0         0.0         0.0         0.0         0.0         0.0        0.62         49.         1.5         0.0         0.0         0.0         0.0         0.0         0.0         0.0         0.0         0.0        0.24E+03     0.0         0.0         0.0         0.0         0.0         0.0         0.0         0.0         0.0         0.0         0.0         0.0         0.0         0.0        0.31E+03
    83  PHE       1.6         6.2         10.         1.3        0.38E-01     0.0         0.0         0.0         0.0         0.0         0.0         0.0        0.37         45.        0.37         0.0         0.0         0.0         0.0         0.0         0.0         0.0         0.0         0.0        0.22E+03     0.0         0.0         0.0         0.0         0.0         0.0         0.0         0.0         0.0         0.0         0.0         0.0         0.0         0.0        0.28E+03
    84  GLY      0.56        0.73         0.0        0.14         0.0         0.0         0.0         0.0         0.0         0.0         0.0         0.0        0.37         0.0         0.0         0.0         0.0         0.0         0.0         0.0         0.0         0.0         0.0         0.0        0.12E+03     0.0         0.0         0.0         0.0         0.0         0.0         0.0         0.0         0.0         0.0         0.0         0.0         0.0         0.0        0.13E+03
    85  GLY      0.52        0.97         0.0        0.30E-01     0.0         0.0         0.0         0.0         0.0         0.0         0.0         0.0        0.37         0.0         0.0         0.0         0.0         0.0         0.0         0.0         0.0         0.0         0.0         0.0        0.11E+03     0.0         0.0         0.0         0.0         0.0         0.0         0.0         0.0         0.0         0.0         0.0         0.0         0.0         0.0        0.11E+03
    86  GLY      0.48         1.4        0.96        0.98E-02     0.0         0.0         0.0         0.0         0.0         0.0         0.0         0.0        0.49         0.0         0.0         0.0         0.0         0.0         0.0         0.0         0.0         0.0         0.0         0.0        0.13E+03     0.0         0.0         0.0         0.0         0.0         0.0         0.0         0.0         0.0         0.0         0.0         0.0         0.0         0.0        0.13E+03
    87  TYR       1.0         6.9         12.         1.7         0.0         0.0         0.0         0.0         0.0         0.0         0.0         0.0         1.1         49.        0.27         0.0         0.0         0.0         0.0         0.0         0.0         0.0         0.0         0.0        0.20E+03     0.0         0.0         0.0         0.0         0.0         0.0         0.0         0.0         0.0         0.0         0.0         0.0         0.0         0.0        0.28E+03
    88  TYR      0.65         7.1         13.         1.9         0.0         0.0         0.0         0.0         0.0         0.0         0.0         0.0        0.91         49.        0.60         0.0         0.0         0.0         0.0         0.0         0.0         0.0         0.0         0.0        0.21E+03     0.0         0.0         0.0         0.0         0.0         0.0         0.0         0.0         0.0         0.0         0.0         0.0         0.0         0.0        0.28E+03
    89  SER      0.43         2.8         11.         1.1         0.0         0.0         0.0         0.0         0.0         0.0         0.0         0.0        0.98        0.71E-01     0.0         0.0         0.0         0.0         0.0         0.0         0.0         0.0         0.0         0.0        0.14E+03     0.0         0.0         0.0         0.0         0.0         0.0         0.0         0.0         0.0         0.0         0.0         0.0         0.0         0.0        0.16E+03
    90  CYS      0.37         2.7         11.         1.0         0.0         0.0         0.0         0.0         0.0         0.0         0.0         0.0         1.1         38.         0.0         0.0         0.0         0.0         0.0         0.0         0.0         0.0         0.0         0.0         44.         0.0         0.0         0.0         0.0         0.0         0.0         0.0         0.0         0.0         0.0         0.0         0.0         0.0         0.0         98.    
    91  ARG      0.57         3.1         12.         1.2        0.24E-01     0.0         0.0         0.0         0.0         0.0         0.0         0.0         1.3         35.         27.        0.61E-01     44.         0.0         0.0         0.0         0.0         0.0         0.0         0.0        0.13E+03     0.0         0.0         0.0         0.0         0.0         0.0         0.0         0.0         0.0         0.0         0.0         0.0         0.0         0.0        0.26E+03
    92  VAL      0.41         2.4         12.         1.3         0.0         0.0         0.0         0.0         0.0         0.0         0.0         0.0         1.7        0.19         0.0         0.0         0.0         0.0         0.0         0.0         0.0         0.0         0.0         0.0         46.         0.0         0.0         0.0         0.0         0.0         0.0         0.0         0.0         0.0         0.0         0.0         0.0         0.0         0.0         64.    
    93  SER      0.48         2.4         12.         1.1         0.0         0.0         0.0         0.0         0.0         0.0         0.0         0.0         1.5        0.13         0.0         0.0         0.0         0.0         0.0         0.0         0.0         0.0         0.0         0.0        0.15E+03     0.0         0.0         0.0         0.0         0.0         0.0         0.0         0.0         0.0         0.0         0.0         0.0         0.0         0.0        0.17E+03
    94  ARG      0.57         2.2         12.         1.3         0.0         0.0         0.0         0.0         0.0         0.0         0.0         0.0         1.4         35.         30.        0.85E-02    0.76E-02     0.0         0.0         0.0         0.0         0.0         0.0         0.0        0.23E+03     0.0         0.0         0.0         0.0         0.0         0.0         0.0         0.0         0.0         0.0         0.0         0.0         0.0         0.0        0.31E+03
    95  SER      0.51         1.9         12.         1.1         0.0         0.0         0.0         0.0         0.0         0.0         0.0         0.0         1.3        0.17         0.0         0.0         0.0         0.0         0.0         0.0         0.0         0.0         0.0         0.0        0.17E+03     0.0         0.0         0.0         0.0         0.0         0.0         0.0         0.0         0.0         0.0         0.0         0.0         0.0         0.0        0.19E+03
    96  SER      0.56         1.8         11.         1.1         0.0         0.0         0.0         0.0         0.0         0.0         0.0         0.0         1.3        0.15         0.0         0.0         0.0         0.0         0.0         0.0         0.0         0.0         0.0         0.0        0.17E+03     0.0         0.0         0.0         0.0         0.0         0.0         0.0         0.0         0.0         0.0         0.0         0.0         0.0         0.0        0.19E+03
    97  LEU      0.75         6.6         11.         4.3         0.0         0.0         0.0         0.0         0.0         0.0         0.0         0.0         1.1         46.         38.         0.0         0.0         0.0         0.0         0.0         0.0         0.0         0.0         0.0        0.22E+03     0.0         0.0         0.0         0.0         0.0         0.0         0.0         0.0         0.0         0.0         0.0         0.0         0.0         0.0        0.33E+03
    98  LYS      0.61         4.6         11.         1.3         0.0         0.0         0.0         0.0         0.0         0.0         0.0         0.0         1.3         41.        0.28        0.26         23.         0.0         0.0         0.0         0.0         0.0         0.0         0.0        0.16E+03     0.0         0.0         0.0         0.0         0.0         0.0         0.0         0.0         0.0         0.0         0.0         0.0         0.0         0.0        0.24E+03
    99  PRO      0.64         24.         6.9        0.82         0.0         0.0         0.0         0.0         0.0         0.0         0.0         0.0         1.5         24.         35.         32.         0.0         0.0         0.0         0.0         0.0         0.0         0.0         0.0         29.         0.0         0.0         0.0         0.0         0.0         0.0         0.0         0.0         0.0         0.0         0.0         0.0         0.0         0.0        0.15E+03
   100  CYS      0.56         2.3         12.         1.0         0.0         0.0         0.0         0.0         0.0         0.0         0.0         0.0         1.5         42.         0.0         0.0         0.0         0.0         0.0         0.0         0.0         0.0         0.0         0.0         41.         0.0         0.0         0.0         0.0         0.0         0.0         0.0         0.0         0.0         0.0         0.0         0.0         0.0         0.0        0.10E+03
   101  ALA      0.57         2.1         12.         1.1         0.0         0.0         0.0         0.0         0.0         0.0         0.0         0.0         1.4         0.0         0.0         0.0         0.0         0.0         0.0         0.0         0.0         0.0         0.0         0.0        0.25E+03     0.0         0.0         0.0         0.0         0.0         0.0         0.0         0.0         0.0         0.0         0.0         0.0         0.0         0.0        0.26E+03
   102  GLN      0.59         2.0         12.         1.3         0.0         0.0         0.0         0.0         0.0         0.0         0.0         0.0         1.4         40.        0.28        0.52E-01     0.0         0.0         0.0         0.0         0.0         0.0         0.0         0.0        0.27E+03     0.0         0.0         0.0         0.0         0.0         0.0         0.0         0.0         0.0         0.0         0.0         0.0         0.0         0.0        0.32E+03
   103  ALA      0.55         1.9         12.         1.1         0.0         0.0         0.0         0.0         0.0         0.0         0.0         0.0         1.3         0.0         0.0         0.0         0.0         0.0         0.0         0.0         0.0         0.0         0.0         0.0        0.28E+03     0.0         0.0         0.0         0.0         0.0         0.0         0.0         0.0         0.0         0.0         0.0         0.0         0.0         0.0        0.30E+03
   104  ALA      0.57         1.9         12.         1.1         0.0         0.0         0.0         0.0         0.0         0.0         0.0         0.0         1.4         0.0         0.0         0.0         0.0         0.0         0.0         0.0         0.0         0.0         0.0         0.0        0.28E+03     0.0         0.0         0.0         0.0         0.0         0.0         0.0         0.0         0.0         0.0         0.0         0.0         0.0         0.0        0.30E+03
   105  THR      0.64         2.0         10.         1.5         0.0         0.0         0.0         0.0         0.0         0.0         0.0         0.0         1.0         70.         0.0         0.0         0.0         0.0         0.0         0.0         0.0         0.0         0.0         0.0        0.24E+03     0.0         0.0         0.0         0.0         0.0         0.0         0.0         0.0         0.0         0.0         0.0         0.0         0.0         0.0        0.32E+03
   106  LEU       1.1         6.8         11.         4.3         0.0         0.0         0.0         0.0         0.0         0.0         0.0         0.0         1.1         45.         38.         0.0         0.0         0.0         0.0         0.0         0.0         0.0         0.0         0.0        0.24E+03     0.0         0.0         0.0         0.0         0.0         0.0         0.0         0.0         0.0         0.0         0.0         0.0         0.0         0.0        0.35E+03
   107  ALA      0.57         1.9         12.         1.1         0.0         0.0         0.0         0.0         0.0         0.0         0.0         0.0         1.3         0.0         0.0         0.0         0.0         0.0         0.0         0.0         0.0         0.0         0.0         0.0        0.28E+03     0.0         0.0         0.0         0.0         0.0         0.0         0.0         0.0         0.0         0.0         0.0         0.0         0.0         0.0        0.29E+03
   108  ALA      0.50         1.9         11.         1.1         0.0         0.0         0.0         0.0         0.0         0.0         0.0         0.0         1.1         0.0         0.0         0.0         0.0         0.0         0.0         0.0         0.0         0.0         0.0         0.0        0.27E+03     0.0         0.0         0.0         0.0         0.0         0.0         0.0         0.0         0.0         0.0         0.0         0.0         0.0         0.0        0.29E+03
   109  TYR       1.1         9.3         13.         3.3        0.93E-01     0.0         0.0         0.0         0.0         0.0         0.0         0.0        0.69         49.         2.0         0.0         0.0         0.0         0.0         0.0         0.0         0.0         0.0         0.0        0.19E+03     0.0         0.0         0.0         0.0         0.0         0.0         0.0         0.0         0.0         0.0         0.0         0.0         0.0         0.0        0.27E+03
   110  PRO      0.68         25.         7.0        0.81        0.93E-01     0.0         0.0         0.0         0.0         0.0         0.0         0.0        0.59         24.         35.         32.         0.0         0.0         0.0         0.0         0.0         0.0         0.0         0.0         67.         0.0         0.0         0.0         0.0         0.0         0.0         0.0         0.0         0.0         0.0         0.0         0.0         0.0         0.0        0.19E+03
   111  ALA      0.49         2.0         11.        0.94         0.0         0.0         0.0         0.0         0.0         0.0         0.0         0.0        0.99         0.0         0.0         0.0         0.0         0.0         0.0         0.0         0.0         0.0         0.0         0.0        0.24E+03     0.0         0.0         0.0         0.0         0.0         0.0         0.0         0.0         0.0         0.0         0.0         0.0         0.0         0.0        0.25E+03
   112  GLU      0.50         1.8         10.         1.0         0.0         0.0         0.0         0.0         0.0         0.0         0.0         0.0        0.83        0.12         34.         24.         0.0         0.0         0.0         0.0         0.0         0.0         0.0         0.0        0.24E+03     0.0         0.0         0.0         0.0         0.0         0.0         0.0         0.0         0.0         0.0         0.0         0.0         0.0         0.0        0.31E+03
   113  THR      0.48         5.8         10.         1.9         0.0         0.0         0.0         0.0         0.0         0.0         0.0         0.0         1.5         65.         0.0         0.0         0.0         0.0         0.0         0.0         0.0         0.0         0.0         0.0        0.20E+03     0.0         0.0         0.0         0.0         0.0         0.0         0.0         0.0         0.0         0.0         0.0         0.0         0.0         0.0        0.29E+03
   114  PRO       1.1         26.         7.3        0.91         0.0         0.0         0.0         0.0         0.0         0.0         0.0         0.0         1.6         6.2         3.5         1.1         0.0         0.0         0.0         0.0         0.0         0.0         0.0         0.0         65.         0.0         0.0         0.0         0.0         0.0         0.0         0.0         0.0         0.0         0.0         0.0         0.0         0.0         0.0        0.11E+03
   115  THR      0.49         2.3         11.         1.4         0.0         0.0         0.0         0.0         0.0         0.0         0.0         0.0        0.96         70.         0.0         0.0         0.0         0.0         0.0         0.0         0.0         0.0         0.0         0.0        0.20E+03     0.0         0.0         0.0         0.0         0.0         0.0         0.0         0.0         0.0         0.0         0.0         0.0         0.0         0.0        0.29E+03
   116  ALA      0.52         1.7         10.         1.1         0.0         0.0         0.0         0.0         0.0         0.0         0.0         0.0         1.1         0.0         0.0         0.0         0.0         0.0         0.0         0.0         0.0         0.0         0.0         0.0        0.25E+03     0.0         0.0         0.0         0.0         0.0         0.0         0.0         0.0         0.0         0.0         0.0         0.0         0.0         0.0        0.27E+03
   117  GLY      0.54         1.3         1.4        0.22         0.0         0.0         0.0         0.0         0.0         0.0         0.0         0.0         1.2         0.0         0.0         0.0         0.0         0.0         0.0         0.0         0.0         0.0         0.0         0.0        0.14E+03     0.0         0.0         0.0         0.0         0.0         0.0         0.0         0.0         0.0         0.0         0.0         0.0         0.0         0.0        0.14E+03
   118  GLU      0.59         2.1         10.         1.1         0.0         0.0         0.0         0.0         0.0         0.0         0.0         0.0        0.51         39.        0.24         24.         0.0         0.0         0.0         0.0         0.0         0.0         0.0         0.0        0.21E+03     0.0         0.0         0.0         0.0         0.0         0.0         0.0         0.0         0.0         0.0         0.0         0.0         0.0         0.0        0.29E+03
   119  GLU      0.60         2.3         9.8         1.1         0.0         0.0         0.0         0.0         0.0         0.0         0.0         0.0        0.71         39.         33.         24.         0.0         0.0         0.0         0.0         0.0         0.0         0.0         0.0        0.22E+03     0.0         0.0         0.0         0.0         0.0         0.0         0.0         0.0         0.0         0.0         0.0         0.0         0.0         0.0        0.34E+03
   120  TYR       1.1         11.         13.         3.8        0.11         0.0         0.0         0.0         0.0         0.0         0.0         0.0         1.4         49.         2.6         0.0         0.0         0.0         0.0         0.0         0.0         0.0         0.0         0.0        0.20E+03     0.0         0.0         0.0         0.0         0.0         0.0         0.0         0.0         0.0         0.0         0.0         0.0         0.0         0.0        0.28E+03
   121  PRO       1.4         31.         9.3         2.3        0.66E-01     0.0         0.0         0.0         0.0         0.0         0.0         0.0         1.0         7.6         4.4        0.62         0.0         0.0         0.0         0.0         0.0         0.0         0.0         0.0        0.12E+03     0.0         0.0         0.0         0.0         0.0         0.0         0.0         0.0         0.0         0.0         0.0         0.0         0.0         0.0        0.18E+03
   122  SER      0.66         3.2         13.         2.0        0.17         0.0         0.0         0.0         0.0         0.0         0.0         0.0        0.46         42.         0.0         0.0         0.0         0.0         0.0         0.0         0.0         0.0         0.0         0.0        0.13E+03     0.0         0.0         0.0         0.0         0.0         0.0         0.0         0.0         0.0         0.0         0.0         0.0         0.0         0.0        0.19E+03
   123  ARG       1.1         6.8         11.         2.7        0.20         0.0         0.0         0.0         0.0         0.0         0.0         0.0         1.3         29.         20.         35.        0.18E-01     0.0         0.0         0.0         0.0         0.0         0.0         0.0        0.15E+03     0.0         0.0         0.0         0.0         0.0         0.0         0.0         0.0         0.0         0.0         0.0         0.0         0.0         0.0        0.26E+03
   124  PRO       1.2         30.         5.3         1.1         0.0         0.0         0.0         0.0         0.0         0.0         0.0         0.0         3.9         24.         35.         32.         0.0         0.0         0.0         0.0         0.0         0.0         0.0         0.0        0.12E+03     0.0         0.0         0.0         0.0         0.0         0.0         0.0         0.0         0.0         0.0         0.0         0.0         0.0         0.0        0.25E+03
   125  THR      0.84         9.5         7.5         2.2        0.20         0.0         0.0         0.0         0.0         0.0         0.0         0.0         3.9         73.         0.0         0.0         0.0         0.0         0.0         0.0         0.0         0.0         0.0         0.0        0.18E+03     0.0         0.0         0.0         0.0         0.0         0.0         0.0         0.0         0.0         0.0         0.0         0.0         0.0         0.0        0.27E+03
   126  GLU       1.3         5.9         11.         1.5        0.14         0.0         0.0         0.0         0.0         0.0         0.0         0.0         1.3         39.         28.         24.         0.0         0.0         0.0         0.0         0.0         0.0         0.0         0.0        0.23E+03     0.0         0.0         0.0         0.0         0.0         0.0         0.0         0.0         0.0         0.0         0.0         0.0         0.0         0.0        0.34E+03
   127  PHE       1.3         7.3         12.         1.6        0.13E-01     0.0         0.0         0.0         0.0         0.0         0.0         0.0        0.71         45.        0.44         0.0         0.0         0.0         0.0         0.0         0.0         0.0         0.0         0.0        0.24E+03     0.0         0.0         0.0         0.0         0.0         0.0         0.0         0.0         0.0         0.0         0.0         0.0         0.0         0.0        0.31E+03
   128  ALA      0.91         2.3         11.         1.0         0.0         0.0         0.0         0.0         0.0         0.0         0.0         0.0        0.73         0.0         0.0         0.0         0.0         0.0         0.0         0.0         0.0         0.0         0.0         0.0        0.26E+03     0.0         0.0         0.0         0.0         0.0         0.0         0.0         0.0         0.0         0.0         0.0         0.0         0.0         0.0        0.28E+03
   129  PHE       1.2         6.4         11.         1.5         0.0         0.0         0.0         0.0         0.0         0.0         0.0         0.0        0.29         45.        0.30         0.0         0.0         0.0         0.0         0.0         0.0         0.0         0.0         0.0        0.23E+03     0.0         0.0         0.0         0.0         0.0         0.0         0.0         0.0         0.0         0.0         0.0         0.0         0.0         0.0        0.30E+03
   130  TYR       1.3         10.         13.         3.9        0.12         0.0         0.0         0.0         0.0         0.0         0.0         0.0        0.28         49.         2.7         0.0         0.0         0.0         0.0         0.0         0.0         0.0         0.0         0.0        0.18E+03     0.0         0.0         0.0         0.0         0.0         0.0         0.0         0.0         0.0         0.0         0.0         0.0         0.0         0.0        0.26E+03
   131  PRO       1.0         25.         5.4        0.66        0.12         0.0         0.0         0.0         0.0         0.0         0.0         0.0        0.83         24.         35.         33.         0.0         0.0         0.0         0.0         0.0         0.0         0.0         0.0         48.         0.0         0.0         0.0         0.0         0.0         0.0         0.0         0.0         0.0         0.0         0.0         0.0         0.0         0.0        0.17E+03
   132  GLY      0.87         1.7         1.1        0.54E-01     0.0         0.0         0.0         0.0         0.0         0.0         0.0         0.0        0.81         0.0         0.0         0.0         0.0         0.0         0.0         0.0         0.0         0.0         0.0         0.0        0.12E+03     0.0         0.0         0.0         0.0         0.0         0.0         0.0         0.0         0.0         0.0         0.0         0.0         0.0         0.0        0.12E+03
   133  TYR       1.5         11.         13.         4.8        0.16         0.0         0.0         0.0         0.0         0.0         0.0         0.0        0.34         49.         3.8         0.0         0.0         0.0         0.0         0.0         0.0         0.0         0.0         0.0        0.18E+03     0.0         0.0         0.0         0.0         0.0         0.0         0.0         0.0         0.0         0.0         0.0         0.0         0.0         0.0        0.26E+03
   134  PRO       1.8         28.         6.4        0.69        0.16         0.0         0.0         0.0         0.0         0.0         0.0         0.0        0.27         6.0         3.4         1.1         0.0         0.0         0.0         0.0         0.0         0.0         0.0         0.0         51.         0.0         0.0         0.0         0.0         0.0         0.0         0.0         0.0         0.0         0.0         0.0         0.0         0.0         0.0         99.    
   135  GLY      0.95         1.8         1.2         0.0         0.0         0.0         0.0         0.0         0.0         0.0         0.0         0.0        0.39         0.0         0.0         0.0         0.0         0.0         0.0         0.0         0.0         0.0         0.0         0.0        0.12E+03     0.0         0.0         0.0         0.0         0.0         0.0         0.0         0.0         0.0         0.0         0.0         0.0         0.0         0.0        0.13E+03
   136  THR       1.0         2.9         9.0         1.3         0.0         0.0         0.0         0.0         0.0         0.0         0.0         0.0        0.21         65.         0.0         0.0         0.0         0.0         0.0         0.0         0.0         0.0         0.0         0.0        0.21E+03     0.0         0.0         0.0         0.0         0.0         0.0         0.0         0.0         0.0         0.0         0.0         0.0         0.0         0.0        0.28E+03
   137  TYR       1.4         7.7         11.         2.1        0.52E-01     0.0         0.0         0.0         0.0         0.0         0.0         0.0        0.15         49.         1.4         0.0         0.0         0.0         0.0         0.0         0.0         0.0         0.0         0.0        0.24E+03     0.0         0.0         0.0         0.0         0.0         0.0         0.0         0.0         0.0         0.0         0.0         0.0         0.0         0.0        0.31E+03
   138  GLN      0.91         5.9         11.         1.4        0.52E-01     0.0         0.0         0.0         0.0         0.0         0.0         0.0        0.31        0.43         39.        0.45E-01     0.0         0.0         0.0         0.0         0.0         0.0         0.0         0.0        0.18E+03     0.0         0.0         0.0         0.0         0.0         0.0         0.0         0.0         0.0         0.0         0.0         0.0         0.0         0.0        0.23E+03
   139  PRO       1.5         30.         6.3         1.0         0.0         0.0         0.0         0.0         0.0         0.0         0.0         0.0         2.6         6.3         3.6        0.96         0.0         0.0         0.0         0.0         0.0         0.0         0.0         0.0        0.12E+03     0.0         0.0         0.0         0.0         0.0         0.0         0.0         0.0         0.0         0.0         0.0         0.0         0.0         0.0        0.18E+03
   140  MET      0.98         5.7         8.2         1.8         0.0         0.0         0.0         0.0         0.0         0.0         0.0         0.0         3.0         40.        0.15E-01     30.         0.0         0.0         0.0         0.0         0.0         0.0         0.0         0.0        0.21E+03     0.0         0.0         0.0         0.0         0.0         0.0         0.0         0.0         0.0         0.0         0.0         0.0         0.0         0.0        0.30E+03
   141  ALA       1.2         4.1         12.        0.99         0.0         0.0         0.0         0.0         0.0         0.0         0.0         0.0        0.79         0.0         0.0         0.0         0.0         0.0         0.0         0.0         0.0         0.0         0.0         0.0        0.26E+03     0.0         0.0         0.0         0.0         0.0         0.0         0.0         0.0         0.0         0.0         0.0         0.0         0.0         0.0        0.28E+03
   142  SER       1.1         2.7         10.         1.1         0.0         0.0         0.0         0.0         0.0         0.0         0.0         0.0        0.46         38.         0.0         0.0         0.0         0.0         0.0         0.0         0.0         0.0         0.0         0.0        0.18E+03     0.0         0.0         0.0         0.0         0.0         0.0         0.0         0.0         0.0         0.0         0.0         0.0         0.0         0.0        0.23E+03
   143  TYR       1.5         7.0         12.         1.2         0.0         0.0         0.0         0.0         0.0         0.0         0.0         0.0         1.1         49.        0.20         0.0         0.0         0.0         0.0         0.0         0.0         0.0         0.0         0.0        0.25E+03     0.0         0.0         0.0         0.0         0.0         0.0         0.0         0.0         0.0         0.0         0.0         0.0         0.0         0.0        0.32E+03
   144  LEU       1.7         8.4         11.         5.3        0.51         0.0         0.0         0.0         0.0         0.0         0.0         0.0        0.81         45.         35.         0.0         0.0         0.0         0.0         0.0         0.0         0.0         0.0         0.0        0.23E+03     0.0         0.0         0.0         0.0         0.0         0.0         0.0         0.0         0.0         0.0         0.0         0.0         0.0         0.0        0.34E+03
   145  ASP       1.2         4.1         12.         1.2        0.45E-01     0.0         0.0         0.0         0.0         0.0         0.0         0.0         1.1         39.         1.6         0.0         0.0         0.0         0.0         0.0         0.0         0.0         0.0         0.0        0.15E+03     0.0         0.0         0.0         0.0         0.0         0.0         0.0         0.0         0.0         0.0         0.0         0.0         0.0         0.0        0.21E+03
   146  VAL       1.0         2.8         11.         1.4        0.77E-01     0.0         0.0         0.0         0.0         0.0         0.0         0.0         1.6         58.         0.0         0.0         0.0         0.0         0.0         0.0         0.0         0.0         0.0         0.0         41.         0.0         0.0         0.0         0.0         0.0         0.0         0.0         0.0         0.0         0.0         0.0         0.0         0.0         0.0        0.12E+03
   147  SER      0.92         2.3         12.         1.1         0.0         0.0         0.0         0.0         0.0         0.0         0.0         0.0         1.1        0.13         0.0         0.0         0.0         0.0         0.0         0.0         0.0         0.0         0.0         0.0        0.12E+03     0.0         0.0         0.0         0.0         0.0         0.0         0.0         0.0         0.0         0.0         0.0         0.0         0.0         0.0        0.14E+03
   148  VAL      0.99         2.4         11.         1.3        0.36E-01     0.0         0.0         0.0         0.0         0.0         0.0         0.0         1.3        0.24         0.0         0.0         0.0         0.0         0.0         0.0         0.0         0.0         0.0         0.0         24.         0.0         0.0         0.0         0.0         0.0         0.0         0.0         0.0         0.0         0.0         0.0         0.0         0.0         0.0         42.    
   149  VAL      0.92         2.3         12.         1.3        0.36E-01     0.0         0.0         0.0         0.0         0.0         0.0         0.0         1.2        0.13         0.0         0.0         0.0         0.0         0.0         0.0         0.0         0.0         0.0         0.0         35.         0.0         0.0         0.0         0.0         0.0         0.0         0.0         0.0         0.0         0.0         0.0         0.0         0.0         0.0         53.    
   150  GLN       1.3         3.2         11.         1.9        0.27         0.0         0.0         0.0         0.0         0.0         0.0         0.0         1.3         45.         34.        0.47         0.0         0.0         0.0         0.0         0.0         0.0         0.0         0.0        0.22E+03     0.0         0.0         0.0         0.0         0.0         0.0         0.0         0.0         0.0         0.0         0.0         0.0         0.0         0.0        0.32E+03
   151  THR      0.91         2.8         11.         1.5         0.0         0.0         0.0         0.0         0.0         0.0         0.0         0.0        0.89         65.         0.0         0.0         0.0         0.0         0.0         0.0         0.0         0.0         0.0         0.0        0.23E+03     0.0         0.0         0.0         0.0         0.0         0.0         0.0         0.0         0.0         0.0         0.0         0.0         0.0         0.0        0.31E+03
   152  LEU       2.1         12.         11.         4.5        0.61         0.0         0.0         0.0         0.0         0.0         0.0         0.0         1.2         43.         1.2         0.0         0.0         0.0         0.0         0.0         0.0         0.0         0.0         0.0        0.19E+03     0.0         0.0         0.0         0.0         0.0         0.0         0.0         0.0         0.0         0.0         0.0         0.0         0.0         0.0        0.26E+03
   153  GLY      0.88         1.7         1.7        0.27        0.17         0.0         0.0         0.0         0.0         0.0         0.0         0.0         1.4         0.0         0.0         0.0         0.0         0.0         0.0         0.0         0.0         0.0         0.0         0.0        0.14E+03     0.0         0.0         0.0         0.0         0.0         0.0         0.0         0.0         0.0         0.0         0.0         0.0         0.0         0.0        0.14E+03
   154  ALA      0.85         5.9         11.         1.3         0.0         0.0         0.0         0.0         0.0         0.0         0.0         0.0         1.4         0.0         0.0         0.0         0.0         0.0         0.0         0.0         0.0         0.0         0.0         0.0        0.23E+03     0.0         0.0         0.0         0.0         0.0         0.0         0.0         0.0         0.0         0.0         0.0         0.0         0.0         0.0        0.25E+03
   155  PRO       1.4         26.         6.4        0.66         0.0         0.0         0.0         0.0         0.0         0.0         0.0         0.0         1.9         5.4         3.1         1.3         0.0         0.0         0.0         0.0         0.0         0.0         0.0         0.0         60.         0.0         0.0         0.0         0.0         0.0         0.0         0.0         0.0         0.0         0.0         0.0         0.0         0.0         0.0        0.11E+03
   156  GLY      0.85         1.8         1.4        0.78E-01     0.0         0.0         0.0         0.0         0.0         0.0         0.0         0.0        0.94         0.0         0.0         0.0         0.0         0.0         0.0         0.0         0.0         0.0         0.0         0.0        0.11E+03     0.0         0.0         0.0         0.0         0.0         0.0         0.0         0.0         0.0         0.0         0.0         0.0         0.0         0.0        0.12E+03
   157  GLU      0.83         5.1         10.         1.2         0.0         0.0         0.0         0.0         0.0         0.0         0.0         0.0        0.84         44.        0.25         24.         0.0         0.0         0.0         0.0         0.0         0.0         0.0         0.0        0.19E+03     0.0         0.0         0.0         0.0         0.0         0.0         0.0         0.0         0.0         0.0         0.0         0.0         0.0         0.0        0.28E+03
   158  PRO      0.90         25.         6.6        0.98         0.0         0.0         0.0         0.0         0.0         0.0         0.0         0.0         1.5         23.         35.         33.         0.0         0.0         0.0         0.0         0.0         0.0         0.0         0.0         66.         0.0         0.0         0.0         0.0         0.0         0.0         0.0         0.0         0.0         0.0         0.0         0.0         0.0         0.0        0.19E+03
   159  ARG       1.1         3.3         9.9         1.2        0.11E-01     0.0         0.0         0.0         0.0         0.0         0.0         0.0        0.95         34.         25.        0.18E-01     43.         0.0         0.0         0.0         0.0         0.0         0.0         0.0        0.21E+03     0.0         0.0         0.0         0.0         0.0         0.0         0.0         0.0         0.0         0.0         0.0         0.0         0.0         0.0        0.32E+03
   160  HIS       1.8         5.4         11.         1.2        0.11E-01     0.0         0.0         0.0         0.0         0.0         0.0         0.0        0.70         38.         31.         0.0         0.0         0.0         0.0         0.0         0.0         0.0         0.0         0.0        0.22E+03     0.0         0.0         0.0         0.0         0.0         0.0         0.0         0.0         0.0         0.0         0.0         0.0         0.0         0.0        0.31E+03
   161  ASP      0.99         3.4         10.         1.8        0.11         0.0         0.0         0.0         0.0         0.0         0.0         0.0         1.0         50.         1.4         0.0         0.0         0.0         0.0         0.0         0.0         0.0         0.0         0.0        0.21E+03     0.0         0.0         0.0         0.0         0.0         0.0         0.0         0.0         0.0         0.0         0.0         0.0         0.0         0.0        0.28E+03
   162  SER      0.91         2.3         9.9         1.2         0.0         0.0         0.0         0.0         0.0         0.0         0.0         0.0        0.64        0.13         0.0         0.0         0.0         0.0         0.0         0.0         0.0         0.0         0.0         0.0        0.16E+03     0.0         0.0         0.0         0.0         0.0         0.0         0.0         0.0         0.0         0.0         0.0         0.0         0.0         0.0        0.18E+03
   163  LEU       2.1         11.         11.         4.6        0.62         0.0         0.0         0.0         0.0         0.0         0.0         0.0        0.55         42.        0.98E-01     0.0         0.0         0.0         0.0         0.0         0.0         0.0         0.0         0.0        0.18E+03     0.0         0.0         0.0         0.0         0.0         0.0         0.0         0.0         0.0         0.0         0.0         0.0         0.0         0.0        0.25E+03
   164  LEU       2.3         13.         12.         4.4        0.75         0.0         0.0         0.0         0.0         0.0         0.0         0.0        0.72         42.        0.13         0.0         0.0         0.0         0.0         0.0         0.0         0.0         0.0         0.0        0.14E+03     0.0         0.0         0.0         0.0         0.0         0.0         0.0         0.0         0.0         0.0         0.0         0.0         0.0         0.0        0.22E+03
   165  PRO       1.2         25.         7.1        0.30        0.11         0.0         0.0         0.0         0.0         0.0         0.0         0.0         1.3         23.         35.         33.         0.0         0.0         0.0         0.0         0.0         0.0         0.0         0.0         28.         0.0         0.0         0.0         0.0         0.0         0.0         0.0         0.0         0.0         0.0         0.0         0.0         0.0         0.0        0.15E+03
   166  VAL      0.98         2.5         11.         1.2         0.0         0.0         0.0         0.0         0.0         0.0         0.0         0.0         1.0         58.         0.0         0.0         0.0         0.0         0.0         0.0         0.0         0.0         0.0         0.0         23.         0.0         0.0         0.0         0.0         0.0         0.0         0.0         0.0         0.0         0.0         0.0         0.0         0.0         0.0         97.    
   167  ASP       1.1         3.7         12.         1.3        0.59E-01     0.0         0.0         0.0         0.0         0.0         0.0         0.0         1.0         38.         1.8         0.0         0.0         0.0         0.0         0.0         0.0         0.0         0.0         0.0        0.13E+03     0.0         0.0         0.0         0.0         0.0         0.0         0.0         0.0         0.0         0.0         0.0         0.0         0.0         0.0        0.19E+03
   168  SER      0.87         2.0         11.        0.99        0.59E-01     0.0         0.0         0.0         0.0         0.0         0.0         0.0         1.2         37.         0.0         0.0         0.0         0.0         0.0         0.0         0.0         0.0         0.0         0.0        0.12E+03     0.0         0.0         0.0         0.0         0.0         0.0         0.0         0.0         0.0         0.0         0.0         0.0         0.0         0.0        0.18E+03
   169  TYR       1.4         7.2         12.         1.7         0.0         0.0         0.0         0.0         0.0         0.0         0.0         0.0         1.3         49.        0.58         0.0         0.0         0.0         0.0         0.0         0.0         0.0         0.0         0.0        0.24E+03     0.0         0.0         0.0         0.0         0.0         0.0         0.0         0.0         0.0         0.0         0.0         0.0         0.0         0.0        0.31E+03
   170  GLN      0.73         3.4         11.         1.1         0.0         0.0         0.0         0.0         0.0         0.0         0.0         0.0         1.2        0.13        0.30         10.         0.0         0.0         0.0         0.0         0.0         0.0         0.0         0.0        0.24E+03     0.0         0.0         0.0         0.0         0.0         0.0         0.0         0.0         0.0         0.0         0.0         0.0         0.0         0.0        0.27E+03
   171  SER      0.68         4.2         11.         1.1         0.0         0.0         0.0         0.0         0.0         0.0         0.0         0.0         1.2        0.46E-01     0.0         0.0         0.0         0.0         0.0         0.0         0.0         0.0         0.0         0.0        0.18E+03     0.0         0.0         0.0         0.0         0.0         0.0         0.0         0.0         0.0         0.0         0.0         0.0         0.0         0.0        0.20E+03
   172  TRP       2.9         13.         13.         1.7         0.0         0.0         0.0         0.0         0.0         0.0         0.0         0.0         1.2         50.         42.         0.0         0.0         0.0         0.0         0.0         0.0         0.0         0.0         0.0        0.23E+03     0.0         0.0         0.0         0.0         0.0         0.0         0.0         0.0         0.0         0.0         0.0         0.0         0.0         0.0        0.35E+03
   173  ALA      0.58         4.2         12.         1.1         0.0         0.0         0.0         0.0         0.0         0.0         0.0         0.0         1.1         0.0         0.0         0.0         0.0         0.0         0.0         0.0         0.0         0.0         0.0         0.0        0.27E+03     0.0         0.0         0.0         0.0         0.0         0.0         0.0         0.0         0.0         0.0         0.0         0.0         0.0         0.0        0.29E+03
   174  LEU      0.79         7.3         12.         4.5         0.0         0.0         0.0         0.0         0.0         0.0         0.0         0.0         1.3        0.21        0.95E-01     0.0         0.0         0.0         0.0         0.0         0.0         0.0         0.0         0.0        0.26E+03     0.0         0.0         0.0         0.0         0.0         0.0         0.0         0.0         0.0         0.0         0.0         0.0         0.0         0.0        0.28E+03
   175  ALA      0.56         2.4         9.7         1.1         0.0         0.0         0.0         0.0         0.0         0.0         0.0         0.0        0.85         0.0         0.0         0.0         0.0         0.0         0.0         0.0         0.0         0.0         0.0         0.0        0.25E+03     0.0         0.0         0.0         0.0         0.0         0.0         0.0         0.0         0.0         0.0         0.0         0.0         0.0         0.0        0.27E+03
   176  GLY      0.51         1.2         0.0        0.31         0.0         0.0         0.0         0.0         0.0         0.0         0.0         0.0         1.3         0.0         0.0         0.0         0.0         0.0         0.0         0.0         0.0         0.0         0.0         0.0        0.12E+03     0.0         0.0         0.0         0.0         0.0         0.0         0.0         0.0         0.0         0.0         0.0         0.0         0.0         0.0        0.12E+03
   177  GLY      0.68         1.5         1.3        0.76E-01     0.0         0.0         0.0         0.0         0.0         0.0         0.0         0.0         1.1         0.0         0.0         0.0         0.0         0.0         0.0         0.0         0.0         0.0         0.0         0.0         91.         0.0         0.0         0.0         0.0         0.0         0.0         0.0         0.0         0.0         0.0         0.0         0.0         0.0         0.0         96.    
   178  TRP       3.0         12.         14.         1.7         0.0         0.0         0.0         0.0         0.0         0.0         0.0         0.0         1.2         50.         20.         0.0         0.0         0.0         0.0         0.0         0.0         0.0         0.0         0.0        0.15E+03     0.0         0.0         0.0         0.0         0.0         0.0         0.0         0.0         0.0         0.0         0.0         0.0         0.0         0.0        0.25E+03
   179  ASN       1.2         4.6         15.        0.91        0.79E-01     0.0         0.0         0.0         0.0         0.0         0.0         0.0         2.1         33.        0.43E-01     0.0         0.0         0.0         0.0         0.0         0.0         0.0         0.0         0.0        0.16E+03     0.0         0.0         0.0         0.0         0.0         0.0         0.0         0.0         0.0         0.0         0.0         0.0         0.0         0.0        0.22E+03
   180  SER      0.93         2.7         15.         1.1        0.79E-01     0.0         0.0         0.0         0.0         0.0         0.0         0.0         2.5         38.         0.0         0.0         0.0         0.0         0.0         0.0         0.0         0.0         0.0         0.0        0.14E+03     0.0         0.0         0.0         0.0         0.0         0.0         0.0         0.0         0.0         0.0         0.0         0.0         0.0         0.0        0.20E+03
   181  GLN       1.1         3.7         16.         2.0        0.22         0.0         0.0         0.0         0.0         0.0         0.0         0.0         2.1         45.         34.        0.55         0.0         0.0         0.0         0.0         0.0         0.0         0.0         0.0        0.26E+03     0.0         0.0         0.0         0.0         0.0         0.0         0.0         0.0         0.0         0.0         0.0         0.0         0.0         0.0        0.37E+03
   182  MET       1.1         4.1         14.         1.2        0.11         0.0         0.0         0.0         0.0         0.0         0.0         0.0         1.9         38.         32.         39.         0.0         0.0         0.0         0.0         0.0         0.0         0.0         0.0        0.19E+03     0.0         0.0         0.0         0.0         0.0         0.0         0.0         0.0         0.0         0.0         0.0         0.0         0.0         0.0        0.32E+03
   183  CYS      0.77         2.6         13.        0.89        0.11         0.0         0.0         0.0         0.0         0.0         0.0         0.0         1.9        0.22         0.0         0.0         0.0         0.0         0.0         0.0         0.0         0.0         0.0         0.0         33.         0.0         0.0         0.0         0.0         0.0         0.0         0.0         0.0         0.0         0.0         0.0         0.0         0.0         0.0         53.    
   184  CYS      0.75         2.6         14.         1.1         0.0         0.0         0.0         0.0         0.0         0.0         0.0         0.0         1.4         38.         0.0         0.0         0.0         0.0         0.0         0.0         0.0         0.0         0.0         0.0         41.         0.0         0.0         0.0         0.0         0.0         0.0         0.0         0.0         0.0         0.0         0.0         0.0         0.0         0.0         99.    
   185  GLN       1.0         2.7         11.         1.4         0.0         0.0         0.0         0.0         0.0         0.0         0.0         0.0         1.2         40.        0.42         10.         0.0         0.0         0.0         0.0         0.0         0.0         0.0         0.0        0.21E+03     0.0         0.0         0.0         0.0         0.0         0.0         0.0         0.0         0.0         0.0         0.0         0.0         0.0         0.0        0.28E+03
   186  GLY       1.0         2.4         1.9        0.25         0.0         0.0         0.0         0.0         0.0         0.0         0.0         0.0         1.0         0.0         0.0         0.0         0.0         0.0         0.0         0.0         0.0         0.0         0.0         0.0        0.14E+03     0.0         0.0         0.0         0.0         0.0         0.0         0.0         0.0         0.0         0.0         0.0         0.0         0.0         0.0        0.14E+03
   187  GLU       1.2         3.0         12.         1.0         0.0         0.0         0.0         0.0         0.0         0.0         0.0         0.0        0.54        0.97E-01    0.32         24.         0.0         0.0         0.0         0.0         0.0         0.0         0.0         0.0        0.22E+03     0.0         0.0         0.0         0.0         0.0         0.0         0.0         0.0         0.0         0.0         0.0         0.0         0.0         0.0        0.27E+03
   188  GLN       1.3         2.9         10.         1.1         0.0         0.0         0.0         0.0         0.0         0.0         0.0         0.0        0.32         38.         37.        0.48         0.0         0.0         0.0         0.0         0.0         0.0         0.0         0.0        0.23E+03     0.0         0.0         0.0         0.0         0.0         0.0         0.0         0.0         0.0         0.0         0.0         0.0         0.0         0.0        0.32E+03
   189  ASN       1.2         5.7         11.         1.7         0.0         0.0         0.0         0.0         0.0         0.0         0.0         0.0        0.81        0.11E-01     15.         0.0         0.0         0.0         0.0         0.0         0.0         0.0         0.0         0.0        0.16E+03     0.0         0.0         0.0         0.0         0.0         0.0         0.0         0.0         0.0         0.0         0.0         0.0         0.0         0.0        0.19E+03
   190  PRO       1.8         30.         7.2         1.5         0.0         0.0         0.0         0.0         0.0         0.0         0.0         0.0         1.6         5.8         3.3         1.2         0.0         0.0         0.0         0.0         0.0         0.0         0.0         0.0         31.         0.0         0.0         0.0         0.0         0.0         0.0         0.0         0.0         0.0         0.0         0.0         0.0         0.0         0.0         84.    
   191  PRO       1.4         25.         5.4         1.1         0.0         0.0         0.0         0.0         0.0         0.0         0.0         0.0         1.4         23.         35.         33.         0.0         0.0         0.0         0.0         0.0         0.0         0.0         0.0         17.         0.0         0.0         0.0         0.0         0.0         0.0         0.0         0.0         0.0         0.0         0.0         0.0         0.0         0.0        0.14E+03
   192  GLY       1.4         6.4         1.0        0.40         0.0         0.0         0.0         0.0         0.0         0.0         0.0         0.0         1.0         0.0         0.0         0.0         0.0         0.0         0.0         0.0         0.0         0.0         0.0         0.0         49.         0.0         0.0         0.0         0.0         0.0         0.0         0.0         0.0         0.0         0.0         0.0         0.0         0.0         0.0         59.    
   193  PRO       1.9         28.         7.8        0.36         0.0         0.0         0.0         0.0         0.0         0.0         0.0         0.0         1.2         5.5         3.1         1.3         0.0         0.0         0.0         0.0         0.0         0.0         0.0         0.0         45.         0.0         0.0         0.0         0.0         0.0         0.0         0.0         0.0         0.0         0.0         0.0         0.0         0.0         0.0         94.    
   194  PHE       1.7         7.9         10.         2.2         0.0         0.0         0.0         0.0         0.0         0.0         0.0         0.0         1.5         50.        0.20         0.0         0.0         0.0         0.0         0.0         0.0         0.0         0.0         0.0        0.19E+03     0.0         0.0         0.0         0.0         0.0         0.0         0.0         0.0         0.0         0.0         0.0         0.0         0.0         0.0        0.26E+03
   195  TRP       4.0         12.         11.         1.8         0.0         0.0         0.0         0.0         0.0         0.0         0.0         0.0         1.0         2.5         41.         0.0         0.0         0.0         0.0         0.0         0.0         0.0         0.0         0.0        0.21E+03     0.0         0.0         0.0         0.0         0.0         0.0         0.0         0.0         0.0         0.0         0.0         0.0         0.0         0.0        0.28E+03
   196  LYS       2.0         5.3         11.         1.6         0.0         0.0         0.0         0.0         0.0         0.0         0.0         0.0        0.34         36.         38.         16.        0.27E-01     0.0         0.0         0.0         0.0         0.0         0.0         0.0        0.23E+03     0.0         0.0         0.0         0.0         0.0         0.0         0.0         0.0         0.0         0.0         0.0         0.0         0.0         0.0        0.34E+03
   197  ALA       2.0         4.0         11.         1.2         0.0         0.0         0.0         0.0         0.0         0.0         0.0         0.0        0.35         0.0         0.0         0.0         0.0         0.0         0.0         0.0         0.0         0.0         0.0         0.0        0.27E+03     0.0         0.0         0.0         0.0         0.0         0.0         0.0         0.0         0.0         0.0         0.0         0.0         0.0         0.0        0.29E+03
   198  ALA       2.0         4.0         11.         1.2         0.0         0.0         0.0         0.0         0.0         0.0         0.0         0.0        0.34         0.0         0.0         0.0         0.0         0.0         0.0         0.0         0.0         0.0         0.0         0.0        0.27E+03     0.0         0.0         0.0         0.0         0.0         0.0         0.0         0.0         0.0         0.0         0.0         0.0         0.0         0.0        0.29E+03
   199  PHE       2.3         9.3         12.         1.8         0.0         0.0         0.0         0.0         0.0         0.0         0.0         0.0        0.46        0.31         51.         0.0         0.0         0.0         0.0         0.0         0.0         0.0         0.0         0.0        0.24E+03     0.0         0.0         0.0         0.0         0.0         0.0         0.0         0.0         0.0         0.0         0.0         0.0         0.0         0.0        0.32E+03
   200  ALA       1.5         4.5         11.         1.3         0.0         0.0         0.0         0.0         0.0         0.0         0.0         0.0         1.4         0.0         0.0         0.0         0.0         0.0         0.0         0.0         0.0         0.0         0.0         0.0        0.27E+03     0.0         0.0         0.0         0.0         0.0         0.0         0.0         0.0         0.0         0.0         0.0         0.0         0.0         0.0        0.29E+03
   201  ASP       1.4         3.8         10.         1.3         0.0         0.0         0.0         0.0         0.0         0.0         0.0         0.0         1.6        0.55        0.62         0.0         0.0         0.0         0.0         0.0         0.0         0.0         0.0         0.0        0.21E+03     0.0         0.0         0.0         0.0         0.0         0.0         0.0         0.0         0.0         0.0         0.0         0.0         0.0         0.0        0.23E+03
   202  SER       1.8         3.9         9.3         1.4         0.0         0.0         0.0         0.0         0.0         0.0         0.0         0.0        0.64        0.19         0.0         0.0         0.0         0.0         0.0         0.0         0.0         0.0         0.0         0.0        0.15E+03     0.0         0.0         0.0         0.0         0.0         0.0         0.0         0.0         0.0         0.0         0.0         0.0         0.0         0.0        0.17E+03
   203  SER       2.2         3.5         7.8         1.5         0.0         0.0         0.0         0.0         0.0         0.0         0.0         0.0        0.26         42.         0.0         0.0         0.0         0.0         0.0         0.0         0.0         0.0         0.0         0.0        0.14E+03     0.0         0.0         0.0         0.0         0.0         0.0         0.0         0.0         0.0         0.0         0.0         0.0         0.0         0.0        0.20E+03
   204  GLY       1.8         2.9         1.6        0.59         0.0         0.0         0.0         0.0         0.0         0.0         0.0         0.0        0.11         0.0         0.0         0.0         0.0         0.0         0.0         0.0         0.0         0.0         0.0         0.0        0.14E+03     0.0         0.0         0.0         0.0         0.0         0.0         0.0         0.0         0.0         0.0         0.0         0.0         0.0         0.0        0.15E+03
   205  GLN       2.3         6.2         11.         1.3         0.0         0.0         0.0         0.0         0.0         0.0         0.0         0.0        0.89        0.52         3.6         10.         0.0         0.0         0.0         0.0         0.0         0.0         0.0         0.0        0.23E+03     0.0         0.0         0.0         0.0         0.0         0.0         0.0         0.0         0.0         0.0         0.0         0.0         0.0         0.0        0.27E+03
   206  HIS       4.2         17.         9.8         6.9         0.0         0.0         0.0         0.0         0.0         0.0         0.0         0.0         3.3         30.        0.48         0.0         0.0         0.0         0.0         0.0         0.0         0.0         0.0         0.0        0.18E+03     0.0         0.0         0.0         0.0         0.0         0.0         0.0         0.0         0.0         0.0         0.0         0.0         0.0         0.0        0.25E+03
   207  PRO       3.2         34.         6.7         2.9         0.0         0.0         0.0         0.0         0.0         0.0         0.0         0.0         3.3         24.         35.         32.         0.0         0.0         0.0         0.0         0.0         0.0         0.0         0.0         42.         0.0         0.0         0.0         0.0         0.0         0.0         0.0         0.0         0.0         0.0         0.0         0.0         0.0         0.0        0.18E+03
   208  PRO       3.9         36.         9.0         2.9        0.39         0.0         0.0         0.0         0.0         0.0         0.0         0.0         1.4         23.         35.         33.         0.0         0.0         0.0         0.0         0.0         0.0         0.0         0.0        0.11E+03     0.0         0.0         0.0         0.0         0.0         0.0         0.0         0.0         0.0         0.0         0.0         0.0         0.0         0.0        0.25E+03
   209  ASP       4.2         14.         15.         2.3        0.39         0.0         0.0         0.0         0.0         0.0         0.0         0.0         4.1         2.9         2.9         0.0         0.0         0.0         0.0         0.0         0.0         0.0         0.0         0.0        0.19E+03     0.0         0.0         0.0         0.0         0.0         0.0         0.0         0.0         0.0         0.0         0.0         0.0         0.0         0.0        0.23E+03
   210  ALA       1.3         3.4         11.         2.5         0.0         0.0         0.0         0.0         0.0         0.0         0.0         0.0         4.2         0.0         0.0         0.0         0.0         0.0         0.0         0.0         0.0         0.0         0.0         0.0        0.19E+03     0.0         0.0         0.0         0.0         0.0         0.0         0.0         0.0         0.0         0.0         0.0         0.0         0.0         0.0        0.22E+03
   211  CYS       1.8         16.         8.6         3.3         0.0         0.0         0.0         0.0         0.0         0.0         0.0         0.0         4.4         1.8         0.0         0.0         0.0         0.0         0.0         0.0         0.0         0.0         0.0         0.0        0.10E+03     0.0         0.0         0.0         0.0         0.0         0.0         0.0         0.0         0.0         0.0         0.0         0.0         0.0         0.0        0.14E+03
   212  ALA       2.9         16.         12.         1.0         0.0         0.0         0.0         0.0         0.0         0.0         0.0         0.0         4.1         0.0         0.0         0.0         0.0         0.0         0.0         0.0         0.0         0.0         0.0         0.0        0.25E+03     0.0         0.0         0.0         0.0         0.0         0.0         0.0         0.0         0.0         0.0         0.0         0.0         0.0         0.0        0.29E+03
   213  PHE       4.5         20.         15.         4.5        0.40         0.0         0.0         0.0         0.0         0.0         0.0         0.0         5.3         9.6         52.         0.0         0.0         0.0         0.0         0.0         0.0         0.0         0.0         0.0        0.26E+03     0.0         0.0         0.0         0.0         0.0         0.0         0.0         0.0         0.0         0.0         0.0         0.0         0.0         0.0        0.37E+03
   214  ARG       4.2         20.         16.         7.6        0.40         0.0         0.0         0.0         0.0         0.0         0.0         0.0         5.3         1.4         37.         10.         41.         0.0         0.0         0.0         0.0         0.0         0.0         0.0        0.30E+03     0.0         0.0         0.0         0.0         0.0         0.0         0.0         0.0         0.0         0.0         0.0         0.0         0.0         0.0        0.45E+03
   215  ARG       4.6         15.         16.         3.1         0.0         0.0         0.0         0.0         0.0         0.0         0.0         0.0         1.7         1.0         24.         32.         31.         0.0         0.0         0.0         0.0         0.0         0.0         0.0        0.18E+03     0.0         0.0         0.0         0.0         0.0         0.0         0.0         0.0         0.0         0.0         0.0         0.0         0.0         0.0        0.31E+03
   216  GLY       1.7         7.0         2.2         1.9        0.59         0.0         0.0         0.0         46.         50.         0.0         0.0         1.3         0.0         0.0         0.0         0.0         0.0         0.0         0.0         0.0         0.0         1.5         0.0         41.         0.0         0.0         0.0         0.0         0.0         0.0         0.0         0.0         0.0         0.0         0.0         0.0         0.0         0.0        0.15E+03
   217  ARG       2.3         12.         18.         3.2        0.69         0.0         0.0         0.0         20.         28.         0.0         0.0         4.5         39.         2.5         42.         42.         0.0         0.0         0.0         0.0         0.0         3.6         0.0         12.         0.0         0.0         0.0         0.0         0.0         0.0         0.0         0.0         0.0         0.0         0.0         0.0         0.0         0.0        0.23E+03
   218  LYS       2.5         14.         9.5         2.5        0.10         0.0         0.0         0.0         8.2         12.         0.0         0.0         6.9         33.        0.88         33.         20.         0.0         0.0         0.0         0.0         0.0         29.         0.0         22.         0.0         0.0         0.0         0.0         0.0         0.0         0.0         0.0         0.0         0.0         0.0         0.0         0.0         0.0        0.19E+03
   219  LYS       2.3         13.         3.1         4.7         0.0         0.0         0.0         0.0         3.5         7.9         0.0         0.0         4.2        0.89        0.59         8.2         25.         0.0         0.0         0.0         0.0         0.0         28.         0.0         31.         3.6         0.0         0.0         0.0         0.0         0.0         0.0         0.0         0.0         0.0         0.0         0.0         0.0         0.0        0.14E+03
   220  ARG       2.1         14.         11.         3.2         0.0         0.0         0.0         0.0         8.4         10.         0.0         0.0         3.0        0.64         2.8         32.         8.0         0.0         0.0         0.0         0.0         0.0         7.5         0.0         32.         0.0         0.0         0.0         0.0         0.0         0.0         0.0         0.0         0.0         0.0         0.0         0.0         0.0         0.0        0.13E+03
   221  ILE       1.2         19.         14.         5.4         0.0         0.0         0.0         0.0         10.         8.9         0.0         0.0         3.2         78.         49.         0.0         0.0         0.0         0.0         0.0         0.0         0.0         3.8         0.0         17.         0.0         0.0         0.0         0.0         0.0         0.0         0.0         0.0         0.0         0.0         0.0         0.0         0.0         0.0        0.21E+03
   222  PRO       1.9         24.         7.3         3.3         0.0         0.0         0.0         0.0         9.7         11.         0.0         0.0         3.5        0.63         35.         34.         0.0         0.0         0.0         0.0         0.0         0.0         5.6         0.0         19.        0.24         0.0         0.0         0.0         0.0         0.0         0.0         0.0         0.0         0.0         0.0         0.0         0.0         0.0        0.16E+03
   223  TYR       4.9         28.         7.1         15.         0.0         0.0         0.0         0.0         16.         6.9         0.0         0.0         1.9         50.         4.2         0.0         0.0         0.0         0.0         0.0         0.0         0.0         7.3         0.0         23.         2.8         0.0         0.0         0.0         0.0         0.0         0.0         0.0         0.0         0.0         0.0         0.0         0.0         0.0        0.17E+03
   224  SER       2.2         13.         12.         5.9        0.67         0.0         0.0         0.0         14.         11.         0.0         0.0         2.5         37.         0.0         0.0         0.0         0.0         0.0         0.0         0.0         0.0         8.2         0.0         11.         5.7         0.0         0.0         0.0         0.0         0.0         0.0         0.0         0.0         0.0         0.0         0.0         0.0         0.0        0.12E+03
   225  LYS       2.1         22.         5.9         2.2         0.0         0.0         0.0         0.0         3.5         6.0         0.0         0.0         3.1         40.         9.7         20.         27.         0.0         0.0         0.0         0.0         0.0         4.8         0.0         4.4         0.0         0.0         0.0         0.0         0.0         0.0         0.0         0.0         0.0         0.0         0.0         0.0         0.0         0.0        0.15E+03
   226  GLY      0.99         3.1        0.16E-01     2.8         0.0         0.0         0.0         0.0         8.5         11.         0.0         0.0         1.5         0.0         0.0         0.0         0.0         0.0         0.0         0.0         0.0         0.0         12.         0.0         8.9         0.0         0.0         0.0         0.0         0.0         0.0         0.0         0.0         0.0         0.0         0.0         0.0         0.0         0.0         48.    
   227  GLN       1.4         15.         5.3         2.1         1.8         0.0         0.0         0.0         9.2         11.         0.0         0.0         1.3         9.5         38.         7.0         0.0         0.0         0.0         0.0         0.0         0.0         13.         0.0         14.         12.         0.0         0.0         0.0         0.0         0.0         0.0         0.0         0.0         0.0         0.0         0.0         0.0         0.0        0.14E+03
   228  LEU       1.7         13.         7.5         6.7         0.0         0.0         0.0         0.0         6.2         11.         0.0         0.0         1.3         9.7         34.         0.0         0.0         0.0         0.0         0.0         0.0         0.0         2.8         0.0         11.         6.0         0.0         0.0         0.0         0.0         0.0         0.0         0.0         0.0         0.0         0.0         0.0         0.0         0.0        0.11E+03
   229  ARG      0.98         6.9         3.8         2.4         0.0         0.0         0.0         0.0         5.6         6.6         0.0         0.0         2.1         2.5         23.         36.         1.4         0.0         0.0         0.0         0.0         0.0         3.8         0.0         9.1         2.4         0.0         0.0         0.0         0.0         0.0         0.0         0.0         0.0         0.0         0.0         0.0         0.0         0.0        0.11E+03
   230  GLU       1.2         9.0         6.1         3.0        0.86E-01     0.0         0.0         0.0         7.2         13.         0.0         0.0         4.0        0.35        0.11E-01     2.7         0.0         0.0         0.0         0.0         0.0         0.0         4.8         0.0         8.2         8.0         0.0         0.0         0.0         0.0         0.0         0.0         0.0         0.0         0.0         0.0         0.0         0.0         0.0         68.    
   231  LEU       1.5         13.         4.8         5.3        0.15E-01     0.0         0.0         0.0         9.3         11.         0.0         0.0         3.8         37.         38.         0.0         0.0         0.0         0.0         0.0         0.0         0.0         8.0         0.0         11.         22.         0.0         0.0         0.0         0.0         0.0         0.0         0.0         0.0         0.0         0.0         0.0         0.0         0.0        0.16E+03
   232  GLU       1.1         7.3         6.8         2.9         0.0         0.0         0.0         0.0         7.4         10.         0.0         0.0         2.3         31.         4.4         1.4         0.0         0.0         0.0         0.0         0.0         0.0         17.         0.0         9.4         8.6         0.0         0.0         0.0         0.0         0.0         0.0         0.0         0.0         0.0         0.0         0.0         0.0         0.0        0.11E+03
   233  ARG       2.1         12.         4.1         3.3         0.0         0.0         0.0         0.0         5.4         9.0         0.0         0.0         1.3         30.         34.         28.         6.5         0.0         0.0         0.0         0.0         0.0         18.         0.0         12.         3.7         0.0         0.0         0.0         0.0         0.0         0.0         0.0         0.0         0.0         0.0         0.0         0.0         0.0        0.17E+03
   234  GLU       1.7         9.7         6.9         4.3        0.19         0.0         0.0         0.0         6.0         16.         0.0         0.0        0.85         7.2         31.         2.7         0.0         0.0         0.0         0.0         0.0         0.0         5.1         0.0         7.3         17.         0.0         0.0         0.0         0.0         0.0         0.0         0.0         0.0         0.0         0.0         0.0         0.0         0.0        0.12E+03
   235  TYR       1.5         11.         7.0         3.6        0.45         0.0         0.0         0.0         6.6         11.         0.0         0.0         1.3         7.1        0.23E-01     0.0         0.0         0.0         0.0         0.0         0.0         0.0         2.9         0.0         9.3         10.         0.0         0.0         0.0         0.0         0.0         0.0         0.0         0.0         0.0         0.0         0.0         0.0         0.0         72.    
   236  ALA       1.1         8.1         5.1        0.87         0.0         0.0         0.0         0.0         5.0         8.9         0.0         0.0         3.3         0.0         0.0         0.0         0.0         0.0         0.0         0.0         0.0         0.0         2.0         0.0         5.8         1.3         0.0         0.0         0.0         0.0         0.0         0.0         0.0         0.0         0.0         0.0         0.0         0.0         0.0         42.    
   237  ALA      0.93         7.2         5.7         1.1         0.0         0.0         0.0         0.0         3.4         2.9         0.0         0.0         3.3         0.0         0.0         0.0         0.0         0.0         0.0         0.0         0.0         0.0         2.5         0.0         26.         0.0         0.0         0.0         0.0         0.0         0.0         0.0         0.0         0.0         0.0         0.0         0.0         0.0         0.0         53.    
   238  ASN       1.3         5.5         5.0         8.0        0.45         0.0         0.0         0.0         5.8         16.         0.0         0.0         4.8        0.40         1.1         0.0         0.0         0.0         0.0         0.0         0.0         0.0         10.         0.0        0.13E+03     0.0         0.0         0.0         0.0         0.0         0.0         0.0         0.0         0.0         0.0         0.0         0.0         0.0         0.0        0.19E+03
   239  LYS       1.9         11.         7.6         4.4         0.0         0.0         0.0         0.0         11.         11.         0.0         0.0         7.4         33.         4.0         33.         28.         0.0         0.0         0.0         0.0         0.0         12.         0.0         52.         0.0         0.0         0.0         0.0         0.0         0.0         0.0         0.0         0.0         0.0         0.0         0.0         0.0         0.0        0.22E+03
   240  PHE       1.6         11.         12.         2.5        0.58E-01     0.0         0.0         0.0         4.7         7.9         0.0         0.0         5.1         12.         51.         0.0         0.0         0.0         0.0         0.0         0.0         0.0         16.         0.0         14.         8.4         0.0         0.0         0.0         0.0         0.0         0.0         0.0         0.0         0.0         0.0         0.0         0.0         0.0        0.15E+03
   241  ILE       1.2         11.         8.2         3.7        0.22         0.0         0.0         0.0         3.8         9.6         0.0         0.0         3.2         7.0         5.2         0.0         0.0         0.0         0.0         0.0         0.0         0.0         15.         0.0         11.         16.         0.0         0.0         0.0         0.0         0.0         0.0         0.0         0.0         0.0         0.0         0.0         0.0         0.0         96.    
   242  THR       1.3         3.1         3.2         2.3        0.55         0.0         0.0         0.0         3.6         7.7         0.0         0.0         3.5        0.48         0.0         0.0         0.0         0.0         0.0         0.0         0.0         0.0         9.3         0.0         9.7         4.7         0.0         0.0         0.0         0.0         0.0         0.0         0.0         0.0         0.0         0.0         0.0         0.0         0.0         49.    
   243  LYS      0.55         3.9         4.8        0.57        0.72E-01     0.0         0.0         0.0         4.0         6.2         0.0         0.0         2.1         2.6         52.         26.        0.84E-01     0.0         0.0         0.0         0.0         0.0         5.7         0.0         5.5         1.3         0.0         0.0         0.0         0.0         0.0         0.0         0.0         0.0         0.0         0.0         0.0         0.0         0.0        0.12E+03
   244  ASP      0.93         5.0         4.9         1.1        0.46E-01     0.0         0.0         0.0         3.6         5.0         0.0         0.0         1.1         1.5         2.1         0.0         0.0         0.0         0.0         0.0         0.0         0.0         4.7         0.0         5.0         1.4         0.0         0.0         0.0         0.0         0.0         0.0         0.0         0.0         0.0         0.0         0.0         0.0         0.0         36.    
   245  LYS       1.7         9.0         5.1        0.76        0.11         0.0         0.0         0.0         6.2         6.6         0.0         0.0         2.0         4.4         37.         1.2         22.         0.0         0.0         0.0         0.0         0.0         4.2         0.0         7.4         11.         0.0         0.0         0.0         0.0         0.0         0.0         0.0         0.0         0.0         0.0         0.0         0.0         0.0        0.12E+03
   246  ARG       1.4         5.8         5.7         1.4         1.9         0.0         0.0         0.0         6.8         15.         0.0         0.0         1.3         3.7         2.7         4.4         25.         0.0         0.0         0.0         0.0         0.0         6.1         0.0         7.1         17.         0.0         0.0         0.0         0.0         0.0         0.0         0.0         0.0         0.0         0.0         0.0         0.0         0.0        0.11E+03
   247  ARG      0.65         5.6         5.2        0.59        0.26         0.0         0.0         0.0         4.5         10.         0.0         0.0         1.3         1.6        0.17E-01    0.12E-03     27.         0.0         0.0         0.0         0.0         0.0         7.9         0.0         4.0         3.4         0.0         0.0         0.0         0.0         0.0         0.0         0.0         0.0         0.0         0.0         0.0         0.0         0.0         72.    
   248  LYS      0.65         5.4         4.6        0.98E-01     0.0         0.0         0.0         0.0         5.0         9.7         0.0         0.0         1.3        0.33        0.70E-02    0.63        0.84E-02     0.0         0.0         0.0         0.0         0.0         3.1         0.0         4.9         2.0         0.0         0.0         0.0         0.0         0.0         0.0         0.0         0.0         0.0         0.0         0.0         0.0         0.0         38.    
   249  ILE       4.1         16.         4.2         11.         2.5         0.0         0.0         0.0         7.9         14.         0.0         0.0         1.5         51.         4.6         0.0         0.0         0.0         0.0         0.0         0.0         0.0         11.         0.0         11.         25.         0.0         0.0         0.0         0.0         0.0         0.0         0.0         0.0         0.0         0.0         0.0         0.0         0.0        0.16E+03
   250  SER       1.6         5.7         6.6         3.1         1.1         0.0         0.0         0.0         8.2         13.         0.0         0.0         2.7         46.         0.0         0.0         0.0         0.0         0.0         0.0         0.0         0.0         6.4         0.0         10.         6.6         0.0         0.0         0.0         0.0         0.0         0.0         0.0         0.0         0.0         0.0         0.0         0.0         0.0        0.11E+03
   251  ALA       1.5         6.2         4.5         1.9        0.18         0.0         0.0         0.0         4.2         11.         0.0         0.0         1.9         0.0         0.0         0.0         0.0         0.0         0.0         0.0         0.0         0.0         4.1         0.0         14.         0.0         0.0         0.0         0.0         0.0         0.0         0.0         0.0         0.0         0.0         0.0         0.0         0.0         0.0         49.    
   252  ALA       2.2         12.         5.1         2.1         0.0         0.0         0.0         0.0         6.1         11.         0.0         0.0         1.3         0.0         0.0         0.0         0.0         0.0         0.0         0.0         0.0         0.0         5.8         0.0         14.        0.85         0.0         0.0         0.0         0.0         0.0         0.0         0.0         0.0         0.0         0.0         0.0         0.0         0.0         61.    
   253  THR       2.8         15.         8.7         3.3         2.1         0.0         0.0         0.0         9.4         12.         0.0         0.0         2.9         52.         0.0         0.0         0.0         0.0         0.0         0.0         0.0         0.0         17.         0.0         16.         25.         0.0         0.0         0.0         0.0         0.0         0.0         0.0         0.0         0.0         0.0         0.0         0.0         0.0        0.17E+03
   254  SER       1.5         7.5         20.         2.3        0.56         0.0         0.0         0.0         4.6         7.0         0.0         0.0         3.0         37.         0.0         0.0         0.0         0.0         0.0         0.0         0.0         0.0         8.0         0.0         20.         0.0         0.0         0.0         0.0         0.0         0.0         0.0         0.0         0.0         0.0         0.0         0.0         0.0         0.0        0.11E+03
   255  LEU       2.2         16.         4.1         10.        0.30         0.0         0.0         0.0         10.         13.         0.0         0.0         2.1         3.0        0.85E-01     0.0         0.0         0.0         0.0         0.0         0.0         0.0         16.         0.0         34.         13.         0.0         0.0         0.0         0.0         0.0         0.0         0.0         0.0         0.0         0.0         0.0         0.0         0.0        0.13E+03
   256  SER       2.0         15.         13.         3.9        0.35         0.0         0.0         0.0         9.6         11.         0.0         0.0         3.0         37.         0.0         0.0         0.0         0.0         0.0         0.0         0.0         0.0         22.         0.0         32.         2.7         0.0         0.0         0.0         0.0         0.0         0.0         0.0         0.0         0.0         0.0         0.0         0.0         0.0        0.15E+03
   257  GLU       2.7         9.8         14.         4.2         1.2         0.0         0.0         0.0         10.         20.         0.0         0.0         4.2         36.         1.5        0.69E-01     0.0         0.0         0.0         0.0         0.0         0.0         14.         0.0         32.         13.         0.0         0.0         0.0         0.0         0.0         0.0         0.0         0.0         0.0         0.0         0.0         0.0         0.0        0.16E+03
   258  ARG       1.2         13.         5.3         2.4        0.94E-01     0.0         0.0         0.0         5.8         7.2         0.0         0.0         3.9        0.47        0.61         39.        0.94         0.0         0.0         0.0         0.0         0.0         7.9         0.0         12.         1.3         0.0         0.0         0.0         0.0         0.0         0.0         0.0         0.0         0.0         0.0         0.0         0.0         0.0        0.10E+03
   259  GLN       1.3         10.         5.2         1.1        0.53         0.0         0.0         0.0         6.1         5.9         0.0         0.0         1.9         37.         34.         2.5         0.0         0.0         0.0         0.0         0.0         0.0         8.8         0.0         3.2         4.7         0.0         0.0         0.0         0.0         0.0         0.0         0.0         0.0         0.0         0.0         0.0         0.0         0.0        0.12E+03
   260  ILE       2.4         9.6         4.6         3.7         2.6         0.0         0.0         0.0         7.4         12.         0.0         0.0         1.8         54.         11.         0.0         0.0         0.0         0.0         0.0         0.0         0.0         4.8         0.0         3.4         4.1         0.0         0.0         0.0         0.0         0.0         0.0         0.0         0.0         0.0         0.0         0.0         0.0         0.0        0.12E+03
   261  THR       1.0         7.9         4.4         3.3        0.57         0.0         0.0         0.0         3.7         7.8         0.0         0.0         1.6         3.7         0.0         0.0         0.0         0.0         0.0         0.0         0.0         0.0         8.7         0.0         5.5         6.5         0.0         0.0         0.0         0.0         0.0         0.0         0.0         0.0         0.0         0.0         0.0         0.0         0.0         55.    
   262  ILE      0.65         6.4         5.1         1.3         0.0         0.0         0.0         0.0         5.4         7.0         0.0         0.0         2.6        0.16         50.         0.0         0.0         0.0         0.0         0.0         0.0         0.0         6.0         0.0         6.6         2.5         0.0         0.0         0.0         0.0         0.0         0.0         0.0         0.0         0.0         0.0         0.0         0.0         0.0         93.    
   263  TRP       4.8         16.         4.4         4.8        0.77         0.0         0.0         0.0         9.4         7.5         0.0         0.0         2.7         5.3         1.1         0.0         0.0         0.0         0.0         0.0         0.0         0.0         4.3         0.0         4.1         23.         0.0         0.0         0.0         0.0         0.0         0.0         0.0         0.0         0.0         0.0         0.0         0.0         0.0         88.    
   264  PHE       1.0         8.5         6.2         3.8         0.0         0.0         0.0         0.0         6.5         8.5         0.0         0.0        0.82         3.9         4.7         0.0         0.0         0.0         0.0         0.0         0.0         0.0         2.4         0.0         4.1         22.         0.0         0.0         0.0         0.0         0.0         0.0         0.0         0.0         0.0         0.0         0.0         0.0         0.0         73.    
   265  GLN       1.0         4.9         4.6         1.0         0.0         0.0         0.0         0.0         3.1         5.0         0.0         0.0         1.2        0.28        0.28        0.41         0.0         0.0         0.0         0.0         0.0         0.0         1.5         0.0         2.7         1.2         0.0         0.0         0.0         0.0         0.0         0.0         0.0         0.0         0.0         0.0         0.0         0.0         0.0         27.    
   266  ASN      0.91         5.2         5.1        0.84        0.30         0.0         0.0         0.0         7.8         4.8         0.0         0.0        0.77        0.67         13.         0.0         0.0         0.0         0.0         0.0         0.0         0.0         7.2         0.0         2.8         3.5         0.0         0.0         0.0         0.0         0.0         0.0         0.0         0.0         0.0         0.0         0.0         0.0         0.0         53.    
   267  ARG       1.7         6.8         6.8         2.9         0.0         0.0         0.0         0.0         8.3         8.6         0.0         0.0         1.4         30.         33.         39.         26.         0.0         0.0         0.0         0.0         0.0         11.         0.0         7.8         15.         0.0         0.0         0.0         0.0         0.0         0.0         0.0         0.0         0.0         0.0         0.0         0.0         0.0        0.20E+03
   268  ARG       1.2         4.0         5.6         2.1        0.15E-01     0.0         0.0         0.0         4.4         8.6         0.0         0.0         1.4         34.         27.         36.         26.         0.0         0.0         0.0         0.0         0.0         8.9         0.0         4.3         6.8         0.0         0.0         0.0         0.0         0.0         0.0         0.0         0.0         0.0         0.0         0.0         0.0         0.0        0.17E+03
   269  VAL       1.9         10.         5.4         3.2        0.36         0.0         0.0         0.0         5.4         6.5         0.0         0.0         1.1         3.3         0.0         0.0         0.0         0.0         0.0         0.0         0.0         0.0         10.         0.0         6.1         7.0         0.0         0.0         0.0         0.0         0.0         0.0         0.0         0.0         0.0         0.0         0.0         0.0         0.0         60.    
   270  LYS       1.2         9.9         5.2         2.1        0.34         0.0         0.0         0.0         9.3         8.5         0.0         0.0         3.6        0.46        0.59         22.        0.15         0.0         0.0         0.0         0.0         0.0         5.6         0.0         9.9         3.9         0.0         0.0         0.0         0.0         0.0         0.0         0.0         0.0         0.0         0.0         0.0         0.0         0.0         83.    
   271  GLU       1.5         9.6         5.2         1.9        0.13         0.0         0.0         0.0         6.5         6.9         0.0         0.0         4.5        0.23         2.4         2.3         0.0         0.0         0.0         0.0         0.0         0.0         7.1         0.0         8.1         8.2         0.0         0.0         0.0         0.0         0.0         0.0         0.0         0.0         0.0         0.0         0.0         0.0         0.0         65.    
   272  LYS       1.1         12.         7.4         3.6        0.54         0.0         0.0         0.0         12.         12.         0.0         0.0         2.4         34.         37.         2.2         2.9         0.0         0.0         0.0         0.0         0.0         9.9         0.0         20.         4.4         0.0         0.0         0.0         0.0         0.0         0.0         0.0         0.0         0.0         0.0         0.0         0.0         0.0        0.16E+03
   273  LYS       1.9         8.5         6.0         3.2        0.90         0.0         0.0         0.0         9.3         15.         0.0         0.0         1.5         24.         49.        0.97         27.         0.0         0.0         0.0         0.0         0.0         9.7         0.0         14.         3.6         0.0         0.0         0.0         0.0         0.0         0.0         0.0         0.0         0.0         0.0         0.0         0.0         0.0        0.17E+03
   274  VAL       1.8         7.8         3.4         3.7         1.6         0.0         0.0         0.0         8.4         10.         0.0         0.0         3.2         59.         0.0         0.0         0.0         0.0         0.0         0.0         0.0         0.0         15.         0.0         33.         0.0         0.0         0.0         0.0         0.0         0.0         0.0         0.0         0.0         0.0         0.0         0.0         0.0         0.0        0.15E+03
   275  LEU      0.94         14.         11.         5.4         0.0         0.0         0.0         0.0         7.4         11.         0.0         0.0         6.3        0.19         37.         0.0         0.0         0.0         0.0         0.0         0.0         0.0         6.7         0.0         84.         0.0         0.0         0.0         0.0         0.0         0.0         0.0         0.0         0.0         0.0         0.0         0.0         0.0         0.0        0.18E+03
   276  ALA       1.0         11.         5.9         1.1        0.85         0.0         0.0         0.0         12.         13.         0.0         0.0         7.0         0.0         0.0         0.0         0.0         0.0         0.0         0.0         0.0         0.0         5.3         0.0         32.         0.0         0.0         0.0         0.0         0.0         0.0         0.0         0.0         0.0         0.0         0.0         0.0         0.0         0.0         89.    
   277  LYS      0.87         13.         5.8        0.44        0.86         0.0         0.0         0.0         14.         17.         0.0         0.0         3.1         2.0         47.        0.15        0.33         0.0         0.0         0.0         0.0         0.0         1.6         0.0         17.         1.9         0.0         0.0         0.0         0.0         0.0         0.0         0.0         0.0         0.0         0.0         0.0         0.0         0.0        0.13E+03
   278  VAL      0.96         3.8         4.3        0.94        0.16         0.0         0.0         0.0         8.6         13.         0.0         0.0        0.87        0.15         0.0         0.0         0.0         0.0         0.0         0.0         0.0         0.0         1.2         0.0         7.5         0.0         0.0         0.0         0.0         0.0         0.0         0.0         0.0         0.0         0.0         0.0         0.0         0.0         0.0         42.    
   279  LYS      0.74         6.7         8.3         1.1        0.39         0.0         0.0         0.0         5.6         11.         0.0         0.0         1.3        0.76         38.         17.         28.         0.0         0.0         0.0         0.0         0.0        0.69         0.0         30.        0.72         0.0         0.0         0.0         0.0         0.0         0.0         0.0         0.0         0.0         0.0         0.0         0.0         0.0        0.15E+03
   280  ASN      0.81         7.2         21.        0.86        0.42         0.0         0.0         0.0         0.0         0.0         0.0         0.0         2.1         33.         3.3         0.0         0.0         0.0         0.0         0.0         0.0         0.0         0.0         0.0        0.16E+03     0.0         0.0         0.0         0.0         0.0         0.0         0.0         0.0         0.0         0.0         0.0         0.0         0.0         0.0        0.23E+03
   281  SER       1.2         9.4         16.        0.42        0.17         0.0         0.0         0.0         0.0         0.0         0.0         0.0         1.9        0.43         0.0         0.0         0.0         0.0         0.0         0.0         0.0         0.0         0.0         0.0        0.13E+03     0.0         0.0         0.0         0.0         0.0         0.0         0.0         0.0         0.0         0.0         0.0         0.0         0.0         0.0        0.16E+03
   282  ALA      0.76         6.2         8.8        0.96         0.0         0.0         0.0         0.0         5.1         11.         0.0         0.0        0.77         0.0         0.0         0.0         0.0         0.0         0.0         0.0         0.0         0.0         2.1         0.0         82.         1.9         0.0         0.0         0.0         0.0         0.0         0.0         0.0         0.0         0.0         0.0         0.0         0.0         0.0        0.12E+03
   283  THR      0.82         6.4         5.8         3.3        0.44         0.0         0.0         0.0         3.3         6.4         0.0         0.0         1.2        0.28         0.0         0.0         0.0         0.0         0.0         0.0         0.0         0.0         1.9         0.0         14.        0.72         0.0         0.0         0.0         0.0         0.0         0.0         0.0         0.0         0.0         0.0         0.0         0.0         0.0         44.    
   284  PRO      0.63         22.         8.0        0.73        0.44         0.0         0.0         0.0         3.1         5.6         0.0         0.0        0.79         23.         36.         32.         0.0         0.0         0.0         0.0         0.0         0.0         1.3         0.0        0.48         0.0         0.0         0.0         0.0         0.0         0.0         0.0         0.0         0.0         0.0         0.0         0.0         0.0         0.0        0.13E+03
