# Supplementary material for: Computational Modeling of complete HOXB13 protein for predicting the functional effect of SNPs and the associated role in hereditary prostate cancer
Source: Sci Rep. 2017 Mar 8;7:43830. doi: 10.1038/srep43830 (PMC5363706; doi:10.1038/srep43830)
Supplement: Supplementary Dataset [file srep43830-s1.zip › SR Supplementary Data Files Complete/HOXB13 Modeller/HOXB13 Modeller/hoxb13.V99990007]

# Heavy relative violation of each residue is written to: hoxb13.V99990007
# The profile is NOT normalized by the number of restraints.
# The profiles are smoothed over a window of residues:    1
# The sum of all numbers in the file:   54597.6367
#COLUMNS S S  N N N N N N N N N N N N N N N N N N N N N N N N N N N N N N N N N N N N N N N N 
# RESID  RES            1           2           3           4           5           6           7           8           9          10          11          12          13          14          15          16          17          18          19          20          21          22          23          24          25          26          27          28          29          30          31          32          33          34          35          36          37          38          39     TOTAL

     1  MET       1.4         3.7         2.3        0.33        0.12         0.0         0.0         0.0         27.         25.         0.0         0.0        0.42         36.        0.48E-01    0.51         0.0         0.0         0.0         0.0         0.0         0.0         0.0         0.0         27.         0.0         0.0         0.0         0.0         0.0         0.0         0.0         0.0         0.0         0.0         0.0         0.0         0.0         0.0        0.12E+03
     2  GLU       2.5         8.9         8.9         1.8        0.12         0.0         0.0         0.0         0.0         0.0         0.0         0.0        0.43        0.49        0.18         24.         0.0         0.0         0.0         0.0         0.0         0.0         0.0         0.0        0.16E+03     0.0         0.0         0.0         0.0         0.0         0.0         0.0         0.0         0.0         0.0         0.0         0.0         0.0         0.0        0.21E+03
     3  PRO       2.2         28.         5.4        0.72         0.0         0.0         0.0         0.0         0.0         0.0         0.0         0.0        0.47E-01     23.         35.         33.         0.0         0.0         0.0         0.0         0.0         0.0         0.0         0.0         54.         0.0         0.0         0.0         0.0         0.0         0.0         0.0         0.0         0.0         0.0         0.0         0.0         0.0         0.0        0.18E+03
     4  GLY       1.7         4.6         1.2        0.68E-01     0.0         0.0         0.0         0.0         0.0         0.0         0.0         0.0        0.68         0.0         0.0         0.0         0.0         0.0         0.0         0.0         0.0         0.0         0.0         0.0        0.14E+03     0.0         0.0         0.0         0.0         0.0         0.0         0.0         0.0         0.0         0.0         0.0         0.0         0.0         0.0        0.15E+03
     5  ASN       1.9         4.7         8.3        0.93        0.79E-01     0.0         0.0         0.0         0.0         0.0         0.0         0.0        0.94         32.         4.9         0.0         0.0         0.0         0.0         0.0         0.0         0.0         0.0         0.0        0.20E+03     0.0         0.0         0.0         0.0         0.0         0.0         0.0         0.0         0.0         0.0         0.0         0.0         0.0         0.0        0.25E+03
     6  TYR       1.9         8.8         12.         1.5        0.12         0.0         0.0         0.0         0.0         0.0         0.0         0.0        0.69         52.        0.61         0.0         0.0         0.0         0.0         0.0         0.0         0.0         0.0         0.0        0.25E+03     0.0         0.0         0.0         0.0         0.0         0.0         0.0         0.0         0.0         0.0         0.0         0.0         0.0         0.0        0.33E+03
     7  ALA       1.2         2.7         9.9        0.96        0.10E-01     0.0         0.0         0.0         0.0         0.0         0.0         0.0        0.44         0.0         0.0         0.0         0.0         0.0         0.0         0.0         0.0         0.0         0.0         0.0        0.26E+03     0.0         0.0         0.0         0.0         0.0         0.0         0.0         0.0         0.0         0.0         0.0         0.0         0.0         0.0        0.28E+03
     8  THR       1.0         3.1         9.3         1.2        0.32E-01     0.0         0.0         0.0         0.0         0.0         0.0         0.0        0.35         70.         0.0         0.0         0.0         0.0         0.0         0.0         0.0         0.0         0.0         0.0        0.23E+03     0.0         0.0         0.0         0.0         0.0         0.0         0.0         0.0         0.0         0.0         0.0         0.0         0.0         0.0        0.31E+03
     9  LEU       1.6         8.7         9.0         5.2        0.41         0.0         0.0         0.0         0.0         0.0         0.0         0.0        0.84         45.         35.         0.0         0.0         0.0         0.0         0.0         0.0         0.0         0.0         0.0        0.22E+03     0.0         0.0         0.0         0.0         0.0         0.0         0.0         0.0         0.0         0.0         0.0         0.0         0.0         0.0        0.33E+03
    10  ASP      0.92         4.0         9.1        0.70        0.25         0.0         0.0         0.0         0.0         0.0         0.0         0.0         1.3         40.         1.8         0.0         0.0         0.0         0.0         0.0         0.0         0.0         0.0         0.0        0.15E+03     0.0         0.0         0.0         0.0         0.0         0.0         0.0         0.0         0.0         0.0         0.0         0.0         0.0         0.0        0.21E+03
    11  GLY      0.45         1.6         1.7        0.18        0.61E-01     0.0         0.0         0.0         0.0         0.0         0.0         0.0         1.2         0.0         0.0         0.0         0.0         0.0         0.0         0.0         0.0         0.0         0.0         0.0        0.10E+03     0.0         0.0         0.0         0.0         0.0         0.0         0.0         0.0         0.0         0.0         0.0         0.0         0.0         0.0        0.11E+03
    12  ALA      0.32         1.3         11.        0.85         0.0         0.0         0.0         0.0         0.0         0.0         0.0         0.0         1.2         0.0         0.0         0.0         0.0         0.0         0.0         0.0         0.0         0.0         0.0         0.0        0.24E+03     0.0         0.0         0.0         0.0         0.0         0.0         0.0         0.0         0.0         0.0         0.0         0.0         0.0         0.0        0.25E+03
    13  LYS      0.64         3.4         11.         1.1        0.27         0.0         0.0         0.0         0.0         0.0         0.0         0.0        0.84         33.         49.         16.         23.         0.0         0.0         0.0         0.0         0.0         0.0         0.0        0.18E+03     0.0         0.0         0.0         0.0         0.0         0.0         0.0         0.0         0.0         0.0         0.0         0.0         0.0         0.0        0.32E+03
    14  ASP      0.28         2.4         11.         1.4        0.48E-01     0.0         0.0         0.0         0.0         0.0         0.0         0.0        0.97         38.         1.5         0.0         0.0         0.0         0.0         0.0         0.0         0.0         0.0         0.0        0.14E+03     0.0         0.0         0.0         0.0         0.0         0.0         0.0         0.0         0.0         0.0         0.0         0.0         0.0         0.0        0.19E+03
    15  ILE       1.1         4.5         11.         5.1        0.70         0.0         0.0         0.0         0.0         0.0         0.0         0.0         1.1         45.         49.         0.0         0.0         0.0         0.0         0.0         0.0         0.0         0.0         0.0         49.         0.0         0.0         0.0         0.0         0.0         0.0         0.0         0.0         0.0         0.0         0.0         0.0         0.0         0.0        0.17E+03
    16  GLU      0.19         2.4         8.1         2.0         0.0         0.0         0.0         0.0         0.0         0.0         0.0         0.0        0.53         38.        0.26         24.         0.0         0.0         0.0         0.0         0.0         0.0         0.0         0.0        0.18E+03     0.0         0.0         0.0         0.0         0.0         0.0         0.0         0.0         0.0         0.0         0.0         0.0         0.0         0.0        0.25E+03
    17  GLY      0.78E-01     1.5        0.22        0.29        0.37E-02     0.0         0.0         0.0         0.0         0.0         0.0         0.0        0.51         0.0         0.0         0.0         0.0         0.0         0.0         0.0         0.0         0.0         0.0         0.0        0.14E+03     0.0         0.0         0.0         0.0         0.0         0.0         0.0         0.0         0.0         0.0         0.0         0.0         0.0         0.0        0.14E+03
    18  LEU      0.88         8.0         8.8         5.1        0.41         0.0         0.0         0.0         0.0         0.0         0.0         0.0        0.54         45.         36.         0.0         0.0         0.0         0.0         0.0         0.0         0.0         0.0         0.0        0.18E+03     0.0         0.0         0.0         0.0         0.0         0.0         0.0         0.0         0.0         0.0         0.0         0.0         0.0         0.0        0.28E+03
    19  LEU      0.29         6.5         7.3         4.4        0.37E-02     0.0         0.0         0.0         0.0         0.0         0.0         0.0        0.91        0.20         38.         0.0         0.0         0.0         0.0         0.0         0.0         0.0         0.0         0.0        0.19E+03     0.0         0.0         0.0         0.0         0.0         0.0         0.0         0.0         0.0         0.0         0.0         0.0         0.0         0.0        0.25E+03
    20  GLY      0.82E-01     1.0        0.24E-01    0.24         0.0         0.0         0.0         0.0         0.0         0.0         0.0         0.0        0.75         0.0         0.0         0.0         0.0         0.0         0.0         0.0         0.0         0.0         0.0         0.0         99.         0.0         0.0         0.0         0.0         0.0         0.0         0.0         0.0         0.0         0.0         0.0         0.0         0.0         0.0        0.10E+03
    21  ALA      0.22         1.7         5.3         1.4         0.0         0.0         0.0         0.0         0.0         0.0         0.0         0.0        0.53         0.0         0.0         0.0         0.0         0.0         0.0         0.0         0.0         0.0         0.0         0.0        0.18E+03     0.0         0.0         0.0         0.0         0.0         0.0         0.0         0.0         0.0         0.0         0.0         0.0         0.0         0.0        0.19E+03
    22  GLY      0.30         1.3         0.0        0.26         0.0         0.0         0.0         0.0         0.0         0.0         0.0         0.0        0.81         0.0         0.0         0.0         0.0         0.0         0.0         0.0         0.0         0.0         0.0         0.0         88.         0.0         0.0         0.0         0.0         0.0         0.0         0.0         0.0         0.0         0.0         0.0         0.0         0.0         0.0         91.    
    23  GLY      0.31         1.7         0.0        0.52E-01     0.0         0.0         0.0         0.0         0.0         0.0         0.0         0.0        0.62         0.0         0.0         0.0         0.0         0.0         0.0         0.0         0.0         0.0         0.0         0.0         98.         0.0         0.0         0.0         0.0         0.0         0.0         0.0         0.0         0.0         0.0         0.0         0.0         0.0         0.0        0.10E+03
    24  GLY      0.40         3.8        0.16E-03    0.14E-01     0.0         0.0         0.0         0.0         0.0         0.0         0.0         0.0         2.8         0.0         0.0         0.0         0.0         0.0         0.0         0.0         0.0         0.0         0.0         0.0        0.11E+03     0.0         0.0         0.0         0.0         0.0         0.0         0.0         0.0         0.0         0.0         0.0         0.0         0.0         0.0        0.11E+03
    25  ARG      0.80         6.4         7.4         1.4         0.0         0.0         0.0         0.0         0.0         0.0         0.0         0.0         2.9         3.0         29.        0.90        0.52         0.0         0.0         0.0         0.0         0.0         0.0         0.0        0.18E+03     0.0         0.0         0.0         0.0         0.0         0.0         0.0         0.0         0.0         0.0         0.0         0.0         0.0         0.0        0.23E+03
    26  ASN       1.1         3.2         8.8         1.5         0.0         0.0         0.0         0.0         0.0         0.0         0.0         0.0        0.70         43.         1.3         0.0         0.0         0.0         0.0         0.0         0.0         0.0         0.0         0.0        0.20E+03     0.0         0.0         0.0         0.0         0.0         0.0         0.0         0.0         0.0         0.0         0.0         0.0         0.0         0.0        0.26E+03
    27  LEU       1.5         7.6         6.8         4.7         0.0         0.0         0.0         0.0         0.0         0.0         0.0         0.0        0.46        0.20         38.         0.0         0.0         0.0         0.0         0.0         0.0         0.0         0.0         0.0        0.18E+03     0.0         0.0         0.0         0.0         0.0         0.0         0.0         0.0         0.0         0.0         0.0         0.0         0.0         0.0        0.24E+03
    28  VAL       1.3         2.6         7.5         1.6         0.0         0.0         0.0         0.0         0.0         0.0         0.0         0.0         1.4         58.         0.0         0.0         0.0         0.0         0.0         0.0         0.0         0.0         0.0         0.0         32.         0.0         0.0         0.0         0.0         0.0         0.0         0.0         0.0         0.0         0.0         0.0         0.0         0.0         0.0        0.11E+03
    29  ALA       1.6         10.         7.5        0.87        0.62         0.0         0.0         0.0         0.0         0.0         0.0         0.0         1.6         0.0         0.0         0.0         0.0         0.0         0.0         0.0         0.0         0.0         0.0         0.0         45.         0.0         0.0         0.0         0.0         0.0         0.0         0.0         0.0         0.0         0.0         0.0         0.0         0.0         0.0         67.    
    30  HIS       4.1         14.         14.         5.1        0.62         0.0         0.0         0.0         0.0         0.0         0.0         0.0        0.97         5.9         4.5         0.0         0.0         0.0         0.0         0.0         0.0         0.0         0.0         0.0        0.23E+03     0.0         0.0         0.0         0.0         0.0         0.0         0.0         0.0         0.0         0.0         0.0         0.0         0.0         0.0        0.28E+03
    31  SER       2.0         7.8         9.3         1.6         0.0         0.0         0.0         0.0         0.0         0.0         0.0         0.0         1.0         42.         0.0         0.0         0.0         0.0         0.0         0.0         0.0         0.0         0.0         0.0        0.14E+03     0.0         0.0         0.0         0.0         0.0         0.0         0.0         0.0         0.0         0.0         0.0         0.0         0.0         0.0        0.21E+03
    32  PRO       2.6         29.         7.9        0.47         0.0         0.0         0.0         0.0         0.0         0.0         0.0         0.0        0.93         4.7         2.7         1.6         0.0         0.0         0.0         0.0         0.0         0.0         0.0         0.0         54.         0.0         0.0         0.0         0.0         0.0         0.0         0.0         0.0         0.0         0.0         0.0         0.0         0.0         0.0        0.10E+03
    33  LEU       2.5         9.7         7.1         4.3         0.0         0.0         0.0         0.0         0.0         0.0         0.0         0.0         1.2        0.14        0.74E-01     0.0         0.0         0.0         0.0         0.0         0.0         0.0         0.0         0.0        0.18E+03     0.0         0.0         0.0         0.0         0.0         0.0         0.0         0.0         0.0         0.0         0.0         0.0         0.0         0.0        0.20E+03
    34  THR       2.7         8.6         7.4         3.4        0.21         0.0         0.0         0.0         0.0         0.0         0.0         0.0         2.7         68.         0.0         0.0         0.0         0.0         0.0         0.0         0.0         0.0         0.0         0.0        0.19E+03     0.0         0.0         0.0         0.0         0.0         0.0         0.0         0.0         0.0         0.0         0.0         0.0         0.0         0.0        0.28E+03
    35  SER       1.9         15.         6.3         1.8        0.16         0.0         0.0         0.0         16.         33.         0.0         0.0         3.0        0.39         0.0         0.0         0.0         0.0         0.0         0.0         0.0         0.0         8.0         0.0         90.         0.0         0.0         0.0         0.0         0.0         0.0         0.0         0.0         0.0         0.0         0.0         0.0         0.0         0.0        0.18E+03
    36  HIS       2.5         13.         7.2         3.2        0.63         0.0         0.0         0.0         19.         24.         0.0         0.0         3.2         1.8        0.54         0.0         0.0         0.0         0.0         0.0         0.0         0.0         8.0         0.0         16.         0.0         0.0         0.0         0.0         0.0         0.0         0.0         0.0         0.0         0.0         0.0         0.0         0.0         0.0        0.10E+03
    37  PRO       1.4         26.         9.6        0.24        0.85         0.0         0.0         0.0         0.0         0.0         0.0         0.0         2.3         5.1         3.0         1.4         0.0         0.0         0.0         0.0         0.0         0.0         0.0         0.0         49.         0.0         0.0         0.0         0.0         0.0         0.0         0.0         0.0         0.0         0.0         0.0         0.0         0.0         0.0         99.    
    38  ALA      0.68         6.8         11.        0.88        0.54         0.0         0.0         0.0         0.0         0.0         0.0         0.0         2.9         0.0         0.0         0.0         0.0         0.0         0.0         0.0         0.0         0.0         0.0         0.0        0.25E+03     0.0         0.0         0.0         0.0         0.0         0.0         0.0         0.0         0.0         0.0         0.0         0.0         0.0         0.0        0.28E+03
    39  ALA      0.61         12.         5.5         1.1         1.3         0.0         0.0         0.0         0.0         0.0         0.0         0.0         6.2         0.0         0.0         0.0         0.0         0.0         0.0         0.0         0.0         0.0         0.0         0.0        0.20E+03     0.0         0.0         0.0         0.0         0.0         0.0         0.0         0.0         0.0         0.0         0.0         0.0         0.0         0.0        0.23E+03
    40  PRO       1.4         33.         10.        0.80        0.94         0.0         0.0         0.0         0.0         0.0         0.0         0.0         3.7        0.14        0.98         4.9         0.0         0.0         0.0         0.0         0.0         0.0         0.0         0.0         73.         0.0         0.0         0.0         0.0         0.0         0.0         0.0         0.0         0.0         0.0         0.0         0.0         0.0         0.0        0.13E+03
    41  THR      0.26         7.2         12.        0.99        0.20         0.0         0.0         0.0         0.0         0.0         0.0         0.0        0.40         70.         0.0         0.0         0.0         0.0         0.0         0.0         0.0         0.0         0.0         0.0        0.20E+03     0.0         0.0         0.0         0.0         0.0         0.0         0.0         0.0         0.0         0.0         0.0         0.0         0.0         0.0        0.30E+03
    42  LEU      0.54         7.6         6.5         4.7        0.24         0.0         0.0         0.0         0.0         0.0         0.0         0.0        0.26         44.         38.         0.0         0.0         0.0         0.0         0.0         0.0         0.0         0.0         0.0        0.20E+03     0.0         0.0         0.0         0.0         0.0         0.0         0.0         0.0         0.0         0.0         0.0         0.0         0.0         0.0        0.30E+03
    43  MET       1.7         17.         6.9         5.3        0.85         0.0         0.0         0.0         16.         31.         0.0         0.0         2.2         45.         35.         22.         0.0         0.0         0.0         0.0         0.0         0.0         0.0         0.0         99.         3.3         0.0         0.0         0.0         0.0         0.0         0.0         0.0         0.0         0.0         0.0         0.0         0.0         0.0        0.28E+03
    44  PRO       1.1         30.         5.8        0.30         1.4         0.0         0.0         0.0         0.0         0.0         0.0         0.0         2.3         7.1         4.1        0.59         0.0         0.0         0.0         0.0         0.0         0.0         0.0         0.0         43.         0.0         0.0         0.0         0.0         0.0         0.0         0.0         0.0         0.0         0.0         0.0         0.0         0.0         0.0         96.    
    45  ALA      0.82         3.9        0.99         4.3         1.2         0.0         0.0         0.0         0.0         0.0         0.0         0.0         1.2         0.0         0.0         0.0         0.0         0.0         0.0         0.0         0.0         0.0         0.0         0.0        0.12E+03     0.0         0.0         0.0         0.0         0.0         0.0         0.0         0.0         0.0         0.0         0.0         0.0         0.0         0.0        0.13E+03
    46  VAL       1.4         5.9         7.8         2.5         1.8         0.0         0.0         0.0         0.0         0.0         0.0         0.0         1.9         61.         0.0         0.0         0.0         0.0         0.0         0.0         0.0         0.0         0.0         0.0         57.         0.0         0.0         0.0         0.0         0.0         0.0         0.0         0.0         0.0         0.0         0.0         0.0         0.0         0.0        0.14E+03
    47  ASN       5.1         26.         9.1         3.3         5.8         0.0         0.0         0.0         0.0         0.0         0.0         0.0         7.8         47.         3.8         0.0         0.0         0.0         0.0         0.0         0.0         0.0         0.0         0.0        0.18E+03     0.0         0.0         0.0         0.0         0.0         0.0         0.0         0.0         0.0         0.0         0.0         0.0         0.0         0.0        0.29E+03
    48  TYR       1.8         17.         16.         5.7        0.71         0.0         0.0         0.0         0.0         0.0         0.0         0.0         9.0         10.        0.67         0.0         0.0         0.0         0.0         0.0         0.0         0.0         0.0         0.0        0.22E+03     0.0         0.0         0.0         0.0         0.0         0.0         0.0         0.0         0.0         0.0         0.0         0.0         0.0         0.0        0.28E+03
    49  ALA       2.0         11.         14.         2.4         1.4         0.0         0.0         0.0         0.0         0.0         0.0         0.0         4.1         0.0         0.0         0.0         0.0         0.0         0.0         0.0         0.0         0.0         0.0         0.0        0.22E+03     0.0         0.0         0.0         0.0         0.0         0.0         0.0         0.0         0.0         0.0         0.0         0.0         0.0         0.0        0.26E+03
    50  PRO       2.2         30.         9.8         2.0        0.57         0.0         0.0         0.0         0.0         0.0         0.0         0.0         3.1        0.46        0.72         5.4         0.0         0.0         0.0         0.0         0.0         0.0         0.0         0.0         51.         0.0         0.0         0.0         0.0         0.0         0.0         0.0         0.0         0.0         0.0         0.0         0.0         0.0         0.0        0.10E+03
    51  LEU       1.3         12.         10.         5.2        0.93         0.0         0.0         0.0         21.         35.         0.0         0.0         2.4         6.6         45.         0.0         0.0         0.0         0.0         0.0         0.0         0.0         0.0         0.0         79.         4.4         0.0         0.0         0.0         0.0         0.0         0.0         0.0         0.0         0.0         0.0         0.0         0.0         0.0        0.22E+03
    52  ASP       2.3         15.         3.5         1.2         2.6         0.0         0.0         0.0         0.0         0.0         0.0         0.0         4.2        0.89        0.82         0.0         0.0         0.0         0.0         0.0         0.0         0.0         0.0         0.0        0.10E+03     0.0         0.0         0.0         0.0         0.0         0.0         0.0         0.0         0.0         0.0         0.0         0.0         0.0         0.0        0.13E+03
    53  LEU       5.0         26.         12.         9.8         2.6         0.0         0.0         0.0         0.0         0.0         0.0         0.0         5.1         41.         4.2         0.0         0.0         0.0         0.0         0.0         0.0         0.0         0.0         0.0        0.13E+03     0.0         0.0         0.0         0.0         0.0         0.0         0.0         0.0         0.0         0.0         0.0         0.0         0.0         0.0        0.24E+03
    54  PRO       2.9         37.         5.7         3.9        0.59         0.0         0.0         0.0         0.0         0.0         0.0         0.0         2.6         24.         35.         31.         0.0         0.0         0.0         0.0         0.0         0.0         0.0         0.0        0.11E+03     0.0         0.0         0.0         0.0         0.0         0.0         0.0         0.0         0.0         0.0         0.0         0.0         0.0         0.0        0.25E+03
    55  GLY       2.2         4.6        0.17E-01     2.3         2.3         0.0         0.0         0.0         0.0         0.0         0.0         0.0         4.1         0.0         0.0         0.0         0.0         0.0         0.0         0.0         0.0         0.0         0.0         0.0        0.11E+03     0.0         0.0         0.0         0.0         0.0         0.0         0.0         0.0         0.0         0.0         0.0         0.0         0.0         0.0        0.12E+03
    56  SER       1.3         8.3         10.         2.3         1.1         0.0         0.0         0.0         0.0         0.0         0.0         0.0         4.5         38.         0.0         0.0         0.0         0.0         0.0         0.0         0.0         0.0         0.0         0.0        0.11E+03     0.0         0.0         0.0         0.0         0.0         0.0         0.0         0.0         0.0         0.0         0.0         0.0         0.0         0.0        0.17E+03
    57  ALA      0.51         5.2         14.        0.79        0.68         0.0         0.0         0.0         0.0         0.0         0.0         0.0         1.5         0.0         0.0         0.0         0.0         0.0         0.0         0.0         0.0         0.0         0.0         0.0        0.20E+03     0.0         0.0         0.0         0.0         0.0         0.0         0.0         0.0         0.0         0.0         0.0         0.0         0.0         0.0        0.22E+03
    58  GLU       2.8         21.         19.         4.6        0.88         0.0         0.0         0.0         24.         39.         0.0         0.0         2.6         32.         28.        0.86         0.0         0.0         0.0         0.0         0.0         0.0         0.0         0.0        0.18E+03     1.1         0.0         0.0         0.0         0.0         0.0         0.0         0.0         0.0         0.0         0.0         0.0         0.0         0.0        0.35E+03
    59  PRO       2.5         29.         6.3         1.6         1.0         0.0         0.0         0.0         0.0         0.0         0.0         0.0         4.1         22.         35.         35.         0.0         0.0         0.0         0.0         0.0         0.0         0.0         0.0         37.         0.0         0.0         0.0         0.0         0.0         0.0         0.0         0.0         0.0         0.0         0.0         0.0         0.0         0.0        0.17E+03
    60  PRO       1.3         27.         6.1        0.75         0.0         0.0         0.0         0.0         0.0         0.0         0.0         0.0         2.7         24.         35.         31.         0.0         0.0         0.0         0.0         0.0         0.0         0.0         0.0         33.         0.0         0.0         0.0         0.0         0.0         0.0         0.0         0.0         0.0         0.0         0.0         0.0         0.0         0.0        0.16E+03
    61  LYS       1.2         9.5         7.7        0.76        0.41         0.0         0.0         0.0         0.0         0.0         0.0         0.0         2.0         41.         50.         16.         25.         0.0         0.0         0.0         0.0         0.0         0.0         0.0        0.18E+03     0.0         0.0         0.0         0.0         0.0         0.0         0.0         0.0         0.0         0.0         0.0         0.0         0.0         0.0        0.34E+03
    62  GLN      0.74         3.7         5.4         1.4         0.0         0.0         0.0         0.0         0.0         0.0         0.0         0.0         1.7        0.51        0.27        0.19         0.0         0.0         0.0         0.0         0.0         0.0         0.0         0.0        0.18E+03     0.0         0.0         0.0         0.0         0.0         0.0         0.0         0.0         0.0         0.0         0.0         0.0         0.0         0.0        0.19E+03
    63  CYS      0.29         2.2         9.7         1.4        0.26E-01     0.0         0.0         0.0         0.0         0.0         0.0         0.0         1.5         42.         0.0         0.0         0.0         0.0         0.0         0.0         0.0         0.0         0.0         0.0         51.         0.0         0.0         0.0         0.0         0.0         0.0         0.0         0.0         0.0         0.0         0.0         0.0         0.0         0.0        0.11E+03
    64  HIS       1.2         6.1         12.         1.6         0.0         0.0         0.0         0.0         0.0         0.0         0.0         0.0         1.7        0.78        0.29         0.0         0.0         0.0         0.0         0.0         0.0         0.0         0.0         0.0        0.12E+03     0.0         0.0         0.0         0.0         0.0         0.0         0.0         0.0         0.0         0.0         0.0         0.0         0.0         0.0        0.15E+03
    65  PRO      0.49         25.         8.5        0.85         0.0         0.0         0.0         0.0         0.0         0.0         0.0         0.0         1.6         24.         35.         32.         0.0         0.0         0.0         0.0         0.0         0.0         0.0         0.0         29.         0.0         0.0         0.0         0.0         0.0         0.0         0.0         0.0         0.0         0.0         0.0         0.0         0.0         0.0        0.16E+03
    66  CYS      0.23         5.9         13.         1.2         0.0         0.0         0.0         0.0         0.0         0.0         0.0         0.0         2.1         38.         0.0         0.0         0.0         0.0         0.0         0.0         0.0         0.0         0.0         0.0         13.         0.0         0.0         0.0         0.0         0.0         0.0         0.0         0.0         0.0         0.0         0.0         0.0         0.0         0.0         74.    
    67  PRO      0.41         24.         5.3        0.91         0.0         0.0         0.0         0.0         0.0         0.0         0.0         0.0         1.8         24.         35.         32.         0.0         0.0         0.0         0.0         0.0         0.0         0.0         0.0         21.         0.0         0.0         0.0         0.0         0.0         0.0         0.0         0.0         0.0         0.0         0.0         0.0         0.0         0.0        0.14E+03
    68  GLY      0.45         2.0        0.78        0.35        0.19         0.0         0.0         0.0         0.0         0.0         0.0         0.0        0.68         0.0         0.0         0.0         0.0         0.0         0.0         0.0         0.0         0.0         0.0         0.0         76.         0.0         0.0         0.0         0.0         0.0         0.0         0.0         0.0         0.0         0.0         0.0         0.0         0.0         0.0         81.    
    69  VAL      0.48         4.9         9.8         1.3         0.0         0.0         0.0         0.0         0.0         0.0         0.0         0.0        0.58         58.         0.0         0.0         0.0         0.0         0.0         0.0         0.0         0.0         0.0         0.0         16.         0.0         0.0         0.0         0.0         0.0         0.0         0.0         0.0         0.0         0.0         0.0         0.0         0.0         0.0         91.    
    70  PRO       1.1         27.         7.5         1.0         0.0         0.0         0.0         0.0         0.0         0.0         0.0         0.0         1.2         6.1         3.4         1.1         0.0         0.0         0.0         0.0         0.0         0.0         0.0         0.0         38.         0.0         0.0         0.0         0.0         0.0         0.0         0.0         0.0         0.0         0.0         0.0         0.0         0.0         0.0         86.    
    71  GLN      0.95         4.1         7.9        0.91        0.33E-01     0.0         0.0         0.0         0.0         0.0         0.0         0.0         1.4         40.        0.16         3.6         0.0         0.0         0.0         0.0         0.0         0.0         0.0         0.0        0.19E+03     0.0         0.0         0.0         0.0         0.0         0.0         0.0         0.0         0.0         0.0         0.0         0.0         0.0         0.0        0.25E+03
    72  GLY      0.64        0.63         1.5        0.21         0.0         0.0         0.0         0.0         0.0         0.0         0.0         0.0        0.72         0.0         0.0         0.0         0.0         0.0         0.0         0.0         0.0         0.0         0.0         0.0        0.14E+03     0.0         0.0         0.0         0.0         0.0         0.0         0.0         0.0         0.0         0.0         0.0         0.0         0.0         0.0        0.14E+03
    73  THR      0.46         2.6         9.3         1.1         0.0         0.0         0.0         0.0         0.0         0.0         0.0         0.0        0.43         65.         0.0         0.0         0.0         0.0         0.0         0.0         0.0         0.0         0.0         0.0        0.19E+03     0.0         0.0         0.0         0.0         0.0         0.0         0.0         0.0         0.0         0.0         0.0         0.0         0.0         0.0        0.27E+03
    74  SER      0.75         5.2         10.         1.5         0.0         0.0         0.0         0.0         0.0         0.0         0.0         0.0        0.96         38.         0.0         0.0         0.0         0.0         0.0         0.0         0.0         0.0         0.0         0.0         98.         0.0         0.0         0.0         0.0         0.0         0.0         0.0         0.0         0.0         0.0         0.0         0.0         0.0         0.0        0.15E+03
    75  PRO       1.4         27.         7.1         1.1         0.0         0.0         0.0         0.0         0.0         0.0         0.0         0.0         1.1         6.2         3.6         1.1         0.0         0.0         0.0         0.0         0.0         0.0         0.0         0.0         49.         0.0         0.0         0.0         0.0         0.0         0.0         0.0         0.0         0.0         0.0         0.0         0.0         0.0         0.0         97.    
    76  ALA      0.60         4.2         9.5         1.2         0.0         0.0         0.0         0.0         0.0         0.0         0.0         0.0        0.87         0.0         0.0         0.0         0.0         0.0         0.0         0.0         0.0         0.0         0.0         0.0        0.18E+03     0.0         0.0         0.0         0.0         0.0         0.0         0.0         0.0         0.0         0.0         0.0         0.0         0.0         0.0        0.19E+03
    77  PRO      0.68         25.         6.3        0.70         0.0         0.0         0.0         0.0         0.0         0.0         0.0         0.0         1.1         24.         35.         32.         0.0         0.0         0.0         0.0         0.0         0.0         0.0         0.0         36.         0.0         0.0         0.0         0.0         0.0         0.0         0.0         0.0         0.0         0.0         0.0         0.0         0.0         0.0        0.16E+03
    78  VAL      0.59         5.0         9.8         1.5         0.0         0.0         0.0         0.0         0.0         0.0         0.0         0.0         1.3        0.25         0.0         0.0         0.0         0.0         0.0         0.0         0.0         0.0         0.0         0.0         3.4         0.0         0.0         0.0         0.0         0.0         0.0         0.0         0.0         0.0         0.0         0.0         0.0         0.0         0.0         22.    
    79  PRO       1.1         27.         7.8         1.2         0.0         0.0         0.0         0.0         0.0         0.0         0.0         0.0         1.3         6.8         3.9        0.89         0.0         0.0         0.0         0.0         0.0         0.0         0.0         0.0         40.         0.0         0.0         0.0         0.0         0.0         0.0         0.0         0.0         0.0         0.0         0.0         0.0         0.0         0.0         90.    
    80  TYR       1.5         7.6         11.         1.6         0.0         0.0         0.0         0.0         0.0         0.0         0.0         0.0         1.3         49.        0.50         0.0         0.0         0.0         0.0         0.0         0.0         0.0         0.0         0.0        0.21E+03     0.0         0.0         0.0         0.0         0.0         0.0         0.0         0.0         0.0         0.0         0.0         0.0         0.0         0.0        0.28E+03
    81  GLY      0.61         2.5         1.1        0.35         0.0         0.0         0.0         0.0         0.0         0.0         0.0         0.0        0.98         0.0         0.0         0.0         0.0         0.0         0.0         0.0         0.0         0.0         0.0         0.0        0.14E+03     0.0         0.0         0.0         0.0         0.0         0.0         0.0         0.0         0.0         0.0         0.0         0.0         0.0         0.0        0.15E+03
    82  TYR       1.1         7.6         12.         2.1        0.22E-01     0.0         0.0         0.0         0.0         0.0         0.0         0.0        0.64         49.         1.0         0.0         0.0         0.0         0.0         0.0         0.0         0.0         0.0         0.0        0.24E+03     0.0         0.0         0.0         0.0         0.0         0.0         0.0         0.0         0.0         0.0         0.0         0.0         0.0         0.0        0.31E+03
    83  PHE       1.0         6.4         10.         1.5        0.22E-01     0.0         0.0         0.0         0.0         0.0         0.0         0.0        0.44         45.        0.86E-01     0.0         0.0         0.0         0.0         0.0         0.0         0.0         0.0         0.0        0.22E+03     0.0         0.0         0.0         0.0         0.0         0.0         0.0         0.0         0.0         0.0         0.0         0.0         0.0         0.0        0.28E+03
    84  GLY      0.34        0.75         0.0        0.15         0.0         0.0         0.0         0.0         0.0         0.0         0.0         0.0        0.52         0.0         0.0         0.0         0.0         0.0         0.0         0.0         0.0         0.0         0.0         0.0        0.12E+03     0.0         0.0         0.0         0.0         0.0         0.0         0.0         0.0         0.0         0.0         0.0         0.0         0.0         0.0        0.12E+03
    85  GLY      0.42         1.3         0.0        0.51E-01     0.0         0.0         0.0         0.0         0.0         0.0         0.0         0.0        0.44         0.0         0.0         0.0         0.0         0.0         0.0         0.0         0.0         0.0         0.0         0.0        0.10E+03     0.0         0.0         0.0         0.0         0.0         0.0         0.0         0.0         0.0         0.0         0.0         0.0         0.0         0.0        0.10E+03
    86  GLY      0.42         1.3        0.93        0.47E-01     0.0         0.0         0.0         0.0         0.0         0.0         0.0         0.0        0.37         0.0         0.0         0.0         0.0         0.0         0.0         0.0         0.0         0.0         0.0         0.0        0.13E+03     0.0         0.0         0.0         0.0         0.0         0.0         0.0         0.0         0.0         0.0         0.0         0.0         0.0         0.0        0.13E+03
    87  TYR       1.1         6.5         12.         1.5         0.0         0.0         0.0         0.0         0.0         0.0         0.0         0.0        0.85         49.        0.44         0.0         0.0         0.0         0.0         0.0         0.0         0.0         0.0         0.0        0.20E+03     0.0         0.0         0.0         0.0         0.0         0.0         0.0         0.0         0.0         0.0         0.0         0.0         0.0         0.0        0.28E+03
    88  TYR       1.2         6.7         13.         1.4         0.0         0.0         0.0         0.0         0.0         0.0         0.0         0.0        0.88         49.        0.33         0.0         0.0         0.0         0.0         0.0         0.0         0.0         0.0         0.0        0.21E+03     0.0         0.0         0.0         0.0         0.0         0.0         0.0         0.0         0.0         0.0         0.0         0.0         0.0         0.0        0.28E+03
    89  SER      0.44         2.4         11.         1.1         0.0         0.0         0.0         0.0         0.0         0.0         0.0         0.0        0.93        0.16         0.0         0.0         0.0         0.0         0.0         0.0         0.0         0.0         0.0         0.0        0.14E+03     0.0         0.0         0.0         0.0         0.0         0.0         0.0         0.0         0.0         0.0         0.0         0.0         0.0         0.0        0.16E+03
    90  CYS      0.46         2.2         11.         1.0         0.0         0.0         0.0         0.0         0.0         0.0         0.0         0.0         1.0         42.         0.0         0.0         0.0         0.0         0.0         0.0         0.0         0.0         0.0         0.0         44.         0.0         0.0         0.0         0.0         0.0         0.0         0.0         0.0         0.0         0.0         0.0         0.0         0.0         0.0        0.10E+03
    91  ARG      0.64         2.8         12.         1.0         0.0         0.0         0.0         0.0         0.0         0.0         0.0         0.0         1.3         35.        0.40         36.         26.         0.0         0.0         0.0         0.0         0.0         0.0         0.0        0.13E+03     0.0         0.0         0.0         0.0         0.0         0.0         0.0         0.0         0.0         0.0         0.0         0.0         0.0         0.0        0.25E+03
    92  VAL      0.64         2.2         12.         1.5         0.0         0.0         0.0         0.0         0.0         0.0         0.0         0.0         1.7         54.         0.0         0.0         0.0         0.0         0.0         0.0         0.0         0.0         0.0         0.0         46.         0.0         0.0         0.0         0.0         0.0         0.0         0.0         0.0         0.0         0.0         0.0         0.0         0.0         0.0        0.12E+03
    93  SER      0.52         2.1         12.        0.94         0.0         0.0         0.0         0.0         0.0         0.0         0.0         0.0         1.6         38.         0.0         0.0         0.0         0.0         0.0         0.0         0.0         0.0         0.0         0.0        0.15E+03     0.0         0.0         0.0         0.0         0.0         0.0         0.0         0.0         0.0         0.0         0.0         0.0         0.0         0.0        0.21E+03
    94  ARG      0.67         2.2         12.         1.3         0.0         0.0         0.0         0.0         0.0         0.0         0.0         0.0         1.5         35.        0.31E-01    0.59E-01     26.         0.0         0.0         0.0         0.0         0.0         0.0         0.0        0.23E+03     0.0         0.0         0.0         0.0         0.0         0.0         0.0         0.0         0.0         0.0         0.0         0.0         0.0         0.0        0.31E+03
    95  SER      0.80         1.8         12.        0.97         0.0         0.0         0.0         0.0         0.0         0.0         0.0         0.0         1.2         38.         0.0         0.0         0.0         0.0         0.0         0.0         0.0         0.0         0.0         0.0        0.17E+03     0.0         0.0         0.0         0.0         0.0         0.0         0.0         0.0         0.0         0.0         0.0         0.0         0.0         0.0        0.22E+03
    96  SER      0.53         1.9         11.         1.2         0.0         0.0         0.0         0.0         0.0         0.0         0.0         0.0         1.2        0.15         0.0         0.0         0.0         0.0         0.0         0.0         0.0         0.0         0.0         0.0        0.17E+03     0.0         0.0         0.0         0.0         0.0         0.0         0.0         0.0         0.0         0.0         0.0         0.0         0.0         0.0        0.19E+03
    97  LEU      0.90         6.8         10.         4.4         0.0         0.0         0.0         0.0         0.0         0.0         0.0         0.0         1.1        0.76E-01    0.53E-02     0.0         0.0         0.0         0.0         0.0         0.0         0.0         0.0         0.0        0.22E+03     0.0         0.0         0.0         0.0         0.0         0.0         0.0         0.0         0.0         0.0         0.0         0.0         0.0         0.0        0.25E+03
    98  LYS      0.58         4.4         10.         1.5         0.0         0.0         0.0         0.0         0.0         0.0         0.0         0.0         1.2         35.        0.19E-01     16.        0.84E-02     0.0         0.0         0.0         0.0         0.0         0.0         0.0        0.16E+03     0.0         0.0         0.0         0.0         0.0         0.0         0.0         0.0         0.0         0.0         0.0         0.0         0.0         0.0        0.23E+03
    99  PRO      0.66         24.         6.8        0.77         0.0         0.0         0.0         0.0         0.0         0.0         0.0         0.0         1.4         24.         35.         32.         0.0         0.0         0.0         0.0         0.0         0.0         0.0         0.0         28.         0.0         0.0         0.0         0.0         0.0         0.0         0.0         0.0         0.0         0.0         0.0         0.0         0.0         0.0        0.15E+03
   100  CYS      0.54         2.1         11.         1.0         0.0         0.0         0.0         0.0         0.0         0.0         0.0         0.0         1.3         42.         0.0         0.0         0.0         0.0         0.0         0.0         0.0         0.0         0.0         0.0         39.         0.0         0.0         0.0         0.0         0.0         0.0         0.0         0.0         0.0         0.0         0.0         0.0         0.0         0.0         97.    
   101  ALA      0.58         1.7         11.         1.1         0.0         0.0         0.0         0.0         0.0         0.0         0.0         0.0         1.0         0.0         0.0         0.0         0.0         0.0         0.0         0.0         0.0         0.0         0.0         0.0        0.24E+03     0.0         0.0         0.0         0.0         0.0         0.0         0.0         0.0         0.0         0.0         0.0         0.0         0.0         0.0        0.26E+03
   102  GLN      0.85         2.5         12.         1.7        0.36         0.0         0.0         0.0         0.0         0.0         0.0         0.0         1.2         40.         34.        0.69         0.0         0.0         0.0         0.0         0.0         0.0         0.0         0.0        0.26E+03     0.0         0.0         0.0         0.0         0.0         0.0         0.0         0.0         0.0         0.0         0.0         0.0         0.0         0.0        0.35E+03
   103  ALA      0.51         1.6         12.        0.92         0.0         0.0         0.0         0.0         0.0         0.0         0.0         0.0         1.2         0.0         0.0         0.0         0.0         0.0         0.0         0.0         0.0         0.0         0.0         0.0        0.28E+03     0.0         0.0         0.0         0.0         0.0         0.0         0.0         0.0         0.0         0.0         0.0         0.0         0.0         0.0        0.29E+03
   104  ALA      0.54         1.9         11.         1.1         0.0         0.0         0.0         0.0         0.0         0.0         0.0         0.0         1.1         0.0         0.0         0.0         0.0         0.0         0.0         0.0         0.0         0.0         0.0         0.0        0.28E+03     0.0         0.0         0.0         0.0         0.0         0.0         0.0         0.0         0.0         0.0         0.0         0.0         0.0         0.0        0.29E+03
   105  THR      0.50         1.7         10.         1.5         0.0         0.0         0.0         0.0         0.0         0.0         0.0         0.0         1.0        0.12         0.0         0.0         0.0         0.0         0.0         0.0         0.0         0.0         0.0         0.0        0.23E+03     0.0         0.0         0.0         0.0         0.0         0.0         0.0         0.0         0.0         0.0         0.0         0.0         0.0         0.0        0.25E+03
   106  LEU       1.3         7.4         11.         5.3        0.49         0.0         0.0         0.0         0.0         0.0         0.0         0.0        0.90         45.         35.         0.0         0.0         0.0         0.0         0.0         0.0         0.0         0.0         0.0        0.24E+03     0.0         0.0         0.0         0.0         0.0         0.0         0.0         0.0         0.0         0.0         0.0         0.0         0.0         0.0        0.35E+03
   107  ALA      0.55         2.0         12.         1.1         0.0         0.0         0.0         0.0         0.0         0.0         0.0         0.0         1.2         0.0         0.0         0.0         0.0         0.0         0.0         0.0         0.0         0.0         0.0         0.0        0.28E+03     0.0         0.0         0.0         0.0         0.0         0.0         0.0         0.0         0.0         0.0         0.0         0.0         0.0         0.0        0.29E+03
   108  ALA      0.54         3.3         11.        0.97         0.0         0.0         0.0         0.0         0.0         0.0         0.0         0.0         1.1         0.0         0.0         0.0         0.0         0.0         0.0         0.0         0.0         0.0         0.0         0.0        0.27E+03     0.0         0.0         0.0         0.0         0.0         0.0         0.0         0.0         0.0         0.0         0.0         0.0         0.0         0.0        0.29E+03
   109  TYR       1.1         11.         13.         3.1        0.16         0.0         0.0         0.0         0.0         0.0         0.0         0.0        0.89         42.         1.2         0.0         0.0         0.0         0.0         0.0         0.0         0.0         0.0         0.0        0.21E+03     0.0         0.0         0.0         0.0         0.0         0.0         0.0         0.0         0.0         0.0         0.0         0.0         0.0         0.0        0.28E+03
   110  PRO       1.4         30.         6.2         1.4         0.0         0.0         0.0         0.0         0.0         0.0         0.0         0.0         2.5         6.8         3.8        0.84         0.0         0.0         0.0         0.0         0.0         0.0         0.0         0.0        0.13E+03     0.0         0.0         0.0         0.0         0.0         0.0         0.0         0.0         0.0         0.0         0.0         0.0         0.0         0.0        0.18E+03
   111  ALA      0.53         6.6         7.5         1.7        0.16         0.0         0.0         0.0         0.0         0.0         0.0         0.0         2.9         0.0         0.0         0.0         0.0         0.0         0.0         0.0         0.0         0.0         0.0         0.0        0.22E+03     0.0         0.0         0.0         0.0         0.0         0.0         0.0         0.0         0.0         0.0         0.0         0.0         0.0         0.0        0.24E+03
   112  GLU      0.84         5.5         10.         1.5        0.21         0.0         0.0         0.0         0.0         0.0         0.0         0.0        0.96         43.         30.         23.         0.0         0.0         0.0         0.0         0.0         0.0         0.0         0.0        0.22E+03     0.0         0.0         0.0         0.0         0.0         0.0         0.0         0.0         0.0         0.0         0.0         0.0         0.0         0.0        0.34E+03
   113  THR      0.58         6.4         9.9         1.9        0.13E-01     0.0         0.0         0.0         0.0         0.0         0.0         0.0        0.89         65.         0.0         0.0         0.0         0.0         0.0         0.0         0.0         0.0         0.0         0.0        0.15E+03     0.0         0.0         0.0         0.0         0.0         0.0         0.0         0.0         0.0         0.0         0.0         0.0         0.0         0.0        0.24E+03
   114  PRO      0.62         24.         6.4        0.90         0.0         0.0         0.0         0.0         0.0         0.0         0.0         0.0         1.4         24.         35.         32.         0.0         0.0         0.0         0.0         0.0         0.0         0.0         0.0         55.         0.0         0.0         0.0         0.0         0.0         0.0         0.0         0.0         0.0         0.0         0.0         0.0         0.0         0.0        0.18E+03
   115  THR      0.54         2.6         10.         1.4         0.0         0.0         0.0         0.0         0.0         0.0         0.0         0.0        0.78         65.         0.0         0.0         0.0         0.0         0.0         0.0         0.0         0.0         0.0         0.0        0.20E+03     0.0         0.0         0.0         0.0         0.0         0.0         0.0         0.0         0.0         0.0         0.0         0.0         0.0         0.0        0.28E+03
   116  ALA      0.57         1.7         9.4         1.0         0.0         0.0         0.0         0.0         0.0         0.0         0.0         0.0        0.77         0.0         0.0         0.0         0.0         0.0         0.0         0.0         0.0         0.0         0.0         0.0        0.25E+03     0.0         0.0         0.0         0.0         0.0         0.0         0.0         0.0         0.0         0.0         0.0         0.0         0.0         0.0        0.26E+03
   117  GLY      0.57         1.0         1.2        0.21         0.0         0.0         0.0         0.0         0.0         0.0         0.0         0.0        0.74         0.0         0.0         0.0         0.0         0.0         0.0         0.0         0.0         0.0         0.0         0.0        0.14E+03     0.0         0.0         0.0         0.0         0.0         0.0         0.0         0.0         0.0         0.0         0.0         0.0         0.0         0.0        0.15E+03
   118  GLU      0.69         1.5         9.6        0.85         0.0         0.0         0.0         0.0         0.0         0.0         0.0         0.0        0.39         39.         33.         24.         0.0         0.0         0.0         0.0         0.0         0.0         0.0         0.0        0.21E+03     0.0         0.0         0.0         0.0         0.0         0.0         0.0         0.0         0.0         0.0         0.0         0.0         0.0         0.0        0.32E+03
   119  GLU      0.90         1.6         9.5         1.0         0.0         0.0         0.0         0.0         0.0         0.0         0.0         0.0        0.58         44.        0.27         24.         0.0         0.0         0.0         0.0         0.0         0.0         0.0         0.0        0.22E+03     0.0         0.0         0.0         0.0         0.0         0.0         0.0         0.0         0.0         0.0         0.0         0.0         0.0         0.0        0.30E+03
   120  TYR       1.3         9.5         13.         3.4        0.68E-01     0.0         0.0         0.0         0.0         0.0         0.0         0.0        0.56         49.         2.2         0.0         0.0         0.0         0.0         0.0         0.0         0.0         0.0         0.0        0.18E+03     0.0         0.0         0.0         0.0         0.0         0.0         0.0         0.0         0.0         0.0         0.0         0.0         0.0         0.0        0.26E+03
   121  PRO      0.83         25.         6.9        0.78        0.68E-01     0.0         0.0         0.0         0.0         0.0         0.0         0.0        0.75         24.         35.         32.         0.0         0.0         0.0         0.0         0.0         0.0         0.0         0.0         51.         0.0         0.0         0.0         0.0         0.0         0.0         0.0         0.0         0.0         0.0         0.0         0.0         0.0         0.0        0.18E+03
   122  SER      0.83         2.6         9.9        0.90         0.0         0.0         0.0         0.0         0.0         0.0         0.0         0.0        0.84         42.         0.0         0.0         0.0         0.0         0.0         0.0         0.0         0.0         0.0         0.0        0.13E+03     0.0         0.0         0.0         0.0         0.0         0.0         0.0         0.0         0.0         0.0         0.0         0.0         0.0         0.0        0.19E+03
   123  ARG       1.1         4.8         11.         1.5        0.37E-02     0.0         0.0         0.0         0.0         0.0         0.0         0.0        0.60         35.         21.        0.13E-03     26.         0.0         0.0         0.0         0.0         0.0         0.0         0.0        0.14E+03     0.0         0.0         0.0         0.0         0.0         0.0         0.0         0.0         0.0         0.0         0.0         0.0         0.0         0.0        0.25E+03
   124  PRO      0.83         25.         6.7        0.73        0.37E-02     0.0         0.0         0.0         0.0         0.0         0.0         0.0         1.2         24.         35.         32.         0.0         0.0         0.0         0.0         0.0         0.0         0.0         0.0         56.         0.0         0.0         0.0         0.0         0.0         0.0         0.0         0.0         0.0         0.0         0.0         0.0         0.0         0.0        0.18E+03
   125  THR      0.62         2.9         10.         1.3         0.0         0.0         0.0         0.0         0.0         0.0         0.0         0.0        0.95         65.         0.0         0.0         0.0         0.0         0.0         0.0         0.0         0.0         0.0         0.0        0.20E+03     0.0         0.0         0.0         0.0         0.0         0.0         0.0         0.0         0.0         0.0         0.0         0.0         0.0         0.0        0.28E+03
   126  GLU      0.83         2.5         11.         1.1         0.0         0.0         0.0         0.0         0.0         0.0         0.0         0.0        0.95         39.        0.30         24.         0.0         0.0         0.0         0.0         0.0         0.0         0.0         0.0        0.23E+03     0.0         0.0         0.0         0.0         0.0         0.0         0.0         0.0         0.0         0.0         0.0         0.0         0.0         0.0        0.31E+03
   127  PHE       1.3         5.9         13.         1.5         0.0         0.0         0.0         0.0         0.0         0.0         0.0         0.0         1.3         45.        0.10E-01     0.0         0.0         0.0         0.0         0.0         0.0         0.0         0.0         0.0        0.25E+03     0.0         0.0         0.0         0.0         0.0         0.0         0.0         0.0         0.0         0.0         0.0         0.0         0.0         0.0        0.31E+03
   128  ALA      0.89         2.3         12.         1.1         0.0         0.0         0.0         0.0         0.0         0.0         0.0         0.0         1.1         0.0         0.0         0.0         0.0         0.0         0.0         0.0         0.0         0.0         0.0         0.0        0.27E+03     0.0         0.0         0.0         0.0         0.0         0.0         0.0         0.0         0.0         0.0         0.0         0.0         0.0         0.0        0.29E+03
   129  PHE       1.3         6.0         12.         1.4         0.0         0.0         0.0         0.0         0.0         0.0         0.0         0.0         1.2         45.        0.80E-02     0.0         0.0         0.0         0.0         0.0         0.0         0.0         0.0         0.0        0.24E+03     0.0         0.0         0.0         0.0         0.0         0.0         0.0         0.0         0.0         0.0         0.0         0.0         0.0         0.0        0.31E+03
   130  TYR       1.1         9.6         13.         2.0        0.95E-01     0.0         0.0         0.0         0.0         0.0         0.0         0.0         1.7         49.         1.9         0.0         0.0         0.0         0.0         0.0         0.0         0.0         0.0         0.0        0.19E+03     0.0         0.0         0.0         0.0         0.0         0.0         0.0         0.0         0.0         0.0         0.0         0.0         0.0         0.0        0.27E+03
   131  PRO      0.91         30.         6.5         2.6         0.0         0.0         0.0         0.0         0.0         0.0         0.0         0.0         1.5        0.73        0.76         5.8         0.0         0.0         0.0         0.0         0.0         0.0         0.0         0.0        0.11E+03     0.0         0.0         0.0         0.0         0.0         0.0         0.0         0.0         0.0         0.0         0.0         0.0         0.0         0.0        0.16E+03
   132  GLY      0.66         2.1         1.2        0.17        0.95E-01     0.0         0.0         0.0         0.0         0.0         0.0         0.0        0.51         0.0         0.0         0.0         0.0         0.0         0.0         0.0         0.0         0.0         0.0         0.0         82.         0.0         0.0         0.0         0.0         0.0         0.0         0.0         0.0         0.0         0.0         0.0         0.0         0.0         0.0         86.    
   133  TYR       1.5         11.         14.         3.6        0.79E-01     0.0         0.0         0.0         0.0         0.0         0.0         0.0        0.96         49.         2.5         0.0         0.0         0.0         0.0         0.0         0.0         0.0         0.0         0.0        0.16E+03     0.0         0.0         0.0         0.0         0.0         0.0         0.0         0.0         0.0         0.0         0.0         0.0         0.0         0.0        0.24E+03
   134  PRO       1.4         26.         6.4        0.39        0.79E-01     0.0         0.0         0.0         0.0         0.0         0.0         0.0         1.6         5.8         3.3         1.2         0.0         0.0         0.0         0.0         0.0         0.0         0.0         0.0         48.         0.0         0.0         0.0         0.0         0.0         0.0         0.0         0.0         0.0         0.0         0.0         0.0         0.0         0.0         94.    
   135  GLY      0.87         2.0         1.3        0.25E-01     0.0         0.0         0.0         0.0         0.0         0.0         0.0         0.0         1.2         0.0         0.0         0.0         0.0         0.0         0.0         0.0         0.0         0.0         0.0         0.0        0.11E+03     0.0         0.0         0.0         0.0         0.0         0.0         0.0         0.0         0.0         0.0         0.0         0.0         0.0         0.0        0.11E+03
   136  THR      0.97         2.6         10.         1.2         0.0         0.0         0.0         0.0         0.0         0.0         0.0         0.0        0.71         65.         0.0         0.0         0.0         0.0         0.0         0.0         0.0         0.0         0.0         0.0        0.21E+03     0.0         0.0         0.0         0.0         0.0         0.0         0.0         0.0         0.0         0.0         0.0         0.0         0.0         0.0        0.29E+03
   137  TYR       1.5         6.6         12.         2.0        0.16E-01     0.0         0.0         0.0         0.0         0.0         0.0         0.0        0.86         49.        0.88         0.0         0.0         0.0         0.0         0.0         0.0         0.0         0.0         0.0        0.25E+03     0.0         0.0         0.0         0.0         0.0         0.0         0.0         0.0         0.0         0.0         0.0         0.0         0.0         0.0        0.32E+03
   138  GLN       1.3         4.7         11.         1.5        0.16E-01     0.0         0.0         0.0         0.0         0.0         0.0         0.0        0.99         40.         39.         2.5         0.0         0.0         0.0         0.0         0.0         0.0         0.0         0.0        0.18E+03     0.0         0.0         0.0         0.0         0.0         0.0         0.0         0.0         0.0         0.0         0.0         0.0         0.0         0.0        0.28E+03
   139  PRO       1.5         27.         8.2        0.97         0.0         0.0         0.0         0.0         0.0         0.0         0.0         0.0         1.5         5.8         3.3         1.2         0.0         0.0         0.0         0.0         0.0         0.0         0.0         0.0         66.         0.0         0.0         0.0         0.0         0.0         0.0         0.0         0.0         0.0         0.0         0.0         0.0         0.0         0.0        0.12E+03
   140  MET       1.4         7.1         11.         3.1        0.28         0.0         0.0         0.0         0.0         0.0         0.0         0.0         1.4         43.         33.         48.         0.0         0.0         0.0         0.0         0.0         0.0         0.0         0.0        0.24E+03     0.0         0.0         0.0         0.0         0.0         0.0         0.0         0.0         0.0         0.0         0.0         0.0         0.0         0.0        0.38E+03
   141  ALA      0.95         3.0         12.         1.4         0.0         0.0         0.0         0.0         0.0         0.0         0.0         0.0         1.1         0.0         0.0         0.0         0.0         0.0         0.0         0.0         0.0         0.0         0.0         0.0        0.27E+03     0.0         0.0         0.0         0.0         0.0         0.0         0.0         0.0         0.0         0.0         0.0         0.0         0.0         0.0        0.29E+03
   142  SER       1.1         2.4         11.         1.1         0.0         0.0         0.0         0.0         0.0         0.0         0.0         0.0         1.0        0.15         0.0         0.0         0.0         0.0         0.0         0.0         0.0         0.0         0.0         0.0        0.19E+03     0.0         0.0         0.0         0.0         0.0         0.0         0.0         0.0         0.0         0.0         0.0         0.0         0.0         0.0        0.20E+03
   143  TYR       1.3         7.2         13.         1.6         0.0         0.0         0.0         0.0         0.0         0.0         0.0         0.0         1.1         49.        0.40         0.0         0.0         0.0         0.0         0.0         0.0         0.0         0.0         0.0        0.24E+03     0.0         0.0         0.0         0.0         0.0         0.0         0.0         0.0         0.0         0.0         0.0         0.0         0.0         0.0        0.32E+03
   144  LEU       1.1         7.2         11.         4.4         0.0         0.0         0.0         0.0         0.0         0.0         0.0         0.0         1.2         45.         38.         0.0         0.0         0.0         0.0         0.0         0.0         0.0         0.0         0.0        0.19E+03     0.0         0.0         0.0         0.0         0.0         0.0         0.0         0.0         0.0         0.0         0.0         0.0         0.0         0.0        0.30E+03
   145  ASP       1.0         3.6         13.         1.2        0.88E-01     0.0         0.0         0.0         0.0         0.0         0.0         0.0         1.1         39.         1.3         0.0         0.0         0.0         0.0         0.0         0.0         0.0         0.0         0.0        0.14E+03     0.0         0.0         0.0         0.0         0.0         0.0         0.0         0.0         0.0         0.0         0.0         0.0         0.0         0.0        0.20E+03
   146  VAL       1.2         2.8         12.         1.6         0.0         0.0         0.0         0.0         0.0         0.0         0.0         0.0         1.4         54.         0.0         0.0         0.0         0.0         0.0         0.0         0.0         0.0         0.0         0.0         42.         0.0         0.0         0.0         0.0         0.0         0.0         0.0         0.0         0.0         0.0         0.0         0.0         0.0         0.0        0.11E+03
   147  SER       1.2         2.4         12.         1.2         0.0         0.0         0.0         0.0         0.0         0.0         0.0         0.0         1.3         37.         0.0         0.0         0.0         0.0         0.0         0.0         0.0         0.0         0.0         0.0        0.12E+03     0.0         0.0         0.0         0.0         0.0         0.0         0.0         0.0         0.0         0.0         0.0         0.0         0.0         0.0        0.18E+03
   148  VAL      0.98         2.6         12.         1.6         0.0         0.0         0.0         0.0         0.0         0.0         0.0         0.0         1.4         54.         0.0         0.0         0.0         0.0         0.0         0.0         0.0         0.0         0.0         0.0         25.         0.0         0.0         0.0         0.0         0.0         0.0         0.0         0.0         0.0         0.0         0.0         0.0         0.0         0.0         98.    
   149  VAL       1.0         2.7         12.         1.5         0.0         0.0         0.0         0.0         0.0         0.0         0.0         0.0         1.2         54.         0.0         0.0         0.0         0.0         0.0         0.0         0.0         0.0         0.0         0.0         36.         0.0         0.0         0.0         0.0         0.0         0.0         0.0         0.0         0.0         0.0         0.0         0.0         0.0         0.0        0.11E+03
   150  GLN       1.1         3.1         11.         1.4         0.0         0.0         0.0         0.0         0.0         0.0         0.0         0.0         1.3         40.         39.        0.65E-01     0.0         0.0         0.0         0.0         0.0         0.0         0.0         0.0        0.22E+03     0.0         0.0         0.0         0.0         0.0         0.0         0.0         0.0         0.0         0.0         0.0         0.0         0.0         0.0        0.32E+03
   151  THR       1.1         2.6         11.         1.7         0.0         0.0         0.0         0.0         0.0         0.0         0.0         0.0        0.87         70.         0.0         0.0         0.0         0.0         0.0         0.0         0.0         0.0         0.0         0.0        0.23E+03     0.0         0.0         0.0         0.0         0.0         0.0         0.0         0.0         0.0         0.0         0.0         0.0         0.0         0.0        0.32E+03
   152  LEU       1.1         7.9         8.7         4.5         0.0         0.0         0.0         0.0         0.0         0.0         0.0         0.0         1.1        0.75E-01    0.48E-01     0.0         0.0         0.0         0.0         0.0         0.0         0.0         0.0         0.0        0.22E+03     0.0         0.0         0.0         0.0         0.0         0.0         0.0         0.0         0.0         0.0         0.0         0.0         0.0         0.0        0.24E+03
   153  GLY      0.99         2.2         1.1        0.29         0.0         0.0         0.0         0.0         0.0         0.0         0.0         0.0         1.2         0.0         0.0         0.0         0.0         0.0         0.0         0.0         0.0         0.0         0.0         0.0        0.13E+03     0.0         0.0         0.0         0.0         0.0         0.0         0.0         0.0         0.0         0.0         0.0         0.0         0.0         0.0        0.14E+03
   154  ALA      0.78         7.0         11.         1.5         0.0         0.0         0.0         0.0         0.0         0.0         0.0         0.0         1.4         0.0         0.0         0.0         0.0         0.0         0.0         0.0         0.0         0.0         0.0         0.0        0.19E+03     0.0         0.0         0.0         0.0         0.0         0.0         0.0         0.0         0.0         0.0         0.0         0.0         0.0         0.0        0.21E+03
   155  PRO       1.4         28.         6.1        0.75         0.0         0.0         0.0         0.0         0.0         0.0         0.0         0.0         3.8         6.0         3.4         1.1         0.0         0.0         0.0         0.0         0.0         0.0         0.0         0.0        0.11E+03     0.0         0.0         0.0         0.0         0.0         0.0         0.0         0.0         0.0         0.0         0.0         0.0         0.0         0.0        0.16E+03
   156  GLY      0.72         5.7         1.3        0.17E-01     0.0         0.0         0.0         0.0         0.0         0.0         0.0         0.0         3.3         0.0         0.0         0.0         0.0         0.0         0.0         0.0         0.0         0.0         0.0         0.0         79.         0.0         0.0         0.0         0.0         0.0         0.0         0.0         0.0         0.0         0.0         0.0         0.0         0.0         0.0         90.    
   157  GLU      0.90         6.1         9.3         1.5        0.52E-01     0.0         0.0         0.0         0.0         0.0         0.0         0.0        0.74         44.         31.         24.         0.0         0.0         0.0         0.0         0.0         0.0         0.0         0.0        0.18E+03     0.0         0.0         0.0         0.0         0.0         0.0         0.0         0.0         0.0         0.0         0.0         0.0         0.0         0.0        0.29E+03
   158  PRO      0.90         26.         6.8        0.93         0.0         0.0         0.0         0.0         0.0         0.0         0.0         0.0        0.79         24.         35.         32.         0.0         0.0         0.0         0.0         0.0         0.0         0.0         0.0         63.         0.0         0.0         0.0         0.0         0.0         0.0         0.0         0.0         0.0         0.0         0.0         0.0         0.0         0.0        0.19E+03
   159  ARG       1.1         3.6         9.9         1.1         0.0         0.0         0.0         0.0         0.0         0.0         0.0         0.0        0.88        0.17        0.54E-01     35.         25.         0.0         0.0         0.0         0.0         0.0         0.0         0.0        0.20E+03     0.0         0.0         0.0         0.0         0.0         0.0         0.0         0.0         0.0         0.0         0.0         0.0         0.0         0.0        0.28E+03
   160  HIS       2.0         6.0         10.         1.2         0.0         0.0         0.0         0.0         0.0         0.0         0.0         0.0        0.68         38.         31.         0.0         0.0         0.0         0.0         0.0         0.0         0.0         0.0         0.0        0.22E+03     0.0         0.0         0.0         0.0         0.0         0.0         0.0         0.0         0.0         0.0         0.0         0.0         0.0         0.0        0.31E+03
   161  ASP       1.2         3.9         10.         1.3        0.55E-01     0.0         0.0         0.0         0.0         0.0         0.0         0.0        0.78         37.         2.1         0.0         0.0         0.0         0.0         0.0         0.0         0.0         0.0         0.0        0.21E+03     0.0         0.0         0.0         0.0         0.0         0.0         0.0         0.0         0.0         0.0         0.0         0.0         0.0         0.0        0.26E+03
   162  SER       1.2         2.6         9.6         1.1        0.55E-01     0.0         0.0         0.0         0.0         0.0         0.0         0.0        0.47         37.         0.0         0.0         0.0         0.0         0.0         0.0         0.0         0.0         0.0         0.0        0.16E+03     0.0         0.0         0.0         0.0         0.0         0.0         0.0         0.0         0.0         0.0         0.0         0.0         0.0         0.0        0.22E+03
   163  LEU       1.2         6.8         9.5         4.2         0.0         0.0         0.0         0.0         0.0         0.0         0.0         0.0        0.59        0.23E-01     38.         0.0         0.0         0.0         0.0         0.0         0.0         0.0         0.0         0.0        0.22E+03     0.0         0.0         0.0         0.0         0.0         0.0         0.0         0.0         0.0         0.0         0.0         0.0         0.0         0.0        0.28E+03
   164  LEU       1.1         9.8         10.         4.7         0.0         0.0         0.0         0.0         0.0         0.0         0.0         0.0         1.1        0.86E-01    0.47E-01     0.0         0.0         0.0         0.0         0.0         0.0         0.0         0.0         0.0        0.17E+03     0.0         0.0         0.0         0.0         0.0         0.0         0.0         0.0         0.0         0.0         0.0         0.0         0.0         0.0        0.19E+03
   165  PRO       1.5         26.         7.7        0.88         0.0         0.0         0.0         0.0         0.0         0.0         0.0         0.0         1.7         5.9         3.4         1.2         0.0         0.0         0.0         0.0         0.0         0.0         0.0         0.0         32.         0.0         0.0         0.0         0.0         0.0         0.0         0.0         0.0         0.0         0.0         0.0         0.0         0.0         0.0         80.    
   166  VAL      0.91         2.9         11.         1.5         0.0         0.0         0.0         0.0         0.0         0.0         0.0         0.0         1.0         54.         0.0         0.0         0.0         0.0         0.0         0.0         0.0         0.0         0.0         0.0         23.         0.0         0.0         0.0         0.0         0.0         0.0         0.0         0.0         0.0         0.0         0.0         0.0         0.0         0.0         94.    
   167  ASP       1.1         3.6         12.         1.2        0.51E-01     0.0         0.0         0.0         0.0         0.0         0.0         0.0         1.1         39.         1.7         0.0         0.0         0.0         0.0         0.0         0.0         0.0         0.0         0.0        0.13E+03     0.0         0.0         0.0         0.0         0.0         0.0         0.0         0.0         0.0         0.0         0.0         0.0         0.0         0.0        0.19E+03
   168  SER      0.95         2.2         11.         1.1        0.51E-01     0.0         0.0         0.0         0.0         0.0         0.0         0.0         1.1        0.17         0.0         0.0         0.0         0.0         0.0         0.0         0.0         0.0         0.0         0.0        0.12E+03     0.0         0.0         0.0         0.0         0.0         0.0         0.0         0.0         0.0         0.0         0.0         0.0         0.0         0.0        0.14E+03
   169  TYR       1.4         7.6         13.         1.8         0.0         0.0         0.0         0.0         0.0         0.0         0.0         0.0         1.3         49.        0.45         0.0         0.0         0.0         0.0         0.0         0.0         0.0         0.0         0.0        0.24E+03     0.0         0.0         0.0         0.0         0.0         0.0         0.0         0.0         0.0         0.0         0.0         0.0         0.0         0.0        0.31E+03
   170  GLN       1.4         3.4         12.         1.1         0.0         0.0         0.0         0.0         0.0         0.0         0.0         0.0         1.5         45.        0.32         10.         0.0         0.0         0.0         0.0         0.0         0.0         0.0         0.0        0.24E+03     0.0         0.0         0.0         0.0         0.0         0.0         0.0         0.0         0.0         0.0         0.0         0.0         0.0         0.0        0.32E+03
   171  SER       1.0         3.9         12.         1.0         0.0         0.0         0.0         0.0         0.0         0.0         0.0         0.0         1.2         38.         0.0         0.0         0.0         0.0         0.0         0.0         0.0         0.0         0.0         0.0        0.18E+03     0.0         0.0         0.0         0.0         0.0         0.0         0.0         0.0         0.0         0.0         0.0         0.0         0.0         0.0        0.24E+03
   172  TRP       3.5         13.         13.         1.8        0.32E-01     0.0         0.0         0.0         0.0         0.0         0.0         0.0         1.0         48.         42.         0.0         0.0         0.0         0.0         0.0         0.0         0.0         0.0         0.0        0.22E+03     0.0         0.0         0.0         0.0         0.0         0.0         0.0         0.0         0.0         0.0         0.0         0.0         0.0         0.0        0.34E+03
   173  ALA       1.0         5.2         11.         1.2         0.0         0.0         0.0         0.0         0.0         0.0         0.0         0.0         1.2         0.0         0.0         0.0         0.0         0.0         0.0         0.0         0.0         0.0         0.0         0.0        0.27E+03     0.0         0.0         0.0         0.0         0.0         0.0         0.0         0.0         0.0         0.0         0.0         0.0         0.0         0.0        0.29E+03
   174  LEU       1.2         8.9         11.         4.1        0.32E-01     0.0         0.0         0.0         0.0         0.0         0.0         0.0         1.3        0.22         38.         0.0         0.0         0.0         0.0         0.0         0.0         0.0         0.0         0.0        0.25E+03     0.0         0.0         0.0         0.0         0.0         0.0         0.0         0.0         0.0         0.0         0.0         0.0         0.0         0.0        0.31E+03
   175  ALA      0.96         3.3         9.8         1.1         0.0         0.0         0.0         0.0         0.0         0.0         0.0         0.0         1.2         0.0         0.0         0.0         0.0         0.0         0.0         0.0         0.0         0.0         0.0         0.0        0.25E+03     0.0         0.0         0.0         0.0         0.0         0.0         0.0         0.0         0.0         0.0         0.0         0.0         0.0         0.0        0.27E+03
   176  GLY      0.95         1.8         0.0        0.24         0.0         0.0         0.0         0.0         0.0         0.0         0.0         0.0         1.7         0.0         0.0         0.0         0.0         0.0         0.0         0.0         0.0         0.0         0.0         0.0        0.11E+03     0.0         0.0         0.0         0.0         0.0         0.0         0.0         0.0         0.0         0.0         0.0         0.0         0.0         0.0        0.12E+03
   177  GLY       1.1         2.0         1.5        0.39E-01     0.0         0.0         0.0         0.0         0.0         0.0         0.0         0.0         1.2         0.0         0.0         0.0         0.0         0.0         0.0         0.0         0.0         0.0         0.0         0.0         98.         0.0         0.0         0.0         0.0         0.0         0.0         0.0         0.0         0.0         0.0         0.0         0.0         0.0         0.0        0.10E+03
   178  TRP       3.4         13.         16.         3.0         0.0         0.0         0.0         0.0         0.0         0.0         0.0         0.0         1.6         50.         41.         0.0         0.0         0.0         0.0         0.0         0.0         0.0         0.0         0.0        0.17E+03     0.0         0.0         0.0         0.0         0.0         0.0         0.0         0.0         0.0         0.0         0.0         0.0         0.0         0.0        0.30E+03
   179  ASN       1.1         4.3         15.         1.3        0.57E-01     0.0         0.0         0.0         0.0         0.0         0.0         0.0         2.8         44.         15.         0.0         0.0         0.0         0.0         0.0         0.0         0.0         0.0         0.0        0.23E+03     0.0         0.0         0.0         0.0         0.0         0.0         0.0         0.0         0.0         0.0         0.0         0.0         0.0         0.0        0.31E+03
   180  SER       1.2         2.8         15.        0.99        0.13         0.0         0.0         0.0         0.0         0.0         0.0         0.0         2.7        0.17         0.0         0.0         0.0         0.0         0.0         0.0         0.0         0.0         0.0         0.0        0.15E+03     0.0         0.0         0.0         0.0         0.0         0.0         0.0         0.0         0.0         0.0         0.0         0.0         0.0         0.0        0.17E+03
   181  GLN       1.6         5.5         14.         1.4        0.13         0.0         0.0         0.0         0.0         0.0         0.0         0.0         2.0        0.40         34.         9.7         0.0         0.0         0.0         0.0         0.0         0.0         0.0         0.0        0.26E+03     0.0         0.0         0.0         0.0         0.0         0.0         0.0         0.0         0.0         0.0         0.0         0.0         0.0         0.0        0.33E+03
   182  MET       1.3         3.3         14.         1.3        0.46E-01     0.0         0.0         0.0         0.0         0.0         0.0         0.0         1.5         46.        0.44E-01     30.         0.0         0.0         0.0         0.0         0.0         0.0         0.0         0.0        0.26E+03     0.0         0.0         0.0         0.0         0.0         0.0         0.0         0.0         0.0         0.0         0.0         0.0         0.0         0.0        0.36E+03
   183  CYS       1.6         3.5         13.        0.89        0.46E-01     0.0         0.0         0.0         0.0         0.0         0.0         0.0         1.3        0.27         0.0         0.0         0.0         0.0         0.0         0.0         0.0         0.0         0.0         0.0         46.         0.0         0.0         0.0         0.0         0.0         0.0         0.0         0.0         0.0         0.0         0.0         0.0         0.0         0.0         66.    
   184  CYS       1.5         3.3         14.         1.1         0.0         0.0         0.0         0.0         0.0         0.0         0.0         0.0         1.6         38.         0.0         0.0         0.0         0.0         0.0         0.0         0.0         0.0         0.0         0.0         41.         0.0         0.0         0.0         0.0         0.0         0.0         0.0         0.0         0.0         0.0         0.0         0.0         0.0         0.0         99.    
   185  GLN       1.6         2.9         11.         1.7         0.0         0.0         0.0         0.0         0.0         0.0         0.0         0.0         1.3         39.        0.37         10.         0.0         0.0         0.0         0.0         0.0         0.0         0.0         0.0        0.21E+03     0.0         0.0         0.0         0.0         0.0         0.0         0.0         0.0         0.0         0.0         0.0         0.0         0.0         0.0        0.28E+03
   186  GLY       1.7         2.9         1.7        0.25         0.0         0.0         0.0         0.0         0.0         0.0         0.0         0.0        0.58         0.0         0.0         0.0         0.0         0.0         0.0         0.0         0.0         0.0         0.0         0.0        0.14E+03     0.0         0.0         0.0         0.0         0.0         0.0         0.0         0.0         0.0         0.0         0.0         0.0         0.0         0.0        0.15E+03
   187  GLU       1.9         3.9         11.        0.92         0.0         0.0         0.0         0.0         0.0         0.0         0.0         0.0        0.24        0.90         34.         24.         0.0         0.0         0.0         0.0         0.0         0.0         0.0         0.0        0.22E+03     0.0         0.0         0.0         0.0         0.0         0.0         0.0         0.0         0.0         0.0         0.0         0.0         0.0         0.0        0.30E+03
   188  GLN       2.2         5.0         11.         1.9        0.23         0.0         0.0         0.0         0.0         0.0         0.0         0.0        0.25         45.         34.         8.9         0.0         0.0         0.0         0.0         0.0         0.0         0.0         0.0        0.24E+03     0.0         0.0         0.0         0.0         0.0         0.0         0.0         0.0         0.0         0.0         0.0         0.0         0.0         0.0        0.35E+03
   189  ASN       1.9         6.3         10.         2.0        0.74E-01     0.0         0.0         0.0         0.0         0.0         0.0         0.0        0.23        0.47        0.23         0.0         0.0         0.0         0.0         0.0         0.0         0.0         0.0         0.0        0.19E+03     0.0         0.0         0.0         0.0         0.0         0.0         0.0         0.0         0.0         0.0         0.0         0.0         0.0         0.0        0.22E+03
   190  PRO       2.5         32.         8.0         1.7         0.0         0.0         0.0         0.0         0.0         0.0         0.0         0.0         1.5         5.4         3.1         1.4         0.0         0.0         0.0         0.0         0.0         0.0         0.0         0.0         39.         0.0         0.0         0.0         0.0         0.0         0.0         0.0         0.0         0.0         0.0         0.0         0.0         0.0         0.0         94.    
   191  PRO       2.6         27.         7.0        0.67         0.0         0.0         0.0         0.0         0.0         0.0         0.0         0.0         1.9         4.3         2.5         1.8         0.0         0.0         0.0         0.0         0.0         0.0         0.0         0.0         29.         0.0         0.0         0.0         0.0         0.0         0.0         0.0         0.0         0.0         0.0         0.0         0.0         0.0         0.0         77.    
   192  GLY       2.1         5.7        0.90        0.28         0.0         0.0         0.0         0.0         0.0         0.0         0.0         0.0        0.57         0.0         0.0         0.0         0.0         0.0         0.0         0.0         0.0         0.0         0.0         0.0         93.         0.0         0.0         0.0         0.0         0.0         0.0         0.0         0.0         0.0         0.0         0.0         0.0         0.0         0.0        0.10E+03
   193  PRO       2.5         27.         7.4        0.51         0.0         0.0         0.0         0.0         0.0         0.0         0.0         0.0         1.2         23.         35.         34.         0.0         0.0         0.0         0.0         0.0         0.0         0.0         0.0         53.         0.0         0.0         0.0         0.0         0.0         0.0         0.0         0.0         0.0         0.0         0.0         0.0         0.0         0.0        0.18E+03
   194  PHE       2.6         9.1         12.         2.2        0.41E-01     0.0         0.0         0.0         0.0         0.0         0.0         0.0         1.5         51.        0.34         0.0         0.0         0.0         0.0         0.0         0.0         0.0         0.0         0.0        0.20E+03     0.0         0.0         0.0         0.0         0.0         0.0         0.0         0.0         0.0         0.0         0.0         0.0         0.0         0.0        0.28E+03
   195  TRP       4.5         12.         13.         1.7         0.0         0.0         0.0         0.0         0.0         0.0         0.0         0.0        0.72         1.5         41.         0.0         0.0         0.0         0.0         0.0         0.0         0.0         0.0         0.0        0.22E+03     0.0         0.0         0.0         0.0         0.0         0.0         0.0         0.0         0.0         0.0         0.0         0.0         0.0         0.0        0.30E+03
   196  LYS       2.5         4.8         12.         1.5        0.26         0.0         0.0         0.0         0.0         0.0         0.0         0.0        0.79         41.        0.76         21.         25.         0.0         0.0         0.0         0.0         0.0         0.0         0.0        0.23E+03     0.0         0.0         0.0         0.0         0.0         0.0         0.0         0.0         0.0         0.0         0.0         0.0         0.0         0.0        0.34E+03
   197  ALA       2.4         4.4         12.         1.1         0.0         0.0         0.0         0.0         0.0         0.0         0.0         0.0        0.49         0.0         0.0         0.0         0.0         0.0         0.0         0.0         0.0         0.0         0.0         0.0        0.28E+03     0.0         0.0         0.0         0.0         0.0         0.0         0.0         0.0         0.0         0.0         0.0         0.0         0.0         0.0        0.30E+03
   198  ALA       2.4         4.4         11.         1.3         0.0         0.0         0.0         0.0         0.0         0.0         0.0         0.0        0.42         0.0         0.0         0.0         0.0         0.0         0.0         0.0         0.0         0.0         0.0         0.0        0.27E+03     0.0         0.0         0.0         0.0         0.0         0.0         0.0         0.0         0.0         0.0         0.0         0.0         0.0         0.0        0.29E+03
   199  PHE       2.5         9.2         12.         1.2         0.0         0.0         0.0         0.0         0.0         0.0         0.0         0.0        0.68        0.52         50.         0.0         0.0         0.0         0.0         0.0         0.0         0.0         0.0         0.0        0.24E+03     0.0         0.0         0.0         0.0         0.0         0.0         0.0         0.0         0.0         0.0         0.0         0.0         0.0         0.0        0.32E+03
   200  ALA       2.1         4.2         11.        0.95         0.0         0.0         0.0         0.0         0.0         0.0         0.0         0.0        0.59         0.0         0.0         0.0         0.0         0.0         0.0         0.0         0.0         0.0         0.0         0.0        0.26E+03     0.0         0.0         0.0         0.0         0.0         0.0         0.0         0.0         0.0         0.0         0.0         0.0         0.0         0.0        0.28E+03
   201  ASP       2.3         5.1         8.8         1.6         0.0         0.0         0.0         0.0         0.0         0.0         0.0         0.0        0.66        0.41        0.97         0.0         0.0         0.0         0.0         0.0         0.0         0.0         0.0         0.0        0.20E+03     0.0         0.0         0.0         0.0         0.0         0.0         0.0         0.0         0.0         0.0         0.0         0.0         0.0         0.0        0.22E+03
   202  SER       1.8         4.3         11.         1.0         0.0         0.0         0.0         0.0         0.0         0.0         0.0         0.0        0.93        0.25         0.0         0.0         0.0         0.0         0.0         0.0         0.0         0.0         0.0         0.0        0.16E+03     0.0         0.0         0.0         0.0         0.0         0.0         0.0         0.0         0.0         0.0         0.0         0.0         0.0         0.0        0.18E+03
   203  SER       1.7         3.7         9.4        0.94         0.0         0.0         0.0         0.0         0.0         0.0         0.0         0.0         1.5         42.         0.0         0.0         0.0         0.0         0.0         0.0         0.0         0.0         0.0         0.0        0.15E+03     0.0         0.0         0.0         0.0         0.0         0.0         0.0         0.0         0.0         0.0         0.0         0.0         0.0         0.0        0.21E+03
   204  GLY       1.4         2.7         2.2        0.22         0.0         0.0         0.0         0.0         0.0         0.0         0.0         0.0         1.6         0.0         0.0         0.0         0.0         0.0         0.0         0.0         0.0         0.0         0.0         0.0        0.13E+03     0.0         0.0         0.0         0.0         0.0         0.0         0.0         0.0         0.0         0.0         0.0         0.0         0.0         0.0        0.13E+03
   205  GLN       1.8         3.8         14.         1.3         0.0         0.0         0.0         0.0         0.0         0.0         0.0         0.0         1.5        0.31        0.13         6.0         0.0         0.0         0.0         0.0         0.0         0.0         0.0         0.0        0.24E+03     0.0         0.0         0.0         0.0         0.0         0.0         0.0         0.0         0.0         0.0         0.0         0.0         0.0         0.0        0.26E+03
   206  HIS       2.9         9.7         15.         2.0         0.0         0.0         0.0         0.0         0.0         0.0         0.0         0.0         1.0         35.         30.         0.0         0.0         0.0         0.0         0.0         0.0         0.0         0.0         0.0        0.16E+03     0.0         0.0         0.0         0.0         0.0         0.0         0.0         0.0         0.0         0.0         0.0         0.0         0.0         0.0        0.25E+03
   207  PRO       2.2         29.         8.0         1.3         0.0         0.0         0.0         0.0         0.0         0.0         0.0         0.0         2.3         5.0         2.6         1.1         0.0         0.0         0.0         0.0         0.0         0.0         0.0         0.0         33.         0.0         0.0         0.0         0.0         0.0         0.0         0.0         0.0         0.0         0.0         0.0         0.0         0.0         0.0         85.    
   208  PRO       1.8         24.         7.3        0.80         0.0         0.0         0.0         0.0         0.0         0.0         0.0         0.0         3.4         23.         35.         33.         0.0         0.0         0.0         0.0         0.0         0.0         0.0         0.0         40.         0.0         0.0         0.0         0.0         0.0         0.0         0.0         0.0         0.0         0.0         0.0         0.0         0.0         0.0        0.17E+03
   209  ASP       2.1         6.7         11.         4.8        0.32         0.0         0.0         0.0         0.0         0.0         0.0         0.0         2.7         50.        0.37         0.0         0.0         0.0         0.0         0.0         0.0         0.0         0.0         0.0        0.20E+03     0.0         0.0         0.0         0.0         0.0         0.0         0.0         0.0         0.0         0.0         0.0         0.0         0.0         0.0        0.28E+03
   210  ALA       1.9         5.2         15.         1.3        0.57E-01     0.0         0.0         0.0         0.0         0.0         0.0         0.0         3.5         0.0         0.0         0.0         0.0         0.0         0.0         0.0         0.0         0.0         0.0         0.0        0.26E+03     0.0         0.0         0.0         0.0         0.0         0.0         0.0         0.0         0.0         0.0         0.0         0.0         0.0         0.0        0.29E+03
   211  CYS       1.8         9.1         12.         2.9        0.60         0.0         0.0         0.0         0.0         0.0         0.0         0.0         4.1         33.         0.0         0.0         0.0         0.0         0.0         0.0         0.0         0.0         0.0         0.0         93.         0.0         0.0         0.0         0.0         0.0         0.0         0.0         0.0         0.0         0.0         0.0         0.0         0.0         0.0        0.16E+03
   212  ALA       1.8         9.4         17.         3.3        0.54         0.0         0.0         0.0         0.0         0.0         0.0         0.0         3.4         0.0         0.0         0.0         0.0         0.0         0.0         0.0         0.0         0.0         0.0         0.0        0.23E+03     0.0         0.0         0.0         0.0         0.0         0.0         0.0         0.0         0.0         0.0         0.0         0.0         0.0         0.0        0.27E+03
   213  PHE       2.5         21.         17.         5.2         0.0         0.0         0.0         0.0         0.0         0.0         0.0         0.0         2.0         30.         53.         0.0         0.0         0.0         0.0         0.0         0.0         0.0         0.0         0.0        0.20E+03     0.0         0.0         0.0         0.0         0.0         0.0         0.0         0.0         0.0         0.0         0.0         0.0         0.0         0.0        0.33E+03
   214  ARG       3.7         14.         14.         1.8        0.22         0.0         0.0         0.0         0.0         0.0         0.0         0.0        0.96         32.         10.         39.         36.         0.0         0.0         0.0         0.0         0.0         0.0         0.0        0.25E+03     0.0         0.0         0.0         0.0         0.0         0.0         0.0         0.0         0.0         0.0         0.0         0.0         0.0         0.0        0.40E+03
   215  ARG       3.7         11.         9.3        0.64        0.22         0.0         0.0         0.0         0.0         0.0         0.0         0.0         1.6         2.3         8.5         50.        0.54         0.0         0.0         0.0         0.0         0.0         0.0         0.0        0.24E+03     0.0         0.0         0.0         0.0         0.0         0.0         0.0         0.0         0.0         0.0         0.0         0.0         0.0         0.0        0.33E+03
   216  GLY       2.1         10.        0.63E-02    0.34         0.0         0.0         0.0         0.0         39.         40.         0.0         0.0         2.5         0.0         0.0         0.0         0.0         0.0         0.0         0.0         0.0         0.0         1.8         0.0        0.23E+03     0.0         0.0         0.0         0.0         0.0         0.0         0.0         0.0         0.0         0.0         0.0         0.0         0.0         0.0        0.33E+03
   217  ARG       1.1         15.         7.1         2.7        0.15         0.0         0.0         0.0         16.         23.         0.0         0.0         3.1         35.         32.         8.4        0.15         0.0         0.0         0.0         0.0         0.0         2.4         0.0        0.14E+03     0.0         0.0         0.0         0.0         0.0         0.0         0.0         0.0         0.0         0.0         0.0         0.0         0.0         0.0        0.29E+03
   218  LYS       2.3         16.         14.         3.0        0.33         0.0         0.0         0.0         6.7         9.2         0.0         0.0         5.1         31.        0.55         35.         26.         0.0         0.0         0.0         0.0         0.0         22.         0.0         61.         0.0         0.0         0.0         0.0         0.0         0.0         0.0         0.0         0.0         0.0         0.0         0.0         0.0         0.0        0.23E+03
   219  LYS       2.0         11.         4.6         3.4        0.57         0.0         0.0         0.0         4.3         9.0         0.0         0.0         3.5        0.94         47.         3.3         18.         0.0         0.0         0.0         0.0         0.0         27.         0.0         39.         2.6         0.0         0.0         0.0         0.0         0.0         0.0         0.0         0.0         0.0         0.0         0.0         0.0         0.0        0.18E+03
   220  ARG       1.5         5.8         17.         3.2         0.0         0.0         0.0         0.0         7.4         6.6         0.0         0.0         1.8         35.         33.         42.         4.2         0.0         0.0         0.0         0.0         0.0         8.0         0.0         57.         0.0         0.0         0.0         0.0         0.0         0.0         0.0         0.0         0.0         0.0         0.0         0.0         0.0         0.0        0.22E+03
   221  ILE       1.8         13.         9.3         2.8        0.41         0.0         0.0         0.0         6.1         11.         0.0         0.0         3.4         74.         49.         0.0         0.0         0.0         0.0         0.0         0.0         0.0         5.3         0.0         20.         0.0         0.0         0.0         0.0         0.0         0.0         0.0         0.0         0.0         0.0         0.0         0.0         0.0         0.0        0.20E+03
   222  PRO       1.3         26.         4.3         3.4        0.23         0.0         0.0         0.0         6.6         14.         0.0         0.0         3.2         2.1         35.         30.         0.0         0.0         0.0         0.0         0.0         0.0         5.1         0.0         10.        0.81         0.0         0.0         0.0         0.0         0.0         0.0         0.0         0.0         0.0         0.0         0.0         0.0         0.0        0.14E+03
   223  TYR       2.8         33.         8.1         13.        0.44         0.0         0.0         0.0         10.         5.4         0.0         0.0         1.3         47.         51.         0.0         0.0         0.0         0.0         0.0         0.0         0.0         8.2         0.0         19.         4.0         0.0         0.0         0.0         0.0         0.0         0.0         0.0         0.0         0.0         0.0         0.0         0.0         0.0        0.20E+03
   224  SER       1.2         7.1         9.8         3.0        0.60         0.0         0.0         0.0         4.0         5.6         0.0         0.0        0.96         4.0         0.0         0.0         0.0         0.0         0.0         0.0         0.0         0.0         6.3         0.0         6.7         6.2         0.0         0.0         0.0         0.0         0.0         0.0         0.0         0.0         0.0         0.0         0.0         0.0         0.0         55.    
   225  LYS       1.3         5.9         4.5         1.3        0.19         0.0         0.0         0.0         1.9         5.5         0.0         0.0         1.3         32.         37.         1.1         24.         0.0         0.0         0.0         0.0         0.0         7.3         0.0         7.4         0.0         0.0         0.0         0.0         0.0         0.0         0.0         0.0         0.0         0.0         0.0         0.0         0.0         0.0        0.13E+03
   226  GLY      0.56         4.0        0.62E-02     3.2         0.0         0.0         0.0         0.0         3.4         10.         0.0         0.0         2.0         0.0         0.0         0.0         0.0         0.0         0.0         0.0         0.0         0.0         11.         0.0         11.         0.0         0.0         0.0         0.0         0.0         0.0         0.0         0.0         0.0         0.0         0.0         0.0         0.0         0.0         45.    
   227  GLN       1.8         13.         4.0         5.0         1.5         0.0         0.0         0.0         5.5         8.6         0.0         0.0         2.3         4.7         47.         6.3         0.0         0.0         0.0         0.0         0.0         0.0         19.         0.0         16.         15.         0.0         0.0         0.0         0.0         0.0         0.0         0.0         0.0         0.0         0.0         0.0         0.0         0.0        0.15E+03
   228  LEU       2.2         14.         7.3         9.2         0.0         0.0         0.0         0.0         5.9         11.         0.0         0.0        0.89         4.2         39.         0.0         0.0         0.0         0.0         0.0         0.0         0.0         9.4         0.0         13.         17.         0.0         0.0         0.0         0.0         0.0         0.0         0.0         0.0         0.0         0.0         0.0         0.0         0.0        0.13E+03
   229  ARG       1.2         6.9         4.0         1.8         0.0         0.0         0.0         0.0         3.9         6.3         0.0         0.0         1.7        0.39E-01     2.2         33.         17.         0.0         0.0         0.0         0.0         0.0         4.3         0.0         9.1        0.44         0.0         0.0         0.0         0.0         0.0         0.0         0.0         0.0         0.0         0.0         0.0         0.0         0.0         91.    
   230  GLU       1.2         7.4         6.1         3.0        0.13E-01     0.0         0.0         0.0         6.4         12.         0.0         0.0         2.9         35.         2.5        0.16         0.0         0.0         0.0         0.0         0.0         0.0         8.7         0.0         8.7         3.5         0.0         0.0         0.0         0.0         0.0         0.0         0.0         0.0         0.0         0.0         0.0         0.0         0.0         98.    
   231  LEU       3.6         15.         4.2         4.3        0.29         0.0         0.0         0.0         9.5         10.         0.0         0.0         2.7         41.         39.         0.0         0.0         0.0         0.0         0.0         0.0         0.0         8.6         0.0         12.         28.         0.0         0.0         0.0         0.0         0.0         0.0         0.0         0.0         0.0         0.0         0.0         0.0         0.0        0.18E+03
   232  GLU       1.1         12.         6.2         3.6        0.53E-01     0.0         0.0         0.0         8.4         10.         0.0         0.0         1.7        0.57        0.79         3.7         0.0         0.0         0.0         0.0         0.0         0.0         9.2         0.0         9.5         7.7         0.0         0.0         0.0         0.0         0.0         0.0         0.0         0.0         0.0         0.0         0.0         0.0         0.0         74.    
   233  ARG       1.3         8.4         4.2         2.4         0.0         0.0         0.0         0.0         5.4         9.5         0.0         0.0         1.9        0.39         36.         41.         16.         0.0         0.0         0.0         0.0         0.0         13.         0.0         11.         1.2         0.0         0.0         0.0         0.0         0.0         0.0         0.0         0.0         0.0         0.0         0.0         0.0         0.0        0.15E+03
   234  GLU       1.6         6.0         6.0         3.2        0.16         0.0         0.0         0.0         6.2         16.         0.0         0.0         1.9         33.         32.        0.10         0.0         0.0         0.0         0.0         0.0         0.0         5.1         0.0         6.7         18.         0.0         0.0         0.0         0.0         0.0         0.0         0.0         0.0         0.0         0.0         0.0         0.0         0.0        0.14E+03
   235  TYR       1.6         12.         7.0         3.3        0.47         0.0         0.0         0.0         6.7         12.         0.0         0.0         1.3         8.6         1.1         0.0         0.0         0.0         0.0         0.0         0.0         0.0         2.7         0.0         10.         9.3         0.0         0.0         0.0         0.0         0.0         0.0         0.0         0.0         0.0         0.0         0.0         0.0         0.0         76.    
   236  ALA       1.1         8.2         5.2         1.0        0.20E-01     0.0         0.0         0.0         4.2         9.1         0.0         0.0         3.3         0.0         0.0         0.0         0.0         0.0         0.0         0.0         0.0         0.0         1.6         0.0         6.4        0.79         0.0         0.0         0.0         0.0         0.0         0.0         0.0         0.0         0.0         0.0         0.0         0.0         0.0         41.    
   237  ALA      0.89         7.3         5.8        0.96         0.0         0.0         0.0         0.0         3.4         3.2         0.0         0.0         3.3         0.0         0.0         0.0         0.0         0.0         0.0         0.0         0.0         0.0         2.3         0.0         26.         0.0         0.0         0.0         0.0         0.0         0.0         0.0         0.0         0.0         0.0         0.0         0.0         0.0         0.0         53.    
   238  ASN       1.2         5.9         4.9         8.1        0.47         0.0         0.0         0.0         5.5         16.         0.0         0.0         4.7        0.80         1.5         0.0         0.0         0.0         0.0         0.0         0.0         0.0         6.5         0.0        0.13E+03     0.0         0.0         0.0         0.0         0.0         0.0         0.0         0.0         0.0         0.0         0.0         0.0         0.0         0.0        0.18E+03
   239  LYS       1.4         10.         7.1         3.0         0.0         0.0         0.0         0.0         13.         13.         0.0         0.0         7.7         30.         38.        0.29E-01    0.66         0.0         0.0         0.0         0.0         0.0         13.         0.0         52.         0.0         0.0         0.0         0.0         0.0         0.0         0.0         0.0         0.0         0.0         0.0         0.0         0.0         0.0        0.19E+03
   240  PHE       2.3         14.         11.         3.2        0.38         0.0         0.0         0.0         5.1         10.         0.0         0.0         8.5         11.         1.7         0.0         0.0         0.0         0.0         0.0         0.0         0.0         34.         0.0         14.         19.         0.0         0.0         0.0         0.0         0.0         0.0         0.0         0.0         0.0         0.0         0.0         0.0         0.0        0.13E+03
   241  ILE       4.5         21.         10.         8.5         1.4         0.0         0.0         0.0         11.         10.         0.0         0.0         5.2         83.         2.0         0.0         0.0         0.0         0.0         0.0         0.0         0.0         31.         0.0         8.7         32.         0.0         0.0         0.0         0.0         0.0         0.0         0.0         0.0         0.0         0.0         0.0         0.0         0.0        0.23E+03
   242  THR       1.8         6.9         4.3        0.86        0.87         0.0         0.0         0.0         3.8         7.8         0.0         0.0        0.96         52.         0.0         0.0         0.0         0.0         0.0         0.0         0.0         0.0         19.         0.0         8.0         4.8         0.0         0.0         0.0         0.0         0.0         0.0         0.0         0.0         0.0         0.0         0.0         0.0         0.0        0.11E+03
   243  LYS      0.65         3.2         5.0        0.70        0.43         0.0         0.0         0.0         5.1         4.7         0.0         0.0        0.56         2.2         38.         24.        0.80         0.0         0.0         0.0         0.0         0.0         6.5         0.0         5.3         2.6         0.0         0.0         0.0         0.0         0.0         0.0         0.0         0.0         0.0         0.0         0.0         0.0         0.0         99.    
   244  ASP      0.71         5.1         4.5        0.35        0.19         0.0         0.0         0.0         2.9         5.9         0.0         0.0         1.9         1.2         1.6         0.0         0.0         0.0         0.0         0.0         0.0         0.0         8.2         0.0         5.3         2.5         0.0         0.0         0.0         0.0         0.0         0.0         0.0         0.0         0.0         0.0         0.0         0.0         0.0         40.    
   245  LYS       2.0         13.         5.4         2.2        0.66         0.0         0.0         0.0         4.9         6.7         0.0         0.0         1.8         1.3         37.        0.67E-01    0.85E-02     0.0         0.0         0.0         0.0         0.0         4.0         0.0         7.5         14.         0.0         0.0         0.0         0.0         0.0         0.0         0.0         0.0         0.0         0.0         0.0         0.0         0.0        0.10E+03
   246  ARG       1.5         9.1         6.9         3.3        0.68         0.0         0.0         0.0         6.1         12.         0.0         0.0        0.80         2.0         5.8        0.53E-01     28.         0.0         0.0         0.0         0.0         0.0         6.1         0.0         10.         16.         0.0         0.0         0.0         0.0         0.0         0.0         0.0         0.0         0.0         0.0         0.0         0.0         0.0        0.11E+03
   247  ARG      0.80         6.6         5.0         1.4        0.32         0.0         0.0         0.0         3.9         7.3         0.0         0.0         1.6         1.4        0.23E-01    0.62         23.         0.0         0.0         0.0         0.0         0.0         6.8         0.0         4.0         5.4         0.0         0.0         0.0         0.0         0.0         0.0         0.0         0.0         0.0         0.0         0.0         0.0         0.0         68.    
   248  LYS       1.1         7.8         5.0        0.47        0.26         0.0         0.0         0.0         4.2         6.9         0.0         0.0         1.9         2.2         34.        0.43         24.         0.0         0.0         0.0         0.0         0.0         1.8         0.0         5.7         2.2         0.0         0.0         0.0         0.0         0.0         0.0         0.0         0.0         0.0         0.0         0.0         0.0         0.0         97.    
   249  ILE       1.9         7.6         3.0         4.9         1.5         0.0         0.0         0.0         6.2         13.         0.0         0.0         2.8         1.2         2.3         0.0         0.0         0.0         0.0         0.0         0.0         0.0         4.5         0.0         13.         16.         0.0         0.0         0.0         0.0         0.0         0.0         0.0         0.0         0.0         0.0         0.0         0.0         0.0         78.    
   250  SER       1.2         5.4         6.4         2.9        0.87         0.0         0.0         0.0         5.9         9.8         0.0         0.0         2.7         45.         0.0         0.0         0.0         0.0         0.0         0.0         0.0         0.0         1.7         0.0         8.7         5.1         0.0         0.0         0.0         0.0         0.0         0.0         0.0         0.0         0.0         0.0         0.0         0.0         0.0         96.    
   251  ALA       1.4         5.9         4.4         1.6         0.0         0.0         0.0         0.0         3.1         9.3         0.0         0.0         1.4         0.0         0.0         0.0         0.0         0.0         0.0         0.0         0.0         0.0         1.9         0.0         12.         0.0         0.0         0.0         0.0         0.0         0.0         0.0         0.0         0.0         0.0         0.0         0.0         0.0         0.0         41.    
   252  ALA       2.1         11.         5.0         1.7         0.0         0.0         0.0         0.0         4.5         9.2         0.0         0.0         1.2         0.0         0.0         0.0         0.0         0.0         0.0         0.0         0.0         0.0         3.1         0.0         14.        0.54         0.0         0.0         0.0         0.0         0.0         0.0         0.0         0.0         0.0         0.0         0.0         0.0         0.0         52.    
   253  THR       1.3         11.         9.7         2.1         1.6         0.0         0.0         0.0         6.8         10.         0.0         0.0         2.4         1.1         0.0         0.0         0.0         0.0         0.0         0.0         0.0         0.0         7.1         0.0         20.         11.         0.0         0.0         0.0         0.0         0.0         0.0         0.0         0.0         0.0         0.0         0.0         0.0         0.0         84.    
   254  SER       2.0         10.         19.         3.3        0.70         0.0         0.0         0.0         3.7         5.9         0.0         0.0         2.1         42.         0.0         0.0         0.0         0.0         0.0         0.0         0.0         0.0         3.6         0.0         21.         0.0         0.0         0.0         0.0         0.0         0.0         0.0         0.0         0.0         0.0         0.0         0.0         0.0         0.0        0.11E+03
   255  LEU       2.7         11.         4.6         6.4         0.0         0.0         0.0         0.0         6.6         7.6         0.0         0.0        0.69         2.9        0.24E-01     0.0         0.0         0.0         0.0         0.0         0.0         0.0         12.         0.0         44.         8.3         0.0         0.0         0.0         0.0         0.0         0.0         0.0         0.0         0.0         0.0         0.0         0.0         0.0        0.11E+03
   256  SER       2.3         8.5         18.         1.2        0.47         0.0         0.0         0.0         2.9         5.4         0.0         0.0         1.9         36.         0.0         0.0         0.0         0.0         0.0         0.0         0.0         0.0         11.         0.0         62.         1.7         0.0         0.0         0.0         0.0         0.0         0.0         0.0         0.0         0.0         0.0         0.0         0.0         0.0        0.15E+03
   257  GLU       2.1         12.         13.         6.3        0.39         0.0         0.0         0.0         4.6         11.         0.0         0.0         1.7         4.5         24.         2.3         0.0         0.0         0.0         0.0         0.0         0.0         6.4         0.0         42.         11.         0.0         0.0         0.0         0.0         0.0         0.0         0.0         0.0         0.0         0.0         0.0         0.0         0.0        0.14E+03
   258  ARG       1.2         6.9         5.4         1.7        0.39         0.0         0.0         0.0         4.1         5.7         0.0         0.0        0.63        0.90E-01     28.         33.         24.         0.0         0.0         0.0         0.0         0.0         3.8         0.0         12.        0.37         0.0         0.0         0.0         0.0         0.0         0.0         0.0         0.0         0.0         0.0         0.0         0.0         0.0        0.13E+03
   259  GLN       1.5         8.9         5.1         1.3        0.73         0.0         0.0         0.0         4.7         4.9         0.0         0.0         1.3        0.62        0.57        0.14         0.0         0.0         0.0         0.0         0.0         0.0         5.5         0.0         3.0         4.1         0.0         0.0         0.0         0.0         0.0         0.0         0.0         0.0         0.0         0.0         0.0         0.0         0.0         42.    
   260  ILE       1.4         8.2         4.9         5.9        0.71         0.0         0.0         0.0         6.9         11.         0.0         0.0         1.6         43.         39.         0.0         0.0         0.0         0.0         0.0         0.0         0.0         5.2         0.0         5.3         1.7         0.0         0.0         0.0         0.0         0.0         0.0         0.0         0.0         0.0         0.0         0.0         0.0         0.0        0.13E+03
   261  THR      0.88         3.1         5.0         3.3        0.59         0.0         0.0         0.0         5.5         6.7         0.0         0.0         1.9         66.         0.0         0.0         0.0         0.0         0.0         0.0         0.0         0.0         10.         0.0         6.4         5.7         0.0         0.0         0.0         0.0         0.0         0.0         0.0         0.0         0.0         0.0         0.0         0.0         0.0        0.12E+03
   262  ILE       1.2         4.2         5.3         1.6         0.0         0.0         0.0         0.0         5.0         5.6         0.0         0.0         3.8        0.57         1.1         0.0         0.0         0.0         0.0         0.0         0.0         0.0         6.6         0.0         6.1         5.9         0.0         0.0         0.0         0.0         0.0         0.0         0.0         0.0         0.0         0.0         0.0         0.0         0.0         47.    
   263  TRP       3.5         14.         5.8         6.5         1.4         0.0         0.0         0.0         10.         7.3         0.0         0.0         3.3         9.2         1.6         0.0         0.0         0.0         0.0         0.0         0.0         0.0         4.3         0.0         4.5         27.         0.0         0.0         0.0         0.0         0.0         0.0         0.0         0.0         0.0         0.0         0.0         0.0         0.0         99.    
   264  PHE       1.8         9.5         6.2         4.7        0.25         0.0         0.0         0.0         7.5         8.2         0.0         0.0        0.81         4.4         5.3         0.0         0.0         0.0         0.0         0.0         0.0         0.0         2.9         0.0         4.6         33.         0.0         0.0         0.0         0.0         0.0         0.0         0.0         0.0         0.0         0.0         0.0         0.0         0.0         90.    
   265  GLN       1.1         6.4         4.3         1.9         0.0         0.0         0.0         0.0         4.1         4.7         0.0         0.0         1.4        0.97         1.3        0.68E-01     0.0         0.0         0.0         0.0         0.0         0.0         2.1         0.0         4.3         4.2         0.0         0.0         0.0         0.0         0.0         0.0         0.0         0.0         0.0         0.0         0.0         0.0         0.0         37.    
   266  ASN       1.3         4.3         5.3         1.3        0.68         0.0         0.0         0.0         4.0         4.1         0.0         0.0         2.2         2.1         15.         0.0         0.0         0.0         0.0         0.0         0.0         0.0         6.7         0.0         4.0         5.7         0.0         0.0         0.0         0.0         0.0         0.0         0.0         0.0         0.0         0.0         0.0         0.0         0.0         57.    
   267  ARG       1.2         7.5         6.7         2.2        0.32         0.0         0.0         0.0         6.7         7.0         0.0         0.0         1.5         9.3         35.         32.         42.         0.0         0.0         0.0         0.0         0.0         8.2         0.0         6.0         14.         0.0         0.0         0.0         0.0         0.0         0.0         0.0         0.0         0.0         0.0         0.0         0.0         0.0        0.18E+03
   268  ARG      0.76         6.2         6.0         2.1        0.21         0.0         0.0         0.0         5.8         9.4         0.0         0.0        0.50         7.4         23.         25.         42.         0.0         0.0         0.0         0.0         0.0         4.7         0.0         5.7         9.7         0.0         0.0         0.0         0.0         0.0         0.0         0.0         0.0         0.0         0.0         0.0         0.0         0.0        0.15E+03
   269  VAL       1.5         9.4         5.2         2.2        0.89E-01     0.0         0.0         0.0         5.3         8.3         0.0         0.0         1.6         3.0         0.0         0.0         0.0         0.0         0.0         0.0         0.0         0.0         11.         0.0         6.4         7.1         0.0         0.0         0.0         0.0         0.0         0.0         0.0         0.0         0.0         0.0         0.0         0.0         0.0         61.    
   270  LYS       1.4         11.         5.2         1.9        0.59         0.0         0.0         0.0         8.4         6.3         0.0         0.0         3.9         29.         2.0        0.79E-01    0.14         0.0         0.0         0.0         0.0         0.0         9.0         0.0         8.9         6.7         0.0         0.0         0.0         0.0         0.0         0.0         0.0         0.0         0.0         0.0         0.0         0.0         0.0         94.    
   271  GLU       1.8         12.         4.8         2.8         0.0         0.0         0.0         0.0         5.9         8.0         0.0         0.0         5.0        0.27        0.20         1.5         0.0         0.0         0.0         0.0         0.0         0.0         6.0         0.0         4.4         11.         0.0         0.0         0.0         0.0         0.0         0.0         0.0         0.0         0.0         0.0         0.0         0.0         0.0         63.    
   272  LYS       1.5         11.         6.6         2.5        0.10         0.0         0.0         0.0         10.         12.         0.0         0.0         3.9         34.         35.         3.0        0.79         0.0         0.0         0.0         0.0         0.0         7.6         0.0         14.         4.1         0.0         0.0         0.0         0.0         0.0         0.0         0.0         0.0         0.0         0.0         0.0         0.0         0.0        0.15E+03
   273  LYS       1.6         7.0         4.9         1.5        0.15E-01     0.0         0.0         0.0         7.0         9.0         0.0         0.0         5.1        0.48         1.1        0.10        0.20E-01     0.0         0.0         0.0         0.0         0.0         5.3         0.0         8.8         2.6         0.0         0.0         0.0         0.0         0.0         0.0         0.0         0.0         0.0         0.0         0.0         0.0         0.0         54.    
   274  VAL       1.2         14.         9.2         2.6        0.72E-01     0.0         0.0         0.0         7.4         11.         0.0         0.0         7.7         1.8         0.0         0.0         0.0         0.0         0.0         0.0         0.0         0.0         5.4         0.0         10.         0.0         0.0         0.0         0.0         0.0         0.0         0.0         0.0         0.0         0.0         0.0         0.0         0.0         0.0         71.    
   275  LEU       1.2         14.         17.         4.7        0.72E-01     0.0         0.0         0.0         7.5         12.         0.0         0.0         4.1        0.14        0.74E-01     0.0         0.0         0.0         0.0         0.0         0.0         0.0         1.7         0.0         11.         0.0         0.0         0.0         0.0         0.0         0.0         0.0         0.0         0.0         0.0         0.0         0.0         0.0         0.0         74.    
   276  ALA       1.0         7.1         5.0        0.69         0.0         0.0         0.0         0.0         11.         12.         0.0         0.0         3.8         0.0         0.0         0.0         0.0         0.0         0.0         0.0         0.0         0.0         3.2         0.0         12.         0.0         0.0         0.0         0.0         0.0         0.0         0.0         0.0         0.0         0.0         0.0         0.0         0.0         0.0         55.    
   277  LYS       1.1         9.2         4.5         1.6         0.0         0.0         0.0         0.0         9.8         12.         0.0         0.0         6.8         31.         1.5         28.        0.25E-01     0.0         0.0         0.0         0.0         0.0         1.7         0.0         5.8         2.3         0.0         0.0         0.0         0.0         0.0         0.0         0.0         0.0         0.0         0.0         0.0         0.0         0.0        0.12E+03
   278  VAL      0.93         10.         3.7         2.0        0.57E-01     0.0         0.0         0.0         6.6         10.         0.0         0.0         5.1        0.45E-01     0.0         0.0         0.0         0.0         0.0         0.0         0.0         0.0         2.3         0.0         10.         0.0         0.0         0.0         0.0         0.0         0.0         0.0         0.0         0.0         0.0         0.0         0.0         0.0         0.0         51.    
   279  LYS      0.52         5.0         6.7         1.1        0.20         0.0         0.0         0.0         5.5         9.7         0.0         0.0         2.2         35.        0.21        0.30E-01    0.87E-04     0.0         0.0         0.0         0.0         0.0         1.5         0.0         39.        0.31         0.0         0.0         0.0         0.0         0.0         0.0         0.0         0.0         0.0         0.0         0.0         0.0         0.0        0.11E+03
   280  ASN      0.55         3.9         10.         2.3        0.35         0.0         0.0         0.0         0.0         0.0         0.0         0.0        0.36         44.         16.         0.0         0.0         0.0         0.0         0.0         0.0         0.0         0.0         0.0        0.18E+03     0.0         0.0         0.0         0.0         0.0         0.0         0.0         0.0         0.0         0.0         0.0         0.0         0.0         0.0        0.25E+03
   281  SER      0.50         3.1         5.1        0.70         0.0         0.0         0.0         0.0         0.0         0.0         0.0         0.0        0.28         37.         0.0         0.0         0.0         0.0         0.0         0.0         0.0         0.0         0.0         0.0         58.         0.0         0.0         0.0         0.0         0.0         0.0         0.0         0.0         0.0         0.0         0.0         0.0         0.0         0.0        0.11E+03
   282  ALA      0.56         3.9         11.        0.90        0.21         0.0         0.0         0.0         7.4         8.8         0.0         0.0        0.42         0.0         0.0         0.0         0.0         0.0         0.0         0.0         0.0         0.0         1.7         0.0        0.14E+03     2.3         0.0         0.0         0.0         0.0         0.0         0.0         0.0         0.0         0.0         0.0         0.0         0.0         0.0        0.18E+03
   283  THR       1.8         17.         7.2         5.7        0.77         0.0         0.0         0.0         5.4         6.6         0.0         0.0        0.72         68.         0.0         0.0         0.0         0.0         0.0         0.0         0.0         0.0         2.2         0.0         30.        0.31         0.0         0.0         0.0         0.0         0.0         0.0         0.0         0.0         0.0         0.0         0.0         0.0         0.0        0.15E+03
   284  PRO      0.62         25.         7.1        0.96        0.75         0.0         0.0         0.0         3.1         4.6         0.0         0.0        0.49         23.         35.         32.         0.0         0.0         0.0         0.0         0.0         0.0         2.1         0.0         1.1         0.0         0.0         0.0         0.0         0.0         0.0         0.0         0.0         0.0         0.0         0.0         0.0         0.0         0.0        0.14E+03
