# Supplementary material for: Computational Modeling of complete HOXB13 protein for predicting the functional effect of SNPs and the associated role in hereditary prostate cancer
Source: Sci Rep. 2017 Mar 8;7:43830. doi: 10.1038/srep43830 (PMC5363706; doi:10.1038/srep43830)
Supplement: Supplementary Dataset [file srep43830-s1.zip › SR Supplementary Data Files Complete/HOXB13 Modeller/HOXB13 Modeller/hoxb13.V99990008]

# Heavy relative violation of each residue is written to: hoxb13.V99990008
# The profile is NOT normalized by the number of restraints.
# The profiles are smoothed over a window of residues:    1
# The sum of all numbers in the file:   53205.8320
#COLUMNS S S  N N N N N N N N N N N N N N N N N N N N N N N N N N N N N N N N N N N N N N N N 
# RESID  RES            1           2           3           4           5           6           7           8           9          10          11          12          13          14          15          16          17          18          19          20          21          22          23          24          25          26          27          28          29          30          31          32          33          34          35          36          37          38          39     TOTAL

     1  MET      0.89         4.5         9.4         1.4        0.11         0.0         0.0         0.0         28.         25.         0.0         0.0        0.91         40.         33.         29.         0.0         0.0         0.0         0.0         0.0         0.0         0.0         0.0         21.         0.0         0.0         0.0         0.0         0.0         0.0         0.0         0.0         0.0         0.0         0.0         0.0         0.0         0.0        0.19E+03
     2  GLU       2.2         6.9         14.         1.8         0.0         0.0         0.0         0.0         0.0         0.0         0.0         0.0         1.3         38.         27.         24.         0.0         0.0         0.0         0.0         0.0         0.0         0.0         0.0        0.13E+03     0.0         0.0         0.0         0.0         0.0         0.0         0.0         0.0         0.0         0.0         0.0         0.0         0.0         0.0        0.25E+03
     3  PRO       2.2         27.         6.9        0.41         0.0         0.0         0.0         0.0         0.0         0.0         0.0         0.0         1.9         5.0         2.9         1.5         0.0         0.0         0.0         0.0         0.0         0.0         0.0         0.0         45.         0.0         0.0         0.0         0.0         0.0         0.0         0.0         0.0         0.0         0.0         0.0         0.0         0.0         0.0         92.    
     4  GLY       1.6         3.2         2.1        0.97E-01     0.0         0.0         0.0         0.0         0.0         0.0         0.0         0.0         2.1         0.0         0.0         0.0         0.0         0.0         0.0         0.0         0.0         0.0         0.0         0.0        0.10E+03     0.0         0.0         0.0         0.0         0.0         0.0         0.0         0.0         0.0         0.0         0.0         0.0         0.0         0.0        0.11E+03
     5  ASN       1.6         3.9         13.         1.1         0.0         0.0         0.0         0.0         0.0         0.0         0.0         0.0         1.9         36.         11.         0.0         0.0         0.0         0.0         0.0         0.0         0.0         0.0         0.0        0.22E+03     0.0         0.0         0.0         0.0         0.0         0.0         0.0         0.0         0.0         0.0         0.0         0.0         0.0         0.0        0.29E+03
     6  TYR       2.1         7.9         11.         4.8        0.20         0.0         0.0         0.0         0.0         0.0         0.0         0.0         2.0         46.         3.8         0.0         0.0         0.0         0.0         0.0         0.0         0.0         0.0         0.0        0.25E+03     0.0         0.0         0.0         0.0         0.0         0.0         0.0         0.0         0.0         0.0         0.0         0.0         0.0         0.0        0.32E+03
     7  ALA       1.4         4.9         5.3         1.8        0.20         0.0         0.0         0.0         0.0         0.0         0.0         0.0         1.3         0.0         0.0         0.0         0.0         0.0         0.0         0.0         0.0         0.0         0.0         0.0        0.22E+03     0.0         0.0         0.0         0.0         0.0         0.0         0.0         0.0         0.0         0.0         0.0         0.0         0.0         0.0        0.23E+03
     8  THR      0.89         2.4         8.0         1.5         0.0         0.0         0.0         0.0         0.0         0.0         0.0         0.0        0.54        0.89E-01     0.0         0.0         0.0         0.0         0.0         0.0         0.0         0.0         0.0         0.0        0.21E+03     0.0         0.0         0.0         0.0         0.0         0.0         0.0         0.0         0.0         0.0         0.0         0.0         0.0         0.0        0.22E+03
     9  LEU      0.87         7.8         5.0         5.0         0.0         0.0         0.0         0.0         0.0         0.0         0.0         0.0        0.24        0.75        0.97         0.0         0.0         0.0         0.0         0.0         0.0         0.0         0.0         0.0        0.19E+03     0.0         0.0         0.0         0.0         0.0         0.0         0.0         0.0         0.0         0.0         0.0         0.0         0.0         0.0        0.21E+03
    10  ASP      0.50         5.0         4.5         1.2         0.0         0.0         0.0         0.0         0.0         0.0         0.0         0.0        0.90        0.26         1.1         0.0         0.0         0.0         0.0         0.0         0.0         0.0         0.0         0.0        0.15E+03     0.0         0.0         0.0         0.0         0.0         0.0         0.0         0.0         0.0         0.0         0.0         0.0         0.0         0.0        0.17E+03
    11  GLY      0.14         1.8         2.1        0.28         0.0         0.0         0.0         0.0         0.0         0.0         0.0         0.0         1.3         0.0         0.0         0.0         0.0         0.0         0.0         0.0         0.0         0.0         0.0         0.0         98.         0.0         0.0         0.0         0.0         0.0         0.0         0.0         0.0         0.0         0.0         0.0         0.0         0.0         0.0        0.10E+03
    12  ALA      0.11         1.4         11.        0.73         0.0         0.0         0.0         0.0         0.0         0.0         0.0         0.0         1.5         0.0         0.0         0.0         0.0         0.0         0.0         0.0         0.0         0.0         0.0         0.0        0.25E+03     0.0         0.0         0.0         0.0         0.0         0.0         0.0         0.0         0.0         0.0         0.0         0.0         0.0         0.0        0.27E+03
    13  LYS      0.12         2.5         7.1         1.6         0.0         0.0         0.0         0.0         0.0         0.0         0.0         0.0         1.0        0.13        0.61         22.        0.84E-02     0.0         0.0         0.0         0.0         0.0         0.0         0.0        0.20E+03     0.0         0.0         0.0         0.0         0.0         0.0         0.0         0.0         0.0         0.0         0.0         0.0         0.0         0.0        0.24E+03
    14  ASP      0.19         2.9         11.         1.3        0.10         0.0         0.0         0.0         0.0         0.0         0.0         0.0         1.3         40.         1.9         0.0         0.0         0.0         0.0         0.0         0.0         0.0         0.0         0.0        0.14E+03     0.0         0.0         0.0         0.0         0.0         0.0         0.0         0.0         0.0         0.0         0.0         0.0         0.0         0.0        0.19E+03
    15  ILE      0.16         4.1         12.         1.8         0.0         0.0         0.0         0.0         0.0         0.0         0.0         0.0         1.3        0.18        0.65         0.0         0.0         0.0         0.0         0.0         0.0         0.0         0.0         0.0         50.         0.0         0.0         0.0         0.0         0.0         0.0         0.0         0.0         0.0         0.0         0.0         0.0         0.0         0.0         70.    
    16  GLU      0.12         2.6         9.0         1.2         0.0         0.0         0.0         0.0         0.0         0.0         0.0         0.0        0.80        0.22        0.25         24.         0.0         0.0         0.0         0.0         0.0         0.0         0.0         0.0        0.18E+03     0.0         0.0         0.0         0.0         0.0         0.0         0.0         0.0         0.0         0.0         0.0         0.0         0.0         0.0        0.22E+03
    17  GLY      0.50E-01    0.84        0.52        0.27         0.0         0.0         0.0         0.0         0.0         0.0         0.0         0.0        0.88         0.0         0.0         0.0         0.0         0.0         0.0         0.0         0.0         0.0         0.0         0.0        0.14E+03     0.0         0.0         0.0         0.0         0.0         0.0         0.0         0.0         0.0         0.0         0.0         0.0         0.0         0.0        0.14E+03
    18  LEU      0.75         8.9         8.2         5.0        0.39         0.0         0.0         0.0         0.0         0.0         0.0         0.0         1.1         45.         35.         0.0         0.0         0.0         0.0         0.0         0.0         0.0         0.0         0.0        0.20E+03     0.0         0.0         0.0         0.0         0.0         0.0         0.0         0.0         0.0         0.0         0.0         0.0         0.0         0.0        0.31E+03
    19  LEU      0.30         7.9         8.5         4.2        0.69E-01     0.0         0.0         0.0         0.0         0.0         0.0         0.0         1.4        0.20         38.         0.0         0.0         0.0         0.0         0.0         0.0         0.0         0.0         0.0        0.18E+03     0.0         0.0         0.0         0.0         0.0         0.0         0.0         0.0         0.0         0.0         0.0         0.0         0.0         0.0        0.24E+03
    20  GLY      0.48E-01     2.3        0.45E-03    0.12         0.0         0.0         0.0         0.0         0.0         0.0         0.0         0.0        0.72         0.0         0.0         0.0         0.0         0.0         0.0         0.0         0.0         0.0         0.0         0.0        0.16E+03     0.0         0.0         0.0         0.0         0.0         0.0         0.0         0.0         0.0         0.0         0.0         0.0         0.0         0.0        0.17E+03
    21  ALA      0.12         1.9         6.1         1.1         0.0         0.0         0.0         0.0         0.0         0.0         0.0         0.0        0.65         0.0         0.0         0.0         0.0         0.0         0.0         0.0         0.0         0.0         0.0         0.0        0.20E+03     0.0         0.0         0.0         0.0         0.0         0.0         0.0         0.0         0.0         0.0         0.0         0.0         0.0         0.0        0.21E+03
    22  GLY      0.13        0.30         0.0        0.38         0.0         0.0         0.0         0.0         0.0         0.0         0.0         0.0        0.48         0.0         0.0         0.0         0.0         0.0         0.0         0.0         0.0         0.0         0.0         0.0         82.         0.0         0.0         0.0         0.0         0.0         0.0         0.0         0.0         0.0         0.0         0.0         0.0         0.0         0.0         84.    
    23  GLY      0.35         1.2         0.0        0.36         0.0         0.0         0.0         0.0         0.0         0.0         0.0         0.0        0.33         0.0         0.0         0.0         0.0         0.0         0.0         0.0         0.0         0.0         0.0         0.0        0.13E+03     0.0         0.0         0.0         0.0         0.0         0.0         0.0         0.0         0.0         0.0         0.0         0.0         0.0         0.0        0.13E+03
    24  GLY      0.42         1.1        0.94        0.14         0.0         0.0         0.0         0.0         0.0         0.0         0.0         0.0        0.33         0.0         0.0         0.0         0.0         0.0         0.0         0.0         0.0         0.0         0.0         0.0        0.13E+03     0.0         0.0         0.0         0.0         0.0         0.0         0.0         0.0         0.0         0.0         0.0         0.0         0.0         0.0        0.13E+03
    25  ARG      0.55         2.1         10.        0.80         0.0         0.0         0.0         0.0         0.0         0.0         0.0         0.0        0.41         35.         29.         32.        0.57         0.0         0.0         0.0         0.0         0.0         0.0         0.0        0.22E+03     0.0         0.0         0.0         0.0         0.0         0.0         0.0         0.0         0.0         0.0         0.0         0.0         0.0         0.0        0.33E+03
    26  ASN      0.69         1.6         9.0         1.4         0.0         0.0         0.0         0.0         0.0         0.0         0.0         0.0        0.45        0.32         16.         0.0         0.0         0.0         0.0         0.0         0.0         0.0         0.0         0.0        0.21E+03     0.0         0.0         0.0         0.0         0.0         0.0         0.0         0.0         0.0         0.0         0.0         0.0         0.0         0.0        0.24E+03
    27  LEU       1.1         6.4         7.9         5.1         0.0         0.0         0.0         0.0         0.0         0.0         0.0         0.0        0.77        0.48         38.         0.0         0.0         0.0         0.0         0.0         0.0         0.0         0.0         0.0        0.19E+03     0.0         0.0         0.0         0.0         0.0         0.0         0.0         0.0         0.0         0.0         0.0         0.0         0.0         0.0        0.25E+03
    28  VAL       1.2         3.7         8.7         1.4        0.11         0.0         0.0         0.0         0.0         0.0         0.0         0.0        0.81         1.5         0.0         0.0         0.0         0.0         0.0         0.0         0.0         0.0         0.0         0.0         64.         0.0         0.0         0.0         0.0         0.0         0.0         0.0         0.0         0.0         0.0         0.0         0.0         0.0         0.0         81.    
    29  ALA       1.2         2.7         9.5         1.3        0.11         0.0         0.0         0.0         0.0         0.0         0.0         0.0        0.28         0.0         0.0         0.0         0.0         0.0         0.0         0.0         0.0         0.0         0.0         0.0        0.22E+03     0.0         0.0         0.0         0.0         0.0         0.0         0.0         0.0         0.0         0.0         0.0         0.0         0.0         0.0        0.24E+03
    30  HIS       2.4         6.8         8.6         1.3         0.0         0.0         0.0         0.0         0.0         0.0         0.0         0.0        0.38         39.         1.7         0.0         0.0         0.0         0.0         0.0         0.0         0.0         0.0         0.0        0.20E+03     0.0         0.0         0.0         0.0         0.0         0.0         0.0         0.0         0.0         0.0         0.0         0.0         0.0         0.0        0.26E+03
    31  SER       1.7         7.2         9.9         1.9         0.0         0.0         0.0         0.0         0.0         0.0         0.0         0.0        0.63        0.20         0.0         0.0         0.0         0.0         0.0         0.0         0.0         0.0         0.0         0.0        0.14E+03     0.0         0.0         0.0         0.0         0.0         0.0         0.0         0.0         0.0         0.0         0.0         0.0         0.0         0.0        0.16E+03
    32  PRO       2.4         28.         7.7        0.51         0.0         0.0         0.0         0.0         0.0         0.0         0.0         0.0         1.1         5.0         2.8         1.5         0.0         0.0         0.0         0.0         0.0         0.0         0.0         0.0         55.         0.0         0.0         0.0         0.0         0.0         0.0         0.0         0.0         0.0         0.0         0.0         0.0         0.0         0.0        0.10E+03
    33  LEU       2.2         9.1         7.3         4.5         0.0         0.0         0.0         0.0         0.0         0.0         0.0         0.0         1.8        0.39         1.3         0.0         0.0         0.0         0.0         0.0         0.0         0.0         0.0         0.0        0.18E+03     0.0         0.0         0.0         0.0         0.0         0.0         0.0         0.0         0.0         0.0         0.0         0.0         0.0         0.0        0.21E+03
    34  THR       2.7         5.7         8.8         1.7        0.36         0.0         0.0         0.0         0.0         0.0         0.0         0.0         1.9         63.         0.0         0.0         0.0         0.0         0.0         0.0         0.0         0.0         0.0         0.0        0.18E+03     0.0         0.0         0.0         0.0         0.0         0.0         0.0         0.0         0.0         0.0         0.0         0.0         0.0         0.0        0.26E+03
    35  SER       1.7         4.7         6.8         1.5        0.78E-01     0.0         0.0         0.0         18.         35.         0.0         0.0         1.6         46.         0.0         0.0         0.0         0.0         0.0         0.0         0.0         0.0         10.         0.0         42.         0.0         0.0         0.0         0.0         0.0         0.0         0.0         0.0         0.0         0.0         0.0         0.0         0.0         0.0        0.17E+03
    36  HIS       1.9         11.         7.2         1.9        0.44         0.0         0.0         0.0         19.         24.         0.0         0.0         4.1         1.4        0.22         0.0         0.0         0.0         0.0         0.0         0.0         0.0         10.         0.0         7.0         0.0         0.0         0.0         0.0         0.0         0.0         0.0         0.0         0.0         0.0         0.0         0.0         0.0         0.0         89.    
    37  PRO      0.92         30.         7.9        0.63        0.44         0.0         0.0         0.0         0.0         0.0         0.0         0.0         4.4         6.7         3.8        0.69         0.0         0.0         0.0         0.0         0.0         0.0         0.0         0.0         43.         0.0         0.0         0.0         0.0         0.0         0.0         0.0         0.0         0.0         0.0         0.0         0.0         0.0         0.0         98.    
    38  ALA      0.51         9.4         9.8         2.1        0.74         0.0         0.0         0.0         0.0         0.0         0.0         0.0         4.5         0.0         0.0         0.0         0.0         0.0         0.0         0.0         0.0         0.0         0.0         0.0        0.24E+03     0.0         0.0         0.0         0.0         0.0         0.0         0.0         0.0         0.0         0.0         0.0         0.0         0.0         0.0        0.26E+03
    39  ALA       1.1         15.         4.9        0.43         2.0         0.0         0.0         0.0         0.0         0.0         0.0         0.0         7.1         0.0         0.0         0.0         0.0         0.0         0.0         0.0         0.0         0.0         0.0         0.0        0.19E+03     0.0         0.0         0.0         0.0         0.0         0.0         0.0         0.0         0.0         0.0         0.0         0.0         0.0         0.0        0.23E+03
    40  PRO       1.5         36.         11.         1.8         1.9         0.0         0.0         0.0         0.0         0.0         0.0         0.0         4.3        0.13        0.96         4.7         0.0         0.0         0.0         0.0         0.0         0.0         0.0         0.0         72.         0.0         0.0         0.0         0.0         0.0         0.0         0.0         0.0         0.0         0.0         0.0         0.0         0.0         0.0        0.13E+03
    41  THR      0.54         11.         13.         1.3        0.50E-01     0.0         0.0         0.0         0.0         0.0         0.0         0.0        0.73         65.         0.0         0.0         0.0         0.0         0.0         0.0         0.0         0.0         0.0         0.0        0.21E+03     0.0         0.0         0.0         0.0         0.0         0.0         0.0         0.0         0.0         0.0         0.0         0.0         0.0         0.0        0.30E+03
    42  LEU      0.96         11.         5.8         3.9        0.59         0.0         0.0         0.0         0.0         0.0         0.0         0.0         2.2         42.         37.         0.0         0.0         0.0         0.0         0.0         0.0         0.0         0.0         0.0        0.19E+03     0.0         0.0         0.0         0.0         0.0         0.0         0.0         0.0         0.0         0.0         0.0         0.0         0.0         0.0        0.29E+03
    43  MET       1.1         8.9         5.6         1.5        0.97         0.0         0.0         0.0         17.         33.         0.0         0.0         5.6         40.        0.35         1.6         0.0         0.0         0.0         0.0         0.0         0.0         0.0         0.0        0.10E+03     1.4         0.0         0.0         0.0         0.0         0.0         0.0         0.0         0.0         0.0         0.0         0.0         0.0         0.0        0.22E+03
    44  PRO       1.7         27.         6.1         1.5         1.2         0.0         0.0         0.0         0.0         0.0         0.0         0.0         4.8         4.4         2.4         1.5         0.0         0.0         0.0         0.0         0.0         0.0         0.0         0.0         50.         0.0         0.0         0.0         0.0         0.0         0.0         0.0         0.0         0.0         0.0         0.0         0.0         0.0         0.0        0.10E+03
    45  ALA      0.23         4.2         3.9         1.7        0.43         0.0         0.0         0.0         0.0         0.0         0.0         0.0         2.8         0.0         0.0         0.0         0.0         0.0         0.0         0.0         0.0         0.0         0.0         0.0        0.16E+03     0.0         0.0         0.0         0.0         0.0         0.0         0.0         0.0         0.0         0.0         0.0         0.0         0.0         0.0        0.17E+03
    46  VAL      0.87         8.6         10.         2.6        0.73         0.0         0.0         0.0         0.0         0.0         0.0         0.0         2.5         57.         0.0         0.0         0.0         0.0         0.0         0.0         0.0         0.0         0.0         0.0         66.         0.0         0.0         0.0         0.0         0.0         0.0         0.0         0.0         0.0         0.0         0.0         0.0         0.0         0.0        0.15E+03
    47  ASN      0.67         7.1         10.         1.4        0.14         0.0         0.0         0.0         0.0         0.0         0.0         0.0         1.7         1.7         15.         0.0         0.0         0.0         0.0         0.0         0.0         0.0         0.0         0.0        0.17E+03     0.0         0.0         0.0         0.0         0.0         0.0         0.0         0.0         0.0         0.0         0.0         0.0         0.0         0.0        0.21E+03
    48  TYR      0.73         6.3         6.1         1.6        0.64E-02     0.0         0.0         0.0         0.0         0.0         0.0         0.0         2.0        0.36         1.5         0.0         0.0         0.0         0.0         0.0         0.0         0.0         0.0         0.0         57.         0.0         0.0         0.0         0.0         0.0         0.0         0.0         0.0         0.0         0.0         0.0         0.0         0.0         0.0         76.    
    49  ALA      0.48         8.5         7.7         1.9         0.0         0.0         0.0         0.0         0.0         0.0         0.0         0.0         3.8         0.0         0.0         0.0         0.0         0.0         0.0         0.0         0.0         0.0         0.0         0.0        0.17E+03     0.0         0.0         0.0         0.0         0.0         0.0         0.0         0.0         0.0         0.0         0.0         0.0         0.0         0.0        0.19E+03
    50  PRO       1.7         29.         10.         2.8         1.2         0.0         0.0         0.0         0.0         0.0         0.0         0.0         5.3         4.2         2.5         1.9         0.0         0.0         0.0         0.0         0.0         0.0         0.0         0.0         63.         0.0         0.0         0.0         0.0         0.0         0.0         0.0         0.0         0.0         0.0         0.0         0.0         0.0         0.0        0.12E+03
    51  LEU       3.3         19.         12.         11.         1.7         0.0         0.0         0.0         22.         36.         0.0         0.0         2.9         50.         5.3         0.0         0.0         0.0         0.0         0.0         0.0         0.0         0.0         0.0        0.15E+03     4.1         0.0         0.0         0.0         0.0         0.0         0.0         0.0         0.0         0.0         0.0         0.0         0.0         0.0        0.32E+03
    52  ASP       1.3         4.6         10.         2.6        0.70E-01     0.0         0.0         0.0         0.0         0.0         0.0         0.0        0.27        0.39         1.0         0.0         0.0         0.0         0.0         0.0         0.0         0.0         0.0         0.0        0.14E+03     0.0         0.0         0.0         0.0         0.0         0.0         0.0         0.0         0.0         0.0         0.0         0.0         0.0         0.0        0.16E+03
    53  LEU       2.0         13.         5.5         5.4         1.4         0.0         0.0         0.0         0.0         0.0         0.0         0.0         1.2         45.         35.         0.0         0.0         0.0         0.0         0.0         0.0         0.0         0.0         0.0         26.         0.0         0.0         0.0         0.0         0.0         0.0         0.0         0.0         0.0         0.0         0.0         0.0         0.0         0.0        0.13E+03
    54  PRO       1.4         30.         6.4         1.9         1.2         0.0         0.0         0.0         0.0         0.0         0.0         0.0         2.4         6.1         3.4        0.98         0.0         0.0         0.0         0.0         0.0         0.0         0.0         0.0         19.         0.0         0.0         0.0         0.0         0.0         0.0         0.0         0.0         0.0         0.0         0.0         0.0         0.0         0.0         74.    
    55  GLY      0.64         5.7        0.21        0.64        0.67         0.0         0.0         0.0         0.0         0.0         0.0         0.0         4.8         0.0         0.0         0.0         0.0         0.0         0.0         0.0         0.0         0.0         0.0         0.0         53.         0.0         0.0         0.0         0.0         0.0         0.0         0.0         0.0         0.0         0.0         0.0         0.0         0.0         0.0         65.    
    56  SER      0.77         5.0         6.6         1.1        0.17         0.0         0.0         0.0         0.0         0.0         0.0         0.0         5.4         41.         0.0         0.0         0.0         0.0         0.0         0.0         0.0         0.0         0.0         0.0        0.11E+03     0.0         0.0         0.0         0.0         0.0         0.0         0.0         0.0         0.0         0.0         0.0         0.0         0.0         0.0        0.17E+03
    57  ALA      0.56         6.8         14.         1.5         1.0         0.0         0.0         0.0         0.0         0.0         0.0         0.0         3.1         0.0         0.0         0.0         0.0         0.0         0.0         0.0         0.0         0.0         0.0         0.0        0.17E+03     0.0         0.0         0.0         0.0         0.0         0.0         0.0         0.0         0.0         0.0         0.0         0.0         0.0         0.0        0.20E+03
    58  GLU       2.2         23.         19.         1.1         0.0         0.0         0.0         0.0         23.         42.         0.0         0.0         5.0         28.        0.29        0.48E-01     0.0         0.0         0.0         0.0         0.0         0.0         0.0         0.0        0.17E+03     2.7         0.0         0.0         0.0         0.0         0.0         0.0         0.0         0.0         0.0         0.0         0.0         0.0         0.0        0.32E+03
    59  PRO       2.3         30.         8.7         1.8         1.5         0.0         0.0         0.0         0.0         0.0         0.0         0.0         5.2         5.8         3.4        0.81         0.0         0.0         0.0         0.0         0.0         0.0         0.0         0.0         42.         0.0         0.0         0.0         0.0         0.0         0.0         0.0         0.0         0.0         0.0         0.0         0.0         0.0         0.0        0.10E+03
    60  PRO       1.3         25.         6.0        0.69        0.15         0.0         0.0         0.0         0.0         0.0         0.0         0.0         1.6         24.         35.         32.         0.0         0.0         0.0         0.0         0.0         0.0         0.0         0.0         36.         0.0         0.0         0.0         0.0         0.0         0.0         0.0         0.0         0.0         0.0         0.0         0.0         0.0         0.0        0.16E+03
    61  LYS       1.0         4.9         8.4         1.2         0.0         0.0         0.0         0.0         0.0         0.0         0.0         0.0        0.71         35.         37.         15.         25.         0.0         0.0         0.0         0.0         0.0         0.0         0.0        0.19E+03     0.0         0.0         0.0         0.0         0.0         0.0         0.0         0.0         0.0         0.0         0.0         0.0         0.0         0.0        0.32E+03
    62  GLN      0.97         5.4         8.1         1.1         0.0         0.0         0.0         0.0         0.0         0.0         0.0         0.0        0.94        0.75E-01    0.26         8.8         0.0         0.0         0.0         0.0         0.0         0.0         0.0         0.0        0.20E+03     0.0         0.0         0.0         0.0         0.0         0.0         0.0         0.0         0.0         0.0         0.0         0.0         0.0         0.0        0.23E+03
    63  CYS      0.74         2.2         5.6         1.1         0.0         0.0         0.0         0.0         0.0         0.0         0.0         0.0         1.1         38.         0.0         0.0         0.0         0.0         0.0         0.0         0.0         0.0         0.0         0.0         61.         0.0         0.0         0.0         0.0         0.0         0.0         0.0         0.0         0.0         0.0         0.0         0.0         0.0         0.0        0.11E+03
    64  HIS       1.4         6.3         7.4         2.3         0.0         0.0         0.0         0.0         0.0         0.0         0.0         0.0        0.78         36.         29.         0.0         0.0         0.0         0.0         0.0         0.0         0.0         0.0         0.0        0.14E+03     0.0         0.0         0.0         0.0         0.0         0.0         0.0         0.0         0.0         0.0         0.0         0.0         0.0         0.0        0.23E+03
    65  PRO      0.56         26.         8.8         1.0        0.39         0.0         0.0         0.0         0.0         0.0         0.0         0.0         1.3         24.         35.         32.         0.0         0.0         0.0         0.0         0.0         0.0         0.0         0.0         34.         0.0         0.0         0.0         0.0         0.0         0.0         0.0         0.0         0.0         0.0         0.0         0.0         0.0         0.0        0.16E+03
    66  CYS      0.90         11.         15.         4.4        0.39         0.0         0.0         0.0         0.0         0.0         0.0         0.0         1.9        0.10         0.0         0.0         0.0         0.0         0.0         0.0         0.0         0.0         0.0         0.0         29.         0.0         0.0         0.0         0.0         0.0         0.0         0.0         0.0         0.0         0.0         0.0         0.0         0.0         0.0         63.    
    67  PRO      0.19         24.         5.3         1.5         0.0         0.0         0.0         0.0         0.0         0.0         0.0         0.0         1.9         23.         35.         33.         0.0         0.0         0.0         0.0         0.0         0.0         0.0         0.0         21.         0.0         0.0         0.0         0.0         0.0         0.0         0.0         0.0         0.0         0.0         0.0         0.0         0.0         0.0        0.14E+03
    68  GLY      0.11         3.1        0.77E-01    0.39         0.0         0.0         0.0         0.0         0.0         0.0         0.0         0.0         1.3         0.0         0.0         0.0         0.0         0.0         0.0         0.0         0.0         0.0         0.0         0.0         54.         0.0         0.0         0.0         0.0         0.0         0.0         0.0         0.0         0.0         0.0         0.0         0.0         0.0         0.0         59.    
    69  VAL      0.21         5.8         6.1         2.2         0.0         0.0         0.0         0.0         0.0         0.0         0.0         0.0        0.77         54.         0.0         0.0         0.0         0.0         0.0         0.0         0.0         0.0         0.0         0.0         34.         0.0         0.0         0.0         0.0         0.0         0.0         0.0         0.0         0.0         0.0         0.0         0.0         0.0         0.0        0.10E+03
    70  PRO      0.63         26.         7.6         1.2        0.64E-01     0.0         0.0         0.0         0.0         0.0         0.0         0.0        0.64         24.         35.         31.         0.0         0.0         0.0         0.0         0.0         0.0         0.0         0.0        0.11E+03     0.0         0.0         0.0         0.0         0.0         0.0         0.0         0.0         0.0         0.0         0.0         0.0         0.0         0.0        0.23E+03
    71  GLN      0.21         3.5         13.         2.0        0.64E-01     0.0         0.0         0.0         0.0         0.0         0.0         0.0        0.60         40.         39.         9.9         0.0         0.0         0.0         0.0         0.0         0.0         0.0         0.0        0.19E+03     0.0         0.0         0.0         0.0         0.0         0.0         0.0         0.0         0.0         0.0         0.0         0.0         0.0         0.0        0.30E+03
    72  GLY      0.50E-01     1.2         1.2        0.29         0.0         0.0         0.0         0.0         0.0         0.0         0.0         0.0        0.61         0.0         0.0         0.0         0.0         0.0         0.0         0.0         0.0         0.0         0.0         0.0        0.13E+03     0.0         0.0         0.0         0.0         0.0         0.0         0.0         0.0         0.0         0.0         0.0         0.0         0.0         0.0        0.14E+03
    73  THR      0.22         1.6         8.8         1.2         0.0         0.0         0.0         0.0         0.0         0.0         0.0         0.0        0.46         70.         0.0         0.0         0.0         0.0         0.0         0.0         0.0         0.0         0.0         0.0        0.19E+03     0.0         0.0         0.0         0.0         0.0         0.0         0.0         0.0         0.0         0.0         0.0         0.0         0.0         0.0        0.27E+03
    74  SER      0.21         4.2         8.6         1.0         0.0         0.0         0.0         0.0         0.0         0.0         0.0         0.0        0.81         37.         0.0         0.0         0.0         0.0         0.0         0.0         0.0         0.0         0.0         0.0         95.         0.0         0.0         0.0         0.0         0.0         0.0         0.0         0.0         0.0         0.0         0.0         0.0         0.0         0.0        0.15E+03
    75  PRO      0.33         25.         6.0         1.0         0.0         0.0         0.0         0.0         0.0         0.0         0.0         0.0        0.43         24.         35.         31.         0.0         0.0         0.0         0.0         0.0         0.0         0.0         0.0         44.         0.0         0.0         0.0         0.0         0.0         0.0         0.0         0.0         0.0         0.0         0.0         0.0         0.0         0.0        0.17E+03
    76  ALA      0.76E-01     4.9         9.0         1.3         0.0         0.0         0.0         0.0         0.0         0.0         0.0         0.0        0.72         0.0         0.0         0.0         0.0         0.0         0.0         0.0         0.0         0.0         0.0         0.0        0.17E+03     0.0         0.0         0.0         0.0         0.0         0.0         0.0         0.0         0.0         0.0         0.0         0.0         0.0         0.0        0.19E+03
    77  PRO      0.21         24.         6.0        0.96         0.0         0.0         0.0         0.0         0.0         0.0         0.0         0.0         1.5         24.         35.         32.         0.0         0.0         0.0         0.0         0.0         0.0         0.0         0.0         35.         0.0         0.0         0.0         0.0         0.0         0.0         0.0         0.0         0.0         0.0         0.0         0.0         0.0         0.0        0.16E+03
    78  VAL      0.82E-01     5.2         9.2         1.6         0.0         0.0         0.0         0.0         0.0         0.0         0.0         0.0         1.2        0.15         0.0         0.0         0.0         0.0         0.0         0.0         0.0         0.0         0.0         0.0         4.4         0.0         0.0         0.0         0.0         0.0         0.0         0.0         0.0         0.0         0.0         0.0         0.0         0.0         0.0         22.    
    79  PRO       1.0         27.         7.5         1.7         0.0         0.0         0.0         0.0         0.0         0.0         0.0         0.0        0.44         7.7         4.5        0.59         0.0         0.0         0.0         0.0         0.0         0.0         0.0         0.0         38.         0.0         0.0         0.0         0.0         0.0         0.0         0.0         0.0         0.0         0.0         0.0         0.0         0.0         0.0         89.    
    80  TYR      0.51         6.2         11.         2.0         0.0         0.0         0.0         0.0         0.0         0.0         0.0         0.0        0.55         49.        0.13         0.0         0.0         0.0         0.0         0.0         0.0         0.0         0.0         0.0        0.21E+03     0.0         0.0         0.0         0.0         0.0         0.0         0.0         0.0         0.0         0.0         0.0         0.0         0.0         0.0        0.27E+03
    81  GLY      0.12        0.77         1.0        0.26         0.0         0.0         0.0         0.0         0.0         0.0         0.0         0.0        0.72         0.0         0.0         0.0         0.0         0.0         0.0         0.0         0.0         0.0         0.0         0.0        0.15E+03     0.0         0.0         0.0         0.0         0.0         0.0         0.0         0.0         0.0         0.0         0.0         0.0         0.0         0.0        0.15E+03
    82  TYR      0.40         5.3         12.         1.1         0.0         0.0         0.0         0.0         0.0         0.0         0.0         0.0        0.76         49.        0.28         0.0         0.0         0.0         0.0         0.0         0.0         0.0         0.0         0.0        0.24E+03     0.0         0.0         0.0         0.0         0.0         0.0         0.0         0.0         0.0         0.0         0.0         0.0         0.0         0.0        0.31E+03
    83  PHE      0.41         5.7         10.         3.4         0.0         0.0         0.0         0.0         0.0         0.0         0.0         0.0        0.86         45.        0.15E-01     0.0         0.0         0.0         0.0         0.0         0.0         0.0         0.0         0.0        0.22E+03     0.0         0.0         0.0         0.0         0.0         0.0         0.0         0.0         0.0         0.0         0.0         0.0         0.0         0.0        0.28E+03
    84  GLY      0.15         1.1         0.0        0.24         0.0         0.0         0.0         0.0         0.0         0.0         0.0         0.0        0.67         0.0         0.0         0.0         0.0         0.0         0.0         0.0         0.0         0.0         0.0         0.0        0.11E+03     0.0         0.0         0.0         0.0         0.0         0.0         0.0         0.0         0.0         0.0         0.0         0.0         0.0         0.0        0.12E+03
    85  GLY      0.18        0.48         0.0        0.98E-02     0.0         0.0         0.0         0.0         0.0         0.0         0.0         0.0        0.63         0.0         0.0         0.0         0.0         0.0         0.0         0.0         0.0         0.0         0.0         0.0         93.         0.0         0.0         0.0         0.0         0.0         0.0         0.0         0.0         0.0         0.0         0.0         0.0         0.0         0.0         95.    
    86  GLY      0.20        0.44        0.85         0.0         0.0         0.0         0.0         0.0         0.0         0.0         0.0         0.0        0.42         0.0         0.0         0.0         0.0         0.0         0.0         0.0         0.0         0.0         0.0         0.0        0.11E+03     0.0         0.0         0.0         0.0         0.0         0.0         0.0         0.0         0.0         0.0         0.0         0.0         0.0         0.0        0.12E+03
    87  TYR      0.83         7.4         13.         2.2        0.70E-01     0.0         0.0         0.0         0.0         0.0         0.0         0.0        0.25         49.        0.93         0.0         0.0         0.0         0.0         0.0         0.0         0.0         0.0         0.0        0.20E+03     0.0         0.0         0.0         0.0         0.0         0.0         0.0         0.0         0.0         0.0         0.0         0.0         0.0         0.0        0.27E+03
    88  TYR      0.82         6.5         13.         1.5        0.33E-01     0.0         0.0         0.0         0.0         0.0         0.0         0.0        0.91         49.        0.35         0.0         0.0         0.0         0.0         0.0         0.0         0.0         0.0         0.0        0.25E+03     0.0         0.0         0.0         0.0         0.0         0.0         0.0         0.0         0.0         0.0         0.0         0.0         0.0         0.0        0.32E+03
    89  SER      0.42         1.8         11.         1.3        0.70E-01     0.0         0.0         0.0         0.0         0.0         0.0         0.0         1.3         43.         0.0         0.0         0.0         0.0         0.0         0.0         0.0         0.0         0.0         0.0        0.15E+03     0.0         0.0         0.0         0.0         0.0         0.0         0.0         0.0         0.0         0.0         0.0         0.0         0.0         0.0        0.21E+03
    90  CYS      0.29         2.2         9.8        0.98        0.33E-01     0.0         0.0         0.0         0.0         0.0         0.0         0.0         1.2        0.30         0.0         0.0         0.0         0.0         0.0         0.0         0.0         0.0         0.0         0.0         44.         0.0         0.0         0.0         0.0         0.0         0.0         0.0         0.0         0.0         0.0         0.0         0.0         0.0         0.0         59.    
    91  ARG      0.31         2.2         12.        0.95         0.0         0.0         0.0         0.0         0.0         0.0         0.0         0.0         1.4        0.27        0.38E-01     34.        0.31         0.0         0.0         0.0         0.0         0.0         0.0         0.0        0.13E+03     0.0         0.0         0.0         0.0         0.0         0.0         0.0         0.0         0.0         0.0         0.0         0.0         0.0         0.0        0.18E+03
    92  VAL      0.31         1.8         11.         1.4         0.0         0.0         0.0         0.0         0.0         0.0         0.0         0.0         1.4         58.         0.0         0.0         0.0         0.0         0.0         0.0         0.0         0.0         0.0         0.0         44.         0.0         0.0         0.0         0.0         0.0         0.0         0.0         0.0         0.0         0.0         0.0         0.0         0.0         0.0        0.12E+03
    93  SER      0.31         1.5         11.         1.1         0.0         0.0         0.0         0.0         0.0         0.0         0.0         0.0         1.3         37.         0.0         0.0         0.0         0.0         0.0         0.0         0.0         0.0         0.0         0.0        0.15E+03     0.0         0.0         0.0         0.0         0.0         0.0         0.0         0.0         0.0         0.0         0.0         0.0         0.0         0.0        0.20E+03
    94  ARG      0.46         3.4         12.         1.2        0.24E-01     0.0         0.0         0.0         0.0         0.0         0.0         0.0         1.2         32.         28.        0.21E-01     44.         0.0         0.0         0.0         0.0         0.0         0.0         0.0        0.23E+03     0.0         0.0         0.0         0.0         0.0         0.0         0.0         0.0         0.0         0.0         0.0         0.0         0.0         0.0        0.35E+03
    95  SER      0.28         2.4         12.         1.1        0.24E-01     0.0         0.0         0.0         0.0         0.0         0.0         0.0         1.3        0.73E-01     0.0         0.0         0.0         0.0         0.0         0.0         0.0         0.0         0.0         0.0        0.16E+03     0.0         0.0         0.0         0.0         0.0         0.0         0.0         0.0         0.0         0.0         0.0         0.0         0.0         0.0        0.18E+03
    96  SER      0.32         1.7         11.         1.0         0.0         0.0         0.0         0.0         0.0         0.0         0.0         0.0         1.3         38.         0.0         0.0         0.0         0.0         0.0         0.0         0.0         0.0         0.0         0.0        0.11E+03     0.0         0.0         0.0         0.0         0.0         0.0         0.0         0.0         0.0         0.0         0.0         0.0         0.0         0.0        0.17E+03
    97  LEU      0.51         6.8         11.         4.2         0.0         0.0         0.0         0.0         0.0         0.0         0.0         0.0         1.2         46.         38.         0.0         0.0         0.0         0.0         0.0         0.0         0.0         0.0         0.0        0.17E+03     0.0         0.0         0.0         0.0         0.0         0.0         0.0         0.0         0.0         0.0         0.0         0.0         0.0         0.0        0.28E+03
    98  LYS      0.28         4.9         11.         1.3         0.0         0.0         0.0         0.0         0.0         0.0         0.0         0.0         1.5         41.        0.94E-01     16.        0.26         0.0         0.0         0.0         0.0         0.0         0.0         0.0        0.15E+03     0.0         0.0         0.0         0.0         0.0         0.0         0.0         0.0         0.0         0.0         0.0         0.0         0.0         0.0        0.23E+03
    99  PRO      0.86         26.         7.8         1.2         0.0         0.0         0.0         0.0         0.0         0.0         0.0         0.0         1.6         6.7         3.8        0.89         0.0         0.0         0.0         0.0         0.0         0.0         0.0         0.0         30.         0.0         0.0         0.0         0.0         0.0         0.0         0.0         0.0         0.0         0.0         0.0         0.0         0.0         0.0         79.    
   100  CYS      0.25         2.2         12.         1.1         0.0         0.0         0.0         0.0         0.0         0.0         0.0         0.0         1.3         42.         0.0         0.0         0.0         0.0         0.0         0.0         0.0         0.0         0.0         0.0         41.         0.0         0.0         0.0         0.0         0.0         0.0         0.0         0.0         0.0         0.0         0.0         0.0         0.0         0.0        0.10E+03
   101  ALA      0.22         1.7         12.         1.2         0.0         0.0         0.0         0.0         0.0         0.0         0.0         0.0         1.3         0.0         0.0         0.0         0.0         0.0         0.0         0.0         0.0         0.0         0.0         0.0        0.25E+03     0.0         0.0         0.0         0.0         0.0         0.0         0.0         0.0         0.0         0.0         0.0         0.0         0.0         0.0        0.26E+03
   102  GLN      0.28         2.1         12.         1.2         0.0         0.0         0.0         0.0         0.0         0.0         0.0         0.0         1.2        0.32        0.29         10.         0.0         0.0         0.0         0.0         0.0         0.0         0.0         0.0        0.27E+03     0.0         0.0         0.0         0.0         0.0         0.0         0.0         0.0         0.0         0.0         0.0         0.0         0.0         0.0        0.30E+03
   103  ALA      0.20         1.9         11.        0.99         0.0         0.0         0.0         0.0         0.0         0.0         0.0         0.0         1.1         0.0         0.0         0.0         0.0         0.0         0.0         0.0         0.0         0.0         0.0         0.0        0.28E+03     0.0         0.0         0.0         0.0         0.0         0.0         0.0         0.0         0.0         0.0         0.0         0.0         0.0         0.0        0.30E+03
   104  ALA      0.15         1.6         12.         1.0         0.0         0.0         0.0         0.0         0.0         0.0         0.0         0.0         1.5         0.0         0.0         0.0         0.0         0.0         0.0         0.0         0.0         0.0         0.0         0.0        0.27E+03     0.0         0.0         0.0         0.0         0.0         0.0         0.0         0.0         0.0         0.0         0.0         0.0         0.0         0.0        0.29E+03
   105  THR      0.14         2.4         11.         1.4         0.0         0.0         0.0         0.0         0.0         0.0         0.0         0.0         1.2        0.27         0.0         0.0         0.0         0.0         0.0         0.0         0.0         0.0         0.0         0.0        0.18E+03     0.0         0.0         0.0         0.0         0.0         0.0         0.0         0.0         0.0         0.0         0.0         0.0         0.0         0.0        0.20E+03
   106  LEU      0.44         6.2         11.         4.3         0.0         0.0         0.0         0.0         0.0         0.0         0.0         0.0        0.83        0.12        0.19E-01     0.0         0.0         0.0         0.0         0.0         0.0         0.0         0.0         0.0        0.19E+03     0.0         0.0         0.0         0.0         0.0         0.0         0.0         0.0         0.0         0.0         0.0         0.0         0.0         0.0        0.21E+03
   107  ALA      0.16         1.8         11.         1.0         0.0         0.0         0.0         0.0         0.0         0.0         0.0         0.0        0.91         0.0         0.0         0.0         0.0         0.0         0.0         0.0         0.0         0.0         0.0         0.0        0.27E+03     0.0         0.0         0.0         0.0         0.0         0.0         0.0         0.0         0.0         0.0         0.0         0.0         0.0         0.0        0.28E+03
   108  ALA      0.23         1.6         11.         1.1         0.0         0.0         0.0         0.0         0.0         0.0         0.0         0.0         1.1         0.0         0.0         0.0         0.0         0.0         0.0         0.0         0.0         0.0         0.0         0.0        0.27E+03     0.0         0.0         0.0         0.0         0.0         0.0         0.0         0.0         0.0         0.0         0.0         0.0         0.0         0.0        0.29E+03
   109  TYR      0.81         10.         13.         3.1        0.53E-01     0.0         0.0         0.0         0.0         0.0         0.0         0.0        0.94         49.         1.5         0.0         0.0         0.0         0.0         0.0         0.0         0.0         0.0         0.0        0.19E+03     0.0         0.0         0.0         0.0         0.0         0.0         0.0         0.0         0.0         0.0         0.0         0.0         0.0         0.0        0.27E+03
   110  PRO      0.89         27.         7.9         1.2        0.53E-01     0.0         0.0         0.0         0.0         0.0         0.0         0.0        0.80         6.8         3.9        0.85         0.0         0.0         0.0         0.0         0.0         0.0         0.0         0.0         68.         0.0         0.0         0.0         0.0         0.0         0.0         0.0         0.0         0.0         0.0         0.0         0.0         0.0         0.0        0.12E+03
   111  ALA      0.12         1.9         11.        0.98         0.0         0.0         0.0         0.0         0.0         0.0         0.0         0.0         1.3         0.0         0.0         0.0         0.0         0.0         0.0         0.0         0.0         0.0         0.0         0.0        0.23E+03     0.0         0.0         0.0         0.0         0.0         0.0         0.0         0.0         0.0         0.0         0.0         0.0         0.0         0.0        0.25E+03
   112  GLU      0.32         2.5         11.         1.8        0.15         0.0         0.0         0.0         0.0         0.0         0.0         0.0         1.1         44.         29.         23.         0.0         0.0         0.0         0.0         0.0         0.0         0.0         0.0        0.19E+03     0.0         0.0         0.0         0.0         0.0         0.0         0.0         0.0         0.0         0.0         0.0         0.0         0.0         0.0        0.30E+03
   113  THR      0.95E-01     5.1         10.         2.1        0.32E-01     0.0         0.0         0.0         0.0         0.0         0.0         0.0         1.2         65.         0.0         0.0         0.0         0.0         0.0         0.0         0.0         0.0         0.0         0.0        0.15E+03     0.0         0.0         0.0         0.0         0.0         0.0         0.0         0.0         0.0         0.0         0.0         0.0         0.0         0.0        0.23E+03
   114  PRO      0.79         26.         6.9         1.2         0.0         0.0         0.0         0.0         0.0         0.0         0.0         0.0         1.2         6.9         4.0        0.82         0.0         0.0         0.0         0.0         0.0         0.0         0.0         0.0         49.         0.0         0.0         0.0         0.0         0.0         0.0         0.0         0.0         0.0         0.0         0.0         0.0         0.0         0.0         97.    
   115  THR      0.89E-01     2.2         11.         1.6        0.41E-01     0.0         0.0         0.0         0.0         0.0         0.0         0.0        0.65         66.         0.0         0.0         0.0         0.0         0.0         0.0         0.0         0.0         0.0         0.0        0.16E+03     0.0         0.0         0.0         0.0         0.0         0.0         0.0         0.0         0.0         0.0         0.0         0.0         0.0         0.0        0.24E+03
   116  ALA      0.33E-01     1.2         9.5         1.1         0.0         0.0         0.0         0.0         0.0         0.0         0.0         0.0        0.91         0.0         0.0         0.0         0.0         0.0         0.0         0.0         0.0         0.0         0.0         0.0        0.24E+03     0.0         0.0         0.0         0.0         0.0         0.0         0.0         0.0         0.0         0.0         0.0         0.0         0.0         0.0        0.25E+03
   117  GLY      0.60E-01    0.58         1.2        0.27         0.0         0.0         0.0         0.0         0.0         0.0         0.0         0.0         1.2         0.0         0.0         0.0         0.0         0.0         0.0         0.0         0.0         0.0         0.0         0.0        0.14E+03     0.0         0.0         0.0         0.0         0.0         0.0         0.0         0.0         0.0         0.0         0.0         0.0         0.0         0.0        0.14E+03
   118  GLU      0.26         2.6         11.         1.3        0.14         0.0         0.0         0.0         0.0         0.0         0.0         0.0        0.87         38.         29.         23.         0.0         0.0         0.0         0.0         0.0         0.0         0.0         0.0        0.21E+03     0.0         0.0         0.0         0.0         0.0         0.0         0.0         0.0         0.0         0.0         0.0         0.0         0.0         0.0        0.31E+03
   119  GLU      0.36         1.8         10.         1.6        0.15         0.0         0.0         0.0         0.0         0.0         0.0         0.0        0.54         38.         30.         22.         0.0         0.0         0.0         0.0         0.0         0.0         0.0         0.0        0.18E+03     0.0         0.0         0.0         0.0         0.0         0.0         0.0         0.0         0.0         0.0         0.0         0.0         0.0         0.0        0.29E+03
   120  TYR      0.67         9.7         13.         3.1        0.76E-01     0.0         0.0         0.0         0.0         0.0         0.0         0.0        0.28         49.         1.9         0.0         0.0         0.0         0.0         0.0         0.0         0.0         0.0         0.0        0.18E+03     0.0         0.0         0.0         0.0         0.0         0.0         0.0         0.0         0.0         0.0         0.0         0.0         0.0         0.0        0.25E+03
   121  PRO      0.50         25.         6.9        0.85        0.76E-01     0.0         0.0         0.0         0.0         0.0         0.0         0.0        0.50         24.         35.         32.         0.0         0.0         0.0         0.0         0.0         0.0         0.0         0.0         50.         0.0         0.0         0.0         0.0         0.0         0.0         0.0         0.0         0.0         0.0         0.0         0.0         0.0         0.0        0.17E+03
   122  SER      0.21         1.8         9.8        0.90         0.0         0.0         0.0         0.0         0.0         0.0         0.0         0.0        0.85         38.         0.0         0.0         0.0         0.0         0.0         0.0         0.0         0.0         0.0         0.0        0.13E+03     0.0         0.0         0.0         0.0         0.0         0.0         0.0         0.0         0.0         0.0         0.0         0.0         0.0         0.0        0.19E+03
   123  ARG      0.23         4.8         10.         1.5         0.0         0.0         0.0         0.0         0.0         0.0         0.0         0.0         1.2        0.23        0.50E-01     33.        0.23         0.0         0.0         0.0         0.0         0.0         0.0         0.0        0.15E+03     0.0         0.0         0.0         0.0         0.0         0.0         0.0         0.0         0.0         0.0         0.0         0.0         0.0         0.0        0.20E+03
   124  PRO      0.75         26.         7.2         1.2         0.0         0.0         0.0         0.0         0.0         0.0         0.0         0.0         1.4         6.6         3.8        0.90         0.0         0.0         0.0         0.0         0.0         0.0         0.0         0.0         57.         0.0         0.0         0.0         0.0         0.0         0.0         0.0         0.0         0.0         0.0         0.0         0.0         0.0         0.0        0.10E+03
   125  THR      0.17         2.8         10.         1.4         0.0         0.0         0.0         0.0         0.0         0.0         0.0         0.0        0.92         65.         0.0         0.0         0.0         0.0         0.0         0.0         0.0         0.0         0.0         0.0        0.19E+03     0.0         0.0         0.0         0.0         0.0         0.0         0.0         0.0         0.0         0.0         0.0         0.0         0.0         0.0        0.27E+03
   126  GLU      0.19         1.9         10.         1.3         0.0         0.0         0.0         0.0         0.0         0.0         0.0         0.0        0.82         38.        0.29         24.         0.0         0.0         0.0         0.0         0.0         0.0         0.0         0.0        0.19E+03     0.0         0.0         0.0         0.0         0.0         0.0         0.0         0.0         0.0         0.0         0.0         0.0         0.0         0.0        0.27E+03
   127  PHE      0.43         6.1         12.         2.7         0.0         0.0         0.0         0.0         0.0         0.0         0.0         0.0        0.93         45.        0.49         0.0         0.0         0.0         0.0         0.0         0.0         0.0         0.0         0.0        0.24E+03     0.0         0.0         0.0         0.0         0.0         0.0         0.0         0.0         0.0         0.0         0.0         0.0         0.0         0.0        0.30E+03
   128  ALA      0.29         1.8         11.         1.1         0.0         0.0         0.0         0.0         0.0         0.0         0.0         0.0        0.95         0.0         0.0         0.0         0.0         0.0         0.0         0.0         0.0         0.0         0.0         0.0        0.27E+03     0.0         0.0         0.0         0.0         0.0         0.0         0.0         0.0         0.0         0.0         0.0         0.0         0.0         0.0        0.28E+03
   129  PHE      0.56         6.3         12.         1.1         0.0         0.0         0.0         0.0         0.0         0.0         0.0         0.0        0.81         45.        0.33         0.0         0.0         0.0         0.0         0.0         0.0         0.0         0.0         0.0        0.24E+03     0.0         0.0         0.0         0.0         0.0         0.0         0.0         0.0         0.0         0.0         0.0         0.0         0.0         0.0        0.30E+03
   130  TYR      0.80         9.8         13.         3.1        0.68E-01     0.0         0.0         0.0         0.0         0.0         0.0         0.0        0.84         49.         2.0         0.0         0.0         0.0         0.0         0.0         0.0         0.0         0.0         0.0        0.18E+03     0.0         0.0         0.0         0.0         0.0         0.0         0.0         0.0         0.0         0.0         0.0         0.0         0.0         0.0        0.26E+03
   131  PRO      0.95         26.         6.2        0.75        0.68E-01     0.0         0.0         0.0         0.0         0.0         0.0         0.0         1.2         6.3         3.6         1.0         0.0         0.0         0.0         0.0         0.0         0.0         0.0         0.0         47.         0.0         0.0         0.0         0.0         0.0         0.0         0.0         0.0         0.0         0.0         0.0         0.0         0.0         0.0         93.    
   132  GLY      0.32         1.2         1.0        0.69E-01     0.0         0.0         0.0         0.0         0.0         0.0         0.0         0.0        0.71         0.0         0.0         0.0         0.0         0.0         0.0         0.0         0.0         0.0         0.0         0.0        0.11E+03     0.0         0.0         0.0         0.0         0.0         0.0         0.0         0.0         0.0         0.0         0.0         0.0         0.0         0.0        0.11E+03
   133  TYR      0.95         9.7         13.         3.5        0.11         0.0         0.0         0.0         0.0         0.0         0.0         0.0        0.35         49.         2.5         0.0         0.0         0.0         0.0         0.0         0.0         0.0         0.0         0.0        0.17E+03     0.0         0.0         0.0         0.0         0.0         0.0         0.0         0.0         0.0         0.0         0.0         0.0         0.0         0.0        0.25E+03
   134  PRO      0.77         25.         5.5        0.58        0.11         0.0         0.0         0.0         0.0         0.0         0.0         0.0        0.57         24.         35.         32.         0.0         0.0         0.0         0.0         0.0         0.0         0.0         0.0         46.         0.0         0.0         0.0         0.0         0.0         0.0         0.0         0.0         0.0         0.0         0.0         0.0         0.0         0.0        0.17E+03
   135  GLY      0.52         1.2         1.1        0.85E-01     0.0         0.0         0.0         0.0         0.0         0.0         0.0         0.0        0.61         0.0         0.0         0.0         0.0         0.0         0.0         0.0         0.0         0.0         0.0         0.0        0.11E+03     0.0         0.0         0.0         0.0         0.0         0.0         0.0         0.0         0.0         0.0         0.0         0.0         0.0         0.0        0.11E+03
   136  THR      0.62         1.9         9.4         1.2         0.0         0.0         0.0         0.0         0.0         0.0         0.0         0.0        0.43        0.10         0.0         0.0         0.0         0.0         0.0         0.0         0.0         0.0         0.0         0.0        0.21E+03     0.0         0.0         0.0         0.0         0.0         0.0         0.0         0.0         0.0         0.0         0.0         0.0         0.0         0.0        0.22E+03
   137  TYR      0.99         5.9         12.         1.7        0.18E-01     0.0         0.0         0.0         0.0         0.0         0.0         0.0        0.39         49.        0.58         0.0         0.0         0.0         0.0         0.0         0.0         0.0         0.0         0.0        0.25E+03     0.0         0.0         0.0         0.0         0.0         0.0         0.0         0.0         0.0         0.0         0.0         0.0         0.0         0.0        0.32E+03
   138  GLN      0.73         5.2         10.         1.6        0.18E-01     0.0         0.0         0.0         0.0         0.0         0.0         0.0        0.76        0.32        0.25        0.64E-01     0.0         0.0         0.0         0.0         0.0         0.0         0.0         0.0        0.18E+03     0.0         0.0         0.0         0.0         0.0         0.0         0.0         0.0         0.0         0.0         0.0         0.0         0.0         0.0        0.20E+03
   139  PRO       1.3         27.         7.8        0.98         0.0         0.0         0.0         0.0         0.0         0.0         0.0         0.0         1.4         6.0         3.4         1.1         0.0         0.0         0.0         0.0         0.0         0.0         0.0         0.0         66.         0.0         0.0         0.0         0.0         0.0         0.0         0.0         0.0         0.0         0.0         0.0         0.0         0.0         0.0        0.12E+03
   140  MET      0.79         2.9         11.         1.1         0.0         0.0         0.0         0.0         0.0         0.0         0.0         0.0        0.98         47.        0.61E-02     38.         0.0         0.0         0.0         0.0         0.0         0.0         0.0         0.0        0.24E+03     0.0         0.0         0.0         0.0         0.0         0.0         0.0         0.0         0.0         0.0         0.0         0.0         0.0         0.0        0.34E+03
   141  ALA      0.77         2.5         11.         1.1         0.0         0.0         0.0         0.0         0.0         0.0         0.0         0.0        0.75         0.0         0.0         0.0         0.0         0.0         0.0         0.0         0.0         0.0         0.0         0.0        0.26E+03     0.0         0.0         0.0         0.0         0.0         0.0         0.0         0.0         0.0         0.0         0.0         0.0         0.0         0.0        0.28E+03
   142  SER      0.75         2.0         10.         1.1         0.0         0.0         0.0         0.0         0.0         0.0         0.0         0.0        0.64        0.12         0.0         0.0         0.0         0.0         0.0         0.0         0.0         0.0         0.0         0.0        0.17E+03     0.0         0.0         0.0         0.0         0.0         0.0         0.0         0.0         0.0         0.0         0.0         0.0         0.0         0.0        0.19E+03
   143  TYR       1.4         8.2         14.         2.6        0.10         0.0         0.0         0.0         0.0         0.0         0.0         0.0        0.68E-01     47.         1.3         0.0         0.0         0.0         0.0         0.0         0.0         0.0         0.0         0.0        0.20E+03     0.0         0.0         0.0         0.0         0.0         0.0         0.0         0.0         0.0         0.0         0.0         0.0         0.0         0.0        0.27E+03
   144  LEU       2.3         11.         12.         4.7        0.66         0.0         0.0         0.0         0.0         0.0         0.0         0.0        0.89         42.        0.61E-01     0.0         0.0         0.0         0.0         0.0         0.0         0.0         0.0         0.0        0.19E+03     0.0         0.0         0.0         0.0         0.0         0.0         0.0         0.0         0.0         0.0         0.0         0.0         0.0         0.0        0.26E+03
   145  ASP       1.1         4.1         12.         1.2        0.19         0.0         0.0         0.0         0.0         0.0         0.0         0.0         1.8        0.81        0.57         0.0         0.0         0.0         0.0         0.0         0.0         0.0         0.0         0.0        0.14E+03     0.0         0.0         0.0         0.0         0.0         0.0         0.0         0.0         0.0         0.0         0.0         0.0         0.0         0.0        0.16E+03
   146  VAL      0.91         2.6         11.         1.7         0.0         0.0         0.0         0.0         0.0         0.0         0.0         0.0         1.4         54.         0.0         0.0         0.0         0.0         0.0         0.0         0.0         0.0         0.0         0.0         42.         0.0         0.0         0.0         0.0         0.0         0.0         0.0         0.0         0.0         0.0         0.0         0.0         0.0         0.0        0.11E+03
   147  SER      0.99         2.3         12.        0.97         0.0         0.0         0.0         0.0         0.0         0.0         0.0         0.0         1.1         37.         0.0         0.0         0.0         0.0         0.0         0.0         0.0         0.0         0.0         0.0        0.12E+03     0.0         0.0         0.0         0.0         0.0         0.0         0.0         0.0         0.0         0.0         0.0         0.0         0.0         0.0        0.17E+03
   148  VAL      0.90         2.3         12.         1.3        0.21E-01     0.0         0.0         0.0         0.0         0.0         0.0         0.0         1.3        0.16         0.0         0.0         0.0         0.0         0.0         0.0         0.0         0.0         0.0         0.0         25.         0.0         0.0         0.0         0.0         0.0         0.0         0.0         0.0         0.0         0.0         0.0         0.0         0.0         0.0         42.    
   149  VAL      0.89         2.5         12.         1.6        0.21E-01     0.0         0.0         0.0         0.0         0.0         0.0         0.0         1.2         54.         0.0         0.0         0.0         0.0         0.0         0.0         0.0         0.0         0.0         0.0         36.         0.0         0.0         0.0         0.0         0.0         0.0         0.0         0.0         0.0         0.0         0.0         0.0         0.0         0.0        0.11E+03
   150  GLN      0.92         2.5         12.         1.3         0.0         0.0         0.0         0.0         0.0         0.0         0.0         0.0         1.4         45.        0.28        0.41E-01     0.0         0.0         0.0         0.0         0.0         0.0         0.0         0.0        0.22E+03     0.0         0.0         0.0         0.0         0.0         0.0         0.0         0.0         0.0         0.0         0.0         0.0         0.0         0.0        0.29E+03
   151  THR      0.90         2.5         11.         1.5        0.16E-01     0.0         0.0         0.0         0.0         0.0         0.0         0.0        0.98         70.         0.0         0.0         0.0         0.0         0.0         0.0         0.0         0.0         0.0         0.0        0.23E+03     0.0         0.0         0.0         0.0         0.0         0.0         0.0         0.0         0.0         0.0         0.0         0.0         0.0         0.0        0.32E+03
   152  LEU       1.1         7.4         9.1         4.4        0.16E-01     0.0         0.0         0.0         0.0         0.0         0.0         0.0         1.3        0.11         38.         0.0         0.0         0.0         0.0         0.0         0.0         0.0         0.0         0.0        0.22E+03     0.0         0.0         0.0         0.0         0.0         0.0         0.0         0.0         0.0         0.0         0.0         0.0         0.0         0.0        0.28E+03
   153  GLY      0.85         1.8         1.7        0.22         0.0         0.0         0.0         0.0         0.0         0.0         0.0         0.0         1.5         0.0         0.0         0.0         0.0         0.0         0.0         0.0         0.0         0.0         0.0         0.0        0.14E+03     0.0         0.0         0.0         0.0         0.0         0.0         0.0         0.0         0.0         0.0         0.0         0.0         0.0         0.0        0.15E+03
   154  ALA      0.82         6.1         12.         1.3         0.0         0.0         0.0         0.0         0.0         0.0         0.0         0.0         1.6         0.0         0.0         0.0         0.0         0.0         0.0         0.0         0.0         0.0         0.0         0.0        0.23E+03     0.0         0.0         0.0         0.0         0.0         0.0         0.0         0.0         0.0         0.0         0.0         0.0         0.0         0.0        0.25E+03
   155  PRO       1.4         26.         6.4        0.70         0.0         0.0         0.0         0.0         0.0         0.0         0.0         0.0         2.1         5.4         3.1         1.4         0.0         0.0         0.0         0.0         0.0         0.0         0.0         0.0         61.         0.0         0.0         0.0         0.0         0.0         0.0         0.0         0.0         0.0         0.0         0.0         0.0         0.0         0.0        0.11E+03
   156  GLY      0.87         1.8         1.5        0.77E-01     0.0         0.0         0.0         0.0         0.0         0.0         0.0         0.0         1.1         0.0         0.0         0.0         0.0         0.0         0.0         0.0         0.0         0.0         0.0         0.0        0.11E+03     0.0         0.0         0.0         0.0         0.0         0.0         0.0         0.0         0.0         0.0         0.0         0.0         0.0         0.0        0.12E+03
   157  GLU      0.85         5.4         11.         1.6         0.0         0.0         0.0         0.0         0.0         0.0         0.0         0.0         1.0        0.11        0.32         24.         0.0         0.0         0.0         0.0         0.0         0.0         0.0         0.0        0.19E+03     0.0         0.0         0.0         0.0         0.0         0.0         0.0         0.0         0.0         0.0         0.0         0.0         0.0         0.0        0.24E+03
   158  PRO       1.5         27.         7.7        0.88         0.0         0.0         0.0         0.0         0.0         0.0         0.0         0.0         1.5         5.9         3.4         1.2         0.0         0.0         0.0         0.0         0.0         0.0         0.0         0.0         68.         0.0         0.0         0.0         0.0         0.0         0.0         0.0         0.0         0.0         0.0         0.0         0.0         0.0         0.0        0.12E+03
   159  ARG       1.1         3.1         9.8         1.3         0.0         0.0         0.0         0.0         0.0         0.0         0.0         0.0        0.78         35.        0.46E-01     35.        0.15         0.0         0.0         0.0         0.0         0.0         0.0         0.0        0.20E+03     0.0         0.0         0.0         0.0         0.0         0.0         0.0         0.0         0.0         0.0         0.0         0.0         0.0         0.0        0.29E+03
   160  HIS       1.8         5.4         10.         1.2         0.0         0.0         0.0         0.0         0.0         0.0         0.0         0.0        0.57         38.         31.         0.0         0.0         0.0         0.0         0.0         0.0         0.0         0.0         0.0        0.22E+03     0.0         0.0         0.0         0.0         0.0         0.0         0.0         0.0         0.0         0.0         0.0         0.0         0.0         0.0        0.31E+03
   161  ASP       1.0         3.4         10.         2.0        0.16         0.0         0.0         0.0         0.0         0.0         0.0         0.0         1.0         50.         1.3         0.0         0.0         0.0         0.0         0.0         0.0         0.0         0.0         0.0        0.21E+03     0.0         0.0         0.0         0.0         0.0         0.0         0.0         0.0         0.0         0.0         0.0         0.0         0.0         0.0        0.28E+03
   162  SER      0.84         1.9         10.         1.1         0.0         0.0         0.0         0.0         0.0         0.0         0.0         0.0        0.84         42.         0.0         0.0         0.0         0.0         0.0         0.0         0.0         0.0         0.0         0.0        0.17E+03     0.0         0.0         0.0         0.0         0.0         0.0         0.0         0.0         0.0         0.0         0.0         0.0         0.0         0.0        0.22E+03
   163  LEU       1.1         6.9         10.         4.2         0.0         0.0         0.0         0.0         0.0         0.0         0.0         0.0        0.86        0.23        0.32E-01     0.0         0.0         0.0         0.0         0.0         0.0         0.0         0.0         0.0        0.22E+03     0.0         0.0         0.0         0.0         0.0         0.0         0.0         0.0         0.0         0.0         0.0         0.0         0.0         0.0        0.24E+03
   164  LEU       1.6         10.         12.         5.3        0.44         0.0         0.0         0.0         0.0         0.0         0.0         0.0         1.1         45.         35.         0.0         0.0         0.0         0.0         0.0         0.0         0.0         0.0         0.0        0.16E+03     0.0         0.0         0.0         0.0         0.0         0.0         0.0         0.0         0.0         0.0         0.0         0.0         0.0         0.0        0.27E+03
   165  PRO       1.5         27.         8.1        0.74        0.94E-01     0.0         0.0         0.0         0.0         0.0         0.0         0.0         1.4         6.0         3.4         1.1         0.0         0.0         0.0         0.0         0.0         0.0         0.0         0.0         30.         0.0         0.0         0.0         0.0         0.0         0.0         0.0         0.0         0.0         0.0         0.0         0.0         0.0         0.0         79.    
   166  VAL      0.76         2.3         11.         1.3         0.0         0.0         0.0         0.0         0.0         0.0         0.0         0.0         1.1        0.19         0.0         0.0         0.0         0.0         0.0         0.0         0.0         0.0         0.0         0.0         32.         0.0         0.0         0.0         0.0         0.0         0.0         0.0         0.0         0.0         0.0         0.0         0.0         0.0         0.0         48.    
   167  ASP      0.90         3.4         11.         1.7        0.13         0.0         0.0         0.0         0.0         0.0         0.0         0.0         1.0         50.         1.8         0.0         0.0         0.0         0.0         0.0         0.0         0.0         0.0         0.0        0.18E+03     0.0         0.0         0.0         0.0         0.0         0.0         0.0         0.0         0.0         0.0         0.0         0.0         0.0         0.0        0.25E+03
   168  SER      0.74         1.8         11.         1.2         0.0         0.0         0.0         0.0         0.0         0.0         0.0         0.0        0.95        0.17         0.0         0.0         0.0         0.0         0.0         0.0         0.0         0.0         0.0         0.0        0.13E+03     0.0         0.0         0.0         0.0         0.0         0.0         0.0         0.0         0.0         0.0         0.0         0.0         0.0         0.0        0.15E+03
   169  TYR       1.1         6.2         12.         2.6        0.70E-01     0.0         0.0         0.0         0.0         0.0         0.0         0.0        0.55         49.         2.5         0.0         0.0         0.0         0.0         0.0         0.0         0.0         0.0         0.0        0.24E+03     0.0         0.0         0.0         0.0         0.0         0.0         0.0         0.0         0.0         0.0         0.0         0.0         0.0         0.0        0.31E+03
   170  GLN      0.76         1.9         9.8        0.84        0.70E-01     0.0         0.0         0.0         0.0         0.0         0.0         0.0        0.62         40.        0.29         10.         0.0         0.0         0.0         0.0         0.0         0.0         0.0         0.0        0.23E+03     0.0         0.0         0.0         0.0         0.0         0.0         0.0         0.0         0.0         0.0         0.0         0.0         0.0         0.0        0.29E+03
   171  SER      0.71         1.8         8.4        0.96         0.0         0.0         0.0         0.0         0.0         0.0         0.0         0.0        0.25         42.         0.0         0.0         0.0         0.0         0.0         0.0         0.0         0.0         0.0         0.0        0.16E+03     0.0         0.0         0.0         0.0         0.0         0.0         0.0         0.0         0.0         0.0         0.0         0.0         0.0         0.0        0.21E+03
   172  TRP       3.0         9.6         9.2         2.3        0.11         0.0         0.0         0.0         0.0         0.0         0.0         0.0         1.3         50.         40.         0.0         0.0         0.0         0.0         0.0         0.0         0.0         0.0         0.0        0.17E+03     0.0         0.0         0.0         0.0         0.0         0.0         0.0         0.0         0.0         0.0         0.0         0.0         0.0         0.0        0.28E+03
   173  ALA      0.74         5.8         7.5        0.98        0.55E-01     0.0         0.0         0.0         0.0         0.0         0.0         0.0         2.1         0.0         0.0         0.0         0.0         0.0         0.0         0.0         0.0         0.0         0.0         0.0         55.         0.0         0.0         0.0         0.0         0.0         0.0         0.0         0.0         0.0         0.0         0.0         0.0         0.0         0.0         72.    
   174  LEU      0.98         7.5         16.         5.7        0.16         0.0         0.0         0.0         0.0         0.0         0.0         0.0         1.4        0.35        0.15E-01     0.0         0.0         0.0         0.0         0.0         0.0         0.0         0.0         0.0        0.20E+03     0.0         0.0         0.0         0.0         0.0         0.0         0.0         0.0         0.0         0.0         0.0         0.0         0.0         0.0        0.23E+03
   175  ALA      0.78         2.3         7.5         1.1         0.0         0.0         0.0         0.0         0.0         0.0         0.0         0.0        0.94         0.0         0.0         0.0         0.0         0.0         0.0         0.0         0.0         0.0         0.0         0.0        0.23E+03     0.0         0.0         0.0         0.0         0.0         0.0         0.0         0.0         0.0         0.0         0.0         0.0         0.0         0.0        0.25E+03
   176  GLY      0.83         1.4         0.0        0.30         0.0         0.0         0.0         0.0         0.0         0.0         0.0         0.0        0.60         0.0         0.0         0.0         0.0         0.0         0.0         0.0         0.0         0.0         0.0         0.0        0.15E+03     0.0         0.0         0.0         0.0         0.0         0.0         0.0         0.0         0.0         0.0         0.0         0.0         0.0         0.0        0.15E+03
   177  GLY      0.89         1.8        0.83        0.10         0.0         0.0         0.0         0.0         0.0         0.0         0.0         0.0        0.71         0.0         0.0         0.0         0.0         0.0         0.0         0.0         0.0         0.0         0.0         0.0        0.13E+03     0.0         0.0         0.0         0.0         0.0         0.0         0.0         0.0         0.0         0.0         0.0         0.0         0.0         0.0        0.14E+03
   178  TRP       3.1         13.         14.         3.7         0.0         0.0         0.0         0.0         0.0         0.0         0.0         0.0         1.3         50.         41.         0.0         0.0         0.0         0.0         0.0         0.0         0.0         0.0         0.0        0.17E+03     0.0         0.0         0.0         0.0         0.0         0.0         0.0         0.0         0.0         0.0         0.0         0.0         0.0         0.0        0.29E+03
   179  ASN      0.99         3.2         13.         1.4        0.42E-01     0.0         0.0         0.0         0.0         0.0         0.0         0.0         2.1         33.         13.         0.0         0.0         0.0         0.0         0.0         0.0         0.0         0.0         0.0        0.21E+03     0.0         0.0         0.0         0.0         0.0         0.0         0.0         0.0         0.0         0.0         0.0         0.0         0.0         0.0        0.27E+03
   180  SER      0.82         3.1         14.        0.94        0.42E-01     0.0         0.0         0.0         0.0         0.0         0.0         0.0         2.3         42.         0.0         0.0         0.0         0.0         0.0         0.0         0.0         0.0         0.0         0.0        0.14E+03     0.0         0.0         0.0         0.0         0.0         0.0         0.0         0.0         0.0         0.0         0.0         0.0         0.0         0.0        0.20E+03
   181  GLN       1.0         3.8         16.         2.3         0.0         0.0         0.0         0.0         0.0         0.0         0.0         0.0         1.7         45.         1.5        0.10         0.0         0.0         0.0         0.0         0.0         0.0         0.0         0.0        0.27E+03     0.0         0.0         0.0         0.0         0.0         0.0         0.0         0.0         0.0         0.0         0.0         0.0         0.0         0.0        0.34E+03
   182  MET       1.3         3.7         14.        0.71         0.0         0.0         0.0         0.0         0.0         0.0         0.0         0.0         1.1         38.        0.33         33.         0.0         0.0         0.0         0.0         0.0         0.0         0.0         0.0        0.26E+03     0.0         0.0         0.0         0.0         0.0         0.0         0.0         0.0         0.0         0.0         0.0         0.0         0.0         0.0        0.35E+03
   183  CYS       1.2         3.0         13.         1.3         0.0         0.0         0.0         0.0         0.0         0.0         0.0         0.0         1.1        0.31         0.0         0.0         0.0         0.0         0.0         0.0         0.0         0.0         0.0         0.0         45.         0.0         0.0         0.0         0.0         0.0         0.0         0.0         0.0         0.0         0.0         0.0         0.0         0.0         0.0         64.    
   184  CYS       1.3         3.7         14.        0.80        0.65E-01     0.0         0.0         0.0         0.0         0.0         0.0         0.0         1.6         38.         0.0         0.0         0.0         0.0         0.0         0.0         0.0         0.0         0.0         0.0         41.         0.0         0.0         0.0         0.0         0.0         0.0         0.0         0.0         0.0         0.0         0.0         0.0         0.0         0.0        0.10E+03
   185  GLN       1.7         4.6         11.         1.2        0.65E-01     0.0         0.0         0.0         0.0         0.0         0.0         0.0         2.0         1.0         38.        0.21         0.0         0.0         0.0         0.0         0.0         0.0         0.0         0.0        0.21E+03     0.0         0.0         0.0         0.0         0.0         0.0         0.0         0.0         0.0         0.0         0.0         0.0         0.0         0.0        0.27E+03
   186  GLY       1.6         3.0         1.9        0.27         0.0         0.0         0.0         0.0         0.0         0.0         0.0         0.0         1.5         0.0         0.0         0.0         0.0         0.0         0.0         0.0         0.0         0.0         0.0         0.0        0.14E+03     0.0         0.0         0.0         0.0         0.0         0.0         0.0         0.0         0.0         0.0         0.0         0.0         0.0         0.0        0.14E+03
   187  GLU       1.9         4.0         12.         1.2         0.0         0.0         0.0         0.0         0.0         0.0         0.0         0.0        0.90        0.37        0.27         24.         0.0         0.0         0.0         0.0         0.0         0.0         0.0         0.0        0.22E+03     0.0         0.0         0.0         0.0         0.0         0.0         0.0         0.0         0.0         0.0         0.0         0.0         0.0         0.0        0.27E+03
   188  GLN       2.3         4.2         10.         1.5         0.0         0.0         0.0         0.0         0.0         0.0         0.0         0.0        0.47        0.16        0.28        0.36E-01     0.0         0.0         0.0         0.0         0.0         0.0         0.0         0.0        0.24E+03     0.0         0.0         0.0         0.0         0.0         0.0         0.0         0.0         0.0         0.0         0.0         0.0         0.0         0.0        0.26E+03
   189  ASN       2.1         9.0         9.2         2.2         0.0         0.0         0.0         0.0         0.0         0.0         0.0         0.0        0.30         2.2         1.0         0.0         0.0         0.0         0.0         0.0         0.0         0.0         0.0         0.0        0.19E+03     0.0         0.0         0.0         0.0         0.0         0.0         0.0         0.0         0.0         0.0         0.0         0.0         0.0         0.0        0.21E+03
   190  PRO       2.3         30.         6.5         1.1         0.0         0.0         0.0         0.0         0.0         0.0         0.0         0.0         1.0         23.         35.         33.         0.0         0.0         0.0         0.0         0.0         0.0         0.0         0.0         35.         0.0         0.0         0.0         0.0         0.0         0.0         0.0         0.0         0.0         0.0         0.0         0.0         0.0         0.0        0.17E+03
   191  PRO       2.9         27.         6.2        0.92         0.0         0.0         0.0         0.0         0.0         0.0         0.0         0.0        0.86         23.         35.         34.         0.0         0.0         0.0         0.0         0.0         0.0         0.0         0.0         29.         0.0         0.0         0.0         0.0         0.0         0.0         0.0         0.0         0.0         0.0         0.0         0.0         0.0         0.0        0.16E+03
   192  GLY       2.8         7.7         1.0        0.46         0.0         0.0         0.0         0.0         0.0         0.0         0.0         0.0        0.45         0.0         0.0         0.0         0.0         0.0         0.0         0.0         0.0         0.0         0.0         0.0         99.         0.0         0.0         0.0         0.0         0.0         0.0         0.0         0.0         0.0         0.0         0.0         0.0         0.0         0.0        0.11E+03
   193  PRO       3.7         30.         8.0        0.31         0.0         0.0         0.0         0.0         0.0         0.0         0.0         0.0        0.73         23.         36.         34.         0.0         0.0         0.0         0.0         0.0         0.0         0.0         0.0         55.         0.0         0.0         0.0         0.0         0.0         0.0         0.0         0.0         0.0         0.0         0.0         0.0         0.0         0.0        0.19E+03
   194  PHE       3.9         11.         12.         3.3         0.0         0.0         0.0         0.0         0.0         0.0         0.0         0.0        0.89         51.         50.         0.0         0.0         0.0         0.0         0.0         0.0         0.0         0.0         0.0        0.20E+03     0.0         0.0         0.0         0.0         0.0         0.0         0.0         0.0         0.0         0.0         0.0         0.0         0.0         0.0        0.33E+03
   195  TRP       6.0         14.         12.         2.8         0.0         0.0         0.0         0.0         0.0         0.0         0.0         0.0         1.1         2.2         41.         0.0         0.0         0.0         0.0         0.0         0.0         0.0         0.0         0.0        0.21E+03     0.0         0.0         0.0         0.0         0.0         0.0         0.0         0.0         0.0         0.0         0.0         0.0         0.0         0.0        0.29E+03
   196  LYS       4.3         7.4         13.         1.8         0.0         0.0         0.0         0.0         0.0         0.0         0.0         0.0         1.1         31.        0.36         1.6         1.1         0.0         0.0         0.0         0.0         0.0         0.0         0.0        0.24E+03     0.0         0.0         0.0         0.0         0.0         0.0         0.0         0.0         0.0         0.0         0.0         0.0         0.0         0.0        0.30E+03
   197  ALA       4.4         7.6         13.         1.6         0.0         0.0         0.0         0.0         0.0         0.0         0.0         0.0         1.0         0.0         0.0         0.0         0.0         0.0         0.0         0.0         0.0         0.0         0.0         0.0        0.28E+03     0.0         0.0         0.0         0.0         0.0         0.0         0.0         0.0         0.0         0.0         0.0         0.0         0.0         0.0        0.31E+03
   198  ALA       4.3         7.4         13.         1.2         0.0         0.0         0.0         0.0         0.0         0.0         0.0         0.0        0.55         0.0         0.0         0.0         0.0         0.0         0.0         0.0         0.0         0.0         0.0         0.0        0.29E+03     0.0         0.0         0.0         0.0         0.0         0.0         0.0         0.0         0.0         0.0         0.0         0.0         0.0         0.0        0.31E+03
   199  PHE       4.3         15.         16.         3.7         0.0         0.0         0.0         0.0         0.0         0.0         0.0         0.0         1.6         42.         52.         0.0         0.0         0.0         0.0         0.0         0.0         0.0         0.0         0.0        0.27E+03     0.0         0.0         0.0         0.0         0.0         0.0         0.0         0.0         0.0         0.0         0.0         0.0         0.0         0.0        0.41E+03
   200  ALA       2.6         6.4         15.        0.83         0.0         0.0         0.0         0.0         0.0         0.0         0.0         0.0         2.2         0.0         0.0         0.0         0.0         0.0         0.0         0.0         0.0         0.0         0.0         0.0        0.30E+03     0.0         0.0         0.0         0.0         0.0         0.0         0.0         0.0         0.0         0.0         0.0         0.0         0.0         0.0        0.33E+03
   201  ASP       2.4         7.1         13.         1.3        0.15E-01     0.0         0.0         0.0         0.0         0.0         0.0         0.0         1.8         46.         11.         0.0         0.0         0.0         0.0         0.0         0.0         0.0         0.0         0.0        0.24E+03     0.0         0.0         0.0         0.0         0.0         0.0         0.0         0.0         0.0         0.0         0.0         0.0         0.0         0.0        0.32E+03
   202  SER       1.0         3.4         10.         2.1        0.15E-01     0.0         0.0         0.0         0.0         0.0         0.0         0.0         1.8         44.         0.0         0.0         0.0         0.0         0.0         0.0         0.0         0.0         0.0         0.0        0.16E+03     0.0         0.0         0.0         0.0         0.0         0.0         0.0         0.0         0.0         0.0         0.0         0.0         0.0         0.0        0.22E+03
   203  SER      0.90         2.6         9.1        0.77         0.0         0.0         0.0         0.0         0.0         0.0         0.0         0.0         1.1         38.         0.0         0.0         0.0         0.0         0.0         0.0         0.0         0.0         0.0         0.0        0.15E+03     0.0         0.0         0.0         0.0         0.0         0.0         0.0         0.0         0.0         0.0         0.0         0.0         0.0         0.0        0.20E+03
   204  GLY       1.5         2.7         2.0        0.87         0.0         0.0         0.0         0.0         0.0         0.0         0.0         0.0        0.55         0.0         0.0         0.0         0.0         0.0         0.0         0.0         0.0         0.0         0.0         0.0        0.15E+03     0.0         0.0         0.0         0.0         0.0         0.0         0.0         0.0         0.0         0.0         0.0         0.0         0.0         0.0        0.16E+03
   205  GLN       2.7         6.8         13.         1.9         0.0         0.0         0.0         0.0         0.0         0.0         0.0         0.0         1.5         36.        0.34         5.0         0.0         0.0         0.0         0.0         0.0         0.0         0.0         0.0        0.24E+03     0.0         0.0         0.0         0.0         0.0         0.0         0.0         0.0         0.0         0.0         0.0         0.0         0.0         0.0        0.31E+03
   206  HIS       4.8         12.         7.9         2.6         0.0         0.0         0.0         0.0         0.0         0.0         0.0         0.0         2.1        0.43         5.4         0.0         0.0         0.0         0.0         0.0         0.0         0.0         0.0         0.0        0.18E+03     0.0         0.0         0.0         0.0         0.0         0.0         0.0         0.0         0.0         0.0         0.0         0.0         0.0         0.0        0.22E+03
   207  PRO       3.9         34.         7.9         2.0         0.0         0.0         0.0         0.0         0.0         0.0         0.0         0.0         1.4         23.         36.         34.         0.0         0.0         0.0         0.0         0.0         0.0         0.0         0.0         39.         0.0         0.0         0.0         0.0         0.0         0.0         0.0         0.0         0.0         0.0         0.0         0.0         0.0         0.0        0.18E+03
   208  PRO       3.4         32.         6.6         1.9         0.0         0.0         0.0         0.0         0.0         0.0         0.0         0.0         3.7         22.         35.         34.         0.0         0.0         0.0         0.0         0.0         0.0         0.0         0.0         30.         0.0         0.0         0.0         0.0         0.0         0.0         0.0         0.0         0.0         0.0         0.0         0.0         0.0         0.0        0.17E+03
   209  ASP       3.4         13.         5.0         4.3         0.0         0.0         0.0         0.0         0.0         0.0         0.0         0.0         3.2         5.5         3.4         0.0         0.0         0.0         0.0         0.0         0.0         0.0         0.0         0.0        0.14E+03     0.0         0.0         0.0         0.0         0.0         0.0         0.0         0.0         0.0         0.0         0.0         0.0         0.0         0.0        0.18E+03
   210  ALA       2.2         11.         10.         2.8         0.0         0.0         0.0         0.0         0.0         0.0         0.0         0.0        0.55         0.0         0.0         0.0         0.0         0.0         0.0         0.0         0.0         0.0         0.0         0.0        0.22E+03     0.0         0.0         0.0         0.0         0.0         0.0         0.0         0.0         0.0         0.0         0.0         0.0         0.0         0.0        0.24E+03
   211  CYS       1.4         8.0         11.         1.4         0.0         0.0         0.0         0.0         0.0         0.0         0.0         0.0        0.35         39.         0.0         0.0         0.0         0.0         0.0         0.0         0.0         0.0         0.0         0.0         70.         0.0         0.0         0.0         0.0         0.0         0.0         0.0         0.0         0.0         0.0         0.0         0.0         0.0         0.0        0.13E+03
   212  ALA       2.2         4.1         8.6         2.1         0.0         0.0         0.0         0.0         0.0         0.0         0.0         0.0        0.12         0.0         0.0         0.0         0.0         0.0         0.0         0.0         0.0         0.0         0.0         0.0        0.22E+03     0.0         0.0         0.0         0.0         0.0         0.0         0.0         0.0         0.0         0.0         0.0         0.0         0.0         0.0        0.24E+03
   213  PHE       4.7         23.         9.5         6.5         0.0         0.0         0.0         0.0         0.0         0.0         0.0         0.0         1.1         27.        0.56         0.0         0.0         0.0         0.0         0.0         0.0         0.0         0.0         0.0        0.22E+03     0.0         0.0         0.0         0.0         0.0         0.0         0.0         0.0         0.0         0.0         0.0         0.0         0.0         0.0        0.29E+03
   214  ARG       4.7         29.         42.         10.         0.0         0.0         0.0         0.0         0.0         0.0         0.0         0.0         1.3         36.         26.         9.9         9.7         0.0         0.0         0.0         0.0         0.0         0.0         0.0        0.22E+03     0.0         0.0         0.0         0.0         0.0         0.0         0.0         0.0         0.0         0.0         0.0         0.0         0.0         0.0        0.39E+03
   215  ARG       4.9         21.         1.6         3.3         0.0         0.0         0.0         0.0         0.0         0.0         0.0         0.0         5.1         2.0         10.         32.         36.         0.0         0.0         0.0         0.0         0.0         0.0         0.0        0.15E+03     0.0         0.0         0.0         0.0         0.0         0.0         0.0         0.0         0.0         0.0         0.0         0.0         0.0         0.0        0.27E+03
   216  GLY       1.1         15.        0.24E-03    0.69         0.0         0.0         0.0         0.0         44.         48.         0.0         0.0         8.3         0.0         0.0         0.0         0.0         0.0         0.0         0.0         0.0         0.0         4.9         0.0        0.22E+03     0.0         0.0         0.0         0.0         0.0         0.0         0.0         0.0         0.0         0.0         0.0         0.0         0.0         0.0        0.35E+03
   217  ARG       2.3         21.         6.2        0.83         0.0         0.0         0.0         0.0         16.         24.         0.0         0.0         4.0         6.0         7.3         36.         4.7         0.0         0.0         0.0         0.0         0.0         3.9         0.0        0.14E+03     0.0         0.0         0.0         0.0         0.0         0.0         0.0         0.0         0.0         0.0         0.0         0.0         0.0         0.0        0.27E+03
   218  LYS       4.0         22.         7.2         4.3         0.0         0.0         0.0         0.0         7.9         9.6         0.0         0.0         2.0         29.        0.78         3.0         1.9         0.0         0.0         0.0         0.0         0.0         19.         0.0         29.         0.0         0.0         0.0         0.0         0.0         0.0         0.0         0.0         0.0         0.0         0.0         0.0         0.0         0.0        0.14E+03
   219  LYS       2.9         28.         6.3         5.2        0.51         0.0         0.0         0.0         6.6         8.3         0.0         0.0         4.0         39.        0.59         27.         20.         0.0         0.0         0.0         0.0         0.0         22.         0.0         30.         2.6         0.0         0.0         0.0         0.0         0.0         0.0         0.0         0.0         0.0         0.0         0.0         0.0         0.0        0.20E+03
   220  ARG       3.8         28.         14.         2.2        0.51         0.0         0.0         0.0         7.6         6.2         0.0         0.0         4.6         9.9         9.4         36.         2.7         0.0         0.0         0.0         0.0         0.0         11.         0.0         74.         0.0         0.0         0.0         0.0         0.0         0.0         0.0         0.0         0.0         0.0         0.0         0.0         0.0         0.0        0.21E+03
   221  ILE       6.0         34.         6.4         10.         1.1         0.0         0.0         0.0         15.         8.4         0.0         0.0         9.4         64.         5.5         0.0         0.0         0.0         0.0         0.0         0.0         0.0         8.1         0.0         35.         0.0         0.0         0.0         0.0         0.0         0.0         0.0         0.0         0.0         0.0         0.0         0.0         0.0         0.0        0.20E+03
   222  PRO       3.1         53.         4.3         4.8         1.1         0.0         0.0         0.0         21.         12.         0.0         0.0         7.5         13.         29.         39.         0.0         0.0         0.0         0.0         0.0         0.0         6.6         0.0         22.         1.2         0.0         0.0         0.0         0.0         0.0         0.0         0.0         0.0         0.0         0.0         0.0         0.0         0.0        0.22E+03
   223  TYR       4.1         33.         7.3         9.3         0.0         0.0         0.0         0.0         14.         7.7         0.0         0.0         4.0         55.         47.         0.0         0.0         0.0         0.0         0.0         0.0         0.0         8.6         0.0         20.         4.0         0.0         0.0         0.0         0.0         0.0         0.0         0.0         0.0         0.0         0.0         0.0         0.0         0.0        0.21E+03
   224  SER       1.4         7.9         11.         1.6        0.52         0.0         0.0         0.0         7.4         7.1         0.0         0.0         4.4         41.         0.0         0.0         0.0         0.0         0.0         0.0         0.0         0.0         11.         0.0         8.2         7.3         0.0         0.0         0.0         0.0         0.0         0.0         0.0         0.0         0.0         0.0         0.0         0.0         0.0        0.11E+03
   225  LYS       2.8         13.         6.2         4.8        0.14         0.0         0.0         0.0         5.2         8.5         0.0         0.0         1.3         30.         2.9         23.         22.         0.0         0.0         0.0         0.0         0.0         7.3         0.0         9.1         0.0         0.0         0.0         0.0         0.0         0.0         0.0         0.0         0.0         0.0         0.0         0.0         0.0         0.0        0.14E+03
   226  GLY       1.1         3.6        0.21E-02     2.9         0.0         0.0         0.0         0.0         5.9         8.0         0.0         0.0         1.0         0.0         0.0         0.0         0.0         0.0         0.0         0.0         0.0         0.0         15.         0.0         11.         0.0         0.0         0.0         0.0         0.0         0.0         0.0         0.0         0.0         0.0         0.0         0.0         0.0         0.0         48.    
   227  GLN       3.0         16.         4.0         6.8        0.88         0.0         0.0         0.0         10.         14.         0.0         0.0         2.2         8.4         40.         8.0         0.0         0.0         0.0         0.0         0.0         0.0         20.         0.0         16.         15.         0.0         0.0         0.0         0.0         0.0         0.0         0.0         0.0         0.0         0.0         0.0         0.0         0.0        0.16E+03
   228  LEU      0.98         17.         6.9         5.5         0.0         0.0         0.0         0.0         10.         14.         0.0         0.0         2.3         6.5         33.         0.0         0.0         0.0         0.0         0.0         0.0         0.0         4.3         0.0         10.         8.2         0.0         0.0         0.0         0.0         0.0         0.0         0.0         0.0         0.0         0.0         0.0         0.0         0.0        0.12E+03
   229  ARG       1.5         11.         3.7         2.3        0.14         0.0         0.0         0.0         5.8         7.6         0.0         0.0         2.0        0.19E-01     8.2         3.1         1.4         0.0         0.0         0.0         0.0         0.0         3.2         0.0         10.        0.37         0.0         0.0         0.0         0.0         0.0         0.0         0.0         0.0         0.0         0.0         0.0         0.0         0.0         60.    
   230  GLU       1.1         9.6         6.8         4.4        0.15         0.0         0.0         0.0         8.6         14.         0.0         0.0         3.1         1.3         7.0         2.3         0.0         0.0         0.0         0.0         0.0         0.0         4.2         0.0         8.9         3.2         0.0         0.0         0.0         0.0         0.0         0.0         0.0         0.0         0.0         0.0         0.0         0.0         0.0         74.    
   231  LEU       1.7         15.         4.7         5.1         0.0         0.0         0.0         0.0         12.         12.         0.0         0.0         2.7         38.         37.         0.0         0.0         0.0         0.0         0.0         0.0         0.0         8.4         0.0         9.6         23.         0.0         0.0         0.0         0.0         0.0         0.0         0.0         0.0         0.0         0.0         0.0         0.0         0.0        0.17E+03
   232  GLU       1.6         11.         6.4         2.9        0.24E-02     0.0         0.0         0.0         10.         11.         0.0         0.0         1.3         31.         5.7         2.2         0.0         0.0         0.0         0.0         0.0         0.0         11.         0.0         7.7         11.         0.0         0.0         0.0         0.0         0.0         0.0         0.0         0.0         0.0         0.0         0.0         0.0         0.0        0.11E+03
   233  ARG       1.8         12.         4.8         3.3         0.0         0.0         0.0         0.0         6.0         9.8         0.0         0.0        0.79         6.0         35.         4.3         24.         0.0         0.0         0.0         0.0         0.0         11.         0.0         12.         1.1         0.0         0.0         0.0         0.0         0.0         0.0         0.0         0.0         0.0         0.0         0.0         0.0         0.0        0.13E+03
   234  GLU       1.8         11.         7.3         5.3        0.15         0.0         0.0         0.0         5.8         16.         0.0         0.0        0.83         7.6         26.         3.0         0.0         0.0         0.0         0.0         0.0         0.0         4.1         0.0         8.4         11.         0.0         0.0         0.0         0.0         0.0         0.0         0.0         0.0         0.0         0.0         0.0         0.0         0.0        0.11E+03
   235  TYR       1.9         11.         7.0         3.6        0.46         0.0         0.0         0.0         7.7         12.         0.0         0.0         1.2         7.9        0.21         0.0         0.0         0.0         0.0         0.0         0.0         0.0         2.8         0.0         9.8         8.6         0.0         0.0         0.0         0.0         0.0         0.0         0.0         0.0         0.0         0.0         0.0         0.0         0.0         74.    
   236  ALA      0.72         7.4         5.1         1.0        0.24E-02     0.0         0.0         0.0         5.4         9.4         0.0         0.0         3.5         0.0         0.0         0.0         0.0         0.0         0.0         0.0         0.0         0.0         1.9         0.0         6.1        0.69         0.0         0.0         0.0         0.0         0.0         0.0         0.0         0.0         0.0         0.0         0.0         0.0         0.0         41.    
   237  ALA      0.89         7.4         5.6         1.2         0.0         0.0         0.0         0.0         4.5         3.0         0.0         0.0         3.7         0.0         0.0         0.0         0.0         0.0         0.0         0.0         0.0         0.0         3.8         0.0         27.         0.0         0.0         0.0         0.0         0.0         0.0         0.0         0.0         0.0         0.0         0.0         0.0         0.0         0.0         57.    
   238  ASN       1.8         7.4         5.1         7.5        0.46         0.0         0.0         0.0         6.1         17.         0.0         0.0         4.8        0.63         11.         0.0         0.0         0.0         0.0         0.0         0.0         0.0         14.         0.0        0.13E+03     0.0         0.0         0.0         0.0         0.0         0.0         0.0         0.0         0.0         0.0         0.0         0.0         0.0         0.0        0.21E+03
   239  LYS       2.0         13.         7.7         5.5         0.0         0.0         0.0         0.0         10.         11.         0.0         0.0         6.5         31.         1.8         1.1         26.         0.0         0.0         0.0         0.0         0.0         14.         0.0         50.         0.0         0.0         0.0         0.0         0.0         0.0         0.0         0.0         0.0         0.0         0.0         0.0         0.0         0.0        0.18E+03
   240  PHE       2.1         12.         12.         3.0        0.11         0.0         0.0         0.0         5.6         8.2         0.0         0.0         4.1         13.         49.         0.0         0.0         0.0         0.0         0.0         0.0         0.0         11.         0.0         14.         10.         0.0         0.0         0.0         0.0         0.0         0.0         0.0         0.0         0.0         0.0         0.0         0.0         0.0        0.15E+03
   241  ILE       1.6         12.         9.2         5.0        0.25         0.0         0.0         0.0         4.5         9.3         0.0         0.0         2.8         14.         42.         0.0         0.0         0.0         0.0         0.0         0.0         0.0         14.         0.0         12.         12.         0.0         0.0         0.0         0.0         0.0         0.0         0.0         0.0         0.0         0.0         0.0         0.0         0.0        0.14E+03
   242  THR       1.8         6.1         3.9         1.5        0.72         0.0         0.0         0.0         2.7         7.3         0.0         0.0         2.9         57.         0.0         0.0         0.0         0.0         0.0         0.0         0.0         0.0         15.         0.0         9.8         9.3         0.0         0.0         0.0         0.0         0.0         0.0         0.0         0.0         0.0         0.0         0.0         0.0         0.0        0.12E+03
   243  LYS      0.77         3.0         5.0        0.68         0.0         0.0         0.0         0.0         3.0         5.0         0.0         0.0         1.4        0.78         52.         25.         23.         0.0         0.0         0.0         0.0         0.0         9.3         0.0         5.5         1.3         0.0         0.0         0.0         0.0         0.0         0.0         0.0         0.0         0.0         0.0         0.0         0.0         0.0        0.14E+03
   244  ASP      0.86         6.0         5.6        0.99         0.0         0.0         0.0         0.0         2.5         5.0         0.0         0.0         1.5         30.         2.0         0.0         0.0         0.0         0.0         0.0         0.0         0.0         10.         0.0         4.2         3.9         0.0         0.0         0.0         0.0         0.0         0.0         0.0         0.0         0.0         0.0         0.0         0.0         0.0         73.    
   245  LYS       1.7         9.0         4.3        0.80        0.37         0.0         0.0         0.0         5.1         6.1         0.0         0.0         2.5         2.4         51.         3.1        0.15         0.0         0.0         0.0         0.0         0.0         6.4         0.0         8.5         16.         0.0         0.0         0.0         0.0         0.0         0.0         0.0         0.0         0.0         0.0         0.0         0.0         0.0        0.12E+03
   246  ARG       2.0         11.         5.9         3.9         1.1         0.0         0.0         0.0         5.7         12.         0.0         0.0         1.5        0.96         9.4         31.         20.         0.0         0.0         0.0         0.0         0.0         6.5         0.0         7.9         21.         0.0         0.0         0.0         0.0         0.0         0.0         0.0         0.0         0.0         0.0         0.0         0.0         0.0        0.14E+03
   247  ARG      0.88         7.7         5.7         1.8        0.27         0.0         0.0         0.0         2.8         7.5         0.0         0.0        0.97         2.2         1.3         2.8         34.         0.0         0.0         0.0         0.0         0.0         7.3         0.0         6.6         6.7         0.0         0.0         0.0         0.0         0.0         0.0         0.0         0.0         0.0         0.0         0.0         0.0         0.0         89.    
   248  LYS      0.84         7.7         4.6         2.1        0.70E-02     0.0         0.0         0.0         6.5         7.2         0.0         0.0         1.9         6.0         51.         1.6         1.0         0.0         0.0         0.0         0.0         0.0         2.7         0.0         6.1         6.4         0.0         0.0         0.0         0.0         0.0         0.0         0.0         0.0         0.0         0.0         0.0         0.0         0.0        0.11E+03
   249  ILE       2.4         13.         3.4         5.9         1.5         0.0         0.0         0.0         6.0         13.         0.0         0.0         3.4         2.2         32.         0.0         0.0         0.0         0.0         0.0         0.0         0.0         5.2         0.0         14.         14.         0.0         0.0         0.0         0.0         0.0         0.0         0.0         0.0         0.0         0.0         0.0         0.0         0.0        0.12E+03
   250  SER       1.1         5.4         6.3         3.1        0.86         0.0         0.0         0.0         5.9         11.         0.0         0.0         3.3         46.         0.0         0.0         0.0         0.0         0.0         0.0         0.0         0.0         1.8         0.0         9.5         6.6         0.0         0.0         0.0         0.0         0.0         0.0         0.0         0.0         0.0         0.0         0.0         0.0         0.0        0.10E+03
   251  ALA       1.3         5.8         4.5         1.8        0.21         0.0         0.0         0.0         2.1         9.4         0.0         0.0         1.7         0.0         0.0         0.0         0.0         0.0         0.0         0.0         0.0         0.0         2.0         0.0         13.         0.0         0.0         0.0         0.0         0.0         0.0         0.0         0.0         0.0         0.0         0.0         0.0         0.0         0.0         42.    
   252  ALA       2.0         10.         5.1         2.3         0.0         0.0         0.0         0.0         4.2         9.8         0.0         0.0         1.3         0.0         0.0         0.0         0.0         0.0         0.0         0.0         0.0         0.0         2.8         0.0         14.        0.33         0.0         0.0         0.0         0.0         0.0         0.0         0.0         0.0         0.0         0.0         0.0         0.0         0.0         53.    
   253  THR       1.3         13.         9.8         2.2         1.5         0.0         0.0         0.0         8.0         12.         0.0         0.0         2.2         1.3         0.0         0.0         0.0         0.0         0.0         0.0         0.0         0.0         7.5         0.0         20.         12.         0.0         0.0         0.0         0.0         0.0         0.0         0.0         0.0         0.0         0.0         0.0         0.0         0.0         91.    
   254  SER       1.5         7.1         19.         1.9        0.63         0.0         0.0         0.0         4.4         5.8         0.0         0.0         1.9         37.         0.0         0.0         0.0         0.0         0.0         0.0         0.0         0.0         3.9         0.0         21.         0.0         0.0         0.0         0.0         0.0         0.0         0.0         0.0         0.0         0.0         0.0         0.0         0.0         0.0        0.10E+03
   255  LEU       2.0         9.7         4.3         6.7         0.0         0.0         0.0         0.0         7.8         7.3         0.0         0.0         1.4         3.1        0.36         0.0         0.0         0.0         0.0         0.0         0.0         0.0         13.         0.0         44.         8.0         0.0         0.0         0.0         0.0         0.0         0.0         0.0         0.0         0.0         0.0         0.0         0.0         0.0        0.11E+03
   256  SER       1.7         5.4         18.         1.5        0.27         0.0         0.0         0.0         3.6         5.9         0.0         0.0         2.9         35.         0.0         0.0         0.0         0.0         0.0         0.0         0.0         0.0         16.         0.0         62.         2.4         0.0         0.0         0.0         0.0         0.0         0.0         0.0         0.0         0.0         0.0         0.0         0.0         0.0        0.15E+03
   257  GLU       2.4         11.         14.         4.6        0.31         0.0         0.0         0.0         6.4         12.         0.0         0.0         2.4         39.         3.0         1.6         0.0         0.0         0.0         0.0         0.0         0.0         12.         0.0         40.         22.         0.0         0.0         0.0         0.0         0.0         0.0         0.0         0.0         0.0         0.0         0.0         0.0         0.0        0.17E+03
   258  ARG       1.9         12.         5.2         3.7        0.61         0.0         0.0         0.0         6.1         6.4         0.0         0.0         1.3        0.41         2.7         39.         20.         0.0         0.0         0.0         0.0         0.0         5.4         0.0         11.         3.5         0.0         0.0         0.0         0.0         0.0         0.0         0.0         0.0         0.0         0.0         0.0         0.0         0.0        0.12E+03
   259  GLN       1.9         8.4         5.3         2.0        0.73         0.0         0.0         0.0         6.0         6.2         0.0         0.0         1.4         2.4        0.27         3.2         0.0         0.0         0.0         0.0         0.0         0.0         12.         0.0         3.3         5.1         0.0         0.0         0.0         0.0         0.0         0.0         0.0         0.0         0.0         0.0         0.0         0.0         0.0         58.    
   260  ILE       1.7         12.         5.3         8.5        0.91         0.0         0.0         0.0         5.5         11.         0.0         0.0         2.2         52.         33.         0.0         0.0         0.0         0.0         0.0         0.0         0.0         8.0         0.0         3.9         2.4         0.0         0.0         0.0         0.0         0.0         0.0         0.0         0.0         0.0         0.0         0.0         0.0         0.0        0.15E+03
   261  THR       1.6         6.3         5.3         3.7        0.94         0.0         0.0         0.0         4.6         6.6         0.0         0.0         2.6         63.         0.0         0.0         0.0         0.0         0.0         0.0         0.0         0.0         19.         0.0         5.0         10.         0.0         0.0         0.0         0.0         0.0         0.0         0.0         0.0         0.0         0.0         0.0         0.0         0.0        0.13E+03
   262  ILE       1.5         6.4         5.7         1.6         0.0         0.0         0.0         0.0         5.5         5.4         0.0         0.0         3.6         1.8        0.75         0.0         0.0         0.0         0.0         0.0         0.0         0.0         7.6         0.0         7.2         9.1         0.0         0.0         0.0         0.0         0.0         0.0         0.0         0.0         0.0         0.0         0.0         0.0         0.0         56.    
   263  TRP       4.0         18.         4.6         4.9         1.0         0.0         0.0         0.0         9.3         7.2         0.0         0.0         2.8         6.5         1.9         0.0         0.0         0.0         0.0         0.0         0.0         0.0         4.4         0.0         3.8         26.         0.0         0.0         0.0         0.0         0.0         0.0         0.0         0.0         0.0         0.0         0.0         0.0         0.0         94.    
   264  PHE       1.7         9.6         6.4         4.6        0.14         0.0         0.0         0.0         6.5         7.5         0.0         0.0         1.2         2.3         4.5         0.0         0.0         0.0         0.0         0.0         0.0         0.0         2.8         0.0         4.8         25.         0.0         0.0         0.0         0.0         0.0         0.0         0.0         0.0         0.0         0.0         0.0         0.0         0.0         77.    
   265  GLN       1.2         8.5         3.8         4.4         0.0         0.0         0.0         0.0         5.1         4.6         0.0         0.0         1.4         3.8         28.        0.46E-01     0.0         0.0         0.0         0.0         0.0         0.0         2.8         0.0         7.8         7.5         0.0         0.0         0.0         0.0         0.0         0.0         0.0         0.0         0.0         0.0         0.0         0.0         0.0         79.    
   266  ASN       1.9         8.2         6.5         1.9        0.86         0.0         0.0         0.0         6.2         4.9         0.0         0.0         1.4         24.         16.         0.0         0.0         0.0         0.0         0.0         0.0         0.0         9.7         0.0         7.3         6.6         0.0         0.0         0.0         0.0         0.0         0.0         0.0         0.0         0.0         0.0         0.0         0.0         0.0         95.    
   267  ARG       1.5         5.4         6.0        0.93        0.58         0.0         0.0         0.0         10.         8.2         0.0         0.0         1.3         8.1         36.         28.         44.         0.0         0.0         0.0         0.0         0.0         11.         0.0         5.8         19.         0.0         0.0         0.0         0.0         0.0         0.0         0.0         0.0         0.0         0.0         0.0         0.0         0.0        0.19E+03
   268  ARG       1.1         6.6         5.4         1.3         0.0         0.0         0.0         0.0         6.2         8.0         0.0         0.0         1.7         33.         20.         38.         2.5         0.0         0.0         0.0         0.0         0.0         8.1         0.0         4.3         17.         0.0         0.0         0.0         0.0         0.0         0.0         0.0         0.0         0.0         0.0         0.0         0.0         0.0        0.15E+03
   269  VAL       1.6         9.5         6.2         4.8        0.34         0.0         0.0         0.0         6.2         9.9         0.0         0.0         2.6         63.         0.0         0.0         0.0         0.0         0.0         0.0         0.0         0.0         17.         0.0         7.4         6.2         0.0         0.0         0.0         0.0         0.0         0.0         0.0         0.0         0.0         0.0         0.0         0.0         0.0        0.13E+03
   270  LYS       1.4         17.         4.6         3.0        0.64         0.0         0.0         0.0         17.         8.3         0.0         0.0         4.8         1.1         47.         22.         21.         0.0         0.0         0.0         0.0         0.0         10.         0.0         6.3         11.         0.0         0.0         0.0         0.0         0.0         0.0         0.0         0.0         0.0         0.0         0.0         0.0         0.0        0.18E+03
   271  GLU       3.0         10.         4.0         4.1        0.33         0.0         0.0         0.0         10.         11.         0.0         0.0         6.6         43.         5.2        0.25         0.0         0.0         0.0         0.0         0.0         0.0         20.         0.0         5.5         17.         0.0         0.0         0.0         0.0         0.0         0.0         0.0         0.0         0.0         0.0         0.0         0.0         0.0        0.14E+03
   272  LYS       1.4         7.3         4.9         1.5        0.16         0.0         0.0         0.0         8.3         10.         0.0         0.0         6.2         32.        0.60        0.54E-01     25.         0.0         0.0         0.0         0.0         0.0         15.         0.0         8.1         3.7         0.0         0.0         0.0         0.0         0.0         0.0         0.0         0.0         0.0         0.0         0.0         0.0         0.0        0.12E+03
   273  LYS       2.2         17.         5.9         5.2        0.97E-01     0.0         0.0         0.0         9.4         10.         0.0         0.0         7.0         31.         32.         2.6         25.         0.0         0.0         0.0         0.0         0.0         9.0         0.0         5.4         2.6         0.0         0.0         0.0         0.0         0.0         0.0         0.0         0.0         0.0         0.0         0.0         0.0         0.0        0.16E+03
   274  VAL       1.8         15.         9.4         1.9        0.42         0.0         0.0         0.0         11.         14.         0.0         0.0         6.8         1.9         0.0         0.0         0.0         0.0         0.0         0.0         0.0         0.0         8.5         0.0         6.4         0.0         0.0         0.0         0.0         0.0         0.0         0.0         0.0         0.0         0.0         0.0         0.0         0.0         0.0         77.    
   275  LEU       2.0         13.         18.         8.2        0.32         0.0         0.0         0.0         12.         16.         0.0         0.0         2.8         5.6         37.         0.0         0.0         0.0         0.0         0.0         0.0         0.0         2.1         0.0         10.         0.0         0.0         0.0         0.0         0.0         0.0         0.0         0.0         0.0         0.0         0.0         0.0         0.0         0.0        0.13E+03
   276  ALA       1.9         4.4         4.6        0.75        0.29         0.0         0.0         0.0         10.         13.         0.0         0.0         2.8         0.0         0.0         0.0         0.0         0.0         0.0         0.0         0.0         0.0         3.3         0.0         11.         0.0         0.0         0.0         0.0         0.0         0.0         0.0         0.0         0.0         0.0         0.0         0.0         0.0         0.0         52.    
   277  LYS       1.6         10.         3.9         1.9         0.0         0.0         0.0         0.0         14.         13.         0.0         0.0         8.1         29.         50.        0.10E-03    0.14         0.0         0.0         0.0         0.0         0.0         1.3         0.0         11.         1.7         0.0         0.0         0.0         0.0         0.0         0.0         0.0         0.0         0.0         0.0         0.0         0.0         0.0        0.15E+03
   278  VAL       1.2         13.         3.0         2.3         0.0         0.0         0.0         0.0         7.2         11.         0.0         0.0         8.3         1.6         0.0         0.0         0.0         0.0         0.0         0.0         0.0         0.0         1.0         0.0         18.         0.0         0.0         0.0         0.0         0.0         0.0         0.0         0.0         0.0         0.0         0.0         0.0         0.0         0.0         67.    
   279  LYS      0.76         7.6         6.9         1.3         0.0         0.0         0.0         0.0         6.5         10.         0.0         0.0         3.2        0.58        0.27         22.        0.83         0.0         0.0         0.0         0.0         0.0        0.68         0.0         42.        0.23         0.0         0.0         0.0         0.0         0.0         0.0         0.0         0.0         0.0         0.0         0.0         0.0         0.0        0.10E+03
   280  ASN      0.65         5.1         12.        0.38        0.73         0.0         0.0         0.0         0.0         0.0         0.0         0.0        0.83         32.         3.8         0.0         0.0         0.0         0.0         0.0         0.0         0.0         0.0         0.0        0.18E+03     0.0         0.0         0.0         0.0         0.0         0.0         0.0         0.0         0.0         0.0         0.0         0.0         0.0         0.0        0.24E+03
   281  SER      0.17         3.2         5.4        0.83        0.43         0.0         0.0         0.0         0.0         0.0         0.0         0.0         1.9         42.         0.0         0.0         0.0         0.0         0.0         0.0         0.0         0.0         0.0         0.0         58.         0.0         0.0         0.0         0.0         0.0         0.0         0.0         0.0         0.0         0.0         0.0         0.0         0.0         0.0        0.11E+03
   282  ALA      0.11         2.3         11.         1.3         0.0         0.0         0.0         0.0         7.9         12.         0.0         0.0         2.9         0.0         0.0         0.0         0.0         0.0         0.0         0.0         0.0         0.0         1.6         0.0        0.14E+03     1.7         0.0         0.0         0.0         0.0         0.0         0.0         0.0         0.0         0.0         0.0         0.0         0.0         0.0        0.18E+03
   283  THR       2.5         18.         5.2         3.5         1.6         0.0         0.0         0.0         5.0         7.1         0.0         0.0         2.7         65.         0.0         0.0         0.0         0.0         0.0         0.0         0.0         0.0         1.4         0.0         29.        0.23         0.0         0.0         0.0         0.0         0.0         0.0         0.0         0.0         0.0         0.0         0.0         0.0         0.0        0.14E+03
   284  PRO       2.0         31.         6.0         2.8         1.6         0.0         0.0         0.0         4.6         6.2         0.0         0.0         1.1        0.84        0.71         5.5         0.0         0.0         0.0         0.0         0.0         0.0         1.4         0.0         1.1         0.0         0.0         0.0         0.0         0.0         0.0         0.0         0.0         0.0         0.0         0.0         0.0         0.0         0.0         65.    
