# Supplementary material for: Computational Modeling of complete HOXB13 protein for predicting the functional effect of SNPs and the associated role in hereditary prostate cancer
Source: Sci Rep. 2017 Mar 8;7:43830. doi: 10.1038/srep43830 (PMC5363706; doi:10.1038/srep43830)
Supplement: Supplementary Dataset [file srep43830-s1.zip › SR Supplementary Data Files Complete/HOXB13 Modeller/HOXB13 Modeller/hoxb13.V99990009]

# Heavy relative violation of each residue is written to: hoxb13.V99990009
# The profile is NOT normalized by the number of restraints.
# The profiles are smoothed over a window of residues:    1
# The sum of all numbers in the file:   52517.9102
#COLUMNS S S  N N N N N N N N N N N N N N N N N N N N N N N N N N N N N N N N N N N N N N N N 
# RESID  RES            1           2           3           4           5           6           7           8           9          10          11          12          13          14          15          16          17          18          19          20          21          22          23          24          25          26          27          28          29          30          31          32          33          34          35          36          37          38          39     TOTAL

     1  MET       1.7         6.6         6.3         1.3        0.20         0.0         0.0         0.0         26.         23.         0.0         0.0        0.52         40.         29.         30.         0.0         0.0         0.0         0.0         0.0         0.0         0.0         0.0         16.         0.0         0.0         0.0         0.0         0.0         0.0         0.0         0.0         0.0         0.0         0.0         0.0         0.0         0.0        0.18E+03
     2  GLU       2.8         11.         7.7         3.1        0.59         0.0         0.0         0.0         0.0         0.0         0.0         0.0         5.4         39.         1.4         24.         0.0         0.0         0.0         0.0         0.0         0.0         0.0         0.0        0.10E+03     0.0         0.0         0.0         0.0         0.0         0.0         0.0         0.0         0.0         0.0         0.0         0.0         0.0         0.0        0.20E+03
     3  PRO       2.4         36.         5.2         2.3        0.38         0.0         0.0         0.0         0.0         0.0         0.0         0.0         5.2         17.         33.         39.         0.0         0.0         0.0         0.0         0.0         0.0         0.0         0.0         44.         0.0         0.0         0.0         0.0         0.0         0.0         0.0         0.0         0.0         0.0         0.0         0.0         0.0         0.0        0.18E+03
     4  GLY       1.6         3.6        0.19        0.16         0.0         0.0         0.0         0.0         0.0         0.0         0.0         0.0         1.4         0.0         0.0         0.0         0.0         0.0         0.0         0.0         0.0         0.0         0.0         0.0        0.12E+03     0.0         0.0         0.0         0.0         0.0         0.0         0.0         0.0         0.0         0.0         0.0         0.0         0.0         0.0        0.13E+03
     5  ASN       1.5         6.5         5.8         1.6         0.0         0.0         0.0         0.0         0.0         0.0         0.0         0.0         1.6         44.         1.3         0.0         0.0         0.0         0.0         0.0         0.0         0.0         0.0         0.0        0.18E+03     0.0         0.0         0.0         0.0         0.0         0.0         0.0         0.0         0.0         0.0         0.0         0.0         0.0         0.0        0.24E+03
     6  TYR       1.7         9.1         13.         1.5         0.0         0.0         0.0         0.0         0.0         0.0         0.0         0.0         1.3         54.        0.45         0.0         0.0         0.0         0.0         0.0         0.0         0.0         0.0         0.0        0.25E+03     0.0         0.0         0.0         0.0         0.0         0.0         0.0         0.0         0.0         0.0         0.0         0.0         0.0         0.0        0.33E+03
     7  ALA      0.93         2.4         11.         1.1         0.0         0.0         0.0         0.0         0.0         0.0         0.0         0.0         1.1         0.0         0.0         0.0         0.0         0.0         0.0         0.0         0.0         0.0         0.0         0.0        0.27E+03     0.0         0.0         0.0         0.0         0.0         0.0         0.0         0.0         0.0         0.0         0.0         0.0         0.0         0.0        0.29E+03
     8  THR      0.77         3.0         11.         1.4         0.0         0.0         0.0         0.0         0.0         0.0         0.0         0.0        0.98         65.         0.0         0.0         0.0         0.0         0.0         0.0         0.0         0.0         0.0         0.0        0.24E+03     0.0         0.0         0.0         0.0         0.0         0.0         0.0         0.0         0.0         0.0         0.0         0.0         0.0         0.0        0.32E+03
     9  LEU       1.4         9.2         9.8         5.0        0.33         0.0         0.0         0.0         0.0         0.0         0.0         0.0        0.95         44.         36.         0.0         0.0         0.0         0.0         0.0         0.0         0.0         0.0         0.0        0.23E+03     0.0         0.0         0.0         0.0         0.0         0.0         0.0         0.0         0.0         0.0         0.0         0.0         0.0         0.0        0.33E+03
    10  ASP      0.88         5.5         9.4         2.4        0.43         0.0         0.0         0.0         0.0         0.0         0.0         0.0        0.70         49.         1.8         0.0         0.0         0.0         0.0         0.0         0.0         0.0         0.0         0.0        0.15E+03     0.0         0.0         0.0         0.0         0.0         0.0         0.0         0.0         0.0         0.0         0.0         0.0         0.0         0.0        0.22E+03
    11  GLY      0.32         1.2         2.2        0.43        0.50E-01     0.0         0.0         0.0         0.0         0.0         0.0         0.0        0.84         0.0         0.0         0.0         0.0         0.0         0.0         0.0         0.0         0.0         0.0         0.0        0.10E+03     0.0         0.0         0.0         0.0         0.0         0.0         0.0         0.0         0.0         0.0         0.0         0.0         0.0         0.0        0.11E+03
    12  ALA      0.24         1.5         11.        0.85         0.0         0.0         0.0         0.0         0.0         0.0         0.0         0.0         1.5         0.0         0.0         0.0         0.0         0.0         0.0         0.0         0.0         0.0         0.0         0.0        0.25E+03     0.0         0.0         0.0         0.0         0.0         0.0         0.0         0.0         0.0         0.0         0.0         0.0         0.0         0.0        0.26E+03
    13  LYS      0.25         2.9         9.0         1.3         0.0         0.0         0.0         0.0         0.0         0.0         0.0         0.0         1.6        0.74E-01    0.99        0.88E-01     24.         0.0         0.0         0.0         0.0         0.0         0.0         0.0        0.18E+03     0.0         0.0         0.0         0.0         0.0         0.0         0.0         0.0         0.0         0.0         0.0         0.0         0.0         0.0        0.22E+03
    14  ASP      0.67E-01     2.3         9.8         1.4         0.0         0.0         0.0         0.0         0.0         0.0         0.0         0.0         1.8        0.30        0.56         0.0         0.0         0.0         0.0         0.0         0.0         0.0         0.0         0.0        0.14E+03     0.0         0.0         0.0         0.0         0.0         0.0         0.0         0.0         0.0         0.0         0.0         0.0         0.0         0.0        0.16E+03
    15  ILE      0.41         3.0         11.         3.8        0.18         0.0         0.0         0.0         0.0         0.0         0.0         0.0         1.6         47.        0.54         0.0         0.0         0.0         0.0         0.0         0.0         0.0         0.0         0.0         48.         0.0         0.0         0.0         0.0         0.0         0.0         0.0         0.0         0.0         0.0         0.0         0.0         0.0         0.0        0.12E+03
    16  GLU      0.21         2.9         8.2         1.4        0.77E-01     0.0         0.0         0.0         0.0         0.0         0.0         0.0         1.1        0.29         32.         23.         0.0         0.0         0.0         0.0         0.0         0.0         0.0         0.0        0.18E+03     0.0         0.0         0.0         0.0         0.0         0.0         0.0         0.0         0.0         0.0         0.0         0.0         0.0         0.0        0.25E+03
    17  GLY      0.21         1.1        0.76E-01    0.27         0.0         0.0         0.0         0.0         0.0         0.0         0.0         0.0        0.63         0.0         0.0         0.0         0.0         0.0         0.0         0.0         0.0         0.0         0.0         0.0        0.14E+03     0.0         0.0         0.0         0.0         0.0         0.0         0.0         0.0         0.0         0.0         0.0         0.0         0.0         0.0        0.14E+03
    18  LEU      0.44         6.0         5.9         4.6         0.0         0.0         0.0         0.0         0.0         0.0         0.0         0.0        0.14        0.17        0.37E-01     0.0         0.0         0.0         0.0         0.0         0.0         0.0         0.0         0.0        0.19E+03     0.0         0.0         0.0         0.0         0.0         0.0         0.0         0.0         0.0         0.0         0.0         0.0         0.0         0.0        0.20E+03
    19  LEU      0.38         6.7         7.2         5.0         0.0         0.0         0.0         0.0         0.0         0.0         0.0         0.0        0.28        0.48E-01    0.46E-01     0.0         0.0         0.0         0.0         0.0         0.0         0.0         0.0         0.0        0.17E+03     0.0         0.0         0.0         0.0         0.0         0.0         0.0         0.0         0.0         0.0         0.0         0.0         0.0         0.0        0.19E+03
    20  GLY      0.18         2.0         3.0        0.45        0.53E-01     0.0         0.0         0.0         0.0         0.0         0.0         0.0        0.29         0.0         0.0         0.0         0.0         0.0         0.0         0.0         0.0         0.0         0.0         0.0         92.         0.0         0.0         0.0         0.0         0.0         0.0         0.0         0.0         0.0         0.0         0.0         0.0         0.0         0.0         98.    
    21  ALA      0.23         2.6         12.        0.81        0.53E-01     0.0         0.0         0.0         0.0         0.0         0.0         0.0        0.83         0.0         0.0         0.0         0.0         0.0         0.0         0.0         0.0         0.0         0.0         0.0        0.24E+03     0.0         0.0         0.0         0.0         0.0         0.0         0.0         0.0         0.0         0.0         0.0         0.0         0.0         0.0        0.26E+03
    22  GLY      0.21         1.6         0.0        0.25         0.0         0.0         0.0         0.0         0.0         0.0         0.0         0.0        0.72         0.0         0.0         0.0         0.0         0.0         0.0         0.0         0.0         0.0         0.0         0.0         89.         0.0         0.0         0.0         0.0         0.0         0.0         0.0         0.0         0.0         0.0         0.0         0.0         0.0         0.0         91.    
    23  GLY      0.36        0.93         0.0        0.23E-01     0.0         0.0         0.0         0.0         0.0         0.0         0.0         0.0        0.40E-01     0.0         0.0         0.0         0.0         0.0         0.0         0.0         0.0         0.0         0.0         0.0         58.         0.0         0.0         0.0         0.0         0.0         0.0         0.0         0.0         0.0         0.0         0.0         0.0         0.0         0.0         59.    
    24  GLY      0.36         1.4        0.16E-02    0.30E-01     0.0         0.0         0.0         0.0         0.0         0.0         0.0         0.0        0.75         0.0         0.0         0.0         0.0         0.0         0.0         0.0         0.0         0.0         0.0         0.0         9.6         0.0         0.0         0.0         0.0         0.0         0.0         0.0         0.0         0.0         0.0         0.0         0.0         0.0         0.0         12.    
    25  ARG      0.53         5.3         4.5         1.2         0.0         0.0         0.0         0.0         0.0         0.0         0.0         0.0         2.5         1.9         2.0        0.26E-01     33.         0.0         0.0         0.0         0.0         0.0         0.0         0.0         23.         0.0         0.0         0.0         0.0         0.0         0.0         0.0         0.0         0.0         0.0         0.0         0.0         0.0         0.0         74.    
    26  ASN      0.99         4.6         8.4         1.4         0.0         0.0         0.0         0.0         0.0         0.0         0.0         0.0         3.1         2.0         15.         0.0         0.0         0.0         0.0         0.0         0.0         0.0         0.0         0.0        0.16E+03     0.0         0.0         0.0         0.0         0.0         0.0         0.0         0.0         0.0         0.0         0.0         0.0         0.0         0.0        0.20E+03
    27  LEU       1.4         9.1         12.         4.3         0.0         0.0         0.0         0.0         0.0         0.0         0.0         0.0         1.3         46.         38.         0.0         0.0         0.0         0.0         0.0         0.0         0.0         0.0         0.0        0.21E+03     0.0         0.0         0.0         0.0         0.0         0.0         0.0         0.0         0.0         0.0         0.0         0.0         0.0         0.0        0.32E+03
    28  VAL       1.0         4.8         12.         1.7         0.0         0.0         0.0         0.0         0.0         0.0         0.0         0.0         1.3         54.         0.0         0.0         0.0         0.0         0.0         0.0         0.0         0.0         0.0         0.0         71.         0.0         0.0         0.0         0.0         0.0         0.0         0.0         0.0         0.0         0.0         0.0         0.0         0.0         0.0        0.15E+03
    29  ALA       1.1         3.2         13.         1.1         0.0         0.0         0.0         0.0         0.0         0.0         0.0         0.0         1.7         0.0         0.0         0.0         0.0         0.0         0.0         0.0         0.0         0.0         0.0         0.0        0.25E+03     0.0         0.0         0.0         0.0         0.0         0.0         0.0         0.0         0.0         0.0         0.0         0.0         0.0         0.0        0.27E+03
    30  HIS       2.1         6.3         13.        0.88         0.0         0.0         0.0         0.0         0.0         0.0         0.0         0.0         1.4         1.3        0.26         0.0         0.0         0.0         0.0         0.0         0.0         0.0         0.0         0.0        0.23E+03     0.0         0.0         0.0         0.0         0.0         0.0         0.0         0.0         0.0         0.0         0.0         0.0         0.0         0.0        0.26E+03
    31  SER       1.3         5.0         12.         1.4         0.0         0.0         0.0         0.0         0.0         0.0         0.0         0.0         2.0         42.         0.0         0.0         0.0         0.0         0.0         0.0         0.0         0.0         0.0         0.0        0.11E+03     0.0         0.0         0.0         0.0         0.0         0.0         0.0         0.0         0.0         0.0         0.0         0.0         0.0         0.0        0.17E+03
    32  PRO       1.8         26.         8.4        0.99        0.84E-01     0.0         0.0         0.0         0.0         0.0         0.0         0.0         2.3         5.5         3.2         1.3         0.0         0.0         0.0         0.0         0.0         0.0         0.0         0.0         54.         0.0         0.0         0.0         0.0         0.0         0.0         0.0         0.0         0.0         0.0         0.0         0.0         0.0         0.0        0.10E+03
    33  LEU       1.9         9.3         12.         4.6        0.84E-01     0.0         0.0         0.0         0.0         0.0         0.0         0.0         1.5        0.20         37.         0.0         0.0         0.0         0.0         0.0         0.0         0.0         0.0         0.0        0.22E+03     0.0         0.0         0.0         0.0         0.0         0.0         0.0         0.0         0.0         0.0         0.0         0.0         0.0         0.0        0.29E+03
    34  THR       1.6         4.3         10.         1.5         0.0         0.0         0.0         0.0         0.0         0.0         0.0         0.0         1.4         71.         0.0         0.0         0.0         0.0         0.0         0.0         0.0         0.0         0.0         0.0        0.20E+03     0.0         0.0         0.0         0.0         0.0         0.0         0.0         0.0         0.0         0.0         0.0         0.0         0.0         0.0        0.29E+03
    35  SER       1.2         2.3         15.         1.8        0.28         0.0         0.0         0.0         17.         34.         0.0         0.0         2.7         47.         0.0         0.0         0.0         0.0         0.0         0.0         0.0         0.0         4.6         0.0         67.         0.0         0.0         0.0         0.0         0.0         0.0         0.0         0.0         0.0         0.0         0.0         0.0         0.0         0.0        0.19E+03
    36  HIS       1.9         12.         8.8         3.7        0.56         0.0         0.0         0.0         19.         24.         0.0         0.0         4.9         2.6         14.         0.0         0.0         0.0         0.0         0.0         0.0         0.0         4.6         0.0        0.17E+03     0.0         0.0         0.0         0.0         0.0         0.0         0.0         0.0         0.0         0.0         0.0         0.0         0.0         0.0        0.26E+03
    37  PRO       1.1         30.         15.         2.1         1.4         0.0         0.0         0.0         0.0         0.0         0.0         0.0         4.6         5.5         3.0         1.0         0.0         0.0         0.0         0.0         0.0         0.0         0.0         0.0         77.         0.0         0.0         0.0         0.0         0.0         0.0         0.0         0.0         0.0         0.0         0.0         0.0         0.0         0.0        0.14E+03
    38  ALA       1.4         4.7         1.5         3.3         1.4         0.0         0.0         0.0         0.0         0.0         0.0         0.0         1.7         0.0         0.0         0.0         0.0         0.0         0.0         0.0         0.0         0.0         0.0         0.0        0.13E+03     0.0         0.0         0.0         0.0         0.0         0.0         0.0         0.0         0.0         0.0         0.0         0.0         0.0         0.0        0.15E+03
    39  ALA       1.6         6.1         5.8         2.5         1.3         0.0         0.0         0.0         0.0         0.0         0.0         0.0         4.4         0.0         0.0         0.0         0.0         0.0         0.0         0.0         0.0         0.0         0.0         0.0        0.18E+03     0.0         0.0         0.0         0.0         0.0         0.0         0.0         0.0         0.0         0.0         0.0         0.0         0.0         0.0        0.21E+03
    40  PRO       1.1         31.         9.3        0.82        0.50         0.0         0.0         0.0         0.0         0.0         0.0         0.0         4.5        0.32         1.0         4.7         0.0         0.0         0.0         0.0         0.0         0.0         0.0         0.0         69.         0.0         0.0         0.0         0.0         0.0         0.0         0.0         0.0         0.0         0.0         0.0         0.0         0.0         0.0        0.12E+03
    41  THR      0.48         6.0         10.         1.8        0.37         0.0         0.0         0.0         0.0         0.0         0.0         0.0         2.7         1.3         0.0         0.0         0.0         0.0         0.0         0.0         0.0         0.0         0.0         0.0        0.20E+03     0.0         0.0         0.0         0.0         0.0         0.0         0.0         0.0         0.0         0.0         0.0         0.0         0.0         0.0        0.22E+03
    42  LEU      0.61         11.         8.4         4.6        0.20         0.0         0.0         0.0         0.0         0.0         0.0         0.0         3.3        0.22        0.60E-01     0.0         0.0         0.0         0.0         0.0         0.0         0.0         0.0         0.0        0.17E+03     0.0         0.0         0.0         0.0         0.0         0.0         0.0         0.0         0.0         0.0         0.0         0.0         0.0         0.0        0.20E+03
    43  MET       1.2         12.         15.         1.2         1.0         0.0         0.0         0.0         16.         33.         0.0         0.0         3.9         44.         3.8         29.         0.0         0.0         0.0         0.0         0.0         0.0         0.0         0.0         74.         1.8         0.0         0.0         0.0         0.0         0.0         0.0         0.0         0.0         0.0         0.0         0.0         0.0         0.0        0.24E+03
    44  PRO       1.1         35.         8.8         3.5        0.63         0.0         0.0         0.0         0.0         0.0         0.0         0.0         5.1        0.61        0.84         5.8         0.0         0.0         0.0         0.0         0.0         0.0         0.0         0.0        0.12E+03     0.0         0.0         0.0         0.0         0.0         0.0         0.0         0.0         0.0         0.0         0.0         0.0         0.0         0.0        0.18E+03
    45  ALA      0.49         9.8         15.        0.77        0.32         0.0         0.0         0.0         0.0         0.0         0.0         0.0         3.0         0.0         0.0         0.0         0.0         0.0         0.0         0.0         0.0         0.0         0.0         0.0        0.20E+03     0.0         0.0         0.0         0.0         0.0         0.0         0.0         0.0         0.0         0.0         0.0         0.0         0.0         0.0        0.22E+03
    46  VAL       1.2         8.0         13.         3.9         2.1         0.0         0.0         0.0         0.0         0.0         0.0         0.0         1.3         1.6         0.0         0.0         0.0         0.0         0.0         0.0         0.0         0.0         0.0         0.0         60.         0.0         0.0         0.0         0.0         0.0         0.0         0.0         0.0         0.0         0.0         0.0         0.0         0.0         0.0         92.    
    47  ASN       1.9         4.1         6.5         2.1         1.3         0.0         0.0         0.0         0.0         0.0         0.0         0.0        0.88         33.         9.9         0.0         0.0         0.0         0.0         0.0         0.0         0.0         0.0         0.0        0.14E+03     0.0         0.0         0.0         0.0         0.0         0.0         0.0         0.0         0.0         0.0         0.0         0.0         0.0         0.0        0.20E+03
    48  TYR      0.84         9.4         5.6         2.6        0.52         0.0         0.0         0.0         0.0         0.0         0.0         0.0         3.8         45.         2.2         0.0         0.0         0.0         0.0         0.0         0.0         0.0         0.0         0.0         57.         0.0         0.0         0.0         0.0         0.0         0.0         0.0         0.0         0.0         0.0         0.0         0.0         0.0         0.0        0.13E+03
    49  ALA      0.87         14.         6.4        0.55        0.63         0.0         0.0         0.0         0.0         0.0         0.0         0.0         5.9         0.0         0.0         0.0         0.0         0.0         0.0         0.0         0.0         0.0         0.0         0.0        0.17E+03     0.0         0.0         0.0         0.0         0.0         0.0         0.0         0.0         0.0         0.0         0.0         0.0         0.0         0.0        0.20E+03
    50  PRO       1.4         33.         6.8         2.6        0.27         0.0         0.0         0.0         0.0         0.0         0.0         0.0         4.9         25.         35.         29.         0.0         0.0         0.0         0.0         0.0         0.0         0.0         0.0         50.         0.0         0.0         0.0         0.0         0.0         0.0         0.0         0.0         0.0         0.0         0.0         0.0         0.0         0.0        0.19E+03
    51  LEU       1.5         19.         15.         3.3        0.56         0.0         0.0         0.0         23.         39.         0.0         0.0         2.8        0.39E-01     1.4         0.0         0.0         0.0         0.0         0.0         0.0         0.0         0.0         0.0         87.         2.4         0.0         0.0         0.0         0.0         0.0         0.0         0.0         0.0         0.0         0.0         0.0         0.0         0.0        0.19E+03
    52  ASP       1.3         15.         17.         2.4        0.70         0.0         0.0         0.0         0.0         0.0         0.0         0.0         1.2         49.         3.4         0.0         0.0         0.0         0.0         0.0         0.0         0.0         0.0         0.0        0.18E+03     0.0         0.0         0.0         0.0         0.0         0.0         0.0         0.0         0.0         0.0         0.0         0.0         0.0         0.0        0.27E+03
    53  LEU       2.0         15.         8.9         7.8        0.90         0.0         0.0         0.0         0.0         0.0         0.0         0.0         1.6         2.4        0.47E-01     0.0         0.0         0.0         0.0         0.0         0.0         0.0         0.0         0.0        0.19E+03     0.0         0.0         0.0         0.0         0.0         0.0         0.0         0.0         0.0         0.0         0.0         0.0         0.0         0.0        0.23E+03
    54  PRO       1.9         29.         5.0         1.4        0.35         0.0         0.0         0.0         0.0         0.0         0.0         0.0        0.70         24.         35.         32.         0.0         0.0         0.0         0.0         0.0         0.0         0.0         0.0         42.         0.0         0.0         0.0         0.0         0.0         0.0         0.0         0.0         0.0         0.0         0.0         0.0         0.0         0.0        0.17E+03
    55  GLY       1.8         6.7        0.14         2.5         1.3         0.0         0.0         0.0         0.0         0.0         0.0         0.0         4.5         0.0         0.0         0.0         0.0         0.0         0.0         0.0         0.0         0.0         0.0         0.0         53.         0.0         0.0         0.0         0.0         0.0         0.0         0.0         0.0         0.0         0.0         0.0         0.0         0.0         0.0         70.    
    56  SER       1.6         14.         8.6         3.1        0.23         0.0         0.0         0.0         0.0         0.0         0.0         0.0         6.9         42.         0.0         0.0         0.0         0.0         0.0         0.0         0.0         0.0         0.0         0.0        0.13E+03     0.0         0.0         0.0         0.0         0.0         0.0         0.0         0.0         0.0         0.0         0.0         0.0         0.0         0.0        0.21E+03
    57  ALA       1.9         9.2         18.         1.7         1.6         0.0         0.0         0.0         0.0         0.0         0.0         0.0         2.5         0.0         0.0         0.0         0.0         0.0         0.0         0.0         0.0         0.0         0.0         0.0        0.31E+03     0.0         0.0         0.0         0.0         0.0         0.0         0.0         0.0         0.0         0.0         0.0         0.0         0.0         0.0        0.34E+03
    58  GLU       2.7         13.         19.         2.5         1.5         0.0         0.0         0.0         21.         40.         0.0         0.0         4.9         4.8         28.         4.5         0.0         0.0         0.0         0.0         0.0         0.0         0.0         0.0        0.21E+03    0.58         0.0         0.0         0.0         0.0         0.0         0.0         0.0         0.0         0.0         0.0         0.0         0.0         0.0        0.35E+03
    59  PRO       1.2         42.         7.0        0.46        0.51         0.0         0.0         0.0         0.0         0.0         0.0         0.0         7.4        0.68E-01    0.88         4.9         0.0         0.0         0.0         0.0         0.0         0.0         0.0         0.0        0.11E+03     0.0         0.0         0.0         0.0         0.0         0.0         0.0         0.0         0.0         0.0         0.0         0.0         0.0         0.0        0.17E+03
    60  PRO       1.7         32.         10.         1.6        0.41         0.0         0.0         0.0         0.0         0.0         0.0         0.0         4.1        0.43        0.86         5.6         0.0         0.0         0.0         0.0         0.0         0.0         0.0         0.0         54.         0.0         0.0         0.0         0.0         0.0         0.0         0.0         0.0         0.0         0.0         0.0         0.0         0.0         0.0        0.11E+03
    61  LYS       1.6         7.0         12.         2.9        0.36         0.0         0.0         0.0         0.0         0.0         0.0         0.0         1.8         31.        0.88         16.        0.19E-01     0.0         0.0         0.0         0.0         0.0         0.0         0.0        0.22E+03     0.0         0.0         0.0         0.0         0.0         0.0         0.0         0.0         0.0         0.0         0.0         0.0         0.0         0.0        0.30E+03
    62  GLN       1.2         6.9         6.3         1.9        0.41         0.0         0.0         0.0         0.0         0.0         0.0         0.0        0.93         41.         30.        0.96         0.0         0.0         0.0         0.0         0.0         0.0         0.0         0.0        0.18E+03     0.0         0.0         0.0         0.0         0.0         0.0         0.0         0.0         0.0         0.0         0.0         0.0         0.0         0.0        0.27E+03
    63  CYS       1.5         4.2         6.2        0.46        0.34         0.0         0.0         0.0         0.0         0.0         0.0         0.0        0.78         35.         0.0         0.0         0.0         0.0         0.0         0.0         0.0         0.0         0.0         0.0         56.         0.0         0.0         0.0         0.0         0.0         0.0         0.0         0.0         0.0         0.0         0.0         0.0         0.0         0.0        0.10E+03
    64  HIS       2.3         14.         8.0         1.2        0.76         0.0         0.0         0.0         0.0         0.0         0.0         0.0         1.3         37.         30.         0.0         0.0         0.0         0.0         0.0         0.0         0.0         0.0         0.0        0.14E+03     0.0         0.0         0.0         0.0         0.0         0.0         0.0         0.0         0.0         0.0         0.0         0.0         0.0         0.0        0.24E+03
    65  PRO      0.88         30.         9.8         1.7        0.55         0.0         0.0         0.0         0.0         0.0         0.0         0.0         2.0        0.50         1.0         4.5         0.0         0.0         0.0         0.0         0.0         0.0         0.0         0.0         32.         0.0         0.0         0.0         0.0         0.0         0.0         0.0         0.0         0.0         0.0         0.0         0.0         0.0         0.0         83.    
    66  CYS      0.83         15.         11.         1.8        0.43         0.0         0.0         0.0         0.0         0.0         0.0         0.0         2.7         36.         0.0         0.0         0.0         0.0         0.0         0.0         0.0         0.0         0.0         0.0         24.         0.0         0.0         0.0         0.0         0.0         0.0         0.0         0.0         0.0         0.0         0.0         0.0         0.0         0.0         92.    
    67  PRO       1.3         31.         3.9         1.9        0.33         0.0         0.0         0.0         0.0         0.0         0.0         0.0         3.4         12.         7.5        0.44         0.0         0.0         0.0         0.0         0.0         0.0         0.0         0.0         82.         0.0         0.0         0.0         0.0         0.0         0.0         0.0         0.0         0.0         0.0         0.0         0.0         0.0         0.0        0.14E+03
    68  GLY      0.18         4.2         2.0        0.19        0.95E-01     0.0         0.0         0.0         0.0         0.0         0.0         0.0         2.7         0.0         0.0         0.0         0.0         0.0         0.0         0.0         0.0         0.0         0.0         0.0         52.         0.0         0.0         0.0         0.0         0.0         0.0         0.0         0.0         0.0         0.0         0.0         0.0         0.0         0.0         61.    
    69  VAL      0.16         6.3         12.         1.4         0.0         0.0         0.0         0.0         0.0         0.0         0.0         0.0         2.2        0.19         0.0         0.0         0.0         0.0         0.0         0.0         0.0         0.0         0.0         0.0         14.         0.0         0.0         0.0         0.0         0.0         0.0         0.0         0.0         0.0         0.0         0.0         0.0         0.0         0.0         36.    
    70  PRO       1.1         26.         7.7         1.6         0.0         0.0         0.0         0.0         0.0         0.0         0.0         0.0         1.3         7.6         4.4        0.64         0.0         0.0         0.0         0.0         0.0         0.0         0.0         0.0         39.         0.0         0.0         0.0         0.0         0.0         0.0         0.0         0.0         0.0         0.0         0.0         0.0         0.0         0.0         90.    
    71  GLN      0.32         2.4         9.4         1.1         0.0         0.0         0.0         0.0         0.0         0.0         0.0         0.0         1.0         40.        0.22        0.16         0.0         0.0         0.0         0.0         0.0         0.0         0.0         0.0        0.20E+03     0.0         0.0         0.0         0.0         0.0         0.0         0.0         0.0         0.0         0.0         0.0         0.0         0.0         0.0        0.25E+03
    72  GLY      0.14         2.7         1.4        0.27         0.0         0.0         0.0         0.0         0.0         0.0         0.0         0.0         1.3         0.0         0.0         0.0         0.0         0.0         0.0         0.0         0.0         0.0         0.0         0.0        0.13E+03     0.0         0.0         0.0         0.0         0.0         0.0         0.0         0.0         0.0         0.0         0.0         0.0         0.0         0.0        0.14E+03
    73  THR      0.44         3.7         8.8         1.2         0.0         0.0         0.0         0.0         0.0         0.0         0.0         0.0        0.99         65.         0.0         0.0         0.0         0.0         0.0         0.0         0.0         0.0         0.0         0.0        0.18E+03     0.0         0.0         0.0         0.0         0.0         0.0         0.0         0.0         0.0         0.0         0.0         0.0         0.0         0.0        0.26E+03
    74  SER      0.28         5.2         10.         1.5         0.0         0.0         0.0         0.0         0.0         0.0         0.0         0.0         1.3         37.         0.0         0.0         0.0         0.0         0.0         0.0         0.0         0.0         0.0         0.0         93.         0.0         0.0         0.0         0.0         0.0         0.0         0.0         0.0         0.0         0.0         0.0         0.0         0.0         0.0        0.15E+03
    75  PRO      0.94         26.         7.0        0.91         0.0         0.0         0.0         0.0         0.0         0.0         0.0         0.0         1.5         6.3         3.6         1.0         0.0         0.0         0.0         0.0         0.0         0.0         0.0         0.0         48.         0.0         0.0         0.0         0.0         0.0         0.0         0.0         0.0         0.0         0.0         0.0         0.0         0.0         0.0         95.    
    76  ALA      0.22         4.4         9.4         1.3         0.0         0.0         0.0         0.0         0.0         0.0         0.0         0.0         1.1         0.0         0.0         0.0         0.0         0.0         0.0         0.0         0.0         0.0         0.0         0.0        0.17E+03     0.0         0.0         0.0         0.0         0.0         0.0         0.0         0.0         0.0         0.0         0.0         0.0         0.0         0.0        0.19E+03
    77  PRO      0.36         24.         6.2        0.81         0.0         0.0         0.0         0.0         0.0         0.0         0.0         0.0         1.3         24.         35.         32.         0.0         0.0         0.0         0.0         0.0         0.0         0.0         0.0         35.         0.0         0.0         0.0         0.0         0.0         0.0         0.0         0.0         0.0         0.0         0.0         0.0         0.0         0.0        0.16E+03
    78  VAL      0.52         4.4         10.         2.1        0.16         0.0         0.0         0.0         0.0         0.0         0.0         0.0         1.3         58.         0.0         0.0         0.0         0.0         0.0         0.0         0.0         0.0         0.0         0.0         5.8         0.0         0.0         0.0         0.0         0.0         0.0         0.0         0.0         0.0         0.0         0.0         0.0         0.0         0.0         82.    
    79  PRO      0.52         25.         7.8         1.2         0.0         0.0         0.0         0.0         0.0         0.0         0.0         0.0         1.5         24.         35.         32.         0.0         0.0         0.0         0.0         0.0         0.0         0.0         0.0         41.         0.0         0.0         0.0         0.0         0.0         0.0         0.0         0.0         0.0         0.0         0.0         0.0         0.0         0.0        0.17E+03
    80  TYR      0.71         6.9         11.         1.3         0.0         0.0         0.0         0.0         0.0         0.0         0.0         0.0         2.4         49.        0.81         0.0         0.0         0.0         0.0         0.0         0.0         0.0         0.0         0.0        0.21E+03     0.0         0.0         0.0         0.0         0.0         0.0         0.0         0.0         0.0         0.0         0.0         0.0         0.0         0.0        0.28E+03
    81  GLY      0.59         4.5         1.1        0.26         0.0         0.0         0.0         0.0         0.0         0.0         0.0         0.0         2.5         0.0         0.0         0.0         0.0         0.0         0.0         0.0         0.0         0.0         0.0         0.0        0.13E+03     0.0         0.0         0.0         0.0         0.0         0.0         0.0         0.0         0.0         0.0         0.0         0.0         0.0         0.0        0.14E+03
    82  TYR      0.74         9.6         13.         1.0         0.0         0.0         0.0         0.0         0.0         0.0         0.0         0.0         1.4         49.        0.38         0.0         0.0         0.0         0.0         0.0         0.0         0.0         0.0         0.0        0.24E+03     0.0         0.0         0.0         0.0         0.0         0.0         0.0         0.0         0.0         0.0         0.0         0.0         0.0         0.0        0.31E+03
    83  PHE      0.82         8.2         11.         1.9        0.13E-01     0.0         0.0         0.0         0.0         0.0         0.0         0.0         1.5         45.        0.19         0.0         0.0         0.0         0.0         0.0         0.0         0.0         0.0         0.0        0.22E+03     0.0         0.0         0.0         0.0         0.0         0.0         0.0         0.0         0.0         0.0         0.0         0.0         0.0         0.0        0.29E+03
    84  GLY      0.26         3.5         0.0        0.23        0.13E-01     0.0         0.0         0.0         0.0         0.0         0.0         0.0         1.7         0.0         0.0         0.0         0.0         0.0         0.0         0.0         0.0         0.0         0.0         0.0         91.         0.0         0.0         0.0         0.0         0.0         0.0         0.0         0.0         0.0         0.0         0.0         0.0         0.0         0.0         97.    
    85  GLY      0.30         3.4         0.0         0.0         0.0         0.0         0.0         0.0         0.0         0.0         0.0         0.0         1.3         0.0         0.0         0.0         0.0         0.0         0.0         0.0         0.0         0.0         0.0         0.0         62.         0.0         0.0         0.0         0.0         0.0         0.0         0.0         0.0         0.0         0.0         0.0         0.0         0.0         0.0         67.    
    86  GLY      0.53         2.1         1.2        0.51E-01     0.0         0.0         0.0         0.0         0.0         0.0         0.0         0.0         1.6         0.0         0.0         0.0         0.0         0.0         0.0         0.0         0.0         0.0         0.0         0.0         82.         0.0         0.0         0.0         0.0         0.0         0.0         0.0         0.0         0.0         0.0         0.0         0.0         0.0         0.0         87.    
    87  TYR       1.1         6.4         13.         1.5         0.0         0.0         0.0         0.0         0.0         0.0         0.0         0.0         1.4         49.        0.43         0.0         0.0         0.0         0.0         0.0         0.0         0.0         0.0         0.0        0.24E+03     0.0         0.0         0.0         0.0         0.0         0.0         0.0         0.0         0.0         0.0         0.0         0.0         0.0         0.0        0.31E+03
    88  TYR       1.0         6.4         14.         1.3         0.0         0.0         0.0         0.0         0.0         0.0         0.0         0.0         1.5         49.        0.45         0.0         0.0         0.0         0.0         0.0         0.0         0.0         0.0         0.0        0.20E+03     0.0         0.0         0.0         0.0         0.0         0.0         0.0         0.0         0.0         0.0         0.0         0.0         0.0         0.0        0.28E+03
    89  SER      0.43         2.0         13.         1.1         0.0         0.0         0.0         0.0         0.0         0.0         0.0         0.0         1.7         38.         0.0         0.0         0.0         0.0         0.0         0.0         0.0         0.0         0.0         0.0        0.10E+03     0.0         0.0         0.0         0.0         0.0         0.0         0.0         0.0         0.0         0.0         0.0         0.0         0.0         0.0        0.16E+03
    90  CYS      0.67         2.2         13.         1.1         0.0         0.0         0.0         0.0         0.0         0.0         0.0         0.0         1.6         38.         0.0         0.0         0.0         0.0         0.0         0.0         0.0         0.0         0.0         0.0         42.         0.0         0.0         0.0         0.0         0.0         0.0         0.0         0.0         0.0         0.0         0.0         0.0         0.0         0.0         98.    
    91  ARG      0.39         2.5         12.         1.2        0.34E-01     0.0         0.0         0.0         0.0         0.0         0.0         0.0         1.5         39.        0.27E-01     36.         44.         0.0         0.0         0.0         0.0         0.0         0.0         0.0        0.14E+03     0.0         0.0         0.0         0.0         0.0         0.0         0.0         0.0         0.0         0.0         0.0         0.0         0.0         0.0        0.27E+03
    92  VAL      0.38         2.2         12.         1.5         0.0         0.0         0.0         0.0         0.0         0.0         0.0         0.0         1.6         54.         0.0         0.0         0.0         0.0         0.0         0.0         0.0         0.0         0.0         0.0         46.         0.0         0.0         0.0         0.0         0.0         0.0         0.0         0.0         0.0         0.0         0.0         0.0         0.0         0.0        0.12E+03
    93  SER      0.47         1.9         12.         1.1         0.0         0.0         0.0         0.0         0.0         0.0         0.0         0.0         1.7         38.         0.0         0.0         0.0         0.0         0.0         0.0         0.0         0.0         0.0         0.0        0.15E+03     0.0         0.0         0.0         0.0         0.0         0.0         0.0         0.0         0.0         0.0         0.0         0.0         0.0         0.0        0.21E+03
    94  ARG      0.53         2.0         12.         1.2         0.0         0.0         0.0         0.0         0.0         0.0         0.0         0.0         1.6        0.11E-01     27.        0.16E-01     43.         0.0         0.0         0.0         0.0         0.0         0.0         0.0        0.23E+03     0.0         0.0         0.0         0.0         0.0         0.0         0.0         0.0         0.0         0.0         0.0         0.0         0.0         0.0        0.32E+03
    95  SER      0.29         1.8         12.         1.1         0.0         0.0         0.0         0.0         0.0         0.0         0.0         0.0         1.4        0.16         0.0         0.0         0.0         0.0         0.0         0.0         0.0         0.0         0.0         0.0        0.17E+03     0.0         0.0         0.0         0.0         0.0         0.0         0.0         0.0         0.0         0.0         0.0         0.0         0.0         0.0        0.19E+03
    96  SER      0.66         1.5         11.         1.1         0.0         0.0         0.0         0.0         0.0         0.0         0.0         0.0         1.4        0.16         0.0         0.0         0.0         0.0         0.0         0.0         0.0         0.0         0.0         0.0        0.16E+03     0.0         0.0         0.0         0.0         0.0         0.0         0.0         0.0         0.0         0.0         0.0         0.0         0.0         0.0        0.18E+03
    97  LEU      0.77         6.4         11.         4.3         0.0         0.0         0.0         0.0         0.0         0.0         0.0         0.0         1.3         45.         38.         0.0         0.0         0.0         0.0         0.0         0.0         0.0         0.0         0.0        0.18E+03     0.0         0.0         0.0         0.0         0.0         0.0         0.0         0.0         0.0         0.0         0.0         0.0         0.0         0.0        0.28E+03
    98  LYS      0.89         6.1         13.         1.1        0.14         0.0         0.0         0.0         0.0         0.0         0.0         0.0        0.73         30.         50.         16.         24.         0.0         0.0         0.0         0.0         0.0         0.0         0.0        0.14E+03     0.0         0.0         0.0         0.0         0.0         0.0         0.0         0.0         0.0         0.0         0.0         0.0         0.0         0.0        0.28E+03
    99  PRO      0.69         25.         7.3        0.74        0.14         0.0         0.0         0.0         0.0         0.0         0.0         0.0        0.70         24.         35.         32.         0.0         0.0         0.0         0.0         0.0         0.0         0.0         0.0         27.         0.0         0.0         0.0         0.0         0.0         0.0         0.0         0.0         0.0         0.0         0.0         0.0         0.0         0.0        0.15E+03
   100  CYS      0.31         2.1         11.        0.87         0.0         0.0         0.0         0.0         0.0         0.0         0.0         0.0         1.2        0.25         0.0         0.0         0.0         0.0         0.0         0.0         0.0         0.0         0.0         0.0         40.         0.0         0.0         0.0         0.0         0.0         0.0         0.0         0.0         0.0         0.0         0.0         0.0         0.0         0.0         56.    
   101  ALA      0.48         1.6         11.         1.0         0.0         0.0         0.0         0.0         0.0         0.0         0.0         0.0         1.2         0.0         0.0         0.0         0.0         0.0         0.0         0.0         0.0         0.0         0.0         0.0        0.24E+03     0.0         0.0         0.0         0.0         0.0         0.0         0.0         0.0         0.0         0.0         0.0         0.0         0.0         0.0        0.26E+03
   102  GLN      0.41         1.9         12.         1.1        0.14E-01     0.0         0.0         0.0         0.0         0.0         0.0         0.0         1.3         40.         39.         10.         0.0         0.0         0.0         0.0         0.0         0.0         0.0         0.0        0.26E+03     0.0         0.0         0.0         0.0         0.0         0.0         0.0         0.0         0.0         0.0         0.0         0.0         0.0         0.0        0.37E+03
   103  ALA      0.30         1.8         12.         1.0         0.0         0.0         0.0         0.0         0.0         0.0         0.0         0.0         1.3         0.0         0.0         0.0         0.0         0.0         0.0         0.0         0.0         0.0         0.0         0.0        0.28E+03     0.0         0.0         0.0         0.0         0.0         0.0         0.0         0.0         0.0         0.0         0.0         0.0         0.0         0.0        0.30E+03
   104  ALA      0.27         1.8         11.         1.1         0.0         0.0         0.0         0.0         0.0         0.0         0.0         0.0         1.3         0.0         0.0         0.0         0.0         0.0         0.0         0.0         0.0         0.0         0.0         0.0        0.28E+03     0.0         0.0         0.0         0.0         0.0         0.0         0.0         0.0         0.0         0.0         0.0         0.0         0.0         0.0        0.29E+03
   105  THR      0.25         2.3         10.         1.4         0.0         0.0         0.0         0.0         0.0         0.0         0.0         0.0         1.1         65.         0.0         0.0         0.0         0.0         0.0         0.0         0.0         0.0         0.0         0.0        0.23E+03     0.0         0.0         0.0         0.0         0.0         0.0         0.0         0.0         0.0         0.0         0.0         0.0         0.0         0.0        0.31E+03
   106  LEU       1.3         9.9         11.         4.9        0.71         0.0         0.0         0.0         0.0         0.0         0.0         0.0         1.1         42.        0.48E-01     0.0         0.0         0.0         0.0         0.0         0.0         0.0         0.0         0.0        0.20E+03     0.0         0.0         0.0         0.0         0.0         0.0         0.0         0.0         0.0         0.0         0.0         0.0         0.0         0.0        0.27E+03
   107  ALA      0.21         2.0         11.         1.0         0.0         0.0         0.0         0.0         0.0         0.0         0.0         0.0         1.3         0.0         0.0         0.0         0.0         0.0         0.0         0.0         0.0         0.0         0.0         0.0        0.27E+03     0.0         0.0         0.0         0.0         0.0         0.0         0.0         0.0         0.0         0.0         0.0         0.0         0.0         0.0        0.29E+03
   108  ALA      0.19         1.8         11.         1.1         0.0         0.0         0.0         0.0         0.0         0.0         0.0         0.0         1.2         0.0         0.0         0.0         0.0         0.0         0.0         0.0         0.0         0.0         0.0         0.0        0.27E+03     0.0         0.0         0.0         0.0         0.0         0.0         0.0         0.0         0.0         0.0         0.0         0.0         0.0         0.0        0.29E+03
   109  TYR      0.73         9.6         13.         3.2        0.87E-01     0.0         0.0         0.0         0.0         0.0         0.0         0.0         1.0         49.         2.1         0.0         0.0         0.0         0.0         0.0         0.0         0.0         0.0         0.0        0.19E+03     0.0         0.0         0.0         0.0         0.0         0.0         0.0         0.0         0.0         0.0         0.0         0.0         0.0         0.0        0.27E+03
   110  PRO      0.86         27.         8.0         1.2        0.87E-01     0.0         0.0         0.0         0.0         0.0         0.0         0.0        0.82         6.9         4.0        0.79         0.0         0.0         0.0         0.0         0.0         0.0         0.0         0.0         68.         0.0         0.0         0.0         0.0         0.0         0.0         0.0         0.0         0.0         0.0         0.0         0.0         0.0         0.0        0.12E+03
   111  ALA      0.17         1.8         11.        0.91         0.0         0.0         0.0         0.0         0.0         0.0         0.0         0.0         1.2         0.0         0.0         0.0         0.0         0.0         0.0         0.0         0.0         0.0         0.0         0.0        0.23E+03     0.0         0.0         0.0         0.0         0.0         0.0         0.0         0.0         0.0         0.0         0.0         0.0         0.0         0.0        0.25E+03
   112  GLU      0.21         1.9         10.         1.1         0.0         0.0         0.0         0.0         0.0         0.0         0.0         0.0         1.0         39.         33.         24.         0.0         0.0         0.0         0.0         0.0         0.0         0.0         0.0        0.19E+03     0.0         0.0         0.0         0.0         0.0         0.0         0.0         0.0         0.0         0.0         0.0         0.0         0.0         0.0        0.30E+03
   113  THR      0.14         4.6         10.         1.7         0.0         0.0         0.0         0.0         0.0         0.0         0.0         0.0         1.2         70.         0.0         0.0         0.0         0.0         0.0         0.0         0.0         0.0         0.0         0.0        0.15E+03     0.0         0.0         0.0         0.0         0.0         0.0         0.0         0.0         0.0         0.0         0.0         0.0         0.0         0.0        0.23E+03
   114  PRO      0.24         24.         6.2        0.83         0.0         0.0         0.0         0.0         0.0         0.0         0.0         0.0         1.4         24.         35.         32.         0.0         0.0         0.0         0.0         0.0         0.0         0.0         0.0         48.         0.0         0.0         0.0         0.0         0.0         0.0         0.0         0.0         0.0         0.0         0.0         0.0         0.0         0.0        0.17E+03
   115  THR      0.18         2.4         11.         1.6        0.35E-01     0.0         0.0         0.0         0.0         0.0         0.0         0.0        0.84         66.         0.0         0.0         0.0         0.0         0.0         0.0         0.0         0.0         0.0         0.0        0.16E+03     0.0         0.0         0.0         0.0         0.0         0.0         0.0         0.0         0.0         0.0         0.0         0.0         0.0         0.0        0.24E+03
   116  ALA      0.16         1.4         9.8         1.1         0.0         0.0         0.0         0.0         0.0         0.0         0.0         0.0        0.98         0.0         0.0         0.0         0.0         0.0         0.0         0.0         0.0         0.0         0.0         0.0        0.24E+03     0.0         0.0         0.0         0.0         0.0         0.0         0.0         0.0         0.0         0.0         0.0         0.0         0.0         0.0        0.26E+03
   117  GLY      0.17        0.45         1.2        0.25         0.0         0.0         0.0         0.0         0.0         0.0         0.0         0.0         1.1         0.0         0.0         0.0         0.0         0.0         0.0         0.0         0.0         0.0         0.0         0.0        0.14E+03     0.0         0.0         0.0         0.0         0.0         0.0         0.0         0.0         0.0         0.0         0.0         0.0         0.0         0.0        0.14E+03
   118  GLU      0.78         2.1         10.        0.96         0.0         0.0         0.0         0.0         0.0         0.0         0.0         0.0        0.86         44.        0.21         18.         0.0         0.0         0.0         0.0         0.0         0.0         0.0         0.0        0.21E+03     0.0         0.0         0.0         0.0         0.0         0.0         0.0         0.0         0.0         0.0         0.0         0.0         0.0         0.0        0.28E+03
   119  GLU      0.37         1.6         9.9         1.2         0.0         0.0         0.0         0.0         0.0         0.0         0.0         0.0        0.82        0.55E-01    0.26         24.         0.0         0.0         0.0         0.0         0.0         0.0         0.0         0.0        0.18E+03     0.0         0.0         0.0         0.0         0.0         0.0         0.0         0.0         0.0         0.0         0.0         0.0         0.0         0.0        0.22E+03
   120  TYR      0.74         9.8         13.         3.3        0.77E-01     0.0         0.0         0.0         0.0         0.0         0.0         0.0        0.67         49.         2.0         0.0         0.0         0.0         0.0         0.0         0.0         0.0         0.0         0.0        0.18E+03     0.0         0.0         0.0         0.0         0.0         0.0         0.0         0.0         0.0         0.0         0.0         0.0         0.0         0.0        0.25E+03
   121  PRO      0.85         27.         7.9         1.2        0.77E-01     0.0         0.0         0.0         0.0         0.0         0.0         0.0        0.73         6.9         3.9        0.82         0.0         0.0         0.0         0.0         0.0         0.0         0.0         0.0         52.         0.0         0.0         0.0         0.0         0.0         0.0         0.0         0.0         0.0         0.0         0.0         0.0         0.0         0.0        0.10E+03
   122  SER      0.27         1.8         10.        0.93         0.0         0.0         0.0         0.0         0.0         0.0         0.0         0.0         1.0        0.18         0.0         0.0         0.0         0.0         0.0         0.0         0.0         0.0         0.0         0.0        0.14E+03     0.0         0.0         0.0         0.0         0.0         0.0         0.0         0.0         0.0         0.0         0.0         0.0         0.0         0.0        0.15E+03
   123  ARG      0.43         4.4         10.         1.4         0.0         0.0         0.0         0.0         0.0         0.0         0.0         0.0         1.2         35.        0.52E-01    0.14E-01    0.19         0.0         0.0         0.0         0.0         0.0         0.0         0.0        0.15E+03     0.0         0.0         0.0         0.0         0.0         0.0         0.0         0.0         0.0         0.0         0.0         0.0         0.0         0.0        0.20E+03
   124  PRO      0.80         26.         7.3         1.2         0.0         0.0         0.0         0.0         0.0         0.0         0.0         0.0         1.4         6.6         3.8        0.90         0.0         0.0         0.0         0.0         0.0         0.0         0.0         0.0         57.         0.0         0.0         0.0         0.0         0.0         0.0         0.0         0.0         0.0         0.0         0.0         0.0         0.0         0.0        0.11E+03
   125  THR      0.23         2.7         10.         1.4         0.0         0.0         0.0         0.0         0.0         0.0         0.0         0.0        0.95        0.13         0.0         0.0         0.0         0.0         0.0         0.0         0.0         0.0         0.0         0.0        0.19E+03     0.0         0.0         0.0         0.0         0.0         0.0         0.0         0.0         0.0         0.0         0.0         0.0         0.0         0.0        0.21E+03
   126  GLU      0.54         2.3         11.         1.6        0.17         0.0         0.0         0.0         0.0         0.0         0.0         0.0        0.84         38.         30.         22.         0.0         0.0         0.0         0.0         0.0         0.0         0.0         0.0        0.19E+03     0.0         0.0         0.0         0.0         0.0         0.0         0.0         0.0         0.0         0.0         0.0         0.0         0.0         0.0        0.30E+03
   127  PHE      0.58         5.9         12.         1.3         0.0         0.0         0.0         0.0         0.0         0.0         0.0         0.0        0.89         45.        0.42E-01     0.0         0.0         0.0         0.0         0.0         0.0         0.0         0.0         0.0        0.24E+03     0.0         0.0         0.0         0.0         0.0         0.0         0.0         0.0         0.0         0.0         0.0         0.0         0.0         0.0        0.30E+03
   128  ALA      0.32         1.9         11.         1.1         0.0         0.0         0.0         0.0         0.0         0.0         0.0         0.0        0.92         0.0         0.0         0.0         0.0         0.0         0.0         0.0         0.0         0.0         0.0         0.0        0.27E+03     0.0         0.0         0.0         0.0         0.0         0.0         0.0         0.0         0.0         0.0         0.0         0.0         0.0         0.0        0.28E+03
   129  PHE      0.81         6.3         12.         1.7         0.0         0.0         0.0         0.0         0.0         0.0         0.0         0.0        0.76         45.        0.49E-01     0.0         0.0         0.0         0.0         0.0         0.0         0.0         0.0         0.0        0.24E+03     0.0         0.0         0.0         0.0         0.0         0.0         0.0         0.0         0.0         0.0         0.0         0.0         0.0         0.0        0.30E+03
   130  TYR      0.93         10.         13.         3.3        0.86E-01     0.0         0.0         0.0         0.0         0.0         0.0         0.0        0.78         49.         2.3         0.0         0.0         0.0         0.0         0.0         0.0         0.0         0.0         0.0        0.18E+03     0.0         0.0         0.0         0.0         0.0         0.0         0.0         0.0         0.0         0.0         0.0         0.0         0.0         0.0        0.26E+03
   131  PRO       1.1         26.         6.3        0.63        0.86E-01     0.0         0.0         0.0         0.0         0.0         0.0         0.0         1.2         6.2         3.5         1.1         0.0         0.0         0.0         0.0         0.0         0.0         0.0         0.0         47.         0.0         0.0         0.0         0.0         0.0         0.0         0.0         0.0         0.0         0.0         0.0         0.0         0.0         0.0         93.    
   132  GLY      0.48         1.3         1.0        0.53E-01     0.0         0.0         0.0         0.0         0.0         0.0         0.0         0.0        0.69         0.0         0.0         0.0         0.0         0.0         0.0         0.0         0.0         0.0         0.0         0.0        0.11E+03     0.0         0.0         0.0         0.0         0.0         0.0         0.0         0.0         0.0         0.0         0.0         0.0         0.0         0.0        0.11E+03
   133  TYR      0.99         9.6         12.         3.7        0.11         0.0         0.0         0.0         0.0         0.0         0.0         0.0        0.39         49.         3.0         0.0         0.0         0.0         0.0         0.0         0.0         0.0         0.0         0.0        0.17E+03     0.0         0.0         0.0         0.0         0.0         0.0         0.0         0.0         0.0         0.0         0.0         0.0         0.0         0.0        0.25E+03
   134  PRO      0.86         26.         5.4        0.51        0.11         0.0         0.0         0.0         0.0         0.0         0.0         0.0        0.64         24.         35.         32.         0.0         0.0         0.0         0.0         0.0         0.0         0.0         0.0         47.         0.0         0.0         0.0         0.0         0.0         0.0         0.0         0.0         0.0         0.0         0.0         0.0         0.0         0.0        0.17E+03
   135  GLY      0.61         1.3         1.2        0.50E-01     0.0         0.0         0.0         0.0         0.0         0.0         0.0         0.0        0.56         0.0         0.0         0.0         0.0         0.0         0.0         0.0         0.0         0.0         0.0         0.0        0.11E+03     0.0         0.0         0.0         0.0         0.0         0.0         0.0         0.0         0.0         0.0         0.0         0.0         0.0         0.0        0.12E+03
   136  THR      0.64         2.2         9.6         1.3         0.0         0.0         0.0         0.0         0.0         0.0         0.0         0.0        0.33         65.         0.0         0.0         0.0         0.0         0.0         0.0         0.0         0.0         0.0         0.0        0.21E+03     0.0         0.0         0.0         0.0         0.0         0.0         0.0         0.0         0.0         0.0         0.0         0.0         0.0         0.0        0.29E+03
   137  TYR       1.0         6.0         12.         2.1        0.58E-02     0.0         0.0         0.0         0.0         0.0         0.0         0.0        0.52         49.        0.99         0.0         0.0         0.0         0.0         0.0         0.0         0.0         0.0         0.0        0.25E+03     0.0         0.0         0.0         0.0         0.0         0.0         0.0         0.0         0.0         0.0         0.0         0.0         0.0         0.0        0.32E+03
   138  GLN       1.0         4.8         10.         1.5        0.58E-02     0.0         0.0         0.0         0.0         0.0         0.0         0.0        0.78         40.         39.        0.61E-03     0.0         0.0         0.0         0.0         0.0         0.0         0.0         0.0        0.18E+03     0.0         0.0         0.0         0.0         0.0         0.0         0.0         0.0         0.0         0.0         0.0         0.0         0.0         0.0        0.28E+03
   139  PRO       1.3         27.         7.9         1.1         0.0         0.0         0.0         0.0         0.0         0.0         0.0         0.0         1.4         6.1         3.5         1.1         0.0         0.0         0.0         0.0         0.0         0.0         0.0         0.0         67.         0.0         0.0         0.0         0.0         0.0         0.0         0.0         0.0         0.0         0.0         0.0         0.0         0.0         0.0        0.12E+03
   140  MET      0.87         3.3         11.        0.95         0.0         0.0         0.0         0.0         0.0         0.0         0.0         0.0         1.2        0.27        0.61E-02    0.44E-01     0.0         0.0         0.0         0.0         0.0         0.0         0.0         0.0        0.24E+03     0.0         0.0         0.0         0.0         0.0         0.0         0.0         0.0         0.0         0.0         0.0         0.0         0.0         0.0        0.26E+03
   141  ALA      0.80         2.4         11.         1.1         0.0         0.0         0.0         0.0         0.0         0.0         0.0         0.0        0.95         0.0         0.0         0.0         0.0         0.0         0.0         0.0         0.0         0.0         0.0         0.0        0.26E+03     0.0         0.0         0.0         0.0         0.0         0.0         0.0         0.0         0.0         0.0         0.0         0.0         0.0         0.0        0.28E+03
   142  SER       1.0         1.8         11.         1.0         0.0         0.0         0.0         0.0         0.0         0.0         0.0         0.0        0.97         37.         0.0         0.0         0.0         0.0         0.0         0.0         0.0         0.0         0.0         0.0        0.18E+03     0.0         0.0         0.0         0.0         0.0         0.0         0.0         0.0         0.0         0.0         0.0         0.0         0.0         0.0        0.23E+03
   143  TYR       1.3         6.4         13.         1.6         0.0         0.0         0.0         0.0         0.0         0.0         0.0         0.0         1.0         49.        0.38         0.0         0.0         0.0         0.0         0.0         0.0         0.0         0.0         0.0        0.21E+03     0.0         0.0         0.0         0.0         0.0         0.0         0.0         0.0         0.0         0.0         0.0         0.0         0.0         0.0        0.28E+03
   144  LEU       1.9         10.         12.         4.8        0.67         0.0         0.0         0.0         0.0         0.0         0.0         0.0         1.2         42.        0.56E-01     0.0         0.0         0.0         0.0         0.0         0.0         0.0         0.0         0.0        0.18E+03     0.0         0.0         0.0         0.0         0.0         0.0         0.0         0.0         0.0         0.0         0.0         0.0         0.0         0.0        0.26E+03
   145  ASP      0.81         3.3         13.         1.3        0.12         0.0         0.0         0.0         0.0         0.0         0.0         0.0         1.0         39.         1.2         0.0         0.0         0.0         0.0         0.0         0.0         0.0         0.0         0.0        0.14E+03     0.0         0.0         0.0         0.0         0.0         0.0         0.0         0.0         0.0         0.0         0.0         0.0         0.0         0.0        0.20E+03
   146  VAL      0.85         3.0         11.         1.6         0.0         0.0         0.0         0.0         0.0         0.0         0.0         0.0         1.4         54.         0.0         0.0         0.0         0.0         0.0         0.0         0.0         0.0         0.0         0.0         41.         0.0         0.0         0.0         0.0         0.0         0.0         0.0         0.0         0.0         0.0         0.0         0.0         0.0         0.0        0.11E+03
   147  SER      0.76         2.3         12.         1.1         0.0         0.0         0.0         0.0         0.0         0.0         0.0         0.0         1.3         38.         0.0         0.0         0.0         0.0         0.0         0.0         0.0         0.0         0.0         0.0        0.12E+03     0.0         0.0         0.0         0.0         0.0         0.0         0.0         0.0         0.0         0.0         0.0         0.0         0.0         0.0        0.18E+03
   148  VAL      0.94         2.8         12.         1.3        0.32E-01     0.0         0.0         0.0         0.0         0.0         0.0         0.0         1.4        0.24         0.0         0.0         0.0         0.0         0.0         0.0         0.0         0.0         0.0         0.0         25.         0.0         0.0         0.0         0.0         0.0         0.0         0.0         0.0         0.0         0.0         0.0         0.0         0.0         0.0         44.    
   149  VAL      0.79         2.5         12.         1.5        0.32E-01     0.0         0.0         0.0         0.0         0.0         0.0         0.0         1.4         54.         0.0         0.0         0.0         0.0         0.0         0.0         0.0         0.0         0.0         0.0         36.         0.0         0.0         0.0         0.0         0.0         0.0         0.0         0.0         0.0         0.0         0.0         0.0         0.0         0.0        0.11E+03
   150  GLN      0.84         2.5         12.         1.3         0.0         0.0         0.0         0.0         0.0         0.0         0.0         0.0         1.3         45.        0.31        0.27E-01     0.0         0.0         0.0         0.0         0.0         0.0         0.0         0.0        0.22E+03     0.0         0.0         0.0         0.0         0.0         0.0         0.0         0.0         0.0         0.0         0.0         0.0         0.0         0.0        0.29E+03
   151  THR      0.84         2.5         11.         1.4         0.0         0.0         0.0         0.0         0.0         0.0         0.0         0.0        0.94         65.         0.0         0.0         0.0         0.0         0.0         0.0         0.0         0.0         0.0         0.0        0.23E+03     0.0         0.0         0.0         0.0         0.0         0.0         0.0         0.0         0.0         0.0         0.0         0.0         0.0         0.0        0.31E+03
   152  LEU       2.1         12.         11.         4.4        0.60         0.0         0.0         0.0         0.0         0.0         0.0         0.0         1.3         43.        0.62         0.0         0.0         0.0         0.0         0.0         0.0         0.0         0.0         0.0        0.18E+03     0.0         0.0         0.0         0.0         0.0         0.0         0.0         0.0         0.0         0.0         0.0         0.0         0.0         0.0        0.26E+03
   153  GLY      0.86         1.8         1.7        0.22        0.18         0.0         0.0         0.0         0.0         0.0         0.0         0.0         1.4         0.0         0.0         0.0         0.0         0.0         0.0         0.0         0.0         0.0         0.0         0.0        0.14E+03     0.0         0.0         0.0         0.0         0.0         0.0         0.0         0.0         0.0         0.0         0.0         0.0         0.0         0.0        0.14E+03
   154  ALA      0.87         6.2         12.         1.3         0.0         0.0         0.0         0.0         0.0         0.0         0.0         0.0         1.4         0.0         0.0         0.0         0.0         0.0         0.0         0.0         0.0         0.0         0.0         0.0        0.23E+03     0.0         0.0         0.0         0.0         0.0         0.0         0.0         0.0         0.0         0.0         0.0         0.0         0.0         0.0        0.25E+03
   155  PRO       1.4         26.         6.5        0.67         0.0         0.0         0.0         0.0         0.0         0.0         0.0         0.0         2.0         5.3         3.0         1.4         0.0         0.0         0.0         0.0         0.0         0.0         0.0         0.0         61.         0.0         0.0         0.0         0.0         0.0         0.0         0.0         0.0         0.0         0.0         0.0         0.0         0.0         0.0        0.11E+03
   156  GLY      0.89         1.8         1.5        0.69E-01     0.0         0.0         0.0         0.0         0.0         0.0         0.0         0.0        0.96         0.0         0.0         0.0         0.0         0.0         0.0         0.0         0.0         0.0         0.0         0.0        0.11E+03     0.0         0.0         0.0         0.0         0.0         0.0         0.0         0.0         0.0         0.0         0.0         0.0         0.0         0.0        0.11E+03
   157  GLU       1.4         7.1         12.         1.9        0.16         0.0         0.0         0.0         0.0         0.0         0.0         0.0        0.67E-01     37.         24.         24.         0.0         0.0         0.0         0.0         0.0         0.0         0.0         0.0        0.15E+03     0.0         0.0         0.0         0.0         0.0         0.0         0.0         0.0         0.0         0.0         0.0         0.0         0.0         0.0        0.26E+03
   158  PRO       1.8         27.         7.8         1.0        0.16         0.0         0.0         0.0         0.0         0.0         0.0         0.0        0.16         6.1         3.4         1.0         0.0         0.0         0.0         0.0         0.0         0.0         0.0         0.0         59.         0.0         0.0         0.0         0.0         0.0         0.0         0.0         0.0         0.0         0.0         0.0         0.0         0.0         0.0        0.11E+03
   159  ARG      0.86         2.9         9.0         1.1         0.0         0.0         0.0         0.0         0.0         0.0         0.0         0.0        0.23         35.        0.12E-01    0.44E-01     43.         0.0         0.0         0.0         0.0         0.0         0.0         0.0        0.20E+03     0.0         0.0         0.0         0.0         0.0         0.0         0.0         0.0         0.0         0.0         0.0         0.0         0.0         0.0        0.29E+03
   160  HIS       1.7         5.0         9.4         1.1         0.0         0.0         0.0         0.0         0.0         0.0         0.0         0.0        0.12         37.         31.         0.0         0.0         0.0         0.0         0.0         0.0         0.0         0.0         0.0        0.21E+03     0.0         0.0         0.0         0.0         0.0         0.0         0.0         0.0         0.0         0.0         0.0         0.0         0.0         0.0        0.30E+03
   161  ASP      0.86         3.1         8.2         1.6        0.77E-01     0.0         0.0         0.0         0.0         0.0         0.0         0.0        0.54         50.        0.90         0.0         0.0         0.0         0.0         0.0         0.0         0.0         0.0         0.0        0.19E+03     0.0         0.0         0.0         0.0         0.0         0.0         0.0         0.0         0.0         0.0         0.0         0.0         0.0         0.0        0.26E+03
   162  SER      0.84         2.1         9.4         1.3         0.0         0.0         0.0         0.0         0.0         0.0         0.0         0.0        0.63         38.         0.0         0.0         0.0         0.0         0.0         0.0         0.0         0.0         0.0         0.0        0.16E+03     0.0         0.0         0.0         0.0         0.0         0.0         0.0         0.0         0.0         0.0         0.0         0.0         0.0         0.0        0.21E+03
   163  LEU       1.1         6.8         8.0         4.7        0.81E-01     0.0         0.0         0.0         0.0         0.0         0.0         0.0        0.72        0.21        0.69E-02     0.0         0.0         0.0         0.0         0.0         0.0         0.0         0.0         0.0        0.20E+03     0.0         0.0         0.0         0.0         0.0         0.0         0.0         0.0         0.0         0.0         0.0         0.0         0.0         0.0        0.22E+03
   164  LEU       2.3         16.         13.         4.6        0.57         0.0         0.0         0.0         0.0         0.0         0.0         0.0        0.66         43.        0.61E-01     0.0         0.0         0.0         0.0         0.0         0.0         0.0         0.0         0.0        0.15E+03     0.0         0.0         0.0         0.0         0.0         0.0         0.0         0.0         0.0         0.0         0.0         0.0         0.0         0.0        0.23E+03
   165  PRO       1.4         30.         6.3         1.3        0.81E-01     0.0         0.0         0.0         0.0         0.0         0.0         0.0         2.2         6.2         3.5         1.0         0.0         0.0         0.0         0.0         0.0         0.0         0.0         0.0         97.         0.0         0.0         0.0         0.0         0.0         0.0         0.0         0.0         0.0         0.0         0.0         0.0         0.0         0.0        0.15E+03
   166  VAL      0.60         5.6         8.6         1.8        0.12         0.0         0.0         0.0         0.0         0.0         0.0         0.0         3.2        0.11         0.0         0.0         0.0         0.0         0.0         0.0         0.0         0.0         0.0         0.0         45.         0.0         0.0         0.0         0.0         0.0         0.0         0.0         0.0         0.0         0.0         0.0         0.0         0.0         0.0         65.    
   167  ASP      0.78         5.5         13.         1.1        0.51E-01     0.0         0.0         0.0         0.0         0.0         0.0         0.0         1.2         39.         1.8         0.0         0.0         0.0         0.0         0.0         0.0         0.0         0.0         0.0        0.13E+03     0.0         0.0         0.0         0.0         0.0         0.0         0.0         0.0         0.0         0.0         0.0         0.0         0.0         0.0        0.20E+03
   168  SER      0.64         2.9         10.         1.2        0.51E-01     0.0         0.0         0.0         0.0         0.0         0.0         0.0        0.61         42.         0.0         0.0         0.0         0.0         0.0         0.0         0.0         0.0         0.0         0.0        0.12E+03     0.0         0.0         0.0         0.0         0.0         0.0         0.0         0.0         0.0         0.0         0.0         0.0         0.0         0.0        0.18E+03
   169  TYR      0.90         6.3         12.         1.8         0.0         0.0         0.0         0.0         0.0         0.0         0.0         0.0         1.1         49.        0.86         0.0         0.0         0.0         0.0         0.0         0.0         0.0         0.0         0.0        0.24E+03     0.0         0.0         0.0         0.0         0.0         0.0         0.0         0.0         0.0         0.0         0.0         0.0         0.0         0.0        0.31E+03
   170  GLN      0.70         3.3         11.         1.2        0.66E-01     0.0         0.0         0.0         0.0         0.0         0.0         0.0         1.0        0.56         36.         9.4         0.0         0.0         0.0         0.0         0.0         0.0         0.0         0.0        0.24E+03     0.0         0.0         0.0         0.0         0.0         0.0         0.0         0.0         0.0         0.0         0.0         0.0         0.0         0.0        0.30E+03
   171  SER      0.41         2.5         11.         1.2         0.0         0.0         0.0         0.0         0.0         0.0         0.0         0.0         1.0         37.         0.0         0.0         0.0         0.0         0.0         0.0         0.0         0.0         0.0         0.0        0.17E+03     0.0         0.0         0.0         0.0         0.0         0.0         0.0         0.0         0.0         0.0         0.0         0.0         0.0         0.0        0.23E+03
   172  TRP       2.7         11.         13.         1.7         0.0         0.0         0.0         0.0         0.0         0.0         0.0         0.0         1.1         50.         42.         0.0         0.0         0.0         0.0         0.0         0.0         0.0         0.0         0.0        0.22E+03     0.0         0.0         0.0         0.0         0.0         0.0         0.0         0.0         0.0         0.0         0.0         0.0         0.0         0.0        0.34E+03
   173  ALA      0.51         2.7         11.         1.1         0.0         0.0         0.0         0.0         0.0         0.0         0.0         0.0         1.2         0.0         0.0         0.0         0.0         0.0         0.0         0.0         0.0         0.0         0.0         0.0        0.26E+03     0.0         0.0         0.0         0.0         0.0         0.0         0.0         0.0         0.0         0.0         0.0         0.0         0.0         0.0        0.28E+03
   174  LEU       1.9         12.         12.         4.6        0.59         0.0         0.0         0.0         0.0         0.0         0.0         0.0        0.96         42.        0.72E-01     0.0         0.0         0.0         0.0         0.0         0.0         0.0         0.0         0.0        0.21E+03     0.0         0.0         0.0         0.0         0.0         0.0         0.0         0.0         0.0         0.0         0.0         0.0         0.0         0.0        0.28E+03
   175  ALA      0.56         2.5         9.5         1.2        0.71E-01     0.0         0.0         0.0         0.0         0.0         0.0         0.0        0.95         0.0         0.0         0.0         0.0         0.0         0.0         0.0         0.0         0.0         0.0         0.0        0.24E+03     0.0         0.0         0.0         0.0         0.0         0.0         0.0         0.0         0.0         0.0         0.0         0.0         0.0         0.0        0.26E+03
   176  GLY      0.68         1.3         0.0        0.25         0.0         0.0         0.0         0.0         0.0         0.0         0.0         0.0         1.4         0.0         0.0         0.0         0.0         0.0         0.0         0.0         0.0         0.0         0.0         0.0        0.12E+03     0.0         0.0         0.0         0.0         0.0         0.0         0.0         0.0         0.0         0.0         0.0         0.0         0.0         0.0        0.12E+03
   177  GLY      0.73         1.5         1.3        0.79E-01     0.0         0.0         0.0         0.0         0.0         0.0         0.0         0.0        0.96         0.0         0.0         0.0         0.0         0.0         0.0         0.0         0.0         0.0         0.0         0.0         95.         0.0         0.0         0.0         0.0         0.0         0.0         0.0         0.0         0.0         0.0         0.0         0.0         0.0         0.0        0.10E+03
   178  TRP       3.0         12.         14.         1.3         0.0         0.0         0.0         0.0         0.0         0.0         0.0         0.0         1.2         50.         20.         0.0         0.0         0.0         0.0         0.0         0.0         0.0         0.0         0.0        0.16E+03     0.0         0.0         0.0         0.0         0.0         0.0         0.0         0.0         0.0         0.0         0.0         0.0         0.0         0.0        0.27E+03
   179  ASN       1.2         4.3         15.         1.2         0.0         0.0         0.0         0.0         0.0         0.0         0.0         0.0         2.3         36.         10.         0.0         0.0         0.0         0.0         0.0         0.0         0.0         0.0         0.0        0.22E+03     0.0         0.0         0.0         0.0         0.0         0.0         0.0         0.0         0.0         0.0         0.0         0.0         0.0         0.0        0.29E+03
   180  SER       1.3         3.4         16.        0.72        0.11         0.0         0.0         0.0         0.0         0.0         0.0         0.0         2.4         38.         0.0         0.0         0.0         0.0         0.0         0.0         0.0         0.0         0.0         0.0        0.15E+03     0.0         0.0         0.0         0.0         0.0         0.0         0.0         0.0         0.0         0.0         0.0         0.0         0.0         0.0        0.21E+03
   181  GLN       1.4         5.0         14.        0.95        0.11         0.0         0.0         0.0         0.0         0.0         0.0         0.0         1.8        0.20        0.29        0.42E-01     0.0         0.0         0.0         0.0         0.0         0.0         0.0         0.0        0.25E+03     0.0         0.0         0.0         0.0         0.0         0.0         0.0         0.0         0.0         0.0         0.0         0.0         0.0         0.0        0.28E+03
   182  MET       1.6         4.5         14.         1.6         0.0         0.0         0.0         0.0         0.0         0.0         0.0         0.0         1.9         38.        0.17         30.         0.0         0.0         0.0         0.0         0.0         0.0         0.0         0.0        0.25E+03     0.0         0.0         0.0         0.0         0.0         0.0         0.0         0.0         0.0         0.0         0.0         0.0         0.0         0.0        0.35E+03
   183  CYS       1.6         3.2         13.         1.2         0.0         0.0         0.0         0.0         0.0         0.0         0.0         0.0         1.7         38.         0.0         0.0         0.0         0.0         0.0         0.0         0.0         0.0         0.0         0.0         46.         0.0         0.0         0.0         0.0         0.0         0.0         0.0         0.0         0.0         0.0         0.0         0.0         0.0         0.0        0.10E+03
   184  CYS       1.5         3.5         14.         1.1         0.0         0.0         0.0         0.0         0.0         0.0         0.0         0.0         1.8         42.         0.0         0.0         0.0         0.0         0.0         0.0         0.0         0.0         0.0         0.0         43.         0.0         0.0         0.0         0.0         0.0         0.0         0.0         0.0         0.0         0.0         0.0         0.0         0.0         0.0        0.11E+03
   185  GLN       1.6         3.0         12.         1.9         0.0         0.0         0.0         0.0         0.0         0.0         0.0         0.0         1.8         38.        0.99         1.0         0.0         0.0         0.0         0.0         0.0         0.0         0.0         0.0        0.22E+03     0.0         0.0         0.0         0.0         0.0         0.0         0.0         0.0         0.0         0.0         0.0         0.0         0.0         0.0        0.28E+03
   186  GLY       1.8         2.9         1.9        0.25         0.0         0.0         0.0         0.0         0.0         0.0         0.0         0.0         1.1         0.0         0.0         0.0         0.0         0.0         0.0         0.0         0.0         0.0         0.0         0.0        0.14E+03     0.0         0.0         0.0         0.0         0.0         0.0         0.0         0.0         0.0         0.0         0.0         0.0         0.0         0.0        0.15E+03
   187  GLU       1.8         3.8         12.         1.3         0.0         0.0         0.0         0.0         0.0         0.0         0.0         0.0        0.49        0.18        0.21         24.         0.0         0.0         0.0         0.0         0.0         0.0         0.0         0.0        0.22E+03     0.0         0.0         0.0         0.0         0.0         0.0         0.0         0.0         0.0         0.0         0.0         0.0         0.0         0.0        0.27E+03
   188  GLN       1.9         3.9         10.         1.6         0.0         0.0         0.0         0.0         0.0         0.0         0.0         0.0        0.20        0.18E-01    0.28        0.16         0.0         0.0         0.0         0.0         0.0         0.0         0.0         0.0        0.24E+03     0.0         0.0         0.0         0.0         0.0         0.0         0.0         0.0         0.0         0.0         0.0         0.0         0.0         0.0        0.25E+03
   189  ASN       1.8         6.3         9.5         2.0         0.0         0.0         0.0         0.0         0.0         0.0         0.0         0.0        0.11        0.31         15.         0.0         0.0         0.0         0.0         0.0         0.0         0.0         0.0         0.0        0.19E+03     0.0         0.0         0.0         0.0         0.0         0.0         0.0         0.0         0.0         0.0         0.0         0.0         0.0         0.0        0.22E+03
   190  PRO       2.3         32.         7.9         1.5         0.0         0.0         0.0         0.0         0.0         0.0         0.0         0.0         1.9         5.4         3.1         1.3         0.0         0.0         0.0         0.0         0.0         0.0         0.0         0.0         37.         0.0         0.0         0.0         0.0         0.0         0.0         0.0         0.0         0.0         0.0         0.0         0.0         0.0         0.0         93.    
   191  PRO       2.2         26.         6.7        0.56         0.0         0.0         0.0         0.0         0.0         0.0         0.0         0.0         2.0         4.9         2.9         1.6         0.0         0.0         0.0         0.0         0.0         0.0         0.0         0.0         30.         0.0         0.0         0.0         0.0         0.0         0.0         0.0         0.0         0.0         0.0         0.0         0.0         0.0         0.0         77.    
   192  GLY       1.7         6.2        0.87        0.48         0.0         0.0         0.0         0.0         0.0         0.0         0.0         0.0        0.26         0.0         0.0         0.0         0.0         0.0         0.0         0.0         0.0         0.0         0.0         0.0        0.10E+03     0.0         0.0         0.0         0.0         0.0         0.0         0.0         0.0         0.0         0.0         0.0         0.0         0.0         0.0        0.11E+03
   193  PRO       2.0         27.         7.2        0.95         0.0         0.0         0.0         0.0         0.0         0.0         0.0         0.0         1.3         23.         35.         33.         0.0         0.0         0.0         0.0         0.0         0.0         0.0         0.0         54.         0.0         0.0         0.0         0.0         0.0         0.0         0.0         0.0         0.0         0.0         0.0         0.0         0.0         0.0        0.18E+03
   194  PHE       2.1         8.2         12.         2.2        0.16         0.0         0.0         0.0         0.0         0.0         0.0         0.0         1.5         52.         1.7         0.0         0.0         0.0         0.0         0.0         0.0         0.0         0.0         0.0        0.21E+03     0.0         0.0         0.0         0.0         0.0         0.0         0.0         0.0         0.0         0.0         0.0         0.0         0.0         0.0        0.29E+03
   195  TRP       3.9         12.         13.         1.8         0.0         0.0         0.0         0.0         0.0         0.0         0.0         0.0        0.88        0.32         41.         0.0         0.0         0.0         0.0         0.0         0.0         0.0         0.0         0.0        0.22E+03     0.0         0.0         0.0         0.0         0.0         0.0         0.0         0.0         0.0         0.0         0.0         0.0         0.0         0.0        0.29E+03
   196  LYS       1.8         4.1         12.         1.1         0.0         0.0         0.0         0.0         0.0         0.0         0.0         0.0         1.3         1.3        0.10         16.         25.         0.0         0.0         0.0         0.0         0.0         0.0         0.0        0.24E+03     0.0         0.0         0.0         0.0         0.0         0.0         0.0         0.0         0.0         0.0         0.0         0.0         0.0         0.0        0.30E+03
   197  ALA       1.8         3.6         13.         1.2         0.0         0.0         0.0         0.0         0.0         0.0         0.0         0.0         1.1         0.0         0.0         0.0         0.0         0.0         0.0         0.0         0.0         0.0         0.0         0.0        0.28E+03     0.0         0.0         0.0         0.0         0.0         0.0         0.0         0.0         0.0         0.0         0.0         0.0         0.0         0.0        0.30E+03
   198  ALA       2.0         4.0         13.         1.1        0.27E-01     0.0         0.0         0.0         0.0         0.0         0.0         0.0        0.98         0.0         0.0         0.0         0.0         0.0         0.0         0.0         0.0         0.0         0.0         0.0        0.28E+03     0.0         0.0         0.0         0.0         0.0         0.0         0.0         0.0         0.0         0.0         0.0         0.0         0.0         0.0        0.31E+03
   199  PHE       2.6         9.7         14.         1.4        0.27E-01     0.0         0.0         0.0         0.0         0.0         0.0         0.0         1.9        0.98        0.77         0.0         0.0         0.0         0.0         0.0         0.0         0.0         0.0         0.0        0.26E+03     0.0         0.0         0.0         0.0         0.0         0.0         0.0         0.0         0.0         0.0         0.0         0.0         0.0         0.0        0.29E+03
   200  ALA       2.2         4.1         14.         1.3         0.0         0.0         0.0         0.0         0.0         0.0         0.0         0.0         2.4         0.0         0.0         0.0         0.0         0.0         0.0         0.0         0.0         0.0         0.0         0.0        0.29E+03     0.0         0.0         0.0         0.0         0.0         0.0         0.0         0.0         0.0         0.0         0.0         0.0         0.0         0.0        0.32E+03
   201  ASP       2.4         5.2         13.         2.0         0.0         0.0         0.0         0.0         0.0         0.0         0.0         0.0         1.4         51.         3.9         0.0         0.0         0.0         0.0         0.0         0.0         0.0         0.0         0.0        0.24E+03     0.0         0.0         0.0         0.0         0.0         0.0         0.0         0.0         0.0         0.0         0.0         0.0         0.0         0.0        0.32E+03
   202  SER       2.0         4.2         11.         1.0         0.0         0.0         0.0         0.0         0.0         0.0         0.0         0.0        0.85        0.33         0.0         0.0         0.0         0.0         0.0         0.0         0.0         0.0         0.0         0.0        0.16E+03     0.0         0.0         0.0         0.0         0.0         0.0         0.0         0.0         0.0         0.0         0.0         0.0         0.0         0.0        0.18E+03
   203  SER       1.8         3.3         10.        0.88         0.0         0.0         0.0         0.0         0.0         0.0         0.0         0.0         1.2         41.         0.0         0.0         0.0         0.0         0.0         0.0         0.0         0.0         0.0         0.0        0.16E+03     0.0         0.0         0.0         0.0         0.0         0.0         0.0         0.0         0.0         0.0         0.0         0.0         0.0         0.0        0.21E+03
   204  GLY       1.7         3.6         2.6        0.45         0.0         0.0         0.0         0.0         0.0         0.0         0.0         0.0         1.1         0.0         0.0         0.0         0.0         0.0         0.0         0.0         0.0         0.0         0.0         0.0        0.13E+03     0.0         0.0         0.0         0.0         0.0         0.0         0.0         0.0         0.0         0.0         0.0         0.0         0.0         0.0        0.14E+03
   205  GLN       2.0         8.0         14.         1.6         0.0         0.0         0.0         0.0         0.0         0.0         0.0         0.0        0.51         38.         4.4         3.6         0.0         0.0         0.0         0.0         0.0         0.0         0.0         0.0        0.25E+03     0.0         0.0         0.0         0.0         0.0         0.0         0.0         0.0         0.0         0.0         0.0         0.0         0.0         0.0        0.32E+03
   206  HIS       2.7         8.6         12.         2.0         0.0         0.0         0.0         0.0         0.0         0.0         0.0         0.0        0.45         4.0         31.         0.0         0.0         0.0         0.0         0.0         0.0         0.0         0.0         0.0        0.21E+03     0.0         0.0         0.0         0.0         0.0         0.0         0.0         0.0         0.0         0.0         0.0         0.0         0.0         0.0        0.27E+03
   207  PRO       2.1         31.         7.5         2.0         0.0         0.0         0.0         0.0         0.0         0.0         0.0         0.0         2.2         5.2         3.0         1.4         0.0         0.0         0.0         0.0         0.0         0.0         0.0         0.0         39.         0.0         0.0         0.0         0.0         0.0         0.0         0.0         0.0         0.0         0.0         0.0         0.0         0.0         0.0         93.    
   208  PRO       2.2         25.         8.2         2.1         0.0         0.0         0.0         0.0         0.0         0.0         0.0         0.0         3.2         24.         35.         33.         0.0         0.0         0.0         0.0         0.0         0.0         0.0         0.0         44.         0.0         0.0         0.0         0.0         0.0         0.0         0.0         0.0         0.0         0.0         0.0         0.0         0.0         0.0        0.18E+03
   209  ASP       2.3         9.7         17.         5.8        0.17         0.0         0.0         0.0         0.0         0.0         0.0         0.0         2.9         49.         1.7         0.0         0.0         0.0         0.0         0.0         0.0         0.0         0.0         0.0        0.24E+03     0.0         0.0         0.0         0.0         0.0         0.0         0.0         0.0         0.0         0.0         0.0         0.0         0.0         0.0        0.33E+03
   210  ALA       2.2         8.9         15.         1.0         0.0         0.0         0.0         0.0         0.0         0.0         0.0         0.0         3.2         0.0         0.0         0.0         0.0         0.0         0.0         0.0         0.0         0.0         0.0         0.0        0.27E+03     0.0         0.0         0.0         0.0         0.0         0.0         0.0         0.0         0.0         0.0         0.0         0.0         0.0         0.0        0.30E+03
   211  CYS       2.7         11.         13.         1.9         0.0         0.0         0.0         0.0         0.0         0.0         0.0         0.0         1.8         40.         0.0         0.0         0.0         0.0         0.0         0.0         0.0         0.0         0.0         0.0         83.         0.0         0.0         0.0         0.0         0.0         0.0         0.0         0.0         0.0         0.0         0.0         0.0         0.0         0.0        0.15E+03
   212  ALA       2.5         5.0         12.         1.6         0.0         0.0         0.0         0.0         0.0         0.0         0.0         0.0         1.4         0.0         0.0         0.0         0.0         0.0         0.0         0.0         0.0         0.0         0.0         0.0        0.24E+03     0.0         0.0         0.0         0.0         0.0         0.0         0.0         0.0         0.0         0.0         0.0         0.0         0.0         0.0        0.27E+03
   213  PHE       3.8         15.         8.5         4.4         0.0         0.0         0.0         0.0         0.0         0.0         0.0         0.0         2.7        0.81         50.         0.0         0.0         0.0         0.0         0.0         0.0         0.0         0.0         0.0        0.21E+03     0.0         0.0         0.0         0.0         0.0         0.0         0.0         0.0         0.0         0.0         0.0         0.0         0.0         0.0        0.29E+03
   214  ARG       5.8         14.         7.3         2.9         0.0         0.0         0.0         0.0         0.0         0.0         0.0         0.0         2.9        0.52        0.27        0.83        0.59         0.0         0.0         0.0         0.0         0.0         0.0         0.0        0.20E+03     0.0         0.0         0.0         0.0         0.0         0.0         0.0         0.0         0.0         0.0         0.0         0.0         0.0         0.0        0.24E+03
   215  ARG       3.3         18.         8.8         7.9         0.0         0.0         0.0         0.0         0.0         0.0         0.0         0.0         5.1         4.9         6.1         8.1         3.3         0.0         0.0         0.0         0.0         0.0         0.0         0.0        0.20E+03     0.0         0.0         0.0         0.0         0.0         0.0         0.0         0.0         0.0         0.0         0.0         0.0         0.0         0.0        0.26E+03
   216  GLY       1.5         14.         1.7         2.1        0.66         0.0         0.0         0.0         45.         47.         0.0         0.0         8.6         0.0         0.0         0.0         0.0         0.0         0.0         0.0         0.0         0.0         2.5         0.0         57.         0.0         0.0         0.0         0.0         0.0         0.0         0.0         0.0         0.0         0.0         0.0         0.0         0.0         0.0        0.18E+03
   217  ARG       2.7         17.         19.         8.9        0.66         0.0         0.0         0.0         17.         24.         0.0         0.0         7.0         26.         7.3         5.6         1.2         0.0         0.0         0.0         0.0         0.0         4.0         0.0         16.         0.0         0.0         0.0         0.0         0.0         0.0         0.0         0.0         0.0         0.0         0.0         0.0         0.0         0.0        0.16E+03
   218  LYS       1.6         7.8         7.8         1.7        0.38         0.0         0.0         0.0         9.7         11.         0.0         0.0         2.3        0.49         1.5         2.7         27.         0.0         0.0         0.0         0.0         0.0         19.         0.0         13.         0.0         0.0         0.0         0.0         0.0         0.0         0.0         0.0         0.0         0.0         0.0         0.0         0.0         0.0        0.11E+03
   219  LYS       2.1         10.         7.8         2.2         1.1         0.0         0.0         0.0         5.0         7.7         0.0         0.0         2.5         4.3         37.         22.         25.         0.0         0.0         0.0         0.0         0.0         24.         0.0         24.        0.33         0.0         0.0         0.0         0.0         0.0         0.0         0.0         0.0         0.0         0.0         0.0         0.0         0.0        0.17E+03
   220  ARG       2.9         14.         13.         4.7        0.76         0.0         0.0         0.0         9.2         5.4         0.0         0.0         2.9         26.         32.         9.4         43.         0.0         0.0         0.0         0.0         0.0         10.         0.0         82.         0.0         0.0         0.0         0.0         0.0         0.0         0.0         0.0         0.0         0.0         0.0         0.0         0.0         0.0        0.26E+03
   221  ILE       2.2         15.         6.9         3.5        0.25         0.0         0.0         0.0         6.7         7.4         0.0         0.0         2.2         73.         4.3         0.0         0.0         0.0         0.0         0.0         0.0         0.0         6.6         0.0         25.         0.0         0.0         0.0         0.0         0.0         0.0         0.0         0.0         0.0         0.0         0.0         0.0         0.0         0.0        0.15E+03
   222  PRO       2.2         30.         4.8         3.9        0.25         0.0         0.0         0.0         9.5         11.         0.0         0.0         2.5         15.         5.9        0.17         0.0         0.0         0.0         0.0         0.0         0.0         4.1         0.0         11.         1.1         0.0         0.0         0.0         0.0         0.0         0.0         0.0         0.0         0.0         0.0         0.0         0.0         0.0        0.10E+03
   223  TYR       3.4         23.         7.6         6.4         0.0         0.0         0.0         0.0         7.3         6.4         0.0         0.0         2.4         40.         5.0         0.0         0.0         0.0         0.0         0.0         0.0         0.0         11.         0.0         16.         4.0         0.0         0.0         0.0         0.0         0.0         0.0         0.0         0.0         0.0         0.0         0.0         0.0         0.0        0.13E+03
   224  SER       2.2         6.4         10.         1.6        0.45         0.0         0.0         0.0         6.3         7.2         0.0         0.0         2.0         37.         0.0         0.0         0.0         0.0         0.0         0.0         0.0         0.0         12.         0.0         7.9         6.0         0.0         0.0         0.0         0.0         0.0         0.0         0.0         0.0         0.0         0.0         0.0         0.0         0.0        0.10E+03
   225  LYS       1.9         8.7         4.9         1.5         0.0         0.0         0.0         0.0         3.0         5.4         0.0         0.0        0.64         35.        0.60         4.0         28.         0.0         0.0         0.0         0.0         0.0         7.4         0.0         7.1         0.0         0.0         0.0         0.0         0.0         0.0         0.0         0.0         0.0         0.0         0.0         0.0         0.0         0.0        0.11E+03
   226  GLY      0.59         4.7        0.32E-01     3.0         0.0         0.0         0.0         0.0         4.2         10.         0.0         0.0         1.5         0.0         0.0         0.0         0.0         0.0         0.0         0.0         0.0         0.0         13.         0.0         9.6         0.0         0.0         0.0         0.0         0.0         0.0         0.0         0.0         0.0         0.0         0.0         0.0         0.0         0.0         47.    
   227  GLN      0.99         11.         4.9         2.6        0.70         0.0         0.0         0.0         7.7         10.         0.0         0.0         2.9         6.3         34.         6.4         0.0         0.0         0.0         0.0         0.0         0.0         20.         0.0         16.         11.         0.0         0.0         0.0         0.0         0.0         0.0         0.0         0.0         0.0         0.0         0.0         0.0         0.0        0.13E+03
   228  LEU       2.7         13.         6.7         5.9         0.0         0.0         0.0         0.0         8.0         12.         0.0         0.0         1.9         43.         43.         0.0         0.0         0.0         0.0         0.0         0.0         0.0         11.         0.0         14.         13.         0.0         0.0         0.0         0.0         0.0         0.0         0.0         0.0         0.0         0.0         0.0         0.0         0.0        0.17E+03
   229  ARG       1.3         7.1         4.2         1.7        0.17         0.0         0.0         0.0         4.8         6.7         0.0         0.0         1.6         2.2         31.         3.4         1.9         0.0         0.0         0.0         0.0         0.0         4.4         0.0         8.8        0.18         0.0         0.0         0.0         0.0         0.0         0.0         0.0         0.0         0.0         0.0         0.0         0.0         0.0         80.    
   230  GLU       1.3         7.3         6.4         3.8         0.0         0.0         0.0         0.0         7.0         12.         0.0         0.0         2.7         35.         2.6        0.19         0.0         0.0         0.0         0.0         0.0         0.0         6.3         0.0         9.7         2.5         0.0         0.0         0.0         0.0         0.0         0.0         0.0         0.0         0.0         0.0         0.0         0.0         0.0         97.    
   231  LEU       1.5         12.         4.5         5.3         0.0         0.0         0.0         0.0         9.7         11.         0.0         0.0         2.8         35.         39.         0.0         0.0         0.0         0.0         0.0         0.0         0.0         8.7         0.0         11.         19.         0.0         0.0         0.0         0.0         0.0         0.0         0.0         0.0         0.0         0.0         0.0         0.0         0.0        0.16E+03
   232  GLU       1.1         8.5         6.4         2.7         0.0         0.0         0.0         0.0         9.7         11.         0.0         0.0         2.5         31.         31.         1.6         0.0         0.0         0.0         0.0         0.0         0.0         11.         0.0         8.0         9.7         0.0         0.0         0.0         0.0         0.0         0.0         0.0         0.0         0.0         0.0         0.0         0.0         0.0        0.13E+03
   233  ARG       1.4         7.8         4.1         2.3        0.17         0.0         0.0         0.0         6.2         9.6         0.0         0.0         2.5         2.2         44.         1.5         24.         0.0         0.0         0.0         0.0         0.0         14.         0.0         12.        0.41         0.0         0.0         0.0         0.0         0.0         0.0         0.0         0.0         0.0         0.0         0.0         0.0         0.0        0.13E+03
   234  GLU       1.9         9.0         6.3         4.4        0.17         0.0         0.0         0.0         6.6         15.         0.0         0.0         1.4        0.89E-01     3.3        0.50         0.0         0.0         0.0         0.0         0.0         0.0         5.9         0.0         8.4         9.6         0.0         0.0         0.0         0.0         0.0         0.0         0.0         0.0         0.0         0.0         0.0         0.0         0.0         72.    
   235  TYR       1.8         11.         6.9         3.3        0.42         0.0         0.0         0.0         7.0         12.         0.0         0.0         1.1         7.4        0.66         0.0         0.0         0.0         0.0         0.0         0.0         0.0         2.8         0.0         10.         7.1         0.0         0.0         0.0         0.0         0.0         0.0         0.0         0.0         0.0         0.0         0.0         0.0         0.0         73.    
   236  ALA       1.1         8.1         5.3         1.3         0.0         0.0         0.0         0.0         5.3         9.3         0.0         0.0         3.3         0.0         0.0         0.0         0.0         0.0         0.0         0.0         0.0         0.0         1.8         0.0         6.4        0.22         0.0         0.0         0.0         0.0         0.0         0.0         0.0         0.0         0.0         0.0         0.0         0.0         0.0         42.    
   237  ALA      0.77         6.4         5.8         1.1         0.0         0.0         0.0         0.0         3.9         2.7         0.0         0.0         3.6         0.0         0.0         0.0         0.0         0.0         0.0         0.0         0.0         0.0         11.         0.0         25.         0.0         0.0         0.0         0.0         0.0         0.0         0.0         0.0         0.0         0.0         0.0         0.0         0.0         0.0         61.    
   238  ASN       2.4         8.7         6.0         8.4        0.42         0.0         0.0         0.0         5.8         16.         0.0         0.0         5.3         28.         2.3         0.0         0.0         0.0         0.0         0.0         0.0         0.0         23.         0.0        0.13E+03     0.0         0.0         0.0         0.0         0.0         0.0         0.0         0.0         0.0         0.0         0.0         0.0         0.0         0.0        0.23E+03
   239  LYS       2.3         13.         7.7         3.8         0.0         0.0         0.0         0.0         13.         12.         0.0         0.0         7.8         35.        0.61         1.3         29.         0.0         0.0         0.0         0.0         0.0         16.         0.0         52.         0.0         0.0         0.0         0.0         0.0         0.0         0.0         0.0         0.0         0.0         0.0         0.0         0.0         0.0        0.19E+03
   240  PHE       1.4         11.         12.         2.9         0.0         0.0         0.0         0.0         5.2         8.2         0.0         0.0         5.2         13.         50.         0.0         0.0         0.0         0.0         0.0         0.0         0.0         12.         0.0         14.         5.2         0.0         0.0         0.0         0.0         0.0         0.0         0.0         0.0         0.0         0.0         0.0         0.0         0.0        0.14E+03
   241  ILE       1.3         13.         9.5         3.8        0.28         0.0         0.0         0.0         4.4         8.8         0.0         0.0         2.7         14.         43.         0.0         0.0         0.0         0.0         0.0         0.0         0.0         11.         0.0         12.         11.         0.0         0.0         0.0         0.0         0.0         0.0         0.0         0.0         0.0         0.0         0.0         0.0         0.0        0.14E+03
   242  THR       1.0         5.0         3.6         1.4        0.53         0.0         0.0         0.0         3.2         7.2         0.0         0.0         2.9         1.1         0.0         0.0         0.0         0.0         0.0         0.0         0.0         0.0         9.5         0.0         9.6         2.7         0.0         0.0         0.0         0.0         0.0         0.0         0.0         0.0         0.0         0.0         0.0         0.0         0.0         48.    
   243  LYS      0.56         2.9         4.8        0.32        0.34E-01     0.0         0.0         0.0         4.3         5.8         0.0         0.0         1.6         2.8         52.         26.        0.29         0.0         0.0         0.0         0.0         0.0         6.1         0.0         5.1         1.4         0.0         0.0         0.0         0.0         0.0         0.0         0.0         0.0         0.0         0.0         0.0         0.0         0.0        0.11E+03
   244  ASP      0.91         5.9         5.3         1.4         0.0         0.0         0.0         0.0         3.1         5.3         0.0         0.0         1.4         30.         2.8         0.0         0.0         0.0         0.0         0.0         0.0         0.0         9.1         0.0         4.4         4.4         0.0         0.0         0.0         0.0         0.0         0.0         0.0         0.0         0.0         0.0         0.0         0.0         0.0         74.    
   245  LYS       1.3         11.         5.2         3.0        0.21         0.0         0.0         0.0         5.6         6.4         0.0         0.0         2.0         1.9        0.76        0.10E-01    0.39         0.0         0.0         0.0         0.0         0.0         7.8         0.0         7.6         7.1         0.0         0.0         0.0         0.0         0.0         0.0         0.0         0.0         0.0         0.0         0.0         0.0         0.0         60.    
   246  ARG       2.1         12.         6.3         2.4        0.86         0.0         0.0         0.0         6.3         13.         0.0         0.0        0.92         3.4        0.30E-01     6.2         24.         0.0         0.0         0.0         0.0         0.0         6.8         0.0         8.1         17.         0.0         0.0         0.0         0.0         0.0         0.0         0.0         0.0         0.0         0.0         0.0         0.0         0.0        0.11E+03
   247  ARG      0.85         6.4         5.3        0.91        0.21         0.0         0.0         0.0         4.4         10.         0.0         0.0         1.2         1.4         2.6        0.46E-01     43.         0.0         0.0         0.0         0.0         0.0         7.7         0.0         4.9         6.1         0.0         0.0         0.0         0.0         0.0         0.0         0.0         0.0         0.0         0.0         0.0         0.0         0.0         96.    
   248  LYS      0.83         6.6         4.6        0.65         0.0         0.0         0.0         0.0         6.3         9.2         0.0         0.0         1.2         2.0         1.0        0.75E-01    0.20E-01     0.0         0.0         0.0         0.0         0.0         2.6         0.0         5.5         5.2         0.0         0.0         0.0         0.0         0.0         0.0         0.0         0.0         0.0         0.0         0.0         0.0         0.0         46.    
   249  ILE       2.7         14.         3.7         5.7         1.8         0.0         0.0         0.0         6.4         14.         0.0         0.0         2.1         2.6         32.         0.0         0.0         0.0         0.0         0.0         0.0         0.0         5.3         0.0         12.         13.         0.0         0.0         0.0         0.0         0.0         0.0         0.0         0.0         0.0         0.0         0.0         0.0         0.0        0.12E+03
   250  SER       1.1         7.3         5.7         4.5         1.1         0.0         0.0         0.0         9.7         13.         0.0         0.0         2.0        0.77         0.0         0.0         0.0         0.0         0.0         0.0         0.0         0.0         3.4         0.0         10.         6.6         0.0         0.0         0.0         0.0         0.0         0.0         0.0         0.0         0.0         0.0         0.0         0.0         0.0         65.    
   251  ALA      0.91         5.4         4.4         1.6        0.18         0.0         0.0         0.0         4.5         10.         0.0         0.0        0.94         0.0         0.0         0.0         0.0         0.0         0.0         0.0         0.0         0.0         3.4         0.0         13.         0.0         0.0         0.0         0.0         0.0         0.0         0.0         0.0         0.0         0.0         0.0         0.0         0.0         0.0         44.    
   252  ALA       1.9         10.         5.0         1.9         0.0         0.0         0.0         0.0         5.8         10.         0.0         0.0         1.2         0.0         0.0         0.0         0.0         0.0         0.0         0.0         0.0         0.0         3.1         0.0         15.        0.57         0.0         0.0         0.0         0.0         0.0         0.0         0.0         0.0         0.0         0.0         0.0         0.0         0.0         54.    
   253  THR       1.1         10.         9.9         2.1         1.1         0.0         0.0         0.0         7.0         12.         0.0         0.0         2.0         1.9         0.0         0.0         0.0         0.0         0.0         0.0         0.0         0.0         6.8         0.0         20.         9.2         0.0         0.0         0.0         0.0         0.0         0.0         0.0         0.0         0.0         0.0         0.0         0.0         0.0         84.    
   254  SER       1.7         6.7         20.         1.5        0.53         0.0         0.0         0.0         4.8         7.1         0.0         0.0         2.1         38.         0.0         0.0         0.0         0.0         0.0         0.0         0.0         0.0         3.2         0.0         21.         0.0         0.0         0.0         0.0         0.0         0.0         0.0         0.0         0.0         0.0         0.0         0.0         0.0         0.0        0.11E+03
   255  LEU       2.7         14.         4.3         8.9         0.0         0.0         0.0         0.0         7.6         12.         0.0         0.0         1.4         2.6        0.72E-02     0.0         0.0         0.0         0.0         0.0         0.0         0.0         10.         0.0         36.         7.4         0.0         0.0         0.0         0.0         0.0         0.0         0.0         0.0         0.0         0.0         0.0         0.0         0.0        0.11E+03
   256  SER       2.3         15.         13.         4.5        0.31         0.0         0.0         0.0         10.         10.         0.0         0.0         2.1         1.5         0.0         0.0         0.0         0.0         0.0         0.0         0.0         0.0         16.         0.0         33.         1.9         0.0         0.0         0.0         0.0         0.0         0.0         0.0         0.0         0.0         0.0         0.0         0.0         0.0        0.11E+03
   257  GLU       2.1         9.7         14.         5.1        0.31         0.0         0.0         0.0         11.         16.         0.0         0.0         3.0         35.        0.21E-01     3.2         0.0         0.0         0.0         0.0         0.0         0.0         12.         0.0         34.         18.         0.0         0.0         0.0         0.0         0.0         0.0         0.0         0.0         0.0         0.0         0.0         0.0         0.0        0.16E+03
   258  ARG      0.90         13.         5.6         1.8         0.0         0.0         0.0         0.0         4.2         6.1         0.0         0.0         2.2        0.83        0.10         2.6         26.         0.0         0.0         0.0         0.0         0.0         7.1         0.0         13.        0.99         0.0         0.0         0.0         0.0         0.0         0.0         0.0         0.0         0.0         0.0         0.0         0.0         0.0         85.    
   259  GLN       1.4         9.3         5.5         1.7        0.70         0.0         0.0         0.0         4.9         6.2         0.0         0.0        0.79         40.         32.         1.7         0.0         0.0         0.0         0.0         0.0         0.0         9.0         0.0         3.6         4.2         0.0         0.0         0.0         0.0         0.0         0.0         0.0         0.0         0.0         0.0         0.0         0.0         0.0        0.12E+03
   260  ILE       1.2         8.0         4.6         3.5         1.3         0.0         0.0         0.0         6.3         10.         0.0         0.0         1.5         2.0         39.         0.0         0.0         0.0         0.0         0.0         0.0         0.0         4.5         0.0         4.6         2.0         0.0         0.0         0.0         0.0         0.0         0.0         0.0         0.0         0.0         0.0         0.0         0.0         0.0         89.    
   261  THR      0.76         9.3         4.5         3.3        0.21         0.0         0.0         0.0         3.7         6.9         0.0         0.0         1.7         3.5         0.0         0.0         0.0         0.0         0.0         0.0         0.0         0.0         9.1         0.0         6.3         5.5         0.0         0.0         0.0         0.0         0.0         0.0         0.0         0.0         0.0         0.0         0.0         0.0         0.0         55.    
   262  ILE      0.65         6.2         4.9         1.5         0.0         0.0         0.0         0.0         4.2         5.3         0.0         0.0         3.3        0.15         50.         0.0         0.0         0.0         0.0         0.0         0.0         0.0         5.3         0.0         4.8         3.6         0.0         0.0         0.0         0.0         0.0         0.0         0.0         0.0         0.0         0.0         0.0         0.0         0.0         90.    
   263  TRP       2.8         13.         5.8         5.3        0.93         0.0         0.0         0.0         8.3         6.9         0.0         0.0         2.9         6.8         3.9         0.0         0.0         0.0         0.0         0.0         0.0         0.0         4.4         0.0         3.8         25.         0.0         0.0         0.0         0.0         0.0         0.0         0.0         0.0         0.0         0.0         0.0         0.0         0.0         90.    
   264  PHE       1.4         11.         5.8         3.6        0.17         0.0         0.0         0.0         5.7         7.6         0.0         0.0         1.0         5.2         5.8         0.0         0.0         0.0         0.0         0.0         0.0         0.0         2.7         0.0         2.7         18.         0.0         0.0         0.0         0.0         0.0         0.0         0.0         0.0         0.0         0.0         0.0         0.0         0.0         71.    
   265  GLN      0.82         6.3         5.3         2.4         0.0         0.0         0.0         0.0         3.6         3.9         0.0         0.0         1.7         46.        0.59        0.83         0.0         0.0         0.0         0.0         0.0         0.0         2.9         0.0         1.4         2.0         0.0         0.0         0.0         0.0         0.0         0.0         0.0         0.0         0.0         0.0         0.0         0.0         0.0         78.    
   266  ASN       1.0         3.4         5.4         1.6        0.49         0.0         0.0         0.0         5.1         4.6         0.0         0.0         1.7        0.75         10.         0.0         0.0         0.0         0.0         0.0         0.0         0.0         8.2         0.0         3.1         4.3         0.0         0.0         0.0         0.0         0.0         0.0         0.0         0.0         0.0         0.0         0.0         0.0         0.0         50.    
   267  ARG       1.2         6.0         6.1         1.5        0.62         0.0         0.0         0.0         5.5         7.8         0.0         0.0        0.98         8.2         36.         31.         43.         0.0         0.0         0.0         0.0         0.0         9.2         0.0         5.9         20.         0.0         0.0         0.0         0.0         0.0         0.0         0.0         0.0         0.0         0.0         0.0         0.0         0.0        0.18E+03
   268  ARG       1.1         6.5         5.8         1.8         0.0         0.0         0.0         0.0         6.8         7.4         0.0         0.0        0.47         4.6         31.        0.37         43.         0.0         0.0         0.0         0.0         0.0         6.7         0.0         6.0         9.2         0.0         0.0         0.0         0.0         0.0         0.0         0.0         0.0         0.0         0.0         0.0         0.0         0.0        0.13E+03
   269  VAL      0.82         9.0         4.7         1.6         0.0         0.0         0.0         0.0         3.8         7.7         0.0         0.0         2.1         2.2         0.0         0.0         0.0         0.0         0.0         0.0         0.0         0.0         8.9         0.0         6.5         4.9         0.0         0.0         0.0         0.0         0.0         0.0         0.0         0.0         0.0         0.0         0.0         0.0         0.0         52.    
   270  LYS       1.1         12.         5.2        0.66        0.78         0.0         0.0         0.0         8.3         7.1         0.0         0.0         4.6        0.52         50.         24.         24.         0.0         0.0         0.0         0.0         0.0         7.3         0.0         7.0         8.6         0.0         0.0         0.0         0.0         0.0         0.0         0.0         0.0         0.0         0.0         0.0         0.0         0.0        0.16E+03
   271  GLU       1.5         10.         4.5         2.3         0.0         0.0         0.0         0.0         10.         11.         0.0         0.0         6.1        0.20        0.29         2.6         0.0         0.0         0.0         0.0         0.0         0.0         6.3         0.0         3.7         9.4         0.0         0.0         0.0         0.0         0.0         0.0         0.0         0.0         0.0         0.0         0.0         0.0         0.0         69.    
   272  LYS       1.8         7.8         4.8         3.3         0.0         0.0         0.0         0.0         7.6         9.1         0.0         0.0         6.9         34.        0.44E-01     30.        0.48E-01     0.0         0.0         0.0         0.0         0.0         15.         0.0         7.1         2.1         0.0         0.0         0.0         0.0         0.0         0.0         0.0         0.0         0.0         0.0         0.0         0.0         0.0        0.13E+03
   273  LYS       1.3         13.         5.9         2.0        0.28         0.0         0.0         0.0         6.8         9.1         0.0         0.0         9.1         28.         3.8         2.0        0.38         0.0         0.0         0.0         0.0         0.0         14.         0.0         7.2        0.33         0.0         0.0         0.0         0.0         0.0         0.0         0.0         0.0         0.0         0.0         0.0         0.0         0.0        0.10E+03
   274  VAL       1.0         16.         9.9         3.3        0.46         0.0         0.0         0.0         7.5         13.         0.0         0.0         6.5         51.         0.0         0.0         0.0         0.0         0.0         0.0         0.0         0.0         15.         0.0         21.         0.0         0.0         0.0         0.0         0.0         0.0         0.0         0.0         0.0         0.0         0.0         0.0         0.0         0.0        0.14E+03
   275  LEU       1.2         12.         18.         5.7        0.30         0.0         0.0         0.0         11.         15.         0.0         0.0         1.6         3.2         37.         0.0         0.0         0.0         0.0         0.0         0.0         0.0         3.4         0.0         13.         0.0         0.0         0.0         0.0         0.0         0.0         0.0         0.0         0.0         0.0         0.0         0.0         0.0         0.0        0.12E+03
   276  ALA      0.77         5.8         4.6         1.1        0.30         0.0         0.0         0.0         8.3         14.         0.0         0.0         4.2         0.0         0.0         0.0         0.0         0.0         0.0         0.0         0.0         0.0         3.4         0.0         12.         0.0         0.0         0.0         0.0         0.0         0.0         0.0         0.0         0.0         0.0         0.0         0.0         0.0         0.0         55.    
   277  LYS      0.93         9.3         3.9         1.9         0.0         0.0         0.0         0.0         9.4         12.         0.0         0.0         6.9         2.7        0.63        0.22E-01     21.         0.0         0.0         0.0         0.0         0.0         1.7         0.0         8.9         1.6         0.0         0.0         0.0         0.0         0.0         0.0         0.0         0.0         0.0         0.0         0.0         0.0         0.0         81.    
   278  VAL      0.99         11.         3.6         2.6        0.17         0.0         0.0         0.0         5.6         11.         0.0         0.0         4.8         58.         0.0         0.0         0.0         0.0         0.0         0.0         0.0         0.0         1.3         0.0         12.         0.0         0.0         0.0         0.0         0.0         0.0         0.0         0.0         0.0         0.0         0.0         0.0         0.0         0.0        0.11E+03
   279  LYS      0.85         11.         7.1         1.4        0.54         0.0         0.0         0.0         6.0         11.         0.0         0.0         3.1         4.1         39.         20.         3.7         0.0         0.0         0.0         0.0         0.0        0.78         0.0         42.         1.8         0.0         0.0         0.0         0.0         0.0         0.0         0.0         0.0         0.0         0.0         0.0         0.0         0.0        0.15E+03
   280  ASN       1.2         10.         10.        0.85        0.98         0.0         0.0         0.0         0.0         0.0         0.0         0.0         4.5         33.         16.         0.0         0.0         0.0         0.0         0.0         0.0         0.0         0.0         0.0        0.17E+03     0.0         0.0         0.0         0.0         0.0         0.0         0.0         0.0         0.0         0.0         0.0         0.0         0.0         0.0        0.25E+03
   281  SER      0.35         6.3         8.4         1.2        0.26E-01     0.0         0.0         0.0         0.0         0.0         0.0         0.0         4.2        0.52         0.0         0.0         0.0         0.0         0.0         0.0         0.0         0.0         0.0         0.0         32.         0.0         0.0         0.0         0.0         0.0         0.0         0.0         0.0         0.0         0.0         0.0         0.0         0.0         0.0         53.    
   282  ALA      0.64         5.7         19.         1.5        0.31         0.0         0.0         0.0         7.5         11.         0.0         0.0         2.9         0.0         0.0         0.0         0.0         0.0         0.0         0.0         0.0         0.0         2.0         0.0         21.         1.6         0.0         0.0         0.0         0.0         0.0         0.0         0.0         0.0         0.0         0.0         0.0         0.0         0.0         73.    
   283  THR      0.70         8.4         9.9         2.0        0.31         0.0         0.0         0.0         6.6         8.0         0.0         0.0         2.6        0.48         0.0         0.0         0.0         0.0         0.0         0.0         0.0         0.0         1.9         0.0        0.11E+03     1.8         0.0         0.0         0.0         0.0         0.0         0.0         0.0         0.0         0.0         0.0         0.0         0.0         0.0        0.16E+03
   284  PRO      0.66         26.         6.4         2.4        0.31         0.0         0.0         0.0         3.5         7.0         0.0         0.0        0.96        0.51        0.83         5.5         0.0         0.0         0.0         0.0         0.0         0.0         1.9         0.0         19.         0.0         0.0         0.0         0.0         0.0         0.0         0.0         0.0         0.0         0.0         0.0         0.0         0.0         0.0         75.    
