# Supplementary material for: Computational Modeling of complete HOXB13 protein for predicting the functional effect of SNPs and the associated role in hereditary prostate cancer
Source: Sci Rep. 2017 Mar 8;7:43830. doi: 10.1038/srep43830 (PMC5363706; doi:10.1038/srep43830)
Supplement: Supplementary Dataset [file srep43830-s1.zip › SR Supplementary Data Files Complete/HOXB13 Modeller/HOXB13 Modeller/hoxb13.V99990010]

# Heavy relative violation of each residue is written to: hoxb13.V99990010
# The profile is NOT normalized by the number of restraints.
# The profiles are smoothed over a window of residues:    1
# The sum of all numbers in the file:   54061.2969
#COLUMNS S S  N N N N N N N N N N N N N N N N N N N N N N N N N N N N N N N N N N N N N N N N 
# RESID  RES            1           2           3           4           5           6           7           8           9          10          11          12          13          14          15          16          17          18          19          20          21          22          23          24          25          26          27          28          29          30          31          32          33          34          35          36          37          38          39     TOTAL

     1  MET       1.5         4.2         3.2        0.48        0.15         0.0         0.0         0.0         30.         27.         0.0         0.0        0.45         36.        0.35E-01    0.51         0.0         0.0         0.0         0.0         0.0         0.0         0.0         0.0         18.         0.0         0.0         0.0         0.0         0.0         0.0         0.0         0.0         0.0         0.0         0.0         0.0         0.0         0.0        0.12E+03
     2  GLU       3.4         12.         8.3         3.4        0.64         0.0         0.0         0.0         0.0         0.0         0.0         0.0         5.7         39.        0.17E-01     24.         0.0         0.0         0.0         0.0         0.0         0.0         0.0         0.0        0.11E+03     0.0         0.0         0.0         0.0         0.0         0.0         0.0         0.0         0.0         0.0         0.0         0.0         0.0         0.0        0.21E+03
     3  PRO       2.5         37.         4.3         2.6        0.49         0.0         0.0         0.0         0.0         0.0         0.0         0.0         5.7         1.6        0.48         6.4         0.0         0.0         0.0         0.0         0.0         0.0         0.0         0.0         45.         0.0         0.0         0.0         0.0         0.0         0.0         0.0         0.0         0.0         0.0         0.0         0.0         0.0         0.0        0.11E+03
     4  GLY       1.8         4.0        0.22        0.15         0.0         0.0         0.0         0.0         0.0         0.0         0.0         0.0         1.5         0.0         0.0         0.0         0.0         0.0         0.0         0.0         0.0         0.0         0.0         0.0        0.12E+03     0.0         0.0         0.0         0.0         0.0         0.0         0.0         0.0         0.0         0.0         0.0         0.0         0.0         0.0        0.13E+03
     5  ASN       1.6         7.1         5.8         1.5         0.0         0.0         0.0         0.0         0.0         0.0         0.0         0.0         1.5        0.56E-01     1.6         0.0         0.0         0.0         0.0         0.0         0.0         0.0         0.0         0.0        0.18E+03     0.0         0.0         0.0         0.0         0.0         0.0         0.0         0.0         0.0         0.0         0.0         0.0         0.0         0.0        0.19E+03
     6  TYR       2.2         9.9         13.         1.8        0.24         0.0         0.0         0.0         0.0         0.0         0.0         0.0         1.2         53.         52.         0.0         0.0         0.0         0.0         0.0         0.0         0.0         0.0         0.0        0.25E+03     0.0         0.0         0.0         0.0         0.0         0.0         0.0         0.0         0.0         0.0         0.0         0.0         0.0         0.0        0.38E+03
     7  ALA       1.1         2.7         11.         1.1         0.0         0.0         0.0         0.0         0.0         0.0         0.0         0.0        0.94         0.0         0.0         0.0         0.0         0.0         0.0         0.0         0.0         0.0         0.0         0.0        0.26E+03     0.0         0.0         0.0         0.0         0.0         0.0         0.0         0.0         0.0         0.0         0.0         0.0         0.0         0.0        0.28E+03
     8  THR      0.97         3.2         11.         1.5        0.24E-01     0.0         0.0         0.0         0.0         0.0         0.0         0.0        0.77         65.         0.0         0.0         0.0         0.0         0.0         0.0         0.0         0.0         0.0         0.0        0.18E+03     0.0         0.0         0.0         0.0         0.0         0.0         0.0         0.0         0.0         0.0         0.0         0.0         0.0         0.0        0.27E+03
     9  LEU       2.1         14.         11.         4.5        0.53         0.0         0.0         0.0         0.0         0.0         0.0         0.0         1.2         43.        0.72         0.0         0.0         0.0         0.0         0.0         0.0         0.0         0.0         0.0        0.18E+03     0.0         0.0         0.0         0.0         0.0         0.0         0.0         0.0         0.0         0.0         0.0         0.0         0.0         0.0        0.26E+03
    10  ASP       1.1         5.0         8.4         1.6        0.34         0.0         0.0         0.0         0.0         0.0         0.0         0.0        0.87         50.         1.9         0.0         0.0         0.0         0.0         0.0         0.0         0.0         0.0         0.0        0.15E+03     0.0         0.0         0.0         0.0         0.0         0.0         0.0         0.0         0.0         0.0         0.0         0.0         0.0         0.0        0.22E+03
    11  GLY      0.55         1.6         1.8        0.42E-01     0.0         0.0         0.0         0.0         0.0         0.0         0.0         0.0        0.36         0.0         0.0         0.0         0.0         0.0         0.0         0.0         0.0         0.0         0.0         0.0        0.10E+03     0.0         0.0         0.0         0.0         0.0         0.0         0.0         0.0         0.0         0.0         0.0         0.0         0.0         0.0        0.11E+03
    12  ALA      0.55         1.6         10.        0.82         0.0         0.0         0.0         0.0         0.0         0.0         0.0         0.0        0.62         0.0         0.0         0.0         0.0         0.0         0.0         0.0         0.0         0.0         0.0         0.0        0.24E+03     0.0         0.0         0.0         0.0         0.0         0.0         0.0         0.0         0.0         0.0         0.0         0.0         0.0         0.0        0.25E+03
    13  LYS      0.60         1.6         8.8         1.2         0.0         0.0         0.0         0.0         0.0         0.0         0.0         0.0        0.58        0.82E-02    0.12         1.1         22.         0.0         0.0         0.0         0.0         0.0         0.0         0.0        0.22E+03     0.0         0.0         0.0         0.0         0.0         0.0         0.0         0.0         0.0         0.0         0.0         0.0         0.0         0.0        0.25E+03
    14  ASP      0.70         2.7         10.         1.3        0.67E-01     0.0         0.0         0.0         0.0         0.0         0.0         0.0        0.86         39.         1.4         0.0         0.0         0.0         0.0         0.0         0.0         0.0         0.0         0.0        0.14E+03     0.0         0.0         0.0         0.0         0.0         0.0         0.0         0.0         0.0         0.0         0.0         0.0         0.0         0.0        0.20E+03
    15  ILE      0.45         2.3         10.         2.6        0.94E-01     0.0         0.0         0.0         0.0         0.0         0.0         0.0        0.79         46.        0.57         0.0         0.0         0.0         0.0         0.0         0.0         0.0         0.0         0.0         48.         0.0         0.0         0.0         0.0         0.0         0.0         0.0         0.0         0.0         0.0         0.0         0.0         0.0         0.0        0.11E+03
    16  GLU      0.25         1.6         7.1         1.3         0.0         0.0         0.0         0.0         0.0         0.0         0.0         0.0        0.84E-01     39.        0.30         24.         0.0         0.0         0.0         0.0         0.0         0.0         0.0         0.0        0.17E+03     0.0         0.0         0.0         0.0         0.0         0.0         0.0         0.0         0.0         0.0         0.0         0.0         0.0         0.0        0.25E+03
    17  GLY      0.21         1.6        0.12        0.19         0.0         0.0         0.0         0.0         0.0         0.0         0.0         0.0        0.80E-01     0.0         0.0         0.0         0.0         0.0         0.0         0.0         0.0         0.0         0.0         0.0        0.14E+03     0.0         0.0         0.0         0.0         0.0         0.0         0.0         0.0         0.0         0.0         0.0         0.0         0.0         0.0        0.14E+03
    18  LEU      0.42         7.6         4.3         4.5         0.0         0.0         0.0         0.0         0.0         0.0         0.0         0.0        0.34        0.65         37.         0.0         0.0         0.0         0.0         0.0         0.0         0.0         0.0         0.0        0.17E+03     0.0         0.0         0.0         0.0         0.0         0.0         0.0         0.0         0.0         0.0         0.0         0.0         0.0         0.0        0.23E+03
    19  LEU      0.44         7.6         3.6         5.2        0.23         0.0         0.0         0.0         0.0         0.0         0.0         0.0         1.3        0.47        0.17E-01     0.0         0.0         0.0         0.0         0.0         0.0         0.0         0.0         0.0        0.16E+03     0.0         0.0         0.0         0.0         0.0         0.0         0.0         0.0         0.0         0.0         0.0         0.0         0.0         0.0        0.18E+03
    20  GLY      0.37         3.6         2.7        0.42        0.23         0.0         0.0         0.0         0.0         0.0         0.0         0.0         1.5         0.0         0.0         0.0         0.0         0.0         0.0         0.0         0.0         0.0         0.0         0.0         95.         0.0         0.0         0.0         0.0         0.0         0.0         0.0         0.0         0.0         0.0         0.0         0.0         0.0         0.0        0.10E+03
    21  ALA      0.19         6.8         10.        0.82        0.78E-01     0.0         0.0         0.0         0.0         0.0         0.0         0.0         1.3         0.0         0.0         0.0         0.0         0.0         0.0         0.0         0.0         0.0         0.0         0.0        0.23E+03     0.0         0.0         0.0         0.0         0.0         0.0         0.0         0.0         0.0         0.0         0.0         0.0         0.0         0.0        0.25E+03
    22  GLY      0.80E-01     3.8         0.0        0.29        0.78E-01     0.0         0.0         0.0         0.0         0.0         0.0         0.0         1.7         0.0         0.0         0.0         0.0         0.0         0.0         0.0         0.0         0.0         0.0         0.0         79.         0.0         0.0         0.0         0.0         0.0         0.0         0.0         0.0         0.0         0.0         0.0         0.0         0.0         0.0         85.    
    23  GLY      0.15         1.1         0.0        0.98E-02     0.0         0.0         0.0         0.0         0.0         0.0         0.0         0.0         1.5         0.0         0.0         0.0         0.0         0.0         0.0         0.0         0.0         0.0         0.0         0.0         42.         0.0         0.0         0.0         0.0         0.0         0.0         0.0         0.0         0.0         0.0         0.0         0.0         0.0         0.0         45.    
    24  GLY      0.61         1.7        0.98         0.0         0.0         0.0         0.0         0.0         0.0         0.0         0.0         0.0         1.2         0.0         0.0         0.0         0.0         0.0         0.0         0.0         0.0         0.0         0.0         0.0         73.         0.0         0.0         0.0         0.0         0.0         0.0         0.0         0.0         0.0         0.0         0.0         0.0         0.0         0.0         77.    
    25  ARG       1.1         3.5         7.9        0.81         0.0         0.0         0.0         0.0         0.0         0.0         0.0         0.0        0.93         35.        0.11         38.        0.49E-01     0.0         0.0         0.0         0.0         0.0         0.0         0.0        0.19E+03     0.0         0.0         0.0         0.0         0.0         0.0         0.0         0.0         0.0         0.0         0.0         0.0         0.0         0.0        0.28E+03
    26  ASN      0.92         2.4         7.9         1.4         0.0         0.0         0.0         0.0         0.0         0.0         0.0         0.0        0.55        0.90E-02     15.         0.0         0.0         0.0         0.0         0.0         0.0         0.0         0.0         0.0        0.20E+03     0.0         0.0         0.0         0.0         0.0         0.0         0.0         0.0         0.0         0.0         0.0         0.0         0.0         0.0        0.23E+03
    27  LEU       1.6         7.8         9.0         4.6         0.0         0.0         0.0         0.0         0.0         0.0         0.0         0.0        0.52         2.1        0.53         0.0         0.0         0.0         0.0         0.0         0.0         0.0         0.0         0.0        0.19E+03     0.0         0.0         0.0         0.0         0.0         0.0         0.0         0.0         0.0         0.0         0.0         0.0         0.0         0.0        0.22E+03
    28  VAL       1.9         4.2         10.         1.5        0.11         0.0         0.0         0.0         0.0         0.0         0.0         0.0        0.23         1.8         0.0         0.0         0.0         0.0         0.0         0.0         0.0         0.0         0.0         0.0         65.         0.0         0.0         0.0         0.0         0.0         0.0         0.0         0.0         0.0         0.0         0.0         0.0         0.0         0.0         85.    
    29  ALA       1.9         3.9         11.         1.4        0.11         0.0         0.0         0.0         0.0         0.0         0.0         0.0        0.29         0.0         0.0         0.0         0.0         0.0         0.0         0.0         0.0         0.0         0.0         0.0        0.23E+03     0.0         0.0         0.0         0.0         0.0         0.0         0.0         0.0         0.0         0.0         0.0         0.0         0.0         0.0        0.25E+03
    30  HIS       3.0         7.0         9.5         1.3         0.0         0.0         0.0         0.0         0.0         0.0         0.0         0.0        0.25         1.7         31.         0.0         0.0         0.0         0.0         0.0         0.0         0.0         0.0         0.0        0.21E+03     0.0         0.0         0.0         0.0         0.0         0.0         0.0         0.0         0.0         0.0         0.0         0.0         0.0         0.0        0.26E+03
    31  SER       2.3         7.4         11.         1.7         0.0         0.0         0.0         0.0         0.0         0.0         0.0         0.0        0.56         42.         0.0         0.0         0.0         0.0         0.0         0.0         0.0         0.0         0.0         0.0        0.14E+03     0.0         0.0         0.0         0.0         0.0         0.0         0.0         0.0         0.0         0.0         0.0         0.0         0.0         0.0        0.21E+03
    32  PRO       2.7         27.         7.0        0.84         0.0         0.0         0.0         0.0         0.0         0.0         0.0         0.0         1.0         23.         35.         34.         0.0         0.0         0.0         0.0         0.0         0.0         0.0         0.0         57.         0.0         0.0         0.0         0.0         0.0         0.0         0.0         0.0         0.0         0.0         0.0         0.0         0.0         0.0        0.19E+03
    33  LEU       2.9         10.         9.0         4.6         0.0         0.0         0.0         0.0         0.0         0.0         0.0         0.0         1.2        0.13         38.         0.0         0.0         0.0         0.0         0.0         0.0         0.0         0.0         0.0        0.19E+03     0.0         0.0         0.0         0.0         0.0         0.0         0.0         0.0         0.0         0.0         0.0         0.0         0.0         0.0        0.26E+03
    34  THR       3.7         8.2         10.         1.3        0.22         0.0         0.0         0.0         0.0         0.0         0.0         0.0         1.1         1.2         0.0         0.0         0.0         0.0         0.0         0.0         0.0         0.0         0.0         0.0        0.19E+03     0.0         0.0         0.0         0.0         0.0         0.0         0.0         0.0         0.0         0.0         0.0         0.0         0.0         0.0        0.22E+03
    35  SER       2.6         4.8         11.         1.3        0.65         0.0         0.0         0.0         19.         40.         0.0         0.0        0.61        0.26         0.0         0.0         0.0         0.0         0.0         0.0         0.0         0.0         4.3         0.0         54.         0.0         0.0         0.0         0.0         0.0         0.0         0.0         0.0         0.0         0.0         0.0         0.0         0.0         0.0        0.14E+03
    36  HIS       3.9         26.         9.5         6.1         1.4         0.0         0.0         0.0         21.         27.         0.0         0.0         2.9         2.0         19.         0.0         0.0         0.0         0.0         0.0         0.0         0.0         4.3         0.0        0.13E+03     0.0         0.0         0.0         0.0         0.0         0.0         0.0         0.0         0.0         0.0         0.0         0.0         0.0         0.0        0.25E+03
    37  PRO       1.3         33.         9.3         1.8         1.1         0.0         0.0         0.0         0.0         0.0         0.0         0.0         3.8         10.         5.9        0.55         0.0         0.0         0.0         0.0         0.0         0.0         0.0         0.0         65.         0.0         0.0         0.0         0.0         0.0         0.0         0.0         0.0         0.0         0.0         0.0         0.0         0.0         0.0        0.13E+03
    38  ALA      0.59         8.3         11.         1.0        0.38         0.0         0.0         0.0         0.0         0.0         0.0         0.0         3.4         0.0         0.0         0.0         0.0         0.0         0.0         0.0         0.0         0.0         0.0         0.0        0.26E+03     0.0         0.0         0.0         0.0         0.0         0.0         0.0         0.0         0.0         0.0         0.0         0.0         0.0         0.0        0.28E+03
    39  ALA      0.27         10.         6.9         1.4        0.55         0.0         0.0         0.0         0.0         0.0         0.0         0.0         5.2         0.0         0.0         0.0         0.0         0.0         0.0         0.0         0.0         0.0         0.0         0.0        0.21E+03     0.0         0.0         0.0         0.0         0.0         0.0         0.0         0.0         0.0         0.0         0.0         0.0         0.0         0.0        0.23E+03
    40  PRO       1.3         30.         9.3         1.2        0.35         0.0         0.0         0.0         0.0         0.0         0.0         0.0         3.4         19.         35.         37.         0.0         0.0         0.0         0.0         0.0         0.0         0.0         0.0         56.         0.0         0.0         0.0         0.0         0.0         0.0         0.0         0.0         0.0         0.0         0.0         0.0         0.0         0.0        0.19E+03
    41  THR       1.1         6.7         3.1         4.2        0.55         0.0         0.0         0.0         0.0         0.0         0.0         0.0         1.0         64.         0.0         0.0         0.0         0.0         0.0         0.0         0.0         0.0         0.0         0.0        0.11E+03     0.0         0.0         0.0         0.0         0.0         0.0         0.0         0.0         0.0         0.0         0.0         0.0         0.0         0.0        0.19E+03
    42  LEU       1.8         12.         4.0         5.0        0.72         0.0         0.0         0.0         0.0         0.0         0.0         0.0         1.7         45.         35.         0.0         0.0         0.0         0.0         0.0         0.0         0.0         0.0         0.0         36.         0.0         0.0         0.0         0.0         0.0         0.0         0.0         0.0         0.0         0.0         0.0         0.0         0.0         0.0        0.14E+03
    43  MET       1.6         7.4         5.9         2.9        0.51         0.0         0.0         0.0         18.         37.         0.0         0.0         2.1         38.        0.34E-01    0.96         0.0         0.0         0.0         0.0         0.0         0.0         0.0         0.0         75.         1.7         0.0         0.0         0.0         0.0         0.0         0.0         0.0         0.0         0.0         0.0         0.0         0.0         0.0        0.19E+03
    44  PRO       1.6         25.         7.5         1.4        0.65         0.0         0.0         0.0         0.0         0.0         0.0         0.0         2.3         23.         35.         33.         0.0         0.0         0.0         0.0         0.0         0.0         0.0         0.0         56.         0.0         0.0         0.0         0.0         0.0         0.0         0.0         0.0         0.0         0.0         0.0         0.0         0.0         0.0        0.19E+03
    45  ALA      0.30         5.7         8.4         1.4        0.35         0.0         0.0         0.0         0.0         0.0         0.0         0.0         1.5         0.0         0.0         0.0         0.0         0.0         0.0         0.0         0.0         0.0         0.0         0.0        0.20E+03     0.0         0.0         0.0         0.0         0.0         0.0         0.0         0.0         0.0         0.0         0.0         0.0         0.0         0.0        0.22E+03
    46  VAL      0.15         3.1         12.         1.2        0.15         0.0         0.0         0.0         0.0         0.0         0.0         0.0        0.33        0.28         0.0         0.0         0.0         0.0         0.0         0.0         0.0         0.0         0.0         0.0         63.         0.0         0.0         0.0         0.0         0.0         0.0         0.0         0.0         0.0         0.0         0.0         0.0         0.0         0.0         80.    
    47  ASN      0.62         4.5         20.         1.1        0.10         0.0         0.0         0.0         0.0         0.0         0.0         0.0         1.4         32.         3.2         0.0         0.0         0.0         0.0         0.0         0.0         0.0         0.0         0.0        0.17E+03     0.0         0.0         0.0         0.0         0.0         0.0         0.0         0.0         0.0         0.0         0.0         0.0         0.0         0.0        0.23E+03
    48  TYR       1.3         11.         12.         2.3        0.21         0.0         0.0         0.0         0.0         0.0         0.0         0.0         2.0        0.54        0.77         0.0         0.0         0.0         0.0         0.0         0.0         0.0         0.0         0.0        0.24E+03     0.0         0.0         0.0         0.0         0.0         0.0         0.0         0.0         0.0         0.0         0.0         0.0         0.0         0.0        0.27E+03
    49  ALA      0.72         6.4         12.         1.4         0.0         0.0         0.0         0.0         0.0         0.0         0.0         0.0         2.1         0.0         0.0         0.0         0.0         0.0         0.0         0.0         0.0         0.0         0.0         0.0        0.19E+03     0.0         0.0         0.0         0.0         0.0         0.0         0.0         0.0         0.0         0.0         0.0         0.0         0.0         0.0        0.21E+03
    50  PRO       1.8         23.         7.3        0.65        0.89         0.0         0.0         0.0         0.0         0.0         0.0         0.0         1.4         22.         35.         34.         0.0         0.0         0.0         0.0         0.0         0.0         0.0         0.0         44.         0.0         0.0         0.0         0.0         0.0         0.0         0.0         0.0         0.0         0.0         0.0         0.0         0.0         0.0        0.17E+03
    51  LEU       2.2         14.         15.         4.8        0.80         0.0         0.0         0.0         22.         35.         0.0         0.0         1.7         4.7         44.         0.0         0.0         0.0         0.0         0.0         0.0         0.0         0.0         0.0         64.         4.6         0.0         0.0         0.0         0.0         0.0         0.0         0.0         0.0         0.0         0.0         0.0         0.0         0.0        0.21E+03
    52  ASP      0.78         8.2         21.         1.1         0.0         0.0         0.0         0.0         0.0         0.0         0.0         0.0         1.6         1.3        0.92         0.0         0.0         0.0         0.0         0.0         0.0         0.0         0.0         0.0        0.18E+03     0.0         0.0         0.0         0.0         0.0         0.0         0.0         0.0         0.0         0.0         0.0         0.0         0.0         0.0        0.22E+03
    53  LEU       2.1         23.         14.         4.0         1.0         0.0         0.0         0.0         0.0         0.0         0.0         0.0        0.14         42.         3.3         0.0         0.0         0.0         0.0         0.0         0.0         0.0         0.0         0.0        0.24E+03     0.0         0.0         0.0         0.0         0.0         0.0         0.0         0.0         0.0         0.0         0.0         0.0         0.0         0.0        0.33E+03
    54  PRO       1.4         30.         5.3         1.7        0.68         0.0         0.0         0.0         0.0         0.0         0.0         0.0         3.9         25.         35.         30.         0.0         0.0         0.0         0.0         0.0         0.0         0.0         0.0         47.         0.0         0.0         0.0         0.0         0.0         0.0         0.0         0.0         0.0         0.0         0.0         0.0         0.0         0.0        0.18E+03
    55  GLY      0.52         9.5        0.89        0.29        0.43E-01     0.0         0.0         0.0         0.0         0.0         0.0         0.0         4.0         0.0         0.0         0.0         0.0         0.0         0.0         0.0         0.0         0.0         0.0         0.0         70.         0.0         0.0         0.0         0.0         0.0         0.0         0.0         0.0         0.0         0.0         0.0         0.0         0.0         0.0         86.    
    56  SER      0.37         5.1         8.3         1.2         0.0         0.0         0.0         0.0         0.0         0.0         0.0         0.0         1.8         42.         0.0         0.0         0.0         0.0         0.0         0.0         0.0         0.0         0.0         0.0        0.14E+03     0.0         0.0         0.0         0.0         0.0         0.0         0.0         0.0         0.0         0.0         0.0         0.0         0.0         0.0        0.20E+03
    57  ALA      0.77         6.7         6.9         1.2        0.92E-01     0.0         0.0         0.0         0.0         0.0         0.0         0.0         3.7         0.0         0.0         0.0         0.0         0.0         0.0         0.0         0.0         0.0         0.0         0.0        0.21E+03     0.0         0.0         0.0         0.0         0.0         0.0         0.0         0.0         0.0         0.0         0.0         0.0         0.0         0.0        0.23E+03
    58  GLU      0.57         12.         12.         2.9         0.0         0.0         0.0         0.0         26.         44.         0.0         0.0         5.4         1.1        0.23        0.45         0.0         0.0         0.0         0.0         0.0         0.0         0.0         0.0        0.16E+03     2.9         0.0         0.0         0.0         0.0         0.0         0.0         0.0         0.0         0.0         0.0         0.0         0.0         0.0        0.26E+03
    59  PRO       2.1         31.         6.8         1.7        0.44         0.0         0.0         0.0         0.0         0.0         0.0         0.0         4.5         5.5         3.2         1.4         0.0         0.0         0.0         0.0         0.0         0.0         0.0         0.0        0.10E+03     0.0         0.0         0.0         0.0         0.0         0.0         0.0         0.0         0.0         0.0         0.0         0.0         0.0         0.0        0.16E+03
    60  PRO       1.6         30.         6.6         1.3        0.44         0.0         0.0         0.0         0.0         0.0         0.0         0.0         2.4         24.         35.         32.         0.0         0.0         0.0         0.0         0.0         0.0         0.0         0.0         42.         0.0         0.0         0.0         0.0         0.0         0.0         0.0         0.0         0.0         0.0         0.0         0.0         0.0         0.0        0.18E+03
    61  LYS      0.74         6.5         11.         1.2         0.0         0.0         0.0         0.0         0.0         0.0         0.0         0.0         1.9         39.        0.34         17.        0.26E-01     0.0         0.0         0.0         0.0         0.0         0.0         0.0        0.16E+03     0.0         0.0         0.0         0.0         0.0         0.0         0.0         0.0         0.0         0.0         0.0         0.0         0.0         0.0        0.24E+03
    62  GLN      0.81         3.7         10.         1.2         0.0         0.0         0.0         0.0         0.0         0.0         0.0         0.0         1.0        0.19         37.        0.23         0.0         0.0         0.0         0.0         0.0         0.0         0.0         0.0        0.17E+03     0.0         0.0         0.0         0.0         0.0         0.0         0.0         0.0         0.0         0.0         0.0         0.0         0.0         0.0        0.23E+03
    63  CYS      0.47         3.4         13.        0.84         0.0         0.0         0.0         0.0         0.0         0.0         0.0         0.0         1.8         38.         0.0         0.0         0.0         0.0         0.0         0.0         0.0         0.0         0.0         0.0         50.         0.0         0.0         0.0         0.0         0.0         0.0         0.0         0.0         0.0         0.0         0.0         0.0         0.0         0.0        0.11E+03
    64  HIS       1.3         7.1         13.         2.1         0.0         0.0         0.0         0.0         0.0         0.0         0.0         0.0         1.8        0.22         29.         0.0         0.0         0.0         0.0         0.0         0.0         0.0         0.0         0.0        0.12E+03     0.0         0.0         0.0         0.0         0.0         0.0         0.0         0.0         0.0         0.0         0.0         0.0         0.0         0.0        0.17E+03
    65  PRO      0.61         27.         9.4         1.1        0.10         0.0         0.0         0.0         0.0         0.0         0.0         0.0         1.7         24.         35.         32.         0.0         0.0         0.0         0.0         0.0         0.0         0.0         0.0         29.         0.0         0.0         0.0         0.0         0.0         0.0         0.0         0.0         0.0         0.0         0.0         0.0         0.0         0.0        0.16E+03
    66  CYS       1.1         7.7         13.         3.4        0.10         0.0         0.0         0.0         0.0         0.0         0.0         0.0         1.6         41.         0.0         0.0         0.0         0.0         0.0         0.0         0.0         0.0         0.0         0.0         18.         0.0         0.0         0.0         0.0         0.0         0.0         0.0         0.0         0.0         0.0         0.0         0.0         0.0         0.0         86.    
    67  PRO      0.69         27.         5.1         1.1         0.0         0.0         0.0         0.0         0.0         0.0         0.0         0.0        0.67         24.         35.         32.         0.0         0.0         0.0         0.0         0.0         0.0         0.0         0.0         22.         0.0         0.0         0.0         0.0         0.0         0.0         0.0         0.0         0.0         0.0         0.0         0.0         0.0         0.0        0.15E+03
    68  GLY      0.53         4.2        0.69        0.16         0.0         0.0         0.0         0.0         0.0         0.0         0.0         0.0        0.67         0.0         0.0         0.0         0.0         0.0         0.0         0.0         0.0         0.0         0.0         0.0         82.         0.0         0.0         0.0         0.0         0.0         0.0         0.0         0.0         0.0         0.0         0.0         0.0         0.0         0.0         88.    
    69  VAL      0.52         6.0         8.5         2.2         0.0         0.0         0.0         0.0         0.0         0.0         0.0         0.0        0.57        0.60         0.0         0.0         0.0         0.0         0.0         0.0         0.0         0.0         0.0         0.0         18.         0.0         0.0         0.0         0.0         0.0         0.0         0.0         0.0         0.0         0.0         0.0         0.0         0.0         0.0         36.    
    70  PRO       1.0         27.         7.3         1.1         0.0         0.0         0.0         0.0         0.0         0.0         0.0         0.0         1.1         6.7         3.8        0.84         0.0         0.0         0.0         0.0         0.0         0.0         0.0         0.0         36.         0.0         0.0         0.0         0.0         0.0         0.0         0.0         0.0         0.0         0.0         0.0         0.0         0.0         0.0         85.    
    71  GLN      0.43         4.3         8.1         1.3         0.0         0.0         0.0         0.0         0.0         0.0         0.0         0.0         1.1         46.        0.79         8.7         0.0         0.0         0.0         0.0         0.0         0.0         0.0         0.0        0.19E+03     0.0         0.0         0.0         0.0         0.0         0.0         0.0         0.0         0.0         0.0         0.0         0.0         0.0         0.0        0.26E+03
    72  GLY      0.22         1.1         1.4        0.25         0.0         0.0         0.0         0.0         0.0         0.0         0.0         0.0        0.40         0.0         0.0         0.0         0.0         0.0         0.0         0.0         0.0         0.0         0.0         0.0        0.14E+03     0.0         0.0         0.0         0.0         0.0         0.0         0.0         0.0         0.0         0.0         0.0         0.0         0.0         0.0        0.15E+03
    73  THR      0.38         1.8         9.2         1.3         0.0         0.0         0.0         0.0         0.0         0.0         0.0         0.0        0.68         65.         0.0         0.0         0.0         0.0         0.0         0.0         0.0         0.0         0.0         0.0        0.19E+03     0.0         0.0         0.0         0.0         0.0         0.0         0.0         0.0         0.0         0.0         0.0         0.0         0.0         0.0        0.27E+03
    74  SER      0.43         4.1         9.4         1.5         0.0         0.0         0.0         0.0         0.0         0.0         0.0         0.0         1.5        0.34E-01     0.0         0.0         0.0         0.0         0.0         0.0         0.0         0.0         0.0         0.0        0.14E+03     0.0         0.0         0.0         0.0         0.0         0.0         0.0         0.0         0.0         0.0         0.0         0.0         0.0         0.0        0.16E+03
    75  PRO       1.0         26.         6.9        0.99         0.0         0.0         0.0         0.0         0.0         0.0         0.0         0.0         1.3         6.7         3.8        0.84         0.0         0.0         0.0         0.0         0.0         0.0         0.0         0.0         54.         0.0         0.0         0.0         0.0         0.0         0.0         0.0         0.0         0.0         0.0         0.0         0.0         0.0         0.0        0.10E+03
    76  ALA      0.36         5.6         9.8         1.5         0.0         0.0         0.0         0.0         0.0         0.0         0.0         0.0         1.1         0.0         0.0         0.0         0.0         0.0         0.0         0.0         0.0         0.0         0.0         0.0        0.17E+03     0.0         0.0         0.0         0.0         0.0         0.0         0.0         0.0         0.0         0.0         0.0         0.0         0.0         0.0        0.19E+03
    77  PRO      0.97         26.         7.3        0.93         0.0         0.0         0.0         0.0         0.0         0.0         0.0         0.0         1.8         6.2         3.5         1.0         0.0         0.0         0.0         0.0         0.0         0.0         0.0         0.0         37.         0.0         0.0         0.0         0.0         0.0         0.0         0.0         0.0         0.0         0.0         0.0         0.0         0.0         0.0         85.    
    78  VAL      0.35         4.8         10.         1.7         0.0         0.0         0.0         0.0         0.0         0.0         0.0         0.0         1.2        0.25         0.0         0.0         0.0         0.0         0.0         0.0         0.0         0.0         0.0         0.0         4.3         0.0         0.0         0.0         0.0         0.0         0.0         0.0         0.0         0.0         0.0         0.0         0.0         0.0         0.0         23.    
    79  PRO       1.0         27.         8.3         1.7         0.0         0.0         0.0         0.0         0.0         0.0         0.0         0.0         1.3         7.0         4.0        0.82         0.0         0.0         0.0         0.0         0.0         0.0         0.0         0.0         41.         0.0         0.0         0.0         0.0         0.0         0.0         0.0         0.0         0.0         0.0         0.0         0.0         0.0         0.0         92.    
    80  TYR      0.93         8.1         11.         2.3         0.0         0.0         0.0         0.0         0.0         0.0         0.0         0.0         1.8         49.        0.66         0.0         0.0         0.0         0.0         0.0         0.0         0.0         0.0         0.0        0.21E+03     0.0         0.0         0.0         0.0         0.0         0.0         0.0         0.0         0.0         0.0         0.0         0.0         0.0         0.0        0.28E+03
    81  GLY      0.46         3.0         1.3        0.21         0.0         0.0         0.0         0.0         0.0         0.0         0.0         0.0         1.4         0.0         0.0         0.0         0.0         0.0         0.0         0.0         0.0         0.0         0.0         0.0        0.14E+03     0.0         0.0         0.0         0.0         0.0         0.0         0.0         0.0         0.0         0.0         0.0         0.0         0.0         0.0        0.15E+03
    82  TYR      0.76         7.6         12.         1.3        0.46E-01     0.0         0.0         0.0         0.0         0.0         0.0         0.0         1.0         49.        0.78         0.0         0.0         0.0         0.0         0.0         0.0         0.0         0.0         0.0        0.24E+03     0.0         0.0         0.0         0.0         0.0         0.0         0.0         0.0         0.0         0.0         0.0         0.0         0.0         0.0        0.31E+03
    83  PHE      0.59         7.2         10.         1.7        0.46E-01     0.0         0.0         0.0         0.0         0.0         0.0         0.0        0.61         45.        0.32         0.0         0.0         0.0         0.0         0.0         0.0         0.0         0.0         0.0        0.22E+03     0.0         0.0         0.0         0.0         0.0         0.0         0.0         0.0         0.0         0.0         0.0         0.0         0.0         0.0        0.29E+03
    84  GLY      0.28        0.57         0.0        0.20         0.0         0.0         0.0         0.0         0.0         0.0         0.0         0.0        0.51         0.0         0.0         0.0         0.0         0.0         0.0         0.0         0.0         0.0         0.0         0.0        0.12E+03     0.0         0.0         0.0         0.0         0.0         0.0         0.0         0.0         0.0         0.0         0.0         0.0         0.0         0.0        0.12E+03
    85  GLY      0.33        0.66         0.0        0.65E-01     0.0         0.0         0.0         0.0         0.0         0.0         0.0         0.0        0.57         0.0         0.0         0.0         0.0         0.0         0.0         0.0         0.0         0.0         0.0         0.0        0.10E+03     0.0         0.0         0.0         0.0         0.0         0.0         0.0         0.0         0.0         0.0         0.0         0.0         0.0         0.0        0.10E+03
    86  GLY      0.34         1.3         1.1        0.14E-01     0.0         0.0         0.0         0.0         0.0         0.0         0.0         0.0        0.54         0.0         0.0         0.0         0.0         0.0         0.0         0.0         0.0         0.0         0.0         0.0        0.13E+03     0.0         0.0         0.0         0.0         0.0         0.0         0.0         0.0         0.0         0.0         0.0         0.0         0.0         0.0        0.13E+03
    87  TYR      0.88         6.3         12.         2.9        0.80E-01     0.0         0.0         0.0         0.0         0.0         0.0         0.0        0.30         48.        0.93         0.0         0.0         0.0         0.0         0.0         0.0         0.0         0.0         0.0        0.24E+03     0.0         0.0         0.0         0.0         0.0         0.0         0.0         0.0         0.0         0.0         0.0         0.0         0.0         0.0        0.32E+03
    88  TYR       1.1         7.0         12.         2.0        0.57E-01     0.0         0.0         0.0         0.0         0.0         0.0         0.0        0.16         48.        0.68         0.0         0.0         0.0         0.0         0.0         0.0         0.0         0.0         0.0        0.24E+03     0.0         0.0         0.0         0.0         0.0         0.0         0.0         0.0         0.0         0.0         0.0         0.0         0.0         0.0        0.31E+03
    89  SER      0.78         3.8         9.9        0.86        0.11         0.0         0.0         0.0         0.0         0.0         0.0         0.0         1.0         42.         0.0         0.0         0.0         0.0         0.0         0.0         0.0         0.0         0.0         0.0        0.14E+03     0.0         0.0         0.0         0.0         0.0         0.0         0.0         0.0         0.0         0.0         0.0         0.0         0.0         0.0        0.20E+03
    90  CYS      0.62         3.4         10.        0.81        0.26E-01     0.0         0.0         0.0         0.0         0.0         0.0         0.0         1.2        0.21         0.0         0.0         0.0         0.0         0.0         0.0         0.0         0.0         0.0         0.0         52.         0.0         0.0         0.0         0.0         0.0         0.0         0.0         0.0         0.0         0.0         0.0         0.0         0.0         0.0         68.    
    91  ARG      0.65         2.7         12.         1.1         0.0         0.0         0.0         0.0         0.0         0.0         0.0         0.0         1.1         39.        0.11         33.         25.         0.0         0.0         0.0         0.0         0.0         0.0         0.0        0.19E+03     0.0         0.0         0.0         0.0         0.0         0.0         0.0         0.0         0.0         0.0         0.0         0.0         0.0         0.0        0.30E+03
    92  VAL      0.76         2.4         12.         1.3         0.0         0.0         0.0         0.0         0.0         0.0         0.0         0.0         1.4         58.         0.0         0.0         0.0         0.0         0.0         0.0         0.0         0.0         0.0         0.0         55.         0.0         0.0         0.0         0.0         0.0         0.0         0.0         0.0         0.0         0.0         0.0         0.0         0.0         0.0        0.13E+03
    93  SER      0.64         2.7         12.         1.2         0.0         0.0         0.0         0.0         0.0         0.0         0.0         0.0         1.5         37.         0.0         0.0         0.0         0.0         0.0         0.0         0.0         0.0         0.0         0.0        0.15E+03     0.0         0.0         0.0         0.0         0.0         0.0         0.0         0.0         0.0         0.0         0.0         0.0         0.0         0.0        0.21E+03
    94  ARG       1.2         3.4         12.         1.7        0.25         0.0         0.0         0.0         0.0         0.0         0.0         0.0         1.5         39.         28.         34.         24.         0.0         0.0         0.0         0.0         0.0         0.0         0.0        0.23E+03     0.0         0.0         0.0         0.0         0.0         0.0         0.0         0.0         0.0         0.0         0.0         0.0         0.0         0.0        0.38E+03
    95  SER      0.69         2.3         12.         1.2         0.0         0.0         0.0         0.0         0.0         0.0         0.0         0.0         1.3         38.         0.0         0.0         0.0         0.0         0.0         0.0         0.0         0.0         0.0         0.0        0.17E+03     0.0         0.0         0.0         0.0         0.0         0.0         0.0         0.0         0.0         0.0         0.0         0.0         0.0         0.0        0.23E+03
    96  SER      0.72         2.0         12.         1.2         0.0         0.0         0.0         0.0         0.0         0.0         0.0         0.0         1.3        0.16         0.0         0.0         0.0         0.0         0.0         0.0         0.0         0.0         0.0         0.0        0.17E+03     0.0         0.0         0.0         0.0         0.0         0.0         0.0         0.0         0.0         0.0         0.0         0.0         0.0         0.0        0.19E+03
    97  LEU       1.5         7.9         11.         5.2        0.50         0.0         0.0         0.0         0.0         0.0         0.0         0.0         1.2         45.         35.         0.0         0.0         0.0         0.0         0.0         0.0         0.0         0.0         0.0        0.23E+03     0.0         0.0         0.0         0.0         0.0         0.0         0.0         0.0         0.0         0.0         0.0         0.0         0.0         0.0        0.33E+03
    98  LYS      0.77         5.5         11.         1.7         0.0         0.0         0.0         0.0         0.0         0.0         0.0         0.0         1.4        0.95E-01     50.         16.        0.26E-01     0.0         0.0         0.0         0.0         0.0         0.0         0.0        0.16E+03     0.0         0.0         0.0         0.0         0.0         0.0         0.0         0.0         0.0         0.0         0.0         0.0         0.0         0.0        0.25E+03
    99  PRO       1.4         26.         7.7        0.94         0.0         0.0         0.0         0.0         0.0         0.0         0.0         0.0         1.5         6.0         3.4         1.2         0.0         0.0         0.0         0.0         0.0         0.0         0.0         0.0         31.         0.0         0.0         0.0         0.0         0.0         0.0         0.0         0.0         0.0         0.0         0.0         0.0         0.0         0.0         80.    
   100  CYS      0.84         2.6         11.         1.0         0.0         0.0         0.0         0.0         0.0         0.0         0.0         0.0         1.2         42.         0.0         0.0         0.0         0.0         0.0         0.0         0.0         0.0         0.0         0.0         40.         0.0         0.0         0.0         0.0         0.0         0.0         0.0         0.0         0.0         0.0         0.0         0.0         0.0         0.0         99.    
   101  ALA      0.81         2.1         12.         1.1         0.0         0.0         0.0         0.0         0.0         0.0         0.0         0.0        0.99         0.0         0.0         0.0         0.0         0.0         0.0         0.0         0.0         0.0         0.0         0.0        0.24E+03     0.0         0.0         0.0         0.0         0.0         0.0         0.0         0.0         0.0         0.0         0.0         0.0         0.0         0.0        0.26E+03
   102  GLN      0.89         2.4         11.         1.4         0.0         0.0         0.0         0.0         0.0         0.0         0.0         0.0         1.1         45.        0.26         10.         0.0         0.0         0.0         0.0         0.0         0.0         0.0         0.0        0.26E+03     0.0         0.0         0.0         0.0         0.0         0.0         0.0         0.0         0.0         0.0         0.0         0.0         0.0         0.0        0.33E+03
   103  ALA      0.81         2.2         12.         1.1         0.0         0.0         0.0         0.0         0.0         0.0         0.0         0.0        0.96         0.0         0.0         0.0         0.0         0.0         0.0         0.0         0.0         0.0         0.0         0.0        0.28E+03     0.0         0.0         0.0         0.0         0.0         0.0         0.0         0.0         0.0         0.0         0.0         0.0         0.0         0.0        0.29E+03
   104  ALA      0.84         2.1         11.         1.1         0.0         0.0         0.0         0.0         0.0         0.0         0.0         0.0        0.90         0.0         0.0         0.0         0.0         0.0         0.0         0.0         0.0         0.0         0.0         0.0        0.27E+03     0.0         0.0         0.0         0.0         0.0         0.0         0.0         0.0         0.0         0.0         0.0         0.0         0.0         0.0        0.29E+03
   105  THR      0.83         2.3         9.7         1.6         0.0         0.0         0.0         0.0         0.0         0.0         0.0         0.0        0.82        0.17         0.0         0.0         0.0         0.0         0.0         0.0         0.0         0.0         0.0         0.0        0.23E+03     0.0         0.0         0.0         0.0         0.0         0.0         0.0         0.0         0.0         0.0         0.0         0.0         0.0         0.0        0.25E+03
   106  LEU      0.86         6.8         10.         4.1         0.0         0.0         0.0         0.0         0.0         0.0         0.0         0.0        0.92        0.56E-01    0.33E-01     0.0         0.0         0.0         0.0         0.0         0.0         0.0         0.0         0.0        0.24E+03     0.0         0.0         0.0         0.0         0.0         0.0         0.0         0.0         0.0         0.0         0.0         0.0         0.0         0.0        0.26E+03
   107  ALA      0.73         1.9         11.         1.0         0.0         0.0         0.0         0.0         0.0         0.0         0.0         0.0         1.1         0.0         0.0         0.0         0.0         0.0         0.0         0.0         0.0         0.0         0.0         0.0        0.27E+03     0.0         0.0         0.0         0.0         0.0         0.0         0.0         0.0         0.0         0.0         0.0         0.0         0.0         0.0        0.29E+03
   108  ALA      0.75         2.0         11.         1.0         0.0         0.0         0.0         0.0         0.0         0.0         0.0         0.0        0.88         0.0         0.0         0.0         0.0         0.0         0.0         0.0         0.0         0.0         0.0         0.0        0.28E+03     0.0         0.0         0.0         0.0         0.0         0.0         0.0         0.0         0.0         0.0         0.0         0.0         0.0         0.0        0.29E+03
   109  TYR       1.3         9.2         12.         4.2        0.15         0.0         0.0         0.0         0.0         0.0         0.0         0.0        0.83         45.         2.9         0.0         0.0         0.0         0.0         0.0         0.0         0.0         0.0         0.0        0.23E+03     0.0         0.0         0.0         0.0         0.0         0.0         0.0         0.0         0.0         0.0         0.0         0.0         0.0         0.0        0.30E+03
   110  PRO       1.6         28.         7.5         1.3        0.15         0.0         0.0         0.0         0.0         0.0         0.0         0.0        0.80         6.6         3.7        0.90         0.0         0.0         0.0         0.0         0.0         0.0         0.0         0.0         72.         0.0         0.0         0.0         0.0         0.0         0.0         0.0         0.0         0.0         0.0         0.0         0.0         0.0         0.0        0.12E+03
   111  ALA      0.66         2.7         8.6        0.93         0.0         0.0         0.0         0.0         0.0         0.0         0.0         0.0        0.54         0.0         0.0         0.0         0.0         0.0         0.0         0.0         0.0         0.0         0.0         0.0        0.22E+03     0.0         0.0         0.0         0.0         0.0         0.0         0.0         0.0         0.0         0.0         0.0         0.0         0.0         0.0        0.23E+03
   112  GLU      0.55         3.0         9.6         1.3         0.0         0.0         0.0         0.0         0.0         0.0         0.0         0.0        0.18         38.         33.         24.         0.0         0.0         0.0         0.0         0.0         0.0         0.0         0.0        0.15E+03     0.0         0.0         0.0         0.0         0.0         0.0         0.0         0.0         0.0         0.0         0.0         0.0         0.0         0.0        0.26E+03
   113  THR       2.1         19.         4.7         1.9        0.93         0.0         0.0         0.0         0.0         0.0         0.0         0.0         3.0         70.         0.0         0.0         0.0         0.0         0.0         0.0         0.0         0.0         0.0         0.0         28.         0.0         0.0         0.0         0.0         0.0         0.0         0.0         0.0         0.0         0.0         0.0         0.0         0.0         0.0        0.13E+03
   114  PRO       1.5         35.         7.3         2.1        0.93         0.0         0.0         0.0         0.0         0.0         0.0         0.0         3.9        0.71E-01    0.85         4.9         0.0         0.0         0.0         0.0         0.0         0.0         0.0         0.0         32.         0.0         0.0         0.0         0.0         0.0         0.0         0.0         0.0         0.0         0.0         0.0         0.0         0.0         0.0         89.    
   115  THR      0.58         4.9         9.6         1.2         0.0         0.0         0.0         0.0         0.0         0.0         0.0         0.0        0.95         66.         0.0         0.0         0.0         0.0         0.0         0.0         0.0         0.0         0.0         0.0        0.19E+03     0.0         0.0         0.0         0.0         0.0         0.0         0.0         0.0         0.0         0.0         0.0         0.0         0.0         0.0        0.28E+03
   116  ALA      0.62         2.5         9.0         1.1         0.0         0.0         0.0         0.0         0.0         0.0         0.0         0.0        0.66         0.0         0.0         0.0         0.0         0.0         0.0         0.0         0.0         0.0         0.0         0.0        0.24E+03     0.0         0.0         0.0         0.0         0.0         0.0         0.0         0.0         0.0         0.0         0.0         0.0         0.0         0.0        0.26E+03
   117  GLY      0.64        0.95         1.4        0.25         0.0         0.0         0.0         0.0         0.0         0.0         0.0         0.0        0.90         0.0         0.0         0.0         0.0         0.0         0.0         0.0         0.0         0.0         0.0         0.0        0.14E+03     0.0         0.0         0.0         0.0         0.0         0.0         0.0         0.0         0.0         0.0         0.0         0.0         0.0         0.0        0.14E+03
   118  GLU      0.71         1.8         10.        0.93         0.0         0.0         0.0         0.0         0.0         0.0         0.0         0.0        0.56         39.         33.         24.         0.0         0.0         0.0         0.0         0.0         0.0         0.0         0.0        0.21E+03     0.0         0.0         0.0         0.0         0.0         0.0         0.0         0.0         0.0         0.0         0.0         0.0         0.0         0.0        0.32E+03
   119  GLU      0.74         2.3         9.8         1.0         0.0         0.0         0.0         0.0         0.0         0.0         0.0         0.0        0.98        0.15        0.31         24.         0.0         0.0         0.0         0.0         0.0         0.0         0.0         0.0        0.22E+03     0.0         0.0         0.0         0.0         0.0         0.0         0.0         0.0         0.0         0.0         0.0         0.0         0.0         0.0        0.26E+03
   120  TYR       1.3         9.4         13.         2.5        0.12         0.0         0.0         0.0         0.0         0.0         0.0         0.0         2.0         49.         1.9         0.0         0.0         0.0         0.0         0.0         0.0         0.0         0.0         0.0        0.19E+03     0.0         0.0         0.0         0.0         0.0         0.0         0.0         0.0         0.0         0.0         0.0         0.0         0.0         0.0        0.27E+03
   121  PRO       1.1         30.         9.3         2.4        0.21         0.0         0.0         0.0         0.0         0.0         0.0         0.0         1.5        0.72        0.78         5.8         0.0         0.0         0.0         0.0         0.0         0.0         0.0         0.0        0.12E+03     0.0         0.0         0.0         0.0         0.0         0.0         0.0         0.0         0.0         0.0         0.0         0.0         0.0         0.0        0.17E+03
   122  SER      0.89         4.5         14.         2.2        0.24         0.0         0.0         0.0         0.0         0.0         0.0         0.0        0.72         42.         0.0         0.0         0.0         0.0         0.0         0.0         0.0         0.0         0.0         0.0        0.13E+03     0.0         0.0         0.0         0.0         0.0         0.0         0.0         0.0         0.0         0.0         0.0         0.0         0.0         0.0        0.19E+03
   123  ARG      0.83         4.5         11.         1.4        0.73E-01     0.0         0.0         0.0         0.0         0.0         0.0         0.0        0.86         35.         20.        0.23E-01     26.         0.0         0.0         0.0         0.0         0.0         0.0         0.0        0.14E+03     0.0         0.0         0.0         0.0         0.0         0.0         0.0         0.0         0.0         0.0         0.0         0.0         0.0         0.0        0.24E+03
   124  PRO      0.76         25.         6.8        0.51        0.73E-01     0.0         0.0         0.0         0.0         0.0         0.0         0.0         1.2         24.         35.         32.         0.0         0.0         0.0         0.0         0.0         0.0         0.0         0.0         56.         0.0         0.0         0.0         0.0         0.0         0.0         0.0         0.0         0.0         0.0         0.0         0.0         0.0         0.0        0.18E+03
   125  THR      0.59         2.7         10.         1.4         0.0         0.0         0.0         0.0         0.0         0.0         0.0         0.0         1.1        0.13         0.0         0.0         0.0         0.0         0.0         0.0         0.0         0.0         0.0         0.0        0.20E+03     0.0         0.0         0.0         0.0         0.0         0.0         0.0         0.0         0.0         0.0         0.0         0.0         0.0         0.0        0.21E+03
   126  GLU      0.70         2.3         11.         1.1         0.0         0.0         0.0         0.0         0.0         0.0         0.0         0.0         1.1        0.91E-01    0.23         24.         0.0         0.0         0.0         0.0         0.0         0.0         0.0         0.0        0.24E+03     0.0         0.0         0.0         0.0         0.0         0.0         0.0         0.0         0.0         0.0         0.0         0.0         0.0         0.0        0.28E+03
   127  PHE       1.5         6.3         13.         1.8         0.0         0.0         0.0         0.0         0.0         0.0         0.0         0.0         1.3         45.        0.60E-01     0.0         0.0         0.0         0.0         0.0         0.0         0.0         0.0         0.0        0.25E+03     0.0         0.0         0.0         0.0         0.0         0.0         0.0         0.0         0.0         0.0         0.0         0.0         0.0         0.0        0.31E+03
   128  ALA      0.78         2.3         11.         1.1         0.0         0.0         0.0         0.0         0.0         0.0         0.0         0.0         1.3         0.0         0.0         0.0         0.0         0.0         0.0         0.0         0.0         0.0         0.0         0.0        0.27E+03     0.0         0.0         0.0         0.0         0.0         0.0         0.0         0.0         0.0         0.0         0.0         0.0         0.0         0.0        0.29E+03
   129  PHE       1.4         6.3         12.         1.5         0.0         0.0         0.0         0.0         0.0         0.0         0.0         0.0         1.0         45.        0.36         0.0         0.0         0.0         0.0         0.0         0.0         0.0         0.0         0.0        0.24E+03     0.0         0.0         0.0         0.0         0.0         0.0         0.0         0.0         0.0         0.0         0.0         0.0         0.0         0.0        0.31E+03
   130  TYR       1.0         10.         13.         4.4        0.13         0.0         0.0         0.0         0.0         0.0         0.0         0.0        0.97         49.         2.7         0.0         0.0         0.0         0.0         0.0         0.0         0.0         0.0         0.0        0.18E+03     0.0         0.0         0.0         0.0         0.0         0.0         0.0         0.0         0.0         0.0         0.0         0.0         0.0         0.0        0.26E+03
   131  PRO       1.2         26.         6.3        0.56        0.13         0.0         0.0         0.0         0.0         0.0         0.0         0.0         1.3         5.9         3.4         1.2         0.0         0.0         0.0         0.0         0.0         0.0         0.0         0.0         48.         0.0         0.0         0.0         0.0         0.0         0.0         0.0         0.0         0.0         0.0         0.0         0.0         0.0         0.0         94.    
   132  GLY      0.65         1.5         1.1        0.41E-01     0.0         0.0         0.0         0.0         0.0         0.0         0.0         0.0        0.72         0.0         0.0         0.0         0.0         0.0         0.0         0.0         0.0         0.0         0.0         0.0        0.11E+03     0.0         0.0         0.0         0.0         0.0         0.0         0.0         0.0         0.0         0.0         0.0         0.0         0.0         0.0        0.12E+03
   133  TYR       1.2         10.         13.         4.2        0.13         0.0         0.0         0.0         0.0         0.0         0.0         0.0        0.16         49.         3.0         0.0         0.0         0.0         0.0         0.0         0.0         0.0         0.0         0.0        0.18E+03     0.0         0.0         0.0         0.0         0.0         0.0         0.0         0.0         0.0         0.0         0.0         0.0         0.0         0.0        0.26E+03
   134  PRO       1.5         27.         6.4        0.80        0.13         0.0         0.0         0.0         0.0         0.0         0.0         0.0        0.44         6.3         3.6        0.99         0.0         0.0         0.0         0.0         0.0         0.0         0.0         0.0         49.         0.0         0.0         0.0         0.0         0.0         0.0         0.0         0.0         0.0         0.0         0.0         0.0         0.0         0.0         96.    
   135  GLY      0.75         1.5         1.2        0.43E-01     0.0         0.0         0.0         0.0         0.0         0.0         0.0         0.0        0.49         0.0         0.0         0.0         0.0         0.0         0.0         0.0         0.0         0.0         0.0         0.0        0.11E+03     0.0         0.0         0.0         0.0         0.0         0.0         0.0         0.0         0.0         0.0         0.0         0.0         0.0         0.0        0.12E+03
   136  THR      0.81         1.9         9.5         1.3        0.80E-02     0.0         0.0         0.0         0.0         0.0         0.0         0.0        0.26        0.91E-01     0.0         0.0         0.0         0.0         0.0         0.0         0.0         0.0         0.0         0.0        0.21E+03     0.0         0.0         0.0         0.0         0.0         0.0         0.0         0.0         0.0         0.0         0.0         0.0         0.0         0.0        0.22E+03
   137  TYR       1.2         6.5         12.         1.8        0.31E-01     0.0         0.0         0.0         0.0         0.0         0.0         0.0        0.59         49.        0.77         0.0         0.0         0.0         0.0         0.0         0.0         0.0         0.0         0.0        0.25E+03     0.0         0.0         0.0         0.0         0.0         0.0         0.0         0.0         0.0         0.0         0.0         0.0         0.0         0.0        0.32E+03
   138  GLN       1.2         4.3         10.         1.2        0.23E-01     0.0         0.0         0.0         0.0         0.0         0.0         0.0        0.65         40.         39.         10.         0.0         0.0         0.0         0.0         0.0         0.0         0.0         0.0        0.18E+03     0.0         0.0         0.0         0.0         0.0         0.0         0.0         0.0         0.0         0.0         0.0         0.0         0.0         0.0        0.28E+03
   139  PRO      0.99         25.         7.0        0.72         0.0         0.0         0.0         0.0         0.0         0.0         0.0         0.0         1.2         24.         35.         32.         0.0         0.0         0.0         0.0         0.0         0.0         0.0         0.0         65.         0.0         0.0         0.0         0.0         0.0         0.0         0.0         0.0         0.0         0.0         0.0         0.0         0.0         0.0        0.19E+03
   140  MET      0.92         3.6         11.        0.97         0.0         0.0         0.0         0.0         0.0         0.0         0.0         0.0         1.2         40.         33.         38.         0.0         0.0         0.0         0.0         0.0         0.0         0.0         0.0        0.24E+03     0.0         0.0         0.0         0.0         0.0         0.0         0.0         0.0         0.0         0.0         0.0         0.0         0.0         0.0        0.37E+03
   141  ALA      0.93         2.8         11.         1.2         0.0         0.0         0.0         0.0         0.0         0.0         0.0         0.0        0.95         0.0         0.0         0.0         0.0         0.0         0.0         0.0         0.0         0.0         0.0         0.0        0.26E+03     0.0         0.0         0.0         0.0         0.0         0.0         0.0         0.0         0.0         0.0         0.0         0.0         0.0         0.0        0.28E+03
   142  SER      0.78         2.3         11.         1.2         0.0         0.0         0.0         0.0         0.0         0.0         0.0         0.0         1.0         37.         0.0         0.0         0.0         0.0         0.0         0.0         0.0         0.0         0.0         0.0        0.19E+03     0.0         0.0         0.0         0.0         0.0         0.0         0.0         0.0         0.0         0.0         0.0         0.0         0.0         0.0        0.24E+03
   143  TYR       1.1         6.7         13.         3.2         0.0         0.0         0.0         0.0         0.0         0.0         0.0         0.0         1.0         49.        0.38         0.0         0.0         0.0         0.0         0.0         0.0         0.0         0.0         0.0        0.24E+03     0.0         0.0         0.0         0.0         0.0         0.0         0.0         0.0         0.0         0.0         0.0         0.0         0.0         0.0        0.32E+03
   144  LEU       1.3         7.0         11.         4.4         0.0         0.0         0.0         0.0         0.0         0.0         0.0         0.0         1.3         45.         38.         0.0         0.0         0.0         0.0         0.0         0.0         0.0         0.0         0.0        0.19E+03     0.0         0.0         0.0         0.0         0.0         0.0         0.0         0.0         0.0         0.0         0.0         0.0         0.0         0.0        0.30E+03
   145  ASP       1.1         3.2         12.         2.1        0.16         0.0         0.0         0.0         0.0         0.0         0.0         0.0         1.1         50.         2.4         0.0         0.0         0.0         0.0         0.0         0.0         0.0         0.0         0.0        0.14E+03     0.0         0.0         0.0         0.0         0.0         0.0         0.0         0.0         0.0         0.0         0.0         0.0         0.0         0.0        0.21E+03
   146  VAL      0.84         2.5         11.         1.4         0.0         0.0         0.0         0.0         0.0         0.0         0.0         0.0         1.3        0.90E-01     0.0         0.0         0.0         0.0         0.0         0.0         0.0         0.0         0.0         0.0         42.         0.0         0.0         0.0         0.0         0.0         0.0         0.0         0.0         0.0         0.0         0.0         0.0         0.0         0.0         60.    
   147  SER      0.87         2.1         12.         1.1         0.0         0.0         0.0         0.0         0.0         0.0         0.0         0.0         1.4        0.15         0.0         0.0         0.0         0.0         0.0         0.0         0.0         0.0         0.0         0.0        0.12E+03     0.0         0.0         0.0         0.0         0.0         0.0         0.0         0.0         0.0         0.0         0.0         0.0         0.0         0.0        0.14E+03
   148  VAL      0.85         2.5         12.         1.6         0.0         0.0         0.0         0.0         0.0         0.0         0.0         0.0         1.5         54.         0.0         0.0         0.0         0.0         0.0         0.0         0.0         0.0         0.0         0.0         25.         0.0         0.0         0.0         0.0         0.0         0.0         0.0         0.0         0.0         0.0         0.0         0.0         0.0         0.0         98.    
   149  VAL      0.86         2.3         12.         1.3         0.0         0.0         0.0         0.0         0.0         0.0         0.0         0.0         1.4        0.16         0.0         0.0         0.0         0.0         0.0         0.0         0.0         0.0         0.0         0.0         36.         0.0         0.0         0.0         0.0         0.0         0.0         0.0         0.0         0.0         0.0         0.0         0.0         0.0         0.0         54.    
   150  GLN      0.93         2.7         12.         1.3         0.0         0.0         0.0         0.0         0.0         0.0         0.0         0.0         1.4         40.         39.        0.79E-01     0.0         0.0         0.0         0.0         0.0         0.0         0.0         0.0        0.22E+03     0.0         0.0         0.0         0.0         0.0         0.0         0.0         0.0         0.0         0.0         0.0         0.0         0.0         0.0        0.32E+03
   151  THR       1.1         2.2         11.         1.5         0.0         0.0         0.0         0.0         0.0         0.0         0.0         0.0        0.86         70.         0.0         0.0         0.0         0.0         0.0         0.0         0.0         0.0         0.0         0.0        0.23E+03     0.0         0.0         0.0         0.0         0.0         0.0         0.0         0.0         0.0         0.0         0.0         0.0         0.0         0.0        0.32E+03
   152  LEU       1.3         7.3         9.0         4.3         0.0         0.0         0.0         0.0         0.0         0.0         0.0         0.0         1.2         45.         38.         0.0         0.0         0.0         0.0         0.0         0.0         0.0         0.0         0.0        0.22E+03     0.0         0.0         0.0         0.0         0.0         0.0         0.0         0.0         0.0         0.0         0.0         0.0         0.0         0.0        0.32E+03
   153  GLY      0.80         1.8         1.8        0.22         0.0         0.0         0.0         0.0         0.0         0.0         0.0         0.0         1.6         0.0         0.0         0.0         0.0         0.0         0.0         0.0         0.0         0.0         0.0         0.0        0.14E+03     0.0         0.0         0.0         0.0         0.0         0.0         0.0         0.0         0.0         0.0         0.0         0.0         0.0         0.0        0.14E+03
   154  ALA      0.81         5.5         12.         1.1         0.0         0.0         0.0         0.0         0.0         0.0         0.0         0.0         1.5         0.0         0.0         0.0         0.0         0.0         0.0         0.0         0.0         0.0         0.0         0.0        0.23E+03     0.0         0.0         0.0         0.0         0.0         0.0         0.0         0.0         0.0         0.0         0.0         0.0         0.0         0.0        0.25E+03
   155  PRO      0.99         24.         5.5         1.0         0.0         0.0         0.0         0.0         0.0         0.0         0.0         0.0         2.0         23.         35.         33.         0.0         0.0         0.0         0.0         0.0         0.0         0.0         0.0         60.         0.0         0.0         0.0         0.0         0.0         0.0         0.0         0.0         0.0         0.0         0.0         0.0         0.0         0.0        0.18E+03
   156  GLY      0.80         1.8         1.4        0.87E-01     0.0         0.0         0.0         0.0         0.0         0.0         0.0         0.0         1.0         0.0         0.0         0.0         0.0         0.0         0.0         0.0         0.0         0.0         0.0         0.0        0.11E+03     0.0         0.0         0.0         0.0         0.0         0.0         0.0         0.0         0.0         0.0         0.0         0.0         0.0         0.0        0.12E+03
   157  GLU      0.89         5.0         11.         1.5         0.0         0.0         0.0         0.0         0.0         0.0         0.0         0.0        0.87         38.        0.35         24.         0.0         0.0         0.0         0.0         0.0         0.0         0.0         0.0        0.19E+03     0.0         0.0         0.0         0.0         0.0         0.0         0.0         0.0         0.0         0.0         0.0         0.0         0.0         0.0        0.28E+03
   158  PRO      0.94         25.         6.7        0.95         0.0         0.0         0.0         0.0         0.0         0.0         0.0         0.0         1.3         24.         35.         32.         0.0         0.0         0.0         0.0         0.0         0.0         0.0         0.0         66.         0.0         0.0         0.0         0.0         0.0         0.0         0.0         0.0         0.0         0.0         0.0         0.0         0.0         0.0        0.19E+03
   159  ARG       1.0         3.0         9.9         1.2         0.0         0.0         0.0         0.0         0.0         0.0         0.0         0.0        0.93         35.        0.34E-01    0.18E-01     23.         0.0         0.0         0.0         0.0         0.0         0.0         0.0        0.20E+03     0.0         0.0         0.0         0.0         0.0         0.0         0.0         0.0         0.0         0.0         0.0         0.0         0.0         0.0        0.27E+03
   160  HIS       1.6         5.5         11.         1.1         0.0         0.0         0.0         0.0         0.0         0.0         0.0         0.0        0.59         38.         31.         0.0         0.0         0.0         0.0         0.0         0.0         0.0         0.0         0.0        0.17E+03     0.0         0.0         0.0         0.0         0.0         0.0         0.0         0.0         0.0         0.0         0.0         0.0         0.0         0.0        0.26E+03
   161  ASP       1.1         3.5         11.         1.3        0.83E-01     0.0         0.0         0.0         0.0         0.0         0.0         0.0        0.85         37.         1.8         0.0         0.0         0.0         0.0         0.0         0.0         0.0         0.0         0.0        0.15E+03     0.0         0.0         0.0         0.0         0.0         0.0         0.0         0.0         0.0         0.0         0.0         0.0         0.0         0.0        0.21E+03
   162  SER      0.81         2.1         10.         1.1        0.83E-01     0.0         0.0         0.0         0.0         0.0         0.0         0.0        0.87         42.         0.0         0.0         0.0         0.0         0.0         0.0         0.0         0.0         0.0         0.0        0.11E+03     0.0         0.0         0.0         0.0         0.0         0.0         0.0         0.0         0.0         0.0         0.0         0.0         0.0         0.0        0.17E+03
   163  LEU       1.9         11.         11.         4.4        0.72         0.0         0.0         0.0         0.0         0.0         0.0         0.0        0.88         42.        0.86E-01     0.0         0.0         0.0         0.0         0.0         0.0         0.0         0.0         0.0        0.17E+03     0.0         0.0         0.0         0.0         0.0         0.0         0.0         0.0         0.0         0.0         0.0         0.0         0.0         0.0        0.25E+03
   164  LEU       1.1         9.2         11.         4.5        0.15         0.0         0.0         0.0         0.0         0.0         0.0         0.0         1.2         46.         38.         0.0         0.0         0.0         0.0         0.0         0.0         0.0         0.0         0.0        0.16E+03     0.0         0.0         0.0         0.0         0.0         0.0         0.0         0.0         0.0         0.0         0.0         0.0         0.0         0.0        0.27E+03
   165  PRO       1.4         27.         7.8        0.99         0.0         0.0         0.0         0.0         0.0         0.0         0.0         0.0         1.6         6.0         3.4         1.1         0.0         0.0         0.0         0.0         0.0         0.0         0.0         0.0         31.         0.0         0.0         0.0         0.0         0.0         0.0         0.0         0.0         0.0         0.0         0.0         0.0         0.0         0.0         80.    
   166  VAL      0.80         2.7         11.         1.3         0.0         0.0         0.0         0.0         0.0         0.0         0.0         0.0         1.3         58.         0.0         0.0         0.0         0.0         0.0         0.0         0.0         0.0         0.0         0.0         24.         0.0         0.0         0.0         0.0         0.0         0.0         0.0         0.0         0.0         0.0         0.0         0.0         0.0         0.0        0.10E+03
   167  ASP      0.88         3.6         13.         1.7        0.39E-01     0.0         0.0         0.0         0.0         0.0         0.0         0.0         1.2         50.         2.5         0.0         0.0         0.0         0.0         0.0         0.0         0.0         0.0         0.0        0.13E+03     0.0         0.0         0.0         0.0         0.0         0.0         0.0         0.0         0.0         0.0         0.0         0.0         0.0         0.0        0.21E+03
   168  SER      0.63         2.2         11.         1.2         0.0         0.0         0.0         0.0         0.0         0.0         0.0         0.0         1.2         38.         0.0         0.0         0.0         0.0         0.0         0.0         0.0         0.0         0.0         0.0        0.12E+03     0.0         0.0         0.0         0.0         0.0         0.0         0.0         0.0         0.0         0.0         0.0         0.0         0.0         0.0        0.18E+03
   169  TYR      0.98         6.7         13.         1.8         0.0         0.0         0.0         0.0         0.0         0.0         0.0         0.0         1.5         49.        0.61         0.0         0.0         0.0         0.0         0.0         0.0         0.0         0.0         0.0        0.24E+03     0.0         0.0         0.0         0.0         0.0         0.0         0.0         0.0         0.0         0.0         0.0         0.0         0.0         0.0        0.32E+03
   170  GLN      0.99         4.1         12.         1.5        0.29         0.0         0.0         0.0         0.0         0.0         0.0         0.0         1.4         40.         34.         8.9         0.0         0.0         0.0         0.0         0.0         0.0         0.0         0.0        0.25E+03     0.0         0.0         0.0         0.0         0.0         0.0         0.0         0.0         0.0         0.0         0.0         0.0         0.0         0.0        0.35E+03
   171  SER      0.59         3.1         11.         1.1         0.0         0.0         0.0         0.0         0.0         0.0         0.0         0.0         1.1        0.14         0.0         0.0         0.0         0.0         0.0         0.0         0.0         0.0         0.0         0.0        0.18E+03     0.0         0.0         0.0         0.0         0.0         0.0         0.0         0.0         0.0         0.0         0.0         0.0         0.0         0.0        0.20E+03
   172  TRP       3.0         12.         13.         1.1        0.13E-02     0.0         0.0         0.0         0.0         0.0         0.0         0.0         1.1         49.         41.         0.0         0.0         0.0         0.0         0.0         0.0         0.0         0.0         0.0        0.22E+03     0.0         0.0         0.0         0.0         0.0         0.0         0.0         0.0         0.0         0.0         0.0         0.0         0.0         0.0        0.34E+03
   173  ALA      0.72         4.1         11.         1.1         0.0         0.0         0.0         0.0         0.0         0.0         0.0         0.0         1.2         0.0         0.0         0.0         0.0         0.0         0.0         0.0         0.0         0.0         0.0         0.0        0.27E+03     0.0         0.0         0.0         0.0         0.0         0.0         0.0         0.0         0.0         0.0         0.0         0.0         0.0         0.0        0.29E+03
   174  LEU      0.96         7.9         11.         4.4        0.13E-02     0.0         0.0         0.0         0.0         0.0         0.0         0.0         1.3        0.53        0.32E-01     0.0         0.0         0.0         0.0         0.0         0.0         0.0         0.0         0.0        0.25E+03     0.0         0.0         0.0         0.0         0.0         0.0         0.0         0.0         0.0         0.0         0.0         0.0         0.0         0.0        0.28E+03
   175  ALA      0.72         2.4         9.6         1.1         0.0         0.0         0.0         0.0         0.0         0.0         0.0         0.0         1.1         0.0         0.0         0.0         0.0         0.0         0.0         0.0         0.0         0.0         0.0         0.0        0.25E+03     0.0         0.0         0.0         0.0         0.0         0.0         0.0         0.0         0.0         0.0         0.0         0.0         0.0         0.0        0.27E+03
   176  GLY      0.73         1.7         0.0        0.33         0.0         0.0         0.0         0.0         0.0         0.0         0.0         0.0         1.7         0.0         0.0         0.0         0.0         0.0         0.0         0.0         0.0         0.0         0.0         0.0        0.12E+03     0.0         0.0         0.0         0.0         0.0         0.0         0.0         0.0         0.0         0.0         0.0         0.0         0.0         0.0        0.12E+03
   177  GLY      0.74         1.7         1.3        0.61E-01     0.0         0.0         0.0         0.0         0.0         0.0         0.0         0.0         1.3         0.0         0.0         0.0         0.0         0.0         0.0         0.0         0.0         0.0         0.0         0.0         94.         0.0         0.0         0.0         0.0         0.0         0.0         0.0         0.0         0.0         0.0         0.0         0.0         0.0         0.0         99.    
   178  TRP       2.9         13.         16.         2.6         0.0         0.0         0.0         0.0         0.0         0.0         0.0         0.0         2.0         51.         41.         0.0         0.0         0.0         0.0         0.0         0.0         0.0         0.0         0.0        0.17E+03     0.0         0.0         0.0         0.0         0.0         0.0         0.0         0.0         0.0         0.0         0.0         0.0         0.0         0.0        0.29E+03
   179  ASN      0.95         3.5         16.         1.2        0.57E-01     0.0         0.0         0.0         0.0         0.0         0.0         0.0         2.8         36.         13.         0.0         0.0         0.0         0.0         0.0         0.0         0.0         0.0         0.0        0.23E+03     0.0         0.0         0.0         0.0         0.0         0.0         0.0         0.0         0.0         0.0         0.0         0.0         0.0         0.0        0.30E+03
   180  SER       1.1         3.6         15.        0.79        0.57E-01     0.0         0.0         0.0         0.0         0.0         0.0         0.0         2.9         42.         0.0         0.0         0.0         0.0         0.0         0.0         0.0         0.0         0.0         0.0        0.15E+03     0.0         0.0         0.0         0.0         0.0         0.0         0.0         0.0         0.0         0.0         0.0         0.0         0.0         0.0        0.22E+03
   181  GLN       1.1         3.5         17.         1.7         0.0         0.0         0.0         0.0         0.0         0.0         0.0         0.0         2.4         40.        0.34        0.19         0.0         0.0         0.0         0.0         0.0         0.0         0.0         0.0        0.28E+03     0.0         0.0         0.0         0.0         0.0         0.0         0.0         0.0         0.0         0.0         0.0         0.0         0.0         0.0        0.35E+03
   182  MET       1.5         4.6         14.         1.3        0.14         0.0         0.0         0.0         0.0         0.0         0.0         0.0         1.8         39.         31.         29.         0.0         0.0         0.0         0.0         0.0         0.0         0.0         0.0        0.27E+03     0.0         0.0         0.0         0.0         0.0         0.0         0.0         0.0         0.0         0.0         0.0         0.0         0.0         0.0        0.39E+03
   183  CYS       1.4         3.0         13.         1.4        0.14         0.0         0.0         0.0         0.0         0.0         0.0         0.0         1.7         38.         0.0         0.0         0.0         0.0         0.0         0.0         0.0         0.0         0.0         0.0         46.         0.0         0.0         0.0         0.0         0.0         0.0         0.0         0.0         0.0         0.0         0.0         0.0         0.0         0.0        0.10E+03
   184  CYS       1.6         3.0         13.         1.2         0.0         0.0         0.0         0.0         0.0         0.0         0.0         0.0         1.4         38.         0.0         0.0         0.0         0.0         0.0         0.0         0.0         0.0         0.0         0.0         41.         0.0         0.0         0.0         0.0         0.0         0.0         0.0         0.0         0.0         0.0         0.0         0.0         0.0         0.0        0.10E+03
   185  GLN       1.6         3.6         11.         2.0         0.0         0.0         0.0         0.0         0.0         0.0         0.0         0.0         1.3         45.        0.26        0.18         0.0         0.0         0.0         0.0         0.0         0.0         0.0         0.0        0.21E+03     0.0         0.0         0.0         0.0         0.0         0.0         0.0         0.0         0.0         0.0         0.0         0.0         0.0         0.0        0.28E+03
   186  GLY       1.7         2.5         1.7        0.28         0.0         0.0         0.0         0.0         0.0         0.0         0.0         0.0         1.0         0.0         0.0         0.0         0.0         0.0         0.0         0.0         0.0         0.0         0.0         0.0        0.14E+03     0.0         0.0         0.0         0.0         0.0         0.0         0.0         0.0         0.0         0.0         0.0         0.0         0.0         0.0        0.15E+03
   187  GLU       2.0         3.7         11.         1.1         0.0         0.0         0.0         0.0         0.0         0.0         0.0         0.0        0.55        0.35        0.22         23.         0.0         0.0         0.0         0.0         0.0         0.0         0.0         0.0        0.22E+03     0.0         0.0         0.0         0.0         0.0         0.0         0.0         0.0         0.0         0.0         0.0         0.0         0.0         0.0        0.26E+03
   188  GLN       2.1         3.2         9.7         1.9         0.0         0.0         0.0         0.0         0.0         0.0         0.0         0.0        0.35         40.        0.31        0.25         0.0         0.0         0.0         0.0         0.0         0.0         0.0         0.0        0.23E+03     0.0         0.0         0.0         0.0         0.0         0.0         0.0         0.0         0.0         0.0         0.0         0.0         0.0         0.0        0.29E+03
   189  ASN       1.9         6.6         9.7         2.0         0.0         0.0         0.0         0.0         0.0         0.0         0.0         0.0        0.29        0.62         15.         0.0         0.0         0.0         0.0         0.0         0.0         0.0         0.0         0.0        0.19E+03     0.0         0.0         0.0         0.0         0.0         0.0         0.0         0.0         0.0         0.0         0.0         0.0         0.0         0.0        0.23E+03
   190  PRO       2.6         33.         7.9         1.8         0.0         0.0         0.0         0.0         0.0         0.0         0.0         0.0         1.2         5.5         3.2         1.3         0.0         0.0         0.0         0.0         0.0         0.0         0.0         0.0         37.         0.0         0.0         0.0         0.0         0.0         0.0         0.0         0.0         0.0         0.0         0.0         0.0         0.0         0.0         94.    
   191  PRO       2.8         27.         7.1        0.63         0.0         0.0         0.0         0.0         0.0         0.0         0.0         0.0         1.3         4.6         2.7         1.7         0.0         0.0         0.0         0.0         0.0         0.0         0.0         0.0         30.         0.0         0.0         0.0         0.0         0.0         0.0         0.0         0.0         0.0         0.0         0.0         0.0         0.0         0.0         78.    
   192  GLY       2.6         7.6         1.4        0.49         0.0         0.0         0.0         0.0         0.0         0.0         0.0         0.0        0.29         0.0         0.0         0.0         0.0         0.0         0.0         0.0         0.0         0.0         0.0         0.0        0.10E+03     0.0         0.0         0.0         0.0         0.0         0.0         0.0         0.0         0.0         0.0         0.0         0.0         0.0         0.0        0.11E+03
   193  PRO       3.4         30.         8.9        0.36         0.0         0.0         0.0         0.0         0.0         0.0         0.0         0.0        0.52         4.6         2.7         1.7         0.0         0.0         0.0         0.0         0.0         0.0         0.0         0.0         55.         0.0         0.0         0.0         0.0         0.0         0.0         0.0         0.0         0.0         0.0         0.0         0.0         0.0         0.0        0.11E+03
   194  PHE       3.3         11.         11.         1.3         0.0         0.0         0.0         0.0         0.0         0.0         0.0         0.0         1.1         1.2         1.1         0.0         0.0         0.0         0.0         0.0         0.0         0.0         0.0         0.0        0.19E+03     0.0         0.0         0.0         0.0         0.0         0.0         0.0         0.0         0.0         0.0         0.0         0.0         0.0         0.0        0.22E+03
   195  TRP       5.6         15.         12.         2.1         0.0         0.0         0.0         0.0         0.0         0.0         0.0         0.0         1.4         1.5         41.         0.0         0.0         0.0         0.0         0.0         0.0         0.0         0.0         0.0        0.21E+03     0.0         0.0         0.0         0.0         0.0         0.0         0.0         0.0         0.0         0.0         0.0         0.0         0.0         0.0        0.29E+03
   196  LYS       4.0         10.         15.         1.7        0.21         0.0         0.0         0.0         0.0         0.0         0.0         0.0         1.2         35.         46.        0.46         24.         0.0         0.0         0.0         0.0         0.0         0.0         0.0        0.25E+03     0.0         0.0         0.0         0.0         0.0         0.0         0.0         0.0         0.0         0.0         0.0         0.0         0.0         0.0        0.39E+03
   197  ALA       3.5         6.4         12.         1.3        0.21         0.0         0.0         0.0         0.0         0.0         0.0         0.0        0.86         0.0         0.0         0.0         0.0         0.0         0.0         0.0         0.0         0.0         0.0         0.0        0.28E+03     0.0         0.0         0.0         0.0         0.0         0.0         0.0         0.0         0.0         0.0         0.0         0.0         0.0         0.0        0.30E+03
   198  ALA       3.4         6.2         12.         1.2         0.0         0.0         0.0         0.0         0.0         0.0         0.0         0.0        0.68         0.0         0.0         0.0         0.0         0.0         0.0         0.0         0.0         0.0         0.0         0.0        0.28E+03     0.0         0.0         0.0         0.0         0.0         0.0         0.0         0.0         0.0         0.0         0.0         0.0         0.0         0.0        0.30E+03
   199  PHE       4.0         11.         14.         2.0         0.0         0.0         0.0         0.0         0.0         0.0         0.0         0.0         1.9         3.4         50.         0.0         0.0         0.0         0.0         0.0         0.0         0.0         0.0         0.0        0.26E+03     0.0         0.0         0.0         0.0         0.0         0.0         0.0         0.0         0.0         0.0         0.0         0.0         0.0         0.0        0.34E+03
   200  ALA       3.2         5.8         14.         1.8         0.0         0.0         0.0         0.0         0.0         0.0         0.0         0.0         2.1         0.0         0.0         0.0         0.0         0.0         0.0         0.0         0.0         0.0         0.0         0.0        0.28E+03     0.0         0.0         0.0         0.0         0.0         0.0         0.0         0.0         0.0         0.0         0.0         0.0         0.0         0.0        0.30E+03
   201  ASP       3.3         8.3         16.        0.80        0.33         0.0         0.0         0.0         0.0         0.0         0.0         0.0         1.4         37.         3.5         0.0         0.0         0.0         0.0         0.0         0.0         0.0         0.0         0.0        0.18E+03     0.0         0.0         0.0         0.0         0.0         0.0         0.0         0.0         0.0         0.0         0.0         0.0         0.0         0.0        0.25E+03
   202  SER       2.6         5.0         13.        0.72        0.96E-01     0.0         0.0         0.0         0.0         0.0         0.0         0.0         1.6         41.         0.0         0.0         0.0         0.0         0.0         0.0         0.0         0.0         0.0         0.0        0.16E+03     0.0         0.0         0.0         0.0         0.0         0.0         0.0         0.0         0.0         0.0         0.0         0.0         0.0         0.0        0.23E+03
   203  SER       2.6         5.5         10.        0.74        0.96E-01     0.0         0.0         0.0         0.0         0.0         0.0         0.0         1.8         41.         0.0         0.0         0.0         0.0         0.0         0.0         0.0         0.0         0.0         0.0        0.16E+03     0.0         0.0         0.0         0.0         0.0         0.0         0.0         0.0         0.0         0.0         0.0         0.0         0.0         0.0        0.22E+03
   204  GLY       3.0         4.7         2.2        0.27         0.0         0.0         0.0         0.0         0.0         0.0         0.0         0.0         1.1         0.0         0.0         0.0         0.0         0.0         0.0         0.0         0.0         0.0         0.0         0.0        0.13E+03     0.0         0.0         0.0         0.0         0.0         0.0         0.0         0.0         0.0         0.0         0.0         0.0         0.0         0.0        0.14E+03
   205  GLN       3.5         7.6         13.         1.9         0.0         0.0         0.0         0.0         0.0         0.0         0.0         0.0         2.0        0.79         3.6         3.5         0.0         0.0         0.0         0.0         0.0         0.0         0.0         0.0        0.24E+03     0.0         0.0         0.0         0.0         0.0         0.0         0.0         0.0         0.0         0.0         0.0         0.0         0.0         0.0        0.28E+03
   206  HIS       3.7         11.         14.         4.5         0.0         0.0         0.0         0.0         0.0         0.0         0.0         0.0         2.1         2.3         6.0         0.0         0.0         0.0         0.0         0.0         0.0         0.0         0.0         0.0        0.22E+03     0.0         0.0         0.0         0.0         0.0         0.0         0.0         0.0         0.0         0.0         0.0         0.0         0.0         0.0        0.27E+03
   207  PRO       3.7         33.         8.6         2.5         0.0         0.0         0.0         0.0         0.0         0.0         0.0         0.0         1.8         4.4         2.4         1.5         0.0         0.0         0.0         0.0         0.0         0.0         0.0         0.0         45.         0.0         0.0         0.0         0.0         0.0         0.0         0.0         0.0         0.0         0.0         0.0         0.0         0.0         0.0        0.10E+03
   208  PRO       5.1         28.         9.3        0.49        0.87E-01     0.0         0.0         0.0         0.0         0.0         0.0         0.0         1.9         3.8         2.5         2.6         0.0         0.0         0.0         0.0         0.0         0.0         0.0         0.0         45.         0.0         0.0         0.0         0.0         0.0         0.0         0.0         0.0         0.0         0.0         0.0         0.0         0.0         0.0         98.    
   209  ASP       5.5         17.         14.         2.8        0.87E-01     0.0         0.0         0.0         0.0         0.0         0.0         0.0         4.4        0.88         4.4         0.0         0.0         0.0         0.0         0.0         0.0         0.0         0.0         0.0        0.22E+03     0.0         0.0         0.0         0.0         0.0         0.0         0.0         0.0         0.0         0.0         0.0         0.0         0.0         0.0        0.27E+03
   210  ALA       5.0         13.         20.         2.1         0.0         0.0         0.0         0.0         0.0         0.0         0.0         0.0         5.6         0.0         0.0         0.0         0.0         0.0         0.0         0.0         0.0         0.0         0.0         0.0        0.30E+03     0.0         0.0         0.0         0.0         0.0         0.0         0.0         0.0         0.0         0.0         0.0         0.0         0.0         0.0        0.35E+03
   211  CYS       5.1         17.         5.3         2.3         0.0         0.0         0.0         0.0         0.0         0.0         0.0         0.0         2.6         1.1         0.0         0.0         0.0         0.0         0.0         0.0         0.0         0.0         0.0         0.0        0.12E+03     0.0         0.0         0.0         0.0         0.0         0.0         0.0         0.0         0.0         0.0         0.0         0.0         0.0         0.0        0.15E+03
   212  ALA       6.2         15.         15.         2.5         0.0         0.0         0.0         0.0         0.0         0.0         0.0         0.0         2.9         0.0         0.0         0.0         0.0         0.0         0.0         0.0         0.0         0.0         0.0         0.0        0.23E+03     0.0         0.0         0.0         0.0         0.0         0.0         0.0         0.0         0.0         0.0         0.0         0.0         0.0         0.0        0.27E+03
   213  PHE       9.8         27.         11.         8.0         0.0         0.0         0.0         0.0         0.0         0.0         0.0         0.0         2.3        0.34         46.         0.0         0.0         0.0         0.0         0.0         0.0         0.0         0.0         0.0        0.23E+03     0.0         0.0         0.0         0.0         0.0         0.0         0.0         0.0         0.0         0.0         0.0         0.0         0.0         0.0        0.34E+03
   214  ARG       8.9         18.         15.         3.2         0.0         0.0         0.0         0.0         0.0         0.0         0.0         0.0        0.78        0.88         21.         50.         34.         0.0         0.0         0.0         0.0         0.0         0.0         0.0        0.24E+03     0.0         0.0         0.0         0.0         0.0         0.0         0.0         0.0         0.0         0.0         0.0         0.0         0.0         0.0        0.39E+03
   215  ARG       9.0         17.         10.         2.2         0.0         0.0         0.0         0.0         0.0         0.0         0.0         0.0         2.8         6.2        0.41         23.         3.4         0.0         0.0         0.0         0.0         0.0         0.0         0.0        0.24E+03     0.0         0.0         0.0         0.0         0.0         0.0         0.0         0.0         0.0         0.0         0.0         0.0         0.0         0.0        0.31E+03
   216  GLY       5.0         19.        0.90        0.80         0.0         0.0         0.0         0.0         45.         46.         0.0         0.0         3.7         0.0         0.0         0.0         0.0         0.0         0.0         0.0         0.0         0.0         3.5         0.0        0.23E+03     0.0         0.0         0.0         0.0         0.0         0.0         0.0         0.0         0.0         0.0         0.0         0.0         0.0         0.0        0.35E+03
   217  ARG       2.1         14.         13.         4.6         0.0         0.0         0.0         0.0         19.         24.         0.0         0.0         3.6         44.         26.         35.         30.         0.0         0.0         0.0         0.0         0.0         3.7         0.0        0.14E+03     0.0         0.0         0.0         0.0         0.0         0.0         0.0         0.0         0.0         0.0         0.0         0.0         0.0         0.0        0.35E+03
   218  LYS       3.2         11.         8.3         3.4         0.0         0.0         0.0         0.0         6.4         12.         0.0         0.0         3.1         11.         36.         2.6         26.         0.0         0.0         0.0         0.0         0.0         26.         0.0         31.         0.0         0.0         0.0         0.0         0.0         0.0         0.0         0.0         0.0         0.0         0.0         0.0         0.0         0.0        0.18E+03
   219  LYS       3.3         18.         3.7         4.0         0.0         0.0         0.0         0.0         1.9         2.6         0.0         0.0         5.0         2.1         37.         30.        0.95E-02     0.0         0.0         0.0         0.0         0.0         26.         0.0         25.         4.9         0.0         0.0         0.0         0.0         0.0         0.0         0.0         0.0         0.0         0.0         0.0         0.0         0.0        0.16E+03
   220  ARG       3.1         16.         9.1         1.3         0.0         0.0         0.0         0.0         4.0         7.0         0.0         0.0         4.6         43.         29.        0.25E-01     1.9         0.0         0.0         0.0         0.0         0.0         8.3         0.0         18.         0.0         0.0         0.0         0.0         0.0         0.0         0.0         0.0         0.0         0.0         0.0         0.0         0.0         0.0        0.14E+03
   221  ILE       2.6         10.         12.         4.2         0.0         0.0         0.0         0.0         8.0         7.6         0.0         0.0         3.8         77.        0.19         0.0         0.0         0.0         0.0         0.0         0.0         0.0         3.2         0.0         10.         0.0         0.0         0.0         0.0         0.0         0.0         0.0         0.0         0.0         0.0         0.0         0.0         0.0         0.0        0.14E+03
   222  PRO       2.2         25.         5.8         4.5         0.0         0.0         0.0         0.0         11.         11.         0.0         0.0         4.7        0.53         35.         34.         0.0         0.0         0.0         0.0         0.0         0.0         5.3         0.0         16.         2.6         0.0         0.0         0.0         0.0         0.0         0.0         0.0         0.0         0.0         0.0         0.0         0.0         0.0        0.16E+03
   223  TYR       4.9         16.         7.1         5.8        0.92E-01     0.0         0.0         0.0         9.3         5.0         0.0         0.0         2.1         57.        0.35         0.0         0.0         0.0         0.0         0.0         0.0         0.0         11.         0.0         21.         3.4         0.0         0.0         0.0         0.0         0.0         0.0         0.0         0.0         0.0         0.0         0.0         0.0         0.0        0.14E+03
   224  SER       3.2         4.0         12.         3.3        0.34         0.0         0.0         0.0         8.4         9.0         0.0         0.0         1.8         35.         0.0         0.0         0.0         0.0         0.0         0.0         0.0         0.0         13.         0.0         12.         5.7         0.0         0.0         0.0         0.0         0.0         0.0         0.0         0.0         0.0         0.0         0.0         0.0         0.0        0.11E+03
   225  LYS       2.4         18.         7.9         8.2         0.0         0.0         0.0         0.0         5.2         8.0         0.0         0.0         2.3         38.         5.0         4.6         26.         0.0         0.0         0.0         0.0         0.0         6.2         0.0         10.         0.0         0.0         0.0         0.0         0.0         0.0         0.0         0.0         0.0         0.0         0.0         0.0         0.0         0.0        0.14E+03
   226  GLY      0.96         3.6        0.29E-01     3.2         0.0         0.0         0.0         0.0         6.4         9.8         0.0         0.0         1.6         0.0         0.0         0.0         0.0         0.0         0.0         0.0         0.0         0.0         13.         0.0         9.0         0.0         0.0         0.0         0.0         0.0         0.0         0.0         0.0         0.0         0.0         0.0         0.0         0.0         0.0         47.    
   227  GLN       1.8         8.8         5.2         2.6        0.67         0.0         0.0         0.0         6.2         9.7         0.0         0.0         2.1         6.7         32.         6.4         0.0         0.0         0.0         0.0         0.0         0.0         18.         0.0         13.         12.         0.0         0.0         0.0         0.0         0.0         0.0         0.0         0.0         0.0         0.0         0.0         0.0         0.0        0.12E+03
   228  LEU      0.77         8.5         6.2         5.1        0.33         0.0         0.0         0.0         8.6         13.         0.0         0.0         3.1         37.         37.         0.0         0.0         0.0         0.0         0.0         0.0         0.0         8.7         0.0         11.         9.6         0.0         0.0         0.0         0.0         0.0         0.0         0.0         0.0         0.0         0.0         0.0         0.0         0.0        0.15E+03
   229  ARG       1.1         10.         4.4        0.40         0.0         0.0         0.0         0.0         4.9         7.2         0.0         0.0         2.3         2.5         7.0         29.         30.         0.0         0.0         0.0         0.0         0.0         4.3         0.0         7.3        0.53         0.0         0.0         0.0         0.0         0.0         0.0         0.0         0.0         0.0         0.0         0.0         0.0         0.0        0.11E+03
   230  GLU       1.7         11.         6.6         3.8        0.17         0.0         0.0         0.0         7.3         14.         0.0         0.0         1.3         3.9         6.2         3.6         0.0         0.0         0.0         0.0         0.0         0.0         2.6         0.0         6.7         4.3         0.0         0.0         0.0         0.0         0.0         0.0         0.0         0.0         0.0         0.0         0.0         0.0         0.0         73.    
   231  LEU      0.90         15.         5.6         4.7         0.0         0.0         0.0         0.0         10.         13.         0.0         0.0         1.7         12.         33.         0.0         0.0         0.0         0.0         0.0         0.0         0.0         6.0         0.0         9.2         13.         0.0         0.0         0.0         0.0         0.0         0.0         0.0         0.0         0.0         0.0         0.0         0.0         0.0        0.12E+03
   232  GLU       1.0         8.2         6.5         4.0        0.11         0.0         0.0         0.0         8.7         10.         0.0         0.0         2.1         32.         5.9        0.45         0.0         0.0         0.0         0.0         0.0         0.0         14.         0.0         8.7         11.         0.0         0.0         0.0         0.0         0.0         0.0         0.0         0.0         0.0         0.0         0.0         0.0         0.0        0.11E+03
   233  ARG       1.4         10.         4.4         3.5         0.0         0.0         0.0         0.0         6.0         9.8         0.0         0.0         2.0         1.5         34.         42.         16.         0.0         0.0         0.0         0.0         0.0         15.         0.0         11.         1.0         0.0         0.0         0.0         0.0         0.0         0.0         0.0         0.0         0.0         0.0         0.0         0.0         0.0        0.16E+03
   234  GLU       1.1         7.8         5.7         3.6         0.0         0.0         0.0         0.0         6.3         15.         0.0         0.0         2.3         3.5         39.         3.8         0.0         0.0         0.0         0.0         0.0         0.0         4.4         0.0         6.4         13.         0.0         0.0         0.0         0.0         0.0         0.0         0.0         0.0         0.0         0.0         0.0         0.0         0.0        0.11E+03
   235  TYR       2.2         20.         6.4         3.4        0.53         0.0         0.0         0.0         7.2         11.         0.0         0.0         1.4         8.9         2.1         0.0         0.0         0.0         0.0         0.0         0.0         0.0         2.6         0.0         9.7         19.         0.0         0.0         0.0         0.0         0.0         0.0         0.0         0.0         0.0         0.0         0.0         0.0         0.0         94.    
   236  ALA       1.6         9.0         5.3         1.4        0.11         0.0         0.0         0.0         3.9         9.7         0.0         0.0         3.4         0.0         0.0         0.0         0.0         0.0         0.0         0.0         0.0         0.0         1.3         0.0         8.4        0.47         0.0         0.0         0.0         0.0         0.0         0.0         0.0         0.0         0.0         0.0         0.0         0.0         0.0         45.    
   237  ALA      0.84         6.1         6.1         1.4         0.0         0.0         0.0         0.0         2.6         2.7         0.0         0.0         3.3         0.0         0.0         0.0         0.0         0.0         0.0         0.0         0.0         0.0         11.         0.0         24.         0.0         0.0         0.0         0.0         0.0         0.0         0.0         0.0         0.0         0.0         0.0         0.0         0.0         0.0         59.    
   238  ASN       2.3         11.         6.5         8.3        0.43         0.0         0.0         0.0         6.5         17.         0.0         0.0         4.8         27.         13.         0.0         0.0         0.0         0.0         0.0         0.0         0.0         19.         0.0        0.13E+03     0.0         0.0         0.0         0.0         0.0         0.0         0.0         0.0         0.0         0.0         0.0         0.0         0.0         0.0        0.25E+03
   239  LYS       2.3         19.         8.9         4.9         0.0         0.0         0.0         0.0         9.5         11.         0.0         0.0         7.6         26.        0.66         3.6         22.         0.0         0.0         0.0         0.0         0.0         16.         0.0         54.         0.0         0.0         0.0         0.0         0.0         0.0         0.0         0.0         0.0         0.0         0.0         0.0         0.0         0.0        0.19E+03
   240  PHE       3.9         17.         12.         11.        0.86         0.0         0.0         0.0         4.8         7.8         0.0         0.0         4.3         9.0         14.         0.0         0.0         0.0         0.0         0.0         0.0         0.0         22.         0.0         13.         27.         0.0         0.0         0.0         0.0         0.0         0.0         0.0         0.0         0.0         0.0         0.0         0.0         0.0        0.15E+03
   241  ILE       1.7         16.         9.6         7.9        0.78E-01     0.0         0.0         0.0         5.1         11.         0.0         0.0         3.8         14.         40.         0.0         0.0         0.0         0.0         0.0         0.0         0.0         22.         0.0         12.         17.         0.0         0.0         0.0         0.0         0.0         0.0         0.0         0.0         0.0         0.0         0.0         0.0         0.0        0.16E+03
   242  THR       1.2         6.3         3.3         3.8        0.36         0.0         0.0         0.0         5.1         8.1         0.0         0.0         4.9         2.2         0.0         0.0         0.0         0.0         0.0         0.0         0.0         0.0         16.         0.0         9.6         3.7         0.0         0.0         0.0         0.0         0.0         0.0         0.0         0.0         0.0         0.0         0.0         0.0         0.0         65.    
   243  LYS       2.0         8.7         4.4         1.1         0.0         0.0         0.0         0.0         2.7         5.3         0.0         0.0         2.6         2.7         52.         5.3         1.4         0.0         0.0         0.0         0.0         0.0         20.         0.0         6.5         1.8         0.0         0.0         0.0         0.0         0.0         0.0         0.0         0.0         0.0         0.0         0.0         0.0         0.0        0.12E+03
   244  ASP       1.4         10.         4.5         2.6        0.27         0.0         0.0         0.0         2.5         6.3         0.0         0.0         2.3         33.        0.60         0.0         0.0         0.0         0.0         0.0         0.0         0.0         10.         0.0         5.4         4.9         0.0         0.0         0.0         0.0         0.0         0.0         0.0         0.0         0.0         0.0         0.0         0.0         0.0         84.    
   245  LYS       2.3         10.         4.3         1.3         0.0         0.0         0.0         0.0         4.6         6.8         0.0         0.0         2.5         4.3         51.         22.         1.2         0.0         0.0         0.0         0.0         0.0         6.1         0.0         7.4         10.         0.0         0.0         0.0         0.0         0.0         0.0         0.0         0.0         0.0         0.0         0.0         0.0         0.0        0.14E+03
   246  ARG       1.3         7.5         5.9         2.0        0.44         0.0         0.0         0.0         4.9         11.         0.0         0.0         1.3         1.8        0.96         4.2         28.         0.0         0.0         0.0         0.0         0.0         6.4         0.0         8.5         14.         0.0         0.0         0.0         0.0         0.0         0.0         0.0         0.0         0.0         0.0         0.0         0.0         0.0         99.    
   247  ARG       1.2         9.4         5.7         1.5        0.26         0.0         0.0         0.0         3.4         7.8         0.0         0.0         1.4         3.5         3.4        0.64         20.         0.0         0.0         0.0         0.0         0.0         6.8         0.0         5.0         4.4         0.0         0.0         0.0         0.0         0.0         0.0         0.0         0.0         0.0         0.0         0.0         0.0         0.0         74.    
   248  LYS       1.4         9.3         5.2        0.15        0.44         0.0         0.0         0.0         4.0         6.8         0.0         0.0         1.5         3.0         33.         1.1        0.71         0.0         0.0         0.0         0.0         0.0         1.5         0.0         6.4         5.1         0.0         0.0         0.0         0.0         0.0         0.0         0.0         0.0         0.0         0.0         0.0         0.0         0.0         79.    
   249  ILE       1.5         7.9         2.9         4.9         1.3         0.0         0.0         0.0         5.6         13.         0.0         0.0         2.2         2.9        0.66         0.0         0.0         0.0         0.0         0.0         0.0         0.0         3.3         0.0         13.         9.9         0.0         0.0         0.0         0.0         0.0         0.0         0.0         0.0         0.0         0.0         0.0         0.0         0.0         69.    
   250  SER       1.7         8.6         6.1         6.3         1.2         0.0         0.0         0.0         8.1         13.         0.0         0.0         1.9         49.         0.0         0.0         0.0         0.0         0.0         0.0         0.0         0.0         5.1         0.0         9.5         4.6         0.0         0.0         0.0         0.0         0.0         0.0         0.0         0.0         0.0         0.0         0.0         0.0         0.0        0.11E+03
   251  ALA       1.0         5.4         4.3         1.9        0.90E-01     0.0         0.0         0.0         3.4         9.9         0.0         0.0         1.0         0.0         0.0         0.0         0.0         0.0         0.0         0.0         0.0         0.0         5.1         0.0         13.         0.0         0.0         0.0         0.0         0.0         0.0         0.0         0.0         0.0         0.0         0.0         0.0         0.0         0.0         45.    
   252  ALA       2.1         9.1         5.4         3.0        0.17         0.0         0.0         0.0         5.5         11.         0.0         0.0         1.3         0.0         0.0         0.0         0.0         0.0         0.0         0.0         0.0         0.0         2.9         0.0         16.         1.4         0.0         0.0         0.0         0.0         0.0         0.0         0.0         0.0         0.0         0.0         0.0         0.0         0.0         57.    
   253  THR       1.1         11.         9.6         2.3         1.0         0.0         0.0         0.0         7.1         12.         0.0         0.0         2.2        0.88         0.0         0.0         0.0         0.0         0.0         0.0         0.0         0.0         6.8         0.0         20.         7.4         0.0         0.0         0.0         0.0         0.0         0.0         0.0         0.0         0.0         0.0         0.0         0.0         0.0         82.    
   254  SER       2.0         9.4         19.         3.0        0.93         0.0         0.0         0.0         3.8         6.7         0.0         0.0         1.7         42.         0.0         0.0         0.0         0.0         0.0         0.0         0.0         0.0         3.6         0.0         21.         0.0         0.0         0.0         0.0         0.0         0.0         0.0         0.0         0.0         0.0         0.0         0.0         0.0         0.0        0.11E+03
   255  LEU       2.9         10.         4.6         6.4        0.66E-01     0.0         0.0         0.0         5.5         7.7         0.0         0.0        0.92         3.6        0.28E-01     0.0         0.0         0.0         0.0         0.0         0.0         0.0         12.         0.0         44.         6.3         0.0         0.0         0.0         0.0         0.0         0.0         0.0         0.0         0.0         0.0         0.0         0.0         0.0        0.10E+03
   256  SER       2.2         7.1         18.         1.5        0.32         0.0         0.0         0.0         2.7         5.7         0.0         0.0         2.4         36.         0.0         0.0         0.0         0.0         0.0         0.0         0.0         0.0         11.         0.0         62.         2.1         0.0         0.0         0.0         0.0         0.0         0.0         0.0         0.0         0.0         0.0         0.0         0.0         0.0        0.15E+03
   257  GLU       1.4         9.1         14.         4.0         0.0         0.0         0.0         0.0         5.7         12.         0.0         0.0         1.7         1.1         1.3         2.1         0.0         0.0         0.0         0.0         0.0         0.0         6.5         0.0         40.         11.         0.0         0.0         0.0         0.0         0.0         0.0         0.0         0.0         0.0         0.0         0.0         0.0         0.0        0.11E+03
   258  ARG       1.2         11.         5.2         2.0        0.18         0.0         0.0         0.0         4.3         5.7         0.0         0.0        0.91         1.0        0.30         2.2         24.         0.0         0.0         0.0         0.0         0.0         4.8         0.0         10.         1.2         0.0         0.0         0.0         0.0         0.0         0.0         0.0         0.0         0.0         0.0         0.0         0.0         0.0         74.    
   259  GLN       1.6         9.1         5.1         1.2        0.71         0.0         0.0         0.0         5.7         5.7         0.0         0.0         1.0        0.32        0.28         2.5         0.0         0.0         0.0         0.0         0.0         0.0         7.3         0.0         2.2         5.3         0.0         0.0         0.0         0.0         0.0         0.0         0.0         0.0         0.0         0.0         0.0         0.0         0.0         48.    
   260  ILE       2.2         6.9         4.4         2.1         1.0         0.0         0.0         0.0         6.1         10.         0.0         0.0         2.0         1.5         50.         0.0         0.0         0.0         0.0         0.0         0.0         0.0         3.9         0.0         3.3         4.3         0.0         0.0         0.0         0.0         0.0         0.0         0.0         0.0         0.0         0.0         0.0         0.0         0.0         98.    
   261  THR      0.84         8.0         4.4         2.9        0.24         0.0         0.0         0.0         4.7         7.2         0.0         0.0         2.2         3.6         0.0         0.0         0.0         0.0         0.0         0.0         0.0         0.0         8.7         0.0         5.8         7.1         0.0         0.0         0.0         0.0         0.0         0.0         0.0         0.0         0.0         0.0         0.0         0.0         0.0         56.    
   262  ILE      0.78         5.7         5.0         1.8         0.0         0.0         0.0         0.0         4.5         6.2         0.0         0.0         3.3        0.60         50.         0.0         0.0         0.0         0.0         0.0         0.0         0.0         5.6         0.0         5.2         3.6         0.0         0.0         0.0         0.0         0.0         0.0         0.0         0.0         0.0         0.0         0.0         0.0         0.0         92.    
   263  TRP       5.5         17.         5.6         4.5         1.5         0.0         0.0         0.0         8.3         7.7         0.0         0.0         3.1         5.8         5.0         0.0         0.0         0.0         0.0         0.0         0.0         0.0         7.6         0.0         2.3         15.         0.0         0.0         0.0         0.0         0.0         0.0         0.0         0.0         0.0         0.0         0.0         0.0         0.0         88.    
   264  PHE       2.2         17.         6.8         7.2         1.1         0.0         0.0         0.0         6.8         8.5         0.0         0.0        0.41         4.2         50.         0.0         0.0         0.0         0.0         0.0         0.0         0.0         6.3         0.0         1.6         53.         0.0         0.0         0.0         0.0         0.0         0.0         0.0         0.0         0.0         0.0         0.0         0.0         0.0        0.17E+03
   265  GLN       1.4         5.6         5.0         1.1         0.0         0.0         0.0         0.0         4.0         4.6         0.0         0.0        0.71        0.95         1.0         7.5         0.0         0.0         0.0         0.0         0.0         0.0         3.3         0.0         1.6         1.6         0.0         0.0         0.0         0.0         0.0         0.0         0.0         0.0         0.0         0.0         0.0         0.0         0.0         38.    
   266  ASN       1.9         4.9         5.8         1.1         1.0         0.0         0.0         0.0         6.2         3.9         0.0         0.0         1.4         2.1        0.26         0.0         0.0         0.0         0.0         0.0         0.0         0.0         11.         0.0         4.3         6.8         0.0         0.0         0.0         0.0         0.0         0.0         0.0         0.0         0.0         0.0         0.0         0.0         0.0         50.    
   267  ARG       2.1         9.9         5.5         2.1         1.1         0.0         0.0         0.0         10.         9.4         0.0         0.0         1.0         7.1         35.         30.         43.         0.0         0.0         0.0         0.0         0.0         12.         0.0         6.0         21.         0.0         0.0         0.0         0.0         0.0         0.0         0.0         0.0         0.0         0.0         0.0         0.0         0.0        0.20E+03
   268  ARG       1.4         9.6         5.8         2.7        0.99E-03     0.0         0.0         0.0         5.2         7.9         0.0         0.0        0.27         4.8         32.         2.1         28.         0.0         0.0         0.0         0.0         0.0         6.8         0.0         5.1         11.         0.0         0.0         0.0         0.0         0.0         0.0         0.0         0.0         0.0         0.0         0.0         0.0         0.0        0.12E+03
   269  VAL       1.9         11.         5.0         2.2        0.21         0.0         0.0         0.0         6.7         9.0         0.0         0.0         1.3         3.6         0.0         0.0         0.0         0.0         0.0         0.0         0.0         0.0         11.         0.0         5.0         7.8         0.0         0.0         0.0         0.0         0.0         0.0         0.0         0.0         0.0         0.0         0.0         0.0         0.0         65.    
   270  LYS       1.3         14.         5.3        0.78        0.98         0.0         0.0         0.0         7.6         6.8         0.0         0.0         3.8         1.7         47.         24.         20.         0.0         0.0         0.0         0.0         0.0         4.9         0.0         7.6         11.         0.0         0.0         0.0         0.0         0.0         0.0         0.0         0.0         0.0         0.0         0.0         0.0         0.0        0.16E+03
   271  GLU       2.9         13.         4.1         4.8        0.21         0.0         0.0         0.0         8.9         9.3         0.0         0.0         5.3         42.         4.8         3.9         0.0         0.0         0.0         0.0         0.0         0.0         18.         0.0         6.9         11.         0.0         0.0         0.0         0.0         0.0         0.0         0.0         0.0         0.0         0.0         0.0         0.0         0.0        0.13E+03
   272  LYS       1.8         12.         6.7         2.9        0.22         0.0         0.0         0.0         10.         12.         0.0         0.0         4.9         34.         36.         3.3         2.3         0.0         0.0         0.0         0.0         0.0         15.         0.0         15.         3.9         0.0         0.0         0.0         0.0         0.0         0.0         0.0         0.0         0.0         0.0         0.0         0.0         0.0        0.16E+03
   273  LYS       2.1         15.         5.8         3.7        0.36E-01     0.0         0.0         0.0         6.8         8.8         0.0         0.0         4.9         27.        0.63        0.91E-01     1.3         0.0         0.0         0.0         0.0         0.0         11.         0.0         8.4         4.9         0.0         0.0         0.0         0.0         0.0         0.0         0.0         0.0         0.0         0.0         0.0         0.0         0.0        0.10E+03
   274  VAL       1.2         13.         9.2         3.0         0.0         0.0         0.0         0.0         9.0         11.         0.0         0.0         6.7         57.         0.0         0.0         0.0         0.0         0.0         0.0         0.0         0.0         12.         0.0         12.         0.0         0.0         0.0         0.0         0.0         0.0         0.0         0.0         0.0         0.0         0.0         0.0         0.0         0.0        0.13E+03
   275  LEU       2.3         24.         16.         6.2         1.0         0.0         0.0         0.0         7.9         13.         0.0         0.0         5.6         46.         5.0         0.0         0.0         0.0         0.0         0.0         0.0         0.0         4.8         0.0         14.         0.0         0.0         0.0         0.0         0.0         0.0         0.0         0.0         0.0         0.0         0.0         0.0         0.0         0.0        0.14E+03
   276  ALA      0.72         9.6         5.2         1.3        0.81E-01     0.0         0.0         0.0         12.         13.         0.0         0.0         5.4         0.0         0.0         0.0         0.0         0.0         0.0         0.0         0.0         0.0         3.9         0.0         9.4         0.0         0.0         0.0         0.0         0.0         0.0         0.0         0.0         0.0         0.0         0.0         0.0         0.0         0.0         61.    
   277  LYS      0.66         6.7         4.3         1.4        0.81E-01     0.0         0.0         0.0         7.5         11.         0.0         0.0         5.6         31.         51.        0.68E-01    0.27E-01     0.0         0.0         0.0         0.0         0.0         1.3         0.0         6.6        0.86         0.0         0.0         0.0         0.0         0.0         0.0         0.0         0.0         0.0         0.0         0.0         0.0         0.0        0.13E+03
   278  VAL       1.2         9.8         4.0         3.0        0.11         0.0         0.0         0.0         6.8         11.         0.0         0.0         3.8         55.         0.0         0.0         0.0         0.0         0.0         0.0         0.0         0.0         1.1         0.0         7.5         0.0         0.0         0.0         0.0         0.0         0.0         0.0         0.0         0.0         0.0         0.0         0.0         0.0         0.0        0.10E+03
   279  LYS      0.85         7.0         6.3         1.0        0.18         0.0         0.0         0.0         8.1         11.         0.0         0.0         2.0         2.2        0.30         3.9         25.         0.0         0.0         0.0         0.0         0.0        0.75         0.0         37.        0.78         0.0         0.0         0.0         0.0         0.0         0.0         0.0         0.0         0.0         0.0         0.0         0.0         0.0        0.11E+03
   280  ASN      0.49         3.0         11.         1.3        0.56E-01     0.0         0.0         0.0         0.0         0.0         0.0         0.0         1.3         32.         12.         0.0         0.0         0.0         0.0         0.0         0.0         0.0         0.0         0.0        0.17E+03     0.0         0.0         0.0         0.0         0.0         0.0         0.0         0.0         0.0         0.0         0.0         0.0         0.0         0.0        0.23E+03
   281  SER      0.46         3.8         5.4         1.1        0.56E-01     0.0         0.0         0.0         0.0         0.0         0.0         0.0         1.6         42.         0.0         0.0         0.0         0.0         0.0         0.0         0.0         0.0         0.0         0.0         55.         0.0         0.0         0.0         0.0         0.0         0.0         0.0         0.0         0.0         0.0         0.0         0.0         0.0         0.0        0.11E+03
   282  ALA      0.17         1.9         10.         1.0         0.0         0.0         0.0         0.0         8.2         8.8         0.0         0.0         1.3         0.0         0.0         0.0         0.0         0.0         0.0         0.0         0.0         0.0         1.7         0.0        0.15E+03    0.86         0.0         0.0         0.0         0.0         0.0         0.0         0.0         0.0         0.0         0.0         0.0         0.0         0.0        0.18E+03
   283  THR       1.8         17.         7.7         6.0        0.81         0.0         0.0         0.0         6.0         6.5         0.0         0.0         1.7         68.         0.0         0.0         0.0         0.0         0.0         0.0         0.0         0.0         2.2         0.0         30.        0.78         0.0         0.0         0.0         0.0         0.0         0.0         0.0         0.0         0.0         0.0         0.0         0.0         0.0        0.15E+03
   284  PRO      0.85         25.         9.0        0.84        0.81         0.0         0.0         0.0         3.4         4.7         0.0         0.0        0.76         5.6         3.3         1.1         0.0         0.0         0.0         0.0         0.0         0.0         2.2         0.0         1.1         0.0         0.0         0.0         0.0         0.0         0.0         0.0         0.0         0.0         0.0         0.0         0.0         0.0         0.0         59.    
