# Supplementary material for: Computational Modeling of complete HOXB13 protein for predicting the functional effect of SNPs and the associated role in hereditary prostate cancer
Source: Sci Rep. 2017 Mar 8;7:43830. doi: 10.1038/srep43830 (PMC5363706; doi:10.1038/srep43830)
Supplement: Supplementary Dataset [file srep43830-s1.zip › SR Supplementary Data Files Complete/HOXB13 Modeller/HOXB13 Modeller/hoxb13.V99990011]

# Heavy relative violation of each residue is written to: hoxb13.V99990011
# The profile is NOT normalized by the number of restraints.
# The profiles are smoothed over a window of residues:    1
# The sum of all numbers in the file:   55072.5859
#COLUMNS S S  N N N N N N N N N N N N N N N N N N N N N N N N N N N N N N N N N N N N N N N N 
# RESID  RES            1           2           3           4           5           6           7           8           9          10          11          12          13          14          15          16          17          18          19          20          21          22          23          24          25          26          27          28          29          30          31          32          33          34          35          36          37          38          39     TOTAL

     1  MET       1.5         4.8         2.3        0.55         0.0         0.0         0.0         0.0         35.         34.         0.0         0.0        0.60         35.        0.61E-01     36.         0.0         0.0         0.0         0.0         0.0         0.0         0.0         0.0         28.         0.0         0.0         0.0         0.0         0.0         0.0         0.0         0.0         0.0         0.0         0.0         0.0         0.0         0.0        0.18E+03
     2  GLU       3.5         10.         10.         3.4         0.0         0.0         0.0         0.0         0.0         0.0         0.0         0.0         1.8         42.         3.0         16.         0.0         0.0         0.0         0.0         0.0         0.0         0.0         0.0        0.18E+03     0.0         0.0         0.0         0.0         0.0         0.0         0.0         0.0         0.0         0.0         0.0         0.0         0.0         0.0        0.27E+03
     3  PRO       2.8         34.         6.1         2.6         0.0         0.0         0.0         0.0         0.0         0.0         0.0         0.0         2.1         24.         35.         32.         0.0         0.0         0.0         0.0         0.0         0.0         0.0         0.0        0.11E+03     0.0         0.0         0.0         0.0         0.0         0.0         0.0         0.0         0.0         0.0         0.0         0.0         0.0         0.0        0.25E+03
     4  GLY       3.1         6.0         1.1        0.34         0.0         0.0         0.0         0.0         0.0         0.0         0.0         0.0         1.7         0.0         0.0         0.0         0.0         0.0         0.0         0.0         0.0         0.0         0.0         0.0         96.         0.0         0.0         0.0         0.0         0.0         0.0         0.0         0.0         0.0         0.0         0.0         0.0         0.0         0.0        0.11E+03
     5  ASN       4.2         18.         12.         5.4         1.6         0.0         0.0         0.0         0.0         0.0         0.0         0.0         1.8         4.8         1.8         0.0         0.0         0.0         0.0         0.0         0.0         0.0         0.0         0.0        0.16E+03     0.0         0.0         0.0         0.0         0.0         0.0         0.0         0.0         0.0         0.0         0.0         0.0         0.0         0.0        0.21E+03
     6  TYR       7.0         40.         11.         8.6         2.1         0.0         0.0         0.0         0.0         0.0         0.0         0.0         5.0         8.4         48.         0.0         0.0         0.0         0.0         0.0         0.0         0.0         0.0         0.0        0.21E+03     0.0         0.0         0.0         0.0         0.0         0.0         0.0         0.0         0.0         0.0         0.0         0.0         0.0         0.0        0.34E+03
     7  ALA      0.79         14.         5.7         3.3        0.49         0.0         0.0         0.0         0.0         0.0         0.0         0.0         4.4         0.0         0.0         0.0         0.0         0.0         0.0         0.0         0.0         0.0         0.0         0.0        0.21E+03     0.0         0.0         0.0         0.0         0.0         0.0         0.0         0.0         0.0         0.0         0.0         0.0         0.0         0.0        0.24E+03
     8  THR       1.3         10.         1.7         5.1        0.66         0.0         0.0         0.0         0.0         0.0         0.0         0.0        0.59         63.         0.0         0.0         0.0         0.0         0.0         0.0         0.0         0.0         0.0         0.0        0.15E+03     0.0         0.0         0.0         0.0         0.0         0.0         0.0         0.0         0.0         0.0         0.0         0.0         0.0         0.0        0.23E+03
     9  LEU       1.5         13.         6.8         4.5        0.66         0.0         0.0         0.0         0.0         0.0         0.0         0.0         2.5         1.1         1.2         0.0         0.0         0.0         0.0         0.0         0.0         0.0         0.0         0.0        0.19E+03     0.0         0.0         0.0         0.0         0.0         0.0         0.0         0.0         0.0         0.0         0.0         0.0         0.0         0.0        0.22E+03
    10  ASP      0.51         7.7         3.1         2.3         0.0         0.0         0.0         0.0         0.0         0.0         0.0         0.0         2.9         49.         5.3         0.0         0.0         0.0         0.0         0.0         0.0         0.0         0.0         0.0        0.15E+03     0.0         0.0         0.0         0.0         0.0         0.0         0.0         0.0         0.0         0.0         0.0         0.0         0.0         0.0        0.22E+03
    11  GLY      0.18         3.0         1.9        0.32         0.0         0.0         0.0         0.0         0.0         0.0         0.0         0.0        0.81         0.0         0.0         0.0         0.0         0.0         0.0         0.0         0.0         0.0         0.0         0.0         97.         0.0         0.0         0.0         0.0         0.0         0.0         0.0         0.0         0.0         0.0         0.0         0.0         0.0         0.0        0.10E+03
    12  ALA      0.73E-01     3.9         10.        0.83         0.0         0.0         0.0         0.0         0.0         0.0         0.0         0.0        0.97         0.0         0.0         0.0         0.0         0.0         0.0         0.0         0.0         0.0         0.0         0.0        0.24E+03     0.0         0.0         0.0         0.0         0.0         0.0         0.0         0.0         0.0         0.0         0.0         0.0         0.0         0.0        0.25E+03
    13  LYS      0.42         3.7         9.5         1.4        0.18         0.0         0.0         0.0         0.0         0.0         0.0         0.0        0.78         33.         49.         1.5         24.         0.0         0.0         0.0         0.0         0.0         0.0         0.0        0.17E+03     0.0         0.0         0.0         0.0         0.0         0.0         0.0         0.0         0.0         0.0         0.0         0.0         0.0         0.0        0.30E+03
    14  ASP      0.19         2.4         10.         1.9        0.18         0.0         0.0         0.0         0.0         0.0         0.0         0.0         1.0         50.         2.6         0.0         0.0         0.0         0.0         0.0         0.0         0.0         0.0         0.0        0.14E+03     0.0         0.0         0.0         0.0         0.0         0.0         0.0         0.0         0.0         0.0         0.0         0.0         0.0         0.0        0.20E+03
    15  ILE       1.1         5.0         12.         5.6        0.68         0.0         0.0         0.0         0.0         0.0         0.0         0.0         1.1         45.         49.         0.0         0.0         0.0         0.0         0.0         0.0         0.0         0.0         0.0         49.         0.0         0.0         0.0         0.0         0.0         0.0         0.0         0.0         0.0         0.0         0.0         0.0         0.0         0.0        0.17E+03
    16  GLU      0.20         2.1         9.0         1.3         0.0         0.0         0.0         0.0         0.0         0.0         0.0         0.0        0.82         38.         33.         24.         0.0         0.0         0.0         0.0         0.0         0.0         0.0         0.0        0.18E+03     0.0         0.0         0.0         0.0         0.0         0.0         0.0         0.0         0.0         0.0         0.0         0.0         0.0         0.0        0.29E+03
    17  GLY      0.57E-01     1.3        0.72E-01    0.28         0.0         0.0         0.0         0.0         0.0         0.0         0.0         0.0         1.1         0.0         0.0         0.0         0.0         0.0         0.0         0.0         0.0         0.0         0.0         0.0        0.13E+03     0.0         0.0         0.0         0.0         0.0         0.0         0.0         0.0         0.0         0.0         0.0         0.0         0.0         0.0        0.14E+03
    18  LEU      0.37         6.7         6.3         4.4         0.0         0.0         0.0         0.0         0.0         0.0         0.0         0.0        0.65         45.         38.         0.0         0.0         0.0         0.0         0.0         0.0         0.0         0.0         0.0        0.18E+03     0.0         0.0         0.0         0.0         0.0         0.0         0.0         0.0         0.0         0.0         0.0         0.0         0.0         0.0        0.29E+03
    19  LEU      0.37         7.2         9.0         4.6         0.0         0.0         0.0         0.0         0.0         0.0         0.0         0.0         1.3        0.39         38.         0.0         0.0         0.0         0.0         0.0         0.0         0.0         0.0         0.0        0.17E+03     0.0         0.0         0.0         0.0         0.0         0.0         0.0         0.0         0.0         0.0         0.0         0.0         0.0         0.0        0.23E+03
    20  GLY      0.14         1.9         3.0        0.41        0.44E-01     0.0         0.0         0.0         0.0         0.0         0.0         0.0         2.0         0.0         0.0         0.0         0.0         0.0         0.0         0.0         0.0         0.0         0.0         0.0        0.14E+03     0.0         0.0         0.0         0.0         0.0         0.0         0.0         0.0         0.0         0.0         0.0         0.0         0.0         0.0        0.15E+03
    21  ALA      0.22         1.7         11.        0.70        0.44E-01     0.0         0.0         0.0         0.0         0.0         0.0         0.0         1.5         0.0         0.0         0.0         0.0         0.0         0.0         0.0         0.0         0.0         0.0         0.0        0.25E+03     0.0         0.0         0.0         0.0         0.0         0.0         0.0         0.0         0.0         0.0         0.0         0.0         0.0         0.0        0.27E+03
    22  GLY      0.17         2.3         0.0        0.20         0.0         0.0         0.0         0.0         0.0         0.0         0.0         0.0         1.3         0.0         0.0         0.0         0.0         0.0         0.0         0.0         0.0         0.0         0.0         0.0        0.15E+03     0.0         0.0         0.0         0.0         0.0         0.0         0.0         0.0         0.0         0.0         0.0         0.0         0.0         0.0        0.16E+03
    23  GLY      0.19        0.72         0.0        0.98E-02     0.0         0.0         0.0         0.0         0.0         0.0         0.0         0.0         1.3         0.0         0.0         0.0         0.0         0.0         0.0         0.0         0.0         0.0         0.0         0.0         73.         0.0         0.0         0.0         0.0         0.0         0.0         0.0         0.0         0.0         0.0         0.0         0.0         0.0         0.0         76.    
    24  GLY      0.29         2.1        0.50E-01    0.30E-01     0.0         0.0         0.0         0.0         0.0         0.0         0.0         0.0         1.1         0.0         0.0         0.0         0.0         0.0         0.0         0.0         0.0         0.0         0.0         0.0        0.13E+03     0.0         0.0         0.0         0.0         0.0         0.0         0.0         0.0         0.0         0.0         0.0         0.0         0.0         0.0        0.13E+03
    25  ARG      0.51         5.9         7.2        0.84         0.0         0.0         0.0         0.0         0.0         0.0         0.0         0.0         1.0         35.        0.72        0.82         21.         0.0         0.0         0.0         0.0         0.0         0.0         0.0        0.19E+03     0.0         0.0         0.0         0.0         0.0         0.0         0.0         0.0         0.0         0.0         0.0         0.0         0.0         0.0        0.26E+03
    26  ASN      0.63         2.3         9.7         1.5         0.0         0.0         0.0         0.0         0.0         0.0         0.0         0.0        0.74         35.         11.         0.0         0.0         0.0         0.0         0.0         0.0         0.0         0.0         0.0        0.21E+03     0.0         0.0         0.0         0.0         0.0         0.0         0.0         0.0         0.0         0.0         0.0         0.0         0.0         0.0        0.27E+03
    27  LEU       1.0         6.6         9.7         4.5         0.0         0.0         0.0         0.0         0.0         0.0         0.0         0.0        0.54        0.20         37.         0.0         0.0         0.0         0.0         0.0         0.0         0.0         0.0         0.0        0.20E+03     0.0         0.0         0.0         0.0         0.0         0.0         0.0         0.0         0.0         0.0         0.0         0.0         0.0         0.0        0.26E+03
    28  VAL       1.0         2.5         11.         1.2        0.33E-01     0.0         0.0         0.0         0.0         0.0         0.0         0.0        0.65        0.34         0.0         0.0         0.0         0.0         0.0         0.0         0.0         0.0         0.0         0.0         66.         0.0         0.0         0.0         0.0         0.0         0.0         0.0         0.0         0.0         0.0         0.0         0.0         0.0         0.0         82.    
    29  ALA       1.1         2.4         11.         1.1        0.33E-01     0.0         0.0         0.0         0.0         0.0         0.0         0.0        0.51         0.0         0.0         0.0         0.0         0.0         0.0         0.0         0.0         0.0         0.0         0.0        0.23E+03     0.0         0.0         0.0         0.0         0.0         0.0         0.0         0.0         0.0         0.0         0.0         0.0         0.0         0.0        0.25E+03
    30  HIS       2.1         5.6         10.         1.5         0.0         0.0         0.0         0.0         0.0         0.0         0.0         0.0        0.30        0.72        0.36         0.0         0.0         0.0         0.0         0.0         0.0         0.0         0.0         0.0        0.21E+03     0.0         0.0         0.0         0.0         0.0         0.0         0.0         0.0         0.0         0.0         0.0         0.0         0.0         0.0        0.23E+03
    31  SER       1.3         5.9         10.         1.4         0.0         0.0         0.0         0.0         0.0         0.0         0.0         0.0        0.53         42.         0.0         0.0         0.0         0.0         0.0         0.0         0.0         0.0         0.0         0.0         99.         0.0         0.0         0.0         0.0         0.0         0.0         0.0         0.0         0.0         0.0         0.0         0.0         0.0         0.0        0.16E+03
    32  PRO       1.6         26.         6.5        0.84         0.0         0.0         0.0         0.0         0.0         0.0         0.0         0.0         1.3         23.         35.         33.         0.0         0.0         0.0         0.0         0.0         0.0         0.0         0.0         48.         0.0         0.0         0.0         0.0         0.0         0.0         0.0         0.0         0.0         0.0         0.0         0.0         0.0         0.0        0.18E+03
    33  LEU       1.8         8.5         9.2         4.4         0.0         0.0         0.0         0.0         0.0         0.0         0.0         0.0         1.1        0.22         38.         0.0         0.0         0.0         0.0         0.0         0.0         0.0         0.0         0.0        0.19E+03     0.0         0.0         0.0         0.0         0.0         0.0         0.0         0.0         0.0         0.0         0.0         0.0         0.0         0.0        0.26E+03
    34  THR       1.8         4.9         8.2         1.5         0.0         0.0         0.0         0.0         0.0         0.0         0.0         0.0        0.75         65.         0.0         0.0         0.0         0.0         0.0         0.0         0.0         0.0         0.0         0.0        0.18E+03     0.0         0.0         0.0         0.0         0.0         0.0         0.0         0.0         0.0         0.0         0.0         0.0         0.0         0.0        0.27E+03
    35  SER      0.94         4.3         11.         1.6        0.23         0.0         0.0         0.0         18.         39.         0.0         0.0         3.7         46.         0.0         0.0         0.0         0.0         0.0         0.0         0.0         0.0         5.4         0.0         56.         0.0         0.0         0.0         0.0         0.0         0.0         0.0         0.0         0.0         0.0         0.0         0.0         0.0         0.0        0.19E+03
    36  HIS       2.4         15.         20.         3.9        0.98         0.0         0.0         0.0         22.         28.         0.0         0.0         7.6         6.0         16.         0.0         0.0         0.0         0.0         0.0         0.0         0.0         5.4         0.0        0.15E+03     0.0         0.0         0.0         0.0         0.0         0.0         0.0         0.0         0.0         0.0         0.0         0.0         0.0         0.0        0.28E+03
    37  PRO       1.5         33.         4.2         3.8        0.56         0.0         0.0         0.0         0.0         0.0         0.0         0.0         6.0         2.2        0.55         7.3         0.0         0.0         0.0         0.0         0.0         0.0         0.0         0.0         58.         0.0         0.0         0.0         0.0         0.0         0.0         0.0         0.0         0.0         0.0         0.0         0.0         0.0         0.0        0.12E+03
    38  ALA      0.37         3.7         11.        0.88        0.77E-01     0.0         0.0         0.0         0.0         0.0         0.0         0.0         2.5         0.0         0.0         0.0         0.0         0.0         0.0         0.0         0.0         0.0         0.0         0.0        0.20E+03     0.0         0.0         0.0         0.0         0.0         0.0         0.0         0.0         0.0         0.0         0.0         0.0         0.0         0.0        0.22E+03
    39  ALA      0.57         13.         12.         1.2        0.17         0.0         0.0         0.0         0.0         0.0         0.0         0.0         2.5         0.0         0.0         0.0         0.0         0.0         0.0         0.0         0.0         0.0         0.0         0.0        0.26E+03     0.0         0.0         0.0         0.0         0.0         0.0         0.0         0.0         0.0         0.0         0.0         0.0         0.0         0.0        0.29E+03
    40  PRO       1.6         30.         9.9         1.5        0.13         0.0         0.0         0.0         0.0         0.0         0.0         0.0         2.2         25.         35.         30.         0.0         0.0         0.0         0.0         0.0         0.0         0.0         0.0         85.         0.0         0.0         0.0         0.0         0.0         0.0         0.0         0.0         0.0         0.0         0.0         0.0         0.0         0.0        0.22E+03
    41  THR      0.80         6.4         12.        0.85        0.31         0.0         0.0         0.0         0.0         0.0         0.0         0.0         1.2         1.6         0.0         0.0         0.0         0.0         0.0         0.0         0.0         0.0         0.0         0.0        0.21E+03     0.0         0.0         0.0         0.0         0.0         0.0         0.0         0.0         0.0         0.0         0.0         0.0         0.0         0.0        0.23E+03
    42  LEU      0.61         6.1         6.3         4.5        0.33         0.0         0.0         0.0         0.0         0.0         0.0         0.0         2.6        0.69        0.20E-01     0.0         0.0         0.0         0.0         0.0         0.0         0.0         0.0         0.0        0.20E+03     0.0         0.0         0.0         0.0         0.0         0.0         0.0         0.0         0.0         0.0         0.0         0.0         0.0         0.0        0.22E+03
    43  MET      0.80         6.5         5.7         2.1        0.78         0.0         0.0         0.0         21.         38.         0.0         0.0         5.6         36.         2.5        0.60         0.0         0.0         0.0         0.0         0.0         0.0         0.0         0.0        0.10E+03     2.9         0.0         0.0         0.0         0.0         0.0         0.0         0.0         0.0         0.0         0.0         0.0         0.0         0.0        0.22E+03
    44  PRO       1.5         24.         4.9         1.3         1.2         0.0         0.0         0.0         0.0         0.0         0.0         0.0         3.9         24.         35.         31.         0.0         0.0         0.0         0.0         0.0         0.0         0.0         0.0         46.         0.0         0.0         0.0         0.0         0.0         0.0         0.0         0.0         0.0         0.0         0.0         0.0         0.0         0.0        0.17E+03
    45  ALA      0.45         3.8         4.5         1.6        0.24         0.0         0.0         0.0         0.0         0.0         0.0         0.0        0.42         0.0         0.0         0.0         0.0         0.0         0.0         0.0         0.0         0.0         0.0         0.0        0.16E+03     0.0         0.0         0.0         0.0         0.0         0.0         0.0         0.0         0.0         0.0         0.0         0.0         0.0         0.0        0.18E+03
    46  VAL      0.51         3.8         5.8         1.7         0.0         0.0         0.0         0.0         0.0         0.0         0.0         0.0        0.40         58.         0.0         0.0         0.0         0.0         0.0         0.0         0.0         0.0         0.0         0.0         70.         0.0         0.0         0.0         0.0         0.0         0.0         0.0         0.0         0.0         0.0         0.0         0.0         0.0         0.0        0.14E+03
    47  ASN      0.53         4.7         23.         2.3        0.35         0.0         0.0         0.0         0.0         0.0         0.0         0.0        0.55         32.         14.         0.0         0.0         0.0         0.0         0.0         0.0         0.0         0.0         0.0        0.20E+03     0.0         0.0         0.0         0.0         0.0         0.0         0.0         0.0         0.0         0.0         0.0         0.0         0.0         0.0        0.28E+03
    48  TYR       1.2         13.         19.         7.6        0.49         0.0         0.0         0.0         0.0         0.0         0.0         0.0         3.0        0.68         51.         0.0         0.0         0.0         0.0         0.0         0.0         0.0         0.0         0.0        0.32E+03     0.0         0.0         0.0         0.0         0.0         0.0         0.0         0.0         0.0         0.0         0.0         0.0         0.0         0.0        0.42E+03
    49  ALA      0.32         11.         8.5         1.4        0.11         0.0         0.0         0.0         0.0         0.0         0.0         0.0         5.2         0.0         0.0         0.0         0.0         0.0         0.0         0.0         0.0         0.0         0.0         0.0        0.21E+03     0.0         0.0         0.0         0.0         0.0         0.0         0.0         0.0         0.0         0.0         0.0         0.0         0.0         0.0        0.24E+03
    50  PRO       1.0         25.         6.3         1.0        0.50         0.0         0.0         0.0         0.0         0.0         0.0         0.0         3.6         24.         35.         32.         0.0         0.0         0.0         0.0         0.0         0.0         0.0         0.0         46.         0.0         0.0         0.0         0.0         0.0         0.0         0.0         0.0         0.0         0.0         0.0         0.0         0.0         0.0        0.18E+03
    51  LEU       1.1         10.         14.         4.0        0.63         0.0         0.0         0.0         26.         39.         0.0         0.0         3.0         55.        0.42         0.0         0.0         0.0         0.0         0.0         0.0         0.0         0.0         0.0         54.         4.7         0.0         0.0         0.0         0.0         0.0         0.0         0.0         0.0         0.0         0.0         0.0         0.0         0.0        0.21E+03
    52  ASP      0.83         7.3         21.         2.2        0.55         0.0         0.0         0.0         0.0         0.0         0.0         0.0         2.2        0.54        0.88         0.0         0.0         0.0         0.0         0.0         0.0         0.0         0.0         0.0        0.18E+03     0.0         0.0         0.0         0.0         0.0         0.0         0.0         0.0         0.0         0.0         0.0         0.0         0.0         0.0        0.21E+03
    53  LEU      0.86         12.         13.         4.1        0.21         0.0         0.0         0.0         0.0         0.0         0.0         0.0         2.7         45.         37.         0.0         0.0         0.0         0.0         0.0         0.0         0.0         0.0         0.0        0.23E+03     0.0         0.0         0.0         0.0         0.0         0.0         0.0         0.0         0.0         0.0         0.0         0.0         0.0         0.0        0.35E+03
    54  PRO       1.8         31.         4.8         1.2        0.20         0.0         0.0         0.0         0.0         0.0         0.0         0.0         4.3         9.5         5.6        0.21E-01     0.0         0.0         0.0         0.0         0.0         0.0         0.0         0.0         47.         0.0         0.0         0.0         0.0         0.0         0.0         0.0         0.0         0.0         0.0         0.0         0.0         0.0         0.0        0.11E+03
    55  GLY      0.35         6.8         1.4        0.26         0.0         0.0         0.0         0.0         0.0         0.0         0.0         0.0         2.3         0.0         0.0         0.0         0.0         0.0         0.0         0.0         0.0         0.0         0.0         0.0         66.         0.0         0.0         0.0         0.0         0.0         0.0         0.0         0.0         0.0         0.0         0.0         0.0         0.0         0.0         77.    
    56  SER      0.35         4.8         9.6        0.91         0.0         0.0         0.0         0.0         0.0         0.0         0.0         0.0         2.1         42.         0.0         0.0         0.0         0.0         0.0         0.0         0.0         0.0         0.0         0.0        0.15E+03     0.0         0.0         0.0         0.0         0.0         0.0         0.0         0.0         0.0         0.0         0.0         0.0         0.0         0.0        0.21E+03
    57  ALA      0.66         6.4         7.4         1.6        0.36         0.0         0.0         0.0         0.0         0.0         0.0         0.0         4.3         0.0         0.0         0.0         0.0         0.0         0.0         0.0         0.0         0.0         0.0         0.0        0.21E+03     0.0         0.0         0.0         0.0         0.0         0.0         0.0         0.0         0.0         0.0         0.0         0.0         0.0         0.0        0.23E+03
    58  GLU       1.4         14.         6.1         2.5        0.36         0.0         0.0         0.0         26.         46.         0.0         0.0         2.7         1.7         30.         1.6         0.0         0.0         0.0         0.0         0.0         0.0         0.0         0.0         52.         1.8         0.0         0.0         0.0         0.0         0.0         0.0         0.0         0.0         0.0         0.0         0.0         0.0         0.0        0.19E+03
    59  PRO       2.0         34.         7.7         1.9        0.50         0.0         0.0         0.0         0.0         0.0         0.0         0.0         2.6         5.7         3.2         1.3         0.0         0.0         0.0         0.0         0.0         0.0         0.0         0.0         83.         0.0         0.0         0.0         0.0         0.0         0.0         0.0         0.0         0.0         0.0         0.0         0.0         0.0         0.0        0.14E+03
    60  PRO       1.5         30.         7.1         1.9        0.60         0.0         0.0         0.0         0.0         0.0         0.0         0.0         3.9         24.         35.         32.         0.0         0.0         0.0         0.0         0.0         0.0         0.0         0.0         48.         0.0         0.0         0.0         0.0         0.0         0.0         0.0         0.0         0.0         0.0         0.0         0.0         0.0         0.0        0.18E+03
    61  LYS      0.85         6.7         8.5        0.82        0.37E-01     0.0         0.0         0.0         0.0         0.0         0.0         0.0         1.7         41.        0.70         19.         23.         0.0         0.0         0.0         0.0         0.0         0.0         0.0        0.19E+03     0.0         0.0         0.0         0.0         0.0         0.0         0.0         0.0         0.0         0.0         0.0         0.0         0.0         0.0        0.29E+03
    62  GLN       1.1         5.4         8.2         2.1        0.50         0.0         0.0         0.0         0.0         0.0         0.0         0.0        0.28         40.         29.         3.9         0.0         0.0         0.0         0.0         0.0         0.0         0.0         0.0        0.20E+03     0.0         0.0         0.0         0.0         0.0         0.0         0.0         0.0         0.0         0.0         0.0         0.0         0.0         0.0        0.29E+03
    63  CYS      0.91         3.7         12.        0.99         0.0         0.0         0.0         0.0         0.0         0.0         0.0         0.0         1.8         42.         0.0         0.0         0.0         0.0         0.0         0.0         0.0         0.0         0.0         0.0         61.         0.0         0.0         0.0         0.0         0.0         0.0         0.0         0.0         0.0         0.0         0.0         0.0         0.0         0.0        0.12E+03
    64  HIS       1.5         10.         12.         1.6        0.19         0.0         0.0         0.0         0.0         0.0         0.0         0.0         1.8         4.6        0.77         0.0         0.0         0.0         0.0         0.0         0.0         0.0         0.0         0.0        0.19E+03     0.0         0.0         0.0         0.0         0.0         0.0         0.0         0.0         0.0         0.0         0.0         0.0         0.0         0.0        0.22E+03
    65  PRO      0.85         28.         6.8         2.9        0.79E-01     0.0         0.0         0.0         0.0         0.0         0.0         0.0        0.54        0.82        0.79         5.9         0.0         0.0         0.0         0.0         0.0         0.0         0.0         0.0        0.11E+03     0.0         0.0         0.0         0.0         0.0         0.0         0.0         0.0         0.0         0.0         0.0         0.0         0.0         0.0        0.16E+03
    66  CYS      0.30         4.8         9.9         1.7        0.46E-01     0.0         0.0         0.0         0.0         0.0         0.0         0.0        0.47         42.         0.0         0.0         0.0         0.0         0.0         0.0         0.0         0.0         0.0         0.0         29.         0.0         0.0         0.0         0.0         0.0         0.0         0.0         0.0         0.0         0.0         0.0         0.0         0.0         0.0         88.    
    67  PRO       1.0         29.         6.1         2.3        0.29         0.0         0.0         0.0         0.0         0.0         0.0         0.0        0.21         25.         35.         30.         0.0         0.0         0.0         0.0         0.0         0.0         0.0         0.0         85.         0.0         0.0         0.0         0.0         0.0         0.0         0.0         0.0         0.0         0.0         0.0         0.0         0.0         0.0        0.21E+03
    68  GLY      0.65         3.8        0.75        0.23        0.29         0.0         0.0         0.0         0.0         0.0         0.0         0.0         2.1         0.0         0.0         0.0         0.0         0.0         0.0         0.0         0.0         0.0         0.0         0.0         65.         0.0         0.0         0.0         0.0         0.0         0.0         0.0         0.0         0.0         0.0         0.0         0.0         0.0         0.0         73.    
    69  VAL      0.47         13.         6.9         1.8        0.29         0.0         0.0         0.0         0.0         0.0         0.0         0.0         2.2        0.75         0.0         0.0         0.0         0.0         0.0         0.0         0.0         0.0         0.0         0.0         28.         0.0         0.0         0.0         0.0         0.0         0.0         0.0         0.0         0.0         0.0         0.0         0.0         0.0         0.0         53.    
    70  PRO       1.6         32.         7.5         3.0        0.49         0.0         0.0         0.0         0.0         0.0         0.0         0.0        0.15         10.         6.1        0.73E-02     0.0         0.0         0.0         0.0         0.0         0.0         0.0         0.0        0.10E+03     0.0         0.0         0.0         0.0         0.0         0.0         0.0         0.0         0.0         0.0         0.0         0.0         0.0         0.0        0.16E+03
    71  GLN       1.2         11.         7.9         5.3        0.76         0.0         0.0         0.0         0.0         0.0         0.0         0.0        0.99         46.         31.         7.3         0.0         0.0         0.0         0.0         0.0         0.0         0.0         0.0        0.16E+03     0.0         0.0         0.0         0.0         0.0         0.0         0.0         0.0         0.0         0.0         0.0         0.0         0.0         0.0        0.27E+03
    72  GLY      0.68E-01     2.3         1.1        0.68         0.0         0.0         0.0         0.0         0.0         0.0         0.0         0.0         1.3         0.0         0.0         0.0         0.0         0.0         0.0         0.0         0.0         0.0         0.0         0.0        0.12E+03     0.0         0.0         0.0         0.0         0.0         0.0         0.0         0.0         0.0         0.0         0.0         0.0         0.0         0.0        0.13E+03
    73  THR      0.13         2.2         10.         1.2         0.0         0.0         0.0         0.0         0.0         0.0         0.0         0.0        0.73         70.         0.0         0.0         0.0         0.0         0.0         0.0         0.0         0.0         0.0         0.0        0.19E+03     0.0         0.0         0.0         0.0         0.0         0.0         0.0         0.0         0.0         0.0         0.0         0.0         0.0         0.0        0.27E+03
    74  SER      0.89E-01     4.8         10.         1.4         0.0         0.0         0.0         0.0         0.0         0.0         0.0         0.0         1.3        0.14         0.0         0.0         0.0         0.0         0.0         0.0         0.0         0.0         0.0         0.0         99.         0.0         0.0         0.0         0.0         0.0         0.0         0.0         0.0         0.0         0.0         0.0         0.0         0.0         0.0        0.12E+03
    75  PRO      0.26         24.         5.6        0.96         0.0         0.0         0.0         0.0         0.0         0.0         0.0         0.0         1.4         24.         35.         32.         0.0         0.0         0.0         0.0         0.0         0.0         0.0         0.0         46.         0.0         0.0         0.0         0.0         0.0         0.0         0.0         0.0         0.0         0.0         0.0         0.0         0.0         0.0        0.17E+03
    76  ALA      0.14         4.8         8.9         1.4         0.0         0.0         0.0         0.0         0.0         0.0         0.0         0.0        0.71         0.0         0.0         0.0         0.0         0.0         0.0         0.0         0.0         0.0         0.0         0.0        0.17E+03     0.0         0.0         0.0         0.0         0.0         0.0         0.0         0.0         0.0         0.0         0.0         0.0         0.0         0.0        0.18E+03
    77  PRO      0.24         25.         6.1        0.76         0.0         0.0         0.0         0.0         0.0         0.0         0.0         0.0         1.1         24.         35.         32.         0.0         0.0         0.0         0.0         0.0         0.0         0.0         0.0         34.         0.0         0.0         0.0         0.0         0.0         0.0         0.0         0.0         0.0         0.0         0.0         0.0         0.0         0.0        0.16E+03
    78  VAL      0.12         5.4         9.1         1.7         0.0         0.0         0.0         0.0         0.0         0.0         0.0         0.0         1.2        0.27         0.0         0.0         0.0         0.0         0.0         0.0         0.0         0.0         0.0         0.0         3.8         0.0         0.0         0.0         0.0         0.0         0.0         0.0         0.0         0.0         0.0         0.0         0.0         0.0         0.0         22.    
    79  PRO      0.99         27.         7.4         1.5         0.0         0.0         0.0         0.0         0.0         0.0         0.0         0.0        0.75         7.3         4.2        0.70         0.0         0.0         0.0         0.0         0.0         0.0         0.0         0.0         39.         0.0         0.0         0.0         0.0         0.0         0.0         0.0         0.0         0.0         0.0         0.0         0.0         0.0         0.0         88.    
    80  TYR      0.56         6.1         11.         1.2         0.0         0.0         0.0         0.0         0.0         0.0         0.0         0.0        0.84         49.        0.44         0.0         0.0         0.0         0.0         0.0         0.0         0.0         0.0         0.0        0.21E+03     0.0         0.0         0.0         0.0         0.0         0.0         0.0         0.0         0.0         0.0         0.0         0.0         0.0         0.0        0.28E+03
    81  GLY      0.15        0.51        0.99        0.21         0.0         0.0         0.0         0.0         0.0         0.0         0.0         0.0        0.70         0.0         0.0         0.0         0.0         0.0         0.0         0.0         0.0         0.0         0.0         0.0        0.14E+03     0.0         0.0         0.0         0.0         0.0         0.0         0.0         0.0         0.0         0.0         0.0         0.0         0.0         0.0        0.14E+03
    82  TYR      0.65         5.3         13.         1.4         0.0         0.0         0.0         0.0         0.0         0.0         0.0         0.0        0.54         49.        0.46         0.0         0.0         0.0         0.0         0.0         0.0         0.0         0.0         0.0        0.21E+03     0.0         0.0         0.0         0.0         0.0         0.0         0.0         0.0         0.0         0.0         0.0         0.0         0.0         0.0        0.28E+03
    83  PHE      0.54         5.4         10.         1.3         0.0         0.0         0.0         0.0         0.0         0.0         0.0         0.0        0.76         45.        0.10         0.0         0.0         0.0         0.0         0.0         0.0         0.0         0.0         0.0        0.21E+03     0.0         0.0         0.0         0.0         0.0         0.0         0.0         0.0         0.0         0.0         0.0         0.0         0.0         0.0        0.28E+03
    84  GLY      0.25        0.98         0.0        0.19         0.0         0.0         0.0         0.0         0.0         0.0         0.0         0.0        0.72         0.0         0.0         0.0         0.0         0.0         0.0         0.0         0.0         0.0         0.0         0.0        0.11E+03     0.0         0.0         0.0         0.0         0.0         0.0         0.0         0.0         0.0         0.0         0.0         0.0         0.0         0.0        0.12E+03
    85  GLY      0.22        0.50         0.0        0.30E-01     0.0         0.0         0.0         0.0         0.0         0.0         0.0         0.0        0.66         0.0         0.0         0.0         0.0         0.0         0.0         0.0         0.0         0.0         0.0         0.0         95.         0.0         0.0         0.0         0.0         0.0         0.0         0.0         0.0         0.0         0.0         0.0         0.0         0.0         0.0         96.    
    86  GLY      0.44        0.40         1.0        0.52E-01     0.0         0.0         0.0         0.0         0.0         0.0         0.0         0.0        0.48         0.0         0.0         0.0         0.0         0.0         0.0         0.0         0.0         0.0         0.0         0.0        0.11E+03     0.0         0.0         0.0         0.0         0.0         0.0         0.0         0.0         0.0         0.0         0.0         0.0         0.0         0.0        0.12E+03
    87  TYR       1.1         5.4         12.         1.4        0.70E-01     0.0         0.0         0.0         0.0         0.0         0.0         0.0        0.65         49.         51.         0.0         0.0         0.0         0.0         0.0         0.0         0.0         0.0         0.0        0.20E+03     0.0         0.0         0.0         0.0         0.0         0.0         0.0         0.0         0.0         0.0         0.0         0.0         0.0         0.0        0.32E+03
    88  TYR      0.76         5.5         13.         1.7         0.0         0.0         0.0         0.0         0.0         0.0         0.0         0.0        0.93         49.        0.27         0.0         0.0         0.0         0.0         0.0         0.0         0.0         0.0         0.0        0.21E+03     0.0         0.0         0.0         0.0         0.0         0.0         0.0         0.0         0.0         0.0         0.0         0.0         0.0         0.0        0.28E+03
    89  SER      0.32         1.8         11.         1.1         0.0         0.0         0.0         0.0         0.0         0.0         0.0         0.0         1.1        0.20         0.0         0.0         0.0         0.0         0.0         0.0         0.0         0.0         0.0         0.0        0.14E+03     0.0         0.0         0.0         0.0         0.0         0.0         0.0         0.0         0.0         0.0         0.0         0.0         0.0         0.0        0.16E+03
    90  CYS      0.29         1.9         11.         1.1         0.0         0.0         0.0         0.0         0.0         0.0         0.0         0.0         1.0         42.         0.0         0.0         0.0         0.0         0.0         0.0         0.0         0.0         0.0         0.0         44.         0.0         0.0         0.0         0.0         0.0         0.0         0.0         0.0         0.0         0.0         0.0         0.0         0.0         0.0        0.10E+03
    91  ARG      0.26         2.3         11.         1.0         0.0         0.0         0.0         0.0         0.0         0.0         0.0         0.0         1.2         35.        0.15E-01     34.         25.         0.0         0.0         0.0         0.0         0.0         0.0         0.0        0.13E+03     0.0         0.0         0.0         0.0         0.0         0.0         0.0         0.0         0.0         0.0         0.0         0.0         0.0         0.0        0.24E+03
    92  VAL      0.32         2.1         11.         1.4         0.0         0.0         0.0         0.0         0.0         0.0         0.0         0.0         1.3         58.         0.0         0.0         0.0         0.0         0.0         0.0         0.0         0.0         0.0         0.0         44.         0.0         0.0         0.0         0.0         0.0         0.0         0.0         0.0         0.0         0.0         0.0         0.0         0.0         0.0        0.12E+03
    93  SER      0.29         1.9         12.         1.1         0.0         0.0         0.0         0.0         0.0         0.0         0.0         0.0         1.3         42.         0.0         0.0         0.0         0.0         0.0         0.0         0.0         0.0         0.0         0.0        0.15E+03     0.0         0.0         0.0         0.0         0.0         0.0         0.0         0.0         0.0         0.0         0.0         0.0         0.0         0.0        0.21E+03
    94  ARG      0.34         2.1         12.         1.1         0.0         0.0         0.0         0.0         0.0         0.0         0.0         0.0         1.3        0.87E-01     30.         33.         43.         0.0         0.0         0.0         0.0         0.0         0.0         0.0        0.22E+03     0.0         0.0         0.0         0.0         0.0         0.0         0.0         0.0         0.0         0.0         0.0         0.0         0.0         0.0        0.35E+03
    95  SER      0.47         1.8         11.         1.0         0.0         0.0         0.0         0.0         0.0         0.0         0.0         0.0         1.2         42.         0.0         0.0         0.0         0.0         0.0         0.0         0.0         0.0         0.0         0.0        0.17E+03     0.0         0.0         0.0         0.0         0.0         0.0         0.0         0.0         0.0         0.0         0.0         0.0         0.0         0.0        0.22E+03
    96  SER      0.41         1.6         11.         1.0         0.0         0.0         0.0         0.0         0.0         0.0         0.0         0.0         1.2         37.         0.0         0.0         0.0         0.0         0.0         0.0         0.0         0.0         0.0         0.0        0.16E+03     0.0         0.0         0.0         0.0         0.0         0.0         0.0         0.0         0.0         0.0         0.0         0.0         0.0         0.0        0.21E+03
    97  LEU      0.56         6.5         11.         4.3         0.0         0.0         0.0         0.0         0.0         0.0         0.0         0.0         1.2        0.19         37.         0.0         0.0         0.0         0.0         0.0         0.0         0.0         0.0         0.0        0.18E+03     0.0         0.0         0.0         0.0         0.0         0.0         0.0         0.0         0.0         0.0         0.0         0.0         0.0         0.0        0.24E+03
    98  LYS      0.31         4.5         11.         1.5         0.0         0.0         0.0         0.0         0.0         0.0         0.0         0.0         1.5        0.21        0.41         21.         24.         0.0         0.0         0.0         0.0         0.0         0.0         0.0        0.15E+03     0.0         0.0         0.0         0.0         0.0         0.0         0.0         0.0         0.0         0.0         0.0         0.0         0.0         0.0        0.22E+03
    99  PRO      0.98         26.         7.7         1.2         0.0         0.0         0.0         0.0         0.0         0.0         0.0         0.0         1.5         6.5         3.7        0.94         0.0         0.0         0.0         0.0         0.0         0.0         0.0         0.0         30.         0.0         0.0         0.0         0.0         0.0         0.0         0.0         0.0         0.0         0.0         0.0         0.0         0.0         0.0         78.    
   100  CYS      0.41         2.4         11.        0.98         0.0         0.0         0.0         0.0         0.0         0.0         0.0         0.0         1.3         38.         0.0         0.0         0.0         0.0         0.0         0.0         0.0         0.0         0.0         0.0         41.         0.0         0.0         0.0         0.0         0.0         0.0         0.0         0.0         0.0         0.0         0.0         0.0         0.0         0.0         95.    
   101  ALA      0.36         1.8         11.         1.0         0.0         0.0         0.0         0.0         0.0         0.0         0.0         0.0         1.2         0.0         0.0         0.0         0.0         0.0         0.0         0.0         0.0         0.0         0.0         0.0        0.25E+03     0.0         0.0         0.0         0.0         0.0         0.0         0.0         0.0         0.0         0.0         0.0         0.0         0.0         0.0        0.26E+03
   102  GLN      0.40         1.7         12.         1.1         0.0         0.0         0.0         0.0         0.0         0.0         0.0         0.0         1.3         40.        0.31        0.43E-01     0.0         0.0         0.0         0.0         0.0         0.0         0.0         0.0        0.26E+03     0.0         0.0         0.0         0.0         0.0         0.0         0.0         0.0         0.0         0.0         0.0         0.0         0.0         0.0        0.32E+03
   103  ALA      0.30         1.7         12.         1.0         0.0         0.0         0.0         0.0         0.0         0.0         0.0         0.0         1.3         0.0         0.0         0.0         0.0         0.0         0.0         0.0         0.0         0.0         0.0         0.0        0.28E+03     0.0         0.0         0.0         0.0         0.0         0.0         0.0         0.0         0.0         0.0         0.0         0.0         0.0         0.0        0.30E+03
   104  ALA      0.28         1.6         12.         1.1         0.0         0.0         0.0         0.0         0.0         0.0         0.0         0.0         1.4         0.0         0.0         0.0         0.0         0.0         0.0         0.0         0.0         0.0         0.0         0.0        0.28E+03     0.0         0.0         0.0         0.0         0.0         0.0         0.0         0.0         0.0         0.0         0.0         0.0         0.0         0.0        0.30E+03
   105  THR      0.24         2.2         11.         1.5        0.30E-02     0.0         0.0         0.0         0.0         0.0         0.0         0.0         1.1         66.         0.0         0.0         0.0         0.0         0.0         0.0         0.0         0.0         0.0         0.0        0.23E+03     0.0         0.0         0.0         0.0         0.0         0.0         0.0         0.0         0.0         0.0         0.0         0.0         0.0         0.0        0.31E+03
   106  LEU      0.41         6.5         11.         4.3         0.0         0.0         0.0         0.0         0.0         0.0         0.0         0.0         1.0        0.11E-01    0.55E-01     0.0         0.0         0.0         0.0         0.0         0.0         0.0         0.0         0.0        0.20E+03     0.0         0.0         0.0         0.0         0.0         0.0         0.0         0.0         0.0         0.0         0.0         0.0         0.0         0.0        0.22E+03
   107  ALA      0.30         1.9         12.         1.0         0.0         0.0         0.0         0.0         0.0         0.0         0.0         0.0         1.3         0.0         0.0         0.0         0.0         0.0         0.0         0.0         0.0         0.0         0.0         0.0        0.27E+03     0.0         0.0         0.0         0.0         0.0         0.0         0.0         0.0         0.0         0.0         0.0         0.0         0.0         0.0        0.29E+03
   108  ALA      0.27         1.8         11.         1.1         0.0         0.0         0.0         0.0         0.0         0.0         0.0         0.0         1.3         0.0         0.0         0.0         0.0         0.0         0.0         0.0         0.0         0.0         0.0         0.0        0.27E+03     0.0         0.0         0.0         0.0         0.0         0.0         0.0         0.0         0.0         0.0         0.0         0.0         0.0         0.0        0.29E+03
   109  TYR       1.0         12.         14.         2.5        0.13         0.0         0.0         0.0         0.0         0.0         0.0         0.0        0.94         48.         1.6         0.0         0.0         0.0         0.0         0.0         0.0         0.0         0.0         0.0        0.19E+03     0.0         0.0         0.0         0.0         0.0         0.0         0.0         0.0         0.0         0.0         0.0         0.0         0.0         0.0        0.27E+03
   110  PRO       1.0         27.         8.1         1.1        0.13         0.0         0.0         0.0         0.0         0.0         0.0         0.0        0.56         7.0         4.0        0.77         0.0         0.0         0.0         0.0         0.0         0.0         0.0         0.0         67.         0.0         0.0         0.0         0.0         0.0         0.0         0.0         0.0         0.0         0.0         0.0         0.0         0.0         0.0        0.12E+03
   111  ALA      0.22         1.8         10.        0.84         0.0         0.0         0.0         0.0         0.0         0.0         0.0         0.0        0.92         0.0         0.0         0.0         0.0         0.0         0.0         0.0         0.0         0.0         0.0         0.0        0.23E+03     0.0         0.0         0.0         0.0         0.0         0.0         0.0         0.0         0.0         0.0         0.0         0.0         0.0         0.0        0.25E+03
   112  GLU      0.21         1.6         9.8         1.2         0.0         0.0         0.0         0.0         0.0         0.0         0.0         0.0        0.94         39.        0.24         24.         0.0         0.0         0.0         0.0         0.0         0.0         0.0         0.0        0.19E+03     0.0         0.0         0.0         0.0         0.0         0.0         0.0         0.0         0.0         0.0         0.0         0.0         0.0         0.0        0.27E+03
   113  THR      0.18         4.7         10.         1.8         0.0         0.0         0.0         0.0         0.0         0.0         0.0         0.0         1.2        0.11         0.0         0.0         0.0         0.0         0.0         0.0         0.0         0.0         0.0         0.0        0.15E+03     0.0         0.0         0.0         0.0         0.0         0.0         0.0         0.0         0.0         0.0         0.0         0.0         0.0         0.0        0.16E+03
   114  PRO      0.80         26.         7.1         1.1         0.0         0.0         0.0         0.0         0.0         0.0         0.0         0.0         1.4         6.6         3.8        0.92         0.0         0.0         0.0         0.0         0.0         0.0         0.0         0.0         49.         0.0         0.0         0.0         0.0         0.0         0.0         0.0         0.0         0.0         0.0         0.0         0.0         0.0         0.0         97.    
   115  THR      0.23         2.4         11.         1.5        0.38E-01     0.0         0.0         0.0         0.0         0.0         0.0         0.0        0.92         66.         0.0         0.0         0.0         0.0         0.0         0.0         0.0         0.0         0.0         0.0        0.16E+03     0.0         0.0         0.0         0.0         0.0         0.0         0.0         0.0         0.0         0.0         0.0         0.0         0.0         0.0        0.24E+03
   116  ALA      0.20         1.4         10.         1.1         0.0         0.0         0.0         0.0         0.0         0.0         0.0         0.0         1.1         0.0         0.0         0.0         0.0         0.0         0.0         0.0         0.0         0.0         0.0         0.0        0.24E+03     0.0         0.0         0.0         0.0         0.0         0.0         0.0         0.0         0.0         0.0         0.0         0.0         0.0         0.0        0.26E+03
   117  GLY      0.24        0.59         1.3        0.26         0.0         0.0         0.0         0.0         0.0         0.0         0.0         0.0         1.2         0.0         0.0         0.0         0.0         0.0         0.0         0.0         0.0         0.0         0.0         0.0        0.13E+03     0.0         0.0         0.0         0.0         0.0         0.0         0.0         0.0         0.0         0.0         0.0         0.0         0.0         0.0        0.14E+03
   118  GLU      0.22         1.8         10.        0.90         0.0         0.0         0.0         0.0         0.0         0.0         0.0         0.0        0.80         39.        0.24         24.         0.0         0.0         0.0         0.0         0.0         0.0         0.0         0.0        0.21E+03     0.0         0.0         0.0         0.0         0.0         0.0         0.0         0.0         0.0         0.0         0.0         0.0         0.0         0.0        0.28E+03
   119  GLU      0.18         1.6         10.         1.1         0.0         0.0         0.0         0.0         0.0         0.0         0.0         0.0        0.77        0.88E-01    0.27         24.         0.0         0.0         0.0         0.0         0.0         0.0         0.0         0.0        0.18E+03     0.0         0.0         0.0         0.0         0.0         0.0         0.0         0.0         0.0         0.0         0.0         0.0         0.0         0.0        0.22E+03
   120  TYR      0.77         9.9         13.         3.4        0.82E-01     0.0         0.0         0.0         0.0         0.0         0.0         0.0        0.70         49.         2.1         0.0         0.0         0.0         0.0         0.0         0.0         0.0         0.0         0.0        0.18E+03     0.0         0.0         0.0         0.0         0.0         0.0         0.0         0.0         0.0         0.0         0.0         0.0         0.0         0.0        0.25E+03
   121  PRO      0.87         27.         8.0         1.1        0.82E-01     0.0         0.0         0.0         0.0         0.0         0.0         0.0        0.73         6.9         3.9        0.82         0.0         0.0         0.0         0.0         0.0         0.0         0.0         0.0         52.         0.0         0.0         0.0         0.0         0.0         0.0         0.0         0.0         0.0         0.0         0.0         0.0         0.0         0.0        0.10E+03
   122  SER      0.19         2.0         10.        0.87         0.0         0.0         0.0         0.0         0.0         0.0         0.0         0.0        0.98         42.         0.0         0.0         0.0         0.0         0.0         0.0         0.0         0.0         0.0         0.0        0.14E+03     0.0         0.0         0.0         0.0         0.0         0.0         0.0         0.0         0.0         0.0         0.0         0.0         0.0         0.0        0.19E+03
   123  ARG      0.25         4.4         10.         1.5         0.0         0.0         0.0         0.0         0.0         0.0         0.0         0.0         1.2         35.        0.22E-01     34.         25.         0.0         0.0         0.0         0.0         0.0         0.0         0.0        0.15E+03     0.0         0.0         0.0         0.0         0.0         0.0         0.0         0.0         0.0         0.0         0.0         0.0         0.0         0.0        0.26E+03
   124  PRO      0.87         26.         7.3         1.2         0.0         0.0         0.0         0.0         0.0         0.0         0.0         0.0         1.4         6.6         3.7        0.89         0.0         0.0         0.0         0.0         0.0         0.0         0.0         0.0         57.         0.0         0.0         0.0         0.0         0.0         0.0         0.0         0.0         0.0         0.0         0.0         0.0         0.0         0.0        0.11E+03
   125  THR      0.27         2.6         10.         1.4         0.0         0.0         0.0         0.0         0.0         0.0         0.0         0.0        0.95         70.         0.0         0.0         0.0         0.0         0.0         0.0         0.0         0.0         0.0         0.0        0.19E+03     0.0         0.0         0.0         0.0         0.0         0.0         0.0         0.0         0.0         0.0         0.0         0.0         0.0         0.0        0.28E+03
   126  GLU      0.27         1.8         10.         1.2         0.0         0.0         0.0         0.0         0.0         0.0         0.0         0.0        0.85         44.        0.26         24.         0.0         0.0         0.0         0.0         0.0         0.0         0.0         0.0        0.19E+03     0.0         0.0         0.0         0.0         0.0         0.0         0.0         0.0         0.0         0.0         0.0         0.0         0.0         0.0        0.28E+03
   127  PHE      0.55         5.6         12.         1.3         0.0         0.0         0.0         0.0         0.0         0.0         0.0         0.0        0.92         45.        0.61E-01     0.0         0.0         0.0         0.0         0.0         0.0         0.0         0.0         0.0        0.24E+03     0.0         0.0         0.0         0.0         0.0         0.0         0.0         0.0         0.0         0.0         0.0         0.0         0.0         0.0        0.30E+03
   128  ALA      0.37         1.7         11.         1.1         0.0         0.0         0.0         0.0         0.0         0.0         0.0         0.0        0.94         0.0         0.0         0.0         0.0         0.0         0.0         0.0         0.0         0.0         0.0         0.0        0.27E+03     0.0         0.0         0.0         0.0         0.0         0.0         0.0         0.0         0.0         0.0         0.0         0.0         0.0         0.0        0.28E+03
   129  PHE      0.68         6.0         12.         1.2         0.0         0.0         0.0         0.0         0.0         0.0         0.0         0.0        0.77         45.        0.13         0.0         0.0         0.0         0.0         0.0         0.0         0.0         0.0         0.0        0.24E+03     0.0         0.0         0.0         0.0         0.0         0.0         0.0         0.0         0.0         0.0         0.0         0.0         0.0         0.0        0.30E+03
   130  TYR       1.1         9.8         13.         3.8        0.71E-01     0.0         0.0         0.0         0.0         0.0         0.0         0.0        0.77         49.         2.3         0.0         0.0         0.0         0.0         0.0         0.0         0.0         0.0         0.0        0.18E+03     0.0         0.0         0.0         0.0         0.0         0.0         0.0         0.0         0.0         0.0         0.0         0.0         0.0         0.0        0.26E+03
   131  PRO       1.1         26.         6.3        0.68        0.71E-01     0.0         0.0         0.0         0.0         0.0         0.0         0.0         1.1         6.2         3.6         1.1         0.0         0.0         0.0         0.0         0.0         0.0         0.0         0.0         47.         0.0         0.0         0.0         0.0         0.0         0.0         0.0         0.0         0.0         0.0         0.0         0.0         0.0         0.0         94.    
   132  GLY      0.41         1.4         1.0        0.10         0.0         0.0         0.0         0.0         0.0         0.0         0.0         0.0        0.69         0.0         0.0         0.0         0.0         0.0         0.0         0.0         0.0         0.0         0.0         0.0        0.11E+03     0.0         0.0         0.0         0.0         0.0         0.0         0.0         0.0         0.0         0.0         0.0         0.0         0.0         0.0        0.11E+03
   133  TYR      0.94         9.5         12.         3.8        0.11         0.0         0.0         0.0         0.0         0.0         0.0         0.0        0.35         49.         2.9         0.0         0.0         0.0         0.0         0.0         0.0         0.0         0.0         0.0        0.17E+03     0.0         0.0         0.0         0.0         0.0         0.0         0.0         0.0         0.0         0.0         0.0         0.0         0.0         0.0        0.25E+03
   134  PRO      0.80         25.         5.5        0.56        0.11         0.0         0.0         0.0         0.0         0.0         0.0         0.0        0.63         24.         35.         32.         0.0         0.0         0.0         0.0         0.0         0.0         0.0         0.0         46.         0.0         0.0         0.0         0.0         0.0         0.0         0.0         0.0         0.0         0.0         0.0         0.0         0.0         0.0        0.17E+03
   135  GLY      0.55         1.4         1.1        0.41E-01     0.0         0.0         0.0         0.0         0.0         0.0         0.0         0.0        0.61         0.0         0.0         0.0         0.0         0.0         0.0         0.0         0.0         0.0         0.0         0.0        0.11E+03     0.0         0.0         0.0         0.0         0.0         0.0         0.0         0.0         0.0         0.0         0.0         0.0         0.0         0.0        0.11E+03
   136  THR      0.55         1.8         9.7         1.3         0.0         0.0         0.0         0.0         0.0         0.0         0.0         0.0        0.31         70.         0.0         0.0         0.0         0.0         0.0         0.0         0.0         0.0         0.0         0.0        0.21E+03     0.0         0.0         0.0         0.0         0.0         0.0         0.0         0.0         0.0         0.0         0.0         0.0         0.0         0.0        0.29E+03
   137  TYR      0.95         6.5         12.         4.1         0.0         0.0         0.0         0.0         0.0         0.0         0.0         0.0        0.79         49.         1.1         0.0         0.0         0.0         0.0         0.0         0.0         0.0         0.0         0.0        0.25E+03     0.0         0.0         0.0         0.0         0.0         0.0         0.0         0.0         0.0         0.0         0.0         0.0         0.0         0.0        0.32E+03
   138  GLN      0.69         4.7         11.        0.82        0.45E-01     0.0         0.0         0.0         0.0         0.0         0.0         0.0         1.9         45.        0.27         10.         0.0         0.0         0.0         0.0         0.0         0.0         0.0         0.0        0.18E+03     0.0         0.0         0.0         0.0         0.0         0.0         0.0         0.0         0.0         0.0         0.0         0.0         0.0         0.0        0.26E+03
   139  PRO       1.1         30.         9.3         2.5        0.52         0.0         0.0         0.0         0.0         0.0         0.0         0.0         2.2        0.73        0.78         5.8         0.0         0.0         0.0         0.0         0.0         0.0         0.0         0.0        0.13E+03     0.0         0.0         0.0         0.0         0.0         0.0         0.0         0.0         0.0         0.0         0.0         0.0         0.0         0.0        0.18E+03
   140  MET       1.9         11.         15.         4.4        0.49         0.0         0.0         0.0         0.0         0.0         0.0         0.0         1.2         51.        0.12E-03    0.12         0.0         0.0         0.0         0.0         0.0         0.0         0.0         0.0        0.21E+03     0.0         0.0         0.0         0.0         0.0         0.0         0.0         0.0         0.0         0.0         0.0         0.0         0.0         0.0        0.29E+03
   141  ALA      0.73         2.6         12.         1.3         0.0         0.0         0.0         0.0         0.0         0.0         0.0         0.0        0.99         0.0         0.0         0.0         0.0         0.0         0.0         0.0         0.0         0.0         0.0         0.0        0.26E+03     0.0         0.0         0.0         0.0         0.0         0.0         0.0         0.0         0.0         0.0         0.0         0.0         0.0         0.0        0.28E+03
   142  SER      0.74         1.9         11.         1.1         0.0         0.0         0.0         0.0         0.0         0.0         0.0         0.0         1.0        0.15         0.0         0.0         0.0         0.0         0.0         0.0         0.0         0.0         0.0         0.0        0.18E+03     0.0         0.0         0.0         0.0         0.0         0.0         0.0         0.0         0.0         0.0         0.0         0.0         0.0         0.0        0.19E+03
   143  TYR       1.0         6.6         13.         1.7         0.0         0.0         0.0         0.0         0.0         0.0         0.0         0.0         1.1         49.        0.37         0.0         0.0         0.0         0.0         0.0         0.0         0.0         0.0         0.0        0.20E+03     0.0         0.0         0.0         0.0         0.0         0.0         0.0         0.0         0.0         0.0         0.0         0.0         0.0         0.0        0.28E+03
   144  LEU      0.92         6.8         11.         4.3         0.0         0.0         0.0         0.0         0.0         0.0         0.0         0.0         1.2        0.16         38.         0.0         0.0         0.0         0.0         0.0         0.0         0.0         0.0         0.0        0.19E+03     0.0         0.0         0.0         0.0         0.0         0.0         0.0         0.0         0.0         0.0         0.0         0.0         0.0         0.0        0.25E+03
   145  ASP       1.0         3.7         13.         2.1        0.24         0.0         0.0         0.0         0.0         0.0         0.0         0.0         1.2         50.         2.2         0.0         0.0         0.0         0.0         0.0         0.0         0.0         0.0         0.0        0.14E+03     0.0         0.0         0.0         0.0         0.0         0.0         0.0         0.0         0.0         0.0         0.0         0.0         0.0         0.0        0.21E+03
   146  VAL      0.73         2.4         12.         1.5         0.0         0.0         0.0         0.0         0.0         0.0         0.0         0.0         1.5         58.         0.0         0.0         0.0         0.0         0.0         0.0         0.0         0.0         0.0         0.0         42.         0.0         0.0         0.0         0.0         0.0         0.0         0.0         0.0         0.0         0.0         0.0         0.0         0.0         0.0        0.12E+03
   147  SER      0.76         2.2         12.         1.1         0.0         0.0         0.0         0.0         0.0         0.0         0.0         0.0         1.5        0.15         0.0         0.0         0.0         0.0         0.0         0.0         0.0         0.0         0.0         0.0        0.12E+03     0.0         0.0         0.0         0.0         0.0         0.0         0.0         0.0         0.0         0.0         0.0         0.0         0.0         0.0        0.14E+03
   148  VAL      0.74         2.1         12.         1.4         0.0         0.0         0.0         0.0         0.0         0.0         0.0         0.0         1.5         58.         0.0         0.0         0.0         0.0         0.0         0.0         0.0         0.0         0.0         0.0         26.         0.0         0.0         0.0         0.0         0.0         0.0         0.0         0.0         0.0         0.0         0.0         0.0         0.0         0.0        0.10E+03
   149  VAL      0.77         2.4         12.         1.6         0.0         0.0         0.0         0.0         0.0         0.0         0.0         0.0         1.4         54.         0.0         0.0         0.0         0.0         0.0         0.0         0.0         0.0         0.0         0.0         37.         0.0         0.0         0.0         0.0         0.0         0.0         0.0         0.0         0.0         0.0         0.0         0.0         0.0         0.0        0.11E+03
   150  GLN      0.78         2.1         12.         1.3         0.0         0.0         0.0         0.0         0.0         0.0         0.0         0.0         1.4        0.39E-01    0.26         10.         0.0         0.0         0.0         0.0         0.0         0.0         0.0         0.0        0.22E+03     0.0         0.0         0.0         0.0         0.0         0.0         0.0         0.0         0.0         0.0         0.0         0.0         0.0         0.0        0.25E+03
   151  THR      0.74         2.2         11.         1.5         0.0         0.0         0.0         0.0         0.0         0.0         0.0         0.0        0.86         70.         0.0         0.0         0.0         0.0         0.0         0.0         0.0         0.0         0.0         0.0        0.23E+03     0.0         0.0         0.0         0.0         0.0         0.0         0.0         0.0         0.0         0.0         0.0         0.0         0.0         0.0        0.32E+03
   152  LEU      0.95         7.0         9.0         4.4         0.0         0.0         0.0         0.0         0.0         0.0         0.0         0.0         1.1        0.11         38.         0.0         0.0         0.0         0.0         0.0         0.0         0.0         0.0         0.0        0.22E+03     0.0         0.0         0.0         0.0         0.0         0.0         0.0         0.0         0.0         0.0         0.0         0.0         0.0         0.0        0.28E+03
   153  GLY      0.76         1.6         1.7        0.22         0.0         0.0         0.0         0.0         0.0         0.0         0.0         0.0         1.3         0.0         0.0         0.0         0.0         0.0         0.0         0.0         0.0         0.0         0.0         0.0        0.14E+03     0.0         0.0         0.0         0.0         0.0         0.0         0.0         0.0         0.0         0.0         0.0         0.0         0.0         0.0        0.15E+03
   154  ALA      0.72         5.4         11.         1.1         0.0         0.0         0.0         0.0         0.0         0.0         0.0         0.0         1.3         0.0         0.0         0.0         0.0         0.0         0.0         0.0         0.0         0.0         0.0         0.0        0.23E+03     0.0         0.0         0.0         0.0         0.0         0.0         0.0         0.0         0.0         0.0         0.0         0.0         0.0         0.0        0.25E+03
   155  PRO      0.84         24.         5.4         1.0         0.0         0.0         0.0         0.0         0.0         0.0         0.0         0.0         1.8         23.         35.         33.         0.0         0.0         0.0         0.0         0.0         0.0         0.0         0.0         59.         0.0         0.0         0.0         0.0         0.0         0.0         0.0         0.0         0.0         0.0         0.0         0.0         0.0         0.0        0.18E+03
   156  GLY      0.76         1.5         1.4        0.97E-01     0.0         0.0         0.0         0.0         0.0         0.0         0.0         0.0        0.91         0.0         0.0         0.0         0.0         0.0         0.0         0.0         0.0         0.0         0.0         0.0        0.12E+03     0.0         0.0         0.0         0.0         0.0         0.0         0.0         0.0         0.0         0.0         0.0         0.0         0.0         0.0        0.12E+03
   157  GLU      0.74         5.3         10.         1.4         0.0         0.0         0.0         0.0         0.0         0.0         0.0         0.0         1.0         38.        0.24         24.         0.0         0.0         0.0         0.0         0.0         0.0         0.0         0.0        0.19E+03     0.0         0.0         0.0         0.0         0.0         0.0         0.0         0.0         0.0         0.0         0.0         0.0         0.0         0.0        0.27E+03
   158  PRO       1.3         26.         7.5        0.90         0.0         0.0         0.0         0.0         0.0         0.0         0.0         0.0         1.4         6.1         3.5         1.1         0.0         0.0         0.0         0.0         0.0         0.0         0.0         0.0         67.         0.0         0.0         0.0         0.0         0.0         0.0         0.0         0.0         0.0         0.0         0.0         0.0         0.0         0.0        0.11E+03
   159  ARG       1.1         3.8         9.6         1.7        0.27         0.0         0.0         0.0         0.0         0.0         0.0         0.0        0.64         39.         28.         36.         43.         0.0         0.0         0.0         0.0         0.0         0.0         0.0        0.20E+03     0.0         0.0         0.0         0.0         0.0         0.0         0.0         0.0         0.0         0.0         0.0         0.0         0.0         0.0        0.37E+03
   160  HIS       1.7         4.7         10.         1.1         0.0         0.0         0.0         0.0         0.0         0.0         0.0         0.0        0.41         38.         31.         0.0         0.0         0.0         0.0         0.0         0.0         0.0         0.0         0.0        0.22E+03     0.0         0.0         0.0         0.0         0.0         0.0         0.0         0.0         0.0         0.0         0.0         0.0         0.0         0.0        0.31E+03
   161  ASP       1.0         3.2         9.9         1.1        0.73E-01     0.0         0.0         0.0         0.0         0.0         0.0         0.0        0.63         37.         2.2         0.0         0.0         0.0         0.0         0.0         0.0         0.0         0.0         0.0        0.21E+03     0.0         0.0         0.0         0.0         0.0         0.0         0.0         0.0         0.0         0.0         0.0         0.0         0.0         0.0        0.26E+03
   162  SER      0.82         2.0         9.3         1.2        0.73E-01     0.0         0.0         0.0         0.0         0.0         0.0         0.0        0.50         42.         0.0         0.0         0.0         0.0         0.0         0.0         0.0         0.0         0.0         0.0        0.16E+03     0.0         0.0         0.0         0.0         0.0         0.0         0.0         0.0         0.0         0.0         0.0         0.0         0.0         0.0        0.22E+03
   163  LEU       1.1         7.0         8.1         4.5        0.54E-01     0.0         0.0         0.0         0.0         0.0         0.0         0.0        0.44         45.         38.         0.0         0.0         0.0         0.0         0.0         0.0         0.0         0.0         0.0        0.20E+03     0.0         0.0         0.0         0.0         0.0         0.0         0.0         0.0         0.0         0.0         0.0         0.0         0.0         0.0        0.31E+03
   164  LEU       1.1         10.         11.         4.3        0.36E-01     0.0         0.0         0.0         0.0         0.0         0.0         0.0        0.39         45.         38.         0.0         0.0         0.0         0.0         0.0         0.0         0.0         0.0         0.0        0.16E+03     0.0         0.0         0.0         0.0         0.0         0.0         0.0         0.0         0.0         0.0         0.0         0.0         0.0         0.0        0.27E+03
   165  PRO       1.0         28.         5.2        0.76        0.54E-01     0.0         0.0         0.0         0.0         0.0         0.0         0.0         2.8         24.         35.         32.         0.0         0.0         0.0         0.0         0.0         0.0         0.0         0.0         97.         0.0         0.0         0.0         0.0         0.0         0.0         0.0         0.0         0.0         0.0         0.0         0.0         0.0         0.0        0.23E+03
   166  VAL      0.88         6.7         8.3         2.4        0.36E-01     0.0         0.0         0.0         0.0         0.0         0.0         0.0         3.5         53.         0.0         0.0         0.0         0.0         0.0         0.0         0.0         0.0         0.0         0.0         46.         0.0         0.0         0.0         0.0         0.0         0.0         0.0         0.0         0.0         0.0         0.0         0.0         0.0         0.0        0.12E+03
   167  ASP       1.2         6.0         12.         1.3        0.61E-01     0.0         0.0         0.0         0.0         0.0         0.0         0.0         1.1         38.         1.9         0.0         0.0         0.0         0.0         0.0         0.0         0.0         0.0         0.0        0.14E+03     0.0         0.0         0.0         0.0         0.0         0.0         0.0         0.0         0.0         0.0         0.0         0.0         0.0         0.0        0.21E+03
   168  SER       1.0         3.0         10.         1.2        0.61E-01     0.0         0.0         0.0         0.0         0.0         0.0         0.0        0.53         38.         0.0         0.0         0.0         0.0         0.0         0.0         0.0         0.0         0.0         0.0        0.16E+03     0.0         0.0         0.0         0.0         0.0         0.0         0.0         0.0         0.0         0.0         0.0         0.0         0.0         0.0        0.22E+03
   169  TYR       1.5         6.4         12.         2.4         0.0         0.0         0.0         0.0         0.0         0.0         0.0         0.0        0.93         49.         1.1         0.0         0.0         0.0         0.0         0.0         0.0         0.0         0.0         0.0        0.24E+03     0.0         0.0         0.0         0.0         0.0         0.0         0.0         0.0         0.0         0.0         0.0         0.0         0.0         0.0        0.32E+03
   170  GLN       1.4         2.2         11.        0.98         0.0         0.0         0.0         0.0         0.0         0.0         0.0         0.0        0.82         40.        0.31         10.         0.0         0.0         0.0         0.0         0.0         0.0         0.0         0.0        0.24E+03     0.0         0.0         0.0         0.0         0.0         0.0         0.0         0.0         0.0         0.0         0.0         0.0         0.0         0.0        0.31E+03
   171  SER       1.2         2.3         11.         1.1         0.0         0.0         0.0         0.0         0.0         0.0         0.0         0.0        0.73         37.         0.0         0.0         0.0         0.0         0.0         0.0         0.0         0.0         0.0         0.0        0.17E+03     0.0         0.0         0.0         0.0         0.0         0.0         0.0         0.0         0.0         0.0         0.0         0.0         0.0         0.0        0.23E+03
   172  TRP       3.2         12.         13.         1.7         0.0         0.0         0.0         0.0         0.0         0.0         0.0         0.0        0.68         49.         42.         0.0         0.0         0.0         0.0         0.0         0.0         0.0         0.0         0.0        0.22E+03     0.0         0.0         0.0         0.0         0.0         0.0         0.0         0.0         0.0         0.0         0.0         0.0         0.0         0.0        0.34E+03
   173  ALA       1.0         4.2         12.         1.2         0.0         0.0         0.0         0.0         0.0         0.0         0.0         0.0         1.2         0.0         0.0         0.0         0.0         0.0         0.0         0.0         0.0         0.0         0.0         0.0        0.27E+03     0.0         0.0         0.0         0.0         0.0         0.0         0.0         0.0         0.0         0.0         0.0         0.0         0.0         0.0        0.29E+03
   174  LEU       1.8         10.         12.         5.1        0.41         0.0         0.0         0.0         0.0         0.0         0.0         0.0         1.0         45.         36.         0.0         0.0         0.0         0.0         0.0         0.0         0.0         0.0         0.0        0.26E+03     0.0         0.0         0.0         0.0         0.0         0.0         0.0         0.0         0.0         0.0         0.0         0.0         0.0         0.0        0.37E+03
   175  ALA      0.98         3.8         9.8         1.2        0.15E-01     0.0         0.0         0.0         0.0         0.0         0.0         0.0        0.83         0.0         0.0         0.0         0.0         0.0         0.0         0.0         0.0         0.0         0.0         0.0        0.25E+03     0.0         0.0         0.0         0.0         0.0         0.0         0.0         0.0         0.0         0.0         0.0         0.0         0.0         0.0        0.27E+03
   176  GLY      0.97         1.8         0.0        0.28         0.0         0.0         0.0         0.0         0.0         0.0         0.0         0.0         1.6         0.0         0.0         0.0         0.0         0.0         0.0         0.0         0.0         0.0         0.0         0.0        0.12E+03     0.0         0.0         0.0         0.0         0.0         0.0         0.0         0.0         0.0         0.0         0.0         0.0         0.0         0.0        0.12E+03
   177  GLY       1.2         1.5         1.5        0.47E-01     0.0         0.0         0.0         0.0         0.0         0.0         0.0         0.0         1.1         0.0         0.0         0.0         0.0         0.0         0.0         0.0         0.0         0.0         0.0         0.0        0.10E+03     0.0         0.0         0.0         0.0         0.0         0.0         0.0         0.0         0.0         0.0         0.0         0.0         0.0         0.0        0.11E+03
   178  TRP       3.7         14.         15.         2.4         0.0         0.0         0.0         0.0         0.0         0.0         0.0         0.0         1.4         50.         20.         0.0         0.0         0.0         0.0         0.0         0.0         0.0         0.0         0.0        0.17E+03     0.0         0.0         0.0         0.0         0.0         0.0         0.0         0.0         0.0         0.0         0.0         0.0         0.0         0.0        0.27E+03
   179  ASN       1.2         4.2         15.         1.4         0.0         0.0         0.0         0.0         0.0         0.0         0.0         0.0         2.5         36.         11.         0.0         0.0         0.0         0.0         0.0         0.0         0.0         0.0         0.0        0.23E+03     0.0         0.0         0.0         0.0         0.0         0.0         0.0         0.0         0.0         0.0         0.0         0.0         0.0         0.0        0.30E+03
   180  SER       1.3         3.2         16.         1.1         0.0         0.0         0.0         0.0         0.0         0.0         0.0         0.0         3.1         38.         0.0         0.0         0.0         0.0         0.0         0.0         0.0         0.0         0.0         0.0        0.21E+03     0.0         0.0         0.0         0.0         0.0         0.0         0.0         0.0         0.0         0.0         0.0         0.0         0.0         0.0        0.27E+03
   181  GLN       1.8         3.6         16.         2.0         0.0         0.0         0.0         0.0         0.0         0.0         0.0         0.0         2.1         40.        0.31         2.9         0.0         0.0         0.0         0.0         0.0         0.0         0.0         0.0        0.28E+03     0.0         0.0         0.0         0.0         0.0         0.0         0.0         0.0         0.0         0.0         0.0         0.0         0.0         0.0        0.35E+03
   182  MET       1.5         3.6         13.         1.5         0.0         0.0         0.0         0.0         0.0         0.0         0.0         0.0         1.5         47.        0.12E-03     30.         0.0         0.0         0.0         0.0         0.0         0.0         0.0         0.0        0.26E+03     0.0         0.0         0.0         0.0         0.0         0.0         0.0         0.0         0.0         0.0         0.0         0.0         0.0         0.0        0.35E+03
   183  CYS       1.6         3.5         12.         1.3         0.0         0.0         0.0         0.0         0.0         0.0         0.0         0.0         1.3         42.         0.0         0.0         0.0         0.0         0.0         0.0         0.0         0.0         0.0         0.0         44.         0.0         0.0         0.0         0.0         0.0         0.0         0.0         0.0         0.0         0.0         0.0         0.0         0.0         0.0        0.11E+03
   184  CYS       1.5         3.7         12.         1.1         0.0         0.0         0.0         0.0         0.0         0.0         0.0         0.0         1.2         38.         0.0         0.0         0.0         0.0         0.0         0.0         0.0         0.0         0.0         0.0         39.         0.0         0.0         0.0         0.0         0.0         0.0         0.0         0.0         0.0         0.0         0.0         0.0         0.0         0.0         96.    
   185  GLN       1.5         3.6         9.8         1.4         0.0         0.0         0.0         0.0         0.0         0.0         0.0         0.0         1.6        0.21        0.28        0.63E-01     0.0         0.0         0.0         0.0         0.0         0.0         0.0         0.0        0.20E+03     0.0         0.0         0.0         0.0         0.0         0.0         0.0         0.0         0.0         0.0         0.0         0.0         0.0         0.0        0.22E+03
   186  GLY       1.4         2.4         1.9        0.22         0.0         0.0         0.0         0.0         0.0         0.0         0.0         0.0         1.1         0.0         0.0         0.0         0.0         0.0         0.0         0.0         0.0         0.0         0.0         0.0        0.14E+03     0.0         0.0         0.0         0.0         0.0         0.0         0.0         0.0         0.0         0.0         0.0         0.0         0.0         0.0        0.14E+03
   187  GLU       1.5         3.1         11.         1.0         0.0         0.0         0.0         0.0         0.0         0.0         0.0         0.0        0.57        0.77E-01     34.         24.         0.0         0.0         0.0         0.0         0.0         0.0         0.0         0.0        0.22E+03     0.0         0.0         0.0         0.0         0.0         0.0         0.0         0.0         0.0         0.0         0.0         0.0         0.0         0.0        0.29E+03
   188  GLN       1.5         3.5         9.4         1.4         0.0         0.0         0.0         0.0         0.0         0.0         0.0         0.0        0.39         45.        0.31        0.15         0.0         0.0         0.0         0.0         0.0         0.0         0.0         0.0        0.23E+03     0.0         0.0         0.0         0.0         0.0         0.0         0.0         0.0         0.0         0.0         0.0         0.0         0.0         0.0        0.30E+03
   189  ASN       1.6         5.8         9.8         2.0         0.0         0.0         0.0         0.0         0.0         0.0         0.0         0.0        0.16         43.         14.         0.0         0.0         0.0         0.0         0.0         0.0         0.0         0.0         0.0        0.19E+03     0.0         0.0         0.0         0.0         0.0         0.0         0.0         0.0         0.0         0.0         0.0         0.0         0.0         0.0        0.27E+03
   190  PRO       2.2         32.         7.6         1.7         0.0         0.0         0.0         0.0         0.0         0.0         0.0         0.0         1.2         5.8         3.3         1.2         0.0         0.0         0.0         0.0         0.0         0.0         0.0         0.0         37.         0.0         0.0         0.0         0.0         0.0         0.0         0.0         0.0         0.0         0.0         0.0         0.0         0.0         0.0         92.    
   191  PRO       2.0         25.         5.8        0.98         0.0         0.0         0.0         0.0         0.0         0.0         0.0         0.0         1.6         23.         35.         34.         0.0         0.0         0.0         0.0         0.0         0.0         0.0         0.0         28.         0.0         0.0         0.0         0.0         0.0         0.0         0.0         0.0         0.0         0.0         0.0         0.0         0.0         0.0        0.15E+03
   192  GLY       1.7         5.6        0.82        0.28         0.0         0.0         0.0         0.0         0.0         0.0         0.0         0.0        0.46         0.0         0.0         0.0         0.0         0.0         0.0         0.0         0.0         0.0         0.0         0.0         96.         0.0         0.0         0.0         0.0         0.0         0.0         0.0         0.0         0.0         0.0         0.0         0.0         0.0         0.0        0.10E+03
   193  PRO       1.9         27.         6.9        0.48         0.0         0.0         0.0         0.0         0.0         0.0         0.0         0.0        0.66         23.         35.         33.         0.0         0.0         0.0         0.0         0.0         0.0         0.0         0.0         52.         0.0         0.0         0.0         0.0         0.0         0.0         0.0         0.0         0.0         0.0         0.0         0.0         0.0         0.0        0.18E+03
   194  PHE       2.1         8.2         10.         1.8        0.14         0.0         0.0         0.0         0.0         0.0         0.0         0.0        0.99         51.        0.98         0.0         0.0         0.0         0.0         0.0         0.0         0.0         0.0         0.0        0.19E+03     0.0         0.0         0.0         0.0         0.0         0.0         0.0         0.0         0.0         0.0         0.0         0.0         0.0         0.0        0.27E+03
   195  TRP       4.1         12.         10.         2.0         0.0         0.0         0.0         0.0         0.0         0.0         0.0         0.0        0.89         1.9         23.         0.0         0.0         0.0         0.0         0.0         0.0         0.0         0.0         0.0        0.22E+03     0.0         0.0         0.0         0.0         0.0         0.0         0.0         0.0         0.0         0.0         0.0         0.0         0.0         0.0        0.27E+03
   196  LYS       2.5         5.9         12.         1.8        0.28         0.0         0.0         0.0         0.0         0.0         0.0         0.0         1.0         39.         36.         16.         23.         0.0         0.0         0.0         0.0         0.0         0.0         0.0        0.24E+03     0.0         0.0         0.0         0.0         0.0         0.0         0.0         0.0         0.0         0.0         0.0         0.0         0.0         0.0        0.38E+03
   197  ALA       2.3         4.4         13.         1.2         0.0         0.0         0.0         0.0         0.0         0.0         0.0         0.0         1.0         0.0         0.0         0.0         0.0         0.0         0.0         0.0         0.0         0.0         0.0         0.0        0.28E+03     0.0         0.0         0.0         0.0         0.0         0.0         0.0         0.0         0.0         0.0         0.0         0.0         0.0         0.0        0.30E+03
   198  ALA       2.4         4.3         12.         1.1         0.0         0.0         0.0         0.0         0.0         0.0         0.0         0.0        0.62         0.0         0.0         0.0         0.0         0.0         0.0         0.0         0.0         0.0         0.0         0.0        0.28E+03     0.0         0.0         0.0         0.0         0.0         0.0         0.0         0.0         0.0         0.0         0.0         0.0         0.0         0.0        0.30E+03
   199  PHE       3.0         10.         14.         1.1        0.13         0.0         0.0         0.0         0.0         0.0         0.0         0.0        0.66         43.         53.         0.0         0.0         0.0         0.0         0.0         0.0         0.0         0.0         0.0        0.26E+03     0.0         0.0         0.0         0.0         0.0         0.0         0.0         0.0         0.0         0.0         0.0         0.0         0.0         0.0        0.38E+03
   200  ALA       2.6         5.1         12.         1.3        0.13         0.0         0.0         0.0         0.0         0.0         0.0         0.0         1.0         0.0         0.0         0.0         0.0         0.0         0.0         0.0         0.0         0.0         0.0         0.0        0.28E+03     0.0         0.0         0.0         0.0         0.0         0.0         0.0         0.0         0.0         0.0         0.0         0.0         0.0         0.0        0.30E+03
   201  ASP       2.9         7.1         14.        0.91        0.84E-01     0.0         0.0         0.0         0.0         0.0         0.0         0.0         1.0         38.         3.1         0.0         0.0         0.0         0.0         0.0         0.0         0.0         0.0         0.0        0.24E+03     0.0         0.0         0.0         0.0         0.0         0.0         0.0         0.0         0.0         0.0         0.0         0.0         0.0         0.0        0.31E+03
   202  SER       2.5         5.4         12.        0.74        0.84E-01     0.0         0.0         0.0         0.0         0.0         0.0         0.0         1.2        0.11         0.0         0.0         0.0         0.0         0.0         0.0         0.0         0.0         0.0         0.0        0.17E+03     0.0         0.0         0.0         0.0         0.0         0.0         0.0         0.0         0.0         0.0         0.0         0.0         0.0         0.0        0.19E+03
   203  SER       2.4         4.4         9.6        0.99         0.0         0.0         0.0         0.0         0.0         0.0         0.0         0.0         1.0         42.         0.0         0.0         0.0         0.0         0.0         0.0         0.0         0.0         0.0         0.0        0.15E+03     0.0         0.0         0.0         0.0         0.0         0.0         0.0         0.0         0.0         0.0         0.0         0.0         0.0         0.0        0.21E+03
   204  GLY       2.2         3.4         2.0        0.31         0.0         0.0         0.0         0.0         0.0         0.0         0.0         0.0        0.70         0.0         0.0         0.0         0.0         0.0         0.0         0.0         0.0         0.0         0.0         0.0        0.13E+03     0.0         0.0         0.0         0.0         0.0         0.0         0.0         0.0         0.0         0.0         0.0         0.0         0.0         0.0        0.14E+03
   205  GLN       2.4         5.1         11.         1.8         0.0         0.0         0.0         0.0         0.0         0.0         0.0         0.0        0.67         45.         2.0         8.6         0.0         0.0         0.0         0.0         0.0         0.0         0.0         0.0        0.23E+03     0.0         0.0         0.0         0.0         0.0         0.0         0.0         0.0         0.0         0.0         0.0         0.0         0.0         0.0        0.31E+03
   206  HIS       3.6         10.         11.         2.5        0.16E-01     0.0         0.0         0.0         0.0         0.0         0.0         0.0        0.79         38.         27.         0.0         0.0         0.0         0.0         0.0         0.0         0.0         0.0         0.0        0.20E+03     0.0         0.0         0.0         0.0         0.0         0.0         0.0         0.0         0.0         0.0         0.0         0.0         0.0         0.0        0.30E+03
   207  PRO       3.1         29.         6.8         1.4        0.16E-01     0.0         0.0         0.0         0.0         0.0         0.0         0.0         1.7         23.         35.         34.         0.0         0.0         0.0         0.0         0.0         0.0         0.0         0.0         40.         0.0         0.0         0.0         0.0         0.0         0.0         0.0         0.0         0.0         0.0         0.0         0.0         0.0         0.0        0.17E+03
   208  PRO       3.8         27.         7.6        0.99         0.0         0.0         0.0         0.0         0.0         0.0         0.0         0.0         1.3         22.         35.         34.         0.0         0.0         0.0         0.0         0.0         0.0         0.0         0.0         40.         0.0         0.0         0.0         0.0         0.0         0.0         0.0         0.0         0.0         0.0         0.0         0.0         0.0         0.0        0.17E+03
   209  ASP       4.6         8.2         13.         1.5         0.0         0.0         0.0         0.0         0.0         0.0         0.0         0.0        0.56         1.3         4.5         0.0         0.0         0.0         0.0         0.0         0.0         0.0         0.0         0.0        0.21E+03     0.0         0.0         0.0         0.0         0.0         0.0         0.0         0.0         0.0         0.0         0.0         0.0         0.0         0.0        0.24E+03
   210  ALA       3.4         6.8         11.         1.0         0.0         0.0         0.0         0.0         0.0         0.0         0.0         0.0         1.9         0.0         0.0         0.0         0.0         0.0         0.0         0.0         0.0         0.0         0.0         0.0        0.23E+03     0.0         0.0         0.0         0.0         0.0         0.0         0.0         0.0         0.0         0.0         0.0         0.0         0.0         0.0        0.26E+03
   211  CYS       3.7         9.5         5.6         2.8         0.0         0.0         0.0         0.0         0.0         0.0         0.0         0.0         4.2         39.         0.0         0.0         0.0         0.0         0.0         0.0         0.0         0.0         0.0         0.0         79.         0.0         0.0         0.0         0.0         0.0         0.0         0.0         0.0         0.0         0.0         0.0         0.0         0.0         0.0        0.14E+03
   212  ALA       3.6         16.         6.6         5.9         1.2         0.0         0.0         0.0         0.0         0.0         0.0         0.0         6.3         0.0         0.0         0.0         0.0         0.0         0.0         0.0         0.0         0.0         0.0         0.0        0.18E+03     0.0         0.0         0.0         0.0         0.0         0.0         0.0         0.0         0.0         0.0         0.0         0.0         0.0         0.0        0.21E+03
   213  PHE       9.2         42.         20.         19.         1.2         0.0         0.0         0.0         0.0         0.0         0.0         0.0         3.9         45.         4.8         0.0         0.0         0.0         0.0         0.0         0.0         0.0         0.0         0.0        0.22E+03     0.0         0.0         0.0         0.0         0.0         0.0         0.0         0.0         0.0         0.0         0.0         0.0         0.0         0.0        0.37E+03
   214  ARG       7.1         22.         13.         3.2        0.40         0.0         0.0         0.0         0.0         0.0         0.0         0.0         2.8        0.51E-01    0.67         2.5         16.         0.0         0.0         0.0         0.0         0.0         0.0         0.0        0.26E+03     0.0         0.0         0.0         0.0         0.0         0.0         0.0         0.0         0.0         0.0         0.0         0.0         0.0         0.0        0.32E+03
   215  ARG       8.6         19.         13.        0.60        0.40         0.0         0.0         0.0         0.0         0.0         0.0         0.0         7.2         34.         2.3         44.         11.         0.0         0.0         0.0         0.0         0.0         0.0         0.0        0.28E+03     0.0         0.0         0.0         0.0         0.0         0.0         0.0         0.0         0.0         0.0         0.0         0.0         0.0         0.0        0.42E+03
   216  GLY       4.7         21.         2.6         1.3        0.33         0.0         0.0         0.0         52.         53.         0.0         0.0         8.6         0.0         0.0         0.0         0.0         0.0         0.0         0.0         0.0         0.0         3.1         0.0        0.22E+03     0.0         0.0         0.0         0.0         0.0         0.0         0.0         0.0         0.0         0.0         0.0         0.0         0.0         0.0        0.37E+03
   217  ARG       2.6         12.         21.         2.3        0.33         0.0         0.0         0.0         21.         28.         0.0         0.0         6.3         5.7         3.1         22.        0.66         0.0         0.0         0.0         0.0         0.0         2.3         0.0         44.         0.0         0.0         0.0         0.0         0.0         0.0         0.0         0.0         0.0         0.0         0.0         0.0         0.0         0.0        0.17E+03
   218  LYS       2.4         18.         16.         6.8         1.3         0.0         0.0         0.0         8.2         11.         0.0         0.0         5.2         28.         3.7         7.2         20.         0.0         0.0         0.0         0.0         0.0         20.         0.0         39.         0.0         0.0         0.0         0.0         0.0         0.0         0.0         0.0         0.0         0.0         0.0         0.0         0.0         0.0        0.19E+03
   219  LYS       1.3         7.3         5.2         3.2        0.40         0.0         0.0         0.0         5.5         12.         0.0         0.0         3.5         1.4         41.         29.         1.2         0.0         0.0         0.0         0.0         0.0         22.         0.0         40.         3.1         0.0         0.0         0.0         0.0         0.0         0.0         0.0         0.0         0.0         0.0         0.0         0.0         0.0        0.18E+03
   220  ARG       2.3         9.3         19.         4.0        0.40         0.0         0.0         0.0         10.         7.1         0.0         0.0         2.4         7.6         23.         30.         1.1         0.0         0.0         0.0         0.0         0.0         6.7         0.0         63.         0.0         0.0         0.0         0.0         0.0         0.0         0.0         0.0         0.0         0.0         0.0         0.0         0.0         0.0        0.19E+03
   221  ILE       1.2         9.5         12.         2.8         0.0         0.0         0.0         0.0         8.4         10.         0.0         0.0         3.3         75.         37.         0.0         0.0         0.0         0.0         0.0         0.0         0.0         4.4         0.0         18.         0.0         0.0         0.0         0.0         0.0         0.0         0.0         0.0         0.0         0.0         0.0         0.0         0.0         0.0        0.18E+03
   222  PRO       1.6         27.         6.1         3.7         0.0         0.0         0.0         0.0         5.3         11.         0.0         0.0         2.2         18.         4.4        0.79         0.0         0.0         0.0         0.0         0.0         0.0         3.9         0.0         12.        0.35         0.0         0.0         0.0         0.0         0.0         0.0         0.0         0.0         0.0         0.0         0.0         0.0         0.0         96.    
   223  TYR       2.6         18.         7.9         9.8         0.0         0.0         0.0         0.0         5.5         6.6         0.0         0.0         1.9         31.         4.0         0.0         0.0         0.0         0.0         0.0         0.0         0.0         5.9         0.0         21.         2.2         0.0         0.0         0.0         0.0         0.0         0.0         0.0         0.0         0.0         0.0         0.0         0.0         0.0        0.12E+03
   224  SER       1.0         6.7         10.         1.4         0.0         0.0         0.0         0.0         3.5         5.0         0.0         0.0         1.8        0.89         0.0         0.0         0.0         0.0         0.0         0.0         0.0         0.0         6.1         0.0         8.1         3.6         0.0         0.0         0.0         0.0         0.0         0.0         0.0         0.0         0.0         0.0         0.0         0.0         0.0         48.    
   225  LYS       1.0         6.1         5.1         1.8         0.0         0.0         0.0         0.0         2.8         5.1         0.0         0.0        0.88         29.        0.50         26.         22.         0.0         0.0         0.0         0.0         0.0         7.0         0.0         8.0         0.0         0.0         0.0         0.0         0.0         0.0         0.0         0.0         0.0         0.0         0.0         0.0         0.0         0.0        0.12E+03
   226  GLY       1.0         4.9        0.69E-01     3.7         0.0         0.0         0.0         0.0         4.4         9.7         0.0         0.0         1.8         0.0         0.0         0.0         0.0         0.0         0.0         0.0         0.0         0.0         23.         0.0         11.         0.0         0.0         0.0         0.0         0.0         0.0         0.0         0.0         0.0         0.0         0.0         0.0         0.0         0.0         59.    
   227  GLN       5.6         25.         4.4         2.5        0.19         0.0         0.0         0.0         5.8         7.7         0.0         0.0         1.4         3.6        0.87        0.56         0.0         0.0         0.0         0.0         0.0         0.0         30.         0.0         15.         11.         0.0         0.0         0.0         0.0         0.0         0.0         0.0         0.0         0.0         0.0         0.0         0.0         0.0        0.11E+03
   228  LEU      0.81         12.         6.6         6.3         0.0         0.0         0.0         0.0         6.0         12.         0.0         0.0        0.73         4.3         36.         0.0         0.0         0.0         0.0         0.0         0.0         0.0         4.2         0.0         12.         4.7         0.0         0.0         0.0         0.0         0.0         0.0         0.0         0.0         0.0         0.0         0.0         0.0         0.0        0.10E+03
   229  ARG       1.0         7.5         4.2         1.0         0.0         0.0         0.0         0.0         4.4         6.3         0.0         0.0         2.1        0.18         3.0         35.         1.3         0.0         0.0         0.0         0.0         0.0         4.2         0.0         9.0         1.6         0.0         0.0         0.0         0.0         0.0         0.0         0.0         0.0         0.0         0.0         0.0         0.0         0.0         81.    
   230  GLU       1.0         6.9         6.2         2.9         0.0         0.0         0.0         0.0         6.9         12.         0.0         0.0         2.9         36.         1.7        0.38E-02     0.0         0.0         0.0         0.0         0.0         0.0         8.8         0.0         9.0         2.9         0.0         0.0         0.0         0.0         0.0         0.0         0.0         0.0         0.0         0.0         0.0         0.0         0.0         97.    
   231  LEU       4.2         19.         4.4         3.6        0.67         0.0         0.0         0.0         9.8         10.         0.0         0.0         2.5         40.         41.         0.0         0.0         0.0         0.0         0.0         0.0         0.0         8.4         0.0         12.         26.         0.0         0.0         0.0         0.0         0.0         0.0         0.0         0.0         0.0         0.0         0.0         0.0         0.0        0.18E+03
   232  GLU       1.1         10.         6.3         3.1         0.0         0.0         0.0         0.0         7.7         11.         0.0         0.0         1.8        0.34        0.43         2.1         0.0         0.0         0.0         0.0         0.0         0.0         13.         0.0         9.4         5.9         0.0         0.0         0.0         0.0         0.0         0.0         0.0         0.0         0.0         0.0         0.0         0.0         0.0         72.    
   233  ARG       1.9         10.         4.2         2.1        0.19         0.0         0.0         0.0         7.3         9.5         0.0         0.0         2.7         29.         28.        0.61         42.         0.0         0.0         0.0         0.0         0.0         18.         0.0         10.         2.4         0.0         0.0         0.0         0.0         0.0         0.0         0.0         0.0         0.0         0.0         0.0         0.0         0.0        0.17E+03
   234  GLU       2.0         11.         6.2         4.6        0.44         0.0         0.0         0.0         8.8         15.         0.0         0.0         2.0         27.         33.        0.87         0.0         0.0         0.0         0.0         0.0         0.0         5.8         0.0         4.7         8.2         0.0         0.0         0.0         0.0         0.0         0.0         0.0         0.0         0.0         0.0         0.0         0.0         0.0        0.13E+03
   235  TYR       1.6         12.         7.0         2.9        0.46         0.0         0.0         0.0         6.7         12.         0.0         0.0         1.0         7.6        0.77E-01     0.0         0.0         0.0         0.0         0.0         0.0         0.0         2.9         0.0         10.         8.6         0.0         0.0         0.0         0.0         0.0         0.0         0.0         0.0         0.0         0.0         0.0         0.0         0.0         73.    
   236  ALA       1.2         8.2         5.3         1.3         0.0         0.0         0.0         0.0         5.0         9.0         0.0         0.0         3.1         0.0         0.0         0.0         0.0         0.0         0.0         0.0         0.0         0.0         1.9         0.0         6.6        0.78         0.0         0.0         0.0         0.0         0.0         0.0         0.0         0.0         0.0         0.0         0.0         0.0         0.0         42.    
   237  ALA      0.73         6.3         5.9        0.96         0.0         0.0         0.0         0.0         2.9         2.8         0.0         0.0         3.0         0.0         0.0         0.0         0.0         0.0         0.0         0.0         0.0         0.0         11.         0.0         25.         0.0         0.0         0.0         0.0         0.0         0.0         0.0         0.0         0.0         0.0         0.0         0.0         0.0         0.0         59.    
   238  ASN       2.1         8.6         6.1         8.6        0.46         0.0         0.0         0.0         5.6         16.         0.0         0.0         4.5         28.         2.1         0.0         0.0         0.0         0.0         0.0         0.0         0.0         17.         0.0        0.13E+03     0.0         0.0         0.0         0.0         0.0         0.0         0.0         0.0         0.0         0.0         0.0         0.0         0.0         0.0        0.23E+03
   239  LYS       1.5         9.8         7.4         3.1         0.0         0.0         0.0         0.0         12.         13.         0.0         0.0         7.4         29.         38.        0.20E-01     1.6         0.0         0.0         0.0         0.0         0.0         10.         0.0         52.         0.0         0.0         0.0         0.0         0.0         0.0         0.0         0.0         0.0         0.0         0.0         0.0         0.0         0.0        0.18E+03
   240  PHE       1.3         11.         12.         3.3        0.23         0.0         0.0         0.0         5.8         7.0         0.0         0.0         4.1         12.         50.         0.0         0.0         0.0         0.0         0.0         0.0         0.0         12.         0.0         14.         7.0         0.0         0.0         0.0         0.0         0.0         0.0         0.0         0.0         0.0         0.0         0.0         0.0         0.0        0.14E+03
   241  ILE       1.1         14.         7.3         6.7         1.1         0.0         0.0         0.0         6.4         8.9         0.0         0.0         2.0         3.9         50.         0.0         0.0         0.0         0.0         0.0         0.0         0.0         12.         0.0         13.         14.         0.0         0.0         0.0         0.0         0.0         0.0         0.0         0.0         0.0         0.0         0.0         0.0         0.0        0.14E+03
   242  THR      0.64         5.2         3.5         2.0        0.42         0.0         0.0         0.0         3.6         7.5         0.0         0.0         3.4         1.3         0.0         0.0         0.0         0.0         0.0         0.0         0.0         0.0         8.4         0.0         9.9         1.6         0.0         0.0         0.0         0.0         0.0         0.0         0.0         0.0         0.0         0.0         0.0         0.0         0.0         48.    
   243  LYS      0.63         4.1         4.9        0.52        0.43E-02     0.0         0.0         0.0         3.3         4.6         0.0         0.0         1.9         2.7         53.         25.        0.10         0.0         0.0         0.0         0.0         0.0         5.9         0.0         6.0         1.3         0.0         0.0         0.0         0.0         0.0         0.0         0.0         0.0         0.0         0.0         0.0         0.0         0.0        0.11E+03
   244  ASP       1.0         6.7         4.9        0.58        0.25         0.0         0.0         0.0         2.4         6.3         0.0         0.0         1.9         31.         1.6         0.0         0.0         0.0         0.0         0.0         0.0         0.0         7.7         0.0         5.2         4.1         0.0         0.0         0.0         0.0         0.0         0.0         0.0         0.0         0.0         0.0         0.0         0.0         0.0         74.    
   245  LYS       1.5         8.7         4.6        0.47         0.0         0.0         0.0         0.0         4.1         5.7         0.0         0.0         2.6        0.71         50.         1.8         25.         0.0         0.0         0.0         0.0         0.0         6.0         0.0         6.6         5.7         0.0         0.0         0.0         0.0         0.0         0.0         0.0         0.0         0.0         0.0         0.0         0.0         0.0        0.12E+03
   246  ARG       1.3         7.6         6.2         2.4        0.68         0.0         0.0         0.0         5.3         12.         0.0         0.0         1.2         2.7         4.2        0.88E-02     23.         0.0         0.0         0.0         0.0         0.0         5.9         0.0         8.8         15.         0.0         0.0         0.0         0.0         0.0         0.0         0.0         0.0         0.0         0.0         0.0         0.0         0.0         95.    
   247  ARG      0.86         7.2         5.6         2.3        0.12         0.0         0.0         0.0         2.6         7.5         0.0         0.0        0.67         1.3        0.25E-01    0.47E-01     26.         0.0         0.0         0.0         0.0         0.0         6.8         0.0         5.8         5.6         0.0         0.0         0.0         0.0         0.0         0.0         0.0         0.0         0.0         0.0         0.0         0.0         0.0         73.    
   248  LYS       1.1         6.9         5.5        0.65        0.29         0.0         0.0         0.0         4.3         6.9         0.0         0.0         1.0         4.8         35.        0.30E-01    0.18E-01     0.0         0.0         0.0         0.0         0.0         1.6         0.0         6.0         4.1         0.0         0.0         0.0         0.0         0.0         0.0         0.0         0.0         0.0         0.0         0.0         0.0         0.0         79.    
   249  ILE       1.5         7.6         2.8         5.2         1.2         0.0         0.0         0.0         5.2         12.         0.0         0.0         2.5         1.5         1.3         0.0         0.0         0.0         0.0         0.0         0.0         0.0         3.7         0.0         14.         12.         0.0         0.0         0.0         0.0         0.0         0.0         0.0         0.0         0.0         0.0         0.0         0.0         0.0         70.    
   250  SER       1.1         4.2         6.6         3.3        0.76         0.0         0.0         0.0         5.4         11.         0.0         0.0         2.8         45.         0.0         0.0         0.0         0.0         0.0         0.0         0.0         0.0         1.6         0.0         9.3         5.9         0.0         0.0         0.0         0.0         0.0         0.0         0.0         0.0         0.0         0.0         0.0         0.0         0.0         97.    
   251  ALA       1.3         5.7         4.4         1.6        0.81E-01     0.0         0.0         0.0         2.9         9.3         0.0         0.0         1.6         0.0         0.0         0.0         0.0         0.0         0.0         0.0         0.0         0.0         1.8         0.0         13.         0.0         0.0         0.0         0.0         0.0         0.0         0.0         0.0         0.0         0.0         0.0         0.0         0.0         0.0         41.    
   252  ALA       2.1         9.8         5.1         2.3         0.0         0.0         0.0         0.0         4.7         9.7         0.0         0.0         1.0         0.0         0.0         0.0         0.0         0.0         0.0         0.0         0.0         0.0         3.1         0.0         15.        0.51         0.0         0.0         0.0         0.0         0.0         0.0         0.0         0.0         0.0         0.0         0.0         0.0         0.0         54.    
   253  THR      0.76         9.7         9.8         1.9         1.0         0.0         0.0         0.0         6.9         11.         0.0         0.0         1.9         2.1         0.0         0.0         0.0         0.0         0.0         0.0         0.0         0.0         7.2         0.0         20.         9.5         0.0         0.0         0.0         0.0         0.0         0.0         0.0         0.0         0.0         0.0         0.0         0.0         0.0         81.    
   254  SER       1.6         7.0         20.         1.8        0.54         0.0         0.0         0.0         3.6         6.2         0.0         0.0         1.5         37.         0.0         0.0         0.0         0.0         0.0         0.0         0.0         0.0         3.5         0.0         21.         0.0         0.0         0.0         0.0         0.0         0.0         0.0         0.0         0.0         0.0         0.0         0.0         0.0         0.0        0.10E+03
   255  LEU       2.5         11.         4.5         6.6         0.0         0.0         0.0         0.0         7.0         7.6         0.0         0.0        0.81         3.0        0.86E-01     0.0         0.0         0.0         0.0         0.0         0.0         0.0         11.         0.0         44.         7.4         0.0         0.0         0.0         0.0         0.0         0.0         0.0         0.0         0.0         0.0         0.0         0.0         0.0        0.11E+03
   256  SER       1.9         8.5         17.         1.3        0.67         0.0         0.0         0.0         2.8         5.4         0.0         0.0         2.1         39.         0.0         0.0         0.0         0.0         0.0         0.0         0.0         0.0         14.         0.0         62.         2.4         0.0         0.0         0.0         0.0         0.0         0.0         0.0         0.0         0.0         0.0         0.0         0.0         0.0        0.16E+03
   257  GLU       2.0         17.         14.         9.1        0.33         0.0         0.0         0.0         8.7         13.         0.0         0.0         2.8         43.        0.84E-01     3.5         0.0         0.0         0.0         0.0         0.0         0.0         9.8         0.0         39.         13.         0.0         0.0         0.0         0.0         0.0         0.0         0.0         0.0         0.0         0.0         0.0         0.0         0.0        0.17E+03
   258  ARG       2.4         10.         5.1         2.3        0.65         0.0         0.0         0.0         3.9         6.1         0.0         0.0         2.2         35.        0.39E-01    0.32         27.         0.0         0.0         0.0         0.0         0.0         12.         0.0         11.        0.87         0.0         0.0         0.0         0.0         0.0         0.0         0.0         0.0         0.0         0.0         0.0         0.0         0.0        0.12E+03
   259  GLN       1.5         9.9         5.2        0.79        0.54         0.0         0.0         0.0         4.0         4.7         0.0         0.0         1.4         40.         34.         1.3         0.0         0.0         0.0         0.0         0.0         0.0         9.5         0.0         2.3         5.1         0.0         0.0         0.0         0.0         0.0         0.0         0.0         0.0         0.0         0.0         0.0         0.0         0.0        0.12E+03
   260  ILE       1.4         9.7         5.2         6.7        0.84         0.0         0.0         0.0         5.5         9.3         0.0         0.0         2.4         55.         32.         0.0         0.0         0.0         0.0         0.0         0.0         0.0         5.5         0.0         4.3         1.8         0.0         0.0         0.0         0.0         0.0         0.0         0.0         0.0         0.0         0.0         0.0         0.0         0.0        0.14E+03
   261  THR       1.1         8.0         4.2         3.2        0.71         0.0         0.0         0.0         4.1         6.9         0.0         0.0         2.8         3.6         0.0         0.0         0.0         0.0         0.0         0.0         0.0         0.0         8.6         0.0         6.3         6.2         0.0         0.0         0.0         0.0         0.0         0.0         0.0         0.0         0.0         0.0         0.0         0.0         0.0         56.    
   262  ILE       1.2         6.5         7.2         2.8        0.23         0.0         0.0         0.0         5.7         6.9         0.0         0.0         3.8         7.3         40.         0.0         0.0         0.0         0.0         0.0         0.0         0.0         5.3         0.0         7.3         3.2         0.0         0.0         0.0         0.0         0.0         0.0         0.0         0.0         0.0         0.0         0.0         0.0         0.0         98.    
   263  TRP       4.5         15.         5.2         4.1         1.2         0.0         0.0         0.0         7.3         6.8         0.0         0.0         3.2         11.        0.15         0.0         0.0         0.0         0.0         0.0         0.0         0.0         3.4         0.0         3.3         24.         0.0         0.0         0.0         0.0         0.0         0.0         0.0         0.0         0.0         0.0         0.0         0.0         0.0         88.    
   264  PHE       1.1         8.3         6.1         2.9        0.31         0.0         0.0         0.0         6.0         7.4         0.0         0.0        0.86         4.3         5.0         0.0         0.0         0.0         0.0         0.0         0.0         0.0         2.9         0.0         2.3         20.         0.0         0.0         0.0         0.0         0.0         0.0         0.0         0.0         0.0         0.0         0.0         0.0         0.0         68.    
   265  GLN      0.68         3.8         4.5         1.1         0.0         0.0         0.0         0.0         2.8         3.8         0.0         0.0         1.3        0.86        0.30        0.81E-01     0.0         0.0         0.0         0.0         0.0         0.0         1.6         0.0         2.4         1.6         0.0         0.0         0.0         0.0         0.0         0.0         0.0         0.0         0.0         0.0         0.0         0.0         0.0         25.    
   266  ASN      0.76         3.0         5.1         1.3        0.44         0.0         0.0         0.0         4.1         4.7         0.0         0.0         1.3         1.8         14.         0.0         0.0         0.0         0.0         0.0         0.0         0.0         5.3         0.0         2.4         4.1         0.0         0.0         0.0         0.0         0.0         0.0         0.0         0.0         0.0         0.0         0.0         0.0         0.0         49.    
   267  ARG       2.7         6.9         6.3         1.7        0.62         0.0         0.0         0.0         4.6         9.0         0.0         0.0        0.84         32.         21.         41.         43.         0.0         0.0         0.0         0.0         0.0         9.0         0.0         4.9         16.         0.0         0.0         0.0         0.0         0.0         0.0         0.0         0.0         0.0         0.0         0.0         0.0         0.0        0.20E+03
   268  ARG       1.3         8.3         6.1         3.1        0.12         0.0         0.0         0.0         6.7         8.2         0.0         0.0        0.43         4.6         30.         5.4         24.         0.0         0.0         0.0         0.0         0.0         9.2         0.0         5.1         13.         0.0         0.0         0.0         0.0         0.0         0.0         0.0         0.0         0.0         0.0         0.0         0.0         0.0        0.13E+03
   269  VAL       1.1         8.1         5.2         2.5        0.31         0.0         0.0         0.0         4.8         6.9         0.0         0.0         1.1         2.1         0.0         0.0         0.0         0.0         0.0         0.0         0.0         0.0         11.         0.0         5.8         4.6         0.0         0.0         0.0         0.0         0.0         0.0         0.0         0.0         0.0         0.0         0.0         0.0         0.0         54.    
   270  LYS      0.96         11.         5.3         1.9        0.44         0.0         0.0         0.0         11.         6.6         0.0         0.0         4.1         1.6         51.         3.4         23.         0.0         0.0         0.0         0.0         0.0         8.0         0.0         10.         5.1         0.0         0.0         0.0         0.0         0.0         0.0         0.0         0.0         0.0         0.0         0.0         0.0         0.0        0.14E+03
   271  GLU       2.6         14.         3.7         4.6        0.31         0.0         0.0         0.0         7.2         8.4         0.0         0.0         6.8         43.         6.3        0.30         0.0         0.0         0.0         0.0         0.0         0.0         19.         0.0         9.8         16.         0.0         0.0         0.0         0.0         0.0         0.0         0.0         0.0         0.0         0.0         0.0         0.0         0.0        0.14E+03
   272  LYS       2.0         13.         7.0         4.6        0.44         0.0         0.0         0.0         9.3         9.9         0.0         0.0         5.5         32.         45.         4.3         27.         0.0         0.0         0.0         0.0         0.0         20.         0.0         15.         1.8         0.0         0.0         0.0         0.0         0.0         0.0         0.0         0.0         0.0         0.0         0.0         0.0         0.0        0.20E+03
   273  LYS       1.9         12.         4.9         1.3         0.0         0.0         0.0         0.0         6.8         8.8         0.0         0.0         5.6         2.3         48.         1.1         24.         0.0         0.0         0.0         0.0         0.0         5.9         0.0         8.8         3.1         0.0         0.0         0.0         0.0         0.0         0.0         0.0         0.0         0.0         0.0         0.0         0.0         0.0        0.13E+03
   274  VAL       1.4         14.         9.2         2.4        0.61E-01     0.0         0.0         0.0         7.4         11.         0.0         0.0         7.6         1.9         0.0         0.0         0.0         0.0         0.0         0.0         0.0         0.0         6.4         0.0         11.         0.0         0.0         0.0         0.0         0.0         0.0         0.0         0.0         0.0         0.0         0.0         0.0         0.0         0.0         73.    
   275  LEU      0.97         13.         18.         5.1        0.61E-01     0.0         0.0         0.0         8.1         13.         0.0         0.0         3.8        0.16        0.43E-01     0.0         0.0         0.0         0.0         0.0         0.0         0.0         1.6         0.0         10.         0.0         0.0         0.0         0.0         0.0         0.0         0.0         0.0         0.0         0.0         0.0         0.0         0.0         0.0         73.    
   276  ALA      0.86         6.2         5.0        0.88         0.0         0.0         0.0         0.0         11.         12.         0.0         0.0         3.6         0.0         0.0         0.0         0.0         0.0         0.0         0.0         0.0         0.0         3.0         0.0         11.         0.0         0.0         0.0         0.0         0.0         0.0         0.0         0.0         0.0         0.0         0.0         0.0         0.0         0.0         53.    
   277  LYS      0.80         8.9         4.6         1.8        0.14         0.0         0.0         0.0         11.         13.         0.0         0.0         7.0         28.         49.        0.40E-01    0.58         0.0         0.0         0.0         0.0         0.0         1.3         0.0         7.6         1.5         0.0         0.0         0.0         0.0         0.0         0.0         0.0         0.0         0.0         0.0         0.0         0.0         0.0        0.13E+03
   278  VAL       1.4         13.         3.3         3.5        0.34         0.0         0.0         0.0         6.1         9.8         0.0         0.0         4.1         57.         0.0         0.0         0.0         0.0         0.0         0.0         0.0         0.0        0.93         0.0         15.         0.0         0.0         0.0         0.0         0.0         0.0         0.0         0.0         0.0         0.0         0.0         0.0         0.0         0.0        0.11E+03
   279  LYS      0.44         7.0         6.6        0.53        0.75         0.0         0.0         0.0         5.1         9.5         0.0         0.0         1.2         1.1         50.        0.48         24.         0.0         0.0         0.0         0.0         0.0        0.56         0.0         35.        0.52         0.0         0.0         0.0         0.0         0.0         0.0         0.0         0.0         0.0         0.0         0.0         0.0         0.0        0.14E+03
   280  ASN       1.6         9.0         16.         2.3        0.25         0.0         0.0         0.0         0.0         0.0         0.0         0.0         1.8         33.         3.9         0.0         0.0         0.0         0.0         0.0         0.0         0.0         0.0         0.0        0.13E+03     0.0         0.0         0.0         0.0         0.0         0.0         0.0         0.0         0.0         0.0         0.0         0.0         0.0         0.0        0.20E+03
   281  SER      0.43         4.8         9.5         1.3        0.58         0.0         0.0         0.0         0.0         0.0         0.0         0.0         3.2         42.         0.0         0.0         0.0         0.0         0.0         0.0         0.0         0.0         0.0         0.0         32.         0.0         0.0         0.0         0.0         0.0         0.0         0.0         0.0         0.0         0.0         0.0         0.0         0.0         0.0         94.    
   282  ALA      0.33         2.5         18.         1.4         0.0         0.0         0.0         0.0         8.3         12.         0.0         0.0         2.5         0.0         0.0         0.0         0.0         0.0         0.0         0.0         0.0         0.0         1.2         0.0         7.5         1.5         0.0         0.0         0.0         0.0         0.0         0.0         0.0         0.0         0.0         0.0         0.0         0.0         0.0         55.    
   283  THR       2.5         18.         5.1         3.2         1.5         0.0         0.0         0.0         5.0         6.8         0.0         0.0         1.7         65.         0.0         0.0         0.0         0.0         0.0         0.0         0.0         0.0        0.87         0.0         6.4        0.52         0.0         0.0         0.0         0.0         0.0         0.0         0.0         0.0         0.0         0.0         0.0         0.0         0.0        0.12E+03
   284  PRO       2.2         31.         6.0         2.7         1.5         0.0         0.0         0.0         2.6         3.2         0.0         0.0         1.1        0.93        0.70         5.6         0.0         0.0         0.0         0.0         0.0         0.0         1.5         0.0        0.92         0.0         0.0         0.0         0.0         0.0         0.0         0.0         0.0         0.0         0.0         0.0         0.0         0.0         0.0         60.    
