# Supplementary material for: Computational Modeling of complete HOXB13 protein for predicting the functional effect of SNPs and the associated role in hereditary prostate cancer
Source: Sci Rep. 2017 Mar 8;7:43830. doi: 10.1038/srep43830 (PMC5363706; doi:10.1038/srep43830)
Supplement: Supplementary Dataset [file srep43830-s1.zip › SR Supplementary Data Files Complete/HOXB13 Modeller/HOXB13 Modeller/hoxb13.V99990012]

# Heavy relative violation of each residue is written to: hoxb13.V99990012
# The profile is NOT normalized by the number of restraints.
# The profiles are smoothed over a window of residues:    1
# The sum of all numbers in the file:   52914.9727
#COLUMNS S S  N N N N N N N N N N N N N N N N N N N N N N N N N N N N N N N N N N N N N N N N 
# RESID  RES            1           2           3           4           5           6           7           8           9          10          11          12          13          14          15          16          17          18          19          20          21          22          23          24          25          26          27          28          29          30          31          32          33          34          35          36          37          38          39     TOTAL

     1  MET       1.3         7.9         2.0         1.8        0.47         0.0         0.0         0.0         25.         25.         0.0         0.0        0.13         41.         31.         3.3         0.0         0.0         0.0         0.0         0.0         0.0         0.0         0.0         22.         0.0         0.0         0.0         0.0         0.0         0.0         0.0         0.0         0.0         0.0         0.0         0.0         0.0         0.0        0.16E+03
     2  GLU       1.5         7.4         11.         1.7        0.18         0.0         0.0         0.0         0.0         0.0         0.0         0.0        0.20         39.         35.         24.         0.0         0.0         0.0         0.0         0.0         0.0         0.0         0.0        0.15E+03     0.0         0.0         0.0         0.0         0.0         0.0         0.0         0.0         0.0         0.0         0.0         0.0         0.0         0.0        0.27E+03
     3  PRO       1.7         31.         6.5         1.9         0.0         0.0         0.0         0.0         0.0         0.0         0.0         0.0        0.44         7.0         3.9        0.81         0.0         0.0         0.0         0.0         0.0         0.0         0.0         0.0        0.11E+03     0.0         0.0         0.0         0.0         0.0         0.0         0.0         0.0         0.0         0.0         0.0         0.0         0.0         0.0        0.16E+03
     4  GLY      0.90         2.0         1.4        0.23         0.0         0.0         0.0         0.0         0.0         0.0         0.0         0.0        0.39         0.0         0.0         0.0         0.0         0.0         0.0         0.0         0.0         0.0         0.0         0.0         89.         0.0         0.0         0.0         0.0         0.0         0.0         0.0         0.0         0.0         0.0         0.0         0.0         0.0         0.0         94.    
     5  ASN       1.1         3.2         11.         1.5         0.0         0.0         0.0         0.0         0.0         0.0         0.0         0.0        0.98         36.         7.0         0.0         0.0         0.0         0.0         0.0         0.0         0.0         0.0         0.0        0.20E+03     0.0         0.0         0.0         0.0         0.0         0.0         0.0         0.0         0.0         0.0         0.0         0.0         0.0         0.0        0.26E+03
     6  TYR       1.1         6.9         14.         1.1         0.0         0.0         0.0         0.0         0.0         0.0         0.0         0.0         1.6         50.        0.37         0.0         0.0         0.0         0.0         0.0         0.0         0.0         0.0         0.0        0.22E+03     0.0         0.0         0.0         0.0         0.0         0.0         0.0         0.0         0.0         0.0         0.0         0.0         0.0         0.0        0.30E+03
     7  ALA      0.47         2.2         11.         1.1         0.0         0.0         0.0         0.0         0.0         0.0         0.0         0.0         1.2         0.0         0.0         0.0         0.0         0.0         0.0         0.0         0.0         0.0         0.0         0.0        0.26E+03     0.0         0.0         0.0         0.0         0.0         0.0         0.0         0.0         0.0         0.0         0.0         0.0         0.0         0.0        0.28E+03
     8  THR      0.55         2.8         11.         2.0        0.11         0.0         0.0         0.0         0.0         0.0         0.0         0.0         1.6         66.         0.0         0.0         0.0         0.0         0.0         0.0         0.0         0.0         0.0         0.0        0.18E+03     0.0         0.0         0.0         0.0         0.0         0.0         0.0         0.0         0.0         0.0         0.0         0.0         0.0         0.0        0.27E+03
     9  LEU       1.1         8.5         10.         5.1        0.32         0.0         0.0         0.0         0.0         0.0         0.0         0.0         1.3         42.         37.         0.0         0.0         0.0         0.0         0.0         0.0         0.0         0.0         0.0        0.18E+03     0.0         0.0         0.0         0.0         0.0         0.0         0.0         0.0         0.0         0.0         0.0         0.0         0.0         0.0        0.29E+03
    10  ASP      0.49         3.4         9.1         1.7        0.17         0.0         0.0         0.0         0.0         0.0         0.0         0.0         1.1         38.         1.1         0.0         0.0         0.0         0.0         0.0         0.0         0.0         0.0         0.0        0.14E+03     0.0         0.0         0.0         0.0         0.0         0.0         0.0         0.0         0.0         0.0         0.0         0.0         0.0         0.0        0.20E+03
    11  GLY      0.28         1.4         1.8        0.41        0.87E-01     0.0         0.0         0.0         0.0         0.0         0.0         0.0         1.5         0.0         0.0         0.0         0.0         0.0         0.0         0.0         0.0         0.0         0.0         0.0        0.10E+03     0.0         0.0         0.0         0.0         0.0         0.0         0.0         0.0         0.0         0.0         0.0         0.0         0.0         0.0        0.11E+03
    12  ALA      0.13         1.4         11.        0.84         0.0         0.0         0.0         0.0         0.0         0.0         0.0         0.0         1.5         0.0         0.0         0.0         0.0         0.0         0.0         0.0         0.0         0.0         0.0         0.0        0.24E+03     0.0         0.0         0.0         0.0         0.0         0.0         0.0         0.0         0.0         0.0         0.0         0.0         0.0         0.0        0.26E+03
    13  LYS      0.13         2.4         11.         1.0         0.0         0.0         0.0         0.0         0.0         0.0         0.0         0.0        0.85         36.        0.34         22.         24.         0.0         0.0         0.0         0.0         0.0         0.0         0.0        0.18E+03     0.0         0.0         0.0         0.0         0.0         0.0         0.0         0.0         0.0         0.0         0.0         0.0         0.0         0.0        0.27E+03
    14  ASP      0.14         2.8         11.         1.7        0.79E-01     0.0         0.0         0.0         0.0         0.0         0.0         0.0         1.0         50.         2.6         0.0         0.0         0.0         0.0         0.0         0.0         0.0         0.0         0.0        0.14E+03     0.0         0.0         0.0         0.0         0.0         0.0         0.0         0.0         0.0         0.0         0.0         0.0         0.0         0.0        0.21E+03
    15  ILE       1.3         6.0         12.         6.0        0.81         0.0         0.0         0.0         0.0         0.0         0.0         0.0         1.1         45.         49.         0.0         0.0         0.0         0.0         0.0         0.0         0.0         0.0         0.0         52.         0.0         0.0         0.0         0.0         0.0         0.0         0.0         0.0         0.0         0.0         0.0         0.0         0.0         0.0        0.17E+03
    16  GLU      0.17         1.8         9.9         1.6         0.0         0.0         0.0         0.0         0.0         0.0         0.0         0.0        0.58         44.        0.25         24.         0.0         0.0         0.0         0.0         0.0         0.0         0.0         0.0        0.19E+03     0.0         0.0         0.0         0.0         0.0         0.0         0.0         0.0         0.0         0.0         0.0         0.0         0.0         0.0        0.27E+03
    17  GLY      0.63E-01     1.6        0.58        0.21         0.0         0.0         0.0         0.0         0.0         0.0         0.0         0.0        0.57         0.0         0.0         0.0         0.0         0.0         0.0         0.0         0.0         0.0         0.0         0.0        0.13E+03     0.0         0.0         0.0         0.0         0.0         0.0         0.0         0.0         0.0         0.0         0.0         0.0         0.0         0.0        0.13E+03
    18  LEU      0.47         6.6         11.         4.0         0.0         0.0         0.0         0.0         0.0         0.0         0.0         0.0        0.96        0.18        0.18E-01     0.0         0.0         0.0         0.0         0.0         0.0         0.0         0.0         0.0        0.16E+03     0.0         0.0         0.0         0.0         0.0         0.0         0.0         0.0         0.0         0.0         0.0         0.0         0.0         0.0        0.19E+03
    19  LEU      0.77         10.         9.3         4.9        0.30         0.0         0.0         0.0         0.0         0.0         0.0         0.0         1.9         44.         36.         0.0         0.0         0.0         0.0         0.0         0.0         0.0         0.0         0.0        0.17E+03     0.0         0.0         0.0         0.0         0.0         0.0         0.0         0.0         0.0         0.0         0.0         0.0         0.0         0.0        0.27E+03
    20  GLY      0.16         2.2         2.3        0.80        0.11         0.0         0.0         0.0         0.0         0.0         0.0         0.0         1.5         0.0         0.0         0.0         0.0         0.0         0.0         0.0         0.0         0.0         0.0         0.0        0.10E+03     0.0         0.0         0.0         0.0         0.0         0.0         0.0         0.0         0.0         0.0         0.0         0.0         0.0         0.0        0.11E+03
    21  ALA      0.37E-01    0.90         11.         1.1         0.0         0.0         0.0         0.0         0.0         0.0         0.0         0.0         1.2         0.0         0.0         0.0         0.0         0.0         0.0         0.0         0.0         0.0         0.0         0.0        0.25E+03     0.0         0.0         0.0         0.0         0.0         0.0         0.0         0.0         0.0         0.0         0.0         0.0         0.0         0.0        0.26E+03
    22  GLY      0.13        0.52         0.0        0.22         0.0         0.0         0.0         0.0         0.0         0.0         0.0         0.0         1.6         0.0         0.0         0.0         0.0         0.0         0.0         0.0         0.0         0.0         0.0         0.0        0.16E+03     0.0         0.0         0.0         0.0         0.0         0.0         0.0         0.0         0.0         0.0         0.0         0.0         0.0         0.0        0.16E+03
    23  GLY      0.23         3.0         0.0         0.0         0.0         0.0         0.0         0.0         0.0         0.0         0.0         0.0         1.0         0.0         0.0         0.0         0.0         0.0         0.0         0.0         0.0         0.0         0.0         0.0         86.         0.0         0.0         0.0         0.0         0.0         0.0         0.0         0.0         0.0         0.0         0.0         0.0         0.0         0.0         90.    
    24  GLY      0.29         4.1        0.18        0.30E-01     0.0         0.0         0.0         0.0         0.0         0.0         0.0         0.0        0.21         0.0         0.0         0.0         0.0         0.0         0.0         0.0         0.0         0.0         0.0         0.0        0.11E+03     0.0         0.0         0.0         0.0         0.0         0.0         0.0         0.0         0.0         0.0         0.0         0.0         0.0         0.0        0.12E+03
    25  ARG      0.49         4.3         10.        0.99         0.0         0.0         0.0         0.0         0.0         0.0         0.0         0.0        0.46         1.7         31.         31.         28.         0.0         0.0         0.0         0.0         0.0         0.0         0.0        0.12E+03     0.0         0.0         0.0         0.0         0.0         0.0         0.0         0.0         0.0         0.0         0.0         0.0         0.0         0.0        0.23E+03
    26  ASN      0.50         6.1         5.3         1.1         0.0         0.0         0.0         0.0         0.0         0.0         0.0         0.0         3.2        0.96         16.         0.0         0.0         0.0         0.0         0.0         0.0         0.0         0.0         0.0         49.         0.0         0.0         0.0         0.0         0.0         0.0         0.0         0.0         0.0         0.0         0.0         0.0         0.0         0.0         81.    
    27  LEU      0.91         11.         7.8         5.1         0.0         0.0         0.0         0.0         0.0         0.0         0.0         0.0         3.4        0.71        0.39E-01     0.0         0.0         0.0         0.0         0.0         0.0         0.0         0.0         0.0        0.15E+03     0.0         0.0         0.0         0.0         0.0         0.0         0.0         0.0         0.0         0.0         0.0         0.0         0.0         0.0        0.18E+03
    28  VAL       1.0         5.1         9.5         1.4        0.33E-01     0.0         0.0         0.0         0.0         0.0         0.0         0.0         1.1         54.         0.0         0.0         0.0         0.0         0.0         0.0         0.0         0.0         0.0         0.0         64.         0.0         0.0         0.0         0.0         0.0         0.0         0.0         0.0         0.0         0.0         0.0         0.0         0.0         0.0        0.14E+03
    29  ALA       1.1         3.5         9.9         1.2        0.33E-01     0.0         0.0         0.0         0.0         0.0         0.0         0.0        0.85         0.0         0.0         0.0         0.0         0.0         0.0         0.0         0.0         0.0         0.0         0.0        0.22E+03     0.0         0.0         0.0         0.0         0.0         0.0         0.0         0.0         0.0         0.0         0.0         0.0         0.0         0.0        0.24E+03
    30  HIS       2.2         5.7         9.1         1.5         0.0         0.0         0.0         0.0         0.0         0.0         0.0         0.0        0.68        0.72         31.         0.0         0.0         0.0         0.0         0.0         0.0         0.0         0.0         0.0        0.20E+03     0.0         0.0         0.0         0.0         0.0         0.0         0.0         0.0         0.0         0.0         0.0         0.0         0.0         0.0        0.25E+03
    31  SER       1.4         6.9         10.         1.8         0.0         0.0         0.0         0.0         0.0         0.0         0.0         0.0        0.88        0.20         0.0         0.0         0.0         0.0         0.0         0.0         0.0         0.0         0.0         0.0         98.         0.0         0.0         0.0         0.0         0.0         0.0         0.0         0.0         0.0         0.0         0.0         0.0         0.0         0.0        0.12E+03
    32  PRO       2.0         28.         7.8        0.66         0.0         0.0         0.0         0.0         0.0         0.0         0.0         0.0         1.5         5.1         2.9         1.5         0.0         0.0         0.0         0.0         0.0         0.0         0.0         0.0         51.         0.0         0.0         0.0         0.0         0.0         0.0         0.0         0.0         0.0         0.0         0.0         0.0         0.0         0.0        0.10E+03
    33  LEU       1.9         8.4         9.8         4.3         0.0         0.0         0.0         0.0         0.0         0.0         0.0         0.0         1.3        0.34         37.         0.0         0.0         0.0         0.0         0.0         0.0         0.0         0.0         0.0        0.20E+03     0.0         0.0         0.0         0.0         0.0         0.0         0.0         0.0         0.0         0.0         0.0         0.0         0.0         0.0        0.27E+03
    34  THR       2.4         6.6         9.1         1.4        0.28         0.0         0.0         0.0         0.0         0.0         0.0         0.0        0.79         1.3         0.0         0.0         0.0         0.0         0.0         0.0         0.0         0.0         0.0         0.0        0.19E+03     0.0         0.0         0.0         0.0         0.0         0.0         0.0         0.0         0.0         0.0         0.0         0.0         0.0         0.0        0.22E+03
    35  SER       1.1         3.2         12.         1.3        0.22         0.0         0.0         0.0         14.         32.         0.0         0.0         3.3         45.         0.0         0.0         0.0         0.0         0.0         0.0         0.0         0.0         7.8         0.0         58.         0.0         0.0         0.0         0.0         0.0         0.0         0.0         0.0         0.0         0.0         0.0         0.0         0.0         0.0        0.18E+03
    36  HIS       2.6         10.         19.         1.1         1.0         0.0         0.0         0.0         17.         23.         0.0         0.0         5.3         1.4         14.         0.0         0.0         0.0         0.0         0.0         0.0         0.0         7.8         0.0        0.15E+03     0.0         0.0         0.0         0.0         0.0         0.0         0.0         0.0         0.0         0.0         0.0         0.0         0.0         0.0        0.25E+03
    37  PRO       2.2         35.         2.7         5.6        0.98         0.0         0.0         0.0         0.0         0.0         0.0         0.0         5.1         3.6         1.2         10.         0.0         0.0         0.0         0.0         0.0         0.0         0.0         0.0         55.         0.0         0.0         0.0         0.0         0.0         0.0         0.0         0.0         0.0         0.0         0.0         0.0         0.0         0.0        0.12E+03
    38  ALA      0.46         7.8         12.        0.77        0.10         0.0         0.0         0.0         0.0         0.0         0.0         0.0         4.4         0.0         0.0         0.0         0.0         0.0         0.0         0.0         0.0         0.0         0.0         0.0        0.19E+03     0.0         0.0         0.0         0.0         0.0         0.0         0.0         0.0         0.0         0.0         0.0         0.0         0.0         0.0        0.22E+03
    39  ALA      0.90         17.         14.         2.0         1.1         0.0         0.0         0.0         0.0         0.0         0.0         0.0         1.8         0.0         0.0         0.0         0.0         0.0         0.0         0.0         0.0         0.0         0.0         0.0        0.27E+03     0.0         0.0         0.0         0.0         0.0         0.0         0.0         0.0         0.0         0.0         0.0         0.0         0.0         0.0        0.31E+03
    40  PRO       1.8         32.         11.         4.4         1.3         0.0         0.0         0.0         0.0         0.0         0.0         0.0         1.1         1.9        0.29         6.4         0.0         0.0         0.0         0.0         0.0         0.0         0.0         0.0         91.         0.0         0.0         0.0         0.0         0.0         0.0         0.0         0.0         0.0         0.0         0.0         0.0         0.0         0.0        0.15E+03
    41  THR      0.76         17.         15.        0.99        0.97         0.0         0.0         0.0         0.0         0.0         0.0         0.0         1.8        0.56         0.0         0.0         0.0         0.0         0.0         0.0         0.0         0.0         0.0         0.0        0.23E+03     0.0         0.0         0.0         0.0         0.0         0.0         0.0         0.0         0.0         0.0         0.0         0.0         0.0         0.0        0.27E+03
    42  LEU      0.91         14.         14.         4.2        0.47         0.0         0.0         0.0         0.0         0.0         0.0         0.0         1.8         42.         39.         0.0         0.0         0.0         0.0         0.0         0.0         0.0         0.0         0.0        0.26E+03     0.0         0.0         0.0         0.0         0.0         0.0         0.0         0.0         0.0         0.0         0.0         0.0         0.0         0.0        0.38E+03
    43  MET       1.8         15.         6.9         6.0        0.92         0.0         0.0         0.0         13.         27.         0.0         0.0         3.8         38.        0.70        0.37         0.0         0.0         0.0         0.0         0.0         0.0         0.0         0.0        0.11E+03    0.45         0.0         0.0         0.0         0.0         0.0         0.0         0.0         0.0         0.0         0.0         0.0         0.0         0.0        0.23E+03
    44  PRO       1.2         30.         6.2         1.6         1.5         0.0         0.0         0.0         0.0         0.0         0.0         0.0         4.4         7.5         4.9         1.3         0.0         0.0         0.0         0.0         0.0         0.0         0.0         0.0         53.         0.0         0.0         0.0         0.0         0.0         0.0         0.0         0.0         0.0         0.0         0.0         0.0         0.0         0.0        0.11E+03
    45  ALA      0.76         6.2         9.6         1.4        0.50         0.0         0.0         0.0         0.0         0.0         0.0         0.0         2.5         0.0         0.0         0.0         0.0         0.0         0.0         0.0         0.0         0.0         0.0         0.0        0.18E+03     0.0         0.0         0.0         0.0         0.0         0.0         0.0         0.0         0.0         0.0         0.0         0.0         0.0         0.0        0.20E+03
    46  VAL      0.58         7.9         9.1         1.1        0.55         0.0         0.0         0.0         0.0         0.0         0.0         0.0         1.2         51.         0.0         0.0         0.0         0.0         0.0         0.0         0.0         0.0         0.0         0.0         39.         0.0         0.0         0.0         0.0         0.0         0.0         0.0         0.0         0.0         0.0         0.0         0.0         0.0         0.0        0.11E+03
    47  ASN      0.81         4.2         5.0         1.8        0.30         0.0         0.0         0.0         0.0         0.0         0.0         0.0        0.54         44.         16.         0.0         0.0         0.0         0.0         0.0         0.0         0.0         0.0         0.0         31.         0.0         0.0         0.0         0.0         0.0         0.0         0.0         0.0         0.0         0.0         0.0         0.0         0.0         0.0        0.10E+03
    48  TYR       1.1         11.         9.0         2.8        0.16         0.0         0.0         0.0         0.0         0.0         0.0         0.0        0.43         2.4        0.98         0.0         0.0         0.0         0.0         0.0         0.0         0.0         0.0         0.0        0.16E+03     0.0         0.0         0.0         0.0         0.0         0.0         0.0         0.0         0.0         0.0         0.0         0.0         0.0         0.0        0.19E+03
    49  ALA       2.7         24.         5.4         1.2         1.3         0.0         0.0         0.0         0.0         0.0         0.0         0.0         4.1         0.0         0.0         0.0         0.0         0.0         0.0         0.0         0.0         0.0         0.0         0.0         31.         0.0         0.0         0.0         0.0         0.0         0.0         0.0         0.0         0.0         0.0         0.0         0.0         0.0         0.0         69.    
    50  PRO       2.7         38.         8.4         1.8         1.3         0.0         0.0         0.0         0.0         0.0         0.0         0.0         4.0        0.55        0.66         5.1         0.0         0.0         0.0         0.0         0.0         0.0         0.0         0.0         26.         0.0         0.0         0.0         0.0         0.0         0.0         0.0         0.0         0.0         0.0         0.0         0.0         0.0         0.0         88.    
    51  LEU       1.1         12.         9.6         7.2        0.48         0.0         0.0         0.0         16.         28.         0.0         0.0        0.21         2.3        0.22         0.0         0.0         0.0         0.0         0.0         0.0         0.0         0.0         0.0        0.13E+03     2.6         0.0         0.0         0.0         0.0         0.0         0.0         0.0         0.0         0.0         0.0         0.0         0.0         0.0        0.21E+03
    52  ASP      0.46         2.5         7.0         2.1        0.50         0.0         0.0         0.0         0.0         0.0         0.0         0.0         2.0        0.93         2.6         0.0         0.0         0.0         0.0         0.0         0.0         0.0         0.0         0.0        0.16E+03     0.0         0.0         0.0         0.0         0.0         0.0         0.0         0.0         0.0         0.0         0.0         0.0         0.0         0.0        0.18E+03
    53  LEU       1.1         14.         12.         6.3        0.75         0.0         0.0         0.0         0.0         0.0         0.0         0.0         3.1         2.6         1.2         0.0         0.0         0.0         0.0         0.0         0.0         0.0         0.0         0.0        0.17E+03     0.0         0.0         0.0         0.0         0.0         0.0         0.0         0.0         0.0         0.0         0.0         0.0         0.0         0.0        0.21E+03
    54  PRO       1.4         29.         5.9         2.2        0.19E-01     0.0         0.0         0.0         0.0         0.0         0.0         0.0         2.2         25.         35.         30.         0.0         0.0         0.0         0.0         0.0         0.0         0.0         0.0         41.         0.0         0.0         0.0         0.0         0.0         0.0         0.0         0.0         0.0         0.0         0.0         0.0         0.0         0.0        0.17E+03
    55  GLY      0.24         2.1        0.49E-01    0.16         0.0         0.0         0.0         0.0         0.0         0.0         0.0         0.0         1.4         0.0         0.0         0.0         0.0         0.0         0.0         0.0         0.0         0.0         0.0         0.0         78.         0.0         0.0         0.0         0.0         0.0         0.0         0.0         0.0         0.0         0.0         0.0         0.0         0.0         0.0         82.    
    56  SER      0.43         3.6         4.5        0.66         0.0         0.0         0.0         0.0         0.0         0.0         0.0         0.0         1.4         42.         0.0         0.0         0.0         0.0         0.0         0.0         0.0         0.0         0.0         0.0         43.         0.0         0.0         0.0         0.0         0.0         0.0         0.0         0.0         0.0         0.0         0.0         0.0         0.0         0.0         95.    
    57  ALA      0.43         2.5         4.4         2.1        0.14         0.0         0.0         0.0         0.0         0.0         0.0         0.0         1.7         0.0         0.0         0.0         0.0         0.0         0.0         0.0         0.0         0.0         0.0         0.0        0.18E+03     0.0         0.0         0.0         0.0         0.0         0.0         0.0         0.0         0.0         0.0         0.0         0.0         0.0         0.0        0.20E+03
    58  GLU      0.71         5.1         8.4         2.4        0.93E-01     0.0         0.0         0.0         20.         36.         0.0         0.0         1.1         29.         32.        0.64         0.0         0.0         0.0         0.0         0.0         0.0         0.0         0.0        0.16E+03     2.1         0.0         0.0         0.0         0.0         0.0         0.0         0.0         0.0         0.0         0.0         0.0         0.0         0.0        0.30E+03
    59  PRO       1.4         32.         9.9        0.72        0.30         0.0         0.0         0.0         0.0         0.0         0.0         0.0         5.3         6.2         3.5         1.0         0.0         0.0         0.0         0.0         0.0         0.0         0.0         0.0         43.         0.0         0.0         0.0         0.0         0.0         0.0         0.0         0.0         0.0         0.0         0.0         0.0         0.0         0.0        0.10E+03
    60  PRO       1.0         29.         8.4        0.91        0.36         0.0         0.0         0.0         0.0         0.0         0.0         0.0         6.3         3.8         2.5         2.4         0.0         0.0         0.0         0.0         0.0         0.0         0.0         0.0         42.         0.0         0.0         0.0         0.0         0.0         0.0         0.0         0.0         0.0         0.0         0.0         0.0         0.0         0.0         97.    
    61  LYS      0.65         7.9         11.         1.9         0.0         0.0         0.0         0.0         0.0         0.0         0.0         0.0         2.6         34.        0.64E-01     16.         25.         0.0         0.0         0.0         0.0         0.0         0.0         0.0        0.16E+03     0.0         0.0         0.0         0.0         0.0         0.0         0.0         0.0         0.0         0.0         0.0         0.0         0.0         0.0        0.26E+03
    62  GLN      0.49         2.5         13.         1.3         0.0         0.0         0.0         0.0         0.0         0.0         0.0         0.0         1.4        0.52        0.33         9.6         0.0         0.0         0.0         0.0         0.0         0.0         0.0         0.0        0.17E+03     0.0         0.0         0.0         0.0         0.0         0.0         0.0         0.0         0.0         0.0         0.0         0.0         0.0         0.0        0.20E+03
    63  CYS      0.67         3.3         10.        0.91        0.14         0.0         0.0         0.0         0.0         0.0         0.0         0.0         1.2         37.         0.0         0.0         0.0         0.0         0.0         0.0         0.0         0.0         0.0         0.0         54.         0.0         0.0         0.0         0.0         0.0         0.0         0.0         0.0         0.0         0.0         0.0         0.0         0.0         0.0        0.11E+03
    64  HIS       1.2         9.9         6.6         1.5        0.41         0.0         0.0         0.0         0.0         0.0         0.0         0.0         1.9        0.30         31.         0.0         0.0         0.0         0.0         0.0         0.0         0.0         0.0         0.0        0.13E+03     0.0         0.0         0.0         0.0         0.0         0.0         0.0         0.0         0.0         0.0         0.0         0.0         0.0         0.0        0.19E+03
    65  PRO      0.86         28.         11.         2.5        0.31         0.0         0.0         0.0         0.0         0.0         0.0         0.0         1.5        0.86        0.79         5.9         0.0         0.0         0.0         0.0         0.0         0.0         0.0         0.0         33.         0.0         0.0         0.0         0.0         0.0         0.0         0.0         0.0         0.0         0.0         0.0         0.0         0.0         0.0         85.    
    66  CYS      0.33         5.0         15.         1.0        0.41E-01     0.0         0.0         0.0         0.0         0.0         0.0         0.0         1.8         38.         0.0         0.0         0.0         0.0         0.0         0.0         0.0         0.0         0.0         0.0         18.         0.0         0.0         0.0         0.0         0.0         0.0         0.0         0.0         0.0         0.0         0.0         0.0         0.0         0.0         79.    
    67  PRO      0.28         24.         5.3        0.71         0.0         0.0         0.0         0.0         0.0         0.0         0.0         0.0         1.4         24.         35.         32.         0.0         0.0         0.0         0.0         0.0         0.0         0.0         0.0         22.         0.0         0.0         0.0         0.0         0.0         0.0         0.0         0.0         0.0         0.0         0.0         0.0         0.0         0.0        0.14E+03
    68  GLY      0.10         2.5        0.88        0.20         0.0         0.0         0.0         0.0         0.0         0.0         0.0         0.0        0.42         0.0         0.0         0.0         0.0         0.0         0.0         0.0         0.0         0.0         0.0         0.0         78.         0.0         0.0         0.0         0.0         0.0         0.0         0.0         0.0         0.0         0.0         0.0         0.0         0.0         0.0         83.    
    69  VAL      0.62E-01     4.4         8.0         1.6         0.0         0.0         0.0         0.0         0.0         0.0         0.0         0.0        0.27         58.         0.0         0.0         0.0         0.0         0.0         0.0         0.0         0.0         0.0         0.0         17.         0.0         0.0         0.0         0.0         0.0         0.0         0.0         0.0         0.0         0.0         0.0         0.0         0.0         0.0         90.    
    70  PRO      0.31         26.         6.3         1.1         0.0         0.0         0.0         0.0         0.0         0.0         0.0         0.0        0.49         24.         35.         31.         0.0         0.0         0.0         0.0         0.0         0.0         0.0         0.0         34.         0.0         0.0         0.0         0.0         0.0         0.0         0.0         0.0         0.0         0.0         0.0         0.0         0.0         0.0        0.16E+03
    71  GLN      0.13         3.1         8.0         1.3         0.0         0.0         0.0         0.0         0.0         0.0         0.0         0.0        0.68         45.        0.33         2.3         0.0         0.0         0.0         0.0         0.0         0.0         0.0         0.0        0.19E+03     0.0         0.0         0.0         0.0         0.0         0.0         0.0         0.0         0.0         0.0         0.0         0.0         0.0         0.0        0.25E+03
    72  GLY      0.12         1.2         1.2        0.26         0.0         0.0         0.0         0.0         0.0         0.0         0.0         0.0        0.59         0.0         0.0         0.0         0.0         0.0         0.0         0.0         0.0         0.0         0.0         0.0        0.14E+03     0.0         0.0         0.0         0.0         0.0         0.0         0.0         0.0         0.0         0.0         0.0         0.0         0.0         0.0        0.15E+03
    73  THR      0.20         2.3         9.1         1.2         0.0         0.0         0.0         0.0         0.0         0.0         0.0         0.0        0.51         65.         0.0         0.0         0.0         0.0         0.0         0.0         0.0         0.0         0.0         0.0        0.19E+03     0.0         0.0         0.0         0.0         0.0         0.0         0.0         0.0         0.0         0.0         0.0         0.0         0.0         0.0        0.27E+03
    74  SER      0.14         5.1         9.4         1.6         0.0         0.0         0.0         0.0         0.0         0.0         0.0         0.0         1.2         37.         0.0         0.0         0.0         0.0         0.0         0.0         0.0         0.0         0.0         0.0         97.         0.0         0.0         0.0         0.0         0.0         0.0         0.0         0.0         0.0         0.0         0.0         0.0         0.0         0.0        0.15E+03
    75  PRO      0.72         26.         6.4        0.88         0.0         0.0         0.0         0.0         0.0         0.0         0.0         0.0         1.2         6.5         3.7        0.96         0.0         0.0         0.0         0.0         0.0         0.0         0.0         0.0         47.         0.0         0.0         0.0         0.0         0.0         0.0         0.0         0.0         0.0         0.0         0.0         0.0         0.0         0.0         93.    
    76  ALA      0.75E-01     4.8         8.9         1.3         0.0         0.0         0.0         0.0         0.0         0.0         0.0         0.0        0.81         0.0         0.0         0.0         0.0         0.0         0.0         0.0         0.0         0.0         0.0         0.0        0.17E+03     0.0         0.0         0.0         0.0         0.0         0.0         0.0         0.0         0.0         0.0         0.0         0.0         0.0         0.0        0.18E+03
    77  PRO      0.19         24.         5.8        0.79         0.0         0.0         0.0         0.0         0.0         0.0         0.0         0.0         1.1         24.         35.         32.         0.0         0.0         0.0         0.0         0.0         0.0         0.0         0.0         34.         0.0         0.0         0.0         0.0         0.0         0.0         0.0         0.0         0.0         0.0         0.0         0.0         0.0         0.0        0.16E+03
    78  VAL      0.93E-01     5.1         9.1         1.9         0.0         0.0         0.0         0.0         0.0         0.0         0.0         0.0        0.92         54.         0.0         0.0         0.0         0.0         0.0         0.0         0.0         0.0         0.0         0.0         5.5         0.0         0.0         0.0         0.0         0.0         0.0         0.0         0.0         0.0         0.0         0.0         0.0         0.0         0.0         77.    
    79  PRO      0.91         27.         7.4         1.4         0.0         0.0         0.0         0.0         0.0         0.0         0.0         0.0        0.78         7.1         4.1        0.76         0.0         0.0         0.0         0.0         0.0         0.0         0.0         0.0         39.         0.0         0.0         0.0         0.0         0.0         0.0         0.0         0.0         0.0         0.0         0.0         0.0         0.0         0.0         88.    
    80  TYR      0.60         6.6         11.         1.3         0.0         0.0         0.0         0.0         0.0         0.0         0.0         0.0        0.71         49.        0.24         0.0         0.0         0.0         0.0         0.0         0.0         0.0         0.0         0.0        0.21E+03     0.0         0.0         0.0         0.0         0.0         0.0         0.0         0.0         0.0         0.0         0.0         0.0         0.0         0.0        0.28E+03
    81  GLY      0.15        0.84         1.0        0.22         0.0         0.0         0.0         0.0         0.0         0.0         0.0         0.0        0.50         0.0         0.0         0.0         0.0         0.0         0.0         0.0         0.0         0.0         0.0         0.0        0.15E+03     0.0         0.0         0.0         0.0         0.0         0.0         0.0         0.0         0.0         0.0         0.0         0.0         0.0         0.0        0.15E+03
    82  TYR       1.0         5.2         12.        0.94         0.0         0.0         0.0         0.0         0.0         0.0         0.0         0.0        0.61         49.        0.38         0.0         0.0         0.0         0.0         0.0         0.0         0.0         0.0         0.0        0.24E+03     0.0         0.0         0.0         0.0         0.0         0.0         0.0         0.0         0.0         0.0         0.0         0.0         0.0         0.0        0.31E+03
    83  PHE      0.71         5.5         10.         1.2        0.41E-02     0.0         0.0         0.0         0.0         0.0         0.0         0.0        0.92         45.        0.92E-01     0.0         0.0         0.0         0.0         0.0         0.0         0.0         0.0         0.0        0.22E+03     0.0         0.0         0.0         0.0         0.0         0.0         0.0         0.0         0.0         0.0         0.0         0.0         0.0         0.0        0.28E+03
    84  GLY      0.22         1.2         0.0        0.24        0.41E-02     0.0         0.0         0.0         0.0         0.0         0.0         0.0        0.81         0.0         0.0         0.0         0.0         0.0         0.0         0.0         0.0         0.0         0.0         0.0        0.11E+03     0.0         0.0         0.0         0.0         0.0         0.0         0.0         0.0         0.0         0.0         0.0         0.0         0.0         0.0        0.12E+03
    85  GLY      0.28        0.69         0.0        0.39E-01     0.0         0.0         0.0         0.0         0.0         0.0         0.0         0.0        0.77         0.0         0.0         0.0         0.0         0.0         0.0         0.0         0.0         0.0         0.0         0.0         94.         0.0         0.0         0.0         0.0         0.0         0.0         0.0         0.0         0.0         0.0         0.0         0.0         0.0         0.0         96.    
    86  GLY      0.29        0.67         1.1        0.98E-02     0.0         0.0         0.0         0.0         0.0         0.0         0.0         0.0        0.58         0.0         0.0         0.0         0.0         0.0         0.0         0.0         0.0         0.0         0.0         0.0        0.12E+03     0.0         0.0         0.0         0.0         0.0         0.0         0.0         0.0         0.0         0.0         0.0         0.0         0.0         0.0        0.12E+03
    87  TYR      0.74         5.8         12.         1.2         0.0         0.0         0.0         0.0         0.0         0.0         0.0         0.0        0.80         49.        0.35         0.0         0.0         0.0         0.0         0.0         0.0         0.0         0.0         0.0        0.24E+03     0.0         0.0         0.0         0.0         0.0         0.0         0.0         0.0         0.0         0.0         0.0         0.0         0.0         0.0        0.31E+03
    88  TYR      0.96         5.8         13.         2.3         0.0         0.0         0.0         0.0         0.0         0.0         0.0         0.0         1.1         49.        0.40         0.0         0.0         0.0         0.0         0.0         0.0         0.0         0.0         0.0        0.21E+03     0.0         0.0         0.0         0.0         0.0         0.0         0.0         0.0         0.0         0.0         0.0         0.0         0.0         0.0        0.29E+03
    89  SER      0.37         1.9         11.         1.1         0.0         0.0         0.0         0.0         0.0         0.0         0.0         0.0         1.1        0.12         0.0         0.0         0.0         0.0         0.0         0.0         0.0         0.0         0.0         0.0        0.14E+03     0.0         0.0         0.0         0.0         0.0         0.0         0.0         0.0         0.0         0.0         0.0         0.0         0.0         0.0        0.16E+03
    90  CYS      0.31         2.0         10.         1.0         0.0         0.0         0.0         0.0         0.0         0.0         0.0         0.0         1.0         38.         0.0         0.0         0.0         0.0         0.0         0.0         0.0         0.0         0.0         0.0         44.         0.0         0.0         0.0         0.0         0.0         0.0         0.0         0.0         0.0         0.0         0.0         0.0         0.0         0.0         97.    
    91  ARG      0.39         2.3         11.         1.0         0.0         0.0         0.0         0.0         0.0         0.0         0.0         0.0         1.2         39.        0.38E-01     35.        0.27         0.0         0.0         0.0         0.0         0.0         0.0         0.0        0.13E+03     0.0         0.0         0.0         0.0         0.0         0.0         0.0         0.0         0.0         0.0         0.0         0.0         0.0         0.0        0.23E+03
    92  VAL      0.31         2.1         11.         1.6         0.0         0.0         0.0         0.0         0.0         0.0         0.0         0.0         1.4         54.         0.0         0.0         0.0         0.0         0.0         0.0         0.0         0.0         0.0         0.0         45.         0.0         0.0         0.0         0.0         0.0         0.0         0.0         0.0         0.0         0.0         0.0         0.0         0.0         0.0        0.12E+03
    93  SER      0.34         1.9         11.         1.1         0.0         0.0         0.0         0.0         0.0         0.0         0.0         0.0         1.3         42.         0.0         0.0         0.0         0.0         0.0         0.0         0.0         0.0         0.0         0.0        0.15E+03     0.0         0.0         0.0         0.0         0.0         0.0         0.0         0.0         0.0         0.0         0.0         0.0         0.0         0.0        0.21E+03
    94  ARG      0.59         2.2         12.         1.2         0.0         0.0         0.0         0.0         0.0         0.0         0.0         0.0         1.3         35.        0.31E-01    0.47E-01     24.         0.0         0.0         0.0         0.0         0.0         0.0         0.0        0.23E+03     0.0         0.0         0.0         0.0         0.0         0.0         0.0         0.0         0.0         0.0         0.0         0.0         0.0         0.0        0.30E+03
    95  SER      0.23         2.0         11.         1.1         0.0         0.0         0.0         0.0         0.0         0.0         0.0         0.0         1.3        0.12         0.0         0.0         0.0         0.0         0.0         0.0         0.0         0.0         0.0         0.0        0.17E+03     0.0         0.0         0.0         0.0         0.0         0.0         0.0         0.0         0.0         0.0         0.0         0.0         0.0         0.0        0.18E+03
    96  SER      0.27         1.9         11.         1.0         0.0         0.0         0.0         0.0         0.0         0.0         0.0         0.0         1.2         42.         0.0         0.0         0.0         0.0         0.0         0.0         0.0         0.0         0.0         0.0        0.16E+03     0.0         0.0         0.0         0.0         0.0         0.0         0.0         0.0         0.0         0.0         0.0         0.0         0.0         0.0        0.22E+03
    97  LEU       1.3         10.         11.         4.8        0.70         0.0         0.0         0.0         0.0         0.0         0.0         0.0         1.1         42.        0.29E-01     0.0         0.0         0.0         0.0         0.0         0.0         0.0         0.0         0.0        0.17E+03     0.0         0.0         0.0         0.0         0.0         0.0         0.0         0.0         0.0         0.0         0.0         0.0         0.0         0.0        0.24E+03
    98  LYS      0.77         6.5         13.         1.2        0.22         0.0         0.0         0.0         0.0         0.0         0.0         0.0         1.1         33.         48.         16.         23.         0.0         0.0         0.0         0.0         0.0         0.0         0.0        0.14E+03     0.0         0.0         0.0         0.0         0.0         0.0         0.0         0.0         0.0         0.0         0.0         0.0         0.0         0.0        0.28E+03
    99  PRO      0.97         26.         8.2        0.84        0.97E-01     0.0         0.0         0.0         0.0         0.0         0.0         0.0         1.0         6.6         3.8        0.91         0.0         0.0         0.0         0.0         0.0         0.0         0.0         0.0         28.         0.0         0.0         0.0         0.0         0.0         0.0         0.0         0.0         0.0         0.0         0.0         0.0         0.0         0.0         77.    
   100  CYS      0.17         2.0         11.        0.88         0.0         0.0         0.0         0.0         0.0         0.0         0.0         0.0         1.2         42.         0.0         0.0         0.0         0.0         0.0         0.0         0.0         0.0         0.0         0.0         40.         0.0         0.0         0.0         0.0         0.0         0.0         0.0         0.0         0.0         0.0         0.0         0.0         0.0         0.0         98.    
   101  ALA      0.16         1.7         11.         1.0         0.0         0.0         0.0         0.0         0.0         0.0         0.0         0.0         1.1         0.0         0.0         0.0         0.0         0.0         0.0         0.0         0.0         0.0         0.0         0.0        0.23E+03     0.0         0.0         0.0         0.0         0.0         0.0         0.0         0.0         0.0         0.0         0.0         0.0         0.0         0.0        0.25E+03
   102  GLN      0.16         1.7         11.         1.0         0.0         0.0         0.0         0.0         0.0         0.0         0.0         0.0         1.2        0.16         39.        0.63E-01     0.0         0.0         0.0         0.0         0.0         0.0         0.0         0.0        0.22E+03     0.0         0.0         0.0         0.0         0.0         0.0         0.0         0.0         0.0         0.0         0.0         0.0         0.0         0.0        0.28E+03
   103  ALA      0.14         1.8         12.         1.0         0.0         0.0         0.0         0.0         0.0         0.0         0.0         0.0         1.3         0.0         0.0         0.0         0.0         0.0         0.0         0.0         0.0         0.0         0.0         0.0        0.27E+03     0.0         0.0         0.0         0.0         0.0         0.0         0.0         0.0         0.0         0.0         0.0         0.0         0.0         0.0        0.29E+03
   104  ALA      0.14         1.6         11.         1.0         0.0         0.0         0.0         0.0         0.0         0.0         0.0         0.0         1.4         0.0         0.0         0.0         0.0         0.0         0.0         0.0         0.0         0.0         0.0         0.0        0.28E+03     0.0         0.0         0.0         0.0         0.0         0.0         0.0         0.0         0.0         0.0         0.0         0.0         0.0         0.0        0.29E+03
   105  THR      0.17         2.3         10.         1.5        0.30E-01     0.0         0.0         0.0         0.0         0.0         0.0         0.0         1.0         66.         0.0         0.0         0.0         0.0         0.0         0.0         0.0         0.0         0.0         0.0        0.23E+03     0.0         0.0         0.0         0.0         0.0         0.0         0.0         0.0         0.0         0.0         0.0         0.0         0.0         0.0        0.31E+03
   106  LEU      0.92         7.4         11.         5.3        0.49         0.0         0.0         0.0         0.0         0.0         0.0         0.0        0.99         45.         35.         0.0         0.0         0.0         0.0         0.0         0.0         0.0         0.0         0.0        0.20E+03     0.0         0.0         0.0         0.0         0.0         0.0         0.0         0.0         0.0         0.0         0.0         0.0         0.0         0.0        0.30E+03
   107  ALA      0.15         2.0         11.        0.99         0.0         0.0         0.0         0.0         0.0         0.0         0.0         0.0         1.3         0.0         0.0         0.0         0.0         0.0         0.0         0.0         0.0         0.0         0.0         0.0        0.27E+03     0.0         0.0         0.0         0.0         0.0         0.0         0.0         0.0         0.0         0.0         0.0         0.0         0.0         0.0        0.28E+03
   108  ALA      0.15         1.7         11.         1.1         0.0         0.0         0.0         0.0         0.0         0.0         0.0         0.0         1.2         0.0         0.0         0.0         0.0         0.0         0.0         0.0         0.0         0.0         0.0         0.0        0.27E+03     0.0         0.0         0.0         0.0         0.0         0.0         0.0         0.0         0.0         0.0         0.0         0.0         0.0         0.0        0.29E+03
   109  TYR      0.71         9.6         13.         3.2        0.67E-01     0.0         0.0         0.0         0.0         0.0         0.0         0.0         1.1         49.         2.0         0.0         0.0         0.0         0.0         0.0         0.0         0.0         0.0         0.0        0.19E+03     0.0         0.0         0.0         0.0         0.0         0.0         0.0         0.0         0.0         0.0         0.0         0.0         0.0         0.0        0.27E+03
   110  PRO      0.88         27.         8.0         1.2        0.67E-01     0.0         0.0         0.0         0.0         0.0         0.0         0.0        0.79         7.0         4.0        0.78         0.0         0.0         0.0         0.0         0.0         0.0         0.0         0.0         68.         0.0         0.0         0.0         0.0         0.0         0.0         0.0         0.0         0.0         0.0         0.0         0.0         0.0         0.0        0.12E+03
   111  ALA      0.12         1.9         11.        0.89         0.0         0.0         0.0         0.0         0.0         0.0         0.0         0.0         1.2         0.0         0.0         0.0         0.0         0.0         0.0         0.0         0.0         0.0         0.0         0.0        0.24E+03     0.0         0.0         0.0         0.0         0.0         0.0         0.0         0.0         0.0         0.0         0.0         0.0         0.0         0.0        0.26E+03
   112  GLU      0.13         2.3         10.        0.94         0.0         0.0         0.0         0.0         0.0         0.0         0.0         0.0         1.0         39.        0.31         24.         0.0         0.0         0.0         0.0         0.0         0.0         0.0         0.0        0.23E+03     0.0         0.0         0.0         0.0         0.0         0.0         0.0         0.0         0.0         0.0         0.0         0.0         0.0         0.0        0.31E+03
   113  THR      0.29         5.3         10.         2.6        0.13         0.0         0.0         0.0         0.0         0.0         0.0         0.0         1.1         66.         0.0         0.0         0.0         0.0         0.0         0.0         0.0         0.0         0.0         0.0        0.15E+03     0.0         0.0         0.0         0.0         0.0         0.0         0.0         0.0         0.0         0.0         0.0         0.0         0.0         0.0        0.24E+03
   114  PRO      0.20         24.         6.2        0.97         0.0         0.0         0.0         0.0         0.0         0.0         0.0         0.0         1.5         24.         35.         32.         0.0         0.0         0.0         0.0         0.0         0.0         0.0         0.0         48.         0.0         0.0         0.0         0.0         0.0         0.0         0.0         0.0         0.0         0.0         0.0         0.0         0.0         0.0        0.17E+03
   115  THR      0.13         3.0         11.         1.4         0.0         0.0         0.0         0.0         0.0         0.0         0.0         0.0        0.87        0.15         0.0         0.0         0.0         0.0         0.0         0.0         0.0         0.0         0.0         0.0        0.16E+03     0.0         0.0         0.0         0.0         0.0         0.0         0.0         0.0         0.0         0.0         0.0         0.0         0.0         0.0        0.18E+03
   116  ALA      0.14         2.9         9.6         1.1         0.0         0.0         0.0         0.0         0.0         0.0         0.0         0.0        0.86         0.0         0.0         0.0         0.0         0.0         0.0         0.0         0.0         0.0         0.0         0.0        0.24E+03     0.0         0.0         0.0         0.0         0.0         0.0         0.0         0.0         0.0         0.0         0.0         0.0         0.0         0.0        0.25E+03
   117  GLY      0.13         2.2         1.1        0.22         0.0         0.0         0.0         0.0         0.0         0.0         0.0         0.0         1.3         0.0         0.0         0.0         0.0         0.0         0.0         0.0         0.0         0.0         0.0         0.0        0.11E+03     0.0         0.0         0.0         0.0         0.0         0.0         0.0         0.0         0.0         0.0         0.0         0.0         0.0         0.0        0.11E+03
   118  GLU      0.12         2.5         9.4        0.83         0.0         0.0         0.0         0.0         0.0         0.0         0.0         0.0        0.70        0.21         34.         24.         0.0         0.0         0.0         0.0         0.0         0.0         0.0         0.0        0.20E+03     0.0         0.0         0.0         0.0         0.0         0.0         0.0         0.0         0.0         0.0         0.0         0.0         0.0         0.0        0.27E+03
   119  GLU      0.40         2.0         9.3         1.7        0.17         0.0         0.0         0.0         0.0         0.0         0.0         0.0        0.57         44.         30.         23.         0.0         0.0         0.0         0.0         0.0         0.0         0.0         0.0        0.19E+03     0.0         0.0         0.0         0.0         0.0         0.0         0.0         0.0         0.0         0.0         0.0         0.0         0.0         0.0        0.30E+03
   120  TYR      0.76         11.         12.         4.0        0.13         0.0         0.0         0.0         0.0         0.0         0.0         0.0         1.0         48.         3.0         0.0         0.0         0.0         0.0         0.0         0.0         0.0         0.0         0.0        0.19E+03     0.0         0.0         0.0         0.0         0.0         0.0         0.0         0.0         0.0         0.0         0.0         0.0         0.0         0.0        0.27E+03
   121  PRO      0.71         28.         8.0         1.7        0.20E-01     0.0         0.0         0.0         0.0         0.0         0.0         0.0        0.66         25.         35.         31.         0.0         0.0         0.0         0.0         0.0         0.0         0.0         0.0        0.12E+03     0.0         0.0         0.0         0.0         0.0         0.0         0.0         0.0         0.0         0.0         0.0         0.0         0.0         0.0        0.25E+03
   122  SER      0.32         2.6         13.         2.0        0.15         0.0         0.0         0.0         0.0         0.0         0.0         0.0        0.38         38.         0.0         0.0         0.0         0.0         0.0         0.0         0.0         0.0         0.0         0.0        0.13E+03     0.0         0.0         0.0         0.0         0.0         0.0         0.0         0.0         0.0         0.0         0.0         0.0         0.0         0.0        0.18E+03
   123  ARG      0.46         3.9         10.         1.5        0.59E-01     0.0         0.0         0.0         0.0         0.0         0.0         0.0        0.64         35.         21.        0.15         24.         0.0         0.0         0.0         0.0         0.0         0.0         0.0        0.14E+03     0.0         0.0         0.0         0.0         0.0         0.0         0.0         0.0         0.0         0.0         0.0         0.0         0.0         0.0        0.24E+03
   124  PRO      0.47         25.         6.5        0.55        0.59E-01     0.0         0.0         0.0         0.0         0.0         0.0         0.0        0.84         24.         35.         32.         0.0         0.0         0.0         0.0         0.0         0.0         0.0         0.0         55.         0.0         0.0         0.0         0.0         0.0         0.0         0.0         0.0         0.0         0.0         0.0         0.0         0.0         0.0        0.18E+03
   125  THR      0.29         2.3         10.         1.3         0.0         0.0         0.0         0.0         0.0         0.0         0.0         0.0        0.73         65.         0.0         0.0         0.0         0.0         0.0         0.0         0.0         0.0         0.0         0.0        0.20E+03     0.0         0.0         0.0         0.0         0.0         0.0         0.0         0.0         0.0         0.0         0.0         0.0         0.0         0.0        0.28E+03
   126  GLU      0.52         2.2         11.         1.5        0.15         0.0         0.0         0.0         0.0         0.0         0.0         0.0        0.74         38.         30.         22.         0.0         0.0         0.0         0.0         0.0         0.0         0.0         0.0        0.23E+03     0.0         0.0         0.0         0.0         0.0         0.0         0.0         0.0         0.0         0.0         0.0         0.0         0.0         0.0        0.34E+03
   127  PHE      0.66         5.9         12.         1.2         0.0         0.0         0.0         0.0         0.0         0.0         0.0         0.0        0.68         45.        0.34E-02     0.0         0.0         0.0         0.0         0.0         0.0         0.0         0.0         0.0        0.24E+03     0.0         0.0         0.0         0.0         0.0         0.0         0.0         0.0         0.0         0.0         0.0         0.0         0.0         0.0        0.30E+03
   128  ALA      0.42         2.2         10.         1.1         0.0         0.0         0.0         0.0         0.0         0.0         0.0         0.0        0.71         0.0         0.0         0.0         0.0         0.0         0.0         0.0         0.0         0.0         0.0         0.0        0.26E+03     0.0         0.0         0.0         0.0         0.0         0.0         0.0         0.0         0.0         0.0         0.0         0.0         0.0         0.0        0.28E+03
   129  PHE      0.86         6.2         12.         1.3         0.0         0.0         0.0         0.0         0.0         0.0         0.0         0.0        0.66         45.        0.23         0.0         0.0         0.0         0.0         0.0         0.0         0.0         0.0         0.0        0.24E+03     0.0         0.0         0.0         0.0         0.0         0.0         0.0         0.0         0.0         0.0         0.0         0.0         0.0         0.0        0.30E+03
   130  TYR      0.84         10.         13.         3.1        0.80E-01     0.0         0.0         0.0         0.0         0.0         0.0         0.0        0.72         49.         2.2         0.0         0.0         0.0         0.0         0.0         0.0         0.0         0.0         0.0        0.18E+03     0.0         0.0         0.0         0.0         0.0         0.0         0.0         0.0         0.0         0.0         0.0         0.0         0.0         0.0        0.26E+03
   131  PRO       1.2         26.         6.3        0.63        0.80E-01     0.0         0.0         0.0         0.0         0.0         0.0         0.0         1.3         6.0         3.4         1.1         0.0         0.0         0.0         0.0         0.0         0.0         0.0         0.0         48.         0.0         0.0         0.0         0.0         0.0         0.0         0.0         0.0         0.0         0.0         0.0         0.0         0.0         0.0         93.    
   132  GLY      0.48         1.3         1.1        0.55E-01     0.0         0.0         0.0         0.0         0.0         0.0         0.0         0.0        0.78         0.0         0.0         0.0         0.0         0.0         0.0         0.0         0.0         0.0         0.0         0.0        0.11E+03     0.0         0.0         0.0         0.0         0.0         0.0         0.0         0.0         0.0         0.0         0.0         0.0         0.0         0.0        0.11E+03
   133  TYR       1.1         9.4         13.         3.8        0.12         0.0         0.0         0.0         0.0         0.0         0.0         0.0        0.34         48.         2.9         0.0         0.0         0.0         0.0         0.0         0.0         0.0         0.0         0.0        0.17E+03     0.0         0.0         0.0         0.0         0.0         0.0         0.0         0.0         0.0         0.0         0.0         0.0         0.0         0.0        0.25E+03
   134  PRO      0.89         26.         5.5        0.48        0.12         0.0         0.0         0.0         0.0         0.0         0.0         0.0        0.75         24.         35.         32.         0.0         0.0         0.0         0.0         0.0         0.0         0.0         0.0         47.         0.0         0.0         0.0         0.0         0.0         0.0         0.0         0.0         0.0         0.0         0.0         0.0         0.0         0.0        0.17E+03
   135  GLY      0.55         1.3         1.2        0.25E-01     0.0         0.0         0.0         0.0         0.0         0.0         0.0         0.0        0.65         0.0         0.0         0.0         0.0         0.0         0.0         0.0         0.0         0.0         0.0         0.0        0.11E+03     0.0         0.0         0.0         0.0         0.0         0.0         0.0         0.0         0.0         0.0         0.0         0.0         0.0         0.0        0.12E+03
   136  THR      0.64         2.0         9.8         1.2         0.0         0.0         0.0         0.0         0.0         0.0         0.0         0.0        0.52        0.74E-01     0.0         0.0         0.0         0.0         0.0         0.0         0.0         0.0         0.0         0.0        0.21E+03     0.0         0.0         0.0         0.0         0.0         0.0         0.0         0.0         0.0         0.0         0.0         0.0         0.0         0.0        0.23E+03
   137  TYR       1.0         6.2         12.         1.6        0.26E-01     0.0         0.0         0.0         0.0         0.0         0.0         0.0        0.95         49.        0.71         0.0         0.0         0.0         0.0         0.0         0.0         0.0         0.0         0.0        0.25E+03     0.0         0.0         0.0         0.0         0.0         0.0         0.0         0.0         0.0         0.0         0.0         0.0         0.0         0.0        0.32E+03
   138  GLN      0.66         4.2         10.         1.5        0.26E-01     0.0         0.0         0.0         0.0         0.0         0.0         0.0        0.87         45.        0.27        0.21E-01     0.0         0.0         0.0         0.0         0.0         0.0         0.0         0.0        0.18E+03     0.0         0.0         0.0         0.0         0.0         0.0         0.0         0.0         0.0         0.0         0.0         0.0         0.0         0.0        0.24E+03
   139  PRO      0.74         25.         6.8        0.75         0.0         0.0         0.0         0.0         0.0         0.0         0.0         0.0         1.2         24.         35.         32.         0.0         0.0         0.0         0.0         0.0         0.0         0.0         0.0         64.         0.0         0.0         0.0         0.0         0.0         0.0         0.0         0.0         0.0         0.0         0.0         0.0         0.0         0.0        0.19E+03
   140  MET      0.71         3.4         11.        0.99         0.0         0.0         0.0         0.0         0.0         0.0         0.0         0.0        0.99         40.         33.         30.         0.0         0.0         0.0         0.0         0.0         0.0         0.0         0.0        0.24E+03     0.0         0.0         0.0         0.0         0.0         0.0         0.0         0.0         0.0         0.0         0.0         0.0         0.0         0.0        0.35E+03
   141  ALA      0.69         2.8         11.         1.2         0.0         0.0         0.0         0.0         0.0         0.0         0.0         0.0        0.81         0.0         0.0         0.0         0.0         0.0         0.0         0.0         0.0         0.0         0.0         0.0        0.26E+03     0.0         0.0         0.0         0.0         0.0         0.0         0.0         0.0         0.0         0.0         0.0         0.0         0.0         0.0        0.28E+03
   142  SER      0.83         2.2         10.         1.1         0.0         0.0         0.0         0.0         0.0         0.0         0.0         0.0        0.78         37.         0.0         0.0         0.0         0.0         0.0         0.0         0.0         0.0         0.0         0.0        0.18E+03     0.0         0.0         0.0         0.0         0.0         0.0         0.0         0.0         0.0         0.0         0.0         0.0         0.0         0.0        0.23E+03
   143  TYR       1.5         6.9         13.         1.4         0.0         0.0         0.0         0.0         0.0         0.0         0.0         0.0        0.88         49.        0.35         0.0         0.0         0.0         0.0         0.0         0.0         0.0         0.0         0.0        0.21E+03     0.0         0.0         0.0         0.0         0.0         0.0         0.0         0.0         0.0         0.0         0.0         0.0         0.0         0.0        0.28E+03
   144  LEU      0.91         6.5         11.         4.3         0.0         0.0         0.0         0.0         0.0         0.0         0.0         0.0         1.1        0.11        0.10E-01     0.0         0.0         0.0         0.0         0.0         0.0         0.0         0.0         0.0        0.19E+03     0.0         0.0         0.0         0.0         0.0         0.0         0.0         0.0         0.0         0.0         0.0         0.0         0.0         0.0        0.21E+03
   145  ASP      0.93         3.5         13.         1.1        0.78E-01     0.0         0.0         0.0         0.0         0.0         0.0         0.0         1.0         39.         1.4         0.0         0.0         0.0         0.0         0.0         0.0         0.0         0.0         0.0        0.14E+03     0.0         0.0         0.0         0.0         0.0         0.0         0.0         0.0         0.0         0.0         0.0         0.0         0.0         0.0        0.20E+03
   146  VAL      0.79         2.7         12.         1.7         0.0         0.0         0.0         0.0         0.0         0.0         0.0         0.0         1.5         54.         0.0         0.0         0.0         0.0         0.0         0.0         0.0         0.0         0.0         0.0         42.         0.0         0.0         0.0         0.0         0.0         0.0         0.0         0.0         0.0         0.0         0.0         0.0         0.0         0.0        0.11E+03
   147  SER      0.81         2.0         12.         1.0         0.0         0.0         0.0         0.0         0.0         0.0         0.0         0.0         1.4         42.         0.0         0.0         0.0         0.0         0.0         0.0         0.0         0.0         0.0         0.0        0.12E+03     0.0         0.0         0.0         0.0         0.0         0.0         0.0         0.0         0.0         0.0         0.0         0.0         0.0         0.0        0.18E+03
   148  VAL      0.86         2.4         12.         1.3        0.29E-01     0.0         0.0         0.0         0.0         0.0         0.0         0.0         1.4        0.17         0.0         0.0         0.0         0.0         0.0         0.0         0.0         0.0         0.0         0.0         25.         0.0         0.0         0.0         0.0         0.0         0.0         0.0         0.0         0.0         0.0         0.0         0.0         0.0         0.0         43.    
   149  VAL      0.86         2.4         12.         1.3        0.29E-01     0.0         0.0         0.0         0.0         0.0         0.0         0.0         1.5        0.19         0.0         0.0         0.0         0.0         0.0         0.0         0.0         0.0         0.0         0.0         37.         0.0         0.0         0.0         0.0         0.0         0.0         0.0         0.0         0.0         0.0         0.0         0.0         0.0         0.0         55.    
   150  GLN      0.95         2.6         12.         1.5         0.0         0.0         0.0         0.0         0.0         0.0         0.0         0.0         1.5         40.         39.         2.6         0.0         0.0         0.0         0.0         0.0         0.0         0.0         0.0        0.23E+03     0.0         0.0         0.0         0.0         0.0         0.0         0.0         0.0         0.0         0.0         0.0         0.0         0.0         0.0        0.32E+03
   151  THR      0.84         2.4         11.         1.5         0.0         0.0         0.0         0.0         0.0         0.0         0.0         0.0        0.93        0.15         0.0         0.0         0.0         0.0         0.0         0.0         0.0         0.0         0.0         0.0        0.23E+03     0.0         0.0         0.0         0.0         0.0         0.0         0.0         0.0         0.0         0.0         0.0         0.0         0.0         0.0        0.25E+03
   152  LEU      0.98         7.7         8.9         4.6         0.0         0.0         0.0         0.0         0.0         0.0         0.0         0.0         1.1         46.         38.         0.0         0.0         0.0         0.0         0.0         0.0         0.0         0.0         0.0        0.22E+03     0.0         0.0         0.0         0.0         0.0         0.0         0.0         0.0         0.0         0.0         0.0         0.0         0.0         0.0        0.32E+03
   153  GLY      0.74         1.7         1.7        0.29         0.0         0.0         0.0         0.0         0.0         0.0         0.0         0.0         1.3         0.0         0.0         0.0         0.0         0.0         0.0         0.0         0.0         0.0         0.0         0.0        0.14E+03     0.0         0.0         0.0         0.0         0.0         0.0         0.0         0.0         0.0         0.0         0.0         0.0         0.0         0.0        0.14E+03
   154  ALA      0.71         5.8         11.         1.1         0.0         0.0         0.0         0.0         0.0         0.0         0.0         0.0         1.4         0.0         0.0         0.0         0.0         0.0         0.0         0.0         0.0         0.0         0.0         0.0        0.23E+03     0.0         0.0         0.0         0.0         0.0         0.0         0.0         0.0         0.0         0.0         0.0         0.0         0.0         0.0        0.25E+03
   155  PRO      0.80         24.         5.5         1.1         0.0         0.0         0.0         0.0         0.0         0.0         0.0         0.0         2.0         23.         35.         33.         0.0         0.0         0.0         0.0         0.0         0.0         0.0         0.0         59.         0.0         0.0         0.0         0.0         0.0         0.0         0.0         0.0         0.0         0.0         0.0         0.0         0.0         0.0        0.18E+03
   156  GLY      0.69         1.5         1.4        0.10         0.0         0.0         0.0         0.0         0.0         0.0         0.0         0.0         1.0         0.0         0.0         0.0         0.0         0.0         0.0         0.0         0.0         0.0         0.0         0.0        0.11E+03     0.0         0.0         0.0         0.0         0.0         0.0         0.0         0.0         0.0         0.0         0.0         0.0         0.0         0.0        0.12E+03
   157  GLU      0.69         5.4         11.         1.4         0.0         0.0         0.0         0.0         0.0         0.0         0.0         0.0        0.97         38.         33.         24.         0.0         0.0         0.0         0.0         0.0         0.0         0.0         0.0        0.19E+03     0.0         0.0         0.0         0.0         0.0         0.0         0.0         0.0         0.0         0.0         0.0         0.0         0.0         0.0        0.31E+03
   158  PRO       1.3         26.         7.5        0.90         0.0         0.0         0.0         0.0         0.0         0.0         0.0         0.0         1.6         6.0         3.4         1.1         0.0         0.0         0.0         0.0         0.0         0.0         0.0         0.0         67.         0.0         0.0         0.0         0.0         0.0         0.0         0.0         0.0         0.0         0.0         0.0         0.0         0.0         0.0        0.12E+03
   159  ARG      0.73         2.8         9.8         1.1         0.0         0.0         0.0         0.0         0.0         0.0         0.0         0.0        0.88        0.10        0.38E-01     34.         25.         0.0         0.0         0.0         0.0         0.0         0.0         0.0        0.20E+03     0.0         0.0         0.0         0.0         0.0         0.0         0.0         0.0         0.0         0.0         0.0         0.0         0.0         0.0        0.27E+03
   160  HIS       1.5         4.8         11.         1.2         0.0         0.0         0.0         0.0         0.0         0.0         0.0         0.0        0.51         37.         31.         0.0         0.0         0.0         0.0         0.0         0.0         0.0         0.0         0.0        0.17E+03     0.0         0.0         0.0         0.0         0.0         0.0         0.0         0.0         0.0         0.0         0.0         0.0         0.0         0.0        0.26E+03
   161  ASP      0.82         3.3         11.         1.2        0.55E-01     0.0         0.0         0.0         0.0         0.0         0.0         0.0        0.77         38.         1.5         0.0         0.0         0.0         0.0         0.0         0.0         0.0         0.0         0.0        0.15E+03     0.0         0.0         0.0         0.0         0.0         0.0         0.0         0.0         0.0         0.0         0.0         0.0         0.0         0.0        0.21E+03
   162  SER      0.71         2.2         9.9         1.1        0.55E-01     0.0         0.0         0.0         0.0         0.0         0.0         0.0        0.76         37.         0.0         0.0         0.0         0.0         0.0         0.0         0.0         0.0         0.0         0.0        0.12E+03     0.0         0.0         0.0         0.0         0.0         0.0         0.0         0.0         0.0         0.0         0.0         0.0         0.0         0.0        0.17E+03
   163  LEU      0.79         7.0         9.9         4.1         0.0         0.0         0.0         0.0         0.0         0.0         0.0         0.0        0.93        0.10         38.         0.0         0.0         0.0         0.0         0.0         0.0         0.0         0.0         0.0        0.21E+03     0.0         0.0         0.0         0.0         0.0         0.0         0.0         0.0         0.0         0.0         0.0         0.0         0.0         0.0        0.27E+03
   164  LEU      0.78         8.4         11.         4.5         0.0         0.0         0.0         0.0         0.0         0.0         0.0         0.0         1.1        0.23E-01     37.         0.0         0.0         0.0         0.0         0.0         0.0         0.0         0.0         0.0        0.16E+03     0.0         0.0         0.0         0.0         0.0         0.0         0.0         0.0         0.0         0.0         0.0         0.0         0.0         0.0        0.22E+03
   165  PRO      0.68         25.         6.7        0.82         0.0         0.0         0.0         0.0         0.0         0.0         0.0         0.0         1.7         24.         35.         32.         0.0         0.0         0.0         0.0         0.0         0.0         0.0         0.0         29.         0.0         0.0         0.0         0.0         0.0         0.0         0.0         0.0         0.0         0.0         0.0         0.0         0.0         0.0        0.15E+03
   166  VAL      0.58         3.4         11.         1.3         0.0         0.0         0.0         0.0         0.0         0.0         0.0         0.0         1.2         58.         0.0         0.0         0.0         0.0         0.0         0.0         0.0         0.0         0.0         0.0         22.         0.0         0.0         0.0         0.0         0.0         0.0         0.0         0.0         0.0         0.0         0.0         0.0         0.0         0.0         98.    
   167  ASP      0.68         3.6         13.         1.3        0.11         0.0         0.0         0.0         0.0         0.0         0.0         0.0         1.2         39.         1.5         0.0         0.0         0.0         0.0         0.0         0.0         0.0         0.0         0.0        0.13E+03     0.0         0.0         0.0         0.0         0.0         0.0         0.0         0.0         0.0         0.0         0.0         0.0         0.0         0.0        0.19E+03
   168  SER      0.69         2.6         11.         1.1         0.0         0.0         0.0         0.0         0.0         0.0         0.0         0.0         1.2         37.         0.0         0.0         0.0         0.0         0.0         0.0         0.0         0.0         0.0         0.0        0.12E+03     0.0         0.0         0.0         0.0         0.0         0.0         0.0         0.0         0.0         0.0         0.0         0.0         0.0         0.0        0.17E+03
   169  TYR       1.3         7.5         13.         1.5         0.0         0.0         0.0         0.0         0.0         0.0         0.0         0.0         1.6         49.        0.39         0.0         0.0         0.0         0.0         0.0         0.0         0.0         0.0         0.0        0.24E+03     0.0         0.0         0.0         0.0         0.0         0.0         0.0         0.0         0.0         0.0         0.0         0.0         0.0         0.0        0.32E+03
   170  GLN      0.55         4.8         12.         1.1         0.0         0.0         0.0         0.0         0.0         0.0         0.0         0.0         1.6         45.        0.26        0.29E-01     0.0         0.0         0.0         0.0         0.0         0.0         0.0         0.0        0.25E+03     0.0         0.0         0.0         0.0         0.0         0.0         0.0         0.0         0.0         0.0         0.0         0.0         0.0         0.0        0.31E+03
   171  SER      0.44         4.8         11.         1.2         0.0         0.0         0.0         0.0         0.0         0.0         0.0         0.0         1.2         37.         0.0         0.0         0.0         0.0         0.0         0.0         0.0         0.0         0.0         0.0        0.18E+03     0.0         0.0         0.0         0.0         0.0         0.0         0.0         0.0         0.0         0.0         0.0         0.0         0.0         0.0        0.23E+03
   172  TRP       2.6         12.         13.         1.2         0.0         0.0         0.0         0.0         0.0         0.0         0.0         0.0         1.2         50.         41.         0.0         0.0         0.0         0.0         0.0         0.0         0.0         0.0         0.0        0.22E+03     0.0         0.0         0.0         0.0         0.0         0.0         0.0         0.0         0.0         0.0         0.0         0.0         0.0         0.0        0.34E+03
   173  ALA      0.41         4.1         11.         1.2         0.0         0.0         0.0         0.0         0.0         0.0         0.0         0.0         1.3         0.0         0.0         0.0         0.0         0.0         0.0         0.0         0.0         0.0         0.0         0.0        0.27E+03     0.0         0.0         0.0         0.0         0.0         0.0         0.0         0.0         0.0         0.0         0.0         0.0         0.0         0.0        0.29E+03
   174  LEU       1.2         9.4         11.         5.0        0.40         0.0         0.0         0.0         0.0         0.0         0.0         0.0         1.2         44.         36.         0.0         0.0         0.0         0.0         0.0         0.0         0.0         0.0         0.0        0.25E+03     0.0         0.0         0.0         0.0         0.0         0.0         0.0         0.0         0.0         0.0         0.0         0.0         0.0         0.0        0.36E+03
   175  ALA      0.48         2.5         9.3         1.1         0.0         0.0         0.0         0.0         0.0         0.0         0.0         0.0        0.64         0.0         0.0         0.0         0.0         0.0         0.0         0.0         0.0         0.0         0.0         0.0        0.25E+03     0.0         0.0         0.0         0.0         0.0         0.0         0.0         0.0         0.0         0.0         0.0         0.0         0.0         0.0        0.26E+03
   176  GLY      0.53         1.7         0.0        0.26         0.0         0.0         0.0         0.0         0.0         0.0         0.0         0.0         1.2         0.0         0.0         0.0         0.0         0.0         0.0         0.0         0.0         0.0         0.0         0.0        0.12E+03     0.0         0.0         0.0         0.0         0.0         0.0         0.0         0.0         0.0         0.0         0.0         0.0         0.0         0.0        0.12E+03
   177  GLY      0.60         3.0         1.1        0.69E-01     0.0         0.0         0.0         0.0         0.0         0.0         0.0         0.0         1.0         0.0         0.0         0.0         0.0         0.0         0.0         0.0         0.0         0.0         0.0         0.0         78.         0.0         0.0         0.0         0.0         0.0         0.0         0.0         0.0         0.0         0.0         0.0         0.0         0.0         0.0         84.    
   178  TRP       2.9         12.         12.         1.8        0.10E-01     0.0         0.0         0.0         0.0         0.0         0.0         0.0         1.2         51.         19.         0.0         0.0         0.0         0.0         0.0         0.0         0.0         0.0         0.0        0.15E+03     0.0         0.0         0.0         0.0         0.0         0.0         0.0         0.0         0.0         0.0         0.0         0.0         0.0         0.0        0.25E+03
   179  ASN      0.69         3.5         14.         1.2        0.26E-01     0.0         0.0         0.0         0.0         0.0         0.0         0.0         2.1        0.84         1.8         0.0         0.0         0.0         0.0         0.0         0.0         0.0         0.0         0.0        0.16E+03     0.0         0.0         0.0         0.0         0.0         0.0         0.0         0.0         0.0         0.0         0.0         0.0         0.0         0.0        0.19E+03
   180  SER      0.79         3.0         15.        0.93        0.16E-01     0.0         0.0         0.0         0.0         0.0         0.0         0.0         2.7         42.         0.0         0.0         0.0         0.0         0.0         0.0         0.0         0.0         0.0         0.0        0.14E+03     0.0         0.0         0.0         0.0         0.0         0.0         0.0         0.0         0.0         0.0         0.0         0.0         0.0         0.0        0.20E+03
   181  GLN       1.2         3.1         17.         1.8        0.23         0.0         0.0         0.0         0.0         0.0         0.0         0.0         2.4         38.         35.         8.7         0.0         0.0         0.0         0.0         0.0         0.0         0.0         0.0        0.28E+03     0.0         0.0         0.0         0.0         0.0         0.0         0.0         0.0         0.0         0.0         0.0         0.0         0.0         0.0        0.38E+03
   182  MET       1.1         2.9         13.         1.3        0.16E-01     0.0         0.0         0.0         0.0         0.0         0.0         0.0         1.6        0.56        0.66E-01    0.63         0.0         0.0         0.0         0.0         0.0         0.0         0.0         0.0        0.26E+03     0.0         0.0         0.0         0.0         0.0         0.0         0.0         0.0         0.0         0.0         0.0         0.0         0.0         0.0        0.28E+03
   183  CYS       1.4         2.8         13.         1.2         0.0         0.0         0.0         0.0         0.0         0.0         0.0         0.0         1.6         38.         0.0         0.0         0.0         0.0         0.0         0.0         0.0         0.0         0.0         0.0         45.         0.0         0.0         0.0         0.0         0.0         0.0         0.0         0.0         0.0         0.0         0.0         0.0         0.0         0.0        0.10E+03
   184  CYS       1.2         2.8         14.         1.2         0.0         0.0         0.0         0.0         0.0         0.0         0.0         0.0         1.6         42.         0.0         0.0         0.0         0.0         0.0         0.0         0.0         0.0         0.0         0.0         41.         0.0         0.0         0.0         0.0         0.0         0.0         0.0         0.0         0.0         0.0         0.0         0.0         0.0         0.0        0.10E+03
   185  GLN       1.2         2.9         11.         1.8         0.0         0.0         0.0         0.0         0.0         0.0         0.0         0.0         1.6         40.        0.32         10.         0.0         0.0         0.0         0.0         0.0         0.0         0.0         0.0        0.21E+03     0.0         0.0         0.0         0.0         0.0         0.0         0.0         0.0         0.0         0.0         0.0         0.0         0.0         0.0        0.28E+03
   186  GLY       1.3         2.3         1.9        0.23         0.0         0.0         0.0         0.0         0.0         0.0         0.0         0.0         1.5         0.0         0.0         0.0         0.0         0.0         0.0         0.0         0.0         0.0         0.0         0.0        0.14E+03     0.0         0.0         0.0         0.0         0.0         0.0         0.0         0.0         0.0         0.0         0.0         0.0         0.0         0.0        0.14E+03
   187  GLU       1.4         3.1         12.        0.80         0.0         0.0         0.0         0.0         0.0         0.0         0.0         0.0         1.1        0.19        0.24         24.         0.0         0.0         0.0         0.0         0.0         0.0         0.0         0.0        0.22E+03     0.0         0.0         0.0         0.0         0.0         0.0         0.0         0.0         0.0         0.0         0.0         0.0         0.0         0.0        0.27E+03
   188  GLN       1.4         3.4         10.         1.4         0.0         0.0         0.0         0.0         0.0         0.0         0.0         0.0        0.71         38.         38.        0.71         0.0         0.0         0.0         0.0         0.0         0.0         0.0         0.0        0.24E+03     0.0         0.0         0.0         0.0         0.0         0.0         0.0         0.0         0.0         0.0         0.0         0.0         0.0         0.0        0.34E+03
   189  ASN       1.4         5.4         10.         1.9         0.0         0.0         0.0         0.0         0.0         0.0         0.0         0.0        0.43        0.11         1.5         0.0         0.0         0.0         0.0         0.0         0.0         0.0         0.0         0.0        0.20E+03     0.0         0.0         0.0         0.0         0.0         0.0         0.0         0.0         0.0         0.0         0.0         0.0         0.0         0.0        0.22E+03
   190  PRO       1.6         29.         6.3         1.2         0.0         0.0         0.0         0.0         0.0         0.0         0.0         0.0         1.4         23.         35.         33.         0.0         0.0         0.0         0.0         0.0         0.0         0.0         0.0         36.         0.0         0.0         0.0         0.0         0.0         0.0         0.0         0.0         0.0         0.0         0.0         0.0         0.0         0.0        0.17E+03
   191  PRO       1.8         25.         5.7        0.86         0.0         0.0         0.0         0.0         0.0         0.0         0.0         0.0         1.3         23.         35.         33.         0.0         0.0         0.0         0.0         0.0         0.0         0.0         0.0         28.         0.0         0.0         0.0         0.0         0.0         0.0         0.0         0.0         0.0         0.0         0.0         0.0         0.0         0.0        0.15E+03
   192  GLY       1.5         5.6        0.86        0.29         0.0         0.0         0.0         0.0         0.0         0.0         0.0         0.0        0.48         0.0         0.0         0.0         0.0         0.0         0.0         0.0         0.0         0.0         0.0         0.0        0.10E+03     0.0         0.0         0.0         0.0         0.0         0.0         0.0         0.0         0.0         0.0         0.0         0.0         0.0         0.0        0.11E+03
   193  PRO       2.0         27.         6.8        0.41         0.0         0.0         0.0         0.0         0.0         0.0         0.0         0.0        0.90         23.         35.         33.         0.0         0.0         0.0         0.0         0.0         0.0         0.0         0.0         52.         0.0         0.0         0.0         0.0         0.0         0.0         0.0         0.0         0.0         0.0         0.0         0.0         0.0         0.0        0.18E+03
   194  PHE       2.2         8.2         11.         1.6        0.15         0.0         0.0         0.0         0.0         0.0         0.0         0.0         1.2         53.         53.         0.0         0.0         0.0         0.0         0.0         0.0         0.0         0.0         0.0        0.19E+03     0.0         0.0         0.0         0.0         0.0         0.0         0.0         0.0         0.0         0.0         0.0         0.0         0.0         0.0        0.32E+03
   195  TRP       4.3         13.         12.         1.8         0.0         0.0         0.0         0.0         0.0         0.0         0.0         0.0        0.73         54.         2.0         0.0         0.0         0.0         0.0         0.0         0.0         0.0         0.0         0.0        0.21E+03     0.0         0.0         0.0         0.0         0.0         0.0         0.0         0.0         0.0         0.0         0.0         0.0         0.0         0.0        0.30E+03
   196  LYS       2.5         6.6         9.5         2.6        0.14         0.0         0.0         0.0         0.0         0.0         0.0         0.0        0.21         38.         37.         4.8        0.85E-02     0.0         0.0         0.0         0.0         0.0         0.0         0.0        0.22E+03     0.0         0.0         0.0         0.0         0.0         0.0         0.0         0.0         0.0         0.0         0.0         0.0         0.0         0.0        0.32E+03
   197  ALA       2.3         4.3         12.         1.3         0.0         0.0         0.0         0.0         0.0         0.0         0.0         0.0        0.17         0.0         0.0         0.0         0.0         0.0         0.0         0.0         0.0         0.0         0.0         0.0        0.27E+03     0.0         0.0         0.0         0.0         0.0         0.0         0.0         0.0         0.0         0.0         0.0         0.0         0.0         0.0        0.29E+03
   198  ALA       2.2         4.3         11.         1.3         0.0         0.0         0.0         0.0         0.0         0.0         0.0         0.0        0.61         0.0         0.0         0.0         0.0         0.0         0.0         0.0         0.0         0.0         0.0         0.0        0.27E+03     0.0         0.0         0.0         0.0         0.0         0.0         0.0         0.0         0.0         0.0         0.0         0.0         0.0         0.0        0.29E+03
   199  PHE       2.4         8.7         12.         1.8         0.0         0.0         0.0         0.0         0.0         0.0         0.0         0.0        0.45        0.30        0.17         0.0         0.0         0.0         0.0         0.0         0.0         0.0         0.0         0.0        0.24E+03     0.0         0.0         0.0         0.0         0.0         0.0         0.0         0.0         0.0         0.0         0.0         0.0         0.0         0.0        0.27E+03
   200  ALA       2.1         4.2         11.         1.3         0.0         0.0         0.0         0.0         0.0         0.0         0.0         0.0        0.47         0.0         0.0         0.0         0.0         0.0         0.0         0.0         0.0         0.0         0.0         0.0        0.26E+03     0.0         0.0         0.0         0.0         0.0         0.0         0.0         0.0         0.0         0.0         0.0         0.0         0.0         0.0        0.28E+03
   201  ASP       2.0         4.8         8.6         1.6         0.0         0.0         0.0         0.0         0.0         0.0         0.0         0.0        0.60         1.4         3.2         0.0         0.0         0.0         0.0         0.0         0.0         0.0         0.0         0.0        0.20E+03     0.0         0.0         0.0         0.0         0.0         0.0         0.0         0.0         0.0         0.0         0.0         0.0         0.0         0.0        0.22E+03
   202  SER       1.6         3.6         10.         1.0         0.0         0.0         0.0         0.0         0.0         0.0         0.0         0.0        0.73        0.16         0.0         0.0         0.0         0.0         0.0         0.0         0.0         0.0         0.0         0.0        0.16E+03     0.0         0.0         0.0         0.0         0.0         0.0         0.0         0.0         0.0         0.0         0.0         0.0         0.0         0.0        0.17E+03
   203  SER       1.4         3.5         8.2         1.0         0.0         0.0         0.0         0.0         0.0         0.0         0.0         0.0        0.61        0.20         0.0         0.0         0.0         0.0         0.0         0.0         0.0         0.0         0.0         0.0        0.14E+03     0.0         0.0         0.0         0.0         0.0         0.0         0.0         0.0         0.0         0.0         0.0         0.0         0.0         0.0        0.16E+03
   204  GLY       1.0         1.9         1.3        0.17         0.0         0.0         0.0         0.0         0.0         0.0         0.0         0.0        0.90E-01     0.0         0.0         0.0         0.0         0.0         0.0         0.0         0.0         0.0         0.0         0.0        0.13E+03     0.0         0.0         0.0         0.0         0.0         0.0         0.0         0.0         0.0         0.0         0.0         0.0         0.0         0.0        0.13E+03
   205  GLN       1.1         3.4         11.        0.76         0.0         0.0         0.0         0.0         0.0         0.0         0.0         0.0        0.91         1.1         2.8         2.7         0.0         0.0         0.0         0.0         0.0         0.0         0.0         0.0        0.18E+03     0.0         0.0         0.0         0.0         0.0         0.0         0.0         0.0         0.0         0.0         0.0         0.0         0.0         0.0        0.21E+03
   206  HIS       1.7         9.7         8.1         2.9         0.0         0.0         0.0         0.0         0.0         0.0         0.0         0.0         1.9         2.4         24.         0.0         0.0         0.0         0.0         0.0         0.0         0.0         0.0         0.0        0.16E+03     0.0         0.0         0.0         0.0         0.0         0.0         0.0         0.0         0.0         0.0         0.0         0.0         0.0         0.0        0.22E+03
   207  PRO       1.1         29.         8.1         1.4         0.0         0.0         0.0         0.0         0.0         0.0         0.0         0.0         2.1         7.0         3.9        0.75         0.0         0.0         0.0         0.0         0.0         0.0         0.0         0.0         46.         0.0         0.0         0.0         0.0         0.0         0.0         0.0         0.0         0.0         0.0         0.0         0.0         0.0         0.0         99.    
   208  PRO       1.3         30.         8.7         2.1        0.36         0.0         0.0         0.0         0.0         0.0         0.0         0.0         1.8         7.8         4.6        0.77         0.0         0.0         0.0         0.0         0.0         0.0         0.0         0.0        0.10E+03     0.0         0.0         0.0         0.0         0.0         0.0         0.0         0.0         0.0         0.0         0.0         0.0         0.0         0.0        0.16E+03
   209  ASP       1.5         8.1         13.         3.7        0.36         0.0         0.0         0.0         0.0         0.0         0.0         0.0         1.3         1.0         3.4         0.0         0.0         0.0         0.0         0.0         0.0         0.0         0.0         0.0        0.17E+03     0.0         0.0         0.0         0.0         0.0         0.0         0.0         0.0         0.0         0.0         0.0         0.0         0.0         0.0        0.21E+03
   210  ALA      0.70         2.8         9.2         1.1         0.0         0.0         0.0         0.0         0.0         0.0         0.0         0.0        0.67         0.0         0.0         0.0         0.0         0.0         0.0         0.0         0.0         0.0         0.0         0.0        0.22E+03     0.0         0.0         0.0         0.0         0.0         0.0         0.0         0.0         0.0         0.0         0.0         0.0         0.0         0.0        0.23E+03
   211  CYS       1.3         4.0         9.7         1.6         0.0         0.0         0.0         0.0         0.0         0.0         0.0         0.0         1.2         43.         0.0         0.0         0.0         0.0         0.0         0.0         0.0         0.0         0.0         0.0         74.         0.0         0.0         0.0         0.0         0.0         0.0         0.0         0.0         0.0         0.0         0.0         0.0         0.0         0.0        0.14E+03
   212  ALA       1.6         5.0         13.         1.3         0.0         0.0         0.0         0.0         0.0         0.0         0.0         0.0         3.0         0.0         0.0         0.0         0.0         0.0         0.0         0.0         0.0         0.0         0.0         0.0        0.26E+03     0.0         0.0         0.0         0.0         0.0         0.0         0.0         0.0         0.0         0.0         0.0         0.0         0.0         0.0        0.28E+03
   213  PHE       2.5         14.         14.         2.1         0.0         0.0         0.0         0.0         0.0         0.0         0.0         0.0         2.2        0.39         51.         0.0         0.0         0.0         0.0         0.0         0.0         0.0         0.0         0.0        0.25E+03     0.0         0.0         0.0         0.0         0.0         0.0         0.0         0.0         0.0         0.0         0.0         0.0         0.0         0.0        0.34E+03
   214  ARG       3.3         14.         12.         4.8         0.0         0.0         0.0         0.0         0.0         0.0         0.0         0.0         3.4         37.         28.         3.1         17.         0.0         0.0         0.0         0.0         0.0         0.0         0.0        0.23E+03     0.0         0.0         0.0         0.0         0.0         0.0         0.0         0.0         0.0         0.0         0.0         0.0         0.0         0.0        0.36E+03
   215  ARG       5.1         20.         6.8        0.89         0.0         0.0         0.0         0.0         0.0         0.0         0.0         0.0         3.8         29.         8.8         55.         44.         0.0         0.0         0.0         0.0         0.0         0.0         0.0        0.20E+03     0.0         0.0         0.0         0.0         0.0         0.0         0.0         0.0         0.0         0.0         0.0         0.0         0.0         0.0        0.37E+03
   216  GLY       2.7         8.2        0.76        0.50         0.0         0.0         0.0         0.0         36.         38.         0.0         0.0         3.7         0.0         0.0         0.0         0.0         0.0         0.0         0.0         0.0         0.0         4.4         0.0        0.22E+03     0.0         0.0         0.0         0.0         0.0         0.0         0.0         0.0         0.0         0.0         0.0         0.0         0.0         0.0        0.31E+03
   217  ARG       1.4         11.         11.         2.7         0.0         0.0         0.0         0.0         15.         23.         0.0         0.0         3.9         37.         6.7         33.         42.         0.0         0.0         0.0         0.0         0.0         4.3         0.0        0.14E+03     0.0         0.0         0.0         0.0         0.0         0.0         0.0         0.0         0.0         0.0         0.0         0.0         0.0         0.0        0.33E+03
   218  LYS       1.0         5.6         12.         3.2         0.0         0.0         0.0         0.0         6.8         11.         0.0         0.0         2.3        0.14        0.21         2.4         24.         0.0         0.0         0.0         0.0         0.0         23.         0.0         36.         0.0         0.0         0.0         0.0         0.0         0.0         0.0         0.0         0.0         0.0         0.0         0.0         0.0         0.0        0.13E+03
   219  LYS       1.9         13.         6.1         3.1         0.0         0.0         0.0         0.0         4.2         6.5         0.0         0.0         6.3         26.         48.         29.         18.         0.0         0.0         0.0         0.0         0.0         28.         0.0         28.        0.39         0.0         0.0         0.0         0.0         0.0         0.0         0.0         0.0         0.0         0.0         0.0         0.0         0.0        0.22E+03
   220  ARG       1.1         15.         14.         1.3         0.0         0.0         0.0         0.0         9.4         5.9         0.0         0.0         9.7         3.4         21.         35.         4.0         0.0         0.0         0.0         0.0         0.0         13.         0.0         41.         0.0         0.0         0.0         0.0         0.0         0.0         0.0         0.0         0.0         0.0         0.0         0.0         0.0         0.0        0.17E+03
   221  ILE      0.80         12.         14.         2.3         0.0         0.0         0.0         0.0         6.8         12.         0.0         0.0         5.4         75.         1.5         0.0         0.0         0.0         0.0         0.0         0.0         0.0         3.9         0.0         20.         0.0         0.0         0.0         0.0         0.0         0.0         0.0         0.0         0.0         0.0         0.0         0.0         0.0         0.0        0.15E+03
   222  PRO       1.4         24.         5.5         2.9         0.0         0.0         0.0         0.0         12.         10.         0.0         0.0         1.5        0.64         35.         32.         0.0         0.0         0.0         0.0         0.0         0.0         4.8         0.0         14.        0.76         0.0         0.0         0.0         0.0         0.0         0.0         0.0         0.0         0.0         0.0         0.0         0.0         0.0        0.15E+03
   223  TYR       2.9         19.         6.7         9.8         0.0         0.0         0.0         0.0         7.5         8.1         0.0         0.0         2.6         57.        0.15         0.0         0.0         0.0         0.0         0.0         0.0         0.0         7.2         0.0         23.         2.8         0.0         0.0         0.0         0.0         0.0         0.0         0.0         0.0         0.0         0.0         0.0         0.0         0.0        0.15E+03
   224  SER       1.9         7.2         11.         1.3        0.60         0.0         0.0         0.0         6.3         5.6         0.0         0.0         3.1         2.8         0.0         0.0         0.0         0.0         0.0         0.0         0.0         0.0         8.1         0.0         9.9         5.4         0.0         0.0         0.0         0.0         0.0         0.0         0.0         0.0         0.0         0.0         0.0         0.0         0.0         63.    
   225  LYS       1.5         11.         4.7         1.9         0.0         0.0         0.0         0.0         4.0         5.2         0.0         0.0         2.3         7.1         36.         33.         21.         0.0         0.0         0.0         0.0         0.0         10.         0.0         8.3         0.0         0.0         0.0         0.0         0.0         0.0         0.0         0.0         0.0         0.0         0.0         0.0         0.0         0.0        0.15E+03
   226  GLY      0.78         5.4        0.23E-01     3.3         0.0         0.0         0.0         0.0         4.0         11.         0.0         0.0         1.8         0.0         0.0         0.0         0.0         0.0         0.0         0.0         0.0         0.0         18.         0.0         11.         0.0         0.0         0.0         0.0         0.0         0.0         0.0         0.0         0.0         0.0         0.0         0.0         0.0         0.0         55.    
   227  GLN       2.4         15.         5.0         1.7         2.0         0.0         0.0         0.0         6.5         7.8         0.0         0.0         1.8         7.4         43.        0.92         0.0         0.0         0.0         0.0         0.0         0.0         25.         0.0         14.         9.8         0.0         0.0         0.0         0.0         0.0         0.0         0.0         0.0         0.0         0.0         0.0         0.0         0.0        0.14E+03
   228  LEU       1.2         12.         7.0         7.4         0.0         0.0         0.0         0.0         6.8         12.         0.0         0.0         1.6        0.99         5.1         0.0         0.0         0.0         0.0         0.0         0.0         0.0         6.1         0.0         12.         10.         0.0         0.0         0.0         0.0         0.0         0.0         0.0         0.0         0.0         0.0         0.0         0.0         0.0         82.    
   229  ARG       1.4         5.4         4.5         1.3         0.0         0.0         0.0         0.0         5.2         7.1         0.0         0.0         2.2        0.11E-01    0.50        0.67E-01    0.52         0.0         0.0         0.0         0.0         0.0         5.0         0.0         6.8        0.41         0.0         0.0         0.0         0.0         0.0         0.0         0.0         0.0         0.0         0.0         0.0         0.0         0.0         40.    
   230  GLU       1.2         11.         5.8         2.6        0.12         0.0         0.0         0.0         6.1         11.         0.0         0.0         2.9         34.         4.0        0.52         0.0         0.0         0.0         0.0         0.0         0.0         6.0         0.0         6.7         5.8         0.0         0.0         0.0         0.0         0.0         0.0         0.0         0.0         0.0         0.0         0.0         0.0         0.0         98.    
   231  LEU       1.3         12.         4.5         4.9        0.27E-01     0.0         0.0         0.0         9.2         11.         0.0         0.0         3.1         37.         38.         0.0         0.0         0.0         0.0         0.0         0.0         0.0         6.4         0.0         12.         22.         0.0         0.0         0.0         0.0         0.0         0.0         0.0         0.0         0.0         0.0         0.0         0.0         0.0        0.16E+03
   232  GLU       1.0         11.         6.2         3.9        0.39E-01     0.0         0.0         0.0         7.0         10.         0.0         0.0         1.6        0.37         1.4         3.3         0.0         0.0         0.0         0.0         0.0         0.0         7.4         0.0         9.1         7.8         0.0         0.0         0.0         0.0         0.0         0.0         0.0         0.0         0.0         0.0         0.0         0.0         0.0         70.    
   233  ARG       1.9         12.         5.0         3.5        0.38         0.0         0.0         0.0         6.4         8.6         0.0         0.0         1.3         5.6         35.         3.1         18.         0.0         0.0         0.0         0.0         0.0         9.5         0.0         11.        0.91         0.0         0.0         0.0         0.0         0.0         0.0         0.0         0.0         0.0         0.0         0.0         0.0         0.0        0.12E+03
   234  GLU      0.93         5.2         5.7         3.2         0.0         0.0         0.0         0.0         5.5         15.         0.0         0.0         1.4         1.7         34.         2.8         0.0         0.0         0.0         0.0         0.0         0.0         3.1         0.0         6.5         5.3         0.0         0.0         0.0         0.0         0.0         0.0         0.0         0.0         0.0         0.0         0.0         0.0         0.0         90.    
   235  TYR       1.6         11.         6.8         2.4        0.43         0.0         0.0         0.0         6.0         12.         0.0         0.0         1.4         7.7        0.20         0.0         0.0         0.0         0.0         0.0         0.0         0.0         2.7         0.0         9.9         7.2         0.0         0.0         0.0         0.0         0.0         0.0         0.0         0.0         0.0         0.0         0.0         0.0         0.0         69.    
   236  ALA       1.2         7.8         5.2         1.0        0.39E-01     0.0         0.0         0.0         4.4         8.9         0.0         0.0         3.3         0.0         0.0         0.0         0.0         0.0         0.0         0.0         0.0         0.0         1.9         0.0         5.8        0.50         0.0         0.0         0.0         0.0         0.0         0.0         0.0         0.0         0.0         0.0         0.0         0.0         0.0         40.    
   237  ALA      0.83         6.8         6.0        0.83         0.0         0.0         0.0         0.0         3.5         2.7         0.0         0.0         3.2         0.0         0.0         0.0         0.0         0.0         0.0         0.0         0.0         0.0         11.         0.0         25.         0.0         0.0         0.0         0.0         0.0         0.0         0.0         0.0         0.0         0.0         0.0         0.0         0.0         0.0         60.    
   238  ASN       2.2         7.9         6.2         8.1        0.43         0.0         0.0         0.0         5.4         16.         0.0         0.0         4.7         28.         1.9         0.0         0.0         0.0         0.0         0.0         0.0         0.0         21.         0.0        0.13E+03     0.0         0.0         0.0         0.0         0.0         0.0         0.0         0.0         0.0         0.0         0.0         0.0         0.0         0.0        0.23E+03
   239  LYS       1.9         12.         8.5         5.0        0.16         0.0         0.0         0.0         13.         12.         0.0         0.0         7.3         38.         38.         2.5         2.6         0.0         0.0         0.0         0.0         0.0         16.         0.0         51.         0.0         0.0         0.0         0.0         0.0         0.0         0.0         0.0         0.0         0.0         0.0         0.0         0.0         0.0        0.21E+03
   240  PHE       1.6         11.         12.         2.9        0.35         0.0         0.0         0.0         5.2         7.9         0.0         0.0         4.8         12.         50.         0.0         0.0         0.0         0.0         0.0         0.0         0.0         13.         0.0         14.         7.7         0.0         0.0         0.0         0.0         0.0         0.0         0.0         0.0         0.0         0.0         0.0         0.0         0.0        0.14E+03
   241  ILE       1.4         12.         9.3         5.0        0.41         0.0         0.0         0.0         3.4         9.1         0.0         0.0         3.0         14.         43.         0.0         0.0         0.0         0.0         0.0         0.0         0.0         14.         0.0         12.         11.         0.0         0.0         0.0         0.0         0.0         0.0         0.0         0.0         0.0         0.0         0.0         0.0         0.0        0.14E+03
   242  THR       1.5         5.9         4.0         1.4        0.79         0.0         0.0         0.0         2.4         6.8         0.0         0.0         2.7         56.         0.0         0.0         0.0         0.0         0.0         0.0         0.0         0.0         14.         0.0         9.9         8.7         0.0         0.0         0.0         0.0         0.0         0.0         0.0         0.0         0.0         0.0         0.0         0.0         0.0        0.11E+03
   243  LYS      0.54         3.2         5.0        0.30        0.16         0.0         0.0         0.0         3.1         4.6         0.0         0.0         1.2         1.8         38.         24.        0.32         0.0         0.0         0.0         0.0         0.0         7.4         0.0         6.0         2.7         0.0         0.0         0.0         0.0         0.0         0.0         0.0         0.0         0.0         0.0         0.0         0.0         0.0         98.    
   244  ASP      0.91         6.3         5.2        0.50        0.25         0.0         0.0         0.0         2.3         6.3         0.0         0.0         2.0         29.         1.8         0.0         0.0         0.0         0.0         0.0         0.0         0.0         9.4         0.0         4.4         4.2         0.0         0.0         0.0         0.0         0.0         0.0         0.0         0.0         0.0         0.0         0.0         0.0         0.0         73.    
   245  LYS       1.6         9.1         4.5        0.24        0.22         0.0         0.0         0.0         3.9         5.2         0.0         0.0         2.6         1.3         51.         3.3         27.         0.0         0.0         0.0         0.0         0.0         6.2         0.0         6.4         12.         0.0         0.0         0.0         0.0         0.0         0.0         0.0         0.0         0.0         0.0         0.0         0.0         0.0        0.13E+03
   246  ARG       1.6         12.         6.2         2.3        0.86         0.0         0.0         0.0         5.7         13.         0.0         0.0         1.0         1.8         4.3        0.46         23.         0.0         0.0         0.0         0.0         0.0         6.2         0.0         8.1         15.         0.0         0.0         0.0         0.0         0.0         0.0         0.0         0.0         0.0         0.0         0.0         0.0         0.0        0.10E+03
   247  ARG      0.89         8.5         5.2        0.95        0.20         0.0         0.0         0.0         3.3         7.2         0.0         0.0        0.76         1.2        0.74E-02    0.12E-03     26.         0.0         0.0         0.0         0.0         0.0         5.9         0.0         4.1         4.1         0.0         0.0         0.0         0.0         0.0         0.0         0.0         0.0         0.0         0.0         0.0         0.0         0.0         69.    
   248  LYS       1.0         6.5         5.6        0.49        0.27         0.0         0.0         0.0         3.1         6.0         0.0         0.0         1.4         4.7         35.        0.17E-01    0.84E-02     0.0         0.0         0.0         0.0         0.0         1.6         0.0         7.1         4.0         0.0         0.0         0.0         0.0         0.0         0.0         0.0         0.0         0.0         0.0         0.0         0.0         0.0         77.    
   249  ILE       1.8         10.         2.3         9.0         1.0         0.0         0.0         0.0         7.4         14.         0.0         0.0         3.2         3.3         47.         0.0         0.0         0.0         0.0         0.0         0.0         0.0         2.7         0.0         17.         20.         0.0         0.0         0.0         0.0         0.0         0.0         0.0         0.0         0.0         0.0         0.0         0.0         0.0        0.14E+03
   250  SER       1.1         4.5         7.0         4.4        0.94         0.0         0.0         0.0         5.2         10.         0.0         0.0         3.3         45.         0.0         0.0         0.0         0.0         0.0         0.0         0.0         0.0         1.7         0.0         10.         8.1         0.0         0.0         0.0         0.0         0.0         0.0         0.0         0.0         0.0         0.0         0.0         0.0         0.0        0.10E+03
   251  ALA       1.1         5.5         4.3         1.7        0.14         0.0         0.0         0.0         3.0         8.9         0.0         0.0         1.6         0.0         0.0         0.0         0.0         0.0         0.0         0.0         0.0         0.0         4.0         0.0         14.         0.0         0.0         0.0         0.0         0.0         0.0         0.0         0.0         0.0         0.0         0.0         0.0         0.0         0.0         44.    
   252  ALA       1.8         11.         5.1         1.9         0.0         0.0         0.0         0.0         5.0         9.8         0.0         0.0         2.2         0.0         0.0         0.0         0.0         0.0         0.0         0.0         0.0         0.0         5.4         0.0         15.        0.45E-01     0.0         0.0         0.0         0.0         0.0         0.0         0.0         0.0         0.0         0.0         0.0         0.0         0.0         57.    
   253  THR       3.1         13.         9.3         1.7         1.8         0.0         0.0         0.0         7.7         9.8         0.0         0.0         3.3         50.         0.0         0.0         0.0         0.0         0.0         0.0         0.0         0.0         21.         0.0         18.         24.         0.0         0.0         0.0         0.0         0.0         0.0         0.0         0.0         0.0         0.0         0.0         0.0         0.0        0.16E+03
   254  SER       1.9         8.3         19.         2.3        0.73         0.0         0.0         0.0         3.9         5.9         0.0         0.0         3.5         37.         0.0         0.0         0.0         0.0         0.0         0.0         0.0         0.0         12.         0.0         20.         0.0         0.0         0.0         0.0         0.0         0.0         0.0         0.0         0.0         0.0         0.0         0.0         0.0         0.0        0.12E+03
   255  LEU       4.5         18.         3.9         8.0        0.87         0.0         0.0         0.0         7.6         8.2         0.0         0.0         2.4         3.9         41.         0.0         0.0         0.0         0.0         0.0         0.0         0.0         23.         0.0         44.         19.         0.0         0.0         0.0         0.0         0.0         0.0         0.0         0.0         0.0         0.0         0.0         0.0         0.0        0.19E+03
   256  SER       2.5         6.4         18.        0.73        0.31         0.0         0.0         0.0         3.0         5.9         0.0         0.0         2.2         36.         0.0         0.0         0.0         0.0         0.0         0.0         0.0         0.0         12.         0.0         63.         1.8         0.0         0.0         0.0         0.0         0.0         0.0         0.0         0.0         0.0         0.0         0.0         0.0         0.0        0.15E+03
   257  GLU       1.4         9.4         14.         3.9        0.70         0.0         0.0         0.0         5.1         12.         0.0         0.0         1.8         1.1        0.19        0.78         0.0         0.0         0.0         0.0         0.0         0.0         8.5         0.0         41.         8.4         0.0         0.0         0.0         0.0         0.0         0.0         0.0         0.0         0.0         0.0         0.0         0.0         0.0        0.11E+03
   258  ARG       1.6         10.         5.7         2.0        0.15         0.0         0.0         0.0         3.3         5.9         0.0         0.0        0.99         1.8        0.61E-01    0.89         23.         0.0         0.0         0.0         0.0         0.0         5.5         0.0         12.         1.1         0.0         0.0         0.0         0.0         0.0         0.0         0.0         0.0         0.0         0.0         0.0         0.0         0.0         74.    
   259  GLN       1.8         13.         5.0         1.3        0.78         0.0         0.0         0.0         4.0         5.4         0.0         0.0         1.3         2.1         1.6        0.24         0.0         0.0         0.0         0.0         0.0         0.0         7.2         0.0         4.8         4.2         0.0         0.0         0.0         0.0         0.0         0.0         0.0         0.0         0.0         0.0         0.0         0.0         0.0         53.    
   260  ILE       2.8         18.         6.4         9.7         1.1         0.0         0.0         0.0         7.9         11.         0.0         0.0         1.5         56.         42.         0.0         0.0         0.0         0.0         0.0         0.0         0.0         6.2         0.0         8.4         5.6         0.0         0.0         0.0         0.0         0.0         0.0         0.0         0.0         0.0         0.0         0.0         0.0         0.0        0.18E+03
   261  THR      0.65         6.2         4.3         2.4        0.31         0.0         0.0         0.0         3.4         6.1         0.0         0.0         1.5         3.2         0.0         0.0         0.0         0.0         0.0         0.0         0.0         0.0         9.1         0.0         8.7         6.8         0.0         0.0         0.0         0.0         0.0         0.0         0.0         0.0         0.0         0.0         0.0         0.0         0.0         53.    
   262  ILE       1.3         9.3         6.5         4.6        0.31         0.0         0.0         0.0         5.1         6.2         0.0         0.0         2.3         42.         38.         0.0         0.0         0.0         0.0         0.0         0.0         0.0         7.4         0.0         10.         3.6         0.0         0.0         0.0         0.0         0.0         0.0         0.0         0.0         0.0         0.0         0.0         0.0         0.0        0.14E+03
   263  TRP       3.4         16.         4.5         2.6        0.72         0.0         0.0         0.0         7.1         7.1         0.0         0.0         1.8         4.4        0.98         0.0         0.0         0.0         0.0         0.0         0.0         0.0         3.6         0.0         5.6         24.         0.0         0.0         0.0         0.0         0.0         0.0         0.0         0.0         0.0         0.0         0.0         0.0         0.0         81.    
   264  PHE       1.3         9.2         6.1         3.8        0.75E-01     0.0         0.0         0.0         5.2         7.3         0.0         0.0        0.60         4.2         5.4         0.0         0.0         0.0         0.0         0.0         0.0         0.0         2.3         0.0         2.8         25.         0.0         0.0         0.0         0.0         0.0         0.0         0.0         0.0         0.0         0.0         0.0         0.0         0.0         73.    
   265  GLN      0.82         4.7         4.4         1.7         0.0         0.0         0.0         0.0         2.9         3.7         0.0         0.0         1.7         1.3         38.        0.47         0.0         0.0         0.0         0.0         0.0         0.0         1.6         0.0         3.3         2.6         0.0         0.0         0.0         0.0         0.0         0.0         0.0         0.0         0.0         0.0         0.0         0.0         0.0         67.    
   266  ASN      0.81         3.0         5.3         1.6        0.37         0.0         0.0         0.0         5.0         4.7         0.0         0.0         2.3         1.8         14.         0.0         0.0         0.0         0.0         0.0         0.0         0.0         7.2         0.0         3.3         4.7         0.0         0.0         0.0         0.0         0.0         0.0         0.0         0.0         0.0         0.0         0.0         0.0         0.0         54.    
   267  ARG       1.1         5.8         5.7         1.3        0.53         0.0         0.0         0.0         6.0         8.8         0.0         0.0         1.4         7.2         43.         32.         30.         0.0         0.0         0.0         0.0         0.0         9.2         0.0         4.2         19.         0.0         0.0         0.0         0.0         0.0         0.0         0.0         0.0         0.0         0.0         0.0         0.0         0.0        0.18E+03
   268  ARG      0.80         4.7         5.3         2.1         0.0         0.0         0.0         0.0         7.6         7.8         0.0         0.0        0.52        0.82         31.        0.13E-03     27.         0.0         0.0         0.0         0.0         0.0         7.4         0.0         4.8         13.         0.0         0.0         0.0         0.0         0.0         0.0         0.0         0.0         0.0         0.0         0.0         0.0         0.0        0.11E+03
   269  VAL      0.93         8.1         5.3         2.4         0.0         0.0         0.0         0.0         4.2         7.7         0.0         0.0         1.6         3.1         0.0         0.0         0.0         0.0         0.0         0.0         0.0         0.0         10.         0.0         5.5         6.8         0.0         0.0         0.0         0.0         0.0         0.0         0.0         0.0         0.0         0.0         0.0         0.0         0.0         56.    
   270  LYS      0.85         12.         5.3        0.99        0.37         0.0         0.0         0.0         12.         6.5         0.0         0.0         3.7        0.81         50.        0.10E-03    0.27E-01     0.0         0.0         0.0         0.0         0.0         11.         0.0         7.4         7.1         0.0         0.0         0.0         0.0         0.0         0.0         0.0         0.0         0.0         0.0         0.0         0.0         0.0        0.12E+03
   271  GLU       2.9         14.         4.2         5.0        0.21         0.0         0.0         0.0         8.4         8.8         0.0         0.0         5.2         43.         5.5        0.27         0.0         0.0         0.0         0.0         0.0         0.0         22.         0.0         6.2         16.         0.0         0.0         0.0         0.0         0.0         0.0         0.0         0.0         0.0         0.0         0.0         0.0         0.0        0.14E+03
   272  LYS       2.6         15.         4.5         3.9         0.0         0.0         0.0         0.0         8.6         9.4         0.0         0.0         5.1         2.0         1.9         33.        0.72E-01     0.0         0.0         0.0         0.0         0.0         24.         0.0         12.         4.0         0.0         0.0         0.0         0.0         0.0         0.0         0.0         0.0         0.0         0.0         0.0         0.0         0.0        0.13E+03
   273  LYS       1.1         9.1         5.5         2.5        0.94         0.0         0.0         0.0         11.         17.         0.0         0.0         4.3         2.1         1.0        0.84E-01     1.9         0.0         0.0         0.0         0.0         0.0         7.0         0.0         8.9        0.39         0.0         0.0         0.0         0.0         0.0         0.0         0.0         0.0         0.0         0.0         0.0         0.0         0.0         73.    
   274  VAL       1.6         9.9         4.5         3.9         2.2         0.0         0.0         0.0         10.         10.         0.0         0.0         3.2         2.0         0.0         0.0         0.0         0.0         0.0         0.0         0.0         0.0         7.9         0.0         30.         0.0         0.0         0.0         0.0         0.0         0.0         0.0         0.0         0.0         0.0         0.0         0.0         0.0         0.0         85.    
   275  LEU       1.6         13.         11.         5.6        0.19         0.0         0.0         0.0         8.4         14.         0.0         0.0         4.0        0.39E-01     37.         0.0         0.0         0.0         0.0         0.0         0.0         0.0         4.1         0.0         86.         0.0         0.0         0.0         0.0         0.0         0.0         0.0         0.0         0.0         0.0         0.0         0.0         0.0         0.0        0.19E+03
   276  ALA       3.2         10.         5.6         2.6         3.0         0.0         0.0         0.0         9.6         15.         0.0         0.0         7.3         0.0         0.0         0.0         0.0         0.0         0.0         0.0         0.0         0.0         4.1         0.0         30.         0.0         0.0         0.0         0.0         0.0         0.0         0.0         0.0         0.0         0.0         0.0         0.0         0.0         0.0         91.    
   277  LYS      0.45         12.         5.0        0.81         1.3         0.0         0.0         0.0         12.         14.         0.0         0.0         4.9         30.        0.10        0.37E-01     25.         0.0         0.0         0.0         0.0         0.0         1.3         0.0         20.         1.4         0.0         0.0         0.0         0.0         0.0         0.0         0.0         0.0         0.0         0.0         0.0         0.0         0.0        0.13E+03
   278  VAL       1.7         11.         2.0         1.2        0.25         0.0         0.0         0.0         6.7         8.7         0.0         0.0         1.8        0.41E-01     0.0         0.0         0.0         0.0         0.0         0.0         0.0         0.0         1.7         0.0         31.         0.0         0.0         0.0         0.0         0.0         0.0         0.0         0.0         0.0         0.0         0.0         0.0         0.0         0.0         66.    
   279  LYS       2.5         14.         3.6        0.85         0.0         0.0         0.0         0.0         5.0         8.5         0.0         0.0         4.7         34.         37.        0.84E-01    0.10         0.0         0.0         0.0         0.0         0.0         1.2         0.0         29.         1.8         0.0         0.0         0.0         0.0         0.0         0.0         0.0         0.0         0.0         0.0         0.0         0.0         0.0        0.14E+03
   280  ASN       1.6         16.         4.7         1.2         1.3         0.0         0.0         0.0         0.0         0.0         0.0         0.0         5.1         34.         3.2         0.0         0.0         0.0         0.0         0.0         0.0         0.0         0.0         0.0         9.5         0.0         0.0         0.0         0.0         0.0         0.0         0.0         0.0         0.0         0.0         0.0         0.0         0.0         0.0         76.    
   281  SER       1.3         5.2         5.0         1.4        0.93         0.0         0.0         0.0         0.0         0.0         0.0         0.0         3.9         4.4         0.0         0.0         0.0         0.0         0.0         0.0         0.0         0.0         0.0         0.0         13.         0.0         0.0         0.0         0.0         0.0         0.0         0.0         0.0         0.0         0.0         0.0         0.0         0.0         0.0         35.    
   282  ALA      0.93         6.8         7.4        0.85        0.39E-01     0.0         0.0         0.0         5.6         6.8         0.0         0.0         3.2         0.0         0.0         0.0         0.0         0.0         0.0         0.0         0.0         0.0         2.2         0.0         84.         1.4         0.0         0.0         0.0         0.0         0.0         0.0         0.0         0.0         0.0         0.0         0.0         0.0         0.0        0.12E+03
   283  THR      0.61         6.7         8.8         1.9         0.0         0.0         0.0         0.0         2.5         3.2         0.0         0.0         1.7         65.         0.0         0.0         0.0         0.0         0.0         0.0         0.0         0.0         2.1         0.0        0.17E+03     1.8         0.0         0.0         0.0         0.0         0.0         0.0         0.0         0.0         0.0         0.0         0.0         0.0         0.0        0.26E+03
   284  PRO      0.31         22.         7.5        0.91         0.0         0.0         0.0         0.0         3.9         4.6         0.0         0.0        0.62         23.         35.         32.         0.0         0.0         0.0         0.0         0.0         0.0         2.8         0.0         27.         0.0         0.0         0.0         0.0         0.0         0.0         0.0         0.0         0.0         0.0         0.0         0.0         0.0         0.0        0.16E+03
