# Supplementary material for: Computational Modeling of complete HOXB13 protein for predicting the functional effect of SNPs and the associated role in hereditary prostate cancer
Source: Sci Rep. 2017 Mar 8;7:43830. doi: 10.1038/srep43830 (PMC5363706; doi:10.1038/srep43830)
Supplement: Supplementary Dataset [file srep43830-s1.zip › SR Supplementary Data Files Complete/HOXB13 Modeller/HOXB13 Modeller/hoxb13.V99990013]

# Heavy relative violation of each residue is written to: hoxb13.V99990013
# The profile is NOT normalized by the number of restraints.
# The profiles are smoothed over a window of residues:    1
# The sum of all numbers in the file:   54194.4492
#COLUMNS S S  N N N N N N N N N N N N N N N N N N N N N N N N N N N N N N N N N N N N N N N N 
# RESID  RES            1           2           3           4           5           6           7           8           9          10          11          12          13          14          15          16          17          18          19          20          21          22          23          24          25          26          27          28          29          30          31          32          33          34          35          36          37          38          39     TOTAL

     1  MET      0.95         3.5         2.3        0.77         0.0         0.0         0.0         0.0         27.         23.         0.0         0.0        0.46        0.56E-03     35.         37.         0.0         0.0         0.0         0.0         0.0         0.0         0.0         0.0         28.         0.0         0.0         0.0         0.0         0.0         0.0         0.0         0.0         0.0         0.0         0.0         0.0         0.0         0.0        0.16E+03
     2  GLU       2.1         9.1         9.7         1.5         0.0         0.0         0.0         0.0         0.0         0.0         0.0         0.0         1.1         1.3         32.         24.         0.0         0.0         0.0         0.0         0.0         0.0         0.0         0.0        0.17E+03     0.0         0.0         0.0         0.0         0.0         0.0         0.0         0.0         0.0         0.0         0.0         0.0         0.0         0.0        0.25E+03
     3  PRO       2.3         28.         6.6        0.37         0.0         0.0         0.0         0.0         0.0         0.0         0.0         0.0        0.70         5.2         3.0         1.4         0.0         0.0         0.0         0.0         0.0         0.0         0.0         0.0         54.         0.0         0.0         0.0         0.0         0.0         0.0         0.0         0.0         0.0         0.0         0.0         0.0         0.0         0.0        0.10E+03
     4  GLY       1.6         3.1         1.0        0.51E-01     0.0         0.0         0.0         0.0         0.0         0.0         0.0         0.0        0.48         0.0         0.0         0.0         0.0         0.0         0.0         0.0         0.0         0.0         0.0         0.0        0.12E+03     0.0         0.0         0.0         0.0         0.0         0.0         0.0         0.0         0.0         0.0         0.0         0.0         0.0         0.0        0.13E+03
     5  ASN       1.7         4.3         8.4         1.1        0.90E-01     0.0         0.0         0.0         0.0         0.0         0.0         0.0        0.91         35.         5.3         0.0         0.0         0.0         0.0         0.0         0.0         0.0         0.0         0.0        0.19E+03     0.0         0.0         0.0         0.0         0.0         0.0         0.0         0.0         0.0         0.0         0.0         0.0         0.0         0.0        0.25E+03
     6  TYR       1.8         7.7         11.         3.6        0.30         0.0         0.0         0.0         0.0         0.0         0.0         0.0         1.7         57.         52.         0.0         0.0         0.0         0.0         0.0         0.0         0.0         0.0         0.0        0.22E+03     0.0         0.0         0.0         0.0         0.0         0.0         0.0         0.0         0.0         0.0         0.0         0.0         0.0         0.0        0.35E+03
     7  ALA      0.80         2.8         6.4         1.5         0.0         0.0         0.0         0.0         0.0         0.0         0.0         0.0         2.0         0.0         0.0         0.0         0.0         0.0         0.0         0.0         0.0         0.0         0.0         0.0        0.23E+03     0.0         0.0         0.0         0.0         0.0         0.0         0.0         0.0         0.0         0.0         0.0         0.0         0.0         0.0        0.24E+03
     8  THR      0.96         3.0         11.         1.5        0.24E-01     0.0         0.0         0.0         0.0         0.0         0.0         0.0         1.4         65.         0.0         0.0         0.0         0.0         0.0         0.0         0.0         0.0         0.0         0.0        0.23E+03     0.0         0.0         0.0         0.0         0.0         0.0         0.0         0.0         0.0         0.0         0.0         0.0         0.0         0.0        0.31E+03
     9  LEU      0.85         7.3         9.0         4.2         0.0         0.0         0.0         0.0         0.0         0.0         0.0         0.0        0.97         46.         38.         0.0         0.0         0.0         0.0         0.0         0.0         0.0         0.0         0.0        0.23E+03     0.0         0.0         0.0         0.0         0.0         0.0         0.0         0.0         0.0         0.0         0.0         0.0         0.0         0.0        0.33E+03
    10  ASP      0.34         2.8         5.8         2.1        0.73E-01     0.0         0.0         0.0         0.0         0.0         0.0         0.0        0.79         50.         1.3         0.0         0.0         0.0         0.0         0.0         0.0         0.0         0.0         0.0        0.17E+03     0.0         0.0         0.0         0.0         0.0         0.0         0.0         0.0         0.0         0.0         0.0         0.0         0.0         0.0        0.23E+03
    11  GLY      0.12         1.0         1.9        0.33         0.0         0.0         0.0         0.0         0.0         0.0         0.0         0.0         1.2         0.0         0.0         0.0         0.0         0.0         0.0         0.0         0.0         0.0         0.0         0.0        0.10E+03     0.0         0.0         0.0         0.0         0.0         0.0         0.0         0.0         0.0         0.0         0.0         0.0         0.0         0.0        0.11E+03
    12  ALA      0.23         1.4         11.        0.88         0.0         0.0         0.0         0.0         0.0         0.0         0.0         0.0         1.8         0.0         0.0         0.0         0.0         0.0         0.0         0.0         0.0         0.0         0.0         0.0        0.24E+03     0.0         0.0         0.0         0.0         0.0         0.0         0.0         0.0         0.0         0.0         0.0         0.0         0.0         0.0        0.26E+03
    13  LYS      0.39         2.4         12.        0.97         0.0         0.0         0.0         0.0         0.0         0.0         0.0         0.0         1.3         35.        0.11         21.         23.         0.0         0.0         0.0         0.0         0.0         0.0         0.0        0.18E+03     0.0         0.0         0.0         0.0         0.0         0.0         0.0         0.0         0.0         0.0         0.0         0.0         0.0         0.0        0.27E+03
    14  ASP      0.32         3.2         11.         1.8        0.80E-01     0.0         0.0         0.0         0.0         0.0         0.0         0.0         1.2         50.         2.1         0.0         0.0         0.0         0.0         0.0         0.0         0.0         0.0         0.0        0.14E+03     0.0         0.0         0.0         0.0         0.0         0.0         0.0         0.0         0.0         0.0         0.0         0.0         0.0         0.0        0.21E+03
    15  ILE      0.20         3.4         12.         1.9         0.0         0.0         0.0         0.0         0.0         0.0         0.0         0.0         1.1        0.96E-02    0.55         0.0         0.0         0.0         0.0         0.0         0.0         0.0         0.0         0.0         52.         0.0         0.0         0.0         0.0         0.0         0.0         0.0         0.0         0.0         0.0         0.0         0.0         0.0         0.0         71.    
    16  GLU      0.16         2.3         9.1         1.1         0.0         0.0         0.0         0.0         0.0         0.0         0.0         0.0        0.76        0.33E-01     34.         24.         0.0         0.0         0.0         0.0         0.0         0.0         0.0         0.0        0.18E+03     0.0         0.0         0.0         0.0         0.0         0.0         0.0         0.0         0.0         0.0         0.0         0.0         0.0         0.0        0.25E+03
    17  GLY      0.15        0.59        0.66E-01    0.25         0.0         0.0         0.0         0.0         0.0         0.0         0.0         0.0         1.2         0.0         0.0         0.0         0.0         0.0         0.0         0.0         0.0         0.0         0.0         0.0        0.12E+03     0.0         0.0         0.0         0.0         0.0         0.0         0.0         0.0         0.0         0.0         0.0         0.0         0.0         0.0        0.12E+03
    18  LEU      0.60         7.1         7.5         4.2         0.0         0.0         0.0         0.0         0.0         0.0         0.0         0.0        0.97         45.         38.         0.0         0.0         0.0         0.0         0.0         0.0         0.0         0.0         0.0        0.17E+03     0.0         0.0         0.0         0.0         0.0         0.0         0.0         0.0         0.0         0.0         0.0         0.0         0.0         0.0        0.28E+03
    19  LEU      0.94         8.5         11.         4.5        0.57         0.0         0.0         0.0         0.0         0.0         0.0         0.0        0.73         45.         35.         0.0         0.0         0.0         0.0         0.0         0.0         0.0         0.0         0.0        0.15E+03     0.0         0.0         0.0         0.0         0.0         0.0         0.0         0.0         0.0         0.0         0.0         0.0         0.0         0.0        0.26E+03
    20  GLY      0.11        0.83        0.86        0.95E-01    0.13         0.0         0.0         0.0         0.0         0.0         0.0         0.0         1.4         0.0         0.0         0.0         0.0         0.0         0.0         0.0         0.0         0.0         0.0         0.0        0.10E+03     0.0         0.0         0.0         0.0         0.0         0.0         0.0         0.0         0.0         0.0         0.0         0.0         0.0         0.0        0.11E+03
    21  ALA      0.11         3.2         8.6        0.79         0.0         0.0         0.0         0.0         0.0         0.0         0.0         0.0         1.2         0.0         0.0         0.0         0.0         0.0         0.0         0.0         0.0         0.0         0.0         0.0        0.22E+03     0.0         0.0         0.0         0.0         0.0         0.0         0.0         0.0         0.0         0.0         0.0         0.0         0.0         0.0        0.24E+03
    22  GLY      0.19         2.6         0.0        0.29         0.0         0.0         0.0         0.0         0.0         0.0         0.0         0.0        0.19         0.0         0.0         0.0         0.0         0.0         0.0         0.0         0.0         0.0         0.0         0.0        0.13E+03     0.0         0.0         0.0         0.0         0.0         0.0         0.0         0.0         0.0         0.0         0.0         0.0         0.0         0.0        0.13E+03
    23  GLY      0.31         1.9         0.0        0.23E-01     0.0         0.0         0.0         0.0         0.0         0.0         0.0         0.0        0.18         0.0         0.0         0.0         0.0         0.0         0.0         0.0         0.0         0.0         0.0         0.0        0.13E+03     0.0         0.0         0.0         0.0         0.0         0.0         0.0         0.0         0.0         0.0         0.0         0.0         0.0         0.0        0.14E+03
    24  GLY      0.26         1.1        0.41E-01    0.55E-01     0.0         0.0         0.0         0.0         0.0         0.0         0.0         0.0        0.70         0.0         0.0         0.0         0.0         0.0         0.0         0.0         0.0         0.0         0.0         0.0         85.         0.0         0.0         0.0         0.0         0.0         0.0         0.0         0.0         0.0         0.0         0.0         0.0         0.0         0.0         87.    
    25  ARG      0.49         3.9         6.9         1.6         0.0         0.0         0.0         0.0         0.0         0.0         0.0         0.0        0.75         1.7         31.         32.         30.         0.0         0.0         0.0         0.0         0.0         0.0         0.0        0.15E+03     0.0         0.0         0.0         0.0         0.0         0.0         0.0         0.0         0.0         0.0         0.0         0.0         0.0         0.0        0.25E+03
    26  ASN      0.74         6.8         5.2         1.4        0.18         0.0         0.0         0.0         0.0         0.0         0.0         0.0         3.2         33.         1.6         0.0         0.0         0.0         0.0         0.0         0.0         0.0         0.0         0.0         54.         0.0         0.0         0.0         0.0         0.0         0.0         0.0         0.0         0.0         0.0         0.0         0.0         0.0         0.0        0.11E+03
    27  LEU       1.2         12.         8.0         4.7         0.0         0.0         0.0         0.0         0.0         0.0         0.0         0.0         3.6        0.66        0.83E-01     0.0         0.0         0.0         0.0         0.0         0.0         0.0         0.0         0.0        0.15E+03     0.0         0.0         0.0         0.0         0.0         0.0         0.0         0.0         0.0         0.0         0.0         0.0         0.0         0.0        0.18E+03
    28  VAL       1.2         6.4         10.         1.3        0.11         0.0         0.0         0.0         0.0         0.0         0.0         0.0        0.86         1.4         0.0         0.0         0.0         0.0         0.0         0.0         0.0         0.0         0.0         0.0         62.         0.0         0.0         0.0         0.0         0.0         0.0         0.0         0.0         0.0         0.0         0.0         0.0         0.0         0.0         83.    
    29  ALA       1.1         3.1         9.8         1.2        0.11         0.0         0.0         0.0         0.0         0.0         0.0         0.0        0.59         0.0         0.0         0.0         0.0         0.0         0.0         0.0         0.0         0.0         0.0         0.0        0.23E+03     0.0         0.0         0.0         0.0         0.0         0.0         0.0         0.0         0.0         0.0         0.0         0.0         0.0         0.0        0.24E+03
    30  HIS       2.1         5.5         9.2         1.2         0.0         0.0         0.0         0.0         0.0         0.0         0.0         0.0        0.37        0.83        0.38         0.0         0.0         0.0         0.0         0.0         0.0         0.0         0.0         0.0        0.20E+03     0.0         0.0         0.0         0.0         0.0         0.0         0.0         0.0         0.0         0.0         0.0         0.0         0.0         0.0        0.22E+03
    31  SER       1.3         6.3         10.         1.6         0.0         0.0         0.0         0.0         0.0         0.0         0.0         0.0        0.68         42.         0.0         0.0         0.0         0.0         0.0         0.0         0.0         0.0         0.0         0.0         97.         0.0         0.0         0.0         0.0         0.0         0.0         0.0         0.0         0.0         0.0         0.0         0.0         0.0         0.0        0.16E+03
    32  PRO       2.0         27.         7.7        0.75         0.0         0.0         0.0         0.0         0.0         0.0         0.0         0.0         1.4         5.3         3.0         1.4         0.0         0.0         0.0         0.0         0.0         0.0         0.0         0.0         50.         0.0         0.0         0.0         0.0         0.0         0.0         0.0         0.0         0.0         0.0         0.0         0.0         0.0         0.0         99.    
    33  LEU       1.8         8.4         9.5         4.4         0.0         0.0         0.0         0.0         0.0         0.0         0.0         0.0         1.0        0.45        0.68E-01     0.0         0.0         0.0         0.0         0.0         0.0         0.0         0.0         0.0        0.20E+03     0.0         0.0         0.0         0.0         0.0         0.0         0.0         0.0         0.0         0.0         0.0         0.0         0.0         0.0        0.22E+03
    34  THR       2.2         4.6         9.5         1.5         0.0         0.0         0.0         0.0         0.0         0.0         0.0         0.0         1.1         70.         0.0         0.0         0.0         0.0         0.0         0.0         0.0         0.0         0.0         0.0        0.19E+03     0.0         0.0         0.0         0.0         0.0         0.0         0.0         0.0         0.0         0.0         0.0         0.0         0.0         0.0        0.28E+03
    35  SER       1.2         4.1         14.         1.0        0.59         0.0         0.0         0.0         17.         37.         0.0         0.0         2.3        0.27         0.0         0.0         0.0         0.0         0.0         0.0         0.0         0.0         4.6         0.0         57.         0.0         0.0         0.0         0.0         0.0         0.0         0.0         0.0         0.0         0.0         0.0         0.0         0.0         0.0        0.14E+03
    36  HIS       3.3         22.         16.         5.7         1.4         0.0         0.0         0.0         20.         25.         0.0         0.0         4.5         4.1         1.3         0.0         0.0         0.0         0.0         0.0         0.0         0.0         4.6         0.0        0.15E+03     0.0         0.0         0.0         0.0         0.0         0.0         0.0         0.0         0.0         0.0         0.0         0.0         0.0         0.0        0.26E+03
    37  PRO       1.5         30.         10.        0.38         1.2         0.0         0.0         0.0         0.0         0.0         0.0         0.0         3.6         5.3         3.0         1.3         0.0         0.0         0.0         0.0         0.0         0.0         0.0         0.0         72.         0.0         0.0         0.0         0.0         0.0         0.0         0.0         0.0         0.0         0.0         0.0         0.0         0.0         0.0        0.13E+03
    38  ALA       1.2         9.9         11.         1.1        0.76         0.0         0.0         0.0         0.0         0.0         0.0         0.0         3.4         0.0         0.0         0.0         0.0         0.0         0.0         0.0         0.0         0.0         0.0         0.0        0.26E+03     0.0         0.0         0.0         0.0         0.0         0.0         0.0         0.0         0.0         0.0         0.0         0.0         0.0         0.0        0.29E+03
    39  ALA      0.47         11.         6.1        0.75         1.0         0.0         0.0         0.0         0.0         0.0         0.0         0.0         6.6         0.0         0.0         0.0         0.0         0.0         0.0         0.0         0.0         0.0         0.0         0.0        0.20E+03     0.0         0.0         0.0         0.0         0.0         0.0         0.0         0.0         0.0         0.0         0.0         0.0         0.0         0.0        0.23E+03
    40  PRO       1.8         33.         11.         1.1        0.88         0.0         0.0         0.0         0.0         0.0         0.0         0.0         4.6         19.         34.         37.         0.0         0.0         0.0         0.0         0.0         0.0         0.0         0.0         72.         0.0         0.0         0.0         0.0         0.0         0.0         0.0         0.0         0.0         0.0         0.0         0.0         0.0         0.0        0.21E+03
    41  THR      0.59         10.         14.         1.9        0.28         0.0         0.0         0.0         0.0         0.0         0.0         0.0         2.1         66.         0.0         0.0         0.0         0.0         0.0         0.0         0.0         0.0         0.0         0.0        0.21E+03     0.0         0.0         0.0         0.0         0.0         0.0         0.0         0.0         0.0         0.0         0.0         0.0         0.0         0.0        0.31E+03
    42  LEU       2.0         13.         11.         6.4        0.83         0.0         0.0         0.0         0.0         0.0         0.0         0.0         1.8         41.         39.         0.0         0.0         0.0         0.0         0.0         0.0         0.0         0.0         0.0        0.23E+03     0.0         0.0         0.0         0.0         0.0         0.0         0.0         0.0         0.0         0.0         0.0         0.0         0.0         0.0        0.35E+03
    43  MET       2.0         16.         4.8         1.9         1.8         0.0         0.0         0.0         18.         35.         0.0         0.0         1.3         46.        0.21E-01     29.         0.0         0.0         0.0         0.0         0.0         0.0         0.0         0.0         46.         2.8         0.0         0.0         0.0         0.0         0.0         0.0         0.0         0.0         0.0         0.0         0.0         0.0         0.0        0.21E+03
    44  PRO       1.8         33.         12.         1.1         1.6         0.0         0.0         0.0         0.0         0.0         0.0         0.0         2.3        0.79         1.2         4.2         0.0         0.0         0.0         0.0         0.0         0.0         0.0         0.0         60.         0.0         0.0         0.0         0.0         0.0         0.0         0.0         0.0         0.0         0.0         0.0         0.0         0.0         0.0        0.12E+03
    45  ALA       1.0         14.         17.        0.24         1.8         0.0         0.0         0.0         0.0         0.0         0.0         0.0         1.6         0.0         0.0         0.0         0.0         0.0         0.0         0.0         0.0         0.0         0.0         0.0        0.27E+03     0.0         0.0         0.0         0.0         0.0         0.0         0.0         0.0         0.0         0.0         0.0         0.0         0.0         0.0        0.30E+03
    46  VAL       2.9         22.         13.         11.         2.3         0.0         0.0         0.0         0.0         0.0         0.0         0.0         4.7         53.         0.0         0.0         0.0         0.0         0.0         0.0         0.0         0.0         0.0         0.0         87.         0.0         0.0         0.0         0.0         0.0         0.0         0.0         0.0         0.0         0.0         0.0         0.0         0.0         0.0        0.19E+03
    47  ASN       4.1         31.         4.8         11.         6.8         0.0         0.0         0.0         0.0         0.0         0.0         0.0         11.         49.         6.6         0.0         0.0         0.0         0.0         0.0         0.0         0.0         0.0         0.0         51.         0.0         0.0         0.0         0.0         0.0         0.0         0.0         0.0         0.0         0.0         0.0         0.0         0.0         0.0        0.17E+03
    48  TYR       4.6         18.         17.         7.0         3.7         0.0         0.0         0.0         0.0         0.0         0.0         0.0         15.         53.         2.7         0.0         0.0         0.0         0.0         0.0         0.0         0.0         0.0         0.0        0.21E+03     0.0         0.0         0.0         0.0         0.0         0.0         0.0         0.0         0.0         0.0         0.0         0.0         0.0         0.0        0.33E+03
    49  ALA       1.6         29.         13.         4.5         1.2         0.0         0.0         0.0         0.0         0.0         0.0         0.0         8.8         0.0         0.0         0.0         0.0         0.0         0.0         0.0         0.0         0.0         0.0         0.0        0.22E+03     0.0         0.0         0.0         0.0         0.0         0.0         0.0         0.0         0.0         0.0         0.0         0.0         0.0         0.0        0.28E+03
    50  PRO       3.3         37.         11.         5.5        0.64         0.0         0.0         0.0         0.0         0.0         0.0         0.0         3.1         6.5         3.7         1.0         0.0         0.0         0.0         0.0         0.0         0.0         0.0         0.0         54.         0.0         0.0         0.0         0.0         0.0         0.0         0.0         0.0         0.0         0.0         0.0         0.0         0.0         0.0        0.13E+03
    51  LEU       3.6         22.         13.         11.         1.9         0.0         0.0         0.0         27.         46.         0.0         0.0         5.8         3.3         5.8         0.0         0.0         0.0         0.0         0.0         0.0         0.0         0.0         0.0         84.         3.5         0.0         0.0         0.0         0.0         0.0         0.0         0.0         0.0         0.0         0.0         0.0         0.0         0.0        0.23E+03
    52  ASP       3.6         11.         21.         2.2         1.8         0.0         0.0         0.0         0.0         0.0         0.0         0.0         4.9         39.         2.1         0.0         0.0         0.0         0.0         0.0         0.0         0.0         0.0         0.0        0.15E+03     0.0         0.0         0.0         0.0         0.0         0.0         0.0         0.0         0.0         0.0         0.0         0.0         0.0         0.0        0.24E+03
    53  LEU       4.7         23.         13.         10.         2.5         0.0         0.0         0.0         0.0         0.0         0.0         0.0         3.6        0.75        0.74E-01     0.0         0.0         0.0         0.0         0.0         0.0         0.0         0.0         0.0        0.20E+03     0.0         0.0         0.0         0.0         0.0         0.0         0.0         0.0         0.0         0.0         0.0         0.0         0.0         0.0        0.26E+03
    54  PRO       2.0         30.         7.9         3.9        0.47         0.0         0.0         0.0         0.0         0.0         0.0         0.0         2.2         8.7         5.1        0.33         0.0         0.0         0.0         0.0         0.0         0.0         0.0         0.0         50.         0.0         0.0         0.0         0.0         0.0         0.0         0.0         0.0         0.0         0.0         0.0         0.0         0.0         0.0        0.11E+03
    55  GLY       2.3         6.7         2.1         1.6         1.5         0.0         0.0         0.0         0.0         0.0         0.0         0.0         1.1         0.0         0.0         0.0         0.0         0.0         0.0         0.0         0.0         0.0         0.0         0.0         50.         0.0         0.0         0.0         0.0         0.0         0.0         0.0         0.0         0.0         0.0         0.0         0.0         0.0         0.0         66.    
    56  SER       1.3         8.3         16.         1.1        0.11         0.0         0.0         0.0         0.0         0.0         0.0         0.0         2.4         42.         0.0         0.0         0.0         0.0         0.0         0.0         0.0         0.0         0.0         0.0        0.12E+03     0.0         0.0         0.0         0.0         0.0         0.0         0.0         0.0         0.0         0.0         0.0         0.0         0.0         0.0        0.19E+03
    57  ALA       1.7         8.7         17.        0.68         1.2         0.0         0.0         0.0         0.0         0.0         0.0         0.0         2.0         0.0         0.0         0.0         0.0         0.0         0.0         0.0         0.0         0.0         0.0         0.0        0.30E+03     0.0         0.0         0.0         0.0         0.0         0.0         0.0         0.0         0.0         0.0         0.0         0.0         0.0         0.0        0.33E+03
    58  GLU       2.6         14.         17.         5.3         1.2         0.0         0.0         0.0         26.         48.         0.0         0.0         6.1         32.         2.1        0.21         0.0         0.0         0.0         0.0         0.0         0.0         0.0         0.0        0.21E+03    0.68         0.0         0.0         0.0         0.0         0.0         0.0         0.0         0.0         0.0         0.0         0.0         0.0         0.0        0.36E+03
    59  PRO       1.8         47.         5.3         2.5        0.57         0.0         0.0         0.0         0.0         0.0         0.0         0.0         7.0        0.24        0.84         4.6         0.0         0.0         0.0         0.0         0.0         0.0         0.0         0.0         98.         0.0         0.0         0.0         0.0         0.0         0.0         0.0         0.0         0.0         0.0         0.0         0.0         0.0         0.0        0.17E+03
    60  PRO       2.3         34.         8.7         2.7         0.0         0.0         0.0         0.0         0.0         0.0         0.0         0.0         2.8         25.         35.         30.         0.0         0.0         0.0         0.0         0.0         0.0         0.0         0.0         45.         0.0         0.0         0.0         0.0         0.0         0.0         0.0         0.0         0.0         0.0         0.0         0.0         0.0         0.0        0.19E+03
    61  LYS       3.1         14.         8.5         2.3         1.3         0.0         0.0         0.0         0.0         0.0         0.0         0.0         4.5         30.         5.7         16.         24.         0.0         0.0         0.0         0.0         0.0         0.0         0.0        0.18E+03     0.0         0.0         0.0         0.0         0.0         0.0         0.0         0.0         0.0         0.0         0.0         0.0         0.0         0.0        0.29E+03
    62  GLN      0.65         16.         7.8         1.5        0.63         0.0         0.0         0.0         0.0         0.0         0.0         0.0         4.5         40.        0.27        0.76         0.0         0.0         0.0         0.0         0.0         0.0         0.0         0.0        0.18E+03     0.0         0.0         0.0         0.0         0.0         0.0         0.0         0.0         0.0         0.0         0.0         0.0         0.0         0.0        0.25E+03
    63  CYS      0.28         11.         9.3        0.87        0.24E-01     0.0         0.0         0.0         0.0         0.0         0.0         0.0         3.1         42.         0.0         0.0         0.0         0.0         0.0         0.0         0.0         0.0         0.0         0.0         56.         0.0         0.0         0.0         0.0         0.0         0.0         0.0         0.0         0.0         0.0         0.0         0.0         0.0         0.0        0.12E+03
    64  HIS       1.3         14.         5.8         2.2        0.77E-01     0.0         0.0         0.0         0.0         0.0         0.0         0.0         2.0         37.         31.         0.0         0.0         0.0         0.0         0.0         0.0         0.0         0.0         0.0        0.13E+03     0.0         0.0         0.0         0.0         0.0         0.0         0.0         0.0         0.0         0.0         0.0         0.0         0.0         0.0        0.22E+03
    65  PRO       1.6         31.         9.9         3.3        0.36         0.0         0.0         0.0         0.0         0.0         0.0         0.0         1.3         25.         35.         30.         0.0         0.0         0.0         0.0         0.0         0.0         0.0         0.0         38.         0.0         0.0         0.0         0.0         0.0         0.0         0.0         0.0         0.0         0.0         0.0         0.0         0.0         0.0        0.17E+03
    66  CYS      0.85         14.         11.         1.4        0.46         0.0         0.0         0.0         0.0         0.0         0.0         0.0         2.7         4.9         0.0         0.0         0.0         0.0         0.0         0.0         0.0         0.0         0.0         0.0         17.         0.0         0.0         0.0         0.0         0.0         0.0         0.0         0.0         0.0         0.0         0.0         0.0         0.0         0.0         51.    
    67  PRO      0.53         25.         4.7        0.83        0.14         0.0         0.0         0.0         0.0         0.0         0.0         0.0         2.8         25.         35.         31.         0.0         0.0         0.0         0.0         0.0         0.0         0.0         0.0         14.         0.0         0.0         0.0         0.0         0.0         0.0         0.0         0.0         0.0         0.0         0.0         0.0         0.0         0.0        0.14E+03
    68  GLY      0.32         2.0         1.1        0.22         0.0         0.0         0.0         0.0         0.0         0.0         0.0         0.0        0.79         0.0         0.0         0.0         0.0         0.0         0.0         0.0         0.0         0.0         0.0         0.0         41.         0.0         0.0         0.0         0.0         0.0         0.0         0.0         0.0         0.0         0.0         0.0         0.0         0.0         0.0         46.    
    69  VAL      0.35         5.1         9.2         1.6         0.0         0.0         0.0         0.0         0.0         0.0         0.0         0.0        0.82         58.         0.0         0.0         0.0         0.0         0.0         0.0         0.0         0.0         0.0         0.0         9.8         0.0         0.0         0.0         0.0         0.0         0.0         0.0         0.0         0.0         0.0         0.0         0.0         0.0         0.0         85.    
    70  PRO       1.0         26.         6.0        0.80         0.0         0.0         0.0         0.0         0.0         0.0         0.0         0.0         1.2         6.3         3.6         1.0         0.0         0.0         0.0         0.0         0.0         0.0         0.0         0.0         32.         0.0         0.0         0.0         0.0         0.0         0.0         0.0         0.0         0.0         0.0         0.0         0.0         0.0         0.0         78.    
    71  GLN      0.43         3.1         7.7         1.1        0.27E-01     0.0         0.0         0.0         0.0         0.0         0.0         0.0         1.1         40.         37.         7.3         0.0         0.0         0.0         0.0         0.0         0.0         0.0         0.0        0.16E+03     0.0         0.0         0.0         0.0         0.0         0.0         0.0         0.0         0.0         0.0         0.0         0.0         0.0         0.0        0.26E+03
    72  GLY      0.34         3.2         2.0        0.41        0.25E-01     0.0         0.0         0.0         0.0         0.0         0.0         0.0         1.1         0.0         0.0         0.0         0.0         0.0         0.0         0.0         0.0         0.0         0.0         0.0        0.12E+03     0.0         0.0         0.0         0.0         0.0         0.0         0.0         0.0         0.0         0.0         0.0         0.0         0.0         0.0        0.13E+03
    73  THR      0.47         2.9         9.4        0.95        0.52E-01     0.0         0.0         0.0         0.0         0.0         0.0         0.0         1.3         70.         0.0         0.0         0.0         0.0         0.0         0.0         0.0         0.0         0.0         0.0        0.19E+03     0.0         0.0         0.0         0.0         0.0         0.0         0.0         0.0         0.0         0.0         0.0         0.0         0.0         0.0        0.27E+03
    74  SER      0.40         4.1         9.2         1.3         0.0         0.0         0.0         0.0         0.0         0.0         0.0         0.0         1.2         42.         0.0         0.0         0.0         0.0         0.0         0.0         0.0         0.0         0.0         0.0         98.         0.0         0.0         0.0         0.0         0.0         0.0         0.0         0.0         0.0         0.0         0.0         0.0         0.0         0.0        0.16E+03
    75  PRO      0.59         25.         6.2        0.80         0.0         0.0         0.0         0.0         0.0         0.0         0.0         0.0        0.97         24.         35.         32.         0.0         0.0         0.0         0.0         0.0         0.0         0.0         0.0         46.         0.0         0.0         0.0         0.0         0.0         0.0         0.0         0.0         0.0         0.0         0.0         0.0         0.0         0.0        0.17E+03
    76  ALA      0.56         5.3         9.9        0.73        0.11         0.0         0.0         0.0         0.0         0.0         0.0         0.0         1.5         0.0         0.0         0.0         0.0         0.0         0.0         0.0         0.0         0.0         0.0         0.0        0.19E+03     0.0         0.0         0.0         0.0         0.0         0.0         0.0         0.0         0.0         0.0         0.0         0.0         0.0         0.0        0.20E+03
    77  PRO       1.4         31.         10.         3.2        0.75         0.0         0.0         0.0         0.0         0.0         0.0         0.0         1.4        0.76        0.78         5.8         0.0         0.0         0.0         0.0         0.0         0.0         0.0         0.0        0.11E+03     0.0         0.0         0.0         0.0         0.0         0.0         0.0         0.0         0.0         0.0         0.0         0.0         0.0         0.0        0.17E+03
    78  VAL       1.9         15.         15.         6.0        0.64         0.0         0.0         0.0         0.0         0.0         0.0         0.0         1.3         52.         0.0         0.0         0.0         0.0         0.0         0.0         0.0         0.0         0.0         0.0         33.         0.0         0.0         0.0         0.0         0.0         0.0         0.0         0.0         0.0         0.0         0.0         0.0         0.0         0.0        0.12E+03
    79  PRO      0.96         25.         6.8        0.70         0.0         0.0         0.0         0.0         0.0         0.0         0.0         0.0         1.3         24.         35.         32.         0.0         0.0         0.0         0.0         0.0         0.0         0.0         0.0         41.         0.0         0.0         0.0         0.0         0.0         0.0         0.0         0.0         0.0         0.0         0.0         0.0         0.0         0.0        0.17E+03
    80  TYR       1.4         7.1         10.         1.4         0.0         0.0         0.0         0.0         0.0         0.0         0.0         0.0         1.1         49.        0.53         0.0         0.0         0.0         0.0         0.0         0.0         0.0         0.0         0.0        0.20E+03     0.0         0.0         0.0         0.0         0.0         0.0         0.0         0.0         0.0         0.0         0.0         0.0         0.0         0.0        0.28E+03
    81  GLY      0.60         1.7         1.2        0.29         0.0         0.0         0.0         0.0         0.0         0.0         0.0         0.0        0.63         0.0         0.0         0.0         0.0         0.0         0.0         0.0         0.0         0.0         0.0         0.0        0.15E+03     0.0         0.0         0.0         0.0         0.0         0.0         0.0         0.0         0.0         0.0         0.0         0.0         0.0         0.0        0.15E+03
    82  TYR       1.2         6.4         12.         2.6         0.0         0.0         0.0         0.0         0.0         0.0         0.0         0.0        0.62         49.        0.24         0.0         0.0         0.0         0.0         0.0         0.0         0.0         0.0         0.0        0.24E+03     0.0         0.0         0.0         0.0         0.0         0.0         0.0         0.0         0.0         0.0         0.0         0.0         0.0         0.0        0.31E+03
    83  PHE       1.2         6.3         11.         4.9        0.41E-01     0.0         0.0         0.0         0.0         0.0         0.0         0.0         1.0         45.        0.47         0.0         0.0         0.0         0.0         0.0         0.0         0.0         0.0         0.0        0.22E+03     0.0         0.0         0.0         0.0         0.0         0.0         0.0         0.0         0.0         0.0         0.0         0.0         0.0         0.0        0.29E+03
    84  GLY      0.93         1.4         0.0        0.27        0.41E-01     0.0         0.0         0.0         0.0         0.0         0.0         0.0         1.1         0.0         0.0         0.0         0.0         0.0         0.0         0.0         0.0         0.0         0.0         0.0        0.12E+03     0.0         0.0         0.0         0.0         0.0         0.0         0.0         0.0         0.0         0.0         0.0         0.0         0.0         0.0        0.12E+03
    85  GLY      0.71         1.5         0.0        0.72E-01     0.0         0.0         0.0         0.0         0.0         0.0         0.0         0.0        0.98         0.0         0.0         0.0         0.0         0.0         0.0         0.0         0.0         0.0         0.0         0.0         97.         0.0         0.0         0.0         0.0         0.0         0.0         0.0         0.0         0.0         0.0         0.0         0.0         0.0         0.0        0.10E+03
    86  GLY      0.87         1.4         1.3        0.69E-01     0.0         0.0         0.0         0.0         0.0         0.0         0.0         0.0        0.58         0.0         0.0         0.0         0.0         0.0         0.0         0.0         0.0         0.0         0.0         0.0        0.12E+03     0.0         0.0         0.0         0.0         0.0         0.0         0.0         0.0         0.0         0.0         0.0         0.0         0.0         0.0        0.12E+03
    87  TYR       1.3         6.6         12.         2.9        0.11         0.0         0.0         0.0         0.0         0.0         0.0         0.0        0.22         49.         1.1         0.0         0.0         0.0         0.0         0.0         0.0         0.0         0.0         0.0        0.24E+03     0.0         0.0         0.0         0.0         0.0         0.0         0.0         0.0         0.0         0.0         0.0         0.0         0.0         0.0        0.31E+03
    88  TYR       1.2         7.1         12.         1.5        0.39E-01     0.0         0.0         0.0         0.0         0.0         0.0         0.0        0.50         49.        0.52         0.0         0.0         0.0         0.0         0.0         0.0         0.0         0.0         0.0        0.24E+03     0.0         0.0         0.0         0.0         0.0         0.0         0.0         0.0         0.0         0.0         0.0         0.0         0.0         0.0        0.32E+03
    89  SER      0.73         3.0         10.        0.89        0.69E-01     0.0         0.0         0.0         0.0         0.0         0.0         0.0         1.1         42.         0.0         0.0         0.0         0.0         0.0         0.0         0.0         0.0         0.0         0.0        0.14E+03     0.0         0.0         0.0         0.0         0.0         0.0         0.0         0.0         0.0         0.0         0.0         0.0         0.0         0.0        0.20E+03
    90  CYS      0.91         1.9         11.        0.98         0.0         0.0         0.0         0.0         0.0         0.0         0.0         0.0         1.1         38.         0.0         0.0         0.0         0.0         0.0         0.0         0.0         0.0         0.0         0.0         53.         0.0         0.0         0.0         0.0         0.0         0.0         0.0         0.0         0.0         0.0         0.0         0.0         0.0         0.0        0.11E+03
    91  ARG      0.85         2.6         12.         1.1         0.0         0.0         0.0         0.0         0.0         0.0         0.0         0.0         1.3         35.        0.86E-01    0.19E-01     22.         0.0         0.0         0.0         0.0         0.0         0.0         0.0        0.19E+03     0.0         0.0         0.0         0.0         0.0         0.0         0.0         0.0         0.0         0.0         0.0         0.0         0.0         0.0        0.26E+03
    92  VAL      0.81         2.4         12.         1.4         0.0         0.0         0.0         0.0         0.0         0.0         0.0         0.0         1.5        0.26         0.0         0.0         0.0         0.0         0.0         0.0         0.0         0.0         0.0         0.0         55.         0.0         0.0         0.0         0.0         0.0         0.0         0.0         0.0         0.0         0.0         0.0         0.0         0.0         0.0         73.    
    93  SER      0.82         2.6         12.         1.2         0.0         0.0         0.0         0.0         0.0         0.0         0.0         0.0         1.5         38.         0.0         0.0         0.0         0.0         0.0         0.0         0.0         0.0         0.0         0.0        0.15E+03     0.0         0.0         0.0         0.0         0.0         0.0         0.0         0.0         0.0         0.0         0.0         0.0         0.0         0.0        0.21E+03
    94  ARG       1.1         2.3         12.         1.1         0.0         0.0         0.0         0.0         0.0         0.0         0.0         0.0         1.5         35.        0.67E-01     35.        0.17         0.0         0.0         0.0         0.0         0.0         0.0         0.0        0.23E+03     0.0         0.0         0.0         0.0         0.0         0.0         0.0         0.0         0.0         0.0         0.0         0.0         0.0         0.0        0.32E+03
    95  SER      0.84         2.2         12.         1.1         0.0         0.0         0.0         0.0         0.0         0.0         0.0         0.0         1.4         42.         0.0         0.0         0.0         0.0         0.0         0.0         0.0         0.0         0.0         0.0        0.17E+03     0.0         0.0         0.0         0.0         0.0         0.0         0.0         0.0         0.0         0.0         0.0         0.0         0.0         0.0        0.23E+03
    96  SER      0.48         1.9         11.         1.0         0.0         0.0         0.0         0.0         0.0         0.0         0.0         0.0         1.3         38.         0.0         0.0         0.0         0.0         0.0         0.0         0.0         0.0         0.0         0.0        0.16E+03     0.0         0.0         0.0         0.0         0.0         0.0         0.0         0.0         0.0         0.0         0.0         0.0         0.0         0.0        0.22E+03
    97  LEU      0.82         7.4         11.         4.1         0.0         0.0         0.0         0.0         0.0         0.0         0.0         0.0         1.2         46.         38.         0.0         0.0         0.0         0.0         0.0         0.0         0.0         0.0         0.0        0.18E+03     0.0         0.0         0.0         0.0         0.0         0.0         0.0         0.0         0.0         0.0         0.0         0.0         0.0         0.0        0.29E+03
    98  LYS      0.90         5.0         11.         1.4         0.0         0.0         0.0         0.0         0.0         0.0         0.0         0.0         1.7        0.18        0.39        0.15E-02    0.13E-01     0.0         0.0         0.0         0.0         0.0         0.0         0.0        0.15E+03     0.0         0.0         0.0         0.0         0.0         0.0         0.0         0.0         0.0         0.0         0.0         0.0         0.0         0.0        0.17E+03
    99  PRO       1.1         26.         7.9         1.1         0.0         0.0         0.0         0.0         0.0         0.0         0.0         0.0         1.8         6.2         3.5         1.0         0.0         0.0         0.0         0.0         0.0         0.0         0.0         0.0         31.         0.0         0.0         0.0         0.0         0.0         0.0         0.0         0.0         0.0         0.0         0.0         0.0         0.0         0.0         79.    
   100  CYS      0.55         2.2         12.        0.95         0.0         0.0         0.0         0.0         0.0         0.0         0.0         0.0         1.5        0.22         0.0         0.0         0.0         0.0         0.0         0.0         0.0         0.0         0.0         0.0         42.         0.0         0.0         0.0         0.0         0.0         0.0         0.0         0.0         0.0         0.0         0.0         0.0         0.0         0.0         59.    
   101  ALA      0.51         2.0         12.         1.1         0.0         0.0         0.0         0.0         0.0         0.0         0.0         0.0         1.3         0.0         0.0         0.0         0.0         0.0         0.0         0.0         0.0         0.0         0.0         0.0        0.25E+03     0.0         0.0         0.0         0.0         0.0         0.0         0.0         0.0         0.0         0.0         0.0         0.0         0.0         0.0        0.26E+03
   102  GLN      0.50         1.9         12.         1.1        0.25E-01     0.0         0.0         0.0         0.0         0.0         0.0         0.0         1.4        0.39E-01     39.         10.         0.0         0.0         0.0         0.0         0.0         0.0         0.0         0.0        0.27E+03     0.0         0.0         0.0         0.0         0.0         0.0         0.0         0.0         0.0         0.0         0.0         0.0         0.0         0.0        0.33E+03
   103  ALA      0.44         1.7         12.         1.0         0.0         0.0         0.0         0.0         0.0         0.0         0.0         0.0         1.3         0.0         0.0         0.0         0.0         0.0         0.0         0.0         0.0         0.0         0.0         0.0        0.28E+03     0.0         0.0         0.0         0.0         0.0         0.0         0.0         0.0         0.0         0.0         0.0         0.0         0.0         0.0        0.30E+03
   104  ALA      0.43         2.0         12.         1.0         0.0         0.0         0.0         0.0         0.0         0.0         0.0         0.0         1.4         0.0         0.0         0.0         0.0         0.0         0.0         0.0         0.0         0.0         0.0         0.0        0.28E+03     0.0         0.0         0.0         0.0         0.0         0.0         0.0         0.0         0.0         0.0         0.0         0.0         0.0         0.0        0.30E+03
   105  THR      0.50         2.2         10.         1.3         0.0         0.0         0.0         0.0         0.0         0.0         0.0         0.0         1.1        0.16         0.0         0.0         0.0         0.0         0.0         0.0         0.0         0.0         0.0         0.0        0.23E+03     0.0         0.0         0.0         0.0         0.0         0.0         0.0         0.0         0.0         0.0         0.0         0.0         0.0         0.0        0.25E+03
   106  LEU      0.80         6.8         11.         4.3         0.0         0.0         0.0         0.0         0.0         0.0         0.0         0.0         1.1        0.15        0.71E-01     0.0         0.0         0.0         0.0         0.0         0.0         0.0         0.0         0.0        0.20E+03     0.0         0.0         0.0         0.0         0.0         0.0         0.0         0.0         0.0         0.0         0.0         0.0         0.0         0.0        0.23E+03
   107  ALA      0.36         1.8         12.         1.0         0.0         0.0         0.0         0.0         0.0         0.0         0.0         0.0         1.3         0.0         0.0         0.0         0.0         0.0         0.0         0.0         0.0         0.0         0.0         0.0        0.27E+03     0.0         0.0         0.0         0.0         0.0         0.0         0.0         0.0         0.0         0.0         0.0         0.0         0.0         0.0        0.29E+03
   108  ALA      0.45         1.7         11.         1.0         0.0         0.0         0.0         0.0         0.0         0.0         0.0         0.0         1.3         0.0         0.0         0.0         0.0         0.0         0.0         0.0         0.0         0.0         0.0         0.0        0.27E+03     0.0         0.0         0.0         0.0         0.0         0.0         0.0         0.0         0.0         0.0         0.0         0.0         0.0         0.0        0.29E+03
   109  TYR      0.94         9.1         13.         3.0        0.98E-01     0.0         0.0         0.0         0.0         0.0         0.0         0.0        0.79         49.         2.1         0.0         0.0         0.0         0.0         0.0         0.0         0.0         0.0         0.0        0.19E+03     0.0         0.0         0.0         0.0         0.0         0.0         0.0         0.0         0.0         0.0         0.0         0.0         0.0         0.0        0.27E+03
   110  PRO      0.51         25.         7.2        0.85        0.98E-01     0.0         0.0         0.0         0.0         0.0         0.0         0.0        0.63         24.         35.         32.         0.0         0.0         0.0         0.0         0.0         0.0         0.0         0.0         67.         0.0         0.0         0.0         0.0         0.0         0.0         0.0         0.0         0.0         0.0         0.0         0.0         0.0         0.0        0.19E+03
   111  ALA      0.27         2.0         11.        0.93         0.0         0.0         0.0         0.0         0.0         0.0         0.0         0.0         1.2         0.0         0.0         0.0         0.0         0.0         0.0         0.0         0.0         0.0         0.0         0.0        0.23E+03     0.0         0.0         0.0         0.0         0.0         0.0         0.0         0.0         0.0         0.0         0.0         0.0         0.0         0.0        0.25E+03
   112  GLU      0.52         2.2         11.         1.6        0.19         0.0         0.0         0.0         0.0         0.0         0.0         0.0        0.98         44.         30.         23.         0.0         0.0         0.0         0.0         0.0         0.0         0.0         0.0        0.20E+03     0.0         0.0         0.0         0.0         0.0         0.0         0.0         0.0         0.0         0.0         0.0         0.0         0.0         0.0        0.31E+03
   113  THR      0.22         5.4         10.         1.8         0.0         0.0         0.0         0.0         0.0         0.0         0.0         0.0         1.4         65.         0.0         0.0         0.0         0.0         0.0         0.0         0.0         0.0         0.0         0.0        0.19E+03     0.0         0.0         0.0         0.0         0.0         0.0         0.0         0.0         0.0         0.0         0.0         0.0         0.0         0.0        0.28E+03
   114  PRO      0.86         26.         7.0        0.98         0.0         0.0         0.0         0.0         0.0         0.0         0.0         0.0         1.5         6.5         3.7        0.96         0.0         0.0         0.0         0.0         0.0         0.0         0.0         0.0         64.         0.0         0.0         0.0         0.0         0.0         0.0         0.0         0.0         0.0         0.0         0.0         0.0         0.0         0.0        0.11E+03
   115  THR      0.22         2.1         11.         1.4         0.0         0.0         0.0         0.0         0.0         0.0         0.0         0.0        0.79        0.13         0.0         0.0         0.0         0.0         0.0         0.0         0.0         0.0         0.0         0.0        0.20E+03     0.0         0.0         0.0         0.0         0.0         0.0         0.0         0.0         0.0         0.0         0.0         0.0         0.0         0.0        0.22E+03
   116  ALA      0.23         1.3         9.8         1.1         0.0         0.0         0.0         0.0         0.0         0.0         0.0         0.0        0.94         0.0         0.0         0.0         0.0         0.0         0.0         0.0         0.0         0.0         0.0         0.0        0.25E+03     0.0         0.0         0.0         0.0         0.0         0.0         0.0         0.0         0.0         0.0         0.0         0.0         0.0         0.0        0.26E+03
   117  GLY      0.24        0.55         1.3        0.28         0.0         0.0         0.0         0.0         0.0         0.0         0.0         0.0        0.99         0.0         0.0         0.0         0.0         0.0         0.0         0.0         0.0         0.0         0.0         0.0        0.14E+03     0.0         0.0         0.0         0.0         0.0         0.0         0.0         0.0         0.0         0.0         0.0         0.0         0.0         0.0        0.14E+03
   118  GLU      0.22         1.6         9.8         1.1         0.0         0.0         0.0         0.0         0.0         0.0         0.0         0.0        0.72         39.        0.40         24.         0.0         0.0         0.0         0.0         0.0         0.0         0.0         0.0        0.21E+03     0.0         0.0         0.0         0.0         0.0         0.0         0.0         0.0         0.0         0.0         0.0         0.0         0.0         0.0        0.29E+03
   119  GLU      0.37         1.5         9.2         1.1         0.0         0.0         0.0         0.0         0.0         0.0         0.0         0.0        0.51        0.81E-01     34.         24.         0.0         0.0         0.0         0.0         0.0         0.0         0.0         0.0        0.22E+03     0.0         0.0         0.0         0.0         0.0         0.0         0.0         0.0         0.0         0.0         0.0         0.0         0.0         0.0        0.29E+03
   120  TYR      0.82         10.         13.         5.3        0.41E-01     0.0         0.0         0.0         0.0         0.0         0.0         0.0        0.18         49.         2.4         0.0         0.0         0.0         0.0         0.0         0.0         0.0         0.0         0.0        0.18E+03     0.0         0.0         0.0         0.0         0.0         0.0         0.0         0.0         0.0         0.0         0.0         0.0         0.0         0.0        0.26E+03
   121  PRO       1.1         27.         7.6         1.2        0.41E-01     0.0         0.0         0.0         0.0         0.0         0.0         0.0        0.49         6.8         3.8        0.82         0.0         0.0         0.0         0.0         0.0         0.0         0.0         0.0         51.         0.0         0.0         0.0         0.0         0.0         0.0         0.0         0.0         0.0         0.0         0.0         0.0         0.0         0.0        0.10E+03
   122  SER      0.33         3.1         8.4        0.87        0.77E-02     0.0         0.0         0.0         0.0         0.0         0.0         0.0        0.57         42.         0.0         0.0         0.0         0.0         0.0         0.0         0.0         0.0         0.0         0.0        0.13E+03     0.0         0.0         0.0         0.0         0.0         0.0         0.0         0.0         0.0         0.0         0.0         0.0         0.0         0.0        0.18E+03
   123  ARG      0.31         5.8         11.         1.6         0.0         0.0         0.0         0.0         0.0         0.0         0.0         0.0        0.86        0.61         27.         33.         26.         0.0         0.0         0.0         0.0         0.0         0.0         0.0        0.15E+03     0.0         0.0         0.0         0.0         0.0         0.0         0.0         0.0         0.0         0.0         0.0         0.0         0.0         0.0        0.25E+03
   124  PRO      0.99         28.         5.8         1.1        0.77E-02     0.0         0.0         0.0         0.0         0.0         0.0         0.0         2.3         6.8         3.9        0.85         0.0         0.0         0.0         0.0         0.0         0.0         0.0         0.0        0.12E+03     0.0         0.0         0.0         0.0         0.0         0.0         0.0         0.0         0.0         0.0         0.0         0.0         0.0         0.0        0.17E+03
   125  THR      0.33         4.6         7.4         1.9         0.0         0.0         0.0         0.0         0.0         0.0         0.0         0.0         2.3         70.         0.0         0.0         0.0         0.0         0.0         0.0         0.0         0.0         0.0         0.0        0.18E+03     0.0         0.0         0.0         0.0         0.0         0.0         0.0         0.0         0.0         0.0         0.0         0.0         0.0         0.0        0.27E+03
   126  GLU      0.79         4.4         9.6         1.7        0.24         0.0         0.0         0.0         0.0         0.0         0.0         0.0        0.75         43.         30.         18.         0.0         0.0         0.0         0.0         0.0         0.0         0.0         0.0        0.22E+03     0.0         0.0         0.0         0.0         0.0         0.0         0.0         0.0         0.0         0.0         0.0         0.0         0.0         0.0        0.33E+03
   127  PHE      0.67         6.3         12.         1.5         0.0         0.0         0.0         0.0         0.0         0.0         0.0         0.0        0.62         45.        0.47E-01     0.0         0.0         0.0         0.0         0.0         0.0         0.0         0.0         0.0        0.24E+03     0.0         0.0         0.0         0.0         0.0         0.0         0.0         0.0         0.0         0.0         0.0         0.0         0.0         0.0        0.30E+03
   128  ALA      0.49         1.9         11.         1.0         0.0         0.0         0.0         0.0         0.0         0.0         0.0         0.0        0.86         0.0         0.0         0.0         0.0         0.0         0.0         0.0         0.0         0.0         0.0         0.0        0.27E+03     0.0         0.0         0.0         0.0         0.0         0.0         0.0         0.0         0.0         0.0         0.0         0.0         0.0         0.0        0.28E+03
   129  PHE      0.76         5.7         12.         1.3         0.0         0.0         0.0         0.0         0.0         0.0         0.0         0.0        0.74         45.        0.57E-01     0.0         0.0         0.0         0.0         0.0         0.0         0.0         0.0         0.0        0.24E+03     0.0         0.0         0.0         0.0         0.0         0.0         0.0         0.0         0.0         0.0         0.0         0.0         0.0         0.0        0.30E+03
   130  TYR       1.1         12.         13.         1.2        0.16         0.0         0.0         0.0         0.0         0.0         0.0         0.0         2.2         49.         1.3         0.0         0.0         0.0         0.0         0.0         0.0         0.0         0.0         0.0        0.19E+03     0.0         0.0         0.0         0.0         0.0         0.0         0.0         0.0         0.0         0.0         0.0         0.0         0.0         0.0        0.27E+03
   131  PRO       1.1         30.         6.5         2.4        0.25E-01     0.0         0.0         0.0         0.0         0.0         0.0         0.0         1.8        0.58        0.82         5.7         0.0         0.0         0.0         0.0         0.0         0.0         0.0         0.0        0.11E+03     0.0         0.0         0.0         0.0         0.0         0.0         0.0         0.0         0.0         0.0         0.0         0.0         0.0         0.0        0.16E+03
   132  GLY      0.65         1.5         1.0        0.23        0.14         0.0         0.0         0.0         0.0         0.0         0.0         0.0        0.38         0.0         0.0         0.0         0.0         0.0         0.0         0.0         0.0         0.0         0.0         0.0         85.         0.0         0.0         0.0         0.0         0.0         0.0         0.0         0.0         0.0         0.0         0.0         0.0         0.0         0.0         88.    
   133  TYR       1.2         10.         13.         2.7        0.13         0.0         0.0         0.0         0.0         0.0         0.0         0.0         1.5         49.         2.2         0.0         0.0         0.0         0.0         0.0         0.0         0.0         0.0         0.0        0.17E+03     0.0         0.0         0.0         0.0         0.0         0.0         0.0         0.0         0.0         0.0         0.0         0.0         0.0         0.0        0.25E+03
   134  PRO       1.0         29.         6.3         2.5        0.42E-01     0.0         0.0         0.0         0.0         0.0         0.0         0.0         1.4        0.67        0.81         5.7         0.0         0.0         0.0         0.0         0.0         0.0         0.0         0.0        0.11E+03     0.0         0.0         0.0         0.0         0.0         0.0         0.0         0.0         0.0         0.0         0.0         0.0         0.0         0.0        0.16E+03
   135  GLY      0.49         1.6         1.3        0.20        0.91E-01     0.0         0.0         0.0         0.0         0.0         0.0         0.0        0.39         0.0         0.0         0.0         0.0         0.0         0.0         0.0         0.0         0.0         0.0         0.0         87.         0.0         0.0         0.0         0.0         0.0         0.0         0.0         0.0         0.0         0.0         0.0         0.0         0.0         0.0         92.    
   136  THR      0.83         2.1         9.8         1.3         0.0         0.0         0.0         0.0         0.0         0.0         0.0         0.0        0.62         70.         0.0         0.0         0.0         0.0         0.0         0.0         0.0         0.0         0.0         0.0        0.21E+03     0.0         0.0         0.0         0.0         0.0         0.0         0.0         0.0         0.0         0.0         0.0         0.0         0.0         0.0        0.29E+03
   137  TYR       1.2         6.4         12.         1.9         0.0         0.0         0.0         0.0         0.0         0.0         0.0         0.0        0.67         49.        0.64         0.0         0.0         0.0         0.0         0.0         0.0         0.0         0.0         0.0        0.24E+03     0.0         0.0         0.0         0.0         0.0         0.0         0.0         0.0         0.0         0.0         0.0         0.0         0.0         0.0        0.32E+03
   138  GLN      0.86         6.1         11.         1.9        0.51E-01     0.0         0.0         0.0         0.0         0.0         0.0         0.0        0.71         40.         39.         10.         0.0         0.0         0.0         0.0         0.0         0.0         0.0         0.0        0.18E+03     0.0         0.0         0.0         0.0         0.0         0.0         0.0         0.0         0.0         0.0         0.0         0.0         0.0         0.0        0.29E+03
   139  PRO       1.4         29.         6.1         1.2         0.0         0.0         0.0         0.0         0.0         0.0         0.0         0.0         2.5         6.5         3.7        0.95         0.0         0.0         0.0         0.0         0.0         0.0         0.0         0.0        0.12E+03     0.0         0.0         0.0         0.0         0.0         0.0         0.0         0.0         0.0         0.0         0.0         0.0         0.0         0.0        0.18E+03
   140  MET      0.99         8.3         7.1         2.7        0.37         0.0         0.0         0.0         0.0         0.0         0.0         0.0         2.6         47.         32.        0.11         0.0         0.0         0.0         0.0         0.0         0.0         0.0         0.0        0.20E+03     0.0         0.0         0.0         0.0         0.0         0.0         0.0         0.0         0.0         0.0         0.0         0.0         0.0         0.0        0.30E+03
   141  ALA      0.68         4.0         10.        0.94         0.0         0.0         0.0         0.0         0.0         0.0         0.0         0.0        0.70         0.0         0.0         0.0         0.0         0.0         0.0         0.0         0.0         0.0         0.0         0.0        0.25E+03     0.0         0.0         0.0         0.0         0.0         0.0         0.0         0.0         0.0         0.0         0.0         0.0         0.0         0.0        0.26E+03
   142  SER      0.89         2.8         8.8         1.2         0.0         0.0         0.0         0.0         0.0         0.0         0.0         0.0        0.39         42.         0.0         0.0         0.0         0.0         0.0         0.0         0.0         0.0         0.0         0.0        0.17E+03     0.0         0.0         0.0         0.0         0.0         0.0         0.0         0.0         0.0         0.0         0.0         0.0         0.0         0.0        0.23E+03
   143  TYR       1.3         6.2         12.         2.1        0.24E-02     0.0         0.0         0.0         0.0         0.0         0.0         0.0        0.35         49.        0.55         0.0         0.0         0.0         0.0         0.0         0.0         0.0         0.0         0.0        0.24E+03     0.0         0.0         0.0         0.0         0.0         0.0         0.0         0.0         0.0         0.0         0.0         0.0         0.0         0.0        0.31E+03
   144  LEU       2.0         10.         9.9         4.6        0.60         0.0         0.0         0.0         0.0         0.0         0.0         0.0        0.64         42.        0.73E-01     0.0         0.0         0.0         0.0         0.0         0.0         0.0         0.0         0.0        0.19E+03     0.0         0.0         0.0         0.0         0.0         0.0         0.0         0.0         0.0         0.0         0.0         0.0         0.0         0.0        0.26E+03
   145  ASP       1.0         3.3         9.3        0.90        0.78E-01     0.0         0.0         0.0         0.0         0.0         0.0         0.0        0.63         37.         1.9         0.0         0.0         0.0         0.0         0.0         0.0         0.0         0.0         0.0        0.15E+03     0.0         0.0         0.0         0.0         0.0         0.0         0.0         0.0         0.0         0.0         0.0         0.0         0.0         0.0        0.20E+03
   146  VAL      0.88         3.4         8.6         1.7        0.59E-01     0.0         0.0         0.0         0.0         0.0         0.0         0.0        0.42         54.         0.0         0.0         0.0         0.0         0.0         0.0         0.0         0.0         0.0         0.0         35.         0.0         0.0         0.0         0.0         0.0         0.0         0.0         0.0         0.0         0.0         0.0         0.0         0.0         0.0        0.10E+03
   147  SER       1.0         2.5         4.7         1.4        0.57E-01     0.0         0.0         0.0         0.0         0.0         0.0         0.0        0.60         38.         0.0         0.0         0.0         0.0         0.0         0.0         0.0         0.0         0.0         0.0         78.         0.0         0.0         0.0         0.0         0.0         0.0         0.0         0.0         0.0         0.0         0.0         0.0         0.0         0.0        0.13E+03
   148  VAL      0.95         2.0         9.0         1.1        0.57E-01     0.0         0.0         0.0         0.0         0.0         0.0         0.0        0.46        0.20         0.0         0.0         0.0         0.0         0.0         0.0         0.0         0.0         0.0         0.0         17.         0.0         0.0         0.0         0.0         0.0         0.0         0.0         0.0         0.0         0.0         0.0         0.0         0.0         0.0         30.    
   149  VAL      0.97         2.7         9.0         1.6         0.0         0.0         0.0         0.0         0.0         0.0         0.0         0.0        0.18         54.         0.0         0.0         0.0         0.0         0.0         0.0         0.0         0.0         0.0         0.0         33.         0.0         0.0         0.0         0.0         0.0         0.0         0.0         0.0         0.0         0.0         0.0         0.0         0.0         0.0        0.10E+03
   150  GLN      0.78         2.5         8.3         1.3         0.0         0.0         0.0         0.0         0.0         0.0         0.0         0.0        0.93E-01     40.        0.37         10.         0.0         0.0         0.0         0.0         0.0         0.0         0.0         0.0        0.20E+03     0.0         0.0         0.0         0.0         0.0         0.0         0.0         0.0         0.0         0.0         0.0         0.0         0.0         0.0        0.26E+03
   151  THR      0.99         2.6         9.2         1.7         0.0         0.0         0.0         0.0         0.0         0.0         0.0         0.0        0.21        0.98E-01     0.0         0.0         0.0         0.0         0.0         0.0         0.0         0.0         0.0         0.0        0.22E+03     0.0         0.0         0.0         0.0         0.0         0.0         0.0         0.0         0.0         0.0         0.0         0.0         0.0         0.0        0.23E+03
   152  LEU      0.99         6.8         7.3         4.5         0.0         0.0         0.0         0.0         0.0         0.0         0.0         0.0        0.56        0.20        0.99E-01     0.0         0.0         0.0         0.0         0.0         0.0         0.0         0.0         0.0        0.21E+03     0.0         0.0         0.0         0.0         0.0         0.0         0.0         0.0         0.0         0.0         0.0         0.0         0.0         0.0        0.23E+03
   153  GLY      0.92         1.5         1.3        0.21         0.0         0.0         0.0         0.0         0.0         0.0         0.0         0.0        0.56         0.0         0.0         0.0         0.0         0.0         0.0         0.0         0.0         0.0         0.0         0.0        0.15E+03     0.0         0.0         0.0         0.0         0.0         0.0         0.0         0.0         0.0         0.0         0.0         0.0         0.0         0.0        0.16E+03
   154  ALA      0.85         5.8         9.7         1.3         0.0         0.0         0.0         0.0         0.0         0.0         0.0         0.0        0.91         0.0         0.0         0.0         0.0         0.0         0.0         0.0         0.0         0.0         0.0         0.0        0.22E+03     0.0         0.0         0.0         0.0         0.0         0.0         0.0         0.0         0.0         0.0         0.0         0.0         0.0         0.0        0.24E+03
   155  PRO      0.94         25.         5.3        0.94         0.0         0.0         0.0         0.0         0.0         0.0         0.0         0.0         1.3         23.         35.         33.         0.0         0.0         0.0         0.0         0.0         0.0         0.0         0.0         57.         0.0         0.0         0.0         0.0         0.0         0.0         0.0         0.0         0.0         0.0         0.0         0.0         0.0         0.0        0.18E+03
   156  GLY      0.79         1.6        0.74        0.89E-01     0.0         0.0         0.0         0.0         0.0         0.0         0.0         0.0        0.69         0.0         0.0         0.0         0.0         0.0         0.0         0.0         0.0         0.0         0.0         0.0        0.11E+03     0.0         0.0         0.0         0.0         0.0         0.0         0.0         0.0         0.0         0.0         0.0         0.0         0.0         0.0        0.12E+03
   157  GLU      0.89         6.1         9.9        0.57         0.0         0.0         0.0         0.0         0.0         0.0         0.0         0.0        0.90        0.14        0.29         24.         0.0         0.0         0.0         0.0         0.0         0.0         0.0         0.0        0.16E+03     0.0         0.0         0.0         0.0         0.0         0.0         0.0         0.0         0.0         0.0         0.0         0.0         0.0         0.0        0.20E+03
   158  PRO      0.99         29.         8.9         2.8        0.26E-01     0.0         0.0         0.0         0.0         0.0         0.0         0.0         1.2        0.79        0.77         5.9         0.0         0.0         0.0         0.0         0.0         0.0         0.0         0.0        0.13E+03     0.0         0.0         0.0         0.0         0.0         0.0         0.0         0.0         0.0         0.0         0.0         0.0         0.0         0.0        0.18E+03
   159  ARG       1.1         3.3         15.         2.0        0.26E-01     0.0         0.0         0.0         0.0         0.0         0.0         0.0        0.73         35.        0.11E-01    0.95E-01     22.         0.0         0.0         0.0         0.0         0.0         0.0         0.0        0.19E+03     0.0         0.0         0.0         0.0         0.0         0.0         0.0         0.0         0.0         0.0         0.0         0.0         0.0         0.0        0.27E+03
   160  HIS       1.7         4.7         11.         1.1        0.63E-02     0.0         0.0         0.0         0.0         0.0         0.0         0.0        0.61         38.         31.         0.0         0.0         0.0         0.0         0.0         0.0         0.0         0.0         0.0        0.22E+03     0.0         0.0         0.0         0.0         0.0         0.0         0.0         0.0         0.0         0.0         0.0         0.0         0.0         0.0        0.31E+03
   161  ASP       1.1         3.1         11.         1.1        0.79E-01     0.0         0.0         0.0         0.0         0.0         0.0         0.0        0.95         38.         1.6         0.0         0.0         0.0         0.0         0.0         0.0         0.0         0.0         0.0        0.16E+03     0.0         0.0         0.0         0.0         0.0         0.0         0.0         0.0         0.0         0.0         0.0         0.0         0.0         0.0        0.22E+03
   162  SER      0.74         2.2         10.         1.1        0.86E-01     0.0         0.0         0.0         0.0         0.0         0.0         0.0        0.83         42.         0.0         0.0         0.0         0.0         0.0         0.0         0.0         0.0         0.0         0.0        0.12E+03     0.0         0.0         0.0         0.0         0.0         0.0         0.0         0.0         0.0         0.0         0.0         0.0         0.0         0.0        0.18E+03
   163  LEU      0.96         7.1         10.         4.1         0.0         0.0         0.0         0.0         0.0         0.0         0.0         0.0        0.73        0.77E-01    0.65E-01     0.0         0.0         0.0         0.0         0.0         0.0         0.0         0.0         0.0        0.21E+03     0.0         0.0         0.0         0.0         0.0         0.0         0.0         0.0         0.0         0.0         0.0         0.0         0.0         0.0        0.24E+03
   164  LEU       2.5         14.         13.         4.5        0.58         0.0         0.0         0.0         0.0         0.0         0.0         0.0        0.60         42.        0.31         0.0         0.0         0.0         0.0         0.0         0.0         0.0         0.0         0.0        0.15E+03     0.0         0.0         0.0         0.0         0.0         0.0         0.0         0.0         0.0         0.0         0.0         0.0         0.0         0.0        0.23E+03
   165  PRO       1.6         27.         8.1         1.0        0.13         0.0         0.0         0.0         0.0         0.0         0.0         0.0        0.64         6.1         3.5         1.1         0.0         0.0         0.0         0.0         0.0         0.0         0.0         0.0         29.         0.0         0.0         0.0         0.0         0.0         0.0         0.0         0.0         0.0         0.0         0.0         0.0         0.0         0.0         79.    
   166  VAL      0.75         2.3         10.         1.3         0.0         0.0         0.0         0.0         0.0         0.0         0.0         0.0        0.69         58.         0.0         0.0         0.0         0.0         0.0         0.0         0.0         0.0         0.0         0.0         22.         0.0         0.0         0.0         0.0         0.0         0.0         0.0         0.0         0.0         0.0         0.0         0.0         0.0         0.0         96.    
   167  ASP       1.1         3.7         12.         1.1        0.63E-01     0.0         0.0         0.0         0.0         0.0         0.0         0.0         1.2         39.         1.7         0.0         0.0         0.0         0.0         0.0         0.0         0.0         0.0         0.0        0.13E+03     0.0         0.0         0.0         0.0         0.0         0.0         0.0         0.0         0.0         0.0         0.0         0.0         0.0         0.0        0.19E+03
   168  SER      0.85         2.2         11.        0.99        0.63E-01     0.0         0.0         0.0         0.0         0.0         0.0         0.0         1.1         37.         0.0         0.0         0.0         0.0         0.0         0.0         0.0         0.0         0.0         0.0        0.12E+03     0.0         0.0         0.0         0.0         0.0         0.0         0.0         0.0         0.0         0.0         0.0         0.0         0.0         0.0        0.17E+03
   169  TYR       1.3         7.8         13.         3.0        0.83E-01     0.0         0.0         0.0         0.0         0.0         0.0         0.0        0.60         48.        0.98         0.0         0.0         0.0         0.0         0.0         0.0         0.0         0.0         0.0        0.24E+03     0.0         0.0         0.0         0.0         0.0         0.0         0.0         0.0         0.0         0.0         0.0         0.0         0.0         0.0        0.32E+03
   170  GLN      0.94         2.6         12.         1.3         0.0         0.0         0.0         0.0         0.0         0.0         0.0         0.0         1.1         45.        0.29        0.19E-01     0.0         0.0         0.0         0.0         0.0         0.0         0.0         0.0        0.25E+03     0.0         0.0         0.0         0.0         0.0         0.0         0.0         0.0         0.0         0.0         0.0         0.0         0.0         0.0        0.31E+03
   171  SER      0.93         2.7         11.         1.1        0.83E-01     0.0         0.0         0.0         0.0         0.0         0.0         0.0         1.4         42.         0.0         0.0         0.0         0.0         0.0         0.0         0.0         0.0         0.0         0.0        0.18E+03     0.0         0.0         0.0         0.0         0.0         0.0         0.0         0.0         0.0         0.0         0.0         0.0         0.0         0.0        0.24E+03
   172  TRP       3.1         12.         12.         1.5         0.0         0.0         0.0         0.0         0.0         0.0         0.0         0.0        0.79         50.         42.         0.0         0.0         0.0         0.0         0.0         0.0         0.0         0.0         0.0        0.22E+03     0.0         0.0         0.0         0.0         0.0         0.0         0.0         0.0         0.0         0.0         0.0         0.0         0.0         0.0        0.34E+03
   173  ALA      0.87         4.0         11.         1.2         0.0         0.0         0.0         0.0         0.0         0.0         0.0         0.0        0.87         0.0         0.0         0.0         0.0         0.0         0.0         0.0         0.0         0.0         0.0         0.0        0.26E+03     0.0         0.0         0.0         0.0         0.0         0.0         0.0         0.0         0.0         0.0         0.0         0.0         0.0         0.0        0.28E+03
   174  LEU       1.8         13.         12.         4.4        0.58         0.0         0.0         0.0         0.0         0.0         0.0         0.0        0.98         42.        0.30E-01     0.0         0.0         0.0         0.0         0.0         0.0         0.0         0.0         0.0        0.21E+03     0.0         0.0         0.0         0.0         0.0         0.0         0.0         0.0         0.0         0.0         0.0         0.0         0.0         0.0        0.29E+03
   175  ALA      0.91         3.2         9.5         1.1        0.13         0.0         0.0         0.0         0.0         0.0         0.0         0.0        0.98         0.0         0.0         0.0         0.0         0.0         0.0         0.0         0.0         0.0         0.0         0.0        0.24E+03     0.0         0.0         0.0         0.0         0.0         0.0         0.0         0.0         0.0         0.0         0.0         0.0         0.0         0.0        0.26E+03
   176  GLY      0.86         1.6         0.0        0.24         0.0         0.0         0.0         0.0         0.0         0.0         0.0         0.0         1.6         0.0         0.0         0.0         0.0         0.0         0.0         0.0         0.0         0.0         0.0         0.0        0.12E+03     0.0         0.0         0.0         0.0         0.0         0.0         0.0         0.0         0.0         0.0         0.0         0.0         0.0         0.0        0.12E+03
   177  GLY      0.99         1.8         1.3        0.39E-01     0.0         0.0         0.0         0.0         0.0         0.0         0.0         0.0         1.2         0.0         0.0         0.0         0.0         0.0         0.0         0.0         0.0         0.0         0.0         0.0         98.         0.0         0.0         0.0         0.0         0.0         0.0         0.0         0.0         0.0         0.0         0.0         0.0         0.0         0.0        0.10E+03
   178  TRP       3.1         13.         15.         2.3        0.67E-01     0.0         0.0         0.0         0.0         0.0         0.0         0.0         1.1         50.         41.         0.0         0.0         0.0         0.0         0.0         0.0         0.0         0.0         0.0        0.16E+03     0.0         0.0         0.0         0.0         0.0         0.0         0.0         0.0         0.0         0.0         0.0         0.0         0.0         0.0        0.29E+03
   179  ASN       1.2         3.9         13.        0.93        0.67E-01     0.0         0.0         0.0         0.0         0.0         0.0         0.0         2.0        0.32         15.         0.0         0.0         0.0         0.0         0.0         0.0         0.0         0.0         0.0        0.21E+03     0.0         0.0         0.0         0.0         0.0         0.0         0.0         0.0         0.0         0.0         0.0         0.0         0.0         0.0        0.25E+03
   180  SER       1.3         2.9         15.        0.73        0.84E-01     0.0         0.0         0.0         0.0         0.0         0.0         0.0         2.3         42.         0.0         0.0         0.0         0.0         0.0         0.0         0.0         0.0         0.0         0.0        0.14E+03     0.0         0.0         0.0         0.0         0.0         0.0         0.0         0.0         0.0         0.0         0.0         0.0         0.0         0.0        0.21E+03
   181  GLN       1.6         5.6         15.         1.2        0.84E-01     0.0         0.0         0.0         0.0         0.0         0.0         0.0         2.2        0.56         38.        0.12         0.0         0.0         0.0         0.0         0.0         0.0         0.0         0.0        0.25E+03     0.0         0.0         0.0         0.0         0.0         0.0         0.0         0.0         0.0         0.0         0.0         0.0         0.0         0.0        0.31E+03
   182  MET       1.8         6.6         16.        0.54        0.21         0.0         0.0         0.0         0.0         0.0         0.0         0.0         2.9         40.         33.         30.         0.0         0.0         0.0         0.0         0.0         0.0         0.0         0.0        0.19E+03     0.0         0.0         0.0         0.0         0.0         0.0         0.0         0.0         0.0         0.0         0.0         0.0         0.0         0.0        0.32E+03
   183  CYS       2.3         8.1         14.         1.4        0.21         0.0         0.0         0.0         0.0         0.0         0.0         0.0         2.6         4.7         0.0         0.0         0.0         0.0         0.0         0.0         0.0         0.0         0.0         0.0         36.         0.0         0.0         0.0         0.0         0.0         0.0         0.0         0.0         0.0         0.0         0.0         0.0         0.0         0.0         69.    
   184  CYS       1.6         3.4         13.         1.4         0.0         0.0         0.0         0.0         0.0         0.0         0.0         0.0         1.5         42.         0.0         0.0         0.0         0.0         0.0         0.0         0.0         0.0         0.0         0.0         40.         0.0         0.0         0.0         0.0         0.0         0.0         0.0         0.0         0.0         0.0         0.0         0.0         0.0         0.0        0.10E+03
   185  GLN       1.8         3.4         10.         1.2         0.0         0.0         0.0         0.0         0.0         0.0         0.0         0.0         1.2         38.         38.         10.         0.0         0.0         0.0         0.0         0.0         0.0         0.0         0.0        0.20E+03     0.0         0.0         0.0         0.0         0.0         0.0         0.0         0.0         0.0         0.0         0.0         0.0         0.0         0.0        0.31E+03
   186  GLY       1.8         2.9         1.9        0.20         0.0         0.0         0.0         0.0         0.0         0.0         0.0         0.0         1.1         0.0         0.0         0.0         0.0         0.0         0.0         0.0         0.0         0.0         0.0         0.0        0.14E+03     0.0         0.0         0.0         0.0         0.0         0.0         0.0         0.0         0.0         0.0         0.0         0.0         0.0         0.0        0.15E+03
   187  GLU       2.0         3.9         12.         1.3         0.0         0.0         0.0         0.0         0.0         0.0         0.0         0.0        0.60        0.18        0.27         24.         0.0         0.0         0.0         0.0         0.0         0.0         0.0         0.0        0.22E+03     0.0         0.0         0.0         0.0         0.0         0.0         0.0         0.0         0.0         0.0         0.0         0.0         0.0         0.0        0.26E+03
   188  GLN       2.2         4.5         9.9         1.6         0.0         0.0         0.0         0.0         0.0         0.0         0.0         0.0        0.28        0.37E-01    0.31         9.7         0.0         0.0         0.0         0.0         0.0         0.0         0.0         0.0        0.24E+03     0.0         0.0         0.0         0.0         0.0         0.0         0.0         0.0         0.0         0.0         0.0         0.0         0.0         0.0        0.26E+03
   189  ASN       2.1         6.7         9.6         2.1         0.0         0.0         0.0         0.0         0.0         0.0         0.0         0.0        0.20         44.         1.2         0.0         0.0         0.0         0.0         0.0         0.0         0.0         0.0         0.0        0.19E+03     0.0         0.0         0.0         0.0         0.0         0.0         0.0         0.0         0.0         0.0         0.0         0.0         0.0         0.0        0.26E+03
   190  PRO       2.4         31.         6.5         1.0         0.0         0.0         0.0         0.0         0.0         0.0         0.0         0.0         1.5         23.         35.         33.         0.0         0.0         0.0         0.0         0.0         0.0         0.0         0.0         36.         0.0         0.0         0.0         0.0         0.0         0.0         0.0         0.0         0.0         0.0         0.0         0.0         0.0         0.0        0.17E+03
   191  PRO       2.6         26.         6.0         1.0         0.0         0.0         0.0         0.0         0.0         0.0         0.0         0.0         1.4         23.         35.         34.         0.0         0.0         0.0         0.0         0.0         0.0         0.0         0.0         29.         0.0         0.0         0.0         0.0         0.0         0.0         0.0         0.0         0.0         0.0         0.0         0.0         0.0         0.0        0.16E+03
   192  GLY       2.3         7.1         1.4        0.43         0.0         0.0         0.0         0.0         0.0         0.0         0.0         0.0        0.29         0.0         0.0         0.0         0.0         0.0         0.0         0.0         0.0         0.0         0.0         0.0        0.10E+03     0.0         0.0         0.0         0.0         0.0         0.0         0.0         0.0         0.0         0.0         0.0         0.0         0.0         0.0        0.11E+03
   193  PRO       2.9         30.         8.4        0.50         0.0         0.0         0.0         0.0         0.0         0.0         0.0         0.0        0.44         5.2         2.9         1.4         0.0         0.0         0.0         0.0         0.0         0.0         0.0         0.0         54.         0.0         0.0         0.0         0.0         0.0         0.0         0.0         0.0         0.0         0.0         0.0         0.0         0.0         0.0        0.11E+03
   194  PHE       2.9         11.         11.         2.3        0.17         0.0         0.0         0.0         0.0         0.0         0.0         0.0        0.37         50.         51.         0.0         0.0         0.0         0.0         0.0         0.0         0.0         0.0         0.0        0.20E+03     0.0         0.0         0.0         0.0         0.0         0.0         0.0         0.0         0.0         0.0         0.0         0.0         0.0         0.0        0.33E+03
   195  TRP       4.7         14.         13.         1.5         0.0         0.0         0.0         0.0         0.0         0.0         0.0         0.0        0.89         2.7        0.73         0.0         0.0         0.0         0.0         0.0         0.0         0.0         0.0         0.0        0.22E+03     0.0         0.0         0.0         0.0         0.0         0.0         0.0         0.0         0.0         0.0         0.0         0.0         0.0         0.0        0.26E+03
   196  LYS       2.6         5.3         12.         1.4        0.17         0.0         0.0         0.0         0.0         0.0         0.0         0.0         1.4         42.         50.         1.5         25.         0.0         0.0         0.0         0.0         0.0         0.0         0.0        0.24E+03     0.0         0.0         0.0         0.0         0.0         0.0         0.0         0.0         0.0         0.0         0.0         0.0         0.0         0.0        0.38E+03
   197  ALA       2.6         4.7         13.         1.3         0.0         0.0         0.0         0.0         0.0         0.0         0.0         0.0         1.2         0.0         0.0         0.0         0.0         0.0         0.0         0.0         0.0         0.0         0.0         0.0        0.28E+03     0.0         0.0         0.0         0.0         0.0         0.0         0.0         0.0         0.0         0.0         0.0         0.0         0.0         0.0        0.30E+03
   198  ALA       2.8         4.9         13.         1.3         0.0         0.0         0.0         0.0         0.0         0.0         0.0         0.0         1.1         0.0         0.0         0.0         0.0         0.0         0.0         0.0         0.0         0.0         0.0         0.0        0.28E+03     0.0         0.0         0.0         0.0         0.0         0.0         0.0         0.0         0.0         0.0         0.0         0.0         0.0         0.0        0.31E+03
   199  PHE       3.1         10.         14.         2.9         0.0         0.0         0.0         0.0         0.0         0.0         0.0         0.0         1.5        0.20E-01     51.         0.0         0.0         0.0         0.0         0.0         0.0         0.0         0.0         0.0        0.26E+03     0.0         0.0         0.0         0.0         0.0         0.0         0.0         0.0         0.0         0.0         0.0         0.0         0.0         0.0        0.34E+03
   200  ALA       2.4         4.7         14.        0.96        0.38E-01     0.0         0.0         0.0         0.0         0.0         0.0         0.0         1.6         0.0         0.0         0.0         0.0         0.0         0.0         0.0         0.0         0.0         0.0         0.0        0.28E+03     0.0         0.0         0.0         0.0         0.0         0.0         0.0         0.0         0.0         0.0         0.0         0.0         0.0         0.0        0.31E+03
   201  ASP       2.3         5.0         14.         1.7        0.38E-01     0.0         0.0         0.0         0.0         0.0         0.0         0.0         1.1         1.5         4.6         0.0         0.0         0.0         0.0         0.0         0.0         0.0         0.0         0.0        0.24E+03     0.0         0.0         0.0         0.0         0.0         0.0         0.0         0.0         0.0         0.0         0.0         0.0         0.0         0.0        0.27E+03
   202  SER       2.1         4.1         12.         1.2         0.0         0.0         0.0         0.0         0.0         0.0         0.0         0.0         1.2        0.72         0.0         0.0         0.0         0.0         0.0         0.0         0.0         0.0         0.0         0.0        0.17E+03     0.0         0.0         0.0         0.0         0.0         0.0         0.0         0.0         0.0         0.0         0.0         0.0         0.0         0.0        0.19E+03
   203  SER       2.1         4.7         9.7        0.99         0.0         0.0         0.0         0.0         0.0         0.0         0.0         0.0         1.7        0.82         0.0         0.0         0.0         0.0         0.0         0.0         0.0         0.0         0.0         0.0        0.15E+03     0.0         0.0         0.0         0.0         0.0         0.0         0.0         0.0         0.0         0.0         0.0         0.0         0.0         0.0        0.17E+03
   204  GLY       1.9         3.1         2.3        0.29        0.64E-02     0.0         0.0         0.0         0.0         0.0         0.0         0.0         1.1         0.0         0.0         0.0         0.0         0.0         0.0         0.0         0.0         0.0         0.0         0.0        0.13E+03     0.0         0.0         0.0         0.0         0.0         0.0         0.0         0.0         0.0         0.0         0.0         0.0         0.0         0.0        0.13E+03
   205  GLN       2.4         7.2         15.         1.7        0.64E-02     0.0         0.0         0.0         0.0         0.0         0.0         0.0         2.8         3.5         34.         2.5         0.0         0.0         0.0         0.0         0.0         0.0         0.0         0.0        0.24E+03     0.0         0.0         0.0         0.0         0.0         0.0         0.0         0.0         0.0         0.0         0.0         0.0         0.0         0.0        0.31E+03
   206  HIS       2.4         11.         15.         2.5         0.0         0.0         0.0         0.0         0.0         0.0         0.0         0.0         2.9         35.         31.         0.0         0.0         0.0         0.0         0.0         0.0         0.0         0.0         0.0        0.16E+03     0.0         0.0         0.0         0.0         0.0         0.0         0.0         0.0         0.0         0.0         0.0         0.0         0.0         0.0        0.26E+03
   207  PRO      0.74         27.         7.5         1.5         0.0         0.0         0.0         0.0         0.0         0.0         0.0         0.0         2.8         23.         35.         33.         0.0         0.0         0.0         0.0         0.0         0.0         0.0         0.0         33.         0.0         0.0         0.0         0.0         0.0         0.0         0.0         0.0         0.0         0.0         0.0         0.0         0.0         0.0        0.16E+03
   208  PRO       2.1         25.         8.2        0.47         0.0         0.0         0.0         0.0         0.0         0.0         0.0         0.0         2.7         5.8         3.3         1.2         0.0         0.0         0.0         0.0         0.0         0.0         0.0         0.0         32.         0.0         0.0         0.0         0.0         0.0         0.0         0.0         0.0         0.0         0.0         0.0         0.0         0.0         0.0         81.    
   209  ASP       1.8         6.1         14.        0.84         0.0         0.0         0.0         0.0         0.0         0.0         0.0         0.0        0.95        0.69E-01     2.8         0.0         0.0         0.0         0.0         0.0         0.0         0.0         0.0         0.0        0.15E+03     0.0         0.0         0.0         0.0         0.0         0.0         0.0         0.0         0.0         0.0         0.0         0.0         0.0         0.0        0.18E+03
   210  ALA       2.0         6.6         12.        0.89         0.0         0.0         0.0         0.0         0.0         0.0         0.0         0.0         2.3         0.0         0.0         0.0         0.0         0.0         0.0         0.0         0.0         0.0         0.0         0.0        0.23E+03     0.0         0.0         0.0         0.0         0.0         0.0         0.0         0.0         0.0         0.0         0.0         0.0         0.0         0.0        0.25E+03
   211  CYS       2.9         5.7         15.         1.6         0.0         0.0         0.0         0.0         0.0         0.0         0.0         0.0         1.9         42.         0.0         0.0         0.0         0.0         0.0         0.0         0.0         0.0         0.0         0.0         80.         0.0         0.0         0.0         0.0         0.0         0.0         0.0         0.0         0.0         0.0         0.0         0.0         0.0         0.0        0.15E+03
   212  ALA       2.9         4.7         11.         1.4         0.0         0.0         0.0         0.0         0.0         0.0         0.0         0.0         2.5         0.0         0.0         0.0         0.0         0.0         0.0         0.0         0.0         0.0         0.0         0.0        0.24E+03     0.0         0.0         0.0         0.0         0.0         0.0         0.0         0.0         0.0         0.0         0.0         0.0         0.0         0.0        0.26E+03
   213  PHE       4.7         14.         11.         4.1         0.0         0.0         0.0         0.0         0.0         0.0         0.0         0.0         3.3         2.6         2.1         0.0         0.0         0.0         0.0         0.0         0.0         0.0         0.0         0.0        0.23E+03     0.0         0.0         0.0         0.0         0.0         0.0         0.0         0.0         0.0         0.0         0.0         0.0         0.0         0.0        0.27E+03
   214  ARG       5.2         12.         11.         3.6         0.0         0.0         0.0         0.0         0.0         0.0         0.0         0.0         2.6         3.3         3.1         1.2         44.         0.0         0.0         0.0         0.0         0.0         0.0         0.0        0.22E+03     0.0         0.0         0.0         0.0         0.0         0.0         0.0         0.0         0.0         0.0         0.0         0.0         0.0         0.0        0.31E+03
   215  ARG       6.7         17.         8.4         4.2        0.31         0.0         0.0         0.0         0.0         0.0         0.0         0.0         3.0         31.         4.4         5.1         28.         0.0         0.0         0.0         0.0         0.0         0.0         0.0        0.23E+03     0.0         0.0         0.0         0.0         0.0         0.0         0.0         0.0         0.0         0.0         0.0         0.0         0.0         0.0        0.34E+03
   216  GLY       3.1         11.         2.7        0.91        0.64         0.0         0.0         0.0         47.         54.         0.0         0.0         4.2         0.0         0.0         0.0         0.0         0.0         0.0         0.0         0.0         0.0         3.1         0.0        0.26E+03     0.0         0.0         0.0         0.0         0.0         0.0         0.0         0.0         0.0         0.0         0.0         0.0         0.0         0.0        0.39E+03
   217  ARG       1.9         16.         20.         4.1        0.86         0.0         0.0         0.0         21.         31.         0.0         0.0         4.4        0.56         2.3         33.         2.6         0.0         0.0         0.0         0.0         0.0         3.2         0.0         49.         0.0         0.0         0.0         0.0         0.0         0.0         0.0         0.0         0.0         0.0         0.0         0.0         0.0         0.0        0.19E+03
   218  LYS       1.2         14.         9.3         6.2        0.79         0.0         0.0         0.0         10.         15.         0.0         0.0         3.4         25.         50.        0.18         27.         0.0         0.0         0.0         0.0         0.0         17.         0.0         12.         0.0         0.0         0.0         0.0         0.0         0.0         0.0         0.0         0.0         0.0         0.0         0.0         0.0         0.0        0.19E+03
   219  LYS       1.4         11.         5.7         3.2         0.0         0.0         0.0         0.0         4.3         10.         0.0         0.0         5.5         32.        0.23        0.35         23.         0.0         0.0         0.0         0.0         0.0         22.         0.0         22.         1.8         0.0         0.0         0.0         0.0         0.0         0.0         0.0         0.0         0.0         0.0         0.0         0.0         0.0        0.14E+03
   220  ARG       2.8         20.         16.         2.9         0.0         0.0         0.0         0.0         10.         5.6         0.0         0.0         6.8         44.         8.3         47.         38.         0.0         0.0         0.0         0.0         0.0         11.         0.0         48.         0.0         0.0         0.0         0.0         0.0         0.0         0.0         0.0         0.0         0.0         0.0         0.0         0.0         0.0        0.26E+03
   221  ILE       1.6         10.         12.         1.9         0.0         0.0         0.0         0.0         8.7         9.9         0.0         0.0         2.8         75.         51.         0.0         0.0         0.0         0.0         0.0         0.0         0.0         5.1         0.0         14.         0.0         0.0         0.0         0.0         0.0         0.0         0.0         0.0         0.0         0.0         0.0         0.0         0.0         0.0        0.19E+03
   222  PRO       1.4         26.         5.1         3.1         0.0         0.0         0.0         0.0         8.9         11.         0.0         0.0         1.3         2.6         36.         31.         0.0         0.0         0.0         0.0         0.0         0.0         4.9         0.0         8.7        0.27         0.0         0.0         0.0         0.0         0.0         0.0         0.0         0.0         0.0         0.0         0.0         0.0         0.0        0.14E+03
   223  TYR       3.6         24.         7.7         6.0         0.0         0.0         0.0         0.0         14.         7.4         0.0         0.0         3.4         33.         1.4         0.0         0.0         0.0         0.0         0.0         0.0         0.0         7.7         0.0         20.         1.2         0.0         0.0         0.0         0.0         0.0         0.0         0.0         0.0         0.0         0.0         0.0         0.0         0.0        0.13E+03
   224  SER       1.0         4.2         11.         1.7        0.34         0.0         0.0         0.0         7.2         5.0         0.0         0.0         2.4         43.         0.0         0.0         0.0         0.0         0.0         0.0         0.0         0.0         8.5         0.0         9.8         4.5         0.0         0.0         0.0         0.0         0.0         0.0         0.0         0.0         0.0         0.0         0.0         0.0         0.0         98.    
   225  LYS       2.1         12.         5.7         2.4         0.0         0.0         0.0         0.0         4.8         7.8         0.0         0.0        0.89         27.         50.         3.7         21.         0.0         0.0         0.0         0.0         0.0         10.         0.0         6.2         0.0         0.0         0.0         0.0         0.0         0.0         0.0         0.0         0.0         0.0         0.0         0.0         0.0         0.0        0.15E+03
   226  GLY      0.95         4.3        0.11         3.4         0.0         0.0         0.0         0.0         6.1         10.         0.0         0.0        0.92         0.0         0.0         0.0         0.0         0.0         0.0         0.0         0.0         0.0         22.         0.0         7.8         0.0         0.0         0.0         0.0         0.0         0.0         0.0         0.0         0.0         0.0         0.0         0.0         0.0         0.0         56.    
   227  GLN       3.1         17.         6.0         6.7        0.70         0.0         0.0         0.0         8.1         8.0         0.0         0.0        0.50         6.2         17.         3.2         0.0         0.0         0.0         0.0         0.0         0.0         24.         0.0         13.         9.9         0.0         0.0         0.0         0.0         0.0         0.0         0.0         0.0         0.0         0.0         0.0         0.0         0.0        0.12E+03
   228  LEU       1.2         11.         6.4         5.9         0.0         0.0         0.0         0.0         7.6         13.         0.0         0.0         1.1         5.9         37.         0.0         0.0         0.0         0.0         0.0         0.0         0.0         4.2         0.0         9.3         8.6         0.0         0.0         0.0         0.0         0.0         0.0         0.0         0.0         0.0         0.0         0.0         0.0         0.0        0.11E+03
   229  ARG       1.0         7.1         4.5         1.2         0.0         0.0         0.0         0.0         5.2         6.6         0.0         0.0         2.0        0.95E-01    0.55         34.         29.         0.0         0.0         0.0         0.0         0.0         4.3         0.0         7.1         2.2         0.0         0.0         0.0         0.0         0.0         0.0         0.0         0.0         0.0         0.0         0.0         0.0         0.0        0.10E+03
   230  GLU       1.1         9.0         5.8         3.7         0.0         0.0         0.0         0.0         7.5         12.         0.0         0.0         3.4         44.         30.         3.8         0.0         0.0         0.0         0.0         0.0         0.0         6.1         0.0         6.3         8.6         0.0         0.0         0.0         0.0         0.0         0.0         0.0         0.0         0.0         0.0         0.0         0.0         0.0        0.14E+03
   231  LEU       1.6         13.         4.6         5.1         0.0         0.0         0.0         0.0         10.         12.         0.0         0.0         4.2         36.         39.         0.0         0.0         0.0         0.0         0.0         0.0         0.0         8.8         0.0         12.         20.         0.0         0.0         0.0         0.0         0.0         0.0         0.0         0.0         0.0         0.0         0.0         0.0         0.0        0.17E+03
   232  GLU       1.2         11.         6.5         2.6        0.39E-01     0.0         0.0         0.0         8.7         12.         0.0         0.0         3.0         30.         5.7         1.0         0.0         0.0         0.0         0.0         0.0         0.0         34.         0.0         9.0         9.6         0.0         0.0         0.0         0.0         0.0         0.0         0.0         0.0         0.0         0.0         0.0         0.0         0.0        0.13E+03
   233  ARG       2.4         13.         4.8         4.7         1.9         0.0         0.0         0.0         8.6         10.         0.0         0.0         3.2         27.         18.         37.         1.8         0.0         0.0         0.0         0.0         0.0         38.         0.0         9.2         5.3         0.0         0.0         0.0         0.0         0.0         0.0         0.0         0.0         0.0         0.0         0.0         0.0         0.0        0.18E+03
   234  GLU       1.9         12.         5.4         5.5        0.49         0.0         0.0         0.0         12.         17.         0.0         0.0         2.2         32.         30.         2.4         0.0         0.0         0.0         0.0         0.0         0.0         7.7         0.0         5.9         15.         0.0         0.0         0.0         0.0         0.0         0.0         0.0         0.0         0.0         0.0         0.0         0.0         0.0        0.15E+03
   235  TYR       1.5         11.         7.1         2.7        0.44         0.0         0.0         0.0         6.4         12.         0.0         0.0         1.5         8.1        0.28         0.0         0.0         0.0         0.0         0.0         0.0         0.0         3.1         0.0         10.         6.6         0.0         0.0         0.0         0.0         0.0         0.0         0.0         0.0         0.0         0.0         0.0         0.0         0.0         71.    
   236  ALA       1.0         9.1         4.9         1.0        0.39E-01     0.0         0.0         0.0         4.7         9.4         0.0         0.0         3.7         0.0         0.0         0.0         0.0         0.0         0.0         0.0         0.0         0.0         1.7         0.0         4.7         3.1         0.0         0.0         0.0         0.0         0.0         0.0         0.0         0.0         0.0         0.0         0.0         0.0         0.0         43.    
   237  ALA      0.96         6.9         5.7         1.2        0.10         0.0         0.0         0.0         4.4         3.1         0.0         0.0         3.6         0.0         0.0         0.0         0.0         0.0         0.0         0.0         0.0         0.0         2.8         0.0         25.         0.0         0.0         0.0         0.0         0.0         0.0         0.0         0.0         0.0         0.0         0.0         0.0         0.0         0.0         54.    
   238  ASN       1.2         5.8         4.7         8.3        0.44         0.0         0.0         0.0         6.2         16.         0.0         0.0         5.1         1.8         1.1         0.0         0.0         0.0         0.0         0.0         0.0         0.0         8.9         0.0        0.13E+03     0.0         0.0         0.0         0.0         0.0         0.0         0.0         0.0         0.0         0.0         0.0         0.0         0.0         0.0        0.19E+03
   239  LYS       1.7         10.         6.9         2.9         0.0         0.0         0.0         0.0         13.         12.         0.0         0.0         8.3         30.         1.0         27.         25.         0.0         0.0         0.0         0.0         0.0         9.4         0.0         53.         0.0         0.0         0.0         0.0         0.0         0.0         0.0         0.0         0.0         0.0         0.0         0.0         0.0         0.0        0.20E+03
   240  PHE       1.1         11.         11.         2.9        0.19         0.0         0.0         0.0         5.1         8.8         0.0         0.0         8.3         12.         51.         0.0         0.0         0.0         0.0         0.0         0.0         0.0         13.         0.0         14.         7.0         0.0         0.0         0.0         0.0         0.0         0.0         0.0         0.0         0.0         0.0         0.0         0.0         0.0        0.15E+03
   241  ILE       4.8         14.         12.         3.3         1.5         0.0         0.0         0.0         6.9         11.         0.0         0.0         5.5         92.         39.         0.0         0.0         0.0         0.0         0.0         0.0         0.0         18.         0.0         9.7         41.         0.0         0.0         0.0         0.0         0.0         0.0         0.0         0.0         0.0         0.0         0.0         0.0         0.0        0.26E+03
   242  THR       2.0         5.3         4.3         1.8        0.91         0.0         0.0         0.0         3.9         6.2         0.0         0.0         2.8         57.         0.0         0.0         0.0         0.0         0.0         0.0         0.0         0.0         16.         0.0         8.8         9.4         0.0         0.0         0.0         0.0         0.0         0.0         0.0         0.0         0.0         0.0         0.0         0.0         0.0        0.12E+03
   243  LYS      0.60         4.0         4.8        0.13        0.24         0.0         0.0         0.0         3.8         4.5         0.0         0.0         1.3         1.7         38.         23.        0.78         0.0         0.0         0.0         0.0         0.0         7.4         0.0         5.4         2.0         0.0         0.0         0.0         0.0         0.0         0.0         0.0         0.0         0.0         0.0         0.0         0.0         0.0         98.    
   244  ASP       1.3         7.0         5.3         1.1         0.0         0.0         0.0         0.0         1.9         5.5         0.0         0.0         1.8         30.         3.4         0.0         0.0         0.0         0.0         0.0         0.0         0.0         9.9         0.0         4.2         5.4         0.0         0.0         0.0         0.0         0.0         0.0         0.0         0.0         0.0         0.0         0.0         0.0         0.0         77.    
   245  LYS       2.4         9.8         5.1         1.9         1.1         0.0         0.0         0.0         6.2         6.7         0.0         0.0         2.1         2.1         53.         2.4         2.8         0.0         0.0         0.0         0.0         0.0         6.1         0.0         7.5         17.         0.0         0.0         0.0         0.0         0.0         0.0         0.0         0.0         0.0         0.0         0.0         0.0         0.0        0.13E+03
   246  ARG       1.3         7.5         6.1         2.2        0.70         0.0         0.0         0.0         6.4         11.         0.0         0.0        0.95         2.7         4.3         3.7         23.         0.0         0.0         0.0         0.0         0.0         5.6         0.0         8.5         18.         0.0         0.0         0.0         0.0         0.0         0.0         0.0         0.0         0.0         0.0         0.0         0.0         0.0        0.10E+03
   247  ARG      0.86         5.7         5.2        0.81        0.37         0.0         0.0         0.0         3.0         7.5         0.0         0.0         1.5         1.2        0.65E-01    0.14         28.         0.0         0.0         0.0         0.0         0.0         6.4         0.0         4.5         6.4         0.0         0.0         0.0         0.0         0.0         0.0         0.0         0.0         0.0         0.0         0.0         0.0         0.0         71.    
   248  LYS      0.46         3.6         5.1         1.0         0.0         0.0         0.0         0.0         4.7         7.1         0.0         0.0         1.2        0.12        0.61         27.        0.17E-01     0.0         0.0         0.0         0.0         0.0         1.3         0.0         5.2         5.1         0.0         0.0         0.0         0.0         0.0         0.0         0.0         0.0         0.0         0.0         0.0         0.0         0.0         62.    
   249  ILE       1.4         7.0         2.9         5.4         1.2         0.0         0.0         0.0         6.6         13.         0.0         0.0         1.7         2.0        0.31E-01     0.0         0.0         0.0         0.0         0.0         0.0         0.0         3.3         0.0         13.         8.8         0.0         0.0         0.0         0.0         0.0         0.0         0.0         0.0         0.0         0.0         0.0         0.0         0.0         67.    
   250  SER       1.2         4.6         6.6         3.4        0.83         0.0         0.0         0.0         7.4         11.         0.0         0.0         2.6         45.         0.0         0.0         0.0         0.0         0.0         0.0         0.0         0.0         1.5         0.0         9.2         5.3         0.0         0.0         0.0         0.0         0.0         0.0         0.0         0.0         0.0         0.0         0.0         0.0         0.0         99.    
   251  ALA       1.2         5.4         4.5         1.7        0.14         0.0         0.0         0.0         3.4         9.1         0.0         0.0         1.8         0.0         0.0         0.0         0.0         0.0         0.0         0.0         0.0         0.0         1.8         0.0         13.         0.0         0.0         0.0         0.0         0.0         0.0         0.0         0.0         0.0         0.0         0.0         0.0         0.0         0.0         42.    
   252  ALA       2.0         11.         4.9         1.9         0.0         0.0         0.0         0.0         5.4         9.0         0.0         0.0         1.5         0.0         0.0         0.0         0.0         0.0         0.0         0.0         0.0         0.0         2.7         0.0         14.         3.8         0.0         0.0         0.0         0.0         0.0         0.0         0.0         0.0         0.0         0.0         0.0         0.0         0.0         56.    
   253  THR      0.98         12.         9.7         2.2         1.0         0.0         0.0         0.0         8.7         12.         0.0         0.0         2.4        0.62         0.0         0.0         0.0         0.0         0.0         0.0         0.0         0.0         7.1         0.0         20.         9.1         0.0         0.0         0.0         0.0         0.0         0.0         0.0         0.0         0.0         0.0         0.0         0.0         0.0         86.    
   254  SER       1.8         7.7         20.         2.0        0.69         0.0         0.0         0.0         4.3         5.7         0.0         0.0         1.9        0.30         0.0         0.0         0.0         0.0         0.0         0.0         0.0         0.0         3.6         0.0         21.         0.0         0.0         0.0         0.0         0.0         0.0         0.0         0.0         0.0         0.0         0.0         0.0         0.0         0.0         69.    
   255  LEU       2.7         12.         4.5         6.2         0.0         0.0         0.0         0.0         7.6         7.6         0.0         0.0        0.91         2.5        0.72E-02     0.0         0.0         0.0         0.0         0.0         0.0         0.0         11.         0.0         44.         7.5         0.0         0.0         0.0         0.0         0.0         0.0         0.0         0.0         0.0         0.0         0.0         0.0         0.0        0.11E+03
   256  SER       2.3         7.4         17.        0.99        0.23         0.0         0.0         0.0         2.8         5.4         0.0         0.0         1.8         40.         0.0         0.0         0.0         0.0         0.0         0.0         0.0         0.0         12.         0.0         62.         1.4         0.0         0.0         0.0         0.0         0.0         0.0         0.0         0.0         0.0         0.0         0.0         0.0         0.0        0.15E+03
   257  GLU       2.0         11.         14.         4.0        0.75E-01     0.0         0.0         0.0         6.7         11.         0.0         0.0         1.1        0.27E-02     2.3         3.7         0.0         0.0         0.0         0.0         0.0         0.0         9.0         0.0         40.         12.         0.0         0.0         0.0         0.0         0.0         0.0         0.0         0.0         0.0         0.0         0.0         0.0         0.0        0.12E+03
   258  ARG       1.7         8.1         5.2         1.9        0.23         0.0         0.0         0.0         4.0         6.2         0.0         0.0        0.54        0.16        0.93E-01    0.19         23.         0.0         0.0         0.0         0.0         0.0         4.4         0.0         10.         1.2         0.0         0.0         0.0         0.0         0.0         0.0         0.0         0.0         0.0         0.0         0.0         0.0         0.0         67.    
   259  GLN       1.4         9.6         5.7         2.3        0.65         0.0         0.0         0.0         5.2         4.9         0.0         0.0        0.84         1.6         1.2        0.64         0.0         0.0         0.0         0.0         0.0         0.0         6.7         0.0         3.3         3.5         0.0         0.0         0.0         0.0         0.0         0.0         0.0         0.0         0.0         0.0         0.0         0.0         0.0         47.    
   260  ILE       1.5         11.         5.2         7.5        0.60         0.0         0.0         0.0         6.7         10.         0.0         0.0         1.8         55.         32.         0.0         0.0         0.0         0.0         0.0         0.0         0.0         4.6         0.0         4.3         1.5         0.0         0.0         0.0         0.0         0.0         0.0         0.0         0.0         0.0         0.0         0.0         0.0         0.0        0.14E+03
   261  THR      0.97         7.7         4.4         3.1        0.50         0.0         0.0         0.0         3.6         6.3         0.0         0.0         1.8         3.2         0.0         0.0         0.0         0.0         0.0         0.0         0.0         0.0         10.         0.0         6.1         6.6         0.0         0.0         0.0         0.0         0.0         0.0         0.0         0.0         0.0         0.0         0.0         0.0         0.0         54.    
   262  ILE       1.3         4.6         5.4         1.7         0.0         0.0         0.0         0.0         4.6         5.5         0.0         0.0         2.8        0.33         1.3         0.0         0.0         0.0         0.0         0.0         0.0         0.0         7.4         0.0         6.7         5.6         0.0         0.0         0.0         0.0         0.0         0.0         0.0         0.0         0.0         0.0         0.0         0.0         0.0         47.    
   263  TRP       2.9         14.         5.2         5.0         1.1         0.0         0.0         0.0         7.9         6.8         0.0         0.0         2.5         6.0         3.9         0.0         0.0         0.0         0.0         0.0         0.0         0.0         5.2         0.0         3.7         19.         0.0         0.0         0.0         0.0         0.0         0.0         0.0         0.0         0.0         0.0         0.0         0.0         0.0         83.    
   264  PHE       2.7         10.         6.0         5.0         0.0         0.0         0.0         0.0         6.1         8.2         0.0         0.0        0.93         5.4         4.8         0.0         0.0         0.0         0.0         0.0         0.0         0.0         3.7         0.0         3.9         34.         0.0         0.0         0.0         0.0         0.0         0.0         0.0         0.0         0.0         0.0         0.0         0.0         0.0         91.    
   265  GLN      0.80         5.4         4.2         2.1         0.0         0.0         0.0         0.0         3.9         3.7         0.0         0.0         1.8         1.4         3.5        0.72E-01     0.0         0.0         0.0         0.0         0.0         0.0         1.8         0.0         3.9         4.2         0.0         0.0         0.0         0.0         0.0         0.0         0.0         0.0         0.0         0.0         0.0         0.0         0.0         37.    
   266  ASN      0.89         4.4         4.9         1.3        0.36         0.0         0.0         0.0         5.2         4.5         0.0         0.0         1.7         1.2         14.         0.0         0.0         0.0         0.0         0.0         0.0         0.0         7.2         0.0         2.6         3.8         0.0         0.0         0.0         0.0         0.0         0.0         0.0         0.0         0.0         0.0         0.0         0.0         0.0         52.    
   267  ARG       2.1         7.4         6.1         1.8        0.42         0.0         0.0         0.0         5.7         9.3         0.0         0.0         1.3         31.         33.         40.         27.         0.0         0.0         0.0         0.0         0.0         10.         0.0         5.1         19.         0.0         0.0         0.0         0.0         0.0         0.0         0.0         0.0         0.0         0.0         0.0         0.0         0.0        0.20E+03
   268  ARG      0.88         7.1         6.9         2.4        0.75E-01     0.0         0.0         0.0         7.5         8.0         0.0         0.0        0.71         9.0         30.         3.8         2.0         0.0         0.0         0.0         0.0         0.0         6.5         0.0         6.2         13.         0.0         0.0         0.0         0.0         0.0         0.0         0.0         0.0         0.0         0.0         0.0         0.0         0.0        0.10E+03
   269  VAL      0.71         8.1         4.6         1.9        0.20         0.0         0.0         0.0         5.5         7.4         0.0         0.0         1.2         1.9         0.0         0.0         0.0         0.0         0.0         0.0         0.0         0.0         10.         0.0         5.8         4.4         0.0         0.0         0.0         0.0         0.0         0.0         0.0         0.0         0.0         0.0         0.0         0.0         0.0         52.    
   270  LYS      0.78         11.         5.7         2.1        0.36         0.0         0.0         0.0         17.         8.8         0.0         0.0         4.2         1.6         1.6         24.        0.87E-04     0.0         0.0         0.0         0.0         0.0         8.9         0.0         8.9         4.3         0.0         0.0         0.0         0.0         0.0         0.0         0.0         0.0         0.0         0.0         0.0         0.0         0.0        0.10E+03
   271  GLU       2.4         12.         3.9         4.7        0.50         0.0         0.0         0.0         8.8         9.6         0.0         0.0         7.2         43.         6.1         1.3         0.0         0.0         0.0         0.0         0.0         0.0         20.         0.0         9.2         17.         0.0         0.0         0.0         0.0         0.0         0.0         0.0         0.0         0.0         0.0         0.0         0.0         0.0        0.15E+03
   272  LYS       1.4         15.         6.1         4.2        0.43         0.0         0.0         0.0         9.0         9.1         0.0         0.0         6.7         33.         42.         4.7         7.3         0.0         0.0         0.0         0.0         0.0         21.         0.0         8.8         1.8         0.0         0.0         0.0         0.0         0.0         0.0         0.0         0.0         0.0         0.0         0.0         0.0         0.0        0.17E+03
   273  LYS       1.4         9.6         4.5         1.8        0.75E-01     0.0         0.0         0.0         10.         11.         0.0         0.0         7.2         29.        0.33         26.         19.         0.0         0.0         0.0         0.0         0.0         11.         0.0         5.2         1.8         0.0         0.0         0.0         0.0         0.0         0.0         0.0         0.0         0.0         0.0         0.0         0.0         0.0        0.14E+03
   274  VAL       1.6         15.         8.5         2.5        0.53         0.0         0.0         0.0         12.         12.         0.0         0.0         7.6         53.         0.0         0.0         0.0         0.0         0.0         0.0         0.0         0.0         14.         0.0         3.1         0.0         0.0         0.0         0.0         0.0         0.0         0.0         0.0         0.0         0.0         0.0         0.0         0.0         0.0        0.13E+03
   275  LEU       1.9         14.         19.         6.3         1.6         0.0         0.0         0.0         10.         15.         0.0         0.0         6.6         37.         4.7         0.0         0.0         0.0         0.0         0.0         0.0         0.0         3.7         0.0         7.0         0.0         0.0         0.0         0.0         0.0         0.0         0.0         0.0         0.0         0.0         0.0         0.0         0.0         0.0        0.13E+03
   276  ALA       2.3         6.6         4.6         1.0        0.39         0.0         0.0         0.0         10.         11.         0.0         0.0         7.9         0.0         0.0         0.0         0.0         0.0         0.0         0.0         0.0         0.0         3.7         0.0         6.0         0.0         0.0         0.0         0.0         0.0         0.0         0.0         0.0         0.0         0.0         0.0         0.0         0.0         0.0         54.    
   277  LYS       2.4         17.         3.0         2.2        0.30         0.0         0.0         0.0         15.         13.         0.0         0.0         9.7         1.1        0.22        0.53E-01    0.83E-01     0.0         0.0         0.0         0.0         0.0         1.9         0.0         23.         1.7         0.0         0.0         0.0         0.0         0.0         0.0         0.0         0.0         0.0         0.0         0.0         0.0         0.0         91.    
   278  VAL       2.7         19.         3.1         5.5        0.43         0.0         0.0         0.0         8.0         9.1         0.0         0.0         8.7         57.         0.0         0.0         0.0         0.0         0.0         0.0         0.0         0.0         1.8         0.0         37.         0.0         0.0         0.0         0.0         0.0         0.0         0.0         0.0         0.0         0.0         0.0         0.0         0.0         0.0        0.15E+03
   279  LYS       1.1         9.7         4.0         1.1        0.27         0.0         0.0         0.0         7.0         7.8         0.0         0.0         6.1        0.34        0.24        0.13E-01     24.         0.0         0.0         0.0         0.0         0.0        0.72         0.0         28.         1.1         0.0         0.0         0.0         0.0         0.0         0.0         0.0         0.0         0.0         0.0         0.0         0.0         0.0         91.    
   280  ASN       1.6         18.         8.8         9.7         1.3         0.0         0.0         0.0         0.0         0.0         0.0         0.0         4.3         42.         9.2         0.0         0.0         0.0         0.0         0.0         0.0         0.0         0.0         0.0         31.         0.0         0.0         0.0         0.0         0.0         0.0         0.0         0.0         0.0         0.0         0.0         0.0         0.0         0.0        0.13E+03
   281  SER      0.55         7.0         10.         1.6        0.70         0.0         0.0         0.0         0.0         0.0         0.0         0.0         1.6         3.4         0.0         0.0         0.0         0.0         0.0         0.0         0.0         0.0         0.0         0.0         77.         0.0         0.0         0.0         0.0         0.0         0.0         0.0         0.0         0.0         0.0         0.0         0.0         0.0         0.0        0.10E+03
   282  ALA      0.52         2.8         18.         1.2         0.0         0.0         0.0         0.0         7.3         8.5         0.0         0.0        0.10         0.0         0.0         0.0         0.0         0.0         0.0         0.0         0.0         0.0         1.2         0.0         18.         1.7         0.0         0.0         0.0         0.0         0.0         0.0         0.0         0.0         0.0         0.0         0.0         0.0         0.0         60.    
   283  THR       2.4         19.         5.3         2.8         2.0         0.0         0.0         0.0         4.0         3.6         0.0         0.0         1.6         63.         0.0         0.0         0.0         0.0         0.0         0.0         0.0         0.0        0.91         0.0         7.6         1.1         0.0         0.0         0.0         0.0         0.0         0.0         0.0         0.0         0.0         0.0         0.0         0.0         0.0        0.11E+03
   284  PRO       2.0         30.         5.9         2.4         1.5         0.0         0.0         0.0         3.6         3.7         0.0         0.0         1.5        0.97        0.68         5.6         0.0         0.0         0.0         0.0         0.0         0.0         1.6         0.0         1.1         0.0         0.0         0.0         0.0         0.0         0.0         0.0         0.0         0.0         0.0         0.0         0.0         0.0         0.0         61.    
