# Supplementary material for: Computational Modeling of complete HOXB13 protein for predicting the functional effect of SNPs and the associated role in hereditary prostate cancer
Source: Sci Rep. 2017 Mar 8;7:43830. doi: 10.1038/srep43830 (PMC5363706; doi:10.1038/srep43830)
Supplement: Supplementary Dataset [file srep43830-s1.zip › SR Supplementary Data Files Complete/HOXB13 Modeller/HOXB13 Modeller/hoxb13.V99990014]

# Heavy relative violation of each residue is written to: hoxb13.V99990014
# The profile is NOT normalized by the number of restraints.
# The profiles are smoothed over a window of residues:    1
# The sum of all numbers in the file:   53039.8242
#COLUMNS S S  N N N N N N N N N N N N N N N N N N N N N N N N N N N N N N N N N N N N N N N N 
# RESID  RES            1           2           3           4           5           6           7           8           9          10          11          12          13          14          15          16          17          18          19          20          21          22          23          24          25          26          27          28          29          30          31          32          33          34          35          36          37          38          39     TOTAL

     1  MET       1.3         3.6         3.8        0.97        0.13         0.0         0.0         0.0         26.         23.         0.0         0.0        0.41E-01     38.        0.59E-02     30.         0.0         0.0         0.0         0.0         0.0         0.0         0.0         0.0         22.         0.0         0.0         0.0         0.0         0.0         0.0         0.0         0.0         0.0         0.0         0.0         0.0         0.0         0.0        0.15E+03
     2  GLU       1.9         8.7         11.         1.7        0.13         0.0         0.0         0.0         0.0         0.0         0.0         0.0        0.71        0.80         33.         24.         0.0         0.0         0.0         0.0         0.0         0.0         0.0         0.0        0.14E+03     0.0         0.0         0.0         0.0         0.0         0.0         0.0         0.0         0.0         0.0         0.0         0.0         0.0         0.0        0.23E+03
     3  PRO       2.1         30.         6.8        0.68         0.0         0.0         0.0         0.0         0.0         0.0         0.0         0.0         3.9         5.3         3.0         1.3         0.0         0.0         0.0         0.0         0.0         0.0         0.0         0.0        0.10E+03     0.0         0.0         0.0         0.0         0.0         0.0         0.0         0.0         0.0         0.0         0.0         0.0         0.0         0.0        0.15E+03
     4  GLY       1.3         7.0         1.5        0.30E-01     0.0         0.0         0.0         0.0         0.0         0.0         0.0         0.0         3.7         0.0         0.0         0.0         0.0         0.0         0.0         0.0         0.0         0.0         0.0         0.0         75.         0.0         0.0         0.0         0.0         0.0         0.0         0.0         0.0         0.0         0.0         0.0         0.0         0.0         0.0         89.    
     5  ASN       1.4         4.5         9.1        0.96         0.0         0.0         0.0         0.0         0.0         0.0         0.0         0.0        0.73         44.         1.0         0.0         0.0         0.0         0.0         0.0         0.0         0.0         0.0         0.0        0.19E+03     0.0         0.0         0.0         0.0         0.0         0.0         0.0         0.0         0.0         0.0         0.0         0.0         0.0         0.0        0.25E+03
     6  TYR       1.9         9.2         12.         4.3        0.15         0.0         0.0         0.0         0.0         0.0         0.0         0.0        0.29         49.         3.5         0.0         0.0         0.0         0.0         0.0         0.0         0.0         0.0         0.0        0.21E+03     0.0         0.0         0.0         0.0         0.0         0.0         0.0         0.0         0.0         0.0         0.0         0.0         0.0         0.0        0.29E+03
     7  ALA      0.99         3.4         5.2         1.2        0.15         0.0         0.0         0.0         0.0         0.0         0.0         0.0        0.14         0.0         0.0         0.0         0.0         0.0         0.0         0.0         0.0         0.0         0.0         0.0        0.22E+03     0.0         0.0         0.0         0.0         0.0         0.0         0.0         0.0         0.0         0.0         0.0         0.0         0.0         0.0        0.23E+03
     8  THR      0.77         2.9         8.9         1.4         0.0         0.0         0.0         0.0         0.0         0.0         0.0         0.0        0.15         65.         0.0         0.0         0.0         0.0         0.0         0.0         0.0         0.0         0.0         0.0        0.21E+03     0.0         0.0         0.0         0.0         0.0         0.0         0.0         0.0         0.0         0.0         0.0         0.0         0.0         0.0        0.29E+03
     9  LEU       2.1         13.         9.2         4.5        0.34         0.0         0.0         0.0         0.0         0.0         0.0         0.0         1.6         41.        0.47E-01     0.0         0.0         0.0         0.0         0.0         0.0         0.0         0.0         0.0        0.19E+03     0.0         0.0         0.0         0.0         0.0         0.0         0.0         0.0         0.0         0.0         0.0         0.0         0.0         0.0        0.26E+03
    10  ASP      0.93         5.7         6.5         2.0        0.40         0.0         0.0         0.0         0.0         0.0         0.0         0.0         2.0         50.         1.5         0.0         0.0         0.0         0.0         0.0         0.0         0.0         0.0         0.0        0.16E+03     0.0         0.0         0.0         0.0         0.0         0.0         0.0         0.0         0.0         0.0         0.0         0.0         0.0         0.0        0.23E+03
    11  GLY      0.20         1.2         2.2        0.18         0.0         0.0         0.0         0.0         0.0         0.0         0.0         0.0         1.1         0.0         0.0         0.0         0.0         0.0         0.0         0.0         0.0         0.0         0.0         0.0        0.10E+03     0.0         0.0         0.0         0.0         0.0         0.0         0.0         0.0         0.0         0.0         0.0         0.0         0.0         0.0        0.11E+03
    12  ALA      0.14         1.3         11.        0.82         0.0         0.0         0.0         0.0         0.0         0.0         0.0         0.0         1.4         0.0         0.0         0.0         0.0         0.0         0.0         0.0         0.0         0.0         0.0         0.0        0.25E+03     0.0         0.0         0.0         0.0         0.0         0.0         0.0         0.0         0.0         0.0         0.0         0.0         0.0         0.0        0.26E+03
    13  LYS      0.17         3.2         10.        0.86         0.0         0.0         0.0         0.0         0.0         0.0         0.0         0.0         1.1        0.10        0.45         21.        0.88E-04     0.0         0.0         0.0         0.0         0.0         0.0         0.0        0.18E+03     0.0         0.0         0.0         0.0         0.0         0.0         0.0         0.0         0.0         0.0         0.0         0.0         0.0         0.0        0.21E+03
    14  ASP      0.14         2.7         12.         1.0        0.81E-01     0.0         0.0         0.0         0.0         0.0         0.0         0.0         1.1         39.         1.3         0.0         0.0         0.0         0.0         0.0         0.0         0.0         0.0         0.0        0.13E+03     0.0         0.0         0.0         0.0         0.0         0.0         0.0         0.0         0.0         0.0         0.0         0.0         0.0         0.0        0.19E+03
    15  ILE      0.58         3.7         12.         4.4        0.37         0.0         0.0         0.0         0.0         0.0         0.0         0.0         1.1         48.         38.         0.0         0.0         0.0         0.0         0.0         0.0         0.0         0.0         0.0         51.         0.0         0.0         0.0         0.0         0.0         0.0         0.0         0.0         0.0         0.0         0.0         0.0         0.0         0.0        0.16E+03
    16  GLU      0.20         3.1         10.         1.4         0.0         0.0         0.0         0.0         0.0         0.0         0.0         0.0         1.1         39.         34.         24.         0.0         0.0         0.0         0.0         0.0         0.0         0.0         0.0        0.19E+03     0.0         0.0         0.0         0.0         0.0         0.0         0.0         0.0         0.0         0.0         0.0         0.0         0.0         0.0        0.30E+03
    17  GLY      0.20         2.6        0.99        0.26         0.0         0.0         0.0         0.0         0.0         0.0         0.0         0.0        0.87         0.0         0.0         0.0         0.0         0.0         0.0         0.0         0.0         0.0         0.0         0.0        0.12E+03     0.0         0.0         0.0         0.0         0.0         0.0         0.0         0.0         0.0         0.0         0.0         0.0         0.0         0.0        0.13E+03
    18  LEU      0.45         7.9         10.         4.1         0.0         0.0         0.0         0.0         0.0         0.0         0.0         0.0         1.8        0.29        0.27E-01     0.0         0.0         0.0         0.0         0.0         0.0         0.0         0.0         0.0        0.17E+03     0.0         0.0         0.0         0.0         0.0         0.0         0.0         0.0         0.0         0.0         0.0         0.0         0.0         0.0        0.20E+03
    19  LEU      0.59         9.5         5.2         5.0        0.13         0.0         0.0         0.0         0.0         0.0         0.0         0.0         2.2        0.13        0.55E-01     0.0         0.0         0.0         0.0         0.0         0.0         0.0         0.0         0.0        0.17E+03     0.0         0.0         0.0         0.0         0.0         0.0         0.0         0.0         0.0         0.0         0.0         0.0         0.0         0.0        0.20E+03
    20  GLY      0.11         2.1         2.5        0.36        0.13         0.0         0.0         0.0         0.0         0.0         0.0         0.0         1.0         0.0         0.0         0.0         0.0         0.0         0.0         0.0         0.0         0.0         0.0         0.0        0.10E+03     0.0         0.0         0.0         0.0         0.0         0.0         0.0         0.0         0.0         0.0         0.0         0.0         0.0         0.0        0.11E+03
    21  ALA      0.15         1.4         12.        0.86         0.0         0.0         0.0         0.0         0.0         0.0         0.0         0.0         1.4         0.0         0.0         0.0         0.0         0.0         0.0         0.0         0.0         0.0         0.0         0.0        0.25E+03     0.0         0.0         0.0         0.0         0.0         0.0         0.0         0.0         0.0         0.0         0.0         0.0         0.0         0.0        0.26E+03
    22  GLY      0.28         1.4         0.0        0.26         0.0         0.0         0.0         0.0         0.0         0.0         0.0         0.0         2.2         0.0         0.0         0.0         0.0         0.0         0.0         0.0         0.0         0.0         0.0         0.0         92.         0.0         0.0         0.0         0.0         0.0         0.0         0.0         0.0         0.0         0.0         0.0         0.0         0.0         0.0         96.    
    23  GLY      0.29         5.1         0.0        0.13         0.0         0.0         0.0         0.0         0.0         0.0         0.0         0.0         3.3         0.0         0.0         0.0         0.0         0.0         0.0         0.0         0.0         0.0         0.0         0.0         59.         0.0         0.0         0.0         0.0         0.0         0.0         0.0         0.0         0.0         0.0         0.0         0.0         0.0         0.0         67.    
    24  GLY      0.27         5.1        0.19E-02    0.38E-01     0.0         0.0         0.0         0.0         0.0         0.0         0.0         0.0         4.5         0.0         0.0         0.0         0.0         0.0         0.0         0.0         0.0         0.0         0.0         0.0         60.         0.0         0.0         0.0         0.0         0.0         0.0         0.0         0.0         0.0         0.0         0.0         0.0         0.0         0.0         70.    
    25  ARG      0.68         8.3         5.4         2.2        0.22         0.0         0.0         0.0         0.0         0.0         0.0         0.0         3.8        0.43         27.        0.69         43.         0.0         0.0         0.0         0.0         0.0         0.0         0.0         49.         0.0         0.0         0.0         0.0         0.0         0.0         0.0         0.0         0.0         0.0         0.0         0.0         0.0         0.0        0.14E+03
    26  ASN       1.3         9.0         11.         1.9        0.22         0.0         0.0         0.0         0.0         0.0         0.0         0.0         3.1        0.67         2.0         0.0         0.0         0.0         0.0         0.0         0.0         0.0         0.0         0.0        0.20E+03     0.0         0.0         0.0         0.0         0.0         0.0         0.0         0.0         0.0         0.0         0.0         0.0         0.0         0.0        0.23E+03
    27  LEU       1.2         11.         10.         4.3         0.0         0.0         0.0         0.0         0.0         0.0         0.0         0.0         2.3        0.24         38.         0.0         0.0         0.0         0.0         0.0         0.0         0.0         0.0         0.0        0.21E+03     0.0         0.0         0.0         0.0         0.0         0.0         0.0         0.0         0.0         0.0         0.0         0.0         0.0         0.0        0.27E+03
    28  VAL       1.2         4.8         11.         1.6        0.82E-02     0.0         0.0         0.0         0.0         0.0         0.0         0.0         1.2         54.         0.0         0.0         0.0         0.0         0.0         0.0         0.0         0.0         0.0         0.0         67.         0.0         0.0         0.0         0.0         0.0         0.0         0.0         0.0         0.0         0.0         0.0         0.0         0.0         0.0        0.14E+03
    29  ALA       1.3         2.9         12.         1.1         0.0         0.0         0.0         0.0         0.0         0.0         0.0         0.0         1.1         0.0         0.0         0.0         0.0         0.0         0.0         0.0         0.0         0.0         0.0         0.0        0.24E+03     0.0         0.0         0.0         0.0         0.0         0.0         0.0         0.0         0.0         0.0         0.0         0.0         0.0         0.0        0.26E+03
    30  HIS       2.3         6.3         12.         1.1        0.82E-02     0.0         0.0         0.0         0.0         0.0         0.0         0.0         1.3         1.4         31.         0.0         0.0         0.0         0.0         0.0         0.0         0.0         0.0         0.0        0.22E+03     0.0         0.0         0.0         0.0         0.0         0.0         0.0         0.0         0.0         0.0         0.0         0.0         0.0         0.0        0.28E+03
    31  SER       1.5         4.8         12.         1.4         0.0         0.0         0.0         0.0         0.0         0.0         0.0         0.0         1.7        0.16         0.0         0.0         0.0         0.0         0.0         0.0         0.0         0.0         0.0         0.0        0.10E+03     0.0         0.0         0.0         0.0         0.0         0.0         0.0         0.0         0.0         0.0         0.0         0.0         0.0         0.0        0.12E+03
    32  PRO       1.8         25.         7.5        0.97        0.58E-01     0.0         0.0         0.0         0.0         0.0         0.0         0.0         2.2         23.         35.         33.         0.0         0.0         0.0         0.0         0.0         0.0         0.0         0.0         53.         0.0         0.0         0.0         0.0         0.0         0.0         0.0         0.0         0.0         0.0         0.0         0.0         0.0         0.0        0.18E+03
    33  LEU       2.1         10.         13.         4.2        0.58E-01     0.0         0.0         0.0         0.0         0.0         0.0         0.0         1.7        0.62E-01     37.         0.0         0.0         0.0         0.0         0.0         0.0         0.0         0.0         0.0        0.22E+03     0.0         0.0         0.0         0.0         0.0         0.0         0.0         0.0         0.0         0.0         0.0         0.0         0.0         0.0        0.29E+03
    34  THR       2.1         6.4         12.         1.3        0.12         0.0         0.0         0.0         0.0         0.0         0.0         0.0         2.0         70.         0.0         0.0         0.0         0.0         0.0         0.0         0.0         0.0         0.0         0.0        0.21E+03     0.0         0.0         0.0         0.0         0.0         0.0         0.0         0.0         0.0         0.0         0.0         0.0         0.0         0.0        0.30E+03
    35  SER       1.5         2.7         16.         1.7        0.17         0.0         0.0         0.0         16.         34.         0.0         0.0         3.9        0.34         0.0         0.0         0.0         0.0         0.0         0.0         0.0         0.0         6.6         0.0         67.         0.0         0.0         0.0         0.0         0.0         0.0         0.0         0.0         0.0         0.0         0.0         0.0         0.0         0.0        0.15E+03
    36  HIS       2.8         11.         19.         1.7        0.94         0.0         0.0         0.0         19.         24.         0.0         0.0         5.3         3.0         15.         0.0         0.0         0.0         0.0         0.0         0.0         0.0         6.6         0.0        0.15E+03     0.0         0.0         0.0         0.0         0.0         0.0         0.0         0.0         0.0         0.0         0.0         0.0         0.0         0.0        0.26E+03
    37  PRO       2.2         34.         3.0         4.8        0.91         0.0         0.0         0.0         0.0         0.0         0.0         0.0         4.9         3.0        0.81         8.9         0.0         0.0         0.0         0.0         0.0         0.0         0.0         0.0         59.         0.0         0.0         0.0         0.0         0.0         0.0         0.0         0.0         0.0         0.0         0.0         0.0         0.0         0.0        0.12E+03
    38  ALA      0.45         5.4         10.         1.1        0.40E-01     0.0         0.0         0.0         0.0         0.0         0.0         0.0         3.2         0.0         0.0         0.0         0.0         0.0         0.0         0.0         0.0         0.0         0.0         0.0        0.21E+03     0.0         0.0         0.0         0.0         0.0         0.0         0.0         0.0         0.0         0.0         0.0         0.0         0.0         0.0        0.23E+03
    39  ALA      0.95         19.         14.         2.6         1.3         0.0         0.0         0.0         0.0         0.0         0.0         0.0         2.6         0.0         0.0         0.0         0.0         0.0         0.0         0.0         0.0         0.0         0.0         0.0        0.27E+03     0.0         0.0         0.0         0.0         0.0         0.0         0.0         0.0         0.0         0.0         0.0         0.0         0.0         0.0        0.31E+03
    40  PRO       1.6         30.         13.         2.7         1.0         0.0         0.0         0.0         0.0         0.0         0.0         0.0         1.9        0.27        0.91         5.4         0.0         0.0         0.0         0.0         0.0         0.0         0.0         0.0         90.         0.0         0.0         0.0         0.0         0.0         0.0         0.0         0.0         0.0         0.0         0.0         0.0         0.0         0.0        0.15E+03
    41  THR      0.24         7.7         15.         1.0        0.28         0.0         0.0         0.0         0.0         0.0         0.0         0.0         1.6         66.         0.0         0.0         0.0         0.0         0.0         0.0         0.0         0.0         0.0         0.0        0.23E+03     0.0         0.0         0.0         0.0         0.0         0.0         0.0         0.0         0.0         0.0         0.0         0.0         0.0         0.0        0.32E+03
    42  LEU       1.3         11.         7.4         5.2        0.41         0.0         0.0         0.0         0.0         0.0         0.0         0.0         1.3         40.         38.         0.0         0.0         0.0         0.0         0.0         0.0         0.0         0.0         0.0        0.20E+03     0.0         0.0         0.0         0.0         0.0         0.0         0.0         0.0         0.0         0.0         0.0         0.0         0.0         0.0        0.31E+03
    43  MET      0.85         11.         5.5        0.85         1.1         0.0         0.0         0.0         17.         31.         0.0         0.0         2.7         40.        0.28         28.         0.0         0.0         0.0         0.0         0.0         0.0         0.0         0.0        0.10E+03    0.39         0.0         0.0         0.0         0.0         0.0         0.0         0.0         0.0         0.0         0.0         0.0         0.0         0.0        0.24E+03
    44  PRO       1.2         28.         5.0        0.91         1.2         0.0         0.0         0.0         0.0         0.0         0.0         0.0         3.8         8.3         4.0        0.82         0.0         0.0         0.0         0.0         0.0         0.0         0.0         0.0         45.         0.0         0.0         0.0         0.0         0.0         0.0         0.0         0.0         0.0         0.0         0.0         0.0         0.0         0.0         99.    
    45  ALA      0.71         6.8         4.6         2.0        0.17         0.0         0.0         0.0         0.0         0.0         0.0         0.0         1.7         0.0         0.0         0.0         0.0         0.0         0.0         0.0         0.0         0.0         0.0         0.0        0.16E+03     0.0         0.0         0.0         0.0         0.0         0.0         0.0         0.0         0.0         0.0         0.0         0.0         0.0         0.0        0.18E+03
    46  VAL      0.71         3.8         7.2         1.1        0.16         0.0         0.0         0.0         0.0         0.0         0.0         0.0        0.62         54.         0.0         0.0         0.0         0.0         0.0         0.0         0.0         0.0         0.0         0.0         66.         0.0         0.0         0.0         0.0         0.0         0.0         0.0         0.0         0.0         0.0         0.0         0.0         0.0         0.0        0.13E+03
    47  ASN      0.59         3.0         22.         1.2        0.31         0.0         0.0         0.0         0.0         0.0         0.0         0.0         1.2        0.48         16.         0.0         0.0         0.0         0.0         0.0         0.0         0.0         0.0         0.0        0.19E+03     0.0         0.0         0.0         0.0         0.0         0.0         0.0         0.0         0.0         0.0         0.0         0.0         0.0         0.0        0.24E+03
    48  TYR      0.89         10.         19.         2.8        0.15         0.0         0.0         0.0         0.0         0.0         0.0         0.0         3.0        0.81        0.58E-01     0.0         0.0         0.0         0.0         0.0         0.0         0.0         0.0         0.0        0.30E+03     0.0         0.0         0.0         0.0         0.0         0.0         0.0         0.0         0.0         0.0         0.0         0.0         0.0         0.0        0.34E+03
    49  ALA      0.87         11.         9.8         1.6        0.44         0.0         0.0         0.0         0.0         0.0         0.0         0.0         4.5         0.0         0.0         0.0         0.0         0.0         0.0         0.0         0.0         0.0         0.0         0.0        0.22E+03     0.0         0.0         0.0         0.0         0.0         0.0         0.0         0.0         0.0         0.0         0.0         0.0         0.0         0.0        0.25E+03
    50  PRO       1.5         27.         5.5        0.90        0.38E-01     0.0         0.0         0.0         0.0         0.0         0.0         0.0         3.6         6.7         3.8        0.91         0.0         0.0         0.0         0.0         0.0         0.0         0.0         0.0        0.11E+03     0.0         0.0         0.0         0.0         0.0         0.0         0.0         0.0         0.0         0.0         0.0         0.0         0.0         0.0        0.16E+03
    51  LEU       1.0         10.         12.         4.8        0.62         0.0         0.0         0.0         20.         34.         0.0         0.0         3.1        0.25E-01    0.44         0.0         0.0         0.0         0.0         0.0         0.0         0.0         0.0         0.0         99.         4.7         0.0         0.0         0.0         0.0         0.0         0.0         0.0         0.0         0.0         0.0         0.0         0.0         0.0        0.19E+03
    52  ASP       1.1         12.         21.         4.4         1.4         0.0         0.0         0.0         0.0         0.0         0.0         0.0         3.6         48.         8.1         0.0         0.0         0.0         0.0         0.0         0.0         0.0         0.0         0.0        0.19E+03     0.0         0.0         0.0         0.0         0.0         0.0         0.0         0.0         0.0         0.0         0.0         0.0         0.0         0.0        0.29E+03
    53  LEU       1.2         15.         15.         8.4        0.50         0.0         0.0         0.0         0.0         0.0         0.0         0.0         2.7         1.3         37.         0.0         0.0         0.0         0.0         0.0         0.0         0.0         0.0         0.0        0.21E+03     0.0         0.0         0.0         0.0         0.0         0.0         0.0         0.0         0.0         0.0         0.0         0.0         0.0         0.0        0.29E+03
    54  PRO      0.50         30.         5.0         1.7        0.17         0.0         0.0         0.0         0.0         0.0         0.0         0.0         1.0         24.         35.         31.         0.0         0.0         0.0         0.0         0.0         0.0         0.0         0.0        0.11E+03     0.0         0.0         0.0         0.0         0.0         0.0         0.0         0.0         0.0         0.0         0.0         0.0         0.0         0.0        0.24E+03
    55  GLY      0.16         3.3        0.24        0.27         0.0         0.0         0.0         0.0         0.0         0.0         0.0         0.0        0.66         0.0         0.0         0.0         0.0         0.0         0.0         0.0         0.0         0.0         0.0         0.0         63.         0.0         0.0         0.0         0.0         0.0         0.0         0.0         0.0         0.0         0.0         0.0         0.0         0.0         0.0         68.    
    56  SER      0.46         4.5         12.        0.68        0.13         0.0         0.0         0.0         0.0         0.0         0.0         0.0         1.0         42.         0.0         0.0         0.0         0.0         0.0         0.0         0.0         0.0         0.0         0.0        0.10E+03     0.0         0.0         0.0         0.0         0.0         0.0         0.0         0.0         0.0         0.0         0.0         0.0         0.0         0.0        0.16E+03
    57  ALA      0.56         3.7         11.        0.94        0.80E-01     0.0         0.0         0.0         0.0         0.0         0.0         0.0         1.4         0.0         0.0         0.0         0.0         0.0         0.0         0.0         0.0         0.0         0.0         0.0        0.26E+03     0.0         0.0         0.0         0.0         0.0         0.0         0.0         0.0         0.0         0.0         0.0         0.0         0.0         0.0        0.27E+03
    58  GLU      0.76         8.5         6.1        0.70        0.34         0.0         0.0         0.0         24.         43.         0.0         0.0         3.5         29.         34.         4.7         0.0         0.0         0.0         0.0         0.0         0.0         0.0         0.0        0.17E+03     4.3         0.0         0.0         0.0         0.0         0.0         0.0         0.0         0.0         0.0         0.0         0.0         0.0         0.0        0.33E+03
    59  PRO      0.76         37.         8.3         1.2        0.63         0.0         0.0         0.0         0.0         0.0         0.0         0.0         5.8        0.13        0.93         5.2         0.0         0.0         0.0         0.0         0.0         0.0         0.0         0.0         35.         0.0         0.0         0.0         0.0         0.0         0.0         0.0         0.0         0.0         0.0         0.0         0.0         0.0         0.0         95.    
    60  PRO       1.1         27.         6.7         1.1        0.18         0.0         0.0         0.0         0.0         0.0         0.0         0.0         4.2         4.3         2.6         2.0         0.0         0.0         0.0         0.0         0.0         0.0         0.0         0.0         37.         0.0         0.0         0.0         0.0         0.0         0.0         0.0         0.0         0.0         0.0         0.0         0.0         0.0         0.0         86.    
    61  LYS       1.0         4.6         8.5         1.4         0.0         0.0         0.0         0.0         0.0         0.0         0.0         0.0         1.6         35.        0.15         1.7         24.         0.0         0.0         0.0         0.0         0.0         0.0         0.0        0.17E+03     0.0         0.0         0.0         0.0         0.0         0.0         0.0         0.0         0.0         0.0         0.0         0.0         0.0         0.0        0.24E+03
    62  GLN      0.90         3.1         12.         1.6         0.0         0.0         0.0         0.0         0.0         0.0         0.0         0.0         1.1         40.        0.15        0.82E-01     0.0         0.0         0.0         0.0         0.0         0.0         0.0         0.0        0.21E+03     0.0         0.0         0.0         0.0         0.0         0.0         0.0         0.0         0.0         0.0         0.0         0.0         0.0         0.0        0.27E+03
    63  CYS      0.58         3.7         11.        0.95         0.0         0.0         0.0         0.0         0.0         0.0         0.0         0.0         1.9         38.         0.0         0.0         0.0         0.0         0.0         0.0         0.0         0.0         0.0         0.0         65.         0.0         0.0         0.0         0.0         0.0         0.0         0.0         0.0         0.0         0.0         0.0         0.0         0.0         0.0        0.12E+03
    64  HIS       1.2         9.3         9.4         1.5        0.21E-01     0.0         0.0         0.0         0.0         0.0         0.0         0.0         1.9         37.         31.         0.0         0.0         0.0         0.0         0.0         0.0         0.0         0.0         0.0        0.17E+03     0.0         0.0         0.0         0.0         0.0         0.0         0.0         0.0         0.0         0.0         0.0         0.0         0.0         0.0        0.26E+03
    65  PRO      0.51         27.         8.9         1.6        0.21E-01     0.0         0.0         0.0         0.0         0.0         0.0         0.0         1.2         24.         35.         31.         0.0         0.0         0.0         0.0         0.0         0.0         0.0         0.0         36.         0.0         0.0         0.0         0.0         0.0         0.0         0.0         0.0         0.0         0.0         0.0         0.0         0.0         0.0        0.17E+03
    66  CYS      0.26         5.0         14.         1.3         0.0         0.0         0.0         0.0         0.0         0.0         0.0         0.0         1.9         38.         0.0         0.0         0.0         0.0         0.0         0.0         0.0         0.0         0.0         0.0         15.         0.0         0.0         0.0         0.0         0.0         0.0         0.0         0.0         0.0         0.0         0.0         0.0         0.0         0.0         75.    
    67  PRO      0.88         26.         6.1         1.2         0.0         0.0         0.0         0.0         0.0         0.0         0.0         0.0         1.7         6.8         3.9        0.90         0.0         0.0         0.0         0.0         0.0         0.0         0.0         0.0         18.         0.0         0.0         0.0         0.0         0.0         0.0         0.0         0.0         0.0         0.0         0.0         0.0         0.0         0.0         66.    
    68  GLY      0.22         1.8        0.62        0.18         0.0         0.0         0.0         0.0         0.0         0.0         0.0         0.0        0.84         0.0         0.0         0.0         0.0         0.0         0.0         0.0         0.0         0.0         0.0         0.0         54.         0.0         0.0         0.0         0.0         0.0         0.0         0.0         0.0         0.0         0.0         0.0         0.0         0.0         0.0         57.    
    69  VAL      0.25         5.5         8.3         2.1        0.99E-01     0.0         0.0         0.0         0.0         0.0         0.0         0.0        0.60        0.17         0.0         0.0         0.0         0.0         0.0         0.0         0.0         0.0         0.0         0.0         26.         0.0         0.0         0.0         0.0         0.0         0.0         0.0         0.0         0.0         0.0         0.0         0.0         0.0         0.0         43.    
    70  PRO       1.2         30.         8.6         1.9        0.23         0.0         0.0         0.0         0.0         0.0         0.0         0.0         1.2         7.4         4.2        0.68         0.0         0.0         0.0         0.0         0.0         0.0         0.0         0.0        0.10E+03     0.0         0.0         0.0         0.0         0.0         0.0         0.0         0.0         0.0         0.0         0.0         0.0         0.0         0.0        0.16E+03
    71  GLN       1.2         6.3         12.         3.9        0.33         0.0         0.0         0.0         0.0         0.0         0.0         0.0         1.1         1.5         34.         8.4         0.0         0.0         0.0         0.0         0.0         0.0         0.0         0.0        0.18E+03     0.0         0.0         0.0         0.0         0.0         0.0         0.0         0.0         0.0         0.0         0.0         0.0         0.0         0.0        0.25E+03
    72  GLY      0.26        0.62         1.1        0.32         0.0         0.0         0.0         0.0         0.0         0.0         0.0         0.0        0.44         0.0         0.0         0.0         0.0         0.0         0.0         0.0         0.0         0.0         0.0         0.0        0.14E+03     0.0         0.0         0.0         0.0         0.0         0.0         0.0         0.0         0.0         0.0         0.0         0.0         0.0         0.0        0.14E+03
    73  THR      0.26         1.8         9.3         1.2         0.0         0.0         0.0         0.0         0.0         0.0         0.0         0.0        0.41         65.         0.0         0.0         0.0         0.0         0.0         0.0         0.0         0.0         0.0         0.0        0.19E+03     0.0         0.0         0.0         0.0         0.0         0.0         0.0         0.0         0.0         0.0         0.0         0.0         0.0         0.0        0.27E+03
    74  SER      0.33         4.1         8.9         1.3         0.0         0.0         0.0         0.0         0.0         0.0         0.0         0.0        0.94         42.         0.0         0.0         0.0         0.0         0.0         0.0         0.0         0.0         0.0         0.0        0.14E+03     0.0         0.0         0.0         0.0         0.0         0.0         0.0         0.0         0.0         0.0         0.0         0.0         0.0         0.0        0.19E+03
    75  PRO      0.45         24.         5.9        0.78         0.0         0.0         0.0         0.0         0.0         0.0         0.0         0.0        0.87         24.         35.         32.         0.0         0.0         0.0         0.0         0.0         0.0         0.0         0.0         53.         0.0         0.0         0.0         0.0         0.0         0.0         0.0         0.0         0.0         0.0         0.0         0.0         0.0         0.0        0.18E+03
    76  ALA      0.37         4.9         9.1         1.3         0.0         0.0         0.0         0.0         0.0         0.0         0.0         0.0        0.75         0.0         0.0         0.0         0.0         0.0         0.0         0.0         0.0         0.0         0.0         0.0        0.17E+03     0.0         0.0         0.0         0.0         0.0         0.0         0.0         0.0         0.0         0.0         0.0         0.0         0.0         0.0        0.19E+03
    77  PRO      0.51         24.         6.1        0.76         0.0         0.0         0.0         0.0         0.0         0.0         0.0         0.0         1.0         24.         35.         32.         0.0         0.0         0.0         0.0         0.0         0.0         0.0         0.0         35.         0.0         0.0         0.0         0.0         0.0         0.0         0.0         0.0         0.0         0.0         0.0         0.0         0.0         0.0        0.16E+03
    78  VAL      0.44         4.9         9.1         1.8         0.0         0.0         0.0         0.0         0.0         0.0         0.0         0.0        0.88        0.16         0.0         0.0         0.0         0.0         0.0         0.0         0.0         0.0         0.0         0.0         4.0         0.0         0.0         0.0         0.0         0.0         0.0         0.0         0.0         0.0         0.0         0.0         0.0         0.0         0.0         21.    
    79  PRO       1.1         27.         7.3         1.3         0.0         0.0         0.0         0.0         0.0         0.0         0.0         0.0        0.76         6.6         3.8        0.90         0.0         0.0         0.0         0.0         0.0         0.0         0.0         0.0         39.         0.0         0.0         0.0         0.0         0.0         0.0         0.0         0.0         0.0         0.0         0.0         0.0         0.0         0.0         88.    
    80  TYR      0.78         6.7         10.         1.3         0.0         0.0         0.0         0.0         0.0         0.0         0.0         0.0        0.82         49.        0.48         0.0         0.0         0.0         0.0         0.0         0.0         0.0         0.0         0.0        0.20E+03     0.0         0.0         0.0         0.0         0.0         0.0         0.0         0.0         0.0         0.0         0.0         0.0         0.0         0.0        0.27E+03
    81  GLY      0.55        0.77         1.1        0.28         0.0         0.0         0.0         0.0         0.0         0.0         0.0         0.0        0.58         0.0         0.0         0.0         0.0         0.0         0.0         0.0         0.0         0.0         0.0         0.0        0.15E+03     0.0         0.0         0.0         0.0         0.0         0.0         0.0         0.0         0.0         0.0         0.0         0.0         0.0         0.0        0.15E+03
    82  TYR       1.0         5.8         12.         1.3         0.0         0.0         0.0         0.0         0.0         0.0         0.0         0.0        0.48         49.        0.79         0.0         0.0         0.0         0.0         0.0         0.0         0.0         0.0         0.0        0.24E+03     0.0         0.0         0.0         0.0         0.0         0.0         0.0         0.0         0.0         0.0         0.0         0.0         0.0         0.0        0.31E+03
    83  PHE      0.89         5.2         10.         1.5        0.46E-02     0.0         0.0         0.0         0.0         0.0         0.0         0.0        0.90         45.        0.17         0.0         0.0         0.0         0.0         0.0         0.0         0.0         0.0         0.0        0.22E+03     0.0         0.0         0.0         0.0         0.0         0.0         0.0         0.0         0.0         0.0         0.0         0.0         0.0         0.0        0.28E+03
    84  GLY      0.46        0.95         0.0        0.20        0.46E-02     0.0         0.0         0.0         0.0         0.0         0.0         0.0        0.90         0.0         0.0         0.0         0.0         0.0         0.0         0.0         0.0         0.0         0.0         0.0        0.12E+03     0.0         0.0         0.0         0.0         0.0         0.0         0.0         0.0         0.0         0.0         0.0         0.0         0.0         0.0        0.12E+03
    85  GLY      0.44        0.89         0.0         0.0         0.0         0.0         0.0         0.0         0.0         0.0         0.0         0.0        0.79         0.0         0.0         0.0         0.0         0.0         0.0         0.0         0.0         0.0         0.0         0.0         95.         0.0         0.0         0.0         0.0         0.0         0.0         0.0         0.0         0.0         0.0         0.0         0.0         0.0         0.0         97.    
    86  GLY      0.44        0.88         1.0        0.51E-01     0.0         0.0         0.0         0.0         0.0         0.0         0.0         0.0        0.55         0.0         0.0         0.0         0.0         0.0         0.0         0.0         0.0         0.0         0.0         0.0        0.12E+03     0.0         0.0         0.0         0.0         0.0         0.0         0.0         0.0         0.0         0.0         0.0         0.0         0.0         0.0        0.12E+03
    87  TYR      0.79         6.1         12.         1.5         0.0         0.0         0.0         0.0         0.0         0.0         0.0         0.0        0.90         49.        0.37         0.0         0.0         0.0         0.0         0.0         0.0         0.0         0.0         0.0        0.24E+03     0.0         0.0         0.0         0.0         0.0         0.0         0.0         0.0         0.0         0.0         0.0         0.0         0.0         0.0        0.31E+03
    88  TYR      0.89         6.0         13.         1.3         0.0         0.0         0.0         0.0         0.0         0.0         0.0         0.0         1.1         49.        0.40         0.0         0.0         0.0         0.0         0.0         0.0         0.0         0.0         0.0        0.21E+03     0.0         0.0         0.0         0.0         0.0         0.0         0.0         0.0         0.0         0.0         0.0         0.0         0.0         0.0        0.29E+03
    89  SER      0.54         2.4         11.         1.2         0.0         0.0         0.0         0.0         0.0         0.0         0.0         0.0         1.1         38.         0.0         0.0         0.0         0.0         0.0         0.0         0.0         0.0         0.0         0.0        0.14E+03     0.0         0.0         0.0         0.0         0.0         0.0         0.0         0.0         0.0         0.0         0.0         0.0         0.0         0.0        0.20E+03
    90  CYS      0.62         2.7         10.         1.1         0.0         0.0         0.0         0.0         0.0         0.0         0.0         0.0         1.0         38.         0.0         0.0         0.0         0.0         0.0         0.0         0.0         0.0         0.0         0.0         44.         0.0         0.0         0.0         0.0         0.0         0.0         0.0         0.0         0.0         0.0         0.0         0.0         0.0         0.0         98.    
    91  ARG      0.60         2.5         12.         1.3         0.0         0.0         0.0         0.0         0.0         0.0         0.0         0.0         1.1         35.        0.20E-01     36.        0.23         0.0         0.0         0.0         0.0         0.0         0.0         0.0        0.13E+03     0.0         0.0         0.0         0.0         0.0         0.0         0.0         0.0         0.0         0.0         0.0         0.0         0.0         0.0        0.22E+03
    92  VAL      0.46         2.5         11.         1.5         0.0         0.0         0.0         0.0         0.0         0.0         0.0         0.0         1.7         54.         0.0         0.0         0.0         0.0         0.0         0.0         0.0         0.0         0.0         0.0         36.         0.0         0.0         0.0         0.0         0.0         0.0         0.0         0.0         0.0         0.0         0.0         0.0         0.0         0.0        0.11E+03
    93  SER      0.39         2.3         11.        0.79         0.0         0.0         0.0         0.0         0.0         0.0         0.0         0.0         1.0         37.         0.0         0.0         0.0         0.0         0.0         0.0         0.0         0.0         0.0         0.0         60.         0.0         0.0         0.0         0.0         0.0         0.0         0.0         0.0         0.0         0.0         0.0         0.0         0.0         0.0        0.11E+03
    94  ARG      0.55         3.3         4.5        0.99        0.99E-01     0.0         0.0         0.0         0.0         0.0         0.0         0.0         1.7         35.         27.        0.29E-01    0.18         0.0         0.0         0.0         0.0         0.0         0.0         0.0         28.         0.0         0.0         0.0         0.0         0.0         0.0         0.0         0.0         0.0         0.0         0.0         0.0         0.0         0.0        0.10E+03
    95  SER      0.66         4.7         5.6         1.6         0.0         0.0         0.0         0.0         0.0         0.0         0.0         0.0         2.5         37.         0.0         0.0         0.0         0.0         0.0         0.0         0.0         0.0         0.0         0.0         97.         0.0         0.0         0.0         0.0         0.0         0.0         0.0         0.0         0.0         0.0         0.0         0.0         0.0         0.0        0.15E+03
    96  SER      0.40         4.9         8.7        0.92         0.0         0.0         0.0         0.0         0.0         0.0         0.0         0.0         1.2         38.         0.0         0.0         0.0         0.0         0.0         0.0         0.0         0.0         0.0         0.0        0.14E+03     0.0         0.0         0.0         0.0         0.0         0.0         0.0         0.0         0.0         0.0         0.0         0.0         0.0         0.0        0.20E+03
    97  LEU      0.52         7.0         9.8         4.3         0.0         0.0         0.0         0.0         0.0         0.0         0.0         0.0         1.0        0.31E-01     38.         0.0         0.0         0.0         0.0         0.0         0.0         0.0         0.0         0.0        0.17E+03     0.0         0.0         0.0         0.0         0.0         0.0         0.0         0.0         0.0         0.0         0.0         0.0         0.0         0.0        0.24E+03
    98  LYS      0.29         4.3         10.         1.4         0.0         0.0         0.0         0.0         0.0         0.0         0.0         0.0         1.4         41.        0.14        0.27        0.57E-01     0.0         0.0         0.0         0.0         0.0         0.0         0.0        0.16E+03     0.0         0.0         0.0         0.0         0.0         0.0         0.0         0.0         0.0         0.0         0.0         0.0         0.0         0.0        0.21E+03
    99  PRO      0.90         26.         7.6         1.2         0.0         0.0         0.0         0.0         0.0         0.0         0.0         0.0         1.4         6.7         3.8        0.89         0.0         0.0         0.0         0.0         0.0         0.0         0.0         0.0         30.         0.0         0.0         0.0         0.0         0.0         0.0         0.0         0.0         0.0         0.0         0.0         0.0         0.0         0.0         79.    
   100  CYS      0.28         2.3         11.         1.0         0.0         0.0         0.0         0.0         0.0         0.0         0.0         0.0         1.2         42.         0.0         0.0         0.0         0.0         0.0         0.0         0.0         0.0         0.0         0.0         40.         0.0         0.0         0.0         0.0         0.0         0.0         0.0         0.0         0.0         0.0         0.0         0.0         0.0         0.0         98.    
   101  ALA      0.28         1.7         11.         1.1         0.0         0.0         0.0         0.0         0.0         0.0         0.0         0.0         1.1         0.0         0.0         0.0         0.0         0.0         0.0         0.0         0.0         0.0         0.0         0.0        0.24E+03     0.0         0.0         0.0         0.0         0.0         0.0         0.0         0.0         0.0         0.0         0.0         0.0         0.0         0.0        0.26E+03
   102  GLN      0.36         2.1         12.         1.4        0.71E-01     0.0         0.0         0.0         0.0         0.0         0.0         0.0         1.2         45.         37.         9.0         0.0         0.0         0.0         0.0         0.0         0.0         0.0         0.0        0.26E+03     0.0         0.0         0.0         0.0         0.0         0.0         0.0         0.0         0.0         0.0         0.0         0.0         0.0         0.0        0.37E+03
   103  ALA      0.27         1.6         11.         1.1         0.0         0.0         0.0         0.0         0.0         0.0         0.0         0.0         1.1         0.0         0.0         0.0         0.0         0.0         0.0         0.0         0.0         0.0         0.0         0.0        0.28E+03     0.0         0.0         0.0         0.0         0.0         0.0         0.0         0.0         0.0         0.0         0.0         0.0         0.0         0.0        0.29E+03
   104  ALA      0.26         1.4         11.         1.0         0.0         0.0         0.0         0.0         0.0         0.0         0.0         0.0         1.2         0.0         0.0         0.0         0.0         0.0         0.0         0.0         0.0         0.0         0.0         0.0        0.28E+03     0.0         0.0         0.0         0.0         0.0         0.0         0.0         0.0         0.0         0.0         0.0         0.0         0.0         0.0        0.29E+03
   105  THR      0.33         2.1         10.         1.5         0.0         0.0         0.0         0.0         0.0         0.0         0.0         0.0         1.1         65.         0.0         0.0         0.0         0.0         0.0         0.0         0.0         0.0         0.0         0.0        0.23E+03     0.0         0.0         0.0         0.0         0.0         0.0         0.0         0.0         0.0         0.0         0.0         0.0         0.0         0.0        0.31E+03
   106  LEU      0.51         6.6         11.         4.3         0.0         0.0         0.0         0.0         0.0         0.0         0.0         0.0         1.1         45.         38.         0.0         0.0         0.0         0.0         0.0         0.0         0.0         0.0         0.0        0.20E+03     0.0         0.0         0.0         0.0         0.0         0.0         0.0         0.0         0.0         0.0         0.0         0.0         0.0         0.0        0.31E+03
   107  ALA      0.23         1.6         11.         1.1         0.0         0.0         0.0         0.0         0.0         0.0         0.0         0.0         1.1         0.0         0.0         0.0         0.0         0.0         0.0         0.0         0.0         0.0         0.0         0.0        0.27E+03     0.0         0.0         0.0         0.0         0.0         0.0         0.0         0.0         0.0         0.0         0.0         0.0         0.0         0.0        0.28E+03
   108  ALA      0.30         1.6         11.         1.0         0.0         0.0         0.0         0.0         0.0         0.0         0.0         0.0         1.1         0.0         0.0         0.0         0.0         0.0         0.0         0.0         0.0         0.0         0.0         0.0        0.27E+03     0.0         0.0         0.0         0.0         0.0         0.0         0.0         0.0         0.0         0.0         0.0         0.0         0.0         0.0        0.29E+03
   109  TYR      0.84         9.8         13.         3.3        0.84E-01     0.0         0.0         0.0         0.0         0.0         0.0         0.0        0.76         49.         2.2         0.0         0.0         0.0         0.0         0.0         0.0         0.0         0.0         0.0        0.19E+03     0.0         0.0         0.0         0.0         0.0         0.0         0.0         0.0         0.0         0.0         0.0         0.0         0.0         0.0        0.27E+03
   110  PRO      0.94         27.         7.9         1.2        0.84E-01     0.0         0.0         0.0         0.0         0.0         0.0         0.0        0.70         6.9         4.0        0.79         0.0         0.0         0.0         0.0         0.0         0.0         0.0         0.0         68.         0.0         0.0         0.0         0.0         0.0         0.0         0.0         0.0         0.0         0.0         0.0         0.0         0.0         0.0        0.12E+03
   111  ALA      0.22         1.7         11.        0.94         0.0         0.0         0.0         0.0         0.0         0.0         0.0         0.0         1.1         0.0         0.0         0.0         0.0         0.0         0.0         0.0         0.0         0.0         0.0         0.0        0.23E+03     0.0         0.0         0.0         0.0         0.0         0.0         0.0         0.0         0.0         0.0         0.0         0.0         0.0         0.0        0.25E+03
   112  GLU      0.42         1.7         10.         1.1         0.0         0.0         0.0         0.0         0.0         0.0         0.0         0.0         1.0         39.        0.23         24.         0.0         0.0         0.0         0.0         0.0         0.0         0.0         0.0        0.19E+03     0.0         0.0         0.0         0.0         0.0         0.0         0.0         0.0         0.0         0.0         0.0         0.0         0.0         0.0        0.27E+03
   113  THR      0.18         4.8         10.         1.9         0.0         0.0         0.0         0.0         0.0         0.0         0.0         0.0         1.6        0.13         0.0         0.0         0.0         0.0         0.0         0.0         0.0         0.0         0.0         0.0        0.15E+03     0.0         0.0         0.0         0.0         0.0         0.0         0.0         0.0         0.0         0.0         0.0         0.0         0.0         0.0        0.17E+03
   114  PRO      0.79         26.         7.1         1.0         0.0         0.0         0.0         0.0         0.0         0.0         0.0         0.0         1.6         6.5         3.7        0.95         0.0         0.0         0.0         0.0         0.0         0.0         0.0         0.0         57.         0.0         0.0         0.0         0.0         0.0         0.0         0.0         0.0         0.0         0.0         0.0         0.0         0.0         0.0        0.10E+03
   115  THR      0.23         2.5         11.         1.5        0.25E-01     0.0         0.0         0.0         0.0         0.0         0.0         0.0        0.86         65.         0.0         0.0         0.0         0.0         0.0         0.0         0.0         0.0         0.0         0.0        0.21E+03     0.0         0.0         0.0         0.0         0.0         0.0         0.0         0.0         0.0         0.0         0.0         0.0         0.0         0.0        0.29E+03
   116  ALA      0.22         1.4         10.         1.1         0.0         0.0         0.0         0.0         0.0         0.0         0.0         0.0         1.0         0.0         0.0         0.0         0.0         0.0         0.0         0.0         0.0         0.0         0.0         0.0        0.25E+03     0.0         0.0         0.0         0.0         0.0         0.0         0.0         0.0         0.0         0.0         0.0         0.0         0.0         0.0        0.27E+03
   117  GLY      0.25        0.51         1.3        0.25         0.0         0.0         0.0         0.0         0.0         0.0         0.0         0.0         1.1         0.0         0.0         0.0         0.0         0.0         0.0         0.0         0.0         0.0         0.0         0.0        0.14E+03     0.0         0.0         0.0         0.0         0.0         0.0         0.0         0.0         0.0         0.0         0.0         0.0         0.0         0.0        0.14E+03
   118  GLU      0.32         1.6         10.         1.1        0.16E-01     0.0         0.0         0.0         0.0         0.0         0.0         0.0        0.66         39.        0.29         24.         0.0         0.0         0.0         0.0         0.0         0.0         0.0         0.0        0.21E+03     0.0         0.0         0.0         0.0         0.0         0.0         0.0         0.0         0.0         0.0         0.0         0.0         0.0         0.0        0.29E+03
   119  GLU      0.34         1.4         9.2         1.2         0.0         0.0         0.0         0.0         0.0         0.0         0.0         0.0        0.57         39.        0.26         24.         0.0         0.0         0.0         0.0         0.0         0.0         0.0         0.0        0.22E+03     0.0         0.0         0.0         0.0         0.0         0.0         0.0         0.0         0.0         0.0         0.0         0.0         0.0         0.0        0.30E+03
   120  TYR      0.61         8.9         12.         1.6        0.16E-01     0.0         0.0         0.0         0.0         0.0         0.0         0.0        0.98        0.67E-02     50.         0.0         0.0         0.0         0.0         0.0         0.0         0.0         0.0         0.0        0.19E+03     0.0         0.0         0.0         0.0         0.0         0.0         0.0         0.0         0.0         0.0         0.0         0.0         0.0         0.0        0.26E+03
   121  PRO       1.2         26.         7.8         1.2         0.0         0.0         0.0         0.0         0.0         0.0         0.0         0.0         1.1         6.8         3.9        0.87         0.0         0.0         0.0         0.0         0.0         0.0         0.0         0.0         53.         0.0         0.0         0.0         0.0         0.0         0.0         0.0         0.0         0.0         0.0         0.0         0.0         0.0         0.0        0.10E+03
   122  SER      0.66         2.2         10.        0.95         0.0         0.0         0.0         0.0         0.0         0.0         0.0         0.0        0.95         38.         0.0         0.0         0.0         0.0         0.0         0.0         0.0         0.0         0.0         0.0        0.14E+03     0.0         0.0         0.0         0.0         0.0         0.0         0.0         0.0         0.0         0.0         0.0         0.0         0.0         0.0        0.19E+03
   123  ARG      0.33         4.0         10.         1.3         0.0         0.0         0.0         0.0         0.0         0.0         0.0         0.0        0.99        0.34         26.         35.         23.         0.0         0.0         0.0         0.0         0.0         0.0         0.0        0.15E+03     0.0         0.0         0.0         0.0         0.0         0.0         0.0         0.0         0.0         0.0         0.0         0.0         0.0         0.0        0.25E+03
   124  PRO      0.44         24.         6.5        0.85         0.0         0.0         0.0         0.0         0.0         0.0         0.0         0.0         1.2         24.         35.         32.         0.0         0.0         0.0         0.0         0.0         0.0         0.0         0.0         56.         0.0         0.0         0.0         0.0         0.0         0.0         0.0         0.0         0.0         0.0         0.0         0.0         0.0         0.0        0.18E+03
   125  THR      0.33         2.4         10.         1.4         0.0         0.0         0.0         0.0         0.0         0.0         0.0         0.0         1.0        0.11         0.0         0.0         0.0         0.0         0.0         0.0         0.0         0.0         0.0         0.0        0.20E+03     0.0         0.0         0.0         0.0         0.0         0.0         0.0         0.0         0.0         0.0         0.0         0.0         0.0         0.0        0.21E+03
   126  GLU      0.54         2.3         11.         1.6        0.89E-01     0.0         0.0         0.0         0.0         0.0         0.0         0.0        0.94         39.         29.         23.         0.0         0.0         0.0         0.0         0.0         0.0         0.0         0.0        0.23E+03     0.0         0.0         0.0         0.0         0.0         0.0         0.0         0.0         0.0         0.0         0.0         0.0         0.0         0.0        0.34E+03
   127  PHE      0.78         5.8         13.         1.8         0.0         0.0         0.0         0.0         0.0         0.0         0.0         0.0         1.0         45.        0.11         0.0         0.0         0.0         0.0         0.0         0.0         0.0         0.0         0.0        0.24E+03     0.0         0.0         0.0         0.0         0.0         0.0         0.0         0.0         0.0         0.0         0.0         0.0         0.0         0.0        0.31E+03
   128  ALA      0.56         2.3         11.         1.2         0.0         0.0         0.0         0.0         0.0         0.0         0.0         0.0         1.2         0.0         0.0         0.0         0.0         0.0         0.0         0.0         0.0         0.0         0.0         0.0        0.27E+03     0.0         0.0         0.0         0.0         0.0         0.0         0.0         0.0         0.0         0.0         0.0         0.0         0.0         0.0        0.29E+03
   129  PHE      0.78         6.6         12.         1.6         0.0         0.0         0.0         0.0         0.0         0.0         0.0         0.0        0.92         45.        0.12         0.0         0.0         0.0         0.0         0.0         0.0         0.0         0.0         0.0        0.24E+03     0.0         0.0         0.0         0.0         0.0         0.0         0.0         0.0         0.0         0.0         0.0         0.0         0.0         0.0        0.31E+03
   130  TYR      0.88         10.         14.         3.1        0.51E-01     0.0         0.0         0.0         0.0         0.0         0.0         0.0         1.1         49.         1.9         0.0         0.0         0.0         0.0         0.0         0.0         0.0         0.0         0.0        0.18E+03     0.0         0.0         0.0         0.0         0.0         0.0         0.0         0.0         0.0         0.0         0.0         0.0         0.0         0.0        0.26E+03
   131  PRO       1.2         26.         6.4        0.55        0.51E-01     0.0         0.0         0.0         0.0         0.0         0.0         0.0         1.8         5.9         3.4         1.2         0.0         0.0         0.0         0.0         0.0         0.0         0.0         0.0         47.         0.0         0.0         0.0         0.0         0.0         0.0         0.0         0.0         0.0         0.0         0.0         0.0         0.0         0.0         93.    
   132  GLY      0.50         2.0        0.99        0.77E-01     0.0         0.0         0.0         0.0         0.0         0.0         0.0         0.0         1.4         0.0         0.0         0.0         0.0         0.0         0.0         0.0         0.0         0.0         0.0         0.0        0.10E+03     0.0         0.0         0.0         0.0         0.0         0.0         0.0         0.0         0.0         0.0         0.0         0.0         0.0         0.0        0.11E+03
   133  TYR       1.1         11.         13.         1.3        0.21         0.0         0.0         0.0         0.0         0.0         0.0         0.0         1.9         49.         1.3         0.0         0.0         0.0         0.0         0.0         0.0         0.0         0.0         0.0        0.18E+03     0.0         0.0         0.0         0.0         0.0         0.0         0.0         0.0         0.0         0.0         0.0         0.0         0.0         0.0        0.26E+03
   134  PRO       1.1         29.         6.6         2.2        0.16         0.0         0.0         0.0         0.0         0.0         0.0         0.0         1.4        0.45        0.82         5.5         0.0         0.0         0.0         0.0         0.0         0.0         0.0         0.0        0.11E+03     0.0         0.0         0.0         0.0         0.0         0.0         0.0         0.0         0.0         0.0         0.0         0.0         0.0         0.0        0.16E+03
   135  GLY      0.61         1.7         1.3        0.17        0.52E-01     0.0         0.0         0.0         0.0         0.0         0.0         0.0        0.47         0.0         0.0         0.0         0.0         0.0         0.0         0.0         0.0         0.0         0.0         0.0         88.         0.0         0.0         0.0         0.0         0.0         0.0         0.0         0.0         0.0         0.0         0.0         0.0         0.0         0.0         92.    
   136  THR      0.72         2.3         10.         1.3         0.0         0.0         0.0         0.0         0.0         0.0         0.0         0.0        0.75         65.         0.0         0.0         0.0         0.0         0.0         0.0         0.0         0.0         0.0         0.0        0.21E+03     0.0         0.0         0.0         0.0         0.0         0.0         0.0         0.0         0.0         0.0         0.0         0.0         0.0         0.0        0.29E+03
   137  TYR       1.1         6.4         12.         1.2         0.0         0.0         0.0         0.0         0.0         0.0         0.0         0.0         1.2         49.        0.37         0.0         0.0         0.0         0.0         0.0         0.0         0.0         0.0         0.0        0.25E+03     0.0         0.0         0.0         0.0         0.0         0.0         0.0         0.0         0.0         0.0         0.0         0.0         0.0         0.0        0.32E+03
   138  GLN       1.0         4.8         11.         2.7        0.24         0.0         0.0         0.0         0.0         0.0         0.0         0.0         1.3         45.         34.         7.2         0.0         0.0         0.0         0.0         0.0         0.0         0.0         0.0        0.18E+03     0.0         0.0         0.0         0.0         0.0         0.0         0.0         0.0         0.0         0.0         0.0         0.0         0.0         0.0        0.29E+03
   139  PRO      0.86         25.         7.3        0.96         0.0         0.0         0.0         0.0         0.0         0.0         0.0         0.0         1.7         23.         35.         33.         0.0         0.0         0.0         0.0         0.0         0.0         0.0         0.0         67.         0.0         0.0         0.0         0.0         0.0         0.0         0.0         0.0         0.0         0.0         0.0         0.0         0.0         0.0        0.19E+03
   140  MET      0.82         3.3         12.         1.1         0.0         0.0         0.0         0.0         0.0         0.0         0.0         0.0         1.5         47.        0.59E-02    0.18E-01     0.0         0.0         0.0         0.0         0.0         0.0         0.0         0.0        0.25E+03     0.0         0.0         0.0         0.0         0.0         0.0         0.0         0.0         0.0         0.0         0.0         0.0         0.0         0.0        0.31E+03
   141  ALA      0.77         2.8         12.         1.1         0.0         0.0         0.0         0.0         0.0         0.0         0.0         0.0         1.1         0.0         0.0         0.0         0.0         0.0         0.0         0.0         0.0         0.0         0.0         0.0        0.27E+03     0.0         0.0         0.0         0.0         0.0         0.0         0.0         0.0         0.0         0.0         0.0         0.0         0.0         0.0        0.29E+03
   142  SER      0.99         2.2         11.         1.2         0.0         0.0         0.0         0.0         0.0         0.0         0.0         0.0         1.0        0.19         0.0         0.0         0.0         0.0         0.0         0.0         0.0         0.0         0.0         0.0        0.18E+03     0.0         0.0         0.0         0.0         0.0         0.0         0.0         0.0         0.0         0.0         0.0         0.0         0.0         0.0        0.20E+03
   143  TYR       1.4         6.7         13.         1.4         0.0         0.0         0.0         0.0         0.0         0.0         0.0         0.0         1.2         49.        0.43         0.0         0.0         0.0         0.0         0.0         0.0         0.0         0.0         0.0        0.21E+03     0.0         0.0         0.0         0.0         0.0         0.0         0.0         0.0         0.0         0.0         0.0         0.0         0.0         0.0        0.28E+03
   144  LEU       2.2         10.         12.         4.7        0.70         0.0         0.0         0.0         0.0         0.0         0.0         0.0         1.2         42.        0.11         0.0         0.0         0.0         0.0         0.0         0.0         0.0         0.0         0.0        0.18E+03     0.0         0.0         0.0         0.0         0.0         0.0         0.0         0.0         0.0         0.0         0.0         0.0         0.0         0.0        0.26E+03
   145  ASP      0.95         3.9         14.         1.2        0.81E-01     0.0         0.0         0.0         0.0         0.0         0.0         0.0         1.2         39.         1.3         0.0         0.0         0.0         0.0         0.0         0.0         0.0         0.0         0.0        0.14E+03     0.0         0.0         0.0         0.0         0.0         0.0         0.0         0.0         0.0         0.0         0.0         0.0         0.0         0.0        0.20E+03
   146  VAL      0.83         2.6         12.         1.4        0.21E-02     0.0         0.0         0.0         0.0         0.0         0.0         0.0         1.7        0.42         0.0         0.0         0.0         0.0         0.0         0.0         0.0         0.0         0.0         0.0         42.         0.0         0.0         0.0         0.0         0.0         0.0         0.0         0.0         0.0         0.0         0.0         0.0         0.0         0.0         61.    
   147  SER      0.84         2.1         13.         1.1         0.0         0.0         0.0         0.0         0.0         0.0         0.0         0.0         1.6        0.15         0.0         0.0         0.0         0.0         0.0         0.0         0.0         0.0         0.0         0.0        0.12E+03     0.0         0.0         0.0         0.0         0.0         0.0         0.0         0.0         0.0         0.0         0.0         0.0         0.0         0.0        0.14E+03
   148  VAL      0.83         2.2         12.         1.4         0.0         0.0         0.0         0.0         0.0         0.0         0.0         0.0         1.6         58.         0.0         0.0         0.0         0.0         0.0         0.0         0.0         0.0         0.0         0.0         26.         0.0         0.0         0.0         0.0         0.0         0.0         0.0         0.0         0.0         0.0         0.0         0.0         0.0         0.0        0.10E+03
   149  VAL      0.84         2.3         12.         1.4         0.0         0.0         0.0         0.0         0.0         0.0         0.0         0.0         1.6         58.         0.0         0.0         0.0         0.0         0.0         0.0         0.0         0.0         0.0         0.0         38.         0.0         0.0         0.0         0.0         0.0         0.0         0.0         0.0         0.0         0.0         0.0         0.0         0.0         0.0        0.11E+03
   150  GLN      0.88         2.4         12.         1.3        0.30E-01     0.0         0.0         0.0         0.0         0.0         0.0         0.0         1.5        0.26         39.         10.         0.0         0.0         0.0         0.0         0.0         0.0         0.0         0.0        0.23E+03     0.0         0.0         0.0         0.0         0.0         0.0         0.0         0.0         0.0         0.0         0.0         0.0         0.0         0.0        0.30E+03
   151  THR      0.90         2.6         11.         1.5         0.0         0.0         0.0         0.0         0.0         0.0         0.0         0.0         1.1         65.         0.0         0.0         0.0         0.0         0.0         0.0         0.0         0.0         0.0         0.0        0.24E+03     0.0         0.0         0.0         0.0         0.0         0.0         0.0         0.0         0.0         0.0         0.0         0.0         0.0         0.0        0.32E+03
   152  LEU       1.2         7.1         9.3         4.4         0.0         0.0         0.0         0.0         0.0         0.0         0.0         0.0         1.4        0.22        0.14         0.0         0.0         0.0         0.0         0.0         0.0         0.0         0.0         0.0        0.22E+03     0.0         0.0         0.0         0.0         0.0         0.0         0.0         0.0         0.0         0.0         0.0         0.0         0.0         0.0        0.25E+03
   153  GLY      0.85         1.3         1.3        0.27         0.0         0.0         0.0         0.0         0.0         0.0         0.0         0.0         1.6         0.0         0.0         0.0         0.0         0.0         0.0         0.0         0.0         0.0         0.0         0.0        0.13E+03     0.0         0.0         0.0         0.0         0.0         0.0         0.0         0.0         0.0         0.0         0.0         0.0         0.0         0.0        0.14E+03
   154  ALA      0.72         5.2         11.        0.31         0.0         0.0         0.0         0.0         0.0         0.0         0.0         0.0         1.1         0.0         0.0         0.0         0.0         0.0         0.0         0.0         0.0         0.0         0.0         0.0        0.20E+03     0.0         0.0         0.0         0.0         0.0         0.0         0.0         0.0         0.0         0.0         0.0         0.0         0.0         0.0        0.22E+03
   155  PRO       1.0         29.         6.5         2.8         0.0         0.0         0.0         0.0         0.0         0.0         0.0         0.0         1.1        0.85        0.77         6.0         0.0         0.0         0.0         0.0         0.0         0.0         0.0         0.0        0.12E+03     0.0         0.0         0.0         0.0         0.0         0.0         0.0         0.0         0.0         0.0         0.0         0.0         0.0         0.0        0.16E+03
   156  GLY      0.74         2.7         1.7        0.18         0.0         0.0         0.0         0.0         0.0         0.0         0.0         0.0        0.82         0.0         0.0         0.0         0.0         0.0         0.0         0.0         0.0         0.0         0.0         0.0         88.         0.0         0.0         0.0         0.0         0.0         0.0         0.0         0.0         0.0         0.0         0.0         0.0         0.0         0.0         94.    
   157  GLU       1.6         6.6         12.         1.8        0.21         0.0         0.0         0.0         0.0         0.0         0.0         0.0        0.59         31.         29.         17.         0.0         0.0         0.0         0.0         0.0         0.0         0.0         0.0        0.19E+03     0.0         0.0         0.0         0.0         0.0         0.0         0.0         0.0         0.0         0.0         0.0         0.0         0.0         0.0        0.29E+03
   158  PRO       1.3         26.         6.6        0.63        0.21         0.0         0.0         0.0         0.0         0.0         0.0         0.0        0.81         24.         35.         32.         0.0         0.0         0.0         0.0         0.0         0.0         0.0         0.0         67.         0.0         0.0         0.0         0.0         0.0         0.0         0.0         0.0         0.0         0.0         0.0         0.0         0.0         0.0        0.19E+03
   159  ARG       1.2         4.0         10.         1.6        0.35         0.0         0.0         0.0         0.0         0.0         0.0         0.0         1.1         39.         28.         35.         44.         0.0         0.0         0.0         0.0         0.0         0.0         0.0        0.20E+03     0.0         0.0         0.0         0.0         0.0         0.0         0.0         0.0         0.0         0.0         0.0         0.0         0.0         0.0        0.36E+03
   160  HIS       1.5         4.4         12.         1.1         0.0         0.0         0.0         0.0         0.0         0.0         0.0         0.0        0.92         37.         31.         0.0         0.0         0.0         0.0         0.0         0.0         0.0         0.0         0.0        0.17E+03     0.0         0.0         0.0         0.0         0.0         0.0         0.0         0.0         0.0         0.0         0.0         0.0         0.0         0.0        0.26E+03
   161  ASP      0.81         3.4         12.         1.7        0.13         0.0         0.0         0.0         0.0         0.0         0.0         0.0         1.1         50.         2.2         0.0         0.0         0.0         0.0         0.0         0.0         0.0         0.0         0.0        0.15E+03     0.0         0.0         0.0         0.0         0.0         0.0         0.0         0.0         0.0         0.0         0.0         0.0         0.0         0.0        0.22E+03
   162  SER      0.65         1.9         11.         1.2         0.0         0.0         0.0         0.0         0.0         0.0         0.0         0.0         1.1        0.16         0.0         0.0         0.0         0.0         0.0         0.0         0.0         0.0         0.0         0.0        0.12E+03     0.0         0.0         0.0         0.0         0.0         0.0         0.0         0.0         0.0         0.0         0.0         0.0         0.0         0.0        0.14E+03
   163  LEU       1.6         7.2         10.         5.3        0.49         0.0         0.0         0.0         0.0         0.0         0.0         0.0         1.0         45.         35.         0.0         0.0         0.0         0.0         0.0         0.0         0.0         0.0         0.0        0.22E+03     0.0         0.0         0.0         0.0         0.0         0.0         0.0         0.0         0.0         0.0         0.0         0.0         0.0         0.0        0.32E+03
   164  LEU      0.87         8.5         11.         4.4         0.0         0.0         0.0         0.0         0.0         0.0         0.0         0.0         1.3        0.16        0.14         0.0         0.0         0.0         0.0         0.0         0.0         0.0         0.0         0.0        0.16E+03     0.0         0.0         0.0         0.0         0.0         0.0         0.0         0.0         0.0         0.0         0.0         0.0         0.0         0.0        0.19E+03
   165  PRO      0.75         25.         6.7        0.84         0.0         0.0         0.0         0.0         0.0         0.0         0.0         0.0         1.5         24.         35.         32.         0.0         0.0         0.0         0.0         0.0         0.0         0.0         0.0         29.         0.0         0.0         0.0         0.0         0.0         0.0         0.0         0.0         0.0         0.0         0.0         0.0         0.0         0.0        0.15E+03
   166  VAL      0.67         2.8         11.         1.4         0.0         0.0         0.0         0.0         0.0         0.0         0.0         0.0        0.98        0.21         0.0         0.0         0.0         0.0         0.0         0.0         0.0         0.0         0.0         0.0         23.         0.0         0.0         0.0         0.0         0.0         0.0         0.0         0.0         0.0         0.0         0.0         0.0         0.0         0.0         39.    
   167  ASP      0.87         3.5         12.         1.4        0.59E-01     0.0         0.0         0.0         0.0         0.0         0.0         0.0         1.0         38.         1.8         0.0         0.0         0.0         0.0         0.0         0.0         0.0         0.0         0.0        0.13E+03     0.0         0.0         0.0         0.0         0.0         0.0         0.0         0.0         0.0         0.0         0.0         0.0         0.0         0.0        0.19E+03
   168  SER      0.71         2.5         10.         1.0        0.59E-01     0.0         0.0         0.0         0.0         0.0         0.0         0.0         1.2         42.         0.0         0.0         0.0         0.0         0.0         0.0         0.0         0.0         0.0         0.0        0.12E+03     0.0         0.0         0.0         0.0         0.0         0.0         0.0         0.0         0.0         0.0         0.0         0.0         0.0         0.0        0.18E+03
   169  TYR       1.3         7.6         13.         2.1        0.77E-01     0.0         0.0         0.0         0.0         0.0         0.0         0.0         1.4         49.         52.         0.0         0.0         0.0         0.0         0.0         0.0         0.0         0.0         0.0        0.24E+03     0.0         0.0         0.0         0.0         0.0         0.0         0.0         0.0         0.0         0.0         0.0         0.0         0.0         0.0        0.37E+03
   170  GLN      0.76         3.6         11.         1.2        0.41E-01     0.0         0.0         0.0         0.0         0.0         0.0         0.0         1.3        0.13E-02    0.26         10.         0.0         0.0         0.0         0.0         0.0         0.0         0.0         0.0        0.24E+03     0.0         0.0         0.0         0.0         0.0         0.0         0.0         0.0         0.0         0.0         0.0         0.0         0.0         0.0        0.27E+03
   171  SER      0.37         3.2         10.         1.0         0.0         0.0         0.0         0.0         0.0         0.0         0.0         0.0        0.71         38.         0.0         0.0         0.0         0.0         0.0         0.0         0.0         0.0         0.0         0.0        0.17E+03     0.0         0.0         0.0         0.0         0.0         0.0         0.0         0.0         0.0         0.0         0.0         0.0         0.0         0.0        0.22E+03
   172  TRP       2.8         9.9         11.         1.4         0.0         0.0         0.0         0.0         0.0         0.0         0.0         0.0        0.62         50.         41.         0.0         0.0         0.0         0.0         0.0         0.0         0.0         0.0         0.0        0.21E+03     0.0         0.0         0.0         0.0         0.0         0.0         0.0         0.0         0.0         0.0         0.0         0.0         0.0         0.0        0.33E+03
   173  ALA      0.65         2.1         9.5         1.1         0.0         0.0         0.0         0.0         0.0         0.0         0.0         0.0        0.27         0.0         0.0         0.0         0.0         0.0         0.0         0.0         0.0         0.0         0.0         0.0        0.26E+03     0.0         0.0         0.0         0.0         0.0         0.0         0.0         0.0         0.0         0.0         0.0         0.0         0.0         0.0        0.27E+03
   174  LEU       1.8         10.         8.4         5.3        0.27         0.0         0.0         0.0         0.0         0.0         0.0         0.0         2.0         40.         37.         0.0         0.0         0.0         0.0         0.0         0.0         0.0         0.0         0.0        0.20E+03     0.0         0.0         0.0         0.0         0.0         0.0         0.0         0.0         0.0         0.0         0.0         0.0         0.0         0.0        0.31E+03
   175  ALA      0.92         6.2         4.2         1.0        0.62E-01     0.0         0.0         0.0         0.0         0.0         0.0         0.0         2.1         0.0         0.0         0.0         0.0         0.0         0.0         0.0         0.0         0.0         0.0         0.0         45.         0.0         0.0         0.0         0.0         0.0         0.0         0.0         0.0         0.0         0.0         0.0         0.0         0.0         0.0         60.    
   176  GLY      0.67         1.4         0.0        0.24        0.21         0.0         0.0         0.0         0.0         0.0         0.0         0.0        0.48         0.0         0.0         0.0         0.0         0.0         0.0         0.0         0.0         0.0         0.0         0.0         82.         0.0         0.0         0.0         0.0         0.0         0.0         0.0         0.0         0.0         0.0         0.0         0.0         0.0         0.0         85.    
   177  GLY      0.82         1.3         1.0        0.65E-01     0.0         0.0         0.0         0.0         0.0         0.0         0.0         0.0        0.42         0.0         0.0         0.0         0.0         0.0         0.0         0.0         0.0         0.0         0.0         0.0        0.12E+03     0.0         0.0         0.0         0.0         0.0         0.0         0.0         0.0         0.0         0.0         0.0         0.0         0.0         0.0        0.12E+03
   178  TRP       3.2         14.         15.         3.6         0.0         0.0         0.0         0.0         0.0         0.0         0.0         0.0         1.3         50.         41.         0.0         0.0         0.0         0.0         0.0         0.0         0.0         0.0         0.0        0.16E+03     0.0         0.0         0.0         0.0         0.0         0.0         0.0         0.0         0.0         0.0         0.0         0.0         0.0         0.0        0.29E+03
   179  ASN       1.3         4.1         15.         1.4         0.0         0.0         0.0         0.0         0.0         0.0         0.0         0.0         2.5         35.         11.         0.0         0.0         0.0         0.0         0.0         0.0         0.0         0.0         0.0        0.23E+03     0.0         0.0         0.0         0.0         0.0         0.0         0.0         0.0         0.0         0.0         0.0         0.0         0.0         0.0        0.30E+03
   180  SER       1.2         3.0         16.         1.3         0.0         0.0         0.0         0.0         0.0         0.0         0.0         0.0         2.9         38.         0.0         0.0         0.0         0.0         0.0         0.0         0.0         0.0         0.0         0.0        0.21E+03     0.0         0.0         0.0         0.0         0.0         0.0         0.0         0.0         0.0         0.0         0.0         0.0         0.0         0.0        0.27E+03
   181  GLN       1.4         3.2         16.         2.2         0.0         0.0         0.0         0.0         0.0         0.0         0.0         0.0         2.2         40.        0.36         10.         0.0         0.0         0.0         0.0         0.0         0.0         0.0         0.0        0.28E+03     0.0         0.0         0.0         0.0         0.0         0.0         0.0         0.0         0.0         0.0         0.0         0.0         0.0         0.0        0.36E+03
   182  MET       1.5         2.9         12.         1.5         0.0         0.0         0.0         0.0         0.0         0.0         0.0         0.0         1.2         38.        0.23         30.         0.0         0.0         0.0         0.0         0.0         0.0         0.0         0.0        0.25E+03     0.0         0.0         0.0         0.0         0.0         0.0         0.0         0.0         0.0         0.0         0.0         0.0         0.0         0.0        0.34E+03
   183  CYS       1.9         2.4         10.         1.1        0.26E-01     0.0         0.0         0.0         0.0         0.0         0.0         0.0        0.65         38.         0.0         0.0         0.0         0.0         0.0         0.0         0.0         0.0         0.0         0.0         42.         0.0         0.0         0.0         0.0         0.0         0.0         0.0         0.0         0.0         0.0         0.0         0.0         0.0         0.0         96.    
   184  CYS       1.7         2.7         11.         1.3        0.26E-01     0.0         0.0         0.0         0.0         0.0         0.0         0.0        0.58         38.         0.0         0.0         0.0         0.0         0.0         0.0         0.0         0.0         0.0         0.0         36.         0.0         0.0         0.0         0.0         0.0         0.0         0.0         0.0         0.0         0.0         0.0         0.0         0.0         0.0         91.    
   185  GLN       1.6         3.6         9.9        0.95         0.0         0.0         0.0         0.0         0.0         0.0         0.0         0.0         1.3        0.46         38.         1.5         0.0         0.0         0.0         0.0         0.0         0.0         0.0         0.0        0.20E+03     0.0         0.0         0.0         0.0         0.0         0.0         0.0         0.0         0.0         0.0         0.0         0.0         0.0         0.0        0.26E+03
   186  GLY       1.6         2.4         2.0        0.25         0.0         0.0         0.0         0.0         0.0         0.0         0.0         0.0         1.3         0.0         0.0         0.0         0.0         0.0         0.0         0.0         0.0         0.0         0.0         0.0        0.14E+03     0.0         0.0         0.0         0.0         0.0         0.0         0.0         0.0         0.0         0.0         0.0         0.0         0.0         0.0        0.14E+03
   187  GLU       1.6         3.3         12.         1.1         0.0         0.0         0.0         0.0         0.0         0.0         0.0         0.0        0.68        0.35         34.         24.         0.0         0.0         0.0         0.0         0.0         0.0         0.0         0.0        0.22E+03     0.0         0.0         0.0         0.0         0.0         0.0         0.0         0.0         0.0         0.0         0.0         0.0         0.0         0.0        0.30E+03
   188  GLN       1.6         3.4         8.9         1.9         0.0         0.0         0.0         0.0         0.0         0.0         0.0         0.0        0.32        0.21        0.29        0.34E-01     0.0         0.0         0.0         0.0         0.0         0.0         0.0         0.0        0.23E+03     0.0         0.0         0.0         0.0         0.0         0.0         0.0         0.0         0.0         0.0         0.0         0.0         0.0         0.0        0.24E+03
   189  ASN       1.7         6.5         8.8         1.9         0.0         0.0         0.0         0.0         0.0         0.0         0.0         0.0        0.23         44.         15.         0.0         0.0         0.0         0.0         0.0         0.0         0.0         0.0         0.0        0.18E+03     0.0         0.0         0.0         0.0         0.0         0.0         0.0         0.0         0.0         0.0         0.0         0.0         0.0         0.0        0.26E+03
   190  PRO       2.3         33.         7.8         1.8         0.0         0.0         0.0         0.0         0.0         0.0         0.0         0.0         1.3         5.9         3.4         1.1         0.0         0.0         0.0         0.0         0.0         0.0         0.0         0.0         35.         0.0         0.0         0.0         0.0         0.0         0.0         0.0         0.0         0.0         0.0         0.0         0.0         0.0         0.0         92.    
   191  PRO       2.4         27.         6.8        0.84         0.0         0.0         0.0         0.0         0.0         0.0         0.0         0.0         1.5         4.4         2.5         1.7         0.0         0.0         0.0         0.0         0.0         0.0         0.0         0.0         29.         0.0         0.0         0.0         0.0         0.0         0.0         0.0         0.0         0.0         0.0         0.0         0.0         0.0         0.0         76.    
   192  GLY       2.0         6.5         1.3        0.50         0.0         0.0         0.0         0.0         0.0         0.0         0.0         0.0        0.47         0.0         0.0         0.0         0.0         0.0         0.0         0.0         0.0         0.0         0.0         0.0         97.         0.0         0.0         0.0         0.0         0.0         0.0         0.0         0.0         0.0         0.0         0.0         0.0         0.0         0.0        0.11E+03
   193  PRO       2.7         29.         8.4        0.33         0.0         0.0         0.0         0.0         0.0         0.0         0.0         0.0        0.57         4.9         2.8         1.5         0.0         0.0         0.0         0.0         0.0         0.0         0.0         0.0         54.         0.0         0.0         0.0         0.0         0.0         0.0         0.0         0.0         0.0         0.0         0.0         0.0         0.0         0.0        0.10E+03
   194  PHE       2.9         9.7         11.         1.8        0.78E-01     0.0         0.0         0.0         0.0         0.0         0.0         0.0        0.94         51.        0.61         0.0         0.0         0.0         0.0         0.0         0.0         0.0         0.0         0.0        0.19E+03     0.0         0.0         0.0         0.0         0.0         0.0         0.0         0.0         0.0         0.0         0.0         0.0         0.0         0.0        0.27E+03
   195  TRP       5.0         14.         9.5         1.2         0.0         0.0         0.0         0.0         0.0         0.0         0.0         0.0        0.71         1.2         21.         0.0         0.0         0.0         0.0         0.0         0.0         0.0         0.0         0.0        0.21E+03     0.0         0.0         0.0         0.0         0.0         0.0         0.0         0.0         0.0         0.0         0.0         0.0         0.0         0.0        0.26E+03
   196  LYS       2.9         6.5         11.         1.2         0.0         0.0         0.0         0.0         0.0         0.0         0.0         0.0        0.66         40.        0.98         16.        0.88E-04     0.0         0.0         0.0         0.0         0.0         0.0         0.0        0.23E+03     0.0         0.0         0.0         0.0         0.0         0.0         0.0         0.0         0.0         0.0         0.0         0.0         0.0         0.0        0.31E+03
   197  ALA       2.9         4.8         13.         1.4         0.0         0.0         0.0         0.0         0.0         0.0         0.0         0.0        0.83         0.0         0.0         0.0         0.0         0.0         0.0         0.0         0.0         0.0         0.0         0.0        0.28E+03     0.0         0.0         0.0         0.0         0.0         0.0         0.0         0.0         0.0         0.0         0.0         0.0         0.0         0.0        0.30E+03
   198  ALA       2.7         4.9         12.         1.3         0.0         0.0         0.0         0.0         0.0         0.0         0.0         0.0        0.94         0.0         0.0         0.0         0.0         0.0         0.0         0.0         0.0         0.0         0.0         0.0        0.28E+03     0.0         0.0         0.0         0.0         0.0         0.0         0.0         0.0         0.0         0.0         0.0         0.0         0.0         0.0        0.30E+03
   199  PHE       3.3         10.         14.         2.2         0.0         0.0         0.0         0.0         0.0         0.0         0.0         0.0        0.95         39.        0.15         0.0         0.0         0.0         0.0         0.0         0.0         0.0         0.0         0.0        0.26E+03     0.0         0.0         0.0         0.0         0.0         0.0         0.0         0.0         0.0         0.0         0.0         0.0         0.0         0.0        0.33E+03
   200  ALA       3.1         6.1         13.         1.4         0.0         0.0         0.0         0.0         0.0         0.0         0.0         0.0        0.91         0.0         0.0         0.0         0.0         0.0         0.0         0.0         0.0         0.0         0.0         0.0        0.28E+03     0.0         0.0         0.0         0.0         0.0         0.0         0.0         0.0         0.0         0.0         0.0         0.0         0.0         0.0        0.30E+03
   201  ASP       3.1         6.1         13.         2.0         0.0         0.0         0.0         0.0         0.0         0.0         0.0         0.0         1.3         1.5         3.9         0.0         0.0         0.0         0.0         0.0         0.0         0.0         0.0         0.0        0.23E+03     0.0         0.0         0.0         0.0         0.0         0.0         0.0         0.0         0.0         0.0         0.0         0.0         0.0         0.0        0.26E+03
   202  SER       3.1         5.0         12.         1.8         0.0         0.0         0.0         0.0         0.0         0.0         0.0         0.0        0.99         42.         0.0         0.0         0.0         0.0         0.0         0.0         0.0         0.0         0.0         0.0        0.17E+03     0.0         0.0         0.0         0.0         0.0         0.0         0.0         0.0         0.0         0.0         0.0         0.0         0.0         0.0        0.23E+03
   203  SER       3.2         5.6         9.3         1.5         0.0         0.0         0.0         0.0         0.0         0.0         0.0         0.0         1.0         43.         0.0         0.0         0.0         0.0         0.0         0.0         0.0         0.0         0.0         0.0        0.15E+03     0.0         0.0         0.0         0.0         0.0         0.0         0.0         0.0         0.0         0.0         0.0         0.0         0.0         0.0        0.22E+03
   204  GLY       3.1         4.7         2.1        0.32         0.0         0.0         0.0         0.0         0.0         0.0         0.0         0.0         1.4         0.0         0.0         0.0         0.0         0.0         0.0         0.0         0.0         0.0         0.0         0.0        0.13E+03     0.0         0.0         0.0         0.0         0.0         0.0         0.0         0.0         0.0         0.0         0.0         0.0         0.0         0.0        0.14E+03
   205  GLN       3.4         8.1         11.         1.1         0.0         0.0         0.0         0.0         0.0         0.0         0.0         0.0         1.7        0.93         1.9         9.2         0.0         0.0         0.0         0.0         0.0         0.0         0.0         0.0        0.22E+03     0.0         0.0         0.0         0.0         0.0         0.0         0.0         0.0         0.0         0.0         0.0         0.0         0.0         0.0        0.25E+03
   206  HIS       3.7         12.         12.         2.6         0.0         0.0         0.0         0.0         0.0         0.0         0.0         0.0         2.8         4.0        0.65         0.0         0.0         0.0         0.0         0.0         0.0         0.0         0.0         0.0        0.15E+03     0.0         0.0         0.0         0.0         0.0         0.0         0.0         0.0         0.0         0.0         0.0         0.0         0.0         0.0        0.18E+03
   207  PRO       3.2         28.         7.5         1.4         0.0         0.0         0.0         0.0         0.0         0.0         0.0         0.0         3.1         23.         36.         34.         0.0         0.0         0.0         0.0         0.0         0.0         0.0         0.0         32.         0.0         0.0         0.0         0.0         0.0         0.0         0.0         0.0         0.0         0.0         0.0         0.0         0.0         0.0        0.17E+03
   208  PRO       3.6         26.         7.4         1.3         0.0         0.0         0.0         0.0         0.0         0.0         0.0         0.0         2.6         22.         35.         34.         0.0         0.0         0.0         0.0         0.0         0.0         0.0         0.0         41.         0.0         0.0         0.0         0.0         0.0         0.0         0.0         0.0         0.0         0.0         0.0         0.0         0.0         0.0        0.17E+03
   209  ASP       3.3         7.8         10.         2.4        0.39         0.0         0.0         0.0         0.0         0.0         0.0         0.0         2.2         51.         1.6         0.0         0.0         0.0         0.0         0.0         0.0         0.0         0.0         0.0        0.20E+03     0.0         0.0         0.0         0.0         0.0         0.0         0.0         0.0         0.0         0.0         0.0         0.0         0.0         0.0        0.28E+03
   210  ALA       2.0         7.2         6.3         1.3         0.0         0.0         0.0         0.0         0.0         0.0         0.0         0.0         2.6         0.0         0.0         0.0         0.0         0.0         0.0         0.0         0.0         0.0         0.0         0.0        0.19E+03     0.0         0.0         0.0         0.0         0.0         0.0         0.0         0.0         0.0         0.0         0.0         0.0         0.0         0.0        0.21E+03
   211  CYS       2.6         7.1         11.         1.2         0.0         0.0         0.0         0.0         0.0         0.0         0.0         0.0         3.3         43.         0.0         0.0         0.0         0.0         0.0         0.0         0.0         0.0         0.0         0.0         70.         0.0         0.0         0.0         0.0         0.0         0.0         0.0         0.0         0.0         0.0         0.0         0.0         0.0         0.0        0.14E+03
   212  ALA       2.2         5.9         13.         1.3         0.0         0.0         0.0         0.0         0.0         0.0         0.0         0.0         3.4         0.0         0.0         0.0         0.0         0.0         0.0         0.0         0.0         0.0         0.0         0.0        0.24E+03     0.0         0.0         0.0         0.0         0.0         0.0         0.0         0.0         0.0         0.0         0.0         0.0         0.0         0.0        0.27E+03
   213  PHE       4.3         15.         15.         5.3        0.20         0.0         0.0         0.0         0.0         0.0         0.0         0.0         3.9         44.         1.4         0.0         0.0         0.0         0.0         0.0         0.0         0.0         0.0         0.0        0.16E+03     0.0         0.0         0.0         0.0         0.0         0.0         0.0         0.0         0.0         0.0         0.0         0.0         0.0         0.0        0.25E+03
   214  ARG       5.9         34.         9.3         3.9        0.83         0.0         0.0         0.0         0.0         0.0         0.0         0.0         2.7         45.         16.         38.         1.4         0.0         0.0         0.0         0.0         0.0         0.0         0.0         62.         0.0         0.0         0.0         0.0         0.0         0.0         0.0         0.0         0.0         0.0         0.0         0.0         0.0         0.0        0.22E+03
   215  ARG       7.5         23.         10.         4.2        0.79         0.0         0.0         0.0         0.0         0.0         0.0         0.0         1.9         33.         5.0         55.         44.         0.0         0.0         0.0         0.0         0.0         0.0         0.0        0.17E+03     0.0         0.0         0.0         0.0         0.0         0.0         0.0         0.0         0.0         0.0         0.0         0.0         0.0         0.0        0.35E+03
   216  GLY       3.4         14.        0.58        0.76         0.0         0.0         0.0         0.0         42.         44.         0.0         0.0         2.8         0.0         0.0         0.0         0.0         0.0         0.0         0.0         0.0         0.0         3.4         0.0        0.21E+03     0.0         0.0         0.0         0.0         0.0         0.0         0.0         0.0         0.0         0.0         0.0         0.0         0.0         0.0        0.32E+03
   217  ARG       1.0         19.         13.         4.3         0.0         0.0         0.0         0.0         16.         22.         0.0         0.0         3.5         42.         3.4         2.6         17.         0.0         0.0         0.0         0.0         0.0         3.6         0.0        0.13E+03     0.0         0.0         0.0         0.0         0.0         0.0         0.0         0.0         0.0         0.0         0.0         0.0         0.0         0.0        0.28E+03
   218  LYS       1.3         8.8         11.         2.9         0.0         0.0         0.0         0.0         8.1         8.3         0.0         0.0         2.5         3.8         1.2        0.73         23.         0.0         0.0         0.0         0.0         0.0         21.         0.0         28.         0.0         0.0         0.0         0.0         0.0         0.0         0.0         0.0         0.0         0.0         0.0         0.0         0.0         0.0        0.12E+03
   219  LYS       2.0         10.         6.0         2.1        0.53         0.0         0.0         0.0         3.6         8.4         0.0         0.0         1.7         32.        0.99         28.         2.9         0.0         0.0         0.0         0.0         0.0         28.         0.0         32.        0.48         0.0         0.0         0.0         0.0         0.0         0.0         0.0         0.0         0.0         0.0         0.0         0.0         0.0        0.16E+03
   220  ARG       2.0         7.9         14.         1.2        0.53         0.0         0.0         0.0         8.3         3.7         0.0         0.0         1.9         31.         29.         2.7         1.9         0.0         0.0         0.0         0.0         0.0         12.         0.0         62.         0.0         0.0         0.0         0.0         0.0         0.0         0.0         0.0         0.0         0.0         0.0         0.0         0.0         0.0        0.18E+03
   221  ILE       1.5         7.6         10.         1.6        0.48         0.0         0.0         0.0         12.         9.8         0.0         0.0         2.2         1.6         48.         0.0         0.0         0.0         0.0         0.0         0.0         0.0         6.6         0.0         11.         0.0         0.0         0.0         0.0         0.0         0.0         0.0         0.0         0.0         0.0         0.0         0.0         0.0         0.0        0.11E+03
   222  PRO       2.1         28.         4.9         5.1         0.0         0.0         0.0         0.0         12.         11.         0.0         0.0         4.0         2.4         35.         31.         0.0         0.0         0.0         0.0         0.0         0.0         6.5         0.0         5.5        0.19         0.0         0.0         0.0         0.0         0.0         0.0         0.0         0.0         0.0         0.0         0.0         0.0         0.0        0.15E+03
   223  TYR       3.9         40.         7.2         6.7         0.0         0.0         0.0         0.0         16.         7.3         0.0         0.0         8.8         56.         46.         0.0         0.0         0.0         0.0         0.0         0.0         0.0         10.         0.0         20.         3.7         0.0         0.0         0.0         0.0         0.0         0.0         0.0         0.0         0.0         0.0         0.0         0.0         0.0        0.23E+03
   224  SER       1.2         10.         10.         1.5         0.0         0.0         0.0         0.0         5.9         7.6         0.0         0.0         6.4         37.         0.0         0.0         0.0         0.0         0.0         0.0         0.0         0.0         11.         0.0         9.0         6.8         0.0         0.0         0.0         0.0         0.0         0.0         0.0         0.0         0.0         0.0         0.0         0.0         0.0        0.11E+03
   225  LYS       1.8         17.         4.0         4.4         0.0         0.0         0.0         0.0         4.9         6.9         0.0         0.0         2.0         36.        0.96        0.89         18.         0.0         0.0         0.0         0.0         0.0         8.4         0.0         10.         0.0         0.0         0.0         0.0         0.0         0.0         0.0         0.0         0.0         0.0         0.0         0.0         0.0         0.0        0.11E+03
   226  GLY       1.0         6.0        0.45E-01     3.1         0.0         0.0         0.0         0.0         4.3         11.         0.0         0.0         3.1         0.0         0.0         0.0         0.0         0.0         0.0         0.0         0.0         0.0         9.8         0.0         10.         0.0         0.0         0.0         0.0         0.0         0.0         0.0         0.0         0.0         0.0         0.0         0.0         0.0         0.0         49.    
   227  GLN       3.2         21.         4.7         2.5         2.4         0.0         0.0         0.0         7.9         8.7         0.0         0.0         1.3         8.4         51.         9.3         0.0         0.0         0.0         0.0         0.0         0.0         11.         0.0         14.         17.         0.0         0.0         0.0         0.0         0.0         0.0         0.0         0.0         0.0         0.0         0.0         0.0         0.0        0.16E+03
   228  LEU       1.0         14.         6.6         6.2         0.0         0.0         0.0         0.0         7.0         13.         0.0         0.0        0.74         5.8         36.         0.0         0.0         0.0         0.0         0.0         0.0         0.0         2.6         0.0         10.         7.6         0.0         0.0         0.0         0.0         0.0         0.0         0.0         0.0         0.0         0.0         0.0         0.0         0.0        0.11E+03
   229  ARG       1.5         13.         4.9         2.7         0.0         0.0         0.0         0.0         6.1         7.9         0.0         0.0         1.9        0.15         2.0         38.         2.4         0.0         0.0         0.0         0.0         0.0         3.2         0.0         8.0         1.6         0.0         0.0         0.0         0.0         0.0         0.0         0.0         0.0         0.0         0.0         0.0         0.0         0.0         93.    
   230  GLU       1.2         7.2         5.9         2.9         0.0         0.0         0.0         0.0         6.8         12.         0.0         0.0         3.2        0.11         1.1        0.60         0.0         0.0         0.0         0.0         0.0         0.0         4.3         0.0         7.1         6.6         0.0         0.0         0.0         0.0         0.0         0.0         0.0         0.0         0.0         0.0         0.0         0.0         0.0         59.    
   231  LEU       1.7         13.         4.4         5.3         0.0         0.0         0.0         0.0         11.         12.         0.0         0.0         3.5         36.         39.         0.0         0.0         0.0         0.0         0.0         0.0         0.0         8.3         0.0         12.         18.         0.0         0.0         0.0         0.0         0.0         0.0         0.0         0.0         0.0         0.0         0.0         0.0         0.0        0.16E+03
   232  GLU      0.99         8.5         6.5         3.5         0.0         0.0         0.0         0.0         7.9         11.         0.0         0.0         2.5         31.         6.3        0.59         0.0         0.0         0.0         0.0         0.0         0.0         16.         0.0         9.2         12.         0.0         0.0         0.0         0.0         0.0         0.0         0.0         0.0         0.0         0.0         0.0         0.0         0.0        0.12E+03
   233  ARG       2.0         12.         4.7         2.8        0.79E-01     0.0         0.0         0.0         7.2         9.3         0.0         0.0         2.5         28.         34.         25.         11.         0.0         0.0         0.0         0.0         0.0         18.         0.0         10.         2.7         0.0         0.0         0.0         0.0         0.0         0.0         0.0         0.0         0.0         0.0         0.0         0.0         0.0        0.17E+03
   234  GLU       1.9         8.8         6.3         4.2        0.28         0.0         0.0         0.0         8.5         15.         0.0         0.0         1.7         28.         33.        0.86         0.0         0.0         0.0         0.0         0.0         0.0         5.7         0.0         5.3         9.8         0.0         0.0         0.0         0.0         0.0         0.0         0.0         0.0         0.0         0.0         0.0         0.0         0.0        0.13E+03
   235  TYR       1.8         12.         6.9         2.6        0.41         0.0         0.0         0.0         5.8         12.         0.0         0.0         1.2         6.7        0.39         0.0         0.0         0.0         0.0         0.0         0.0         0.0         3.3         0.0         10.         5.3         0.0         0.0         0.0         0.0         0.0         0.0         0.0         0.0         0.0         0.0         0.0         0.0         0.0         68.    
   236  ALA       1.1         7.8         5.2         1.2         0.0         0.0         0.0         0.0         4.2         8.7         0.0         0.0         3.4         0.0         0.0         0.0         0.0         0.0         0.0         0.0         0.0         0.0         2.0         0.0         6.0         1.1         0.0         0.0         0.0         0.0         0.0         0.0         0.0         0.0         0.0         0.0         0.0         0.0         0.0         41.    
   237  ALA      0.85         6.5         5.9         1.0         0.0         0.0         0.0         0.0         3.7         2.6         0.0         0.0         3.1         0.0         0.0         0.0         0.0         0.0         0.0         0.0         0.0         0.0         11.         0.0         25.         0.0         0.0         0.0         0.0         0.0         0.0         0.0         0.0         0.0         0.0         0.0         0.0         0.0         0.0         60.    
   238  ASN       2.1         8.4         6.0         8.3        0.41         0.0         0.0         0.0         5.2         16.         0.0         0.0         4.6         28.         2.6         0.0         0.0         0.0         0.0         0.0         0.0         0.0         21.         0.0        0.13E+03     0.0         0.0         0.0         0.0         0.0         0.0         0.0         0.0         0.0         0.0         0.0         0.0         0.0         0.0        0.23E+03
   239  LYS       1.8         12.         8.3         4.8        0.19         0.0         0.0         0.0         12.         13.         0.0         0.0         7.7         37.         35.         4.6         28.         0.0         0.0         0.0         0.0         0.0         15.         0.0         51.         0.0         0.0         0.0         0.0         0.0         0.0         0.0         0.0         0.0         0.0         0.0         0.0         0.0         0.0        0.23E+03
   240  PHE       1.2         11.         12.         3.3        0.23         0.0         0.0         0.0         5.7         7.4         0.0         0.0         4.5         12.         50.         0.0         0.0         0.0         0.0         0.0         0.0         0.0         13.         0.0         14.         6.4         0.0         0.0         0.0         0.0         0.0         0.0         0.0         0.0         0.0         0.0         0.0         0.0         0.0        0.14E+03
   241  ILE       1.3         14.         9.7         6.4        0.45         0.0         0.0         0.0         4.6         9.2         0.0         0.0         2.3         15.         42.         0.0         0.0         0.0         0.0         0.0         0.0         0.0         12.         0.0         12.         15.         0.0         0.0         0.0         0.0         0.0         0.0         0.0         0.0         0.0         0.0         0.0         0.0         0.0        0.14E+03
   242  THR      0.89         5.5         3.5         1.7        0.54         0.0         0.0         0.0         3.5         7.3         0.0         0.0         3.1        0.94         0.0         0.0         0.0         0.0         0.0         0.0         0.0         0.0         8.3         0.0         9.7         2.6         0.0         0.0         0.0         0.0         0.0         0.0         0.0         0.0         0.0         0.0         0.0         0.0         0.0         48.    
   243  LYS      0.51         4.6         5.2        0.71        0.18E-02     0.0         0.0         0.0         2.8         5.2         0.0         0.0         1.6         2.9         38.         24.        0.88         0.0         0.0         0.0         0.0         0.0         5.8         0.0         5.9         1.9         0.0         0.0         0.0         0.0         0.0         0.0         0.0         0.0         0.0         0.0         0.0         0.0         0.0        0.10E+03
   244  ASP      0.92         5.8         5.6        0.95         0.0         0.0         0.0         0.0         2.3         5.4         0.0         0.0         1.5         29.         1.7         0.0         0.0         0.0         0.0         0.0         0.0         0.0         8.6         0.0         4.2         3.8         0.0         0.0         0.0         0.0         0.0         0.0         0.0         0.0         0.0         0.0         0.0         0.0         0.0         70.    
   245  LYS       1.5         12.         5.0         1.9         0.0         0.0         0.0         0.0         4.4         4.9         0.0         0.0         2.0         1.0        0.15        0.57E-01    0.76         0.0         0.0         0.0         0.0         0.0         7.5         0.0         7.7         7.7         0.0         0.0         0.0         0.0         0.0         0.0         0.0         0.0         0.0         0.0         0.0         0.0         0.0         56.    
   246  ARG      0.84         9.9         6.0         2.5        0.77         0.0         0.0         0.0         5.1         12.         0.0         0.0        0.80         3.6         4.5         2.2         23.         0.0         0.0         0.0         0.0         0.0         5.9         0.0         7.7         14.         0.0         0.0         0.0         0.0         0.0         0.0         0.0         0.0         0.0         0.0         0.0         0.0         0.0         98.    
   247  ARG      0.68         6.9         5.4         1.0        0.14         0.0         0.0         0.0         3.0         7.4         0.0         0.0         1.1         2.1         2.5         2.0         23.         0.0         0.0         0.0         0.0         0.0         6.6         0.0         4.7         3.2         0.0         0.0         0.0         0.0         0.0         0.0         0.0         0.0         0.0         0.0         0.0         0.0         0.0         69.    
   248  LYS      0.63         3.6         4.6        0.59         0.0         0.0         0.0         0.0         4.5         7.2         0.0         0.0         1.5         2.2        0.33        0.70E-02    0.12         0.0         0.0         0.0         0.0         0.0         1.7         0.0         5.7         5.6         0.0         0.0         0.0         0.0         0.0         0.0         0.0         0.0         0.0         0.0         0.0         0.0         0.0         38.    
   249  ILE       1.6         7.3         2.8         5.6         1.4         0.0         0.0         0.0         5.5         12.         0.0         0.0         2.6         1.7        0.40         0.0         0.0         0.0         0.0         0.0         0.0         0.0         3.5         0.0         15.         8.6         0.0         0.0         0.0         0.0         0.0         0.0         0.0         0.0         0.0         0.0         0.0         0.0         0.0         68.    
   250  SER       1.2         4.0         6.8         3.8         1.2         0.0         0.0         0.0         6.0         11.         0.0         0.0         3.3         44.         0.0         0.0         0.0         0.0         0.0         0.0         0.0         0.0         1.5         0.0         10.         8.6         0.0         0.0         0.0         0.0         0.0         0.0         0.0         0.0         0.0         0.0         0.0         0.0         0.0        0.10E+03
   251  ALA       1.1         5.2         4.4         1.7        0.13         0.0         0.0         0.0         2.4         8.8         0.0         0.0         1.8         0.0         0.0         0.0         0.0         0.0         0.0         0.0         0.0         0.0         6.7         0.0         14.         0.0         0.0         0.0         0.0         0.0         0.0         0.0         0.0         0.0         0.0         0.0         0.0         0.0         0.0         46.    
   252  ALA       1.8         9.1         5.0         2.0         0.0         0.0         0.0         0.0         4.7         11.         0.0         0.0         1.1         0.0         0.0         0.0         0.0         0.0         0.0         0.0         0.0         0.0         6.7         0.0         15.        0.95         0.0         0.0         0.0         0.0         0.0         0.0         0.0         0.0         0.0         0.0         0.0         0.0         0.0         57.    
   253  THR       2.7         14.         10.         4.8         1.9         0.0         0.0         0.0         9.3         13.         0.0         0.0         1.8         52.         0.0         0.0         0.0         0.0         0.0         0.0         0.0         0.0         18.         0.0         21.         22.         0.0         0.0         0.0         0.0         0.0         0.0         0.0         0.0         0.0         0.0         0.0         0.0         0.0        0.17E+03
   254  SER       1.7         7.2         20.         1.9        0.65         0.0         0.0         0.0         5.0         6.3         0.0         0.0         1.4         37.         0.0         0.0         0.0         0.0         0.0         0.0         0.0         0.0         5.3         0.0         22.         0.0         0.0         0.0         0.0         0.0         0.0         0.0         0.0         0.0         0.0         0.0         0.0         0.0         0.0        0.11E+03
   255  LEU       2.6         12.         4.3         6.1         0.0         0.0         0.0         0.0         7.8         7.4         0.0         0.0        0.62         2.1        0.13E-01     0.0         0.0         0.0         0.0         0.0         0.0         0.0         8.2         0.0         44.         8.7         0.0         0.0         0.0         0.0         0.0         0.0         0.0         0.0         0.0         0.0         0.0         0.0         0.0        0.10E+03
   256  SER       1.9         7.3         17.        0.89        0.25         0.0         0.0         0.0         3.3         5.6         0.0         0.0         1.9        0.98         0.0         0.0         0.0         0.0         0.0         0.0         0.0         0.0         6.3         0.0         61.        0.85         0.0         0.0         0.0         0.0         0.0         0.0         0.0         0.0         0.0         0.0         0.0         0.0         0.0        0.11E+03
   257  GLU       1.5         9.2         14.         3.3        0.48         0.0         0.0         0.0         5.6         13.         0.0         0.0         2.2         2.0        0.78        0.72         0.0         0.0         0.0         0.0         0.0         0.0         6.2         0.0         39.         8.4         0.0         0.0         0.0         0.0         0.0         0.0         0.0         0.0         0.0         0.0         0.0         0.0         0.0        0.11E+03
   258  ARG       1.6         8.2         5.5         1.6        0.39         0.0         0.0         0.0         5.2         6.4         0.0         0.0         1.3         1.9        0.52         2.1        0.11         0.0         0.0         0.0         0.0         0.0         4.3         0.0         12.        0.33         0.0         0.0         0.0         0.0         0.0         0.0         0.0         0.0         0.0         0.0         0.0         0.0         0.0         51.    
   259  GLN       1.4         8.9         5.3         1.7        0.88         0.0         0.0         0.0         5.4         6.1         0.0         0.0        0.70         1.3        0.84        0.16E-01     0.0         0.0         0.0         0.0         0.0         0.0         5.5         0.0         3.9         3.0         0.0         0.0         0.0         0.0         0.0         0.0         0.0         0.0         0.0         0.0         0.0         0.0         0.0         45.    
   260  ILE       2.5         11.         4.9         8.4         1.7         0.0         0.0         0.0         5.7         11.         0.0         0.0         1.2         49.         44.         0.0         0.0         0.0         0.0         0.0         0.0         0.0         6.3         0.0         5.2         1.4         0.0         0.0         0.0         0.0         0.0         0.0         0.0         0.0         0.0         0.0         0.0         0.0         0.0        0.15E+03
   261  THR      0.52         5.0         4.9         3.1        0.44         0.0         0.0         0.0         3.9         5.6         0.0         0.0         1.8         67.         0.0         0.0         0.0         0.0         0.0         0.0         0.0         0.0         9.6         0.0         6.2         6.5         0.0         0.0         0.0         0.0         0.0         0.0         0.0         0.0         0.0         0.0         0.0         0.0         0.0        0.11E+03
   262  ILE       1.5         9.5         6.3         5.2        0.39         0.0         0.0         0.0         5.1         6.0         0.0         0.0         3.0         43.         38.         0.0         0.0         0.0         0.0         0.0         0.0         0.0         7.4         0.0         9.4         2.3         0.0         0.0         0.0         0.0         0.0         0.0         0.0         0.0         0.0         0.0         0.0         0.0         0.0        0.14E+03
   263  TRP       3.9         14.         5.1         4.0        0.65         0.0         0.0         0.0         9.1         6.7         0.0         0.0         2.2         6.8         3.3         0.0         0.0         0.0         0.0         0.0         0.0         0.0         4.0         0.0         4.2         19.         0.0         0.0         0.0         0.0         0.0         0.0         0.0         0.0         0.0         0.0         0.0         0.0         0.0         83.    
   264  PHE       1.6         11.         5.9         4.5        0.34         0.0         0.0         0.0         4.8         8.1         0.0         0.0        0.69         8.0         8.0         0.0         0.0         0.0         0.0         0.0         0.0         0.0         3.0         0.0         3.1         19.         0.0         0.0         0.0         0.0         0.0         0.0         0.0         0.0         0.0         0.0         0.0         0.0         0.0         79.    
   265  GLN      0.59         4.4         5.2         1.3         0.0         0.0         0.0         0.0         3.1         4.1         0.0         0.0        0.90        0.82         1.5         1.6         0.0         0.0         0.0         0.0         0.0         0.0         1.9         0.0         2.1         1.0         0.0         0.0         0.0         0.0         0.0         0.0         0.0         0.0         0.0         0.0         0.0         0.0         0.0         29.    
   266  ASN       1.7         7.3         6.0         1.8        0.50         0.0         0.0         0.0         5.2         4.2         0.0         0.0         1.4         24.         16.         0.0         0.0         0.0         0.0         0.0         0.0         0.0         9.4         0.0         3.0         7.1         0.0         0.0         0.0         0.0         0.0         0.0         0.0         0.0         0.0         0.0         0.0         0.0         0.0         88.    
   267  ARG       1.6         5.6         6.1         1.4        0.51         0.0         0.0         0.0         5.6         8.1         0.0         0.0         1.3         8.0         35.         29.         44.         0.0         0.0         0.0         0.0         0.0         11.         0.0         5.4         20.         0.0         0.0         0.0         0.0         0.0         0.0         0.0         0.0         0.0         0.0         0.0         0.0         0.0        0.18E+03
   268  ARG      0.88         6.1         6.0         2.3        0.10         0.0         0.0         0.0         8.5         8.7         0.0         0.0        0.56         7.3         26.         1.6         1.7         0.0         0.0         0.0         0.0         0.0         5.4         0.0         5.8         6.7         0.0         0.0         0.0         0.0         0.0         0.0         0.0         0.0         0.0         0.0         0.0         0.0         0.0         88.    
   269  VAL       1.0         9.4         5.2         2.1         0.0         0.0         0.0         0.0         3.6         7.9         0.0         0.0         1.8         3.3         0.0         0.0         0.0         0.0         0.0         0.0         0.0         0.0         7.2         0.0         5.9         8.0         0.0         0.0         0.0         0.0         0.0         0.0         0.0         0.0         0.0         0.0         0.0         0.0         0.0         55.    
   270  LYS      0.77         12.         4.9        0.91        0.50         0.0         0.0         0.0         10.         6.1         0.0         0.0         4.4        0.93         50.         27.         24.         0.0         0.0         0.0         0.0         0.0         4.5         0.0         8.0         11.         0.0         0.0         0.0         0.0         0.0         0.0         0.0         0.0         0.0         0.0         0.0         0.0         0.0        0.17E+03
   271  GLU       1.2         9.4         4.2         2.6        0.10         0.0         0.0         0.0         7.6         8.7         0.0         0.0         5.3        0.20        0.75        0.73         0.0         0.0         0.0         0.0         0.0         0.0         6.3         0.0         6.3         7.7         0.0         0.0         0.0         0.0         0.0         0.0         0.0         0.0         0.0         0.0         0.0         0.0         0.0         61.    
   272  LYS       1.2         10.         6.3         3.0         0.0         0.0         0.0         0.0         7.6         9.1         0.0         0.0         4.2         34.         34.         2.2        0.71E-01     0.0         0.0         0.0         0.0         0.0         7.2         0.0         13.         4.3         0.0         0.0         0.0         0.0         0.0         0.0         0.0         0.0         0.0         0.0         0.0         0.0         0.0        0.14E+03
   273  LYS       1.1         9.5         5.1         2.0        0.99         0.0         0.0         0.0         7.8         17.         0.0         0.0         3.6         3.5        0.74        0.17        0.19         0.0         0.0         0.0         0.0         0.0         6.2         0.0         9.0        0.48         0.0         0.0         0.0         0.0         0.0         0.0         0.0         0.0         0.0         0.0         0.0         0.0         0.0         67.    
   274  VAL       1.8         6.3         4.8         4.4         1.7         0.0         0.0         0.0         8.9         11.         0.0         0.0         4.2         1.7         0.0         0.0         0.0         0.0         0.0         0.0         0.0         0.0         8.3         0.0         29.         0.0         0.0         0.0         0.0         0.0         0.0         0.0         0.0         0.0         0.0         0.0         0.0         0.0         0.0         82.    
   275  LEU       1.5         11.         11.         6.2        0.67E-02     0.0         0.0         0.0         12.         16.         0.0         0.0         5.6        0.65         38.         0.0         0.0         0.0         0.0         0.0         0.0         0.0         4.0         0.0         87.         0.0         0.0         0.0         0.0         0.0         0.0         0.0         0.0         0.0         0.0         0.0         0.0         0.0         0.0        0.19E+03
   276  ALA       1.3         9.0         5.6         1.4        0.70         0.0         0.0         0.0         11.         14.         0.0         0.0         6.7         0.0         0.0         0.0         0.0         0.0         0.0         0.0         0.0         0.0         4.7         0.0         29.         0.0         0.0         0.0         0.0         0.0         0.0         0.0         0.0         0.0         0.0         0.0         0.0         0.0         0.0         83.    
   277  LYS      0.56         10.         5.1        0.68        0.31         0.0         0.0         0.0         13.         17.         0.0         0.0         4.6         30.        0.56         27.        0.56         0.0         0.0         0.0         0.0         0.0         1.2         0.0         12.         1.7         0.0         0.0         0.0         0.0         0.0         0.0         0.0         0.0         0.0         0.0         0.0         0.0         0.0        0.12E+03
   278  VAL       1.2         6.3         4.2         2.6        0.41         0.0         0.0         0.0         8.0         12.         0.0         0.0         2.0         57.         0.0         0.0         0.0         0.0         0.0         0.0         0.0         0.0         1.9         0.0         7.5         0.0         0.0         0.0         0.0         0.0         0.0         0.0         0.0         0.0         0.0         0.0         0.0         0.0         0.0        0.10E+03
   279  LYS      0.47         3.1         8.6         1.2        0.31         0.0         0.0         0.0         6.4         12.         0.0         0.0         2.8         35.        0.43        0.24        0.99E-01     0.0         0.0         0.0         0.0         0.0         1.4         0.0         31.         1.1         0.0         0.0         0.0         0.0         0.0         0.0         0.0         0.0         0.0         0.0         0.0         0.0         0.0        0.10E+03
   280  ASN      0.62         7.7         21.        0.95        0.62E-01     0.0         0.0         0.0         0.0         0.0         0.0         0.0         2.7         34.         2.8         0.0         0.0         0.0         0.0         0.0         0.0         0.0         0.0         0.0        0.16E+03     0.0         0.0         0.0         0.0         0.0         0.0         0.0         0.0         0.0         0.0         0.0         0.0         0.0         0.0        0.23E+03
   281  SER      0.63         7.1         9.8        0.51        0.18         0.0         0.0         0.0         0.0         0.0         0.0         0.0        0.94         42.         0.0         0.0         0.0         0.0         0.0         0.0         0.0         0.0         0.0         0.0        0.13E+03     0.0         0.0         0.0         0.0         0.0         0.0         0.0         0.0         0.0         0.0         0.0         0.0         0.0         0.0        0.19E+03
   282  ALA      0.54         2.2         19.        0.95        0.12         0.0         0.0         0.0         6.7         13.         0.0         0.0        0.34         0.0         0.0         0.0         0.0         0.0         0.0         0.0         0.0         0.0         1.4         0.0         21.         1.7         0.0         0.0         0.0         0.0         0.0         0.0         0.0         0.0         0.0         0.0         0.0         0.0         0.0         67.    
   283  THR      0.69         5.7         5.5         2.3        0.44         0.0         0.0         0.0         7.3         8.3         0.0         0.0         1.2        0.25         0.0         0.0         0.0         0.0         0.0         0.0         0.0         0.0         1.4         0.0         4.1         1.1         0.0         0.0         0.0         0.0         0.0         0.0         0.0         0.0         0.0         0.0         0.0         0.0         0.0         38.    
   284  PRO      0.46         23.         7.3        0.29        0.38         0.0         0.0         0.0         4.1         5.7         0.0         0.0         1.0         24.         35.         32.         0.0         0.0         0.0         0.0         0.0         0.0         1.1         0.0        0.64         0.0         0.0         0.0         0.0         0.0         0.0         0.0         0.0         0.0         0.0         0.0         0.0         0.0         0.0        0.13E+03
