# Supplementary material for: Computational Modeling of complete HOXB13 protein for predicting the functional effect of SNPs and the associated role in hereditary prostate cancer
Source: Sci Rep. 2017 Mar 8;7:43830. doi: 10.1038/srep43830 (PMC5363706; doi:10.1038/srep43830)
Supplement: Supplementary Dataset [file srep43830-s1.zip › SR Supplementary Data Files Complete/HOXB13 Modeller/HOXB13 Modeller/hoxb13.V99990015]

# Heavy relative violation of each residue is written to: hoxb13.V99990015
# The profile is NOT normalized by the number of restraints.
# The profiles are smoothed over a window of residues:    1
# The sum of all numbers in the file:   53830.0781
#COLUMNS S S  N N N N N N N N N N N N N N N N N N N N N N N N N N N N N N N N N N N N N N N N 
# RESID  RES            1           2           3           4           5           6           7           8           9          10          11          12          13          14          15          16          17          18          19          20          21          22          23          24          25          26          27          28          29          30          31          32          33          34          35          36          37          38          39     TOTAL

     1  MET      0.93         3.0         2.4         1.1        0.57E-02     0.0         0.0         0.0         25.         21.         0.0         0.0        0.81E-02     48.        0.63         30.         0.0         0.0         0.0         0.0         0.0         0.0         0.0         0.0         28.         0.0         0.0         0.0         0.0         0.0         0.0         0.0         0.0         0.0         0.0         0.0         0.0         0.0         0.0        0.16E+03
     2  GLU       2.1         7.0         9.6         1.8        0.29E-01     0.0         0.0         0.0         0.0         0.0         0.0         0.0        0.14         39.         34.         24.         0.0         0.0         0.0         0.0         0.0         0.0         0.0         0.0        0.17E+03     0.0         0.0         0.0         0.0         0.0         0.0         0.0         0.0         0.0         0.0         0.0         0.0         0.0         0.0        0.29E+03
     3  PRO       1.8         27.         5.4        0.52        0.23E-01     0.0         0.0         0.0         0.0         0.0         0.0         0.0        0.24         24.         35.         33.         0.0         0.0         0.0         0.0         0.0         0.0         0.0         0.0         55.         0.0         0.0         0.0         0.0         0.0         0.0         0.0         0.0         0.0         0.0         0.0         0.0         0.0         0.0        0.18E+03
     4  GLY       1.4         3.7         1.1        0.12         0.0         0.0         0.0         0.0         0.0         0.0         0.0         0.0        0.65         0.0         0.0         0.0         0.0         0.0         0.0         0.0         0.0         0.0         0.0         0.0        0.14E+03     0.0         0.0         0.0         0.0         0.0         0.0         0.0         0.0         0.0         0.0         0.0         0.0         0.0         0.0        0.15E+03
     5  ASN       1.4         4.2         7.4        0.91         0.0         0.0         0.0         0.0         0.0         0.0         0.0         0.0        0.65         44.         15.         0.0         0.0         0.0         0.0         0.0         0.0         0.0         0.0         0.0        0.19E+03     0.0         0.0         0.0         0.0         0.0         0.0         0.0         0.0         0.0         0.0         0.0         0.0         0.0         0.0        0.27E+03
     6  TYR       1.9         9.1         12.         1.4        0.24         0.0         0.0         0.0         0.0         0.0         0.0         0.0        0.61         53.         53.         0.0         0.0         0.0         0.0         0.0         0.0         0.0         0.0         0.0        0.25E+03     0.0         0.0         0.0         0.0         0.0         0.0         0.0         0.0         0.0         0.0         0.0         0.0         0.0         0.0        0.38E+03
     7  ALA      0.77         2.8         9.5         1.1         0.0         0.0         0.0         0.0         0.0         0.0         0.0         0.0        0.60         0.0         0.0         0.0         0.0         0.0         0.0         0.0         0.0         0.0         0.0         0.0        0.25E+03     0.0         0.0         0.0         0.0         0.0         0.0         0.0         0.0         0.0         0.0         0.0         0.0         0.0         0.0        0.27E+03
     8  THR      0.69         3.0         10.         1.3         0.0         0.0         0.0         0.0         0.0         0.0         0.0         0.0        0.74         70.         0.0         0.0         0.0         0.0         0.0         0.0         0.0         0.0         0.0         0.0        0.18E+03     0.0         0.0         0.0         0.0         0.0         0.0         0.0         0.0         0.0         0.0         0.0         0.0         0.0         0.0        0.27E+03
     9  LEU       1.3         8.9         9.5         5.2        0.37         0.0         0.0         0.0         0.0         0.0         0.0         0.0         1.0         45.         35.         0.0         0.0         0.0         0.0         0.0         0.0         0.0         0.0         0.0        0.22E+03     0.0         0.0         0.0         0.0         0.0         0.0         0.0         0.0         0.0         0.0         0.0         0.0         0.0         0.0        0.32E+03
    10  ASP      0.65         3.9         8.9         1.5        0.11         0.0         0.0         0.0         0.0         0.0         0.0         0.0         1.5         39.         2.0         0.0         0.0         0.0         0.0         0.0         0.0         0.0         0.0         0.0        0.15E+03     0.0         0.0         0.0         0.0         0.0         0.0         0.0         0.0         0.0         0.0         0.0         0.0         0.0         0.0        0.21E+03
    11  GLY      0.30         2.0         1.8        0.34        0.64E-01     0.0         0.0         0.0         0.0         0.0         0.0         0.0         1.7         0.0         0.0         0.0         0.0         0.0         0.0         0.0         0.0         0.0         0.0         0.0         98.         0.0         0.0         0.0         0.0         0.0         0.0         0.0         0.0         0.0         0.0         0.0         0.0         0.0         0.0        0.10E+03
    12  ALA      0.27         1.7         11.        0.80         0.0         0.0         0.0         0.0         0.0         0.0         0.0         0.0        0.91         0.0         0.0         0.0         0.0         0.0         0.0         0.0         0.0         0.0         0.0         0.0        0.24E+03     0.0         0.0         0.0         0.0         0.0         0.0         0.0         0.0         0.0         0.0         0.0         0.0         0.0         0.0        0.25E+03
    13  LYS      0.32         1.5         10.         1.2         0.0         0.0         0.0         0.0         0.0         0.0         0.0         0.0        0.75         35.        0.41         21.         22.         0.0         0.0         0.0         0.0         0.0         0.0         0.0        0.18E+03     0.0         0.0         0.0         0.0         0.0         0.0         0.0         0.0         0.0         0.0         0.0         0.0         0.0         0.0        0.27E+03
    14  ASP      0.33         2.5         12.         1.1        0.84E-01     0.0         0.0         0.0         0.0         0.0         0.0         0.0         1.3         40.         1.7         0.0         0.0         0.0         0.0         0.0         0.0         0.0         0.0         0.0        0.14E+03     0.0         0.0         0.0         0.0         0.0         0.0         0.0         0.0         0.0         0.0         0.0         0.0         0.0         0.0        0.19E+03
    15  ILE      0.61         3.3         12.         4.0        0.26         0.0         0.0         0.0         0.0         0.0         0.0         0.0         1.1         48.         38.         0.0         0.0         0.0         0.0         0.0         0.0         0.0         0.0         0.0         50.         0.0         0.0         0.0         0.0         0.0         0.0         0.0         0.0         0.0         0.0         0.0         0.0         0.0         0.0        0.16E+03
    16  GLU      0.33         2.3         10.         1.5         0.0         0.0         0.0         0.0         0.0         0.0         0.0         0.0        0.99         44.        0.25         18.         0.0         0.0         0.0         0.0         0.0         0.0         0.0         0.0        0.19E+03     0.0         0.0         0.0         0.0         0.0         0.0         0.0         0.0         0.0         0.0         0.0         0.0         0.0         0.0        0.27E+03
    17  GLY      0.17         1.0        0.65        0.27         0.0         0.0         0.0         0.0         0.0         0.0         0.0         0.0         1.1         0.0         0.0         0.0         0.0         0.0         0.0         0.0         0.0         0.0         0.0         0.0        0.12E+03     0.0         0.0         0.0         0.0         0.0         0.0         0.0         0.0         0.0         0.0         0.0         0.0         0.0         0.0        0.13E+03
    18  LEU      0.32         7.5         11.         3.7         0.0         0.0         0.0         0.0         0.0         0.0         0.0         0.0         1.4        0.53        0.25E-01     0.0         0.0         0.0         0.0         0.0         0.0         0.0         0.0         0.0        0.16E+03     0.0         0.0         0.0         0.0         0.0         0.0         0.0         0.0         0.0         0.0         0.0         0.0         0.0         0.0        0.18E+03
    19  LEU       1.1         12.         11.         4.6        0.54         0.0         0.0         0.0         0.0         0.0         0.0         0.0         1.4         41.        0.47E-01     0.0         0.0         0.0         0.0         0.0         0.0         0.0         0.0         0.0        0.16E+03     0.0         0.0         0.0         0.0         0.0         0.0         0.0         0.0         0.0         0.0         0.0         0.0         0.0         0.0        0.23E+03
    20  GLY      0.11         2.2         2.8        0.48        0.66E-01     0.0         0.0         0.0         0.0         0.0         0.0         0.0        0.43         0.0         0.0         0.0         0.0         0.0         0.0         0.0         0.0         0.0         0.0         0.0        0.10E+03     0.0         0.0         0.0         0.0         0.0         0.0         0.0         0.0         0.0         0.0         0.0         0.0         0.0         0.0        0.11E+03
    21  ALA      0.78E-01     1.7         12.        0.95         0.0         0.0         0.0         0.0         0.0         0.0         0.0         0.0        0.98         0.0         0.0         0.0         0.0         0.0         0.0         0.0         0.0         0.0         0.0         0.0        0.25E+03     0.0         0.0         0.0         0.0         0.0         0.0         0.0         0.0         0.0         0.0         0.0         0.0         0.0         0.0        0.27E+03
    22  GLY      0.70E-01     1.6         0.0        0.27         0.0         0.0         0.0         0.0         0.0         0.0         0.0         0.0         1.3         0.0         0.0         0.0         0.0         0.0         0.0         0.0         0.0         0.0         0.0         0.0        0.16E+03     0.0         0.0         0.0         0.0         0.0         0.0         0.0         0.0         0.0         0.0         0.0         0.0         0.0         0.0        0.16E+03
    23  GLY      0.18         2.5         0.0        0.76E-01     0.0         0.0         0.0         0.0         0.0         0.0         0.0         0.0         1.2         0.0         0.0         0.0         0.0         0.0         0.0         0.0         0.0         0.0         0.0         0.0         81.         0.0         0.0         0.0         0.0         0.0         0.0         0.0         0.0         0.0         0.0         0.0         0.0         0.0         0.0         85.    
    24  GLY      0.22         3.4        0.37        0.18E-01     0.0         0.0         0.0         0.0         0.0         0.0         0.0         0.0         1.2         0.0         0.0         0.0         0.0         0.0         0.0         0.0         0.0         0.0         0.0         0.0         73.         0.0         0.0         0.0         0.0         0.0         0.0         0.0         0.0         0.0         0.0         0.0         0.0         0.0         0.0         78.    
    25  ARG      0.84         6.5         11.         1.0        0.34         0.0         0.0         0.0         0.0         0.0         0.0         0.0        0.53        0.91         29.         30.        0.99         0.0         0.0         0.0         0.0         0.0         0.0         0.0        0.11E+03     0.0         0.0         0.0         0.0         0.0         0.0         0.0         0.0         0.0         0.0         0.0         0.0         0.0         0.0        0.19E+03
    26  ASN      0.51         5.2         5.4         1.1         0.0         0.0         0.0         0.0         0.0         0.0         0.0         0.0         3.1        0.75         1.1         0.0         0.0         0.0         0.0         0.0         0.0         0.0         0.0         0.0         48.         0.0         0.0         0.0         0.0         0.0         0.0         0.0         0.0         0.0         0.0         0.0         0.0         0.0         0.0         65.    
    27  LEU      0.96         13.         8.1         4.8         0.0         0.0         0.0         0.0         0.0         0.0         0.0         0.0         4.5        0.58         38.         0.0         0.0         0.0         0.0         0.0         0.0         0.0         0.0         0.0        0.15E+03     0.0         0.0         0.0         0.0         0.0         0.0         0.0         0.0         0.0         0.0         0.0         0.0         0.0         0.0        0.22E+03
    28  VAL       1.0         7.9         12.         1.4         0.0         0.0         0.0         0.0         0.0         0.0         0.0         0.0         1.8         55.         0.0         0.0         0.0         0.0         0.0         0.0         0.0         0.0         0.0         0.0         65.         0.0         0.0         0.0         0.0         0.0         0.0         0.0         0.0         0.0         0.0         0.0         0.0         0.0         0.0        0.14E+03
    29  ALA       1.2         6.8         12.         1.3         0.0         0.0         0.0         0.0         0.0         0.0         0.0         0.0         1.2         0.0         0.0         0.0         0.0         0.0         0.0         0.0         0.0         0.0         0.0         0.0        0.24E+03     0.0         0.0         0.0         0.0         0.0         0.0         0.0         0.0         0.0         0.0         0.0         0.0         0.0         0.0        0.27E+03
    30  HIS       2.3         8.0         11.         1.4         0.0         0.0         0.0         0.0         0.0         0.0         0.0         0.0         1.2        0.48E-01     31.         0.0         0.0         0.0         0.0         0.0         0.0         0.0         0.0         0.0        0.22E+03     0.0         0.0         0.0         0.0         0.0         0.0         0.0         0.0         0.0         0.0         0.0         0.0         0.0         0.0        0.27E+03
    31  SER       1.6         7.9         12.         1.7         0.0         0.0         0.0         0.0         0.0         0.0         0.0         0.0         1.2         42.         0.0         0.0         0.0         0.0         0.0         0.0         0.0         0.0         0.0         0.0        0.10E+03     0.0         0.0         0.0         0.0         0.0         0.0         0.0         0.0         0.0         0.0         0.0         0.0         0.0         0.0        0.17E+03
    32  PRO       2.2         27.         8.0        0.76         0.0         0.0         0.0         0.0         0.0         0.0         0.0         0.0         1.9         4.8         2.8         1.6         0.0         0.0         0.0         0.0         0.0         0.0         0.0         0.0         54.         0.0         0.0         0.0         0.0         0.0         0.0         0.0         0.0         0.0         0.0         0.0         0.0         0.0         0.0        0.10E+03
    33  LEU       2.1         8.9         11.         4.3         0.0         0.0         0.0         0.0         0.0         0.0         0.0         0.0         1.3        0.89E-01     38.         0.0         0.0         0.0         0.0         0.0         0.0         0.0         0.0         0.0        0.21E+03     0.0         0.0         0.0         0.0         0.0         0.0         0.0         0.0         0.0         0.0         0.0         0.0         0.0         0.0        0.28E+03
    34  THR       2.0         4.4         11.         1.6         0.0         0.0         0.0         0.0         0.0         0.0         0.0         0.0        0.44         70.         0.0         0.0         0.0         0.0         0.0         0.0         0.0         0.0         0.0         0.0        0.19E+03     0.0         0.0         0.0         0.0         0.0         0.0         0.0         0.0         0.0         0.0         0.0         0.0         0.0         0.0        0.28E+03
    35  SER       1.5         5.4         8.9         1.7        0.70E-01     0.0         0.0         0.0         16.         33.         0.0         0.0         1.4         47.         0.0         0.0         0.0         0.0         0.0         0.0         0.0         0.0         8.8         0.0         39.         0.0         0.0         0.0         0.0         0.0         0.0         0.0         0.0         0.0         0.0         0.0         0.0         0.0         0.0        0.16E+03
    36  HIS       1.7         11.         5.3         2.2        0.55         0.0         0.0         0.0         19.         21.         0.0         0.0         4.5         1.9         14.         0.0         0.0         0.0         0.0         0.0         0.0         0.0         8.8         0.0         5.2         0.0         0.0         0.0         0.0         0.0         0.0         0.0         0.0         0.0         0.0         0.0         0.0         0.0         0.0         96.    
    37  PRO       1.1         27.         8.0         1.1        0.75         0.0         0.0         0.0         0.0         0.0         0.0         0.0         3.8         7.2         4.3        0.76         0.0         0.0         0.0         0.0         0.0         0.0         0.0         0.0         40.         0.0         0.0         0.0         0.0         0.0         0.0         0.0         0.0         0.0         0.0         0.0         0.0         0.0         0.0         94.    
    38  ALA      0.41         4.5         8.3         1.4        0.25         0.0         0.0         0.0         0.0         0.0         0.0         0.0         2.1         0.0         0.0         0.0         0.0         0.0         0.0         0.0         0.0         0.0         0.0         0.0        0.22E+03     0.0         0.0         0.0         0.0         0.0         0.0         0.0         0.0         0.0         0.0         0.0         0.0         0.0         0.0        0.24E+03
    39  ALA      0.53         9.2         6.2         1.7        0.80         0.0         0.0         0.0         0.0         0.0         0.0         0.0         4.4         0.0         0.0         0.0         0.0         0.0         0.0         0.0         0.0         0.0         0.0         0.0        0.20E+03     0.0         0.0         0.0         0.0         0.0         0.0         0.0         0.0         0.0         0.0         0.0         0.0         0.0         0.0        0.22E+03
    40  PRO       1.3         31.         11.         1.0        0.55         0.0         0.0         0.0         0.0         0.0         0.0         0.0         3.2         19.         34.         37.         0.0         0.0         0.0         0.0         0.0         0.0         0.0         0.0         68.         0.0         0.0         0.0         0.0         0.0         0.0         0.0         0.0         0.0         0.0         0.0         0.0         0.0         0.0        0.21E+03
    41  THR      0.31         4.4         9.9        0.87        0.72E-02     0.0         0.0         0.0         0.0         0.0         0.0         0.0        0.75         65.         0.0         0.0         0.0         0.0         0.0         0.0         0.0         0.0         0.0         0.0        0.19E+03     0.0         0.0         0.0         0.0         0.0         0.0         0.0         0.0         0.0         0.0         0.0         0.0         0.0         0.0        0.27E+03
    42  LEU       1.1         7.5         11.         4.7        0.22         0.0         0.0         0.0         0.0         0.0         0.0         0.0         2.0         2.4         39.         0.0         0.0         0.0         0.0         0.0         0.0         0.0         0.0         0.0        0.17E+03     0.0         0.0         0.0         0.0         0.0         0.0         0.0         0.0         0.0         0.0         0.0         0.0         0.0         0.0        0.24E+03
    43  MET       1.8         15.         11.         2.3        0.81         0.0         0.0         0.0         17.         32.         0.0         0.0         3.6         31.         1.8         22.         0.0         0.0         0.0         0.0         0.0         0.0         0.0         0.0         81.         1.2         0.0         0.0         0.0         0.0         0.0         0.0         0.0         0.0         0.0         0.0         0.0         0.0         0.0        0.22E+03
    44  PRO       1.4         30.         5.5         1.9        0.48         0.0         0.0         0.0         0.0         0.0         0.0         0.0         3.4         11.         6.3        0.60         0.0         0.0         0.0         0.0         0.0         0.0         0.0         0.0        0.10E+03     0.0         0.0         0.0         0.0         0.0         0.0         0.0         0.0         0.0         0.0         0.0         0.0         0.0         0.0        0.16E+03
    45  ALA      0.53         8.7         5.1         1.1        0.26         0.0         0.0         0.0         0.0         0.0         0.0         0.0         1.8         0.0         0.0         0.0         0.0         0.0         0.0         0.0         0.0         0.0         0.0         0.0        0.17E+03     0.0         0.0         0.0         0.0         0.0         0.0         0.0         0.0         0.0         0.0         0.0         0.0         0.0         0.0        0.19E+03
    46  VAL      0.90         7.0         7.7         1.9        0.17         0.0         0.0         0.0         0.0         0.0         0.0         0.0        0.82         1.1         0.0         0.0         0.0         0.0         0.0         0.0         0.0         0.0         0.0         0.0         66.         0.0         0.0         0.0         0.0         0.0         0.0         0.0         0.0         0.0         0.0         0.0         0.0         0.0         0.0         86.    
    47  ASN      0.37         3.9         20.        0.97        0.30         0.0         0.0         0.0         0.0         0.0         0.0         0.0         1.3         34.         13.         0.0         0.0         0.0         0.0         0.0         0.0         0.0         0.0         0.0        0.17E+03     0.0         0.0         0.0         0.0         0.0         0.0         0.0         0.0         0.0         0.0         0.0         0.0         0.0         0.0        0.25E+03
    48  TYR       1.4         7.4         11.         4.9        0.46         0.0         0.0         0.0         0.0         0.0         0.0         0.0         1.1         46.         5.6         0.0         0.0         0.0         0.0         0.0         0.0         0.0         0.0         0.0        0.25E+03     0.0         0.0         0.0         0.0         0.0         0.0         0.0         0.0         0.0         0.0         0.0         0.0         0.0         0.0        0.32E+03
    49  ALA      0.52         4.7         5.4         1.7        0.25         0.0         0.0         0.0         0.0         0.0         0.0         0.0        0.52         0.0         0.0         0.0         0.0         0.0         0.0         0.0         0.0         0.0         0.0         0.0        0.20E+03     0.0         0.0         0.0         0.0         0.0         0.0         0.0         0.0         0.0         0.0         0.0         0.0         0.0         0.0        0.21E+03
    50  PRO       1.1         28.         7.9         1.8         0.0         0.0         0.0         0.0         0.0         0.0         0.0         0.0         1.5         8.2         4.7        0.45         0.0         0.0         0.0         0.0         0.0         0.0         0.0         0.0         38.         0.0         0.0         0.0         0.0         0.0         0.0         0.0         0.0         0.0         0.0         0.0         0.0         0.0         0.0         91.    
    51  LEU      0.92         9.4         8.0         5.1        0.38         0.0         0.0         0.0         21.         32.         0.0         0.0         3.4         2.5        0.59E-01     0.0         0.0         0.0         0.0         0.0         0.0         0.0         0.0         0.0         55.         3.8         0.0         0.0         0.0         0.0         0.0         0.0         0.0         0.0         0.0         0.0         0.0         0.0         0.0        0.14E+03
    52  ASP      0.31         4.6         1.6         1.9        0.34         0.0         0.0         0.0         0.0         0.0         0.0         0.0         3.5        0.50E-01     1.2         0.0         0.0         0.0         0.0         0.0         0.0         0.0         0.0         0.0        0.13E+03     0.0         0.0         0.0         0.0         0.0         0.0         0.0         0.0         0.0         0.0         0.0         0.0         0.0         0.0        0.14E+03
    53  LEU       1.8         18.         8.3         5.6        0.91         0.0         0.0         0.0         0.0         0.0         0.0         0.0         3.0         45.         36.         0.0         0.0         0.0         0.0         0.0         0.0         0.0         0.0         0.0        0.17E+03     0.0         0.0         0.0         0.0         0.0         0.0         0.0         0.0         0.0         0.0         0.0         0.0         0.0         0.0        0.28E+03
    54  PRO       1.2         30.         7.6        0.62        0.79         0.0         0.0         0.0         0.0         0.0         0.0         0.0         4.0         1.5         1.5         3.9         0.0         0.0         0.0         0.0         0.0         0.0         0.0         0.0         39.         0.0         0.0         0.0         0.0         0.0         0.0         0.0         0.0         0.0         0.0         0.0         0.0         0.0         0.0         90.    
    55  GLY      0.20         6.5        0.13        0.73E-01     0.0         0.0         0.0         0.0         0.0         0.0         0.0         0.0         3.1         0.0         0.0         0.0         0.0         0.0         0.0         0.0         0.0         0.0         0.0         0.0         49.         0.0         0.0         0.0         0.0         0.0         0.0         0.0         0.0         0.0         0.0         0.0         0.0         0.0         0.0         59.    
    56  SER      0.30         3.5         7.8         1.3         0.0         0.0         0.0         0.0         0.0         0.0         0.0         0.0         1.3         42.         0.0         0.0         0.0         0.0         0.0         0.0         0.0         0.0         0.0         0.0        0.12E+03     0.0         0.0         0.0         0.0         0.0         0.0         0.0         0.0         0.0         0.0         0.0         0.0         0.0         0.0        0.17E+03
    57  ALA      0.46         2.4         9.4         1.8        0.28         0.0         0.0         0.0         0.0         0.0         0.0         0.0         1.2         0.0         0.0         0.0         0.0         0.0         0.0         0.0         0.0         0.0         0.0         0.0        0.22E+03     0.0         0.0         0.0         0.0         0.0         0.0         0.0         0.0         0.0         0.0         0.0         0.0         0.0         0.0        0.23E+03
    58  GLU       3.1         21.         7.9         7.3         1.8         0.0         0.0         0.0         23.         43.         0.0         0.0         2.5         30.         28.        0.33         0.0         0.0         0.0         0.0         0.0         0.0         0.0         0.0         50.         2.6         0.0         0.0         0.0         0.0         0.0         0.0         0.0         0.0         0.0         0.0         0.0         0.0         0.0        0.22E+03
    59  PRO       4.3         40.         13.        0.56         1.8         0.0         0.0         0.0         0.0         0.0         0.0         0.0         7.6         2.4         1.8         2.9         0.0         0.0         0.0         0.0         0.0         0.0         0.0         0.0         69.         0.0         0.0         0.0         0.0         0.0         0.0         0.0         0.0         0.0         0.0         0.0         0.0         0.0         0.0        0.14E+03
    60  PRO       2.1         39.         8.7         2.1         1.5         0.0         0.0         0.0         0.0         0.0         0.0         0.0         7.4         2.4        0.45         7.1         0.0         0.0         0.0         0.0         0.0         0.0         0.0         0.0         48.         0.0         0.0         0.0         0.0         0.0         0.0         0.0         0.0         0.0         0.0         0.0         0.0         0.0         0.0        0.12E+03
    61  LYS      0.42         10.         9.8         1.5        0.13         0.0         0.0         0.0         0.0         0.0         0.0         0.0         1.7         33.         37.         16.        0.55         0.0         0.0         0.0         0.0         0.0         0.0         0.0        0.19E+03     0.0         0.0         0.0         0.0         0.0         0.0         0.0         0.0         0.0         0.0         0.0         0.0         0.0         0.0        0.31E+03
    62  GLN      0.63         9.5         14.         1.4        0.21         0.0         0.0         0.0         0.0         0.0         0.0         0.0         2.1         41.         41.         2.0         0.0         0.0         0.0         0.0         0.0         0.0         0.0         0.0        0.23E+03     0.0         0.0         0.0         0.0         0.0         0.0         0.0         0.0         0.0         0.0         0.0         0.0         0.0         0.0        0.34E+03
    63  CYS       1.3         9.7         12.         2.4        0.40         0.0         0.0         0.0         0.0         0.0         0.0         0.0         4.0         38.         0.0         0.0         0.0         0.0         0.0         0.0         0.0         0.0         0.0         0.0         92.         0.0         0.0         0.0         0.0         0.0         0.0         0.0         0.0         0.0         0.0         0.0         0.0         0.0         0.0        0.16E+03
    64  HIS       1.7         13.         5.4         2.4        0.91         0.0         0.0         0.0         0.0         0.0         0.0         0.0         3.3         1.1         32.         0.0         0.0         0.0         0.0         0.0         0.0         0.0         0.0         0.0        0.13E+03     0.0         0.0         0.0         0.0         0.0         0.0         0.0         0.0         0.0         0.0         0.0         0.0         0.0         0.0        0.19E+03
    65  PRO       1.3         31.         11.         2.4         1.1         0.0         0.0         0.0         0.0         0.0         0.0         0.0         1.9        0.36        0.85         5.3         0.0         0.0         0.0         0.0         0.0         0.0         0.0         0.0         33.         0.0         0.0         0.0         0.0         0.0         0.0         0.0         0.0         0.0         0.0         0.0         0.0         0.0         0.0         88.    
    66  CYS      0.91         12.         16.         3.1        0.42         0.0         0.0         0.0         0.0         0.0         0.0         0.0         1.4         2.7         0.0         0.0         0.0         0.0         0.0         0.0         0.0         0.0         0.0         0.0         25.         0.0         0.0         0.0         0.0         0.0         0.0         0.0         0.0         0.0         0.0         0.0         0.0         0.0         0.0         62.    
    67  PRO      0.95         26.         6.2         1.3         0.0         0.0         0.0         0.0         0.0         0.0         0.0         0.0         1.4         7.3         4.1        0.69         0.0         0.0         0.0         0.0         0.0         0.0         0.0         0.0         23.         0.0         0.0         0.0         0.0         0.0         0.0         0.0         0.0         0.0         0.0         0.0         0.0         0.0         0.0         71.    
    68  GLY      0.14         1.9        0.91E-01    0.19         0.0         0.0         0.0         0.0         0.0         0.0         0.0         0.0         1.2         0.0         0.0         0.0         0.0         0.0         0.0         0.0         0.0         0.0         0.0         0.0         81.         0.0         0.0         0.0         0.0         0.0         0.0         0.0         0.0         0.0         0.0         0.0         0.0         0.0         0.0         84.    
    69  VAL       2.3         20.         7.7         6.9        0.79         0.0         0.0         0.0         0.0         0.0         0.0         0.0         1.1         57.         0.0         0.0         0.0         0.0         0.0         0.0         0.0         0.0         0.0         0.0         58.         0.0         0.0         0.0         0.0         0.0         0.0         0.0         0.0         0.0         0.0         0.0         0.0         0.0         0.0        0.15E+03
    70  PRO      0.98         30.         6.5         1.1        0.79         0.0         0.0         0.0         0.0         0.0         0.0         0.0         1.2         24.         35.         32.         0.0         0.0         0.0         0.0         0.0         0.0         0.0         0.0         38.         0.0         0.0         0.0         0.0         0.0         0.0         0.0         0.0         0.0         0.0         0.0         0.0         0.0         0.0        0.17E+03
    71  GLN      0.34         3.6         6.6         1.3         0.0         0.0         0.0         0.0         0.0         0.0         0.0         0.0        0.69         45.        0.34         10.         0.0         0.0         0.0         0.0         0.0         0.0         0.0         0.0        0.17E+03     0.0         0.0         0.0         0.0         0.0         0.0         0.0         0.0         0.0         0.0         0.0         0.0         0.0         0.0        0.24E+03
    72  GLY      0.40         1.4         1.1        0.28         0.0         0.0         0.0         0.0         0.0         0.0         0.0         0.0        0.30         0.0         0.0         0.0         0.0         0.0         0.0         0.0         0.0         0.0         0.0         0.0         96.         0.0         0.0         0.0         0.0         0.0         0.0         0.0         0.0         0.0         0.0         0.0         0.0         0.0         0.0         99.    
    73  THR      0.44         2.5         7.6         1.1         0.0         0.0         0.0         0.0         0.0         0.0         0.0         0.0        0.26         70.         0.0         0.0         0.0         0.0         0.0         0.0         0.0         0.0         0.0         0.0        0.18E+03     0.0         0.0         0.0         0.0         0.0         0.0         0.0         0.0         0.0         0.0         0.0         0.0         0.0         0.0        0.26E+03
    74  SER      0.41         5.4         8.4         1.7         0.0         0.0         0.0         0.0         0.0         0.0         0.0         0.0        0.62         38.         0.0         0.0         0.0         0.0         0.0         0.0         0.0         0.0         0.0         0.0        0.13E+03     0.0         0.0         0.0         0.0         0.0         0.0         0.0         0.0         0.0         0.0         0.0         0.0         0.0         0.0        0.18E+03
    75  PRO       1.0         27.         6.6        0.96         0.0         0.0         0.0         0.0         0.0         0.0         0.0         0.0        0.61         6.4         3.7        0.96         0.0         0.0         0.0         0.0         0.0         0.0         0.0         0.0         57.         0.0         0.0         0.0         0.0         0.0         0.0         0.0         0.0         0.0         0.0         0.0         0.0         0.0         0.0        0.10E+03
    76  ALA      0.37         5.3         8.4         1.6         0.0         0.0         0.0         0.0         0.0         0.0         0.0         0.0        0.45         0.0         0.0         0.0         0.0         0.0         0.0         0.0         0.0         0.0         0.0         0.0        0.20E+03     0.0         0.0         0.0         0.0         0.0         0.0         0.0         0.0         0.0         0.0         0.0         0.0         0.0         0.0        0.21E+03
    77  PRO       1.1         27.         6.7         1.0         0.0         0.0         0.0         0.0         0.0         0.0         0.0         0.0        0.61         6.5         3.7        0.95         0.0         0.0         0.0         0.0         0.0         0.0         0.0         0.0         40.         0.0         0.0         0.0         0.0         0.0         0.0         0.0         0.0         0.0         0.0         0.0         0.0         0.0         0.0         87.    
    78  VAL      0.42         5.0         8.6         1.8         0.0         0.0         0.0         0.0         0.0         0.0         0.0         0.0        0.45        0.12         0.0         0.0         0.0         0.0         0.0         0.0         0.0         0.0         0.0         0.0         5.6         0.0         0.0         0.0         0.0         0.0         0.0         0.0         0.0         0.0         0.0         0.0         0.0         0.0         0.0         22.    
    79  PRO       1.1         28.         7.3         1.3         0.0         0.0         0.0         0.0         0.0         0.0         0.0         0.0        0.49         6.7         3.8        0.86         0.0         0.0         0.0         0.0         0.0         0.0         0.0         0.0         39.         0.0         0.0         0.0         0.0         0.0         0.0         0.0         0.0         0.0         0.0         0.0         0.0         0.0         0.0         88.    
    80  TYR      0.79         7.0         10.         1.8        0.29E-01     0.0         0.0         0.0         0.0         0.0         0.0         0.0        0.32         49.         1.3         0.0         0.0         0.0         0.0         0.0         0.0         0.0         0.0         0.0        0.20E+03     0.0         0.0         0.0         0.0         0.0         0.0         0.0         0.0         0.0         0.0         0.0         0.0         0.0         0.0        0.27E+03
    81  GLY      0.49         1.5        0.96        0.38        0.29E-01     0.0         0.0         0.0         0.0         0.0         0.0         0.0        0.21         0.0         0.0         0.0         0.0         0.0         0.0         0.0         0.0         0.0         0.0         0.0        0.16E+03     0.0         0.0         0.0         0.0         0.0         0.0         0.0         0.0         0.0         0.0         0.0         0.0         0.0         0.0        0.16E+03
    82  TYR      0.87         6.8         12.         1.6        0.38E-01     0.0         0.0         0.0         0.0         0.0         0.0         0.0        0.28         49.         51.         0.0         0.0         0.0         0.0         0.0         0.0         0.0         0.0         0.0        0.24E+03     0.0         0.0         0.0         0.0         0.0         0.0         0.0         0.0         0.0         0.0         0.0         0.0         0.0         0.0        0.36E+03
    83  PHE       1.1         7.6         11.         3.3        0.16         0.0         0.0         0.0         0.0         0.0         0.0         0.0        0.99         45.         2.7         0.0         0.0         0.0         0.0         0.0         0.0         0.0         0.0         0.0        0.17E+03     0.0         0.0         0.0         0.0         0.0         0.0         0.0         0.0         0.0         0.0         0.0         0.0         0.0         0.0        0.25E+03
    84  GLY      0.60         2.2         0.0        0.36        0.13         0.0         0.0         0.0         0.0         0.0         0.0         0.0         1.0         0.0         0.0         0.0         0.0         0.0         0.0         0.0         0.0         0.0         0.0         0.0         73.         0.0         0.0         0.0         0.0         0.0         0.0         0.0         0.0         0.0         0.0         0.0         0.0         0.0         0.0         77.    
    85  GLY      0.39         1.2         0.0        0.11         0.0         0.0         0.0         0.0         0.0         0.0         0.0         0.0        0.31         0.0         0.0         0.0         0.0         0.0         0.0         0.0         0.0         0.0         0.0         0.0         60.         0.0         0.0         0.0         0.0         0.0         0.0         0.0         0.0         0.0         0.0         0.0         0.0         0.0         0.0         62.    
    86  GLY      0.44         1.2        0.99        0.98E-02     0.0         0.0         0.0         0.0         0.0         0.0         0.0         0.0        0.40         0.0         0.0         0.0         0.0         0.0         0.0         0.0         0.0         0.0         0.0         0.0         85.         0.0         0.0         0.0         0.0         0.0         0.0         0.0         0.0         0.0         0.0         0.0         0.0         0.0         0.0         88.    
    87  TYR      0.80         5.6         12.         1.1         0.0         0.0         0.0         0.0         0.0         0.0         0.0         0.0        0.40         49.        0.35         0.0         0.0         0.0         0.0         0.0         0.0         0.0         0.0         0.0        0.23E+03     0.0         0.0         0.0         0.0         0.0         0.0         0.0         0.0         0.0         0.0         0.0         0.0         0.0         0.0        0.30E+03
    88  TYR       1.0         5.5         12.         1.6        0.10E-01     0.0         0.0         0.0         0.0         0.0         0.0         0.0        0.43         49.        0.47         0.0         0.0         0.0         0.0         0.0         0.0         0.0         0.0         0.0        0.25E+03     0.0         0.0         0.0         0.0         0.0         0.0         0.0         0.0         0.0         0.0         0.0         0.0         0.0         0.0        0.32E+03
    89  SER      0.52         1.5         9.3         1.0         0.0         0.0         0.0         0.0         0.0         0.0         0.0         0.0        0.52         38.         0.0         0.0         0.0         0.0         0.0         0.0         0.0         0.0         0.0         0.0        0.14E+03     0.0         0.0         0.0         0.0         0.0         0.0         0.0         0.0         0.0         0.0         0.0         0.0         0.0         0.0        0.19E+03
    90  CYS      0.47         1.5         8.7        0.97        0.10E-01     0.0         0.0         0.0         0.0         0.0         0.0         0.0        0.56        0.34         0.0         0.0         0.0         0.0         0.0         0.0         0.0         0.0         0.0         0.0         50.         0.0         0.0         0.0         0.0         0.0         0.0         0.0         0.0         0.0         0.0         0.0         0.0         0.0         0.0         63.    
    91  ARG      0.44         2.1         11.         1.1        0.62E-01     0.0         0.0         0.0         0.0         0.0         0.0         0.0        0.84        0.74E-01     25.         34.         44.         0.0         0.0         0.0         0.0         0.0         0.0         0.0        0.18E+03     0.0         0.0         0.0         0.0         0.0         0.0         0.0         0.0         0.0         0.0         0.0         0.0         0.0         0.0        0.30E+03
    92  VAL      0.47         1.5         11.         1.2         0.0         0.0         0.0         0.0         0.0         0.0         0.0         0.0         1.2        0.24         0.0         0.0         0.0         0.0         0.0         0.0         0.0         0.0         0.0         0.0         52.         0.0         0.0         0.0         0.0         0.0         0.0         0.0         0.0         0.0         0.0         0.0         0.0         0.0         0.0         67.    
    93  SER      0.60         1.5         11.         1.0         0.0         0.0         0.0         0.0         0.0         0.0         0.0         0.0         1.2         38.         0.0         0.0         0.0         0.0         0.0         0.0         0.0         0.0         0.0         0.0        0.15E+03     0.0         0.0         0.0         0.0         0.0         0.0         0.0         0.0         0.0         0.0         0.0         0.0         0.0         0.0        0.20E+03
    94  ARG      0.44         1.6         11.         1.1         0.0         0.0         0.0         0.0         0.0         0.0         0.0         0.0         1.1        0.40        0.31E-01     36.         25.         0.0         0.0         0.0         0.0         0.0         0.0         0.0        0.22E+03     0.0         0.0         0.0         0.0         0.0         0.0         0.0         0.0         0.0         0.0         0.0         0.0         0.0         0.0        0.30E+03
    95  SER      0.40         1.7         11.        0.98         0.0         0.0         0.0         0.0         0.0         0.0         0.0         0.0         1.1         42.         0.0         0.0         0.0         0.0         0.0         0.0         0.0         0.0         0.0         0.0        0.16E+03     0.0         0.0         0.0         0.0         0.0         0.0         0.0         0.0         0.0         0.0         0.0         0.0         0.0         0.0        0.22E+03
    96  SER      0.41         1.5         11.         1.0         0.0         0.0         0.0         0.0         0.0         0.0         0.0         0.0         1.1         42.         0.0         0.0         0.0         0.0         0.0         0.0         0.0         0.0         0.0         0.0        0.11E+03     0.0         0.0         0.0         0.0         0.0         0.0         0.0         0.0         0.0         0.0         0.0         0.0         0.0         0.0        0.17E+03
    97  LEU       1.6         12.         11.         4.5        0.60         0.0         0.0         0.0         0.0         0.0         0.0         0.0         1.2         42.        0.10         0.0         0.0         0.0         0.0         0.0         0.0         0.0         0.0         0.0        0.17E+03     0.0         0.0         0.0         0.0         0.0         0.0         0.0         0.0         0.0         0.0         0.0         0.0         0.0         0.0        0.24E+03
    98  LYS      0.42         6.0         11.         1.7        0.83E-01     0.0         0.0         0.0         0.0         0.0         0.0         0.0         1.4        0.11E-01    0.43         16.        0.59E-02     0.0         0.0         0.0         0.0         0.0         0.0         0.0        0.15E+03     0.0         0.0         0.0         0.0         0.0         0.0         0.0         0.0         0.0         0.0         0.0         0.0         0.0         0.0        0.18E+03
    99  PRO      0.97         28.         5.8         1.2        0.29E-01     0.0         0.0         0.0         0.0         0.0         0.0         0.0         2.2         6.8         3.8        0.85         0.0         0.0         0.0         0.0         0.0         0.0         0.0         0.0         97.         0.0         0.0         0.0         0.0         0.0         0.0         0.0         0.0         0.0         0.0         0.0         0.0         0.0         0.0        0.15E+03
   100  CYS      0.27         4.5         7.7         1.7         0.0         0.0         0.0         0.0         0.0         0.0         0.0         0.0         2.5         38.         0.0         0.0         0.0         0.0         0.0         0.0         0.0         0.0         0.0         0.0         57.         0.0         0.0         0.0         0.0         0.0         0.0         0.0         0.0         0.0         0.0         0.0         0.0         0.0         0.0        0.11E+03
   101  ALA      0.35         4.4         11.        0.98         0.0         0.0         0.0         0.0         0.0         0.0         0.0         0.0         1.0         0.0         0.0         0.0         0.0         0.0         0.0         0.0         0.0         0.0         0.0         0.0        0.24E+03     0.0         0.0         0.0         0.0         0.0         0.0         0.0         0.0         0.0         0.0         0.0         0.0         0.0         0.0        0.26E+03
   102  GLN      0.38         2.7         10.         1.5         0.0         0.0         0.0         0.0         0.0         0.0         0.0         0.0        0.71         45.        0.31         10.         0.0         0.0         0.0         0.0         0.0         0.0         0.0         0.0        0.25E+03     0.0         0.0         0.0         0.0         0.0         0.0         0.0         0.0         0.0         0.0         0.0         0.0         0.0         0.0        0.32E+03
   103  ALA      0.29         2.0         11.         1.1         0.0         0.0         0.0         0.0         0.0         0.0         0.0         0.0         1.0         0.0         0.0         0.0         0.0         0.0         0.0         0.0         0.0         0.0         0.0         0.0        0.27E+03     0.0         0.0         0.0         0.0         0.0         0.0         0.0         0.0         0.0         0.0         0.0         0.0         0.0         0.0        0.29E+03
   104  ALA      0.30         1.8         11.         1.1         0.0         0.0         0.0         0.0         0.0         0.0         0.0         0.0         1.0         0.0         0.0         0.0         0.0         0.0         0.0         0.0         0.0         0.0         0.0         0.0        0.27E+03     0.0         0.0         0.0         0.0         0.0         0.0         0.0         0.0         0.0         0.0         0.0         0.0         0.0         0.0        0.29E+03
   105  THR      0.36         2.0         10.         1.4         0.0         0.0         0.0         0.0         0.0         0.0         0.0         0.0        0.83         65.         0.0         0.0         0.0         0.0         0.0         0.0         0.0         0.0         0.0         0.0        0.23E+03     0.0         0.0         0.0         0.0         0.0         0.0         0.0         0.0         0.0         0.0         0.0         0.0         0.0         0.0        0.31E+03
   106  LEU      0.46         6.2         9.6         4.4         0.0         0.0         0.0         0.0         0.0         0.0         0.0         0.0        0.68        0.31        0.17E-01     0.0         0.0         0.0         0.0         0.0         0.0         0.0         0.0         0.0        0.24E+03     0.0         0.0         0.0         0.0         0.0         0.0         0.0         0.0         0.0         0.0         0.0         0.0         0.0         0.0        0.26E+03
   107  ALA      0.26         1.4         10.         1.0         0.0         0.0         0.0         0.0         0.0         0.0         0.0         0.0        0.73         0.0         0.0         0.0         0.0         0.0         0.0         0.0         0.0         0.0         0.0         0.0        0.27E+03     0.0         0.0         0.0         0.0         0.0         0.0         0.0         0.0         0.0         0.0         0.0         0.0         0.0         0.0        0.28E+03
   108  ALA      0.30         1.7         10.         1.0         0.0         0.0         0.0         0.0         0.0         0.0         0.0         0.0        0.79         0.0         0.0         0.0         0.0         0.0         0.0         0.0         0.0         0.0         0.0         0.0        0.26E+03     0.0         0.0         0.0         0.0         0.0         0.0         0.0         0.0         0.0         0.0         0.0         0.0         0.0         0.0        0.28E+03
   109  TYR      0.84         9.4         13.         2.9        0.59E-01     0.0         0.0         0.0         0.0         0.0         0.0         0.0        0.77         49.         1.8         0.0         0.0         0.0         0.0         0.0         0.0         0.0         0.0         0.0        0.19E+03     0.0         0.0         0.0         0.0         0.0         0.0         0.0         0.0         0.0         0.0         0.0         0.0         0.0         0.0        0.27E+03
   110  PRO      0.40         25.         6.8        0.94        0.59E-01     0.0         0.0         0.0         0.0         0.0         0.0         0.0        0.70         24.         35.         32.         0.0         0.0         0.0         0.0         0.0         0.0         0.0         0.0         66.         0.0         0.0         0.0         0.0         0.0         0.0         0.0         0.0         0.0         0.0         0.0         0.0         0.0         0.0        0.19E+03
   111  ALA      0.21         1.8         10.        0.93         0.0         0.0         0.0         0.0         0.0         0.0         0.0         0.0        0.97         0.0         0.0         0.0         0.0         0.0         0.0         0.0         0.0         0.0         0.0         0.0        0.23E+03     0.0         0.0         0.0         0.0         0.0         0.0         0.0         0.0         0.0         0.0         0.0         0.0         0.0         0.0        0.24E+03
   112  GLU      0.24         2.0         10.         1.0         0.0         0.0         0.0         0.0         0.0         0.0         0.0         0.0        0.84        0.22        0.27         24.         0.0         0.0         0.0         0.0         0.0         0.0         0.0         0.0        0.19E+03     0.0         0.0         0.0         0.0         0.0         0.0         0.0         0.0         0.0         0.0         0.0         0.0         0.0         0.0        0.23E+03
   113  THR      0.16         4.3         9.8         1.7         0.0         0.0         0.0         0.0         0.0         0.0         0.0         0.0         1.2         70.         0.0         0.0         0.0         0.0         0.0         0.0         0.0         0.0         0.0         0.0        0.15E+03     0.0         0.0         0.0         0.0         0.0         0.0         0.0         0.0         0.0         0.0         0.0         0.0         0.0         0.0        0.24E+03
   114  PRO      0.29         24.         6.3        0.82         0.0         0.0         0.0         0.0         0.0         0.0         0.0         0.0         1.3         24.         35.         32.         0.0         0.0         0.0         0.0         0.0         0.0         0.0         0.0         55.         0.0         0.0         0.0         0.0         0.0         0.0         0.0         0.0         0.0         0.0         0.0         0.0         0.0         0.0        0.18E+03
   115  THR      0.19         2.3         11.         1.4         0.0         0.0         0.0         0.0         0.0         0.0         0.0         0.0        0.79        0.11         0.0         0.0         0.0         0.0         0.0         0.0         0.0         0.0         0.0         0.0        0.20E+03     0.0         0.0         0.0         0.0         0.0         0.0         0.0         0.0         0.0         0.0         0.0         0.0         0.0         0.0        0.22E+03
   116  ALA      0.21         1.5         9.8         1.1         0.0         0.0         0.0         0.0         0.0         0.0         0.0         0.0        0.95         0.0         0.0         0.0         0.0         0.0         0.0         0.0         0.0         0.0         0.0         0.0        0.25E+03     0.0         0.0         0.0         0.0         0.0         0.0         0.0         0.0         0.0         0.0         0.0         0.0         0.0         0.0        0.26E+03
   117  GLY      0.24        0.44         1.4        0.25         0.0         0.0         0.0         0.0         0.0         0.0         0.0         0.0         1.1         0.0         0.0         0.0         0.0         0.0         0.0         0.0         0.0         0.0         0.0         0.0        0.14E+03     0.0         0.0         0.0         0.0         0.0         0.0         0.0         0.0         0.0         0.0         0.0         0.0         0.0         0.0        0.14E+03
   118  GLU      0.27         1.7         10.        0.92         0.0         0.0         0.0         0.0         0.0         0.0         0.0         0.0        0.79        0.11        0.25         24.         0.0         0.0         0.0         0.0         0.0         0.0         0.0         0.0        0.21E+03     0.0         0.0         0.0         0.0         0.0         0.0         0.0         0.0         0.0         0.0         0.0         0.0         0.0         0.0        0.25E+03
   119  GLU      0.35         1.7         9.8         1.4         0.0         0.0         0.0         0.0         0.0         0.0         0.0         0.0        0.72         44.        0.28         18.         0.0         0.0         0.0         0.0         0.0         0.0         0.0         0.0        0.19E+03     0.0         0.0         0.0         0.0         0.0         0.0         0.0         0.0         0.0         0.0         0.0         0.0         0.0         0.0        0.26E+03
   120  TYR      0.95         9.8         13.         3.2        0.87E-01     0.0         0.0         0.0         0.0         0.0         0.0         0.0        0.63         49.         2.1         0.0         0.0         0.0         0.0         0.0         0.0         0.0         0.0         0.0        0.18E+03     0.0         0.0         0.0         0.0         0.0         0.0         0.0         0.0         0.0         0.0         0.0         0.0         0.0         0.0        0.25E+03
   121  PRO       1.0         27.         7.8         1.1        0.87E-01     0.0         0.0         0.0         0.0         0.0         0.0         0.0        0.77         6.7         3.9        0.86         0.0         0.0         0.0         0.0         0.0         0.0         0.0         0.0         52.         0.0         0.0         0.0         0.0         0.0         0.0         0.0         0.0         0.0         0.0         0.0         0.0         0.0         0.0        0.10E+03
   122  SER      0.26         2.2         9.7        0.89         0.0         0.0         0.0         0.0         0.0         0.0         0.0         0.0        0.87         42.         0.0         0.0         0.0         0.0         0.0         0.0         0.0         0.0         0.0         0.0        0.13E+03     0.0         0.0         0.0         0.0         0.0         0.0         0.0         0.0         0.0         0.0         0.0         0.0         0.0         0.0        0.19E+03
   123  ARG      0.39         4.5         10.         1.4         0.0         0.0         0.0         0.0         0.0         0.0         0.0         0.0         1.0         35.        0.38E-01    0.34E-01     43.         0.0         0.0         0.0         0.0         0.0         0.0         0.0        0.15E+03     0.0         0.0         0.0         0.0         0.0         0.0         0.0         0.0         0.0         0.0         0.0         0.0         0.0         0.0        0.24E+03
   124  PRO      0.86         26.         7.2         1.1         0.0         0.0         0.0         0.0         0.0         0.0         0.0         0.0         1.4         6.5         3.7        0.97         0.0         0.0         0.0         0.0         0.0         0.0         0.0         0.0         57.         0.0         0.0         0.0         0.0         0.0         0.0         0.0         0.0         0.0         0.0         0.0         0.0         0.0         0.0        0.10E+03
   125  THR      0.25         3.2         9.8         1.4         0.0         0.0         0.0         0.0         0.0         0.0         0.0         0.0        0.86         70.         0.0         0.0         0.0         0.0         0.0         0.0         0.0         0.0         0.0         0.0        0.20E+03     0.0         0.0         0.0         0.0         0.0         0.0         0.0         0.0         0.0         0.0         0.0         0.0         0.0         0.0        0.28E+03
   126  GLU      0.38         2.8         10.         1.3         0.0         0.0         0.0         0.0         0.0         0.0         0.0         0.0        0.96        0.23E-02    0.27         24.         0.0         0.0         0.0         0.0         0.0         0.0         0.0         0.0        0.23E+03     0.0         0.0         0.0         0.0         0.0         0.0         0.0         0.0         0.0         0.0         0.0         0.0         0.0         0.0        0.27E+03
   127  PHE      0.60         7.4         12.         1.5         0.0         0.0         0.0         0.0         0.0         0.0         0.0         0.0        0.97         45.        0.30         0.0         0.0         0.0         0.0         0.0         0.0         0.0         0.0         0.0        0.24E+03     0.0         0.0         0.0         0.0         0.0         0.0         0.0         0.0         0.0         0.0         0.0         0.0         0.0         0.0        0.31E+03
   128  ALA      0.36         3.9         10.         1.1         0.0         0.0         0.0         0.0         0.0         0.0         0.0         0.0         1.1         0.0         0.0         0.0         0.0         0.0         0.0         0.0         0.0         0.0         0.0         0.0        0.27E+03     0.0         0.0         0.0         0.0         0.0         0.0         0.0         0.0         0.0         0.0         0.0         0.0         0.0         0.0        0.28E+03
   129  PHE      0.79         10.         12.         1.3        0.40E-01     0.0         0.0         0.0         0.0         0.0         0.0         0.0         2.0         43.        0.70E-01     0.0         0.0         0.0         0.0         0.0         0.0         0.0         0.0         0.0        0.23E+03     0.0         0.0         0.0         0.0         0.0         0.0         0.0         0.0         0.0         0.0         0.0         0.0         0.0         0.0        0.30E+03
   130  TYR       2.3         17.         8.2         4.1        0.87         0.0         0.0         0.0         0.0         0.0         0.0         0.0         5.2         49.        0.70         0.0         0.0         0.0         0.0         0.0         0.0         0.0         0.0         0.0        0.15E+03     0.0         0.0         0.0         0.0         0.0         0.0         0.0         0.0         0.0         0.0         0.0         0.0         0.0         0.0        0.24E+03
   131  PRO       1.8         33.         5.1         2.7        0.87         0.0         0.0         0.0         0.0         0.0         0.0         0.0         4.5         1.9        0.55         6.7         0.0         0.0         0.0         0.0         0.0         0.0         0.0         0.0        0.11E+03     0.0         0.0         0.0         0.0         0.0         0.0         0.0         0.0         0.0         0.0         0.0         0.0         0.0         0.0        0.17E+03
   132  GLY      0.32         2.5        0.67        0.16        0.40E-01     0.0         0.0         0.0         0.0         0.0         0.0         0.0        0.78         0.0         0.0         0.0         0.0         0.0         0.0         0.0         0.0         0.0         0.0         0.0         86.         0.0         0.0         0.0         0.0         0.0         0.0         0.0         0.0         0.0         0.0         0.0         0.0         0.0         0.0         90.    
   133  TYR       1.0         10.         12.         3.4        0.71E-01     0.0         0.0         0.0         0.0         0.0         0.0         0.0        0.58         48.         2.0         0.0         0.0         0.0         0.0         0.0         0.0         0.0         0.0         0.0        0.16E+03     0.0         0.0         0.0         0.0         0.0         0.0         0.0         0.0         0.0         0.0         0.0         0.0         0.0         0.0        0.24E+03
   134  PRO       1.4         28.         6.3        0.91        0.71E-01     0.0         0.0         0.0         0.0         0.0         0.0         0.0        0.48         6.3         3.6         1.0         0.0         0.0         0.0         0.0         0.0         0.0         0.0         0.0         50.         0.0         0.0         0.0         0.0         0.0         0.0         0.0         0.0         0.0         0.0         0.0         0.0         0.0         0.0         97.    
   135  GLY      0.62         1.7         1.1        0.12         0.0         0.0         0.0         0.0         0.0         0.0         0.0         0.0        0.64         0.0         0.0         0.0         0.0         0.0         0.0         0.0         0.0         0.0         0.0         0.0        0.12E+03     0.0         0.0         0.0         0.0         0.0         0.0         0.0         0.0         0.0         0.0         0.0         0.0         0.0         0.0        0.13E+03
   136  THR      0.70         3.0         9.1         1.3         0.0         0.0         0.0         0.0         0.0         0.0         0.0         0.0        0.66         65.         0.0         0.0         0.0         0.0         0.0         0.0         0.0         0.0         0.0         0.0        0.21E+03     0.0         0.0         0.0         0.0         0.0         0.0         0.0         0.0         0.0         0.0         0.0         0.0         0.0         0.0        0.29E+03
   137  TYR      0.93         7.0         12.         2.2        0.10E-01     0.0         0.0         0.0         0.0         0.0         0.0         0.0        0.41         49.        0.64         0.0         0.0         0.0         0.0         0.0         0.0         0.0         0.0         0.0        0.24E+03     0.0         0.0         0.0         0.0         0.0         0.0         0.0         0.0         0.0         0.0         0.0         0.0         0.0         0.0        0.32E+03
   138  GLN      0.62         5.1         10.         1.4        0.10E-01     0.0         0.0         0.0         0.0         0.0         0.0         0.0        0.68         40.        0.25         10.         0.0         0.0         0.0         0.0         0.0         0.0         0.0         0.0        0.18E+03     0.0         0.0         0.0         0.0         0.0         0.0         0.0         0.0         0.0         0.0         0.0         0.0         0.0         0.0        0.24E+03
   139  PRO      0.87         25.         6.6        0.73         0.0         0.0         0.0         0.0         0.0         0.0         0.0         0.0         1.3         24.         35.         32.         0.0         0.0         0.0         0.0         0.0         0.0         0.0         0.0         65.         0.0         0.0         0.0         0.0         0.0         0.0         0.0         0.0         0.0         0.0         0.0         0.0         0.0         0.0        0.19E+03
   140  MET       1.4         9.8         12.         1.6        0.20         0.0         0.0         0.0         0.0         0.0         0.0         0.0        0.80         32.         38.         5.6         0.0         0.0         0.0         0.0         0.0         0.0         0.0         0.0        0.24E+03     0.0         0.0         0.0         0.0         0.0         0.0         0.0         0.0         0.0         0.0         0.0         0.0         0.0         0.0        0.34E+03
   141  ALA      0.79         2.8         11.         1.1        0.20         0.0         0.0         0.0         0.0         0.0         0.0         0.0        0.67         0.0         0.0         0.0         0.0         0.0         0.0         0.0         0.0         0.0         0.0         0.0        0.26E+03     0.0         0.0         0.0         0.0         0.0         0.0         0.0         0.0         0.0         0.0         0.0         0.0         0.0         0.0        0.27E+03
   142  SER      0.90         1.9         10.         1.0         0.0         0.0         0.0         0.0         0.0         0.0         0.0         0.0        0.78         42.         0.0         0.0         0.0         0.0         0.0         0.0         0.0         0.0         0.0         0.0        0.18E+03     0.0         0.0         0.0         0.0         0.0         0.0         0.0         0.0         0.0         0.0         0.0         0.0         0.0         0.0        0.23E+03
   143  TYR       1.4         6.8         13.         1.3         0.0         0.0         0.0         0.0         0.0         0.0         0.0         0.0         1.1         49.        0.25         0.0         0.0         0.0         0.0         0.0         0.0         0.0         0.0         0.0        0.21E+03     0.0         0.0         0.0         0.0         0.0         0.0         0.0         0.0         0.0         0.0         0.0         0.0         0.0         0.0        0.28E+03
   144  LEU      0.88         7.0         11.         4.3         0.0         0.0         0.0         0.0         0.0         0.0         0.0         0.0         1.1         45.         38.         0.0         0.0         0.0         0.0         0.0         0.0         0.0         0.0         0.0        0.19E+03     0.0         0.0         0.0         0.0         0.0         0.0         0.0         0.0         0.0         0.0         0.0         0.0         0.0         0.0        0.30E+03
   145  ASP       1.0         3.8         12.         1.9        0.16         0.0         0.0         0.0         0.0         0.0         0.0         0.0         1.0         50.         2.3         0.0         0.0         0.0         0.0         0.0         0.0         0.0         0.0         0.0        0.14E+03     0.0         0.0         0.0         0.0         0.0         0.0         0.0         0.0         0.0         0.0         0.0         0.0         0.0         0.0        0.21E+03
   146  VAL      0.81         2.3         11.         1.5         0.0         0.0         0.0         0.0         0.0         0.0         0.0         0.0         1.5         58.         0.0         0.0         0.0         0.0         0.0         0.0         0.0         0.0         0.0         0.0         42.         0.0         0.0         0.0         0.0         0.0         0.0         0.0         0.0         0.0         0.0         0.0         0.0         0.0         0.0        0.12E+03
   147  SER      0.80         2.2         12.         1.0         0.0         0.0         0.0         0.0         0.0         0.0         0.0         0.0         1.4         42.         0.0         0.0         0.0         0.0         0.0         0.0         0.0         0.0         0.0         0.0        0.12E+03     0.0         0.0         0.0         0.0         0.0         0.0         0.0         0.0         0.0         0.0         0.0         0.0         0.0         0.0        0.18E+03
   148  VAL      0.79         2.1         12.         1.4         0.0         0.0         0.0         0.0         0.0         0.0         0.0         0.0         1.5         58.         0.0         0.0         0.0         0.0         0.0         0.0         0.0         0.0         0.0         0.0         25.         0.0         0.0         0.0         0.0         0.0         0.0         0.0         0.0         0.0         0.0         0.0         0.0         0.0         0.0        0.10E+03
   149  VAL      0.81         2.2         12.         1.3         0.0         0.0         0.0         0.0         0.0         0.0         0.0         0.0         1.4         58.         0.0         0.0         0.0         0.0         0.0         0.0         0.0         0.0         0.0         0.0         37.         0.0         0.0         0.0         0.0         0.0         0.0         0.0         0.0         0.0         0.0         0.0         0.0         0.0         0.0        0.11E+03
   150  GLN      0.76         2.5         12.         1.5         0.0         0.0         0.0         0.0         0.0         0.0         0.0         0.0         1.4         45.        0.26        0.39E-01     0.0         0.0         0.0         0.0         0.0         0.0         0.0         0.0        0.22E+03     0.0         0.0         0.0         0.0         0.0         0.0         0.0         0.0         0.0         0.0         0.0         0.0         0.0         0.0        0.29E+03
   151  THR      0.78         2.5         11.         1.6         0.0         0.0         0.0         0.0         0.0         0.0         0.0         0.0         1.0         65.         0.0         0.0         0.0         0.0         0.0         0.0         0.0         0.0         0.0         0.0        0.23E+03     0.0         0.0         0.0         0.0         0.0         0.0         0.0         0.0         0.0         0.0         0.0         0.0         0.0         0.0        0.32E+03
   152  LEU      0.95         7.0         9.0         4.4         0.0         0.0         0.0         0.0         0.0         0.0         0.0         0.0         1.2        0.22        0.27E-01     0.0         0.0         0.0         0.0         0.0         0.0         0.0         0.0         0.0        0.22E+03     0.0         0.0         0.0         0.0         0.0         0.0         0.0         0.0         0.0         0.0         0.0         0.0         0.0         0.0        0.24E+03
   153  GLY      0.79         1.6         1.7        0.22         0.0         0.0         0.0         0.0         0.0         0.0         0.0         0.0         1.3         0.0         0.0         0.0         0.0         0.0         0.0         0.0         0.0         0.0         0.0         0.0        0.14E+03     0.0         0.0         0.0         0.0         0.0         0.0         0.0         0.0         0.0         0.0         0.0         0.0         0.0         0.0        0.15E+03
   154  ALA      0.72         6.0         11.         1.3         0.0         0.0         0.0         0.0         0.0         0.0         0.0         0.0         1.5         0.0         0.0         0.0         0.0         0.0         0.0         0.0         0.0         0.0         0.0         0.0        0.23E+03     0.0         0.0         0.0         0.0         0.0         0.0         0.0         0.0         0.0         0.0         0.0         0.0         0.0         0.0        0.25E+03
   155  PRO       1.3         26.         6.4        0.73         0.0         0.0         0.0         0.0         0.0         0.0         0.0         0.0         2.0         5.4         3.1         1.3         0.0         0.0         0.0         0.0         0.0         0.0         0.0         0.0         60.         0.0         0.0         0.0         0.0         0.0         0.0         0.0         0.0         0.0         0.0         0.0         0.0         0.0         0.0        0.11E+03
   156  GLY      0.69         1.5         1.3        0.13         0.0         0.0         0.0         0.0         0.0         0.0         0.0         0.0         1.0         0.0         0.0         0.0         0.0         0.0         0.0         0.0         0.0         0.0         0.0         0.0        0.11E+03     0.0         0.0         0.0         0.0         0.0         0.0         0.0         0.0         0.0         0.0         0.0         0.0         0.0         0.0        0.12E+03
   157  GLU      0.65         4.8         10.         1.3         0.0         0.0         0.0         0.0         0.0         0.0         0.0         0.0        0.82         39.        0.25         24.         0.0         0.0         0.0         0.0         0.0         0.0         0.0         0.0        0.19E+03     0.0         0.0         0.0         0.0         0.0         0.0         0.0         0.0         0.0         0.0         0.0         0.0         0.0         0.0        0.27E+03
   158  PRO      0.84         24.         6.7        0.85         0.0         0.0         0.0         0.0         0.0         0.0         0.0         0.0         1.4         24.         35.         32.         0.0         0.0         0.0         0.0         0.0         0.0         0.0         0.0         66.         0.0         0.0         0.0         0.0         0.0         0.0         0.0         0.0         0.0         0.0         0.0         0.0         0.0         0.0        0.19E+03
   159  ARG      0.86         2.4         10.         1.0         0.0         0.0         0.0         0.0         0.0         0.0         0.0         0.0        0.83         35.        0.47E-01     35.         24.         0.0         0.0         0.0         0.0         0.0         0.0         0.0        0.20E+03     0.0         0.0         0.0         0.0         0.0         0.0         0.0         0.0         0.0         0.0         0.0         0.0         0.0         0.0        0.31E+03
   160  HIS       1.5         4.9         11.         1.2         0.0         0.0         0.0         0.0         0.0         0.0         0.0         0.0        0.70         38.         31.         0.0         0.0         0.0         0.0         0.0         0.0         0.0         0.0         0.0        0.18E+03     0.0         0.0         0.0         0.0         0.0         0.0         0.0         0.0         0.0         0.0         0.0         0.0         0.0         0.0        0.27E+03
   161  ASP      0.65         2.3         10.         1.3         0.0         0.0         0.0         0.0         0.0         0.0         0.0         0.0        0.95        0.18         1.1         0.0         0.0         0.0         0.0         0.0         0.0         0.0         0.0         0.0        0.20E+03     0.0         0.0         0.0         0.0         0.0         0.0         0.0         0.0         0.0         0.0         0.0         0.0         0.0         0.0        0.21E+03
   162  SER      0.66         2.1         10.         1.1         0.0         0.0         0.0         0.0         0.0         0.0         0.0         0.0        0.80         42.         0.0         0.0         0.0         0.0         0.0         0.0         0.0         0.0         0.0         0.0        0.13E+03     0.0         0.0         0.0         0.0         0.0         0.0         0.0         0.0         0.0         0.0         0.0         0.0         0.0         0.0        0.18E+03
   163  LEU      0.84         6.7         9.9         4.3         0.0         0.0         0.0         0.0         0.0         0.0         0.0         0.0         1.0        0.12         37.         0.0         0.0         0.0         0.0         0.0         0.0         0.0         0.0         0.0        0.21E+03     0.0         0.0         0.0         0.0         0.0         0.0         0.0         0.0         0.0         0.0         0.0         0.0         0.0         0.0        0.27E+03
   164  LEU      0.81         9.1         11.         4.6         0.0         0.0         0.0         0.0         0.0         0.0         0.0         0.0         1.6        0.21         37.         0.0         0.0         0.0         0.0         0.0         0.0         0.0         0.0         0.0        0.16E+03     0.0         0.0         0.0         0.0         0.0         0.0         0.0         0.0         0.0         0.0         0.0         0.0         0.0         0.0        0.23E+03
   165  PRO       1.2         26.         7.5         1.0         0.0         0.0         0.0         0.0         0.0         0.0         0.0         0.0         1.8         6.3         3.6         1.0         0.0         0.0         0.0         0.0         0.0         0.0         0.0         0.0         31.         0.0         0.0         0.0         0.0         0.0         0.0         0.0         0.0         0.0         0.0         0.0         0.0         0.0         0.0         79.    
   166  VAL      0.63         2.6         11.         1.4         0.0         0.0         0.0         0.0         0.0         0.0         0.0         0.0        0.91        0.44E-02     0.0         0.0         0.0         0.0         0.0         0.0         0.0         0.0         0.0         0.0         23.         0.0         0.0         0.0         0.0         0.0         0.0         0.0         0.0         0.0         0.0         0.0         0.0         0.0         0.0         39.    
   167  ASP      0.83         3.8         12.         1.4        0.51E-01     0.0         0.0         0.0         0.0         0.0         0.0         0.0         1.2         38.         1.0         0.0         0.0         0.0         0.0         0.0         0.0         0.0         0.0         0.0        0.13E+03     0.0         0.0         0.0         0.0         0.0         0.0         0.0         0.0         0.0         0.0         0.0         0.0         0.0         0.0        0.19E+03
   168  SER      0.80         2.5         11.        0.94        0.51E-01     0.0         0.0         0.0         0.0         0.0         0.0         0.0         1.3         42.         0.0         0.0         0.0         0.0         0.0         0.0         0.0         0.0         0.0         0.0        0.12E+03     0.0         0.0         0.0         0.0         0.0         0.0         0.0         0.0         0.0         0.0         0.0         0.0         0.0         0.0        0.18E+03
   169  TYR       1.6         7.3         13.         1.7        0.16         0.0         0.0         0.0         0.0         0.0         0.0         0.0         1.5         49.         52.         0.0         0.0         0.0         0.0         0.0         0.0         0.0         0.0         0.0        0.24E+03     0.0         0.0         0.0         0.0         0.0         0.0         0.0         0.0         0.0         0.0         0.0         0.0         0.0         0.0        0.37E+03
   170  GLN      0.83         3.4         12.         1.2        0.42E-01     0.0         0.0         0.0         0.0         0.0         0.0         0.0         1.3         40.        0.28        0.37E-01     0.0         0.0         0.0         0.0         0.0         0.0         0.0         0.0        0.24E+03     0.0         0.0         0.0         0.0         0.0         0.0         0.0         0.0         0.0         0.0         0.0         0.0         0.0         0.0        0.30E+03
   171  SER      0.82         3.9         11.         1.2         0.0         0.0         0.0         0.0         0.0         0.0         0.0         0.0        0.90         38.         0.0         0.0         0.0         0.0         0.0         0.0         0.0         0.0         0.0         0.0        0.18E+03     0.0         0.0         0.0         0.0         0.0         0.0         0.0         0.0         0.0         0.0         0.0         0.0         0.0         0.0        0.23E+03
   172  TRP       3.1         12.         13.         1.4         0.0         0.0         0.0         0.0         0.0         0.0         0.0         0.0         1.2         50.         41.         0.0         0.0         0.0         0.0         0.0         0.0         0.0         0.0         0.0        0.22E+03     0.0         0.0         0.0         0.0         0.0         0.0         0.0         0.0         0.0         0.0         0.0         0.0         0.0         0.0        0.35E+03
   173  ALA      0.78         3.8         12.         1.1         0.0         0.0         0.0         0.0         0.0         0.0         0.0         0.0         1.5         0.0         0.0         0.0         0.0         0.0         0.0         0.0         0.0         0.0         0.0         0.0        0.27E+03     0.0         0.0         0.0         0.0         0.0         0.0         0.0         0.0         0.0         0.0         0.0         0.0         0.0         0.0        0.29E+03
   174  LEU       1.0         7.8         12.         4.3         0.0         0.0         0.0         0.0         0.0         0.0         0.0         0.0         1.4         45.         38.         0.0         0.0         0.0         0.0         0.0         0.0         0.0         0.0         0.0        0.26E+03     0.0         0.0         0.0         0.0         0.0         0.0         0.0         0.0         0.0         0.0         0.0         0.0         0.0         0.0        0.37E+03
   175  ALA      0.69         2.7         9.9         1.0         0.0         0.0         0.0         0.0         0.0         0.0         0.0         0.0         1.1         0.0         0.0         0.0         0.0         0.0         0.0         0.0         0.0         0.0         0.0         0.0        0.25E+03     0.0         0.0         0.0         0.0         0.0         0.0         0.0         0.0         0.0         0.0         0.0         0.0         0.0         0.0        0.27E+03
   176  GLY      0.70         1.4         0.0        0.24         0.0         0.0         0.0         0.0         0.0         0.0         0.0         0.0         1.6         0.0         0.0         0.0         0.0         0.0         0.0         0.0         0.0         0.0         0.0         0.0        0.12E+03     0.0         0.0         0.0         0.0         0.0         0.0         0.0         0.0         0.0         0.0         0.0         0.0         0.0         0.0        0.12E+03
   177  GLY      0.79         1.6         1.4        0.52E-01     0.0         0.0         0.0         0.0         0.0         0.0         0.0         0.0         1.2         0.0         0.0         0.0         0.0         0.0         0.0         0.0         0.0         0.0         0.0         0.0         94.         0.0         0.0         0.0         0.0         0.0         0.0         0.0         0.0         0.0         0.0         0.0         0.0         0.0         0.0         99.    
   178  TRP       3.2         12.         14.         1.6         0.0         0.0         0.0         0.0         0.0         0.0         0.0         0.0         1.3         50.         21.         0.0         0.0         0.0         0.0         0.0         0.0         0.0         0.0         0.0        0.17E+03     0.0         0.0         0.0         0.0         0.0         0.0         0.0         0.0         0.0         0.0         0.0         0.0         0.0         0.0        0.27E+03
   179  ASN       1.2         5.0         15.         1.3        0.61E-01     0.0         0.0         0.0         0.0         0.0         0.0         0.0         2.0         32.         14.         0.0         0.0         0.0         0.0         0.0         0.0         0.0         0.0         0.0        0.22E+03     0.0         0.0         0.0         0.0         0.0         0.0         0.0         0.0         0.0         0.0         0.0         0.0         0.0         0.0        0.29E+03
   180  SER       1.2         3.4         15.        0.79        0.16         0.0         0.0         0.0         0.0         0.0         0.0         0.0         2.1         42.         0.0         0.0         0.0         0.0         0.0         0.0         0.0         0.0         0.0         0.0        0.15E+03     0.0         0.0         0.0         0.0         0.0         0.0         0.0         0.0         0.0         0.0         0.0         0.0         0.0         0.0        0.21E+03
   181  GLN       1.8         6.0         15.         1.6        0.99E-01     0.0         0.0         0.0         0.0         0.0         0.0         0.0         2.1        0.25         1.3         10.         0.0         0.0         0.0         0.0         0.0         0.0         0.0         0.0        0.25E+03     0.0         0.0         0.0         0.0         0.0         0.0         0.0         0.0         0.0         0.0         0.0         0.0         0.0         0.0        0.29E+03
   182  MET       1.8         6.8         16.        0.68        0.18         0.0         0.0         0.0         0.0         0.0         0.0         0.0         2.7         40.         33.         30.         0.0         0.0         0.0         0.0         0.0         0.0         0.0         0.0        0.19E+03     0.0         0.0         0.0         0.0         0.0         0.0         0.0         0.0         0.0         0.0         0.0         0.0         0.0         0.0        0.32E+03
   183  CYS       2.3         7.2         14.        0.80        0.18         0.0         0.0         0.0         0.0         0.0         0.0         0.0         2.5         2.0         0.0         0.0         0.0         0.0         0.0         0.0         0.0         0.0         0.0         0.0         35.         0.0         0.0         0.0         0.0         0.0         0.0         0.0         0.0         0.0         0.0         0.0         0.0         0.0         0.0         64.    
   184  CYS       2.1         4.0         14.         1.4         0.0         0.0         0.0         0.0         0.0         0.0         0.0         0.0         1.5         42.         0.0         0.0         0.0         0.0         0.0         0.0         0.0         0.0         0.0         0.0         42.         0.0         0.0         0.0         0.0         0.0         0.0         0.0         0.0         0.0         0.0         0.0         0.0         0.0         0.0        0.11E+03
   185  GLN       2.4         5.1         11.         1.5         0.0         0.0         0.0         0.0         0.0         0.0         0.0         0.0        0.77         39.        0.52         9.9         0.0         0.0         0.0         0.0         0.0         0.0         0.0         0.0        0.21E+03     0.0         0.0         0.0         0.0         0.0         0.0         0.0         0.0         0.0         0.0         0.0         0.0         0.0         0.0        0.28E+03
   186  GLY       2.5         3.8         2.0        0.23         0.0         0.0         0.0         0.0         0.0         0.0         0.0         0.0        0.36         0.0         0.0         0.0         0.0         0.0         0.0         0.0         0.0         0.0         0.0         0.0        0.14E+03     0.0         0.0         0.0         0.0         0.0         0.0         0.0         0.0         0.0         0.0         0.0         0.0         0.0         0.0        0.15E+03
   187  GLU       2.8         5.1         12.         1.5         0.0         0.0         0.0         0.0         0.0         0.0         0.0         0.0        0.13         36.        0.95         24.         0.0         0.0         0.0         0.0         0.0         0.0         0.0         0.0        0.22E+03     0.0         0.0         0.0         0.0         0.0         0.0         0.0         0.0         0.0         0.0         0.0         0.0         0.0         0.0        0.30E+03
   188  GLN       3.0         5.9         10.         1.3         0.0         0.0         0.0         0.0         0.0         0.0         0.0         0.0        0.22         45.        0.29        0.16         0.0         0.0         0.0         0.0         0.0         0.0         0.0         0.0        0.23E+03     0.0         0.0         0.0         0.0         0.0         0.0         0.0         0.0         0.0         0.0         0.0         0.0         0.0         0.0        0.30E+03
   189  ASN       3.0         8.2         10.         2.4         0.0         0.0         0.0         0.0         0.0         0.0         0.0         0.0        0.44        0.24         16.         0.0         0.0         0.0         0.0         0.0         0.0         0.0         0.0         0.0        0.19E+03     0.0         0.0         0.0         0.0         0.0         0.0         0.0         0.0         0.0         0.0         0.0         0.0         0.0         0.0        0.23E+03
   190  PRO       3.6         35.         8.5         1.5         0.0         0.0         0.0         0.0         0.0         0.0         0.0         0.0         2.0         4.4         2.5         1.7         0.0         0.0         0.0         0.0         0.0         0.0         0.0         0.0         40.         0.0         0.0         0.0         0.0         0.0         0.0         0.0         0.0         0.0         0.0         0.0         0.0         0.0         0.0         99.    
   191  PRO       3.8         28.         7.6         1.0         0.0         0.0         0.0         0.0         0.0         0.0         0.0         0.0         1.8         3.8         2.2         2.1         0.0         0.0         0.0         0.0         0.0         0.0         0.0         0.0         31.         0.0         0.0         0.0         0.0         0.0         0.0         0.0         0.0         0.0         0.0         0.0         0.0         0.0         0.0         81.    
   192  GLY       3.4         8.0         1.5        0.49         0.0         0.0         0.0         0.0         0.0         0.0         0.0         0.0        0.29         0.0         0.0         0.0         0.0         0.0         0.0         0.0         0.0         0.0         0.0         0.0         97.         0.0         0.0         0.0         0.0         0.0         0.0         0.0         0.0         0.0         0.0         0.0         0.0         0.0         0.0        0.11E+03
   193  PRO       4.0         31.         9.1        0.47         0.0         0.0         0.0         0.0         0.0         0.0         0.0         0.0        0.75         4.5         2.6         1.7         0.0         0.0         0.0         0.0         0.0         0.0         0.0         0.0         54.         0.0         0.0         0.0         0.0         0.0         0.0         0.0         0.0         0.0         0.0         0.0         0.0         0.0         0.0        0.11E+03
   194  PHE       3.8         11.         11.         2.1        0.23         0.0         0.0         0.0         0.0         0.0         0.0         0.0        0.98         50.        0.17         0.0         0.0         0.0         0.0         0.0         0.0         0.0         0.0         0.0        0.19E+03     0.0         0.0         0.0         0.0         0.0         0.0         0.0         0.0         0.0         0.0         0.0         0.0         0.0         0.0        0.27E+03
   195  TRP       5.5         16.         13.         1.9         0.0         0.0         0.0         0.0         0.0         0.0         0.0         0.0        0.67         4.3         1.8         0.0         0.0         0.0         0.0         0.0         0.0         0.0         0.0         0.0        0.22E+03     0.0         0.0         0.0         0.0         0.0         0.0         0.0         0.0         0.0         0.0         0.0         0.0         0.0         0.0        0.26E+03
   196  LYS       3.5         7.2         10.         1.2         0.0         0.0         0.0         0.0         0.0         0.0         0.0         0.0        0.79         42.         49.         1.0        0.30         0.0         0.0         0.0         0.0         0.0         0.0         0.0        0.23E+03     0.0         0.0         0.0         0.0         0.0         0.0         0.0         0.0         0.0         0.0         0.0         0.0         0.0         0.0        0.34E+03
   197  ALA       3.3         6.1         12.         1.3         0.0         0.0         0.0         0.0         0.0         0.0         0.0         0.0         1.2         0.0         0.0         0.0         0.0         0.0         0.0         0.0         0.0         0.0         0.0         0.0        0.27E+03     0.0         0.0         0.0         0.0         0.0         0.0         0.0         0.0         0.0         0.0         0.0         0.0         0.0         0.0        0.30E+03
   198  ALA       3.3         5.9         13.         1.4         0.0         0.0         0.0         0.0         0.0         0.0         0.0         0.0         1.3         0.0         0.0         0.0         0.0         0.0         0.0         0.0         0.0         0.0         0.0         0.0        0.28E+03     0.0         0.0         0.0         0.0         0.0         0.0         0.0         0.0         0.0         0.0         0.0         0.0         0.0         0.0        0.31E+03
   199  PHE       3.5         11.         13.         2.2         0.0         0.0         0.0         0.0         0.0         0.0         0.0         0.0         1.7        0.54         49.         0.0         0.0         0.0         0.0         0.0         0.0         0.0         0.0         0.0        0.25E+03     0.0         0.0         0.0         0.0         0.0         0.0         0.0         0.0         0.0         0.0         0.0         0.0         0.0         0.0        0.34E+03
   200  ALA       2.7         5.5         13.        0.99        0.39E-01     0.0         0.0         0.0         0.0         0.0         0.0         0.0         1.4         0.0         0.0         0.0         0.0         0.0         0.0         0.0         0.0         0.0         0.0         0.0        0.28E+03     0.0         0.0         0.0         0.0         0.0         0.0         0.0         0.0         0.0         0.0         0.0         0.0         0.0         0.0        0.31E+03
   201  ASP       3.7         7.7         14.         1.4        0.39E-01     0.0         0.0         0.0         0.0         0.0         0.0         0.0         1.1        0.50         6.4         0.0         0.0         0.0         0.0         0.0         0.0         0.0         0.0         0.0        0.24E+03     0.0         0.0         0.0         0.0         0.0         0.0         0.0         0.0         0.0         0.0         0.0         0.0         0.0         0.0        0.28E+03
   202  SER       3.4         7.1         14.         1.2         0.0         0.0         0.0         0.0         0.0         0.0         0.0         0.0         2.1        0.33         0.0         0.0         0.0         0.0         0.0         0.0         0.0         0.0         0.0         0.0        0.18E+03     0.0         0.0         0.0         0.0         0.0         0.0         0.0         0.0         0.0         0.0         0.0         0.0         0.0         0.0        0.21E+03
   203  SER       3.2         5.8         11.         1.5         0.0         0.0         0.0         0.0         0.0         0.0         0.0         0.0         3.2         37.         0.0         0.0         0.0         0.0         0.0         0.0         0.0         0.0         0.0         0.0        0.17E+03     0.0         0.0         0.0         0.0         0.0         0.0         0.0         0.0         0.0         0.0         0.0         0.0         0.0         0.0        0.23E+03
   204  GLY       3.2         5.7         1.9        0.46         0.0         0.0         0.0         0.0         0.0         0.0         0.0         0.0         3.3         0.0         0.0         0.0         0.0         0.0         0.0         0.0         0.0         0.0         0.0         0.0        0.12E+03     0.0         0.0         0.0         0.0         0.0         0.0         0.0         0.0         0.0         0.0         0.0         0.0         0.0         0.0        0.13E+03
   205  GLN       3.8         11.         11.         2.6         0.0         0.0         0.0         0.0         0.0         0.0         0.0         0.0         1.6         47.         33.         6.4         0.0         0.0         0.0         0.0         0.0         0.0         0.0         0.0        0.21E+03     0.0         0.0         0.0         0.0         0.0         0.0         0.0         0.0         0.0         0.0         0.0         0.0         0.0         0.0        0.33E+03
   206  HIS       4.1         14.         16.         1.1         0.0         0.0         0.0         0.0         0.0         0.0         0.0         0.0         1.2         38.         31.         0.0         0.0         0.0         0.0         0.0         0.0         0.0         0.0         0.0        0.14E+03     0.0         0.0         0.0         0.0         0.0         0.0         0.0         0.0         0.0         0.0         0.0         0.0         0.0         0.0        0.25E+03
   207  PRO       3.3         29.         8.5         1.5         0.0         0.0         0.0         0.0         0.0         0.0         0.0         0.0         2.3         23.         35.         32.         0.0         0.0         0.0         0.0         0.0         0.0         0.0         0.0         34.         0.0         0.0         0.0         0.0         0.0         0.0         0.0         0.0         0.0         0.0         0.0         0.0         0.0         0.0        0.17E+03
   208  PRO       2.8         27.         9.2        0.54         0.0         0.0         0.0         0.0         0.0         0.0         0.0         0.0         2.1         4.6         2.6         1.5         0.0         0.0         0.0         0.0         0.0         0.0         0.0         0.0         38.         0.0         0.0         0.0         0.0         0.0         0.0         0.0         0.0         0.0         0.0         0.0         0.0         0.0         0.0         89.    
   209  ASP       2.0         6.4         13.         1.6         0.0         0.0         0.0         0.0         0.0         0.0         0.0         0.0         1.8         3.4         11.         0.0         0.0         0.0         0.0         0.0         0.0         0.0         0.0         0.0        0.16E+03     0.0         0.0         0.0         0.0         0.0         0.0         0.0         0.0         0.0         0.0         0.0         0.0         0.0         0.0        0.20E+03
   210  ALA       1.9         6.0         14.         1.4         0.0         0.0         0.0         0.0         0.0         0.0         0.0         0.0         1.2         0.0         0.0         0.0         0.0         0.0         0.0         0.0         0.0         0.0         0.0         0.0        0.20E+03     0.0         0.0         0.0         0.0         0.0         0.0         0.0         0.0         0.0         0.0         0.0         0.0         0.0         0.0        0.23E+03
   211  CYS       1.7         15.         13.         3.2         0.0         0.0         0.0         0.0         0.0         0.0         0.0         0.0        0.14         41.         0.0         0.0         0.0         0.0         0.0         0.0         0.0         0.0         0.0         0.0         72.         0.0         0.0         0.0         0.0         0.0         0.0         0.0         0.0         0.0         0.0         0.0         0.0         0.0         0.0        0.15E+03
   212  ALA       1.4         13.         12.         4.0        0.44         0.0         0.0         0.0         0.0         0.0         0.0         0.0         2.9         0.0         0.0         0.0         0.0         0.0         0.0         0.0         0.0         0.0         0.0         0.0        0.23E+03     0.0         0.0         0.0         0.0         0.0         0.0         0.0         0.0         0.0         0.0         0.0         0.0         0.0         0.0        0.26E+03
   213  PHE       5.8         23.         22.         6.4        0.44         0.0         0.0         0.0         0.0         0.0         0.0         0.0         4.3         26.         48.         0.0         0.0         0.0         0.0         0.0         0.0         0.0         0.0         0.0        0.23E+03     0.0         0.0         0.0         0.0         0.0         0.0         0.0         0.0         0.0         0.0         0.0         0.0         0.0         0.0        0.37E+03
   214  ARG       4.7         24.         16.         4.8         1.0         0.0         0.0         0.0         0.0         0.0         0.0         0.0         3.7         29.         45.         5.8         4.7         0.0         0.0         0.0         0.0         0.0         0.0         0.0        0.26E+03     0.0         0.0         0.0         0.0         0.0         0.0         0.0         0.0         0.0         0.0         0.0         0.0         0.0         0.0        0.40E+03
   215  ARG       8.0         52.         13.         17.         1.0         0.0         0.0         0.0         0.0         0.0         0.0         0.0         3.6         37.         16.         8.4         31.         0.0         0.0         0.0         0.0         0.0         0.0         0.0        0.25E+03     0.0         0.0         0.0         0.0         0.0         0.0         0.0         0.0         0.0         0.0         0.0         0.0         0.0         0.0        0.44E+03
   216  GLY       3.5         12.        0.80E-02     1.2         0.0         0.0         0.0         0.0         45.         48.         0.0         0.0         2.8         0.0         0.0         0.0         0.0         0.0         0.0         0.0         0.0         0.0         3.5         0.0        0.20E+03     0.0         0.0         0.0         0.0         0.0         0.0         0.0         0.0         0.0         0.0         0.0         0.0         0.0         0.0        0.31E+03
   217  ARG       2.7         14.         5.8         2.1         0.0         0.0         0.0         0.0         19.         27.         0.0         0.0         3.9         32.         36.         31.         14.         0.0         0.0         0.0         0.0         0.0         3.9         0.0        0.13E+03     0.0         0.0         0.0         0.0         0.0         0.0         0.0         0.0         0.0         0.0         0.0         0.0         0.0         0.0        0.32E+03
   218  LYS       3.7         20.         5.5         2.6         0.0         0.0         0.0         0.0         12.         13.         0.0         0.0         3.2         34.         32.         42.         6.2         0.0         0.0         0.0         0.0         0.0         26.         0.0         35.         0.0         0.0         0.0         0.0         0.0         0.0         0.0         0.0         0.0         0.0         0.0         0.0         0.0         0.0        0.23E+03
   219  LYS       2.5         9.6         6.9         1.7        0.68         0.0         0.0         0.0         5.9         11.         0.0         0.0         2.8         32.         47.         23.         28.         0.0         0.0         0.0         0.0         0.0         30.         0.0         29.        0.35         0.0         0.0         0.0         0.0         0.0         0.0         0.0         0.0         0.0         0.0         0.0         0.0         0.0        0.23E+03
   220  ARG       2.9         22.         14.         3.4        0.68         0.0         0.0         0.0         11.         6.5         0.0         0.0         2.8         5.8         31.        0.16E-01     42.         0.0         0.0         0.0         0.0         0.0         10.         0.0         69.         0.0         0.0         0.0         0.0         0.0         0.0         0.0         0.0         0.0         0.0         0.0         0.0         0.0         0.0        0.22E+03
   221  ILE       3.0         21.         11.         5.1        0.30E-01     0.0         0.0         0.0         7.1         9.1         0.0         0.0         4.5         77.        0.11         0.0         0.0         0.0         0.0         0.0         0.0         0.0         6.2         0.0         17.         0.0         0.0         0.0         0.0         0.0         0.0         0.0         0.0         0.0         0.0         0.0         0.0         0.0         0.0        0.16E+03
   222  PRO       4.7         33.         5.8         4.4        0.30E-01     0.0         0.0         0.0         12.         10.         0.0         0.0         4.1         2.8         35.         36.         0.0         0.0         0.0         0.0         0.0         0.0         5.4         0.0         15.         1.6         0.0         0.0         0.0         0.0         0.0         0.0         0.0         0.0         0.0         0.0         0.0         0.0         0.0        0.17E+03
   223  TYR       4.9         33.         7.3         11.         0.0         0.0         0.0         0.0         7.0         7.5         0.0         0.0         1.3         52.         49.         0.0         0.0         0.0         0.0         0.0         0.0         0.0         10.         0.0         20.         4.3         0.0         0.0         0.0         0.0         0.0         0.0         0.0         0.0         0.0         0.0         0.0         0.0         0.0        0.21E+03
   224  SER       1.9         6.4         11.        0.52        0.68         0.0         0.0         0.0         8.5         7.1         0.0         0.0         1.6         36.         0.0         0.0         0.0         0.0         0.0         0.0         0.0         0.0         11.         0.0         9.5         6.1         0.0         0.0         0.0         0.0         0.0         0.0         0.0         0.0         0.0         0.0         0.0         0.0         0.0        0.10E+03
   225  LYS       2.1         8.5         4.9         1.4        0.40E-01     0.0         0.0         0.0         3.8         8.6         0.0         0.0        0.96         30.         5.0         37.         27.         0.0         0.0         0.0         0.0         0.0         6.2         0.0         6.7         0.0         0.0         0.0         0.0         0.0         0.0         0.0         0.0         0.0         0.0         0.0         0.0         0.0         0.0        0.14E+03
   226  GLY      0.85         4.8        0.33E-01     3.1         0.0         0.0         0.0         0.0         5.0         9.5         0.0         0.0        0.74         0.0         0.0         0.0         0.0         0.0         0.0         0.0         0.0         0.0         17.         0.0         8.8         0.0         0.0         0.0         0.0         0.0         0.0         0.0         0.0         0.0         0.0         0.0         0.0         0.0         0.0         50.    
   227  GLN       2.3         12.         5.4         3.1         1.2         0.0         0.0         0.0         6.4         8.4         0.0         0.0         1.3         6.9         28.         5.3         0.0         0.0         0.0         0.0         0.0         0.0         29.         0.0         14.         12.         0.0         0.0         0.0         0.0         0.0         0.0         0.0         0.0         0.0         0.0         0.0         0.0         0.0        0.14E+03
   228  LEU       2.4         15.         6.5         5.9         0.0         0.0         0.0         0.0         6.6         11.         0.0         0.0         1.3         41.         42.         0.0         0.0         0.0         0.0         0.0         0.0         0.0         12.         0.0         12.         15.         0.0         0.0         0.0         0.0         0.0         0.0         0.0         0.0         0.0         0.0         0.0         0.0         0.0        0.17E+03
   229  ARG       1.4         11.         4.5         1.7        0.40E-01     0.0         0.0         0.0         4.8         6.7         0.0         0.0         2.1         36.         25.         38.         1.3         0.0         0.0         0.0         0.0         0.0         5.6         0.0         8.5         1.9         0.0         0.0         0.0         0.0         0.0         0.0         0.0         0.0         0.0         0.0         0.0         0.0         0.0        0.15E+03
   230  GLU      0.97         10.         6.1         3.7         0.0         0.0         0.0         0.0         7.1         12.         0.0         0.0         2.0        0.51        0.11        0.13         0.0         0.0         0.0         0.0         0.0         0.0         4.4         0.0         6.7         2.7         0.0         0.0         0.0         0.0         0.0         0.0         0.0         0.0         0.0         0.0         0.0         0.0         0.0         57.    
   231  LEU       1.2         16.         5.8         6.4        0.29E-01     0.0         0.0         0.0         12.         12.         0.0         0.0         1.5         8.9         35.         0.0         0.0         0.0         0.0         0.0         0.0         0.0         4.7         0.0         7.8         17.         0.0         0.0         0.0         0.0         0.0         0.0         0.0         0.0         0.0         0.0         0.0         0.0         0.0        0.13E+03
   232  GLU       1.1         8.4         5.2         3.4         0.0         0.0         0.0         0.0         9.3         11.         0.0         0.0         2.5         2.8         35.         3.8         0.0         0.0         0.0         0.0         0.0         0.0         8.4         0.0         4.3         8.0         0.0         0.0         0.0         0.0         0.0         0.0         0.0         0.0         0.0         0.0         0.0         0.0         0.0        0.10E+03
   233  ARG       1.3         9.0         4.7         3.2         0.0         0.0         0.0         0.0         7.4         9.8         0.0         0.0         2.9         5.6         34.         3.6         21.         0.0         0.0         0.0         0.0         0.0         13.         0.0         12.         3.0         0.0         0.0         0.0         0.0         0.0         0.0         0.0         0.0         0.0         0.0         0.0         0.0         0.0        0.13E+03
   234  GLU       1.7         15.         6.5         5.8        0.12         0.0         0.0         0.0         6.4         14.         0.0         0.0         2.4        0.58         1.9         3.6         0.0         0.0         0.0         0.0         0.0         0.0         5.5         0.0         9.6         13.         0.0         0.0         0.0         0.0         0.0         0.0         0.0         0.0         0.0         0.0         0.0         0.0         0.0         85.    
   235  TYR       1.8         11.         7.2         5.2        0.60         0.0         0.0         0.0         7.1         12.         0.0         0.0         1.9         7.3        0.34         0.0         0.0         0.0         0.0         0.0         0.0         0.0         2.8         0.0         11.         8.9         0.0         0.0         0.0         0.0         0.0         0.0         0.0         0.0         0.0         0.0         0.0         0.0         0.0         77.    
   236  ALA       1.1         7.8         5.2         1.0         0.0         0.0         0.0         0.0         5.1         9.4         0.0         0.0         3.6         0.0         0.0         0.0         0.0         0.0         0.0         0.0         0.0         0.0         2.0         0.0         5.8         1.1         0.0         0.0         0.0         0.0         0.0         0.0         0.0         0.0         0.0         0.0         0.0         0.0         0.0         42.    
   237  ALA       1.1         7.1         6.3        0.55         0.0         0.0         0.0         0.0         4.3         2.8         0.0         0.0         2.9         0.0         0.0         0.0         0.0         0.0         0.0         0.0         0.0         0.0         6.5         0.0         25.         0.0         0.0         0.0         0.0         0.0         0.0         0.0         0.0         0.0         0.0         0.0         0.0         0.0         0.0         56.    
   238  ASN       1.6         11.         6.4         11.         1.1         0.0         0.0         0.0         4.6         15.         0.0         0.0         4.0         39.         12.         0.0         0.0         0.0         0.0         0.0         0.0         0.0         17.         0.0        0.13E+03     0.0         0.0         0.0         0.0         0.0         0.0         0.0         0.0         0.0         0.0         0.0         0.0         0.0         0.0        0.25E+03
   239  LYS       1.6         10.         7.7         4.6        0.15         0.0         0.0         0.0         13.         12.         0.0         0.0         7.4         35.         48.        0.58         23.         0.0         0.0         0.0         0.0         0.0         13.         0.0         51.         0.0         0.0         0.0         0.0         0.0         0.0         0.0         0.0         0.0         0.0         0.0         0.0         0.0         0.0        0.23E+03
   240  PHE       1.3         11.         12.         3.2        0.39E-01     0.0         0.0         0.0         4.7         8.1         0.0         0.0         5.8         13.         50.         0.0         0.0         0.0         0.0         0.0         0.0         0.0         16.         0.0         14.         6.4         0.0         0.0         0.0         0.0         0.0         0.0         0.0         0.0         0.0         0.0         0.0         0.0         0.0        0.15E+03
   241  ILE       1.3         10.         7.7         2.9        0.13         0.0         0.0         0.0         4.0         9.0         0.0         0.0         3.1         5.0         5.2         0.0         0.0         0.0         0.0         0.0         0.0         0.0         16.         0.0         12.         16.         0.0         0.0         0.0         0.0         0.0         0.0         0.0         0.0         0.0         0.0         0.0         0.0         0.0         93.    
   242  THR       1.1         5.3         3.9        0.91        0.56         0.0         0.0         0.0         2.8         6.8         0.0         0.0         2.4         55.         0.0         0.0         0.0         0.0         0.0         0.0         0.0         0.0         14.         0.0         9.8         7.0         0.0         0.0         0.0         0.0         0.0         0.0         0.0         0.0         0.0         0.0         0.0         0.0         0.0        0.11E+03
   243  LYS      0.58         3.0         5.1        0.68        0.16         0.0         0.0         0.0         4.3         4.9         0.0         0.0         1.1         2.3         53.         25.         1.9         0.0         0.0         0.0         0.0         0.0         7.5         0.0         6.0         4.3         0.0         0.0         0.0         0.0         0.0         0.0         0.0         0.0         0.0         0.0         0.0         0.0         0.0        0.12E+03
   244  ASP       1.2         6.8         4.9         2.0         0.0         0.0         0.0         0.0         3.1         5.0         0.0         0.0         1.5         32.         2.3         0.0         0.0         0.0         0.0         0.0         0.0         0.0         11.         0.0         5.3         4.7         0.0         0.0         0.0         0.0         0.0         0.0         0.0         0.0         0.0         0.0         0.0         0.0         0.0         80.    
   245  LYS       2.2         10.         4.6        0.91        0.65E-01     0.0         0.0         0.0         5.7         6.4         0.0         0.0         1.6        0.29         1.6        0.28         1.5         0.0         0.0         0.0         0.0         0.0         10.         0.0         7.0         14.         0.0         0.0         0.0         0.0         0.0         0.0         0.0         0.0         0.0         0.0         0.0         0.0         0.0         67.    
   246  ARG       2.3         15.         5.3         5.0        0.81         0.0         0.0         0.0         7.8         10.         0.0         0.0        0.21         52.         6.3        0.23E-01     23.         0.0         0.0         0.0         0.0         0.0         11.         0.0         5.9         17.         0.0         0.0         0.0         0.0         0.0         0.0         0.0         0.0         0.0         0.0         0.0         0.0         0.0        0.16E+03
   247  ARG      0.77         7.8         5.3        0.79        0.23         0.0         0.0         0.0         3.2         8.3         0.0         0.0         1.5        0.44        0.23        0.80         27.         0.0         0.0         0.0         0.0         0.0         8.1         0.0         5.7         4.3         0.0         0.0         0.0         0.0         0.0         0.0         0.0         0.0         0.0         0.0         0.0         0.0         0.0         74.    
   248  LYS      0.47         3.2         4.6        0.88         0.0         0.0         0.0         0.0         4.4         7.5         0.0         0.0         2.0         2.7         1.0        0.74        0.24         0.0         0.0         0.0         0.0         0.0         1.9         0.0         6.0         6.0         0.0         0.0         0.0         0.0         0.0         0.0         0.0         0.0         0.0         0.0         0.0         0.0         0.0         42.    
   249  ILE       2.0         7.8         2.8         5.3         1.5         0.0         0.0         0.0         5.8         13.         0.0         0.0         2.8         1.8         2.3         0.0         0.0         0.0         0.0         0.0         0.0         0.0         3.8         0.0         14.         9.4         0.0         0.0         0.0         0.0         0.0         0.0         0.0         0.0         0.0         0.0         0.0         0.0         0.0         72.    
   250  SER      0.89         3.7         6.6         3.1        0.87         0.0         0.0         0.0         4.5         10.         0.0         0.0         3.3         45.         0.0         0.0         0.0         0.0         0.0         0.0         0.0         0.0         1.6         0.0         9.7         4.7         0.0         0.0         0.0         0.0         0.0         0.0         0.0         0.0         0.0         0.0         0.0         0.0         0.0         94.    
   251  ALA       1.3         5.2         4.4         1.5        0.11         0.0         0.0         0.0         2.7         8.7         0.0         0.0         1.6         0.0         0.0         0.0         0.0         0.0         0.0         0.0         0.0         0.0         1.7         0.0         13.         0.0         0.0         0.0         0.0         0.0         0.0         0.0         0.0         0.0         0.0         0.0         0.0         0.0         0.0         40.    
   252  ALA       2.0         9.9         5.2         2.4         0.0         0.0         0.0         0.0         5.1         9.1         0.0         0.0         1.1         0.0         0.0         0.0         0.0         0.0         0.0         0.0         0.0         0.0         2.9         0.0         15.        0.76         0.0         0.0         0.0         0.0         0.0         0.0         0.0         0.0         0.0         0.0         0.0         0.0         0.0         54.    
   253  THR       1.0         12.         10.         2.8         1.0         0.0         0.0         0.0         8.0         12.         0.0         0.0         1.7         1.8         0.0         0.0         0.0         0.0         0.0         0.0         0.0         0.0         6.4         0.0         21.         9.4         0.0         0.0         0.0         0.0         0.0         0.0         0.0         0.0         0.0         0.0         0.0         0.0         0.0         86.    
   254  SER       1.4         7.2         20.        0.96        0.55         0.0         0.0         0.0         4.3         6.7         0.0         0.0         1.2        0.68         0.0         0.0         0.0         0.0         0.0         0.0         0.0         0.0         3.2         0.0         21.         0.0         0.0         0.0         0.0         0.0         0.0         0.0         0.0         0.0         0.0         0.0         0.0         0.0         0.0         68.    
   255  LEU       2.7         11.         4.5         6.4         0.0         0.0         0.0         0.0         7.7         7.7         0.0         0.0        0.59         3.2        0.99E-02     0.0         0.0         0.0         0.0         0.0         0.0         0.0         10.         0.0         44.         7.0         0.0         0.0         0.0         0.0         0.0         0.0         0.0         0.0         0.0         0.0         0.0         0.0         0.0        0.11E+03
   256  SER       2.3         7.8         18.        0.99        0.23         0.0         0.0         0.0         2.7         5.3         0.0         0.0         1.8         39.         0.0         0.0         0.0         0.0         0.0         0.0         0.0         0.0         10.         0.0         62.         2.2         0.0         0.0         0.0         0.0         0.0         0.0         0.0         0.0         0.0         0.0         0.0         0.0         0.0        0.15E+03
   257  GLU       1.7         10.         14.         3.6        0.23         0.0         0.0         0.0         5.8         11.         0.0         0.0         1.7         1.3         1.4         1.4         0.0         0.0         0.0         0.0         0.0         0.0         7.3         0.0         41.         6.9         0.0         0.0         0.0         0.0         0.0         0.0         0.0         0.0         0.0         0.0         0.0         0.0         0.0        0.11E+03
   258  ARG       1.7         10.         5.4         1.8        0.42         0.0         0.0         0.0         3.5         6.1         0.0         0.0         1.3         1.8         3.2         36.         44.         0.0         0.0         0.0         0.0         0.0         5.7         0.0         12.         1.1         0.0         0.0         0.0         0.0         0.0         0.0         0.0         0.0         0.0         0.0         0.0         0.0         0.0        0.13E+03
   259  GLN       1.7         9.2         5.4         1.1        0.73         0.0         0.0         0.0         4.0         5.2         0.0         0.0         1.3         37.         34.         1.6         0.0         0.0         0.0         0.0         0.0         0.0         8.9         0.0         2.8         4.3         0.0         0.0         0.0         0.0         0.0         0.0         0.0         0.0         0.0         0.0         0.0         0.0         0.0        0.12E+03
   260  ILE       1.7         6.2         5.1         5.6        0.93         0.0         0.0         0.0         6.9         10.         0.0         0.0         1.6         43.         38.         0.0         0.0         0.0         0.0         0.0         0.0         0.0         5.5         0.0         4.8         2.3         0.0         0.0         0.0         0.0         0.0         0.0         0.0         0.0         0.0         0.0         0.0         0.0         0.0        0.13E+03
   261  THR      0.96         6.7         4.3         2.7        0.30         0.0         0.0         0.0         3.1         6.9         0.0         0.0         2.3         3.1         0.0         0.0         0.0         0.0         0.0         0.0         0.0         0.0         9.3         0.0         7.0         8.9         0.0         0.0         0.0         0.0         0.0         0.0         0.0         0.0         0.0         0.0         0.0         0.0         0.0         56.    
   262  ILE       1.1         9.2         7.5         3.5        0.18         0.0         0.0         0.0         5.3         6.1         0.0         0.0         2.7         6.8         41.         0.0         0.0         0.0         0.0         0.0         0.0         0.0         6.0         0.0         9.1         6.0         0.0         0.0         0.0         0.0         0.0         0.0         0.0         0.0         0.0         0.0         0.0         0.0         0.0        0.10E+03
   263  TRP       3.7         15.         4.7         2.8         1.7         0.0         0.0         0.0         7.1         8.1         0.0         0.0         1.7         4.4         2.5         0.0         0.0         0.0         0.0         0.0         0.0         0.0         3.3         0.0         4.1         28.         0.0         0.0         0.0         0.0         0.0         0.0         0.0         0.0         0.0         0.0         0.0         0.0         0.0         87.    
   264  PHE       1.5         9.4         6.3         3.7        0.82E-01     0.0         0.0         0.0         6.8         7.9         0.0         0.0         1.0         4.0         4.8         0.0         0.0         0.0         0.0         0.0         0.0         0.0         2.7         0.0         3.4         20.         0.0         0.0         0.0         0.0         0.0         0.0         0.0         0.0         0.0         0.0         0.0         0.0         0.0         71.    
   265  GLN       1.3         7.3         4.2         1.9         0.0         0.0         0.0         0.0         3.5         3.9         0.0         0.0         1.7         3.5         37.        0.26         0.0         0.0         0.0         0.0         0.0         0.0         2.8         0.0         5.2         4.6         0.0         0.0         0.0         0.0         0.0         0.0         0.0         0.0         0.0         0.0         0.0         0.0         0.0         77.    
   266  ASN       1.8         7.1         5.9         1.0        0.54         0.0         0.0         0.0         4.3         4.5         0.0         0.0         1.5         27.         17.         0.0         0.0         0.0         0.0         0.0         0.0         0.0         9.3         0.0         5.3         7.0         0.0         0.0         0.0         0.0         0.0         0.0         0.0         0.0         0.0         0.0         0.0         0.0         0.0         92.    
   267  ARG       2.5         8.5         5.3         1.3        0.91         0.0         0.0         0.0         9.4         9.3         0.0         0.0        0.83         7.9         38.         31.         30.         0.0         0.0         0.0         0.0         0.0         11.         0.0         4.0         18.         0.0         0.0         0.0         0.0         0.0         0.0         0.0         0.0         0.0         0.0         0.0         0.0         0.0        0.18E+03
   268  ARG       1.4         8.4         6.2         2.3        0.96E-01     0.0         0.0         0.0         6.2         9.1         0.0         0.0         1.2         33.         34.         41.         22.         0.0         0.0         0.0         0.0         0.0         8.3         0.0         4.4         11.         0.0         0.0         0.0         0.0         0.0         0.0         0.0         0.0         0.0         0.0         0.0         0.0         0.0        0.19E+03
   269  VAL       1.6         7.7         5.8         5.1        0.49         0.0         0.0         0.0         4.6         7.2         0.0         0.0         2.5         63.         0.0         0.0         0.0         0.0         0.0         0.0         0.0         0.0         18.         0.0         7.5         6.6         0.0         0.0         0.0         0.0         0.0         0.0         0.0         0.0         0.0         0.0         0.0         0.0         0.0        0.13E+03
   270  LYS      0.96         14.         5.0         1.8        0.41         0.0         0.0         0.0         12.         7.2         0.0         0.0         4.0        0.86        0.71        0.87        0.57E-01     0.0         0.0         0.0         0.0         0.0         10.         0.0         9.0         11.         0.0         0.0         0.0         0.0         0.0         0.0         0.0         0.0         0.0         0.0         0.0         0.0         0.0         78.    
   271  GLU       3.0         14.         4.2         5.2        0.43         0.0         0.0         0.0         9.7         10.         0.0         0.0         6.5         44.         7.7         4.0         0.0         0.0         0.0         0.0         0.0         0.0         19.         0.0         6.2         11.         0.0         0.0         0.0         0.0         0.0         0.0         0.0         0.0         0.0         0.0         0.0         0.0         0.0        0.15E+03
   272  LYS       2.1         12.         6.1         2.9        0.11         0.0         0.0         0.0         10.         11.         0.0         0.0         5.5         35.         35.         3.5         1.8         0.0         0.0         0.0         0.0         0.0         15.         0.0         12.         3.9         0.0         0.0         0.0         0.0         0.0         0.0         0.0         0.0         0.0         0.0         0.0         0.0         0.0        0.16E+03
   273  LYS       1.8         8.5         4.4         1.9         0.0         0.0         0.0         0.0         9.2         12.         0.0         0.0         6.7         1.4         1.6         25.        0.61E-02     0.0         0.0         0.0         0.0         0.0         7.7         0.0         5.0        0.35         0.0         0.0         0.0         0.0         0.0         0.0         0.0         0.0         0.0         0.0         0.0         0.0         0.0         85.    
   274  VAL       1.3         18.         9.8         2.4        0.21         0.0         0.0         0.0         9.2         12.         0.0         0.0         9.6        0.58         0.0         0.0         0.0         0.0         0.0         0.0         0.0         0.0         6.7         0.0         8.2         0.0         0.0         0.0         0.0         0.0         0.0         0.0         0.0         0.0         0.0         0.0         0.0         0.0         0.0         78.    
   275  LEU       1.4         14.         18.         7.3        0.21         0.0         0.0         0.0         8.8         14.         0.0         0.0         5.0         4.7         39.         0.0         0.0         0.0         0.0         0.0         0.0         0.0         2.2         0.0         11.         0.0         0.0         0.0         0.0         0.0         0.0         0.0         0.0         0.0         0.0         0.0         0.0         0.0         0.0        0.13E+03
   276  ALA       1.2         4.9         5.0        0.76         0.0         0.0         0.0         0.0         11.         14.         0.0         0.0         3.6         0.0         0.0         0.0         0.0         0.0         0.0         0.0         0.0         0.0         3.6         0.0         11.         0.0         0.0         0.0         0.0         0.0         0.0         0.0         0.0         0.0         0.0         0.0         0.0         0.0         0.0         54.    
   277  LYS       1.2         8.7         4.1         1.7        0.62E-01     0.0         0.0         0.0         14.         15.         0.0         0.0         6.2         30.         50.         27.        0.36E-01     0.0         0.0         0.0         0.0         0.0         1.2         0.0         7.1         1.2         0.0         0.0         0.0         0.0         0.0         0.0         0.0         0.0         0.0         0.0         0.0         0.0         0.0        0.17E+03
   278  VAL      0.92         8.3         3.5         1.6        0.62E-01     0.0         0.0         0.0         6.9         9.6         0.0         0.0         3.8        0.58E-02     0.0         0.0         0.0         0.0         0.0         0.0         0.0         0.0        0.85         0.0         10.         0.0         0.0         0.0         0.0         0.0         0.0         0.0         0.0         0.0         0.0         0.0         0.0         0.0         0.0         46.    
   279  LYS      0.36         3.3         6.8        0.64        0.16         0.0         0.0         0.0         5.7         10.         0.0         0.0        0.88        0.89         50.        0.72E-02    0.41E-01     0.0         0.0         0.0         0.0         0.0        0.49         0.0         29.        0.77         0.0         0.0         0.0         0.0         0.0         0.0         0.0         0.0         0.0         0.0         0.0         0.0         0.0        0.11E+03
   280  ASN      0.51         2.8         21.         1.4        0.11         0.0         0.0         0.0         0.0         0.0         0.0         0.0        0.29         32.         14.         0.0         0.0         0.0         0.0         0.0         0.0         0.0         0.0         0.0        0.15E+03     0.0         0.0         0.0         0.0         0.0         0.0         0.0         0.0         0.0         0.0         0.0         0.0         0.0         0.0        0.22E+03
   281  SER      0.43         5.7         15.         1.1        0.18         0.0         0.0         0.0         0.0         0.0         0.0         0.0        0.56         38.         0.0         0.0         0.0         0.0         0.0         0.0         0.0         0.0         0.0         0.0        0.10E+03     0.0         0.0         0.0         0.0         0.0         0.0         0.0         0.0         0.0         0.0         0.0         0.0         0.0         0.0        0.16E+03
   282  ALA      0.42         2.7         19.         1.4         0.0         0.0         0.0         0.0         7.1         12.         0.0         0.0         1.4         0.0         0.0         0.0         0.0         0.0         0.0         0.0         0.0         0.0         2.1         0.0         39.         1.2         0.0         0.0         0.0         0.0         0.0         0.0         0.0         0.0         0.0         0.0         0.0         0.0         0.0         86.    
   283  THR      0.39         4.9         11.         2.0        0.21E-01     0.0         0.0         0.0         3.8         6.4         0.0         0.0         1.3         64.         0.0         0.0         0.0         0.0         0.0         0.0         0.0         0.0         1.7         0.0        0.13E+03    0.77         0.0         0.0         0.0         0.0         0.0         0.0         0.0         0.0         0.0         0.0         0.0         0.0         0.0        0.22E+03
   284  PRO      0.60         22.         9.9        0.61         0.0         0.0         0.0         0.0         3.1         4.6         0.0         0.0        0.39         5.8         3.4         1.2         0.0         0.0         0.0         0.0         0.0         0.0         2.7         0.0         21.         0.0         0.0         0.0         0.0         0.0         0.0         0.0         0.0         0.0         0.0         0.0         0.0         0.0         0.0         76.    
