# Supplementary material for: Computational Modeling of complete HOXB13 protein for predicting the functional effect of SNPs and the associated role in hereditary prostate cancer
Source: Sci Rep. 2017 Mar 8;7:43830. doi: 10.1038/srep43830 (PMC5363706; doi:10.1038/srep43830)
Supplement: Supplementary Dataset [file srep43830-s1.zip › SR Supplementary Data Files Complete/HOXB13 Modeller/HOXB13 Modeller/hoxb13.V99990016]

# Heavy relative violation of each residue is written to: hoxb13.V99990016
# The profile is NOT normalized by the number of restraints.
# The profiles are smoothed over a window of residues:    1
# The sum of all numbers in the file:   54057.3438
#COLUMNS S S  N N N N N N N N N N N N N N N N N N N N N N N N N N N N N N N N N N N N N N N N 
# RESID  RES            1           2           3           4           5           6           7           8           9          10          11          12          13          14          15          16          17          18          19          20          21          22          23          24          25          26          27          28          29          30          31          32          33          34          35          36          37          38          39     TOTAL

     1  MET       1.4         5.5         3.6        0.94        0.23         0.0         0.0         0.0         24.         23.         0.0         0.0        0.71E-01     45.         33.        0.40         0.0         0.0         0.0         0.0         0.0         0.0         0.0         0.0         29.         0.0         0.0         0.0         0.0         0.0         0.0         0.0         0.0         0.0         0.0         0.0         0.0         0.0         0.0        0.17E+03
     2  GLU       2.3         8.5         10.         1.7        0.71E-02     0.0         0.0         0.0         0.0         0.0         0.0         0.0        0.60         39.        0.27         24.         0.0         0.0         0.0         0.0         0.0         0.0         0.0         0.0        0.17E+03     0.0         0.0         0.0         0.0         0.0         0.0         0.0         0.0         0.0         0.0         0.0         0.0         0.0         0.0        0.26E+03
     3  PRO       2.3         28.         6.6        0.77        0.71E-02     0.0         0.0         0.0         0.0         0.0         0.0         0.0        0.73         5.3         3.0         1.3         0.0         0.0         0.0         0.0         0.0         0.0         0.0         0.0         46.         0.0         0.0         0.0         0.0         0.0         0.0         0.0         0.0         0.0         0.0         0.0         0.0         0.0         0.0         95.    
     4  GLY       1.7         4.0         1.2        0.87E-01     0.0         0.0         0.0         0.0         0.0         0.0         0.0         0.0        0.47         0.0         0.0         0.0         0.0         0.0         0.0         0.0         0.0         0.0         0.0         0.0         74.         0.0         0.0         0.0         0.0         0.0         0.0         0.0         0.0         0.0         0.0         0.0         0.0         0.0         0.0         81.    
     5  ASN       1.6         3.9         8.2         1.1         0.0         0.0         0.0         0.0         0.0         0.0         0.0         0.0        0.73        0.24E-01     1.4         0.0         0.0         0.0         0.0         0.0         0.0         0.0         0.0         0.0        0.19E+03     0.0         0.0         0.0         0.0         0.0         0.0         0.0         0.0         0.0         0.0         0.0         0.0         0.0         0.0        0.20E+03
     6  TYR       1.8         9.5         12.         3.1        0.27E-01     0.0         0.0         0.0         0.0         0.0         0.0         0.0         1.2         52.        0.63         0.0         0.0         0.0         0.0         0.0         0.0         0.0         0.0         0.0        0.25E+03     0.0         0.0         0.0         0.0         0.0         0.0         0.0         0.0         0.0         0.0         0.0         0.0         0.0         0.0        0.33E+03
     7  ALA       1.1         3.5         9.7        0.76        0.27E-01     0.0         0.0         0.0         0.0         0.0         0.0         0.0         1.3         0.0         0.0         0.0         0.0         0.0         0.0         0.0         0.0         0.0         0.0         0.0        0.26E+03     0.0         0.0         0.0         0.0         0.0         0.0         0.0         0.0         0.0         0.0         0.0         0.0         0.0         0.0        0.28E+03
     8  THR      0.83         4.4         9.6         1.2         0.0         0.0         0.0         0.0         0.0         0.0         0.0         0.0         1.3        0.17         0.0         0.0         0.0         0.0         0.0         0.0         0.0         0.0         0.0         0.0        0.23E+03     0.0         0.0         0.0         0.0         0.0         0.0         0.0         0.0         0.0         0.0         0.0         0.0         0.0         0.0        0.24E+03
     9  LEU      0.67         6.8         8.2         4.8         0.0         0.0         0.0         0.0         0.0         0.0         0.0         0.0        0.87        0.74        0.11         0.0         0.0         0.0         0.0         0.0         0.0         0.0         0.0         0.0        0.22E+03     0.0         0.0         0.0         0.0         0.0         0.0         0.0         0.0         0.0         0.0         0.0         0.0         0.0         0.0        0.24E+03
    10  ASP      0.77         3.0         8.3         1.3        0.80E-01     0.0         0.0         0.0         0.0         0.0         0.0         0.0         1.1         39.         2.3         0.0         0.0         0.0         0.0         0.0         0.0         0.0         0.0         0.0        0.15E+03     0.0         0.0         0.0         0.0         0.0         0.0         0.0         0.0         0.0         0.0         0.0         0.0         0.0         0.0        0.21E+03
    11  GLY      0.31         2.4         1.7        0.23        0.80E-01     0.0         0.0         0.0         0.0         0.0         0.0         0.0         1.5         0.0         0.0         0.0         0.0         0.0         0.0         0.0         0.0         0.0         0.0         0.0        0.10E+03     0.0         0.0         0.0         0.0         0.0         0.0         0.0         0.0         0.0         0.0         0.0         0.0         0.0         0.0        0.11E+03
    12  ALA      0.30         2.2         11.        0.75         0.0         0.0         0.0         0.0         0.0         0.0         0.0         0.0        0.94         0.0         0.0         0.0         0.0         0.0         0.0         0.0         0.0         0.0         0.0         0.0        0.24E+03     0.0         0.0         0.0         0.0         0.0         0.0         0.0         0.0         0.0         0.0         0.0         0.0         0.0         0.0        0.25E+03
    13  LYS      0.30         1.6         10.         1.0         0.0         0.0         0.0         0.0         0.0         0.0         0.0         0.0        0.81        0.41         50.        0.29         23.         0.0         0.0         0.0         0.0         0.0         0.0         0.0        0.18E+03     0.0         0.0         0.0         0.0         0.0         0.0         0.0         0.0         0.0         0.0         0.0         0.0         0.0         0.0        0.27E+03
    14  ASP      0.31         2.2         11.         1.2        0.79E-01     0.0         0.0         0.0         0.0         0.0         0.0         0.0        0.92         39.         1.3         0.0         0.0         0.0         0.0         0.0         0.0         0.0         0.0         0.0        0.13E+03     0.0         0.0         0.0         0.0         0.0         0.0         0.0         0.0         0.0         0.0         0.0         0.0         0.0         0.0        0.19E+03
    15  ILE      0.49         2.7         11.         3.8        0.19         0.0         0.0         0.0         0.0         0.0         0.0         0.0        0.96         47.        0.58         0.0         0.0         0.0         0.0         0.0         0.0         0.0         0.0         0.0         48.         0.0         0.0         0.0         0.0         0.0         0.0         0.0         0.0         0.0         0.0         0.0         0.0         0.0         0.0        0.12E+03
    16  GLU      0.18         2.0         9.3         1.4         0.0         0.0         0.0         0.0         0.0         0.0         0.0         0.0         1.0         39.        0.24         24.         0.0         0.0         0.0         0.0         0.0         0.0         0.0         0.0        0.19E+03     0.0         0.0         0.0         0.0         0.0         0.0         0.0         0.0         0.0         0.0         0.0         0.0         0.0         0.0        0.26E+03
    17  GLY      0.27         1.4        0.53        0.22         0.0         0.0         0.0         0.0         0.0         0.0         0.0         0.0        0.70         0.0         0.0         0.0         0.0         0.0         0.0         0.0         0.0         0.0         0.0         0.0        0.13E+03     0.0         0.0         0.0         0.0         0.0         0.0         0.0         0.0         0.0         0.0         0.0         0.0         0.0         0.0        0.13E+03
    18  LEU      0.46         6.5         11.         4.2         0.0         0.0         0.0         0.0         0.0         0.0         0.0         0.0        0.56         45.         38.         0.0         0.0         0.0         0.0         0.0         0.0         0.0         0.0         0.0        0.17E+03     0.0         0.0         0.0         0.0         0.0         0.0         0.0         0.0         0.0         0.0         0.0         0.0         0.0         0.0        0.27E+03
    19  LEU      0.30         7.0         8.3         4.5         0.0         0.0         0.0         0.0         0.0         0.0         0.0         0.0        0.93        0.24        0.32E-01     0.0         0.0         0.0         0.0         0.0         0.0         0.0         0.0         0.0        0.21E+03     0.0         0.0         0.0         0.0         0.0         0.0         0.0         0.0         0.0         0.0         0.0         0.0         0.0         0.0        0.23E+03
    20  GLY      0.73E-01     1.6         2.2        0.21         0.0         0.0         0.0         0.0         0.0         0.0         0.0         0.0        0.56         0.0         0.0         0.0         0.0         0.0         0.0         0.0         0.0         0.0         0.0         0.0        0.16E+03     0.0         0.0         0.0         0.0         0.0         0.0         0.0         0.0         0.0         0.0         0.0         0.0         0.0         0.0        0.17E+03
    21  ALA      0.56E-01     1.9         10.        0.73         0.0         0.0         0.0         0.0         0.0         0.0         0.0         0.0        0.56         0.0         0.0         0.0         0.0         0.0         0.0         0.0         0.0         0.0         0.0         0.0        0.24E+03     0.0         0.0         0.0         0.0         0.0         0.0         0.0         0.0         0.0         0.0         0.0         0.0         0.0         0.0        0.26E+03
    22  GLY      0.12        0.85         0.0        0.25         0.0         0.0         0.0         0.0         0.0         0.0         0.0         0.0        0.58         0.0         0.0         0.0         0.0         0.0         0.0         0.0         0.0         0.0         0.0         0.0        0.14E+03     0.0         0.0         0.0         0.0         0.0         0.0         0.0         0.0         0.0         0.0         0.0         0.0         0.0         0.0        0.14E+03
    23  GLY      0.21        0.65         0.0        0.95E-01     0.0         0.0         0.0         0.0         0.0         0.0         0.0         0.0        0.48         0.0         0.0         0.0         0.0         0.0         0.0         0.0         0.0         0.0         0.0         0.0         80.         0.0         0.0         0.0         0.0         0.0         0.0         0.0         0.0         0.0         0.0         0.0         0.0         0.0         0.0         82.    
    24  GLY      0.28        0.76        0.99E-02    0.96E-01     0.0         0.0         0.0         0.0         0.0         0.0         0.0         0.0        0.57         0.0         0.0         0.0         0.0         0.0         0.0         0.0         0.0         0.0         0.0         0.0         96.         0.0         0.0         0.0         0.0         0.0         0.0         0.0         0.0         0.0         0.0         0.0         0.0         0.0         0.0         98.    
    25  ARG      0.61         4.7         4.8         1.0         0.0         0.0         0.0         0.0         0.0         0.0         0.0         0.0         2.1        0.41        0.62E-02    0.48         43.         0.0         0.0         0.0         0.0         0.0         0.0         0.0         39.         0.0         0.0         0.0         0.0         0.0         0.0         0.0         0.0         0.0         0.0         0.0         0.0         0.0         0.0         97.    
    26  ASN      0.92         4.8         8.7         1.8        0.53E-01     0.0         0.0         0.0         0.0         0.0         0.0         0.0         2.9         32.         2.4         0.0         0.0         0.0         0.0         0.0         0.0         0.0         0.0         0.0        0.16E+03     0.0         0.0         0.0         0.0         0.0         0.0         0.0         0.0         0.0         0.0         0.0         0.0         0.0         0.0        0.21E+03
    27  LEU       1.2         7.9         11.         4.2        0.53E-01     0.0         0.0         0.0         0.0         0.0         0.0         0.0         1.2         45.         38.         0.0         0.0         0.0         0.0         0.0         0.0         0.0         0.0         0.0        0.21E+03     0.0         0.0         0.0         0.0         0.0         0.0         0.0         0.0         0.0         0.0         0.0         0.0         0.0         0.0        0.32E+03
    28  VAL       1.2         3.1         11.         1.4        0.11E-01     0.0         0.0         0.0         0.0         0.0         0.0         0.0        0.83        0.31         0.0         0.0         0.0         0.0         0.0         0.0         0.0         0.0         0.0         0.0         69.         0.0         0.0         0.0         0.0         0.0         0.0         0.0         0.0         0.0         0.0         0.0         0.0         0.0         0.0         87.    
    29  ALA       1.3         2.6         12.         1.2        0.11E-01     0.0         0.0         0.0         0.0         0.0         0.0         0.0         1.3         0.0         0.0         0.0         0.0         0.0         0.0         0.0         0.0         0.0         0.0         0.0        0.24E+03     0.0         0.0         0.0         0.0         0.0         0.0         0.0         0.0         0.0         0.0         0.0         0.0         0.0         0.0        0.26E+03
    30  HIS       2.2         5.8         11.         1.5         0.0         0.0         0.0         0.0         0.0         0.0         0.0         0.0        0.84        0.42         31.         0.0         0.0         0.0         0.0         0.0         0.0         0.0         0.0         0.0        0.23E+03     0.0         0.0         0.0         0.0         0.0         0.0         0.0         0.0         0.0         0.0         0.0         0.0         0.0         0.0        0.28E+03
    31  SER       1.4         7.0         10.         1.5         0.0         0.0         0.0         0.0         0.0         0.0         0.0         0.0        0.87         42.         0.0         0.0         0.0         0.0         0.0         0.0         0.0         0.0         0.0         0.0        0.15E+03     0.0         0.0         0.0         0.0         0.0         0.0         0.0         0.0         0.0         0.0         0.0         0.0         0.0         0.0        0.21E+03
    32  PRO       1.7         25.         6.5        0.94         0.0         0.0         0.0         0.0         0.0         0.0         0.0         0.0         1.4         23.         35.         33.         0.0         0.0         0.0         0.0         0.0         0.0         0.0         0.0         56.         0.0         0.0         0.0         0.0         0.0         0.0         0.0         0.0         0.0         0.0         0.0         0.0         0.0         0.0        0.18E+03
    33  LEU       2.0         8.6         8.8         4.3         0.0         0.0         0.0         0.0         0.0         0.0         0.0         0.0        0.53        0.13        0.36E-01     0.0         0.0         0.0         0.0         0.0         0.0         0.0         0.0         0.0        0.19E+03     0.0         0.0         0.0         0.0         0.0         0.0         0.0         0.0         0.0         0.0         0.0         0.0         0.0         0.0        0.22E+03
    34  THR       1.8         3.8         9.3         1.6         0.0         0.0         0.0         0.0         0.0         0.0         0.0         0.0        0.23         70.         0.0         0.0         0.0         0.0         0.0         0.0         0.0         0.0         0.0         0.0        0.18E+03     0.0         0.0         0.0         0.0         0.0         0.0         0.0         0.0         0.0         0.0         0.0         0.0         0.0         0.0        0.27E+03
    35  SER       1.3         5.4         7.9         1.1        0.80E-01     0.0         0.0         0.0         15.         33.         0.0         0.0         1.1         45.         0.0         0.0         0.0         0.0         0.0         0.0         0.0         0.0         8.8         0.0         55.         0.0         0.0         0.0         0.0         0.0         0.0         0.0         0.0         0.0         0.0         0.0         0.0         0.0         0.0        0.17E+03
    36  HIS       2.4         22.         4.3         2.9         1.6         0.0         0.0         0.0         17.         23.         0.0         0.0         4.3         1.1         19.         0.0         0.0         0.0         0.0         0.0         0.0         0.0         8.8         0.0        0.12E+03     0.0         0.0         0.0         0.0         0.0         0.0         0.0         0.0         0.0         0.0         0.0         0.0         0.0         0.0        0.22E+03
    37  PRO       2.4         32.         5.2         1.7         1.6         0.0         0.0         0.0         0.0         0.0         0.0         0.0         6.9        0.77         1.1         4.1         0.0         0.0         0.0         0.0         0.0         0.0         0.0         0.0         61.         0.0         0.0         0.0         0.0         0.0         0.0         0.0         0.0         0.0         0.0         0.0         0.0         0.0         0.0        0.12E+03
    38  ALA       1.0         10.         11.         2.0        0.72         0.0         0.0         0.0         0.0         0.0         0.0         0.0         4.1         0.0         0.0         0.0         0.0         0.0         0.0         0.0         0.0         0.0         0.0         0.0        0.22E+03     0.0         0.0         0.0         0.0         0.0         0.0         0.0         0.0         0.0         0.0         0.0         0.0         0.0         0.0        0.25E+03
    39  ALA      0.88         16.         14.         2.1        0.65         0.0         0.0         0.0         0.0         0.0         0.0         0.0         2.7         0.0         0.0         0.0         0.0         0.0         0.0         0.0         0.0         0.0         0.0         0.0        0.31E+03     0.0         0.0         0.0         0.0         0.0         0.0         0.0         0.0         0.0         0.0         0.0         0.0         0.0         0.0        0.34E+03
    40  PRO       1.9         33.         9.0         1.2         0.0         0.0         0.0         0.0         0.0         0.0         0.0         0.0         3.7         9.0         5.2        0.33         0.0         0.0         0.0         0.0         0.0         0.0         0.0         0.0         84.         0.0         0.0         0.0         0.0         0.0         0.0         0.0         0.0         0.0         0.0         0.0         0.0         0.0         0.0        0.15E+03
    41  THR      0.72         11.         11.         2.4        0.84         0.0         0.0         0.0         0.0         0.0         0.0         0.0         2.7        0.56         0.0         0.0         0.0         0.0         0.0         0.0         0.0         0.0         0.0         0.0        0.20E+03     0.0         0.0         0.0         0.0         0.0         0.0         0.0         0.0         0.0         0.0         0.0         0.0         0.0         0.0        0.23E+03
    42  LEU      0.51         9.5         4.2         3.8        0.46         0.0         0.0         0.0         0.0         0.0         0.0         0.0         1.3        0.35        0.55         0.0         0.0         0.0         0.0         0.0         0.0         0.0         0.0         0.0        0.17E+03     0.0         0.0         0.0         0.0         0.0         0.0         0.0         0.0         0.0         0.0         0.0         0.0         0.0         0.0        0.19E+03
    43  MET       1.7         11.         5.2         1.8         1.3         0.0         0.0         0.0         16.         31.         0.0         0.0         2.3         47.        0.55E-01     29.         0.0         0.0         0.0         0.0         0.0         0.0         0.0         0.0         36.         4.5         0.0         0.0         0.0         0.0         0.0         0.0         0.0         0.0         0.0         0.0         0.0         0.0         0.0        0.19E+03
    44  PRO       1.7         33.         12.         1.0         1.5         0.0         0.0         0.0         0.0         0.0         0.0         0.0         4.0        0.63         1.2         4.4         0.0         0.0         0.0         0.0         0.0         0.0         0.0         0.0         62.         0.0         0.0         0.0         0.0         0.0         0.0         0.0         0.0         0.0         0.0         0.0         0.0         0.0         0.0        0.12E+03
    45  ALA      0.61         16.         18.         2.3         1.2         0.0         0.0         0.0         0.0         0.0         0.0         0.0         4.7         0.0         0.0         0.0         0.0         0.0         0.0         0.0         0.0         0.0         0.0         0.0        0.28E+03     0.0         0.0         0.0         0.0         0.0         0.0         0.0         0.0         0.0         0.0         0.0         0.0         0.0         0.0        0.32E+03
    46  VAL       4.0         16.         13.         7.9         2.1         0.0         0.0         0.0         0.0         0.0         0.0         0.0         5.6         4.2         0.0         0.0         0.0         0.0         0.0         0.0         0.0         0.0         0.0         0.0         90.         0.0         0.0         0.0         0.0         0.0         0.0         0.0         0.0         0.0         0.0         0.0         0.0         0.0         0.0        0.14E+03
    47  ASN       1.7         22.         10.         1.7         2.0         0.0         0.0         0.0         0.0         0.0         0.0         0.0         6.3         36.         12.         0.0         0.0         0.0         0.0         0.0         0.0         0.0         0.0         0.0        0.15E+03     0.0         0.0         0.0         0.0         0.0         0.0         0.0         0.0         0.0         0.0         0.0         0.0         0.0         0.0        0.24E+03
    48  TYR       1.7         26.         6.8         2.7         1.1         0.0         0.0         0.0         0.0         0.0         0.0         0.0         9.0         49.         6.2         0.0         0.0         0.0         0.0         0.0         0.0         0.0         0.0         0.0        0.16E+03     0.0         0.0         0.0         0.0         0.0         0.0         0.0         0.0         0.0         0.0         0.0         0.0         0.0         0.0        0.26E+03
    49  ALA       2.2         11.         4.7         2.1         1.9         0.0         0.0         0.0         0.0         0.0         0.0         0.0         7.6         0.0         0.0         0.0         0.0         0.0         0.0         0.0         0.0         0.0         0.0         0.0         30.         0.0         0.0         0.0         0.0         0.0         0.0         0.0         0.0         0.0         0.0         0.0         0.0         0.0         0.0         59.    
    50  PRO       2.0         31.         5.3         2.7         1.9         0.0         0.0         0.0         0.0         0.0         0.0         0.0         4.1         12.         6.9        0.84         0.0         0.0         0.0         0.0         0.0         0.0         0.0         0.0         15.         0.0         0.0         0.0         0.0         0.0         0.0         0.0         0.0         0.0         0.0         0.0         0.0         0.0         0.0         82.    
    51  LEU       1.6         15.         11.         5.1        0.28         0.0         0.0         0.0         25.         37.         0.0         0.0         2.9         53.         44.         0.0         0.0         0.0         0.0         0.0         0.0         0.0         0.0         0.0         54.         6.2         0.0         0.0         0.0         0.0         0.0         0.0         0.0         0.0         0.0         0.0         0.0         0.0         0.0        0.26E+03
    52  ASP       1.8         7.9         11.         2.6         1.1         0.0         0.0         0.0         0.0         0.0         0.0         0.0         1.0         35.         1.1         0.0         0.0         0.0         0.0         0.0         0.0         0.0         0.0         0.0        0.21E+03     0.0         0.0         0.0         0.0         0.0         0.0         0.0         0.0         0.0         0.0         0.0         0.0         0.0         0.0        0.27E+03
    53  LEU       2.6         30.         2.9         5.9         1.5         0.0         0.0         0.0         0.0         0.0         0.0         0.0         2.4         40.         38.         0.0         0.0         0.0         0.0         0.0         0.0         0.0         0.0         0.0        0.15E+03     0.0         0.0         0.0         0.0         0.0         0.0         0.0         0.0         0.0         0.0         0.0         0.0         0.0         0.0        0.27E+03
    54  PRO       1.5         34.         6.0         3.1        0.75         0.0         0.0         0.0         0.0         0.0         0.0         0.0         3.4         13.         7.8        0.54         0.0         0.0         0.0         0.0         0.0         0.0         0.0         0.0         39.         0.0         0.0         0.0         0.0         0.0         0.0         0.0         0.0         0.0         0.0         0.0         0.0         0.0         0.0        0.11E+03
    55  GLY      0.69         2.0         1.7        0.36        0.52         0.0         0.0         0.0         0.0         0.0         0.0         0.0         1.3         0.0         0.0         0.0         0.0         0.0         0.0         0.0         0.0         0.0         0.0         0.0         99.         0.0         0.0         0.0         0.0         0.0         0.0         0.0         0.0         0.0         0.0         0.0         0.0         0.0         0.0        0.11E+03
    56  SER       1.0         6.1         13.         2.0        0.55         0.0         0.0         0.0         0.0         0.0         0.0         0.0         2.2         41.         0.0         0.0         0.0         0.0         0.0         0.0         0.0         0.0         0.0         0.0        0.18E+03     0.0         0.0         0.0         0.0         0.0         0.0         0.0         0.0         0.0         0.0         0.0         0.0         0.0         0.0        0.24E+03
    57  ALA       1.6         8.7         18.         3.9        0.90         0.0         0.0         0.0         0.0         0.0         0.0         0.0         3.0         0.0         0.0         0.0         0.0         0.0         0.0         0.0         0.0         0.0         0.0         0.0        0.33E+03     0.0         0.0         0.0         0.0         0.0         0.0         0.0         0.0         0.0         0.0         0.0         0.0         0.0         0.0        0.37E+03
    58  GLU       1.7         7.8         19.         1.2        0.61         0.0         0.0         0.0         20.         37.         0.0         0.0         4.1         28.         32.         1.8         0.0         0.0         0.0         0.0         0.0         0.0         0.0         0.0        0.19E+03     1.7         0.0         0.0         0.0         0.0         0.0         0.0         0.0         0.0         0.0         0.0         0.0         0.0         0.0        0.35E+03
    59  PRO       1.8         40.         7.5         3.6        0.57         0.0         0.0         0.0         0.0         0.0         0.0         0.0         9.0         2.5        0.59         7.9         0.0         0.0         0.0         0.0         0.0         0.0         0.0         0.0         36.         0.0         0.0         0.0         0.0         0.0         0.0         0.0         0.0         0.0         0.0         0.0         0.0         0.0         0.0        0.11E+03
    60  PRO       1.6         32.         7.8         1.6        0.51         0.0         0.0         0.0         0.0         0.0         0.0         0.0         6.8         5.6         3.2         1.1         0.0         0.0         0.0         0.0         0.0         0.0         0.0         0.0         44.         0.0         0.0         0.0         0.0         0.0         0.0         0.0         0.0         0.0         0.0         0.0         0.0         0.0         0.0        0.10E+03
    61  LYS       1.3         13.         11.         1.8         0.0         0.0         0.0         0.0         0.0         0.0         0.0         0.0         3.1         35.         2.5         24.         1.2         0.0         0.0         0.0         0.0         0.0         0.0         0.0        0.20E+03     0.0         0.0         0.0         0.0         0.0         0.0         0.0         0.0         0.0         0.0         0.0         0.0         0.0         0.0        0.29E+03
    62  GLN      0.92         5.7         14.         1.5         0.0         0.0         0.0         0.0         0.0         0.0         0.0         0.0         2.8         46.         3.3         2.7         0.0         0.0         0.0         0.0         0.0         0.0         0.0         0.0        0.18E+03     0.0         0.0         0.0         0.0         0.0         0.0         0.0         0.0         0.0         0.0         0.0         0.0         0.0         0.0        0.26E+03
    63  CYS      0.69         2.7         12.         1.5        0.92E-01     0.0         0.0         0.0         0.0         0.0         0.0         0.0         1.1         41.         0.0         0.0         0.0         0.0         0.0         0.0         0.0         0.0         0.0         0.0         45.         0.0         0.0         0.0         0.0         0.0         0.0         0.0         0.0         0.0         0.0         0.0         0.0         0.0         0.0        0.10E+03
    64  HIS       1.7         12.         14.         1.7        0.15         0.0         0.0         0.0         0.0         0.0         0.0         0.0        0.64         1.5         31.         0.0         0.0         0.0         0.0         0.0         0.0         0.0         0.0         0.0         71.         0.0         0.0         0.0         0.0         0.0         0.0         0.0         0.0         0.0         0.0         0.0         0.0         0.0         0.0        0.13E+03
    65  PRO       1.1         30.         6.1         3.9        0.24         0.0         0.0         0.0         0.0         0.0         0.0         0.0         1.2         1.7        0.72         7.0         0.0         0.0         0.0         0.0         0.0         0.0         0.0         0.0         23.         0.0         0.0         0.0         0.0         0.0         0.0         0.0         0.0         0.0         0.0         0.0         0.0         0.0         0.0         75.    
    66  CYS       1.1         8.7         5.3         2.8        0.45         0.0         0.0         0.0         0.0         0.0         0.0         0.0         2.9        0.27         0.0         0.0         0.0         0.0         0.0         0.0         0.0         0.0         0.0         0.0         49.         0.0         0.0         0.0         0.0         0.0         0.0         0.0         0.0         0.0         0.0         0.0         0.0         0.0         0.0         71.    
    67  PRO      0.77         25.         5.4         1.2        0.45         0.0         0.0         0.0         0.0         0.0         0.0         0.0         2.7         23.         35.         33.         0.0         0.0         0.0         0.0         0.0         0.0         0.0         0.0         32.         0.0         0.0         0.0         0.0         0.0         0.0         0.0         0.0         0.0         0.0         0.0         0.0         0.0         0.0        0.16E+03
    68  GLY      0.15         2.3         1.7        0.15         0.0         0.0         0.0         0.0         0.0         0.0         0.0         0.0         1.0         0.0         0.0         0.0         0.0         0.0         0.0         0.0         0.0         0.0         0.0         0.0         97.         0.0         0.0         0.0         0.0         0.0         0.0         0.0         0.0         0.0         0.0         0.0         0.0         0.0         0.0        0.10E+03
    69  VAL      0.23         4.2         10.         1.6         0.0         0.0         0.0         0.0         0.0         0.0         0.0         0.0         1.2         54.         0.0         0.0         0.0         0.0         0.0         0.0         0.0         0.0         0.0         0.0         33.         0.0         0.0         0.0         0.0         0.0         0.0         0.0         0.0         0.0         0.0         0.0         0.0         0.0         0.0        0.10E+03
    70  PRO      0.64         27.         7.7         1.3        0.26         0.0         0.0         0.0         0.0         0.0         0.0         0.0         1.1         25.         35.         31.         0.0         0.0         0.0         0.0         0.0         0.0         0.0         0.0        0.11E+03     0.0         0.0         0.0         0.0         0.0         0.0         0.0         0.0         0.0         0.0         0.0         0.0         0.0         0.0        0.23E+03
    71  GLN      0.65         5.0         13.         2.4        0.26         0.0         0.0         0.0         0.0         0.0         0.0         0.0         1.2         40.        0.26         10.         0.0         0.0         0.0         0.0         0.0         0.0         0.0         0.0        0.18E+03     0.0         0.0         0.0         0.0         0.0         0.0         0.0         0.0         0.0         0.0         0.0         0.0         0.0         0.0        0.26E+03
    72  GLY      0.30         1.5         1.4        0.30         0.0         0.0         0.0         0.0         0.0         0.0         0.0         0.0         1.8         0.0         0.0         0.0         0.0         0.0         0.0         0.0         0.0         0.0         0.0         0.0        0.12E+03     0.0         0.0         0.0         0.0         0.0         0.0         0.0         0.0         0.0         0.0         0.0         0.0         0.0         0.0        0.13E+03
    73  THR      0.17         3.0         10.         1.1         0.0         0.0         0.0         0.0         0.0         0.0         0.0         0.0         1.2         66.         0.0         0.0         0.0         0.0         0.0         0.0         0.0         0.0         0.0         0.0        0.19E+03     0.0         0.0         0.0         0.0         0.0         0.0         0.0         0.0         0.0         0.0         0.0         0.0         0.0         0.0        0.27E+03
    74  SER      0.17         4.8         10.         1.2         0.0         0.0         0.0         0.0         0.0         0.0         0.0         0.0         1.3         42.         0.0         0.0         0.0         0.0         0.0         0.0         0.0         0.0         0.0         0.0         96.         0.0         0.0         0.0         0.0         0.0         0.0         0.0         0.0         0.0         0.0         0.0         0.0         0.0         0.0        0.16E+03
    75  PRO      0.30         24.         6.0        0.92         0.0         0.0         0.0         0.0         0.0         0.0         0.0         0.0         1.4         24.         35.         32.         0.0         0.0         0.0         0.0         0.0         0.0         0.0         0.0         46.         0.0         0.0         0.0         0.0         0.0         0.0         0.0         0.0         0.0         0.0         0.0         0.0         0.0         0.0        0.17E+03
    76  ALA      0.22         4.6         9.4         1.3         0.0         0.0         0.0         0.0         0.0         0.0         0.0         0.0         1.1         0.0         0.0         0.0         0.0         0.0         0.0         0.0         0.0         0.0         0.0         0.0        0.17E+03     0.0         0.0         0.0         0.0         0.0         0.0         0.0         0.0         0.0         0.0         0.0         0.0         0.0         0.0        0.18E+03
    77  PRO      0.37         24.         5.9        0.72         0.0         0.0         0.0         0.0         0.0         0.0         0.0         0.0         1.1         24.         35.         32.         0.0         0.0         0.0         0.0         0.0         0.0         0.0         0.0         35.         0.0         0.0         0.0         0.0         0.0         0.0         0.0         0.0         0.0         0.0         0.0         0.0         0.0         0.0        0.16E+03
    78  VAL      0.32         4.5         8.9         1.6         0.0         0.0         0.0         0.0         0.0         0.0         0.0         0.0        0.80         58.         0.0         0.0         0.0         0.0         0.0         0.0         0.0         0.0         0.0         0.0         5.0         0.0         0.0         0.0         0.0         0.0         0.0         0.0         0.0         0.0         0.0         0.0         0.0         0.0         0.0         79.    
    79  PRO      0.50         25.         6.7        0.98         0.0         0.0         0.0         0.0         0.0         0.0         0.0         0.0        0.74         24.         35.         32.         0.0         0.0         0.0         0.0         0.0         0.0         0.0         0.0         38.         0.0         0.0         0.0         0.0         0.0         0.0         0.0         0.0         0.0         0.0         0.0         0.0         0.0         0.0        0.16E+03
    80  TYR      0.76         6.5         11.         1.6         0.0         0.0         0.0         0.0         0.0         0.0         0.0         0.0         1.0         49.        0.33         0.0         0.0         0.0         0.0         0.0         0.0         0.0         0.0         0.0        0.21E+03     0.0         0.0         0.0         0.0         0.0         0.0         0.0         0.0         0.0         0.0         0.0         0.0         0.0         0.0        0.28E+03
    81  GLY      0.32        0.93         1.2        0.22         0.0         0.0         0.0         0.0         0.0         0.0         0.0         0.0        0.83         0.0         0.0         0.0         0.0         0.0         0.0         0.0         0.0         0.0         0.0         0.0        0.15E+03     0.0         0.0         0.0         0.0         0.0         0.0         0.0         0.0         0.0         0.0         0.0         0.0         0.0         0.0        0.15E+03
    82  TYR       1.0         5.8         12.         1.2         0.0         0.0         0.0         0.0         0.0         0.0         0.0         0.0        0.81         49.        0.29         0.0         0.0         0.0         0.0         0.0         0.0         0.0         0.0         0.0        0.24E+03     0.0         0.0         0.0         0.0         0.0         0.0         0.0         0.0         0.0         0.0         0.0         0.0         0.0         0.0        0.31E+03
    83  PHE      0.74         5.7         11.         1.3        0.39E-01     0.0         0.0         0.0         0.0         0.0         0.0         0.0         1.1         45.        0.39         0.0         0.0         0.0         0.0         0.0         0.0         0.0         0.0         0.0        0.22E+03     0.0         0.0         0.0         0.0         0.0         0.0         0.0         0.0         0.0         0.0         0.0         0.0         0.0         0.0        0.29E+03
    84  GLY      0.59        0.98         0.0        0.22        0.39E-01     0.0         0.0         0.0         0.0         0.0         0.0         0.0         1.0         0.0         0.0         0.0         0.0         0.0         0.0         0.0         0.0         0.0         0.0         0.0        0.12E+03     0.0         0.0         0.0         0.0         0.0         0.0         0.0         0.0         0.0         0.0         0.0         0.0         0.0         0.0        0.12E+03
    85  GLY      0.45        0.84         0.0        0.39E-01     0.0         0.0         0.0         0.0         0.0         0.0         0.0         0.0        0.86         0.0         0.0         0.0         0.0         0.0         0.0         0.0         0.0         0.0         0.0         0.0         95.         0.0         0.0         0.0         0.0         0.0         0.0         0.0         0.0         0.0         0.0         0.0         0.0         0.0         0.0         97.    
    86  GLY      0.55        0.78         1.0        0.61E-01     0.0         0.0         0.0         0.0         0.0         0.0         0.0         0.0        0.65         0.0         0.0         0.0         0.0         0.0         0.0         0.0         0.0         0.0         0.0         0.0        0.11E+03     0.0         0.0         0.0         0.0         0.0         0.0         0.0         0.0         0.0         0.0         0.0         0.0         0.0         0.0        0.12E+03
    87  TYR      0.82         5.9         13.         1.1         0.0         0.0         0.0         0.0         0.0         0.0         0.0         0.0        0.64         49.        0.34         0.0         0.0         0.0         0.0         0.0         0.0         0.0         0.0         0.0        0.20E+03     0.0         0.0         0.0         0.0         0.0         0.0         0.0         0.0         0.0         0.0         0.0         0.0         0.0         0.0        0.27E+03
    88  TYR      0.94         6.9         14.         1.6        0.54E-01     0.0         0.0         0.0         0.0         0.0         0.0         0.0        0.67         49.        0.60         0.0         0.0         0.0         0.0         0.0         0.0         0.0         0.0         0.0        0.21E+03     0.0         0.0         0.0         0.0         0.0         0.0         0.0         0.0         0.0         0.0         0.0         0.0         0.0         0.0        0.28E+03
    89  SER      0.79         2.3         11.         1.1         0.0         0.0         0.0         0.0         0.0         0.0         0.0         0.0        0.91         37.         0.0         0.0         0.0         0.0         0.0         0.0         0.0         0.0         0.0         0.0        0.14E+03     0.0         0.0         0.0         0.0         0.0         0.0         0.0         0.0         0.0         0.0         0.0         0.0         0.0         0.0        0.20E+03
    90  CYS      0.41         2.3         10.        0.95        0.54E-01     0.0         0.0         0.0         0.0         0.0         0.0         0.0         1.2        0.99E-01     0.0         0.0         0.0         0.0         0.0         0.0         0.0         0.0         0.0         0.0         44.         0.0         0.0         0.0         0.0         0.0         0.0         0.0         0.0         0.0         0.0         0.0         0.0         0.0         0.0         60.    
    91  ARG      0.37         2.2         11.         1.1         0.0         0.0         0.0         0.0         0.0         0.0         0.0         0.0         1.3         35.        0.82E-02    0.19E-01     23.         0.0         0.0         0.0         0.0         0.0         0.0         0.0        0.13E+03     0.0         0.0         0.0         0.0         0.0         0.0         0.0         0.0         0.0         0.0         0.0         0.0         0.0         0.0        0.21E+03
    92  VAL      0.44         2.0         12.         1.5         0.0         0.0         0.0         0.0         0.0         0.0         0.0         0.0         1.4         54.         0.0         0.0         0.0         0.0         0.0         0.0         0.0         0.0         0.0         0.0         45.         0.0         0.0         0.0         0.0         0.0         0.0         0.0         0.0         0.0         0.0         0.0         0.0         0.0         0.0        0.12E+03
    93  SER      0.40         1.8         12.         1.1         0.0         0.0         0.0         0.0         0.0         0.0         0.0         0.0         1.5         42.         0.0         0.0         0.0         0.0         0.0         0.0         0.0         0.0         0.0         0.0        0.15E+03     0.0         0.0         0.0         0.0         0.0         0.0         0.0         0.0         0.0         0.0         0.0         0.0         0.0         0.0        0.21E+03
    94  ARG      0.46         2.0         12.         1.1         0.0         0.0         0.0         0.0         0.0         0.0         0.0         0.0         1.4         39.        0.29E-01    0.13E-03     25.         0.0         0.0         0.0         0.0         0.0         0.0         0.0        0.23E+03     0.0         0.0         0.0         0.0         0.0         0.0         0.0         0.0         0.0         0.0         0.0         0.0         0.0         0.0        0.31E+03
    95  SER      0.39         1.9         11.         1.1         0.0         0.0         0.0         0.0         0.0         0.0         0.0         0.0         1.3         42.         0.0         0.0         0.0         0.0         0.0         0.0         0.0         0.0         0.0         0.0        0.17E+03     0.0         0.0         0.0         0.0         0.0         0.0         0.0         0.0         0.0         0.0         0.0         0.0         0.0         0.0        0.23E+03
    96  SER      0.43         1.7         11.         1.1         0.0         0.0         0.0         0.0         0.0         0.0         0.0         0.0         1.2        0.16         0.0         0.0         0.0         0.0         0.0         0.0         0.0         0.0         0.0         0.0        0.16E+03     0.0         0.0         0.0         0.0         0.0         0.0         0.0         0.0         0.0         0.0         0.0         0.0         0.0         0.0        0.18E+03
    97  LEU      0.58         6.4         11.         4.2         0.0         0.0         0.0         0.0         0.0         0.0         0.0         0.0         1.2        0.26        0.70E-01     0.0         0.0         0.0         0.0         0.0         0.0         0.0         0.0         0.0        0.18E+03     0.0         0.0         0.0         0.0         0.0         0.0         0.0         0.0         0.0         0.0         0.0         0.0         0.0         0.0        0.20E+03
    98  LYS      0.41         4.4         11.         1.4         0.0         0.0         0.0         0.0         0.0         0.0         0.0         0.0         1.4        0.41        0.22        0.14        0.88E-04     0.0         0.0         0.0         0.0         0.0         0.0         0.0        0.15E+03     0.0         0.0         0.0         0.0         0.0         0.0         0.0         0.0         0.0         0.0         0.0         0.0         0.0         0.0        0.17E+03
    99  PRO      0.86         26.         7.7         1.2         0.0         0.0         0.0         0.0         0.0         0.0         0.0         0.0         1.5         6.5         3.7        0.91         0.0         0.0         0.0         0.0         0.0         0.0         0.0         0.0         30.         0.0         0.0         0.0         0.0         0.0         0.0         0.0         0.0         0.0         0.0         0.0         0.0         0.0         0.0         79.    
   100  CYS      0.43         2.2         11.         1.1         0.0         0.0         0.0         0.0         0.0         0.0         0.0         0.0         1.4         38.         0.0         0.0         0.0         0.0         0.0         0.0         0.0         0.0         0.0         0.0         40.         0.0         0.0         0.0         0.0         0.0         0.0         0.0         0.0         0.0         0.0         0.0         0.0         0.0         0.0         95.    
   101  ALA      0.30         1.8         11.         1.0         0.0         0.0         0.0         0.0         0.0         0.0         0.0         0.0         1.2         0.0         0.0         0.0         0.0         0.0         0.0         0.0         0.0         0.0         0.0         0.0        0.24E+03     0.0         0.0         0.0         0.0         0.0         0.0         0.0         0.0         0.0         0.0         0.0         0.0         0.0         0.0        0.26E+03
   102  GLN      0.34         1.9         12.         1.1         0.0         0.0         0.0         0.0         0.0         0.0         0.0         0.0         1.2        0.23        0.26         10.         0.0         0.0         0.0         0.0         0.0         0.0         0.0         0.0        0.26E+03     0.0         0.0         0.0         0.0         0.0         0.0         0.0         0.0         0.0         0.0         0.0         0.0         0.0         0.0        0.29E+03
   103  ALA      0.29         1.6         12.         1.0         0.0         0.0         0.0         0.0         0.0         0.0         0.0         0.0         1.2         0.0         0.0         0.0         0.0         0.0         0.0         0.0         0.0         0.0         0.0         0.0        0.28E+03     0.0         0.0         0.0         0.0         0.0         0.0         0.0         0.0         0.0         0.0         0.0         0.0         0.0         0.0        0.29E+03
   104  ALA      0.23         1.5         11.         1.0         0.0         0.0         0.0         0.0         0.0         0.0         0.0         0.0         1.3         0.0         0.0         0.0         0.0         0.0         0.0         0.0         0.0         0.0         0.0         0.0        0.28E+03     0.0         0.0         0.0         0.0         0.0         0.0         0.0         0.0         0.0         0.0         0.0         0.0         0.0         0.0        0.29E+03
   105  THR      0.29         2.1         10.         1.4        0.53E-02     0.0         0.0         0.0         0.0         0.0         0.0         0.0        0.95         65.         0.0         0.0         0.0         0.0         0.0         0.0         0.0         0.0         0.0         0.0        0.23E+03     0.0         0.0         0.0         0.0         0.0         0.0         0.0         0.0         0.0         0.0         0.0         0.0         0.0         0.0        0.31E+03
   106  LEU      0.50         6.3         11.         4.4         0.0         0.0         0.0         0.0         0.0         0.0         0.0         0.0        0.95        0.18        0.47E-01     0.0         0.0         0.0         0.0         0.0         0.0         0.0         0.0         0.0        0.20E+03     0.0         0.0         0.0         0.0         0.0         0.0         0.0         0.0         0.0         0.0         0.0         0.0         0.0         0.0        0.22E+03
   107  ALA      0.32         1.7         11.        0.96         0.0         0.0         0.0         0.0         0.0         0.0         0.0         0.0         1.2         0.0         0.0         0.0         0.0         0.0         0.0         0.0         0.0         0.0         0.0         0.0        0.27E+03     0.0         0.0         0.0         0.0         0.0         0.0         0.0         0.0         0.0         0.0         0.0         0.0         0.0         0.0        0.28E+03
   108  ALA      0.34         1.7         11.         1.0         0.0         0.0         0.0         0.0         0.0         0.0         0.0         0.0         1.1         0.0         0.0         0.0         0.0         0.0         0.0         0.0         0.0         0.0         0.0         0.0        0.27E+03     0.0         0.0         0.0         0.0         0.0         0.0         0.0         0.0         0.0         0.0         0.0         0.0         0.0         0.0        0.29E+03
   109  TYR      0.87         9.5         13.         4.0        0.10         0.0         0.0         0.0         0.0         0.0         0.0         0.0        0.69         49.         2.7         0.0         0.0         0.0         0.0         0.0         0.0         0.0         0.0         0.0        0.19E+03     0.0         0.0         0.0         0.0         0.0         0.0         0.0         0.0         0.0         0.0         0.0         0.0         0.0         0.0        0.27E+03
   110  PRO      0.55         25.         7.0        0.83        0.10         0.0         0.0         0.0         0.0         0.0         0.0         0.0        0.22         24.         35.         32.         0.0         0.0         0.0         0.0         0.0         0.0         0.0         0.0         66.         0.0         0.0         0.0         0.0         0.0         0.0         0.0         0.0         0.0         0.0         0.0         0.0         0.0         0.0        0.19E+03
   111  ALA      0.19         2.9         11.        0.95         0.0         0.0         0.0         0.0         0.0         0.0         0.0         0.0        0.86         0.0         0.0         0.0         0.0         0.0         0.0         0.0         0.0         0.0         0.0         0.0        0.24E+03     0.0         0.0         0.0         0.0         0.0         0.0         0.0         0.0         0.0         0.0         0.0         0.0         0.0         0.0        0.25E+03
   112  GLU      0.54         4.6         9.6         1.8        0.15         0.0         0.0         0.0         0.0         0.0         0.0         0.0        0.96         35.         29.         23.         0.0         0.0         0.0         0.0         0.0         0.0         0.0         0.0        0.22E+03     0.0         0.0         0.0         0.0         0.0         0.0         0.0         0.0         0.0         0.0         0.0         0.0         0.0         0.0        0.33E+03
   113  THR      0.35         5.9         11.         1.8        0.54E-01     0.0         0.0         0.0         0.0         0.0         0.0         0.0        0.72        0.19E-02     0.0         0.0         0.0         0.0         0.0         0.0         0.0         0.0         0.0         0.0        0.15E+03     0.0         0.0         0.0         0.0         0.0         0.0         0.0         0.0         0.0         0.0         0.0         0.0         0.0         0.0        0.17E+03
   114  PRO      0.35         27.         4.9        0.85        0.69E-01     0.0         0.0         0.0         0.0         0.0         0.0         0.0         2.0         24.         35.         32.         0.0         0.0         0.0         0.0         0.0         0.0         0.0         0.0        0.12E+03     0.0         0.0         0.0         0.0         0.0         0.0         0.0         0.0         0.0         0.0         0.0         0.0         0.0         0.0        0.24E+03
   115  THR      0.21         5.2         7.1         2.0        0.27E-01     0.0         0.0         0.0         0.0         0.0         0.0         0.0         2.1         70.         0.0         0.0         0.0         0.0         0.0         0.0         0.0         0.0         0.0         0.0        0.18E+03     0.0         0.0         0.0         0.0         0.0         0.0         0.0         0.0         0.0         0.0         0.0         0.0         0.0         0.0        0.27E+03
   116  ALA      0.18         4.8         9.2        0.90         0.0         0.0         0.0         0.0         0.0         0.0         0.0         0.0        0.73         0.0         0.0         0.0         0.0         0.0         0.0         0.0         0.0         0.0         0.0         0.0        0.24E+03     0.0         0.0         0.0         0.0         0.0         0.0         0.0         0.0         0.0         0.0         0.0         0.0         0.0         0.0        0.26E+03
   117  GLY      0.22         2.8        0.96        0.21         0.0         0.0         0.0         0.0         0.0         0.0         0.0         0.0        0.40         0.0         0.0         0.0         0.0         0.0         0.0         0.0         0.0         0.0         0.0         0.0        0.15E+03     0.0         0.0         0.0         0.0         0.0         0.0         0.0         0.0         0.0         0.0         0.0         0.0         0.0         0.0        0.15E+03
   118  GLU      0.42         2.4         8.4        0.86         0.0         0.0         0.0         0.0         0.0         0.0         0.0         0.0        0.39         44.        0.27         24.         0.0         0.0         0.0         0.0         0.0         0.0         0.0         0.0        0.20E+03     0.0         0.0         0.0         0.0         0.0         0.0         0.0         0.0         0.0         0.0         0.0         0.0         0.0         0.0        0.28E+03
   119  GLU      0.22         1.7         8.7         1.2         0.0         0.0         0.0         0.0         0.0         0.0         0.0         0.0        0.43         44.        0.24         24.         0.0         0.0         0.0         0.0         0.0         0.0         0.0         0.0        0.19E+03     0.0         0.0         0.0         0.0         0.0         0.0         0.0         0.0         0.0         0.0         0.0         0.0         0.0         0.0        0.27E+03
   120  TYR      0.80         9.5         12.         3.0        0.57E-01     0.0         0.0         0.0         0.0         0.0         0.0         0.0        0.52         49.         1.8         0.0         0.0         0.0         0.0         0.0         0.0         0.0         0.0         0.0        0.18E+03     0.0         0.0         0.0         0.0         0.0         0.0         0.0         0.0         0.0         0.0         0.0         0.0         0.0         0.0        0.25E+03
   121  PRO      0.46         25.         6.8        0.94        0.57E-01     0.0         0.0         0.0         0.0         0.0         0.0         0.0        0.64         24.         35.         32.         0.0         0.0         0.0         0.0         0.0         0.0         0.0         0.0         49.         0.0         0.0         0.0         0.0         0.0         0.0         0.0         0.0         0.0         0.0         0.0         0.0         0.0         0.0        0.17E+03
   122  SER      0.28         2.4         9.4        0.89         0.0         0.0         0.0         0.0         0.0         0.0         0.0         0.0        0.76         42.         0.0         0.0         0.0         0.0         0.0         0.0         0.0         0.0         0.0         0.0        0.13E+03     0.0         0.0         0.0         0.0         0.0         0.0         0.0         0.0         0.0         0.0         0.0         0.0         0.0         0.0        0.19E+03
   123  ARG      0.58         4.2         11.         1.3        0.34E-01     0.0         0.0         0.0         0.0         0.0         0.0         0.0        0.71         35.         22.         36.        0.13         0.0         0.0         0.0         0.0         0.0         0.0         0.0        0.14E+03     0.0         0.0         0.0         0.0         0.0         0.0         0.0         0.0         0.0         0.0         0.0         0.0         0.0         0.0        0.25E+03
   124  PRO      0.35         24.         6.5        0.55        0.34E-01     0.0         0.0         0.0         0.0         0.0         0.0         0.0         1.1         24.         35.         32.         0.0         0.0         0.0         0.0         0.0         0.0         0.0         0.0         55.         0.0         0.0         0.0         0.0         0.0         0.0         0.0         0.0         0.0         0.0         0.0         0.0         0.0         0.0        0.18E+03
   125  THR      0.38         2.3         10.         1.3         0.0         0.0         0.0         0.0         0.0         0.0         0.0         0.0        0.85         70.         0.0         0.0         0.0         0.0         0.0         0.0         0.0         0.0         0.0         0.0        0.20E+03     0.0         0.0         0.0         0.0         0.0         0.0         0.0         0.0         0.0         0.0         0.0         0.0         0.0         0.0        0.28E+03
   126  GLU      0.40         1.6         10.         1.3         0.0         0.0         0.0         0.0         0.0         0.0         0.0         0.0        0.74         39.        0.30         24.         0.0         0.0         0.0         0.0         0.0         0.0         0.0         0.0        0.23E+03     0.0         0.0         0.0         0.0         0.0         0.0         0.0         0.0         0.0         0.0         0.0         0.0         0.0         0.0        0.31E+03
   127  PHE      0.64         5.5         12.         2.3         0.0         0.0         0.0         0.0         0.0         0.0         0.0         0.0        0.79         45.        0.79E-01     0.0         0.0         0.0         0.0         0.0         0.0         0.0         0.0         0.0        0.24E+03     0.0         0.0         0.0         0.0         0.0         0.0         0.0         0.0         0.0         0.0         0.0         0.0         0.0         0.0        0.31E+03
   128  ALA      0.50         1.9         11.         1.1         0.0         0.0         0.0         0.0         0.0         0.0         0.0         0.0        0.85         0.0         0.0         0.0         0.0         0.0         0.0         0.0         0.0         0.0         0.0         0.0        0.27E+03     0.0         0.0         0.0         0.0         0.0         0.0         0.0         0.0         0.0         0.0         0.0         0.0         0.0         0.0        0.28E+03
   129  PHE      0.75         6.0         11.         2.4         0.0         0.0         0.0         0.0         0.0         0.0         0.0         0.0        0.65         45.        0.46E-02     0.0         0.0         0.0         0.0         0.0         0.0         0.0         0.0         0.0        0.24E+03     0.0         0.0         0.0         0.0         0.0         0.0         0.0         0.0         0.0         0.0         0.0         0.0         0.0         0.0        0.30E+03
   130  TYR       1.1         9.8         13.         3.5        0.10         0.0         0.0         0.0         0.0         0.0         0.0         0.0        0.70         49.         2.2         0.0         0.0         0.0         0.0         0.0         0.0         0.0         0.0         0.0        0.18E+03     0.0         0.0         0.0         0.0         0.0         0.0         0.0         0.0         0.0         0.0         0.0         0.0         0.0         0.0        0.26E+03
   131  PRO       1.1         26.         6.3        0.71        0.10         0.0         0.0         0.0         0.0         0.0         0.0         0.0         1.1         6.2         3.5         1.1         0.0         0.0         0.0         0.0         0.0         0.0         0.0         0.0         47.         0.0         0.0         0.0         0.0         0.0         0.0         0.0         0.0         0.0         0.0         0.0         0.0         0.0         0.0         93.    
   132  GLY      0.41         1.2         1.0        0.66E-01     0.0         0.0         0.0         0.0         0.0         0.0         0.0         0.0        0.64         0.0         0.0         0.0         0.0         0.0         0.0         0.0         0.0         0.0         0.0         0.0        0.11E+03     0.0         0.0         0.0         0.0         0.0         0.0         0.0         0.0         0.0         0.0         0.0         0.0         0.0         0.0        0.11E+03
   133  TYR       1.0         10.         13.         3.8        0.11         0.0         0.0         0.0         0.0         0.0         0.0         0.0        0.13         48.         2.7         0.0         0.0         0.0         0.0         0.0         0.0         0.0         0.0         0.0        0.17E+03     0.0         0.0         0.0         0.0         0.0         0.0         0.0         0.0         0.0         0.0         0.0         0.0         0.0         0.0        0.25E+03
   134  PRO       1.4         27.         6.4        0.92        0.11         0.0         0.0         0.0         0.0         0.0         0.0         0.0        0.45         6.5         3.7        0.93         0.0         0.0         0.0         0.0         0.0         0.0         0.0         0.0         48.         0.0         0.0         0.0         0.0         0.0         0.0         0.0         0.0         0.0         0.0         0.0         0.0         0.0         0.0         95.    
   135  GLY      0.60         1.3         1.2        0.46E-01     0.0         0.0         0.0         0.0         0.0         0.0         0.0         0.0        0.59         0.0         0.0         0.0         0.0         0.0         0.0         0.0         0.0         0.0         0.0         0.0        0.11E+03     0.0         0.0         0.0         0.0         0.0         0.0         0.0         0.0         0.0         0.0         0.0         0.0         0.0         0.0        0.11E+03
   136  THR      0.66         1.9         9.5         1.3         0.0         0.0         0.0         0.0         0.0         0.0         0.0         0.0        0.44         70.         0.0         0.0         0.0         0.0         0.0         0.0         0.0         0.0         0.0         0.0        0.21E+03     0.0         0.0         0.0         0.0         0.0         0.0         0.0         0.0         0.0         0.0         0.0         0.0         0.0         0.0        0.29E+03
   137  TYR      0.99         6.2         12.         1.8        0.29E-01     0.0         0.0         0.0         0.0         0.0         0.0         0.0        0.55         49.        0.87         0.0         0.0         0.0         0.0         0.0         0.0         0.0         0.0         0.0        0.25E+03     0.0         0.0         0.0         0.0         0.0         0.0         0.0         0.0         0.0         0.0         0.0         0.0         0.0         0.0        0.32E+03
   138  GLN      0.82         4.8         10.         1.6        0.29E-01     0.0         0.0         0.0         0.0         0.0         0.0         0.0        0.61         40.        0.37         10.         0.0         0.0         0.0         0.0         0.0         0.0         0.0         0.0        0.18E+03     0.0         0.0         0.0         0.0         0.0         0.0         0.0         0.0         0.0         0.0         0.0         0.0         0.0         0.0        0.25E+03
   139  PRO      0.98         25.         6.9        0.79         0.0         0.0         0.0         0.0         0.0         0.0         0.0         0.0         1.3         24.         35.         32.         0.0         0.0         0.0         0.0         0.0         0.0         0.0         0.0         65.         0.0         0.0         0.0         0.0         0.0         0.0         0.0         0.0         0.0         0.0         0.0         0.0         0.0         0.0        0.19E+03
   140  MET      0.85         3.3         11.        0.92         0.0         0.0         0.0         0.0         0.0         0.0         0.0         0.0         1.2        0.37        0.10E-01     38.         0.0         0.0         0.0         0.0         0.0         0.0         0.0         0.0        0.24E+03     0.0         0.0         0.0         0.0         0.0         0.0         0.0         0.0         0.0         0.0         0.0         0.0         0.0         0.0        0.29E+03
   141  ALA      0.87         2.7         11.         1.2         0.0         0.0         0.0         0.0         0.0         0.0         0.0         0.0        0.86         0.0         0.0         0.0         0.0         0.0         0.0         0.0         0.0         0.0         0.0         0.0        0.26E+03     0.0         0.0         0.0         0.0         0.0         0.0         0.0         0.0         0.0         0.0         0.0         0.0         0.0         0.0        0.28E+03
   142  SER      0.93         2.2         11.         1.1         0.0         0.0         0.0         0.0         0.0         0.0         0.0         0.0        0.88         38.         0.0         0.0         0.0         0.0         0.0         0.0         0.0         0.0         0.0         0.0        0.18E+03     0.0         0.0         0.0         0.0         0.0         0.0         0.0         0.0         0.0         0.0         0.0         0.0         0.0         0.0        0.24E+03
   143  TYR       1.3         6.8         13.         1.8         0.0         0.0         0.0         0.0         0.0         0.0         0.0         0.0         1.0         49.        0.33         0.0         0.0         0.0         0.0         0.0         0.0         0.0         0.0         0.0        0.24E+03     0.0         0.0         0.0         0.0         0.0         0.0         0.0         0.0         0.0         0.0         0.0         0.0         0.0         0.0        0.32E+03
   144  LEU       1.6         7.7         11.         5.3        0.48         0.0         0.0         0.0         0.0         0.0         0.0         0.0         1.2         45.         35.         0.0         0.0         0.0         0.0         0.0         0.0         0.0         0.0         0.0        0.19E+03     0.0         0.0         0.0         0.0         0.0         0.0         0.0         0.0         0.0         0.0         0.0         0.0         0.0         0.0        0.30E+03
   145  ASP      0.95         3.2         12.         1.3        0.82E-01     0.0         0.0         0.0         0.0         0.0         0.0         0.0         1.1         39.         1.3         0.0         0.0         0.0         0.0         0.0         0.0         0.0         0.0         0.0        0.14E+03     0.0         0.0         0.0         0.0         0.0         0.0         0.0         0.0         0.0         0.0         0.0         0.0         0.0         0.0        0.20E+03
   146  VAL       1.0         2.4         11.         1.6         0.0         0.0         0.0         0.0         0.0         0.0         0.0         0.0         1.4         54.         0.0         0.0         0.0         0.0         0.0         0.0         0.0         0.0         0.0         0.0         41.         0.0         0.0         0.0         0.0         0.0         0.0         0.0         0.0         0.0         0.0         0.0         0.0         0.0         0.0        0.11E+03
   147  SER       1.0         2.0         12.        0.99         0.0         0.0         0.0         0.0         0.0         0.0         0.0         0.0         1.4         38.         0.0         0.0         0.0         0.0         0.0         0.0         0.0         0.0         0.0         0.0        0.12E+03     0.0         0.0         0.0         0.0         0.0         0.0         0.0         0.0         0.0         0.0         0.0         0.0         0.0         0.0        0.18E+03
   148  VAL      0.90         2.0         12.         1.3        0.17E-01     0.0         0.0         0.0         0.0         0.0         0.0         0.0         1.5        0.19E-01     0.0         0.0         0.0         0.0         0.0         0.0         0.0         0.0         0.0         0.0         25.         0.0         0.0         0.0         0.0         0.0         0.0         0.0         0.0         0.0         0.0         0.0         0.0         0.0         0.0         43.    
   149  VAL      0.79         2.4         12.         1.5        0.17E-01     0.0         0.0         0.0         0.0         0.0         0.0         0.0         1.4         54.         0.0         0.0         0.0         0.0         0.0         0.0         0.0         0.0         0.0         0.0         37.         0.0         0.0         0.0         0.0         0.0         0.0         0.0         0.0         0.0         0.0         0.0         0.0         0.0         0.0        0.11E+03
   150  GLN      0.77         2.3         12.         1.4         0.0         0.0         0.0         0.0         0.0         0.0         0.0         0.0         1.5         45.        0.34         10.         0.0         0.0         0.0         0.0         0.0         0.0         0.0         0.0        0.22E+03     0.0         0.0         0.0         0.0         0.0         0.0         0.0         0.0         0.0         0.0         0.0         0.0         0.0         0.0        0.30E+03
   151  THR       1.0         2.0         11.         1.3         0.0         0.0         0.0         0.0         0.0         0.0         0.0         0.0        0.91        0.16         0.0         0.0         0.0         0.0         0.0         0.0         0.0         0.0         0.0         0.0        0.24E+03     0.0         0.0         0.0         0.0         0.0         0.0         0.0         0.0         0.0         0.0         0.0         0.0         0.0         0.0        0.25E+03
   152  LEU       1.8         7.8         9.8         5.1        0.43         0.0         0.0         0.0         0.0         0.0         0.0         0.0         1.2         45.         35.         0.0         0.0         0.0         0.0         0.0         0.0         0.0         0.0         0.0        0.22E+03     0.0         0.0         0.0         0.0         0.0         0.0         0.0         0.0         0.0         0.0         0.0         0.0         0.0         0.0        0.33E+03
   153  GLY      0.76         1.5         1.8        0.22        0.66E-01     0.0         0.0         0.0         0.0         0.0         0.0         0.0         1.7         0.0         0.0         0.0         0.0         0.0         0.0         0.0         0.0         0.0         0.0         0.0        0.14E+03     0.0         0.0         0.0         0.0         0.0         0.0         0.0         0.0         0.0         0.0         0.0         0.0         0.0         0.0        0.15E+03
   154  ALA      0.68         4.9         11.         1.1         0.0         0.0         0.0         0.0         0.0         0.0         0.0         0.0         1.5         0.0         0.0         0.0         0.0         0.0         0.0         0.0         0.0         0.0         0.0         0.0        0.23E+03     0.0         0.0         0.0         0.0         0.0         0.0         0.0         0.0         0.0         0.0         0.0         0.0         0.0         0.0        0.25E+03
   155  PRO      0.79         24.         5.5        0.98         0.0         0.0         0.0         0.0         0.0         0.0         0.0         0.0         1.8         23.         35.         33.         0.0         0.0         0.0         0.0         0.0         0.0         0.0         0.0         59.         0.0         0.0         0.0         0.0         0.0         0.0         0.0         0.0         0.0         0.0         0.0         0.0         0.0         0.0        0.18E+03
   156  GLY      0.69         1.5         1.3        0.14         0.0         0.0         0.0         0.0         0.0         0.0         0.0         0.0         1.0         0.0         0.0         0.0         0.0         0.0         0.0         0.0         0.0         0.0         0.0         0.0        0.11E+03     0.0         0.0         0.0         0.0         0.0         0.0         0.0         0.0         0.0         0.0         0.0         0.0         0.0         0.0        0.12E+03
   157  GLU      0.73         5.3         11.         1.3         0.0         0.0         0.0         0.0         0.0         0.0         0.0         0.0         1.1         39.        0.31         24.         0.0         0.0         0.0         0.0         0.0         0.0         0.0         0.0        0.19E+03     0.0         0.0         0.0         0.0         0.0         0.0         0.0         0.0         0.0         0.0         0.0         0.0         0.0         0.0        0.28E+03
   158  PRO       1.2         26.         7.5        0.88         0.0         0.0         0.0         0.0         0.0         0.0         0.0         0.0         1.7         6.1         3.5         1.1         0.0         0.0         0.0         0.0         0.0         0.0         0.0         0.0         68.         0.0         0.0         0.0         0.0         0.0         0.0         0.0         0.0         0.0         0.0         0.0         0.0         0.0         0.0        0.12E+03
   159  ARG      0.72         2.5         9.9         1.0         0.0         0.0         0.0         0.0         0.0         0.0         0.0         0.0        0.91        0.40        0.12E-01     33.        0.36         0.0         0.0         0.0         0.0         0.0         0.0         0.0        0.20E+03     0.0         0.0         0.0         0.0         0.0         0.0         0.0         0.0         0.0         0.0         0.0         0.0         0.0         0.0        0.25E+03
   160  HIS       1.5         4.4         11.         1.3         0.0         0.0         0.0         0.0         0.0         0.0         0.0         0.0        0.61         38.         31.         0.0         0.0         0.0         0.0         0.0         0.0         0.0         0.0         0.0        0.17E+03     0.0         0.0         0.0         0.0         0.0         0.0         0.0         0.0         0.0         0.0         0.0         0.0         0.0         0.0        0.26E+03
   161  ASP      0.82         2.7         10.         1.3        0.74E-01     0.0         0.0         0.0         0.0         0.0         0.0         0.0        0.67         38.         1.7         0.0         0.0         0.0         0.0         0.0         0.0         0.0         0.0         0.0        0.15E+03     0.0         0.0         0.0         0.0         0.0         0.0         0.0         0.0         0.0         0.0         0.0         0.0         0.0         0.0        0.21E+03
   162  SER      0.75         2.1         9.6         1.1        0.74E-01     0.0         0.0         0.0         0.0         0.0         0.0         0.0        0.66         38.         0.0         0.0         0.0         0.0         0.0         0.0         0.0         0.0         0.0         0.0        0.12E+03     0.0         0.0         0.0         0.0         0.0         0.0         0.0         0.0         0.0         0.0         0.0         0.0         0.0         0.0        0.17E+03
   163  LEU      0.79         6.5         9.9         4.2         0.0         0.0         0.0         0.0         0.0         0.0         0.0         0.0        0.67        0.79E-01     38.         0.0         0.0         0.0         0.0         0.0         0.0         0.0         0.0         0.0        0.21E+03     0.0         0.0         0.0         0.0         0.0         0.0         0.0         0.0         0.0         0.0         0.0         0.0         0.0         0.0        0.27E+03
   164  LEU       2.0         14.         12.         4.5        0.67         0.0         0.0         0.0         0.0         0.0         0.0         0.0        0.83         42.        0.69E-01     0.0         0.0         0.0         0.0         0.0         0.0         0.0         0.0         0.0        0.15E+03     0.0         0.0         0.0         0.0         0.0         0.0         0.0         0.0         0.0         0.0         0.0         0.0         0.0         0.0        0.23E+03
   165  PRO       1.4         26.         8.1        0.67        0.11         0.0         0.0         0.0         0.0         0.0         0.0         0.0         1.2         6.1         3.5         1.1         0.0         0.0         0.0         0.0         0.0         0.0         0.0         0.0         30.         0.0         0.0         0.0         0.0         0.0         0.0         0.0         0.0         0.0         0.0         0.0         0.0         0.0         0.0         78.    
   166  VAL      0.65         2.4         11.         1.5         0.0         0.0         0.0         0.0         0.0         0.0         0.0         0.0        0.94         54.         0.0         0.0         0.0         0.0         0.0         0.0         0.0         0.0         0.0         0.0         23.         0.0         0.0         0.0         0.0         0.0         0.0         0.0         0.0         0.0         0.0         0.0         0.0         0.0         0.0         93.    
   167  ASP      0.70         2.4         11.         1.3         0.0         0.0         0.0         0.0         0.0         0.0         0.0         0.0         1.1        0.10        0.50         0.0         0.0         0.0         0.0         0.0         0.0         0.0         0.0         0.0        0.13E+03     0.0         0.0         0.0         0.0         0.0         0.0         0.0         0.0         0.0         0.0         0.0         0.0         0.0         0.0        0.15E+03
   168  SER      0.75         1.8         11.         1.1         0.0         0.0         0.0         0.0         0.0         0.0         0.0         0.0         1.0         38.         0.0         0.0         0.0         0.0         0.0         0.0         0.0         0.0         0.0         0.0        0.12E+03     0.0         0.0         0.0         0.0         0.0         0.0         0.0         0.0         0.0         0.0         0.0         0.0         0.0         0.0        0.17E+03
   169  TYR       1.1         7.4         12.         1.4         0.0         0.0         0.0         0.0         0.0         0.0         0.0         0.0         1.4         49.        0.52         0.0         0.0         0.0         0.0         0.0         0.0         0.0         0.0         0.0        0.24E+03     0.0         0.0         0.0         0.0         0.0         0.0         0.0         0.0         0.0         0.0         0.0         0.0         0.0         0.0        0.31E+03
   170  GLN      0.90         4.7         11.         1.7        0.22         0.0         0.0         0.0         0.0         0.0         0.0         0.0         1.4         40.         37.         7.6         0.0         0.0         0.0         0.0         0.0         0.0         0.0         0.0        0.24E+03     0.0         0.0         0.0         0.0         0.0         0.0         0.0         0.0         0.0         0.0         0.0         0.0         0.0         0.0        0.35E+03
   171  SER      0.45         3.2         11.         1.2         0.0         0.0         0.0         0.0         0.0         0.0         0.0         0.0         1.1         37.         0.0         0.0         0.0         0.0         0.0         0.0         0.0         0.0         0.0         0.0        0.18E+03     0.0         0.0         0.0         0.0         0.0         0.0         0.0         0.0         0.0         0.0         0.0         0.0         0.0         0.0        0.23E+03
   172  TRP       3.0         11.         13.         1.6         0.0         0.0         0.0         0.0         0.0         0.0         0.0         0.0         1.4         50.         41.         0.0         0.0         0.0         0.0         0.0         0.0         0.0         0.0         0.0        0.22E+03     0.0         0.0         0.0         0.0         0.0         0.0         0.0         0.0         0.0         0.0         0.0         0.0         0.0         0.0        0.35E+03
   173  ALA      0.34         2.7         12.         1.1         0.0         0.0         0.0         0.0         0.0         0.0         0.0         0.0         1.5         0.0         0.0         0.0         0.0         0.0         0.0         0.0         0.0         0.0         0.0         0.0        0.27E+03     0.0         0.0         0.0         0.0         0.0         0.0         0.0         0.0         0.0         0.0         0.0         0.0         0.0         0.0        0.28E+03
   174  LEU       1.6         12.         13.         4.7        0.58         0.0         0.0         0.0         0.0         0.0         0.0         0.0         1.2         42.        0.65E-01     0.0         0.0         0.0         0.0         0.0         0.0         0.0         0.0         0.0        0.21E+03     0.0         0.0         0.0         0.0         0.0         0.0         0.0         0.0         0.0         0.0         0.0         0.0         0.0         0.0        0.29E+03
   175  ALA      0.54         2.7         10.         1.0        0.84E-02     0.0         0.0         0.0         0.0         0.0         0.0         0.0         1.1         0.0         0.0         0.0         0.0         0.0         0.0         0.0         0.0         0.0         0.0         0.0        0.25E+03     0.0         0.0         0.0         0.0         0.0         0.0         0.0         0.0         0.0         0.0         0.0         0.0         0.0         0.0        0.26E+03
   176  GLY      0.49         1.3         0.0        0.27         0.0         0.0         0.0         0.0         0.0         0.0         0.0         0.0         1.5         0.0         0.0         0.0         0.0         0.0         0.0         0.0         0.0         0.0         0.0         0.0        0.11E+03     0.0         0.0         0.0         0.0         0.0         0.0         0.0         0.0         0.0         0.0         0.0         0.0         0.0         0.0        0.12E+03
   177  GLY      0.57         1.3         1.3        0.47E-01     0.0         0.0         0.0         0.0         0.0         0.0         0.0         0.0         1.2         0.0         0.0         0.0         0.0         0.0         0.0         0.0         0.0         0.0         0.0         0.0         92.         0.0         0.0         0.0         0.0         0.0         0.0         0.0         0.0         0.0         0.0         0.0         0.0         0.0         0.0         96.    
   178  TRP       2.9         12.         16.         1.4         0.0         0.0         0.0         0.0         0.0         0.0         0.0         0.0         1.8         50.        0.69         0.0         0.0         0.0         0.0         0.0         0.0         0.0         0.0         0.0        0.15E+03     0.0         0.0         0.0         0.0         0.0         0.0         0.0         0.0         0.0         0.0         0.0         0.0         0.0         0.0        0.24E+03
   179  ASN      0.92         3.8         16.         1.4        0.43E-01     0.0         0.0         0.0         0.0         0.0         0.0         0.0         2.9         33.         14.         0.0         0.0         0.0         0.0         0.0         0.0         0.0         0.0         0.0        0.17E+03     0.0         0.0         0.0         0.0         0.0         0.0         0.0         0.0         0.0         0.0         0.0         0.0         0.0         0.0        0.24E+03
   180  SER      0.97         3.1         16.         1.2        0.31E-01     0.0         0.0         0.0         0.0         0.0         0.0         0.0         2.9        0.23         0.0         0.0         0.0         0.0         0.0         0.0         0.0         0.0         0.0         0.0        0.14E+03     0.0         0.0         0.0         0.0         0.0         0.0         0.0         0.0         0.0         0.0         0.0         0.0         0.0         0.0        0.17E+03
   181  GLN       1.3         2.8         17.         1.6         0.0         0.0         0.0         0.0         0.0         0.0         0.0         0.0         2.0         40.        0.34         7.9         0.0         0.0         0.0         0.0         0.0         0.0         0.0         0.0        0.28E+03     0.0         0.0         0.0         0.0         0.0         0.0         0.0         0.0         0.0         0.0         0.0         0.0         0.0         0.0        0.35E+03
   182  MET       1.6         5.4         14.         1.4        0.11         0.0         0.0         0.0         0.0         0.0         0.0         0.0         1.4         37.         31.         38.         0.0         0.0         0.0         0.0         0.0         0.0         0.0         0.0        0.27E+03     0.0         0.0         0.0         0.0         0.0         0.0         0.0         0.0         0.0         0.0         0.0         0.0         0.0         0.0        0.40E+03
   183  CYS       1.4         3.4         11.         1.3        0.11         0.0         0.0         0.0         0.0         0.0         0.0         0.0         1.2         38.         0.0         0.0         0.0         0.0         0.0         0.0         0.0         0.0         0.0         0.0         45.         0.0         0.0         0.0         0.0         0.0         0.0         0.0         0.0         0.0         0.0         0.0         0.0         0.0         0.0        0.10E+03
   184  CYS       1.5         3.2         12.         1.2         0.0         0.0         0.0         0.0         0.0         0.0         0.0         0.0         1.0         38.         0.0         0.0         0.0         0.0         0.0         0.0         0.0         0.0         0.0         0.0         38.         0.0         0.0         0.0         0.0         0.0         0.0         0.0         0.0         0.0         0.0         0.0         0.0         0.0         0.0         95.    
   185  GLN       1.8         3.3         9.8         1.4        0.63E-01     0.0         0.0         0.0         0.0         0.0         0.0         0.0         1.1         40.        0.42         10.         0.0         0.0         0.0         0.0         0.0         0.0         0.0         0.0        0.20E+03     0.0         0.0         0.0         0.0         0.0         0.0         0.0         0.0         0.0         0.0         0.0         0.0         0.0         0.0        0.27E+03
   186  GLY       1.7         2.6         1.7        0.23        0.63E-01     0.0         0.0         0.0         0.0         0.0         0.0         0.0        0.77         0.0         0.0         0.0         0.0         0.0         0.0         0.0         0.0         0.0         0.0         0.0        0.14E+03     0.0         0.0         0.0         0.0         0.0         0.0         0.0         0.0         0.0         0.0         0.0         0.0         0.0         0.0        0.15E+03
   187  GLU       1.9         3.7         11.         1.4         0.0         0.0         0.0         0.0         0.0         0.0         0.0         0.0        0.67        0.36        0.33         24.         0.0         0.0         0.0         0.0         0.0         0.0         0.0         0.0        0.22E+03     0.0         0.0         0.0         0.0         0.0         0.0         0.0         0.0         0.0         0.0         0.0         0.0         0.0         0.0        0.26E+03
   188  GLN       2.1         4.5         9.5         1.2         0.0         0.0         0.0         0.0         0.0         0.0         0.0         0.0        0.67         1.2        0.33        0.41         0.0         0.0         0.0         0.0         0.0         0.0         0.0         0.0        0.23E+03     0.0         0.0         0.0         0.0         0.0         0.0         0.0         0.0         0.0         0.0         0.0         0.0         0.0         0.0        0.25E+03
   189  ASN       2.1         7.0         10.         1.8         0.0         0.0         0.0         0.0         0.0         0.0         0.0         0.0        0.40        0.43         2.3         0.0         0.0         0.0         0.0         0.0         0.0         0.0         0.0         0.0        0.19E+03     0.0         0.0         0.0         0.0         0.0         0.0         0.0         0.0         0.0         0.0         0.0         0.0         0.0         0.0        0.22E+03
   190  PRO       2.7         32.         8.0         1.8         0.0         0.0         0.0         0.0         0.0         0.0         0.0         0.0         1.3         5.5         3.2         1.3         0.0         0.0         0.0         0.0         0.0         0.0         0.0         0.0         38.         0.0         0.0         0.0         0.0         0.0         0.0         0.0         0.0         0.0         0.0         0.0         0.0         0.0         0.0         95.    
   191  PRO       2.6         28.         7.2        0.69         0.0         0.0         0.0         0.0         0.0         0.0         0.0         0.0         1.1         4.5         2.6         1.7         0.0         0.0         0.0         0.0         0.0         0.0         0.0         0.0         30.         0.0         0.0         0.0         0.0         0.0         0.0         0.0         0.0         0.0         0.0         0.0         0.0         0.0         0.0         78.    
   192  GLY       2.1         6.6        0.97        0.29         0.0         0.0         0.0         0.0         0.0         0.0         0.0         0.0        0.40         0.0         0.0         0.0         0.0         0.0         0.0         0.0         0.0         0.0         0.0         0.0        0.10E+03     0.0         0.0         0.0         0.0         0.0         0.0         0.0         0.0         0.0         0.0         0.0         0.0         0.0         0.0        0.11E+03
   193  PRO       2.5         28.         7.4        0.48         0.0         0.0         0.0         0.0         0.0         0.0         0.0         0.0         1.2         23.         35.         33.         0.0         0.0         0.0         0.0         0.0         0.0         0.0         0.0         53.         0.0         0.0         0.0         0.0         0.0         0.0         0.0         0.0         0.0         0.0         0.0         0.0         0.0         0.0        0.19E+03
   194  PHE       2.7         9.9         12.         2.5        0.28         0.0         0.0         0.0         0.0         0.0         0.0         0.0        0.98         50.        0.20         0.0         0.0         0.0         0.0         0.0         0.0         0.0         0.0         0.0        0.20E+03     0.0         0.0         0.0         0.0         0.0         0.0         0.0         0.0         0.0         0.0         0.0         0.0         0.0         0.0        0.28E+03
   195  TRP       4.8         13.         12.         1.6         0.0         0.0         0.0         0.0         0.0         0.0         0.0         0.0        0.49         1.3         41.         0.0         0.0         0.0         0.0         0.0         0.0         0.0         0.0         0.0        0.22E+03     0.0         0.0         0.0         0.0         0.0         0.0         0.0         0.0         0.0         0.0         0.0         0.0         0.0         0.0        0.29E+03
   196  LYS       2.9         8.1         10.         1.8        0.11         0.0         0.0         0.0         0.0         0.0         0.0         0.0        0.59         4.9         38.         16.        0.86         0.0         0.0         0.0         0.0         0.0         0.0         0.0        0.22E+03     0.0         0.0         0.0         0.0         0.0         0.0         0.0         0.0         0.0         0.0         0.0         0.0         0.0         0.0        0.30E+03
   197  ALA       2.4         4.5         10.         1.2         0.0         0.0         0.0         0.0         0.0         0.0         0.0         0.0        0.52         0.0         0.0         0.0         0.0         0.0         0.0         0.0         0.0         0.0         0.0         0.0        0.26E+03     0.0         0.0         0.0         0.0         0.0         0.0         0.0         0.0         0.0         0.0         0.0         0.0         0.0         0.0        0.28E+03
   198  ALA       2.3         4.6         10.         1.1         0.0         0.0         0.0         0.0         0.0         0.0         0.0         0.0        0.39         0.0         0.0         0.0         0.0         0.0         0.0         0.0         0.0         0.0         0.0         0.0        0.26E+03     0.0         0.0         0.0         0.0         0.0         0.0         0.0         0.0         0.0         0.0         0.0         0.0         0.0         0.0        0.28E+03
   199  PHE       2.8         8.9         12.         3.2         0.0         0.0         0.0         0.0         0.0         0.0         0.0         0.0        0.17         1.8         51.         0.0         0.0         0.0         0.0         0.0         0.0         0.0         0.0         0.0        0.24E+03     0.0         0.0         0.0         0.0         0.0         0.0         0.0         0.0         0.0         0.0         0.0         0.0         0.0         0.0        0.32E+03
   200  ALA       2.5         4.8         11.         1.4         0.0         0.0         0.0         0.0         0.0         0.0         0.0         0.0        0.62         0.0         0.0         0.0         0.0         0.0         0.0         0.0         0.0         0.0         0.0         0.0        0.27E+03     0.0         0.0         0.0         0.0         0.0         0.0         0.0         0.0         0.0         0.0         0.0         0.0         0.0         0.0        0.29E+03
   201  ASP       2.6         5.9         11.         1.2        0.73E-01     0.0         0.0         0.0         0.0         0.0         0.0         0.0        0.64         36.         2.6         0.0         0.0         0.0         0.0         0.0         0.0         0.0         0.0         0.0        0.22E+03     0.0         0.0         0.0         0.0         0.0         0.0         0.0         0.0         0.0         0.0         0.0         0.0         0.0         0.0        0.28E+03
   202  SER       2.0         4.4         9.5        0.97        0.73E-01     0.0         0.0         0.0         0.0         0.0         0.0         0.0        0.18         41.         0.0         0.0         0.0         0.0         0.0         0.0         0.0         0.0         0.0         0.0        0.15E+03     0.0         0.0         0.0         0.0         0.0         0.0         0.0         0.0         0.0         0.0         0.0         0.0         0.0         0.0        0.21E+03
   203  SER       2.2         3.8         8.1         1.5        0.13         0.0         0.0         0.0         0.0         0.0         0.0         0.0        0.37         38.         0.0         0.0         0.0         0.0         0.0         0.0         0.0         0.0         0.0         0.0        0.14E+03     0.0         0.0         0.0         0.0         0.0         0.0         0.0         0.0         0.0         0.0         0.0         0.0         0.0         0.0        0.20E+03
   204  GLY       2.2         3.7         1.4        0.42        0.13         0.0         0.0         0.0         0.0         0.0         0.0         0.0        0.58         0.0         0.0         0.0         0.0         0.0         0.0         0.0         0.0         0.0         0.0         0.0        0.13E+03     0.0         0.0         0.0         0.0         0.0         0.0         0.0         0.0         0.0         0.0         0.0         0.0         0.0         0.0        0.14E+03
   205  GLN       2.4         7.6         9.0         1.2        0.16         0.0         0.0         0.0         0.0         0.0         0.0         0.0         1.2         46.         34.         5.3         0.0         0.0         0.0         0.0         0.0         0.0         0.0         0.0        0.20E+03     0.0         0.0         0.0         0.0         0.0         0.0         0.0         0.0         0.0         0.0         0.0         0.0         0.0         0.0        0.31E+03
   206  HIS       2.9         8.5         12.         1.9         0.0         0.0         0.0         0.0         0.0         0.0         0.0         0.0         1.6         2.0         33.         0.0         0.0         0.0         0.0         0.0         0.0         0.0         0.0         0.0        0.15E+03     0.0         0.0         0.0         0.0         0.0         0.0         0.0         0.0         0.0         0.0         0.0         0.0         0.0         0.0        0.21E+03
   207  PRO       2.7         31.         7.8        0.88         0.0         0.0         0.0         0.0         0.0         0.0         0.0         0.0         3.7         23.         35.         33.         0.0         0.0         0.0         0.0         0.0         0.0         0.0         0.0         31.         0.0         0.0         0.0         0.0         0.0         0.0         0.0         0.0         0.0         0.0         0.0         0.0         0.0         0.0        0.17E+03
   208  PRO       3.2         25.         8.6         1.3        0.42         0.0         0.0         0.0         0.0         0.0         0.0         0.0         5.0         22.         35.         35.         0.0         0.0         0.0         0.0         0.0         0.0         0.0         0.0         40.         0.0         0.0         0.0         0.0         0.0         0.0         0.0         0.0         0.0         0.0         0.0         0.0         0.0         0.0        0.18E+03
   209  ASP       4.2         13.         9.3         3.8        0.42         0.0         0.0         0.0         0.0         0.0         0.0         0.0         2.9         3.7         6.1         0.0         0.0         0.0         0.0         0.0         0.0         0.0         0.0         0.0        0.18E+03     0.0         0.0         0.0         0.0         0.0         0.0         0.0         0.0         0.0         0.0         0.0         0.0         0.0         0.0        0.23E+03
   210  ALA       2.4         7.7         9.9         1.3         0.0         0.0         0.0         0.0         0.0         0.0         0.0         0.0         2.3         0.0         0.0         0.0         0.0         0.0         0.0         0.0         0.0         0.0         0.0         0.0        0.23E+03     0.0         0.0         0.0         0.0         0.0         0.0         0.0         0.0         0.0         0.0         0.0         0.0         0.0         0.0        0.25E+03
   211  CYS       2.7         8.3         7.6         1.1         0.0         0.0         0.0         0.0         0.0         0.0         0.0         0.0         1.5        0.58         0.0         0.0         0.0         0.0         0.0         0.0         0.0         0.0         0.0         0.0         77.         0.0         0.0         0.0         0.0         0.0         0.0         0.0         0.0         0.0         0.0         0.0         0.0         0.0         0.0         99.    
   212  ALA       3.4         6.1         10.         1.8         0.0         0.0         0.0         0.0         0.0         0.0         0.0         0.0        0.31         0.0         0.0         0.0         0.0         0.0         0.0         0.0         0.0         0.0         0.0         0.0        0.23E+03     0.0         0.0         0.0         0.0         0.0         0.0         0.0         0.0         0.0         0.0         0.0         0.0         0.0         0.0        0.26E+03
   213  PHE       4.3         24.         9.7         7.4         0.0         0.0         0.0         0.0         0.0         0.0         0.0         0.0         1.5         2.0         45.         0.0         0.0         0.0         0.0         0.0         0.0         0.0         0.0         0.0        0.23E+03     0.0         0.0         0.0         0.0         0.0         0.0         0.0         0.0         0.0         0.0         0.0         0.0         0.0         0.0        0.32E+03
   214  ARG       4.6         16.         16.         5.5         0.0         0.0         0.0         0.0         0.0         0.0         0.0         0.0         2.4         37.         11.         38.         4.5         0.0         0.0         0.0         0.0         0.0         0.0         0.0        0.25E+03     0.0         0.0         0.0         0.0         0.0         0.0         0.0         0.0         0.0         0.0         0.0         0.0         0.0         0.0        0.39E+03
   215  ARG       4.8         15.         11.         1.4         0.0         0.0         0.0         0.0         0.0         0.0         0.0         0.0         1.6         26.         6.2         39.        0.77         0.0         0.0         0.0         0.0         0.0         0.0         0.0        0.25E+03     0.0         0.0         0.0         0.0         0.0         0.0         0.0         0.0         0.0         0.0         0.0         0.0         0.0         0.0        0.36E+03
   216  GLY       2.3         5.1        0.24         1.1         0.0         0.0         0.0         0.0         37.         39.         0.0         0.0         1.3         0.0         0.0         0.0         0.0         0.0         0.0         0.0         0.0         0.0         6.5         0.0        0.24E+03     0.0         0.0         0.0         0.0         0.0         0.0         0.0         0.0         0.0         0.0         0.0         0.0         0.0         0.0        0.33E+03
   217  ARG       2.3         13.         1.8         2.8        0.63E-01     0.0         0.0         0.0         16.         25.         0.0         0.0        0.87         32.         20.         6.3         42.         0.0         0.0         0.0         0.0         0.0         5.4         0.0        0.12E+03     0.0         0.0         0.0         0.0         0.0         0.0         0.0         0.0         0.0         0.0         0.0         0.0         0.0         0.0        0.29E+03
   218  LYS       1.3         13.         8.7         3.5        0.25         0.0         0.0         0.0         7.6         14.         0.0         0.0        0.93E-01     5.6         3.6         8.4         24.         0.0         0.0         0.0         0.0         0.0         24.         0.0         33.         0.0         0.0         0.0         0.0         0.0         0.0         0.0         0.0         0.0         0.0         0.0         0.0         0.0         0.0        0.15E+03
   219  LYS       1.8         16.         4.0         3.9         0.0         0.0         0.0         0.0         4.1         6.7         0.0         0.0         7.4         32.        0.21         32.         21.         0.0         0.0         0.0         0.0         0.0         21.         0.0         18.         1.3         0.0         0.0         0.0         0.0         0.0         0.0         0.0         0.0         0.0         0.0         0.0         0.0         0.0        0.17E+03
   220  ARG       1.7         19.         10.         3.2        0.19         0.0         0.0         0.0         11.         8.1         0.0         0.0         13.         4.3         3.2         31.         22.         0.0         0.0         0.0         0.0         0.0         9.8         0.0         13.         0.0         0.0         0.0         0.0         0.0         0.0         0.0         0.0         0.0         0.0         0.0         0.0         0.0         0.0        0.15E+03
   221  ILE       1.8         13.         17.         3.8         0.0         0.0         0.0         0.0         8.9         7.7         0.0         0.0         5.6         84.         51.         0.0         0.0         0.0         0.0         0.0         0.0         0.0         3.3         0.0         25.         0.0         0.0         0.0         0.0         0.0         0.0         0.0         0.0         0.0         0.0         0.0         0.0         0.0         0.0        0.22E+03
   222  PRO       2.5         27.         5.7         5.4         0.0         0.0         0.0         0.0         15.         13.         0.0         0.0         1.1         2.5         36.         31.         0.0         0.0         0.0         0.0         0.0         0.0         6.3         0.0         13.         1.3         0.0         0.0         0.0         0.0         0.0         0.0         0.0         0.0         0.0         0.0         0.0         0.0         0.0        0.16E+03
   223  TYR       3.7         37.         11.         17.        0.35         0.0         0.0         0.0         20.         9.3         0.0         0.0        0.82         40.         53.         0.0         0.0         0.0         0.0         0.0         0.0         0.0         12.         0.0         17.         9.3         0.0         0.0         0.0         0.0         0.0         0.0         0.0         0.0         0.0         0.0         0.0         0.0         0.0        0.23E+03
   224  SER       2.1         30.         9.4         9.2        0.77         0.0         0.0         0.0         9.1         7.6         0.0         0.0         2.1         37.         0.0         0.0         0.0         0.0         0.0         0.0         0.0         0.0         14.         0.0         10.         6.9         0.0         0.0         0.0         0.0         0.0         0.0         0.0         0.0         0.0         0.0         0.0         0.0         0.0        0.14E+03
   225  LYS       2.8         29.         2.8         5.0         0.0         0.0         0.0         0.0         4.3         6.5         0.0         0.0         2.6         1.6         2.5         34.         3.1         0.0         0.0         0.0         0.0         0.0         6.6         0.0         13.         0.0         0.0         0.0         0.0         0.0         0.0         0.0         0.0         0.0         0.0         0.0         0.0         0.0         0.0        0.11E+03
   226  GLY      0.35         4.7        0.29E-02     3.0         0.0         0.0         0.0         0.0         4.3         10.         0.0         0.0         2.6         0.0         0.0         0.0         0.0         0.0         0.0         0.0         0.0         0.0         7.1         0.0         14.         0.0         0.0         0.0         0.0         0.0         0.0         0.0         0.0         0.0         0.0         0.0         0.0         0.0         0.0         45.    
   227  GLN       3.2         16.         3.9         5.3         1.8         0.0         0.0         0.0         8.7         11.         0.0         0.0         4.1         6.8         51.         4.4         0.0         0.0         0.0         0.0         0.0         0.0         17.         0.0         18.         17.         0.0         0.0         0.0         0.0         0.0         0.0         0.0         0.0         0.0         0.0         0.0         0.0         0.0        0.17E+03
   228  LEU       3.1         17.         6.1         4.3         0.0         0.0         0.0         0.0         11.         12.         0.0         0.0         2.4         41.         42.         0.0         0.0         0.0         0.0         0.0         0.0         0.0         12.         0.0         13.         14.         0.0         0.0         0.0         0.0         0.0         0.0         0.0         0.0         0.0         0.0         0.0         0.0         0.0        0.18E+03
   229  ARG       2.0         10.         4.7        0.61        0.73E-01     0.0         0.0         0.0         4.5         6.6         0.0         0.0         1.3         5.6        0.70         5.2         43.         0.0         0.0         0.0         0.0         0.0         3.1         0.0         7.6        0.34         0.0         0.0         0.0         0.0         0.0         0.0         0.0         0.0         0.0         0.0         0.0         0.0         0.0         95.    
   230  GLU       1.7         8.4         6.1         2.7         0.0         0.0         0.0         0.0         8.0         12.         0.0         0.0         1.3        0.54         2.2         1.0         0.0         0.0         0.0         0.0         0.0         0.0         2.0         0.0         6.7         2.8         0.0         0.0         0.0         0.0         0.0         0.0         0.0         0.0         0.0         0.0         0.0         0.0         0.0         56.    
   231  LEU       1.1         14.         5.6         6.2         0.0         0.0         0.0         0.0         14.         12.         0.0         0.0         1.5         9.6         35.         0.0         0.0         0.0         0.0         0.0         0.0         0.0         4.0         0.0         10.         14.         0.0         0.0         0.0         0.0         0.0         0.0         0.0         0.0         0.0         0.0         0.0         0.0         0.0        0.13E+03
   232  GLU       1.1         11.         6.0         3.5         0.0         0.0         0.0         0.0         9.9         11.         0.0         0.0         1.5        0.75         3.5        0.54         0.0         0.0         0.0         0.0         0.0         0.0         8.1         0.0         7.2         5.0         0.0         0.0         0.0         0.0         0.0         0.0         0.0         0.0         0.0         0.0         0.0         0.0         0.0         69.    
   233  ARG       1.4         8.7         4.8         2.9        0.73E-01     0.0         0.0         0.0         7.0         9.6         0.0         0.0         1.4         5.9         34.         3.1         23.         0.0         0.0         0.0         0.0         0.0         10.         0.0         11.         1.2         0.0         0.0         0.0         0.0         0.0         0.0         0.0         0.0         0.0         0.0         0.0         0.0         0.0        0.12E+03
   234  GLU      0.84         4.2         6.1         2.9         0.0         0.0         0.0         0.0         6.3         16.         0.0         0.0         1.4        0.48         33.         1.6         0.0         0.0         0.0         0.0         0.0         0.0         2.7         0.0         6.4         7.7         0.0         0.0         0.0         0.0         0.0         0.0         0.0         0.0         0.0         0.0         0.0         0.0         0.0         90.    
   235  TYR       1.4         11.         7.3         5.7        0.61         0.0         0.0         0.0         6.5         13.         0.0         0.0         1.3         7.8        0.47         0.0         0.0         0.0         0.0         0.0         0.0         0.0         3.1         0.0         11.         9.8         0.0         0.0         0.0         0.0         0.0         0.0         0.0         0.0         0.0         0.0         0.0         0.0         0.0         79.    
   236  ALA      0.97         7.4         5.1        0.94         0.0         0.0         0.0         0.0         4.9         9.1         0.0         0.0         3.4         0.0         0.0         0.0         0.0         0.0         0.0         0.0         0.0         0.0         2.0         0.0         5.1        0.91         0.0         0.0         0.0         0.0         0.0         0.0         0.0         0.0         0.0         0.0         0.0         0.0         0.0         40.    
   237  ALA      0.86         7.2         5.8         1.0         0.0         0.0         0.0         0.0         3.6         2.5         0.0         0.0         3.5         0.0         0.0         0.0         0.0         0.0         0.0         0.0         0.0         0.0         11.         0.0         25.         0.0         0.0         0.0         0.0         0.0         0.0         0.0         0.0         0.0         0.0         0.0         0.0         0.0         0.0         61.    
   238  ASN       2.1         8.3         5.9         7.9        0.46         0.0         0.0         0.0         6.2         16.         0.0         0.0         5.0         28.         2.7         0.0         0.0         0.0         0.0         0.0         0.0         0.0         21.         0.0        0.13E+03     0.0         0.0         0.0         0.0         0.0         0.0         0.0         0.0         0.0         0.0         0.0         0.0         0.0         0.0        0.23E+03
   239  LYS       1.6         9.0         7.5         4.2        0.57E-01     0.0         0.0         0.0         13.         13.         0.0         0.0         7.3         33.         48.         1.5         23.         0.0         0.0         0.0         0.0         0.0         15.         0.0         51.         0.0         0.0         0.0         0.0         0.0         0.0         0.0         0.0         0.0         0.0         0.0         0.0         0.0         0.0        0.23E+03
   240  PHE       1.2         11.         12.         3.0        0.32         0.0         0.0         0.0         6.2         7.4         0.0         0.0         4.9         12.         50.         0.0         0.0         0.0         0.0         0.0         0.0         0.0         14.         0.0         14.         6.6         0.0         0.0         0.0         0.0         0.0         0.0         0.0         0.0         0.0         0.0         0.0         0.0         0.0        0.14E+03
   241  ILE       1.2         8.1         6.9         4.1        0.66         0.0         0.0         0.0         4.7         8.4         0.0         0.0         2.6         1.4         50.         0.0         0.0         0.0         0.0         0.0         0.0         0.0         14.         0.0         13.         14.         0.0         0.0         0.0         0.0         0.0         0.0         0.0         0.0         0.0         0.0         0.0         0.0         0.0        0.13E+03
   242  THR       1.5         8.1         4.2        0.91        0.84         0.0         0.0         0.0         3.2         7.3         0.0         0.0         1.9         52.         0.0         0.0         0.0         0.0         0.0         0.0         0.0         0.0         17.         0.0         9.9         5.0         0.0         0.0         0.0         0.0         0.0         0.0         0.0         0.0         0.0         0.0         0.0         0.0         0.0        0.11E+03
   243  LYS      0.54         3.7         5.1        0.64        0.34         0.0         0.0         0.0         4.4         4.4         0.0         0.0        0.85         2.8         53.         24.         1.1         0.0         0.0         0.0         0.0         0.0         7.9         0.0         6.5        0.60         0.0         0.0         0.0         0.0         0.0         0.0         0.0         0.0         0.0         0.0         0.0         0.0         0.0        0.12E+03
   244  ASP      0.98         7.0         4.7         1.1        0.24         0.0         0.0         0.0         3.0         6.0         0.0         0.0         2.1         31.         3.4         0.0         0.0         0.0         0.0         0.0         0.0         0.0         13.         0.0         6.0         4.5         0.0         0.0         0.0         0.0         0.0         0.0         0.0         0.0         0.0         0.0         0.0         0.0         0.0         83.    
   245  LYS       1.9         11.         4.7        0.84        0.56E-01     0.0         0.0         0.0         4.2         5.4         0.0         0.0         2.5        0.58        0.53        0.13         1.6         0.0         0.0         0.0         0.0         0.0         6.9         0.0         7.0         11.         0.0         0.0         0.0         0.0         0.0         0.0         0.0         0.0         0.0         0.0         0.0         0.0         0.0         59.    
   246  ARG       1.2         5.7         5.6        0.76         1.8         0.0         0.0         0.0         5.5         16.         0.0         0.0        0.79         3.3         4.7         2.2         23.         0.0         0.0         0.0         0.0         0.0         5.6         0.0         7.0         16.         0.0         0.0         0.0         0.0         0.0         0.0         0.0         0.0         0.0         0.0         0.0         0.0         0.0         98.    
   247  ARG      0.91         7.0         5.6         1.0        0.20         0.0         0.0         0.0         2.7         6.6         0.0         0.0        0.62         3.4         1.4         2.7         43.         0.0         0.0         0.0         0.0         0.0         5.4         0.0         4.5         6.2         0.0         0.0         0.0         0.0         0.0         0.0         0.0         0.0         0.0         0.0         0.0         0.0         0.0         92.    
   248  LYS       1.4         8.8         5.2        0.21        0.36         0.0         0.0         0.0         3.4         6.6         0.0         0.0         1.4        0.66         32.         2.0        0.39         0.0         0.0         0.0         0.0         0.0         1.5         0.0         6.7         6.5         0.0         0.0         0.0         0.0         0.0         0.0         0.0         0.0         0.0         0.0         0.0         0.0         0.0         77.    
   249  ILE       1.8         9.7         2.4         8.5         1.2         0.0         0.0         0.0         7.0         14.         0.0         0.0         2.7         3.1         47.         0.0         0.0         0.0         0.0         0.0         0.0         0.0         2.7         0.0         16.         13.         0.0         0.0         0.0         0.0         0.0         0.0         0.0         0.0         0.0         0.0         0.0         0.0         0.0        0.13E+03
   250  SER       1.2         5.4         6.4         3.9        0.98         0.0         0.0         0.0         6.6         11.         0.0         0.0         2.6         1.4         0.0         0.0         0.0         0.0         0.0         0.0         0.0         0.0         3.1         0.0         9.9         6.7         0.0         0.0         0.0         0.0         0.0         0.0         0.0         0.0         0.0         0.0         0.0         0.0         0.0         59.    
   251  ALA       1.2         6.0         4.3         1.7        0.80E-01     0.0         0.0         0.0         3.6         9.7         0.0         0.0         1.3         0.0         0.0         0.0         0.0         0.0         0.0         0.0         0.0         0.0         2.9         0.0         13.         0.0         0.0         0.0         0.0         0.0         0.0         0.0         0.0         0.0         0.0         0.0         0.0         0.0         0.0         44.    
   252  ALA       1.8         9.9         4.9         1.7         0.0         0.0         0.0         0.0         4.9         11.         0.0         0.0         1.1         0.0         0.0         0.0         0.0         0.0         0.0         0.0         0.0         0.0         3.1         0.0         14.        0.94         0.0         0.0         0.0         0.0         0.0         0.0         0.0         0.0         0.0         0.0         0.0         0.0         0.0         53.    
   253  THR       1.8         9.4         9.5         2.4         1.5         0.0         0.0         0.0         8.8         12.         0.0         0.0         2.4         1.8         0.0         0.0         0.0         0.0         0.0         0.0         0.0         0.0         7.8         0.0         18.         11.         0.0         0.0         0.0         0.0         0.0         0.0         0.0         0.0         0.0         0.0         0.0         0.0         0.0         87.    
   254  SER       1.7         7.2         20.         2.1        0.80         0.0         0.0         0.0         4.3         6.4         0.0         0.0         2.3         37.         0.0         0.0         0.0         0.0         0.0         0.0         0.0         0.0         3.9         0.0         21.         0.0         0.0         0.0         0.0         0.0         0.0         0.0         0.0         0.0         0.0         0.0         0.0         0.0         0.0        0.11E+03
   255  LEU       2.7         9.7         4.4         6.3         0.0         0.0         0.0         0.0         6.4         8.4         0.0         0.0         1.2         3.0        0.87E-01     0.0         0.0         0.0         0.0         0.0         0.0         0.0         8.8         0.0         44.         7.3         0.0         0.0         0.0         0.0         0.0         0.0         0.0         0.0         0.0         0.0         0.0         0.0         0.0        0.10E+03
   256  SER       1.8         8.2         17.         1.3        0.58         0.0         0.0         0.0         3.2         6.3         0.0         0.0         1.9        0.41         0.0         0.0         0.0         0.0         0.0         0.0         0.0         0.0         6.7         0.0         61.         1.6         0.0         0.0         0.0         0.0         0.0         0.0         0.0         0.0         0.0         0.0         0.0         0.0         0.0        0.11E+03
   257  GLU       2.3         19.         15.         9.3         1.1         0.0         0.0         0.0         9.8         18.         0.0         0.0         3.8         42.         3.5         4.1         0.0         0.0         0.0         0.0         0.0         0.0         7.4         0.0         37.         16.         0.0         0.0         0.0         0.0         0.0         0.0         0.0         0.0         0.0         0.0         0.0         0.0         0.0        0.19E+03
   258  ARG       1.3         11.         5.5         1.4        0.47         0.0         0.0         0.0         5.1         6.5         0.0         0.0         3.4         2.6        0.70E-01     2.6         43.         0.0         0.0         0.0         0.0         0.0         7.7         0.0         13.        0.39         0.0         0.0         0.0         0.0         0.0         0.0         0.0         0.0         0.0         0.0         0.0         0.0         0.0        0.10E+03
   259  GLN       1.3         12.         5.8         2.9        0.85         0.0         0.0         0.0         5.0         6.1         0.0         0.0         1.2         5.9         30.         3.8         0.0         0.0         0.0         0.0         0.0         0.0         7.6         0.0         3.7         6.3         0.0         0.0         0.0         0.0         0.0         0.0         0.0         0.0         0.0         0.0         0.0         0.0         0.0         93.    
   260  ILE       2.6         13.         4.2         4.0         2.4         0.0         0.0         0.0         7.1         11.         0.0         0.0         1.2         53.         7.4         0.0         0.0         0.0         0.0         0.0         0.0         0.0         4.8         0.0         4.8         3.1         0.0         0.0         0.0         0.0         0.0         0.0         0.0         0.0         0.0         0.0         0.0         0.0         0.0        0.12E+03
   261  THR      0.93         4.0         5.2         3.2        0.72         0.0         0.0         0.0         5.4         6.7         0.0         0.0         1.9         66.         0.0         0.0         0.0         0.0         0.0         0.0         0.0         0.0         8.3         0.0         6.1         6.7         0.0         0.0         0.0         0.0         0.0         0.0         0.0         0.0         0.0         0.0         0.0         0.0         0.0        0.11E+03
   262  ILE      0.96         4.7         5.1         1.8         0.0         0.0         0.0         0.0         4.1         5.1         0.0         0.0         3.5         1.6         50.         0.0         0.0         0.0         0.0         0.0         0.0         0.0         5.2         0.0         4.8         6.0         0.0         0.0         0.0         0.0         0.0         0.0         0.0         0.0         0.0         0.0         0.0         0.0         0.0         93.    
   263  TRP       3.8         14.         5.1         3.7         1.4         0.0         0.0         0.0         11.         7.7         0.0         0.0         2.7         4.9         3.5         0.0         0.0         0.0         0.0         0.0         0.0         0.0         3.7         0.0         2.1         27.         0.0         0.0         0.0         0.0         0.0         0.0         0.0         0.0         0.0         0.0         0.0         0.0         0.0         91.    
   264  PHE       1.2         9.4         6.1         4.2        0.22         0.0         0.0         0.0         6.5         8.5         0.0         0.0         1.2         3.7         5.6         0.0         0.0         0.0         0.0         0.0         0.0         0.0         3.8         0.0         2.2         22.         0.0         0.0         0.0         0.0         0.0         0.0         0.0         0.0         0.0         0.0         0.0         0.0         0.0         75.    
   265  GLN      0.93         4.8         4.6        0.93         0.0         0.0         0.0         0.0         4.4         4.1         0.0         0.0         1.4         40.        0.26        0.78         0.0         0.0         0.0         0.0         0.0         0.0         4.7         0.0         3.2         1.9         0.0         0.0         0.0         0.0         0.0         0.0         0.0         0.0         0.0         0.0         0.0         0.0         0.0         72.    
   266  ASN       1.1         6.0         5.6        0.93        0.61         0.0         0.0         0.0         9.2         5.9         0.0         0.0         1.2         28.         17.         0.0         0.0         0.0         0.0         0.0         0.0         0.0         8.6         0.0         3.2         8.4         0.0         0.0         0.0         0.0         0.0         0.0         0.0         0.0         0.0         0.0         0.0         0.0         0.0         96.    
   267  ARG       2.3         5.2         5.4        0.88        0.97         0.0         0.0         0.0         9.8         11.         0.0         0.0         1.0         33.         35.         39.         29.         0.0         0.0         0.0         0.0         0.0         11.         0.0         3.7         16.         0.0         0.0         0.0         0.0         0.0         0.0         0.0         0.0         0.0         0.0         0.0         0.0         0.0        0.20E+03
   268  ARG       1.7         7.2         5.6         2.5        0.20         0.0         0.0         0.0         7.8         8.2         0.0         0.0         1.4         37.         32.         35.         43.         0.0         0.0         0.0         0.0         0.0         11.         0.0         5.1         15.         0.0         0.0         0.0         0.0         0.0         0.0         0.0         0.0         0.0         0.0         0.0         0.0         0.0        0.21E+03
   269  VAL       2.1         7.0         5.3         4.0        0.72         0.0         0.0         0.0         7.3         7.6         0.0         0.0         2.7         62.         0.0         0.0         0.0         0.0         0.0         0.0         0.0         0.0         18.         0.0         6.4         6.8         0.0         0.0         0.0         0.0         0.0         0.0         0.0         0.0         0.0         0.0         0.0         0.0         0.0        0.13E+03
   270  LYS       1.5         18.         5.2         2.1        0.32         0.0         0.0         0.0         21.         8.8         0.0         0.0         5.1        0.36         1.1        0.72         26.         0.0         0.0         0.0         0.0         0.0         13.         0.0         8.9         7.3         0.0         0.0         0.0         0.0         0.0         0.0         0.0         0.0         0.0         0.0         0.0         0.0         0.0        0.12E+03
   271  GLU       2.8         15.         4.3         3.5        0.80         0.0         0.0         0.0         12.         12.         0.0         0.0         7.2         46.         8.2        0.38         0.0         0.0         0.0         0.0         0.0         0.0         22.         0.0         6.9         17.         0.0         0.0         0.0         0.0         0.0         0.0         0.0         0.0         0.0         0.0         0.0         0.0         0.0        0.16E+03
   272  LYS       1.5         14.         6.0         3.9        0.69         0.0         0.0         0.0         10.         9.2         0.0         0.0         6.1         33.         42.         4.5         7.4         0.0         0.0         0.0         0.0         0.0         20.         0.0         8.4         2.8         0.0         0.0         0.0         0.0         0.0         0.0         0.0         0.0         0.0         0.0         0.0         0.0         0.0        0.17E+03
   273  LYS       2.4         15.         5.6         4.7        0.20         0.0         0.0         0.0         9.3         11.         0.0         0.0         6.5         28.         32.         26.         24.         0.0         0.0         0.0         0.0         0.0         9.5         0.0         4.5         1.3         0.0         0.0         0.0         0.0         0.0         0.0         0.0         0.0         0.0         0.0         0.0         0.0         0.0        0.18E+03
   274  VAL       1.2         17.         8.8         3.4        0.27         0.0         0.0         0.0         9.2         13.         0.0         0.0         8.7         2.1         0.0         0.0         0.0         0.0         0.0         0.0         0.0         0.0         8.4         0.0         7.4         0.0         0.0         0.0         0.0         0.0         0.0         0.0         0.0         0.0         0.0         0.0         0.0         0.0         0.0         79.    
   275  LEU       1.0         12.         18.         5.8        0.69E-01     0.0         0.0         0.0         10.         14.         0.0         0.0         5.0        0.30         1.1         0.0         0.0         0.0         0.0         0.0         0.0         0.0         1.7         0.0         9.1         0.0         0.0         0.0         0.0         0.0         0.0         0.0         0.0         0.0         0.0         0.0         0.0         0.0         0.0         79.    
   276  ALA       1.3         4.3         4.7        0.74         0.0         0.0         0.0         0.0         9.0         13.         0.0         0.0         3.0         0.0         0.0         0.0         0.0         0.0         0.0         0.0         0.0         0.0         3.4         0.0         9.8         0.0         0.0         0.0         0.0         0.0         0.0         0.0         0.0         0.0         0.0         0.0         0.0         0.0         0.0         49.    
   277  LYS       1.5         11.         3.7         2.4         0.0         0.0         0.0         0.0         12.         13.         0.0         0.0         6.6        0.53E-01     1.3         1.0        0.23E-01     0.0         0.0         0.0         0.0         0.0         1.8         0.0         8.7         1.8         0.0         0.0         0.0         0.0         0.0         0.0         0.0         0.0         0.0         0.0         0.0         0.0         0.0         66.    
   278  VAL       1.0         11.         4.0         1.9        0.76E-01     0.0         0.0         0.0         7.6         12.         0.0         0.0         7.0        0.10         0.0         0.0         0.0         0.0         0.0         0.0         0.0         0.0         2.1         0.0         8.6         0.0         0.0         0.0         0.0         0.0         0.0         0.0         0.0         0.0         0.0         0.0         0.0         0.0         0.0         56.    
   279  LYS      0.55         8.4         6.7         1.4        0.46         0.0         0.0         0.0         7.2         12.         0.0         0.0         3.9         33.        0.30        0.51E-01    0.36E-01     0.0         0.0         0.0         0.0         0.0         1.5         0.0         39.         1.1         0.0         0.0         0.0         0.0         0.0         0.0         0.0         0.0         0.0         0.0         0.0         0.0         0.0        0.12E+03
   280  ASN       1.3         7.8         10.         1.5        0.94         0.0         0.0         0.0         0.0         0.0         0.0         0.0         4.2         42.        0.63         0.0         0.0         0.0         0.0         0.0         0.0         0.0         0.0         0.0        0.18E+03     0.0         0.0         0.0         0.0         0.0         0.0         0.0         0.0         0.0         0.0         0.0         0.0         0.0         0.0        0.24E+03
   281  SER      0.47         8.0         7.3         1.5        0.44         0.0         0.0         0.0         0.0         0.0         0.0         0.0         5.1         42.         0.0         0.0         0.0         0.0         0.0         0.0         0.0         0.0         0.0         0.0         34.         0.0         0.0         0.0         0.0         0.0         0.0         0.0         0.0         0.0         0.0         0.0         0.0         0.0         0.0         98.    
   282  ALA      0.66         6.8         18.         1.6        0.42         0.0         0.0         0.0         6.6         11.         0.0         0.0         2.8         0.0         0.0         0.0         0.0         0.0         0.0         0.0         0.0         0.0         1.9         0.0         28.         1.8         0.0         0.0         0.0         0.0         0.0         0.0         0.0         0.0         0.0         0.0         0.0         0.0         0.0         79.    
   283  THR      0.44         7.0         8.9         2.1         0.0         0.0         0.0         0.0         6.6         8.1         0.0         0.0        0.82        0.36         0.0         0.0         0.0         0.0         0.0         0.0         0.0         0.0         2.1         0.0        0.13E+03     1.1         0.0         0.0         0.0         0.0         0.0         0.0         0.0         0.0         0.0         0.0         0.0         0.0         0.0        0.16E+03
   284  PRO      0.79         24.         8.6         1.3         0.0         0.0         0.0         0.0         4.1         7.6         0.0         0.0        0.70E-01     6.5         3.8        0.89         0.0         0.0         0.0         0.0         0.0         0.0         1.9         0.0         21.         0.0         0.0         0.0         0.0         0.0         0.0         0.0         0.0         0.0         0.0         0.0         0.0         0.0         0.0         80.    
