# Supplementary material for: Computational Modeling of complete HOXB13 protein for predicting the functional effect of SNPs and the associated role in hereditary prostate cancer
Source: Sci Rep. 2017 Mar 8;7:43830. doi: 10.1038/srep43830 (PMC5363706; doi:10.1038/srep43830)
Supplement: Supplementary Dataset [file srep43830-s1.zip › SR Supplementary Data Files Complete/HOXB13 Modeller/HOXB13 Modeller/hoxb13.V99990017]

# Heavy relative violation of each residue is written to: hoxb13.V99990017
# The profile is NOT normalized by the number of restraints.
# The profiles are smoothed over a window of residues:    1
# The sum of all numbers in the file:   53993.9609
#COLUMNS S S  N N N N N N N N N N N N N N N N N N N N N N N N N N N N N N N N N N N N N N N N 
# RESID  RES            1           2           3           4           5           6           7           8           9          10          11          12          13          14          15          16          17          18          19          20          21          22          23          24          25          26          27          28          29          30          31          32          33          34          35          36          37          38          39     TOTAL

     1  MET       1.4         5.0         3.9        0.33        0.18         0.0         0.0         0.0         26.         24.         0.0         0.0        0.68         34.         34.         30.         0.0         0.0         0.0         0.0         0.0         0.0         0.0         0.0         28.         0.0         0.0         0.0         0.0         0.0         0.0         0.0         0.0         0.0         0.0         0.0         0.0         0.0         0.0        0.19E+03
     2  GLU       2.4         8.3         10.         1.3        0.24         0.0         0.0         0.0         0.0         0.0         0.0         0.0         1.4         39.        0.25         24.         0.0         0.0         0.0         0.0         0.0         0.0         0.0         0.0        0.17E+03     0.0         0.0         0.0         0.0         0.0         0.0         0.0         0.0         0.0         0.0         0.0         0.0         0.0         0.0        0.26E+03
     3  PRO       2.4         29.         6.4        0.92        0.63E-01     0.0         0.0         0.0         0.0         0.0         0.0         0.0        0.86         5.9         3.3         1.1         0.0         0.0         0.0         0.0         0.0         0.0         0.0         0.0         56.         0.0         0.0         0.0         0.0         0.0         0.0         0.0         0.0         0.0         0.0         0.0         0.0         0.0         0.0        0.11E+03
     4  GLY       1.7         4.8         1.3        0.95E-01     0.0         0.0         0.0         0.0         0.0         0.0         0.0         0.0        0.67         0.0         0.0         0.0         0.0         0.0         0.0         0.0         0.0         0.0         0.0         0.0        0.14E+03     0.0         0.0         0.0         0.0         0.0         0.0         0.0         0.0         0.0         0.0         0.0         0.0         0.0         0.0        0.15E+03
     5  ASN       2.0         4.6         8.3        0.99        0.12         0.0         0.0         0.0         0.0         0.0         0.0         0.0        0.75         33.         9.8         0.0         0.0         0.0         0.0         0.0         0.0         0.0         0.0         0.0        0.20E+03     0.0         0.0         0.0         0.0         0.0         0.0         0.0         0.0         0.0         0.0         0.0         0.0         0.0         0.0        0.26E+03
     6  TYR       1.8         8.9         12.         1.8        0.12         0.0         0.0         0.0         0.0         0.0         0.0         0.0        0.72         53.        0.55         0.0         0.0         0.0         0.0         0.0         0.0         0.0         0.0         0.0        0.25E+03     0.0         0.0         0.0         0.0         0.0         0.0         0.0         0.0         0.0         0.0         0.0         0.0         0.0         0.0        0.33E+03
     7  ALA       1.0         2.6         9.8         1.1         0.0         0.0         0.0         0.0         0.0         0.0         0.0         0.0        0.49         0.0         0.0         0.0         0.0         0.0         0.0         0.0         0.0         0.0         0.0         0.0        0.26E+03     0.0         0.0         0.0         0.0         0.0         0.0         0.0         0.0         0.0         0.0         0.0         0.0         0.0         0.0        0.28E+03
     8  THR      0.92         2.9         10.         1.4         0.0         0.0         0.0         0.0         0.0         0.0         0.0         0.0        0.44         65.         0.0         0.0         0.0         0.0         0.0         0.0         0.0         0.0         0.0         0.0        0.23E+03     0.0         0.0         0.0         0.0         0.0         0.0         0.0         0.0         0.0         0.0         0.0         0.0         0.0         0.0        0.31E+03
     9  LEU       1.6         9.0         9.5         5.1        0.37         0.0         0.0         0.0         0.0         0.0         0.0         0.0        0.90         44.         35.         0.0         0.0         0.0         0.0         0.0         0.0         0.0         0.0         0.0        0.22E+03     0.0         0.0         0.0         0.0         0.0         0.0         0.0         0.0         0.0         0.0         0.0         0.0         0.0         0.0        0.33E+03
    10  ASP      0.97         4.4         9.0        0.91        0.32         0.0         0.0         0.0         0.0         0.0         0.0         0.0         1.3         40.         2.0         0.0         0.0         0.0         0.0         0.0         0.0         0.0         0.0         0.0        0.15E+03     0.0         0.0         0.0         0.0         0.0         0.0         0.0         0.0         0.0         0.0         0.0         0.0         0.0         0.0        0.21E+03
    11  GLY      0.24         1.3         1.7        0.11        0.53E-01     0.0         0.0         0.0         0.0         0.0         0.0         0.0         1.3         0.0         0.0         0.0         0.0         0.0         0.0         0.0         0.0         0.0         0.0         0.0        0.10E+03     0.0         0.0         0.0         0.0         0.0         0.0         0.0         0.0         0.0         0.0         0.0         0.0         0.0         0.0        0.10E+03
    12  ALA      0.19         1.3         11.        0.79         0.0         0.0         0.0         0.0         0.0         0.0         0.0         0.0         1.2         0.0         0.0         0.0         0.0         0.0         0.0         0.0         0.0         0.0         0.0         0.0        0.24E+03     0.0         0.0         0.0         0.0         0.0         0.0         0.0         0.0         0.0         0.0         0.0         0.0         0.0         0.0        0.25E+03
    13  LYS      0.28         2.4         10.         1.0         0.0         0.0         0.0         0.0         0.0         0.0         0.0         0.0        0.99         35.         37.        0.56        0.11E-01     0.0         0.0         0.0         0.0         0.0         0.0         0.0        0.18E+03     0.0         0.0         0.0         0.0         0.0         0.0         0.0         0.0         0.0         0.0         0.0         0.0         0.0         0.0        0.27E+03
    14  ASP      0.27         2.6         10.         1.4        0.53E-01     0.0         0.0         0.0         0.0         0.0         0.0         0.0         1.2         39.         1.5         0.0         0.0         0.0         0.0         0.0         0.0         0.0         0.0         0.0        0.14E+03     0.0         0.0         0.0         0.0         0.0         0.0         0.0         0.0         0.0         0.0         0.0         0.0         0.0         0.0        0.19E+03
    15  ILE      0.56         3.2         11.         4.3        0.34         0.0         0.0         0.0         0.0         0.0         0.0         0.0         1.2         48.        0.63         0.0         0.0         0.0         0.0         0.0         0.0         0.0         0.0         0.0         49.         0.0         0.0         0.0         0.0         0.0         0.0         0.0         0.0         0.0         0.0         0.0         0.0         0.0         0.0        0.12E+03
    16  GLU      0.20         1.9         8.8         1.4         0.0         0.0         0.0         0.0         0.0         0.0         0.0         0.0        0.69        0.11        0.26         24.         0.0         0.0         0.0         0.0         0.0         0.0         0.0         0.0        0.18E+03     0.0         0.0         0.0         0.0         0.0         0.0         0.0         0.0         0.0         0.0         0.0         0.0         0.0         0.0        0.22E+03
    17  GLY      0.49E-01    0.49        0.38        0.21         0.0         0.0         0.0         0.0         0.0         0.0         0.0         0.0        0.84         0.0         0.0         0.0         0.0         0.0         0.0         0.0         0.0         0.0         0.0         0.0        0.13E+03     0.0         0.0         0.0         0.0         0.0         0.0         0.0         0.0         0.0         0.0         0.0         0.0         0.0         0.0        0.13E+03
    18  LEU      0.36         6.1         7.8         4.2         0.0         0.0         0.0         0.0         0.0         0.0         0.0         0.0        0.60        0.45         37.         0.0         0.0         0.0         0.0         0.0         0.0         0.0         0.0         0.0        0.18E+03     0.0         0.0         0.0         0.0         0.0         0.0         0.0         0.0         0.0         0.0         0.0         0.0         0.0         0.0        0.24E+03
    19  LEU      0.39         6.7         6.4         4.4         0.0         0.0         0.0         0.0         0.0         0.0         0.0         0.0         1.2         46.         38.         0.0         0.0         0.0         0.0         0.0         0.0         0.0         0.0         0.0        0.19E+03     0.0         0.0         0.0         0.0         0.0         0.0         0.0         0.0         0.0         0.0         0.0         0.0         0.0         0.0        0.30E+03
    20  GLY      0.26         3.4        0.25E-02    0.24         0.0         0.0         0.0         0.0         0.0         0.0         0.0         0.0         1.4         0.0         0.0         0.0         0.0         0.0         0.0         0.0         0.0         0.0         0.0         0.0        0.17E+03     0.0         0.0         0.0         0.0         0.0         0.0         0.0         0.0         0.0         0.0         0.0         0.0         0.0         0.0        0.17E+03
    21  ALA      0.24         3.0         6.2         1.3         0.0         0.0         0.0         0.0         0.0         0.0         0.0         0.0        0.46         0.0         0.0         0.0         0.0         0.0         0.0         0.0         0.0         0.0         0.0         0.0        0.21E+03     0.0         0.0         0.0         0.0         0.0         0.0         0.0         0.0         0.0         0.0         0.0         0.0         0.0         0.0        0.22E+03
    22  GLY      0.21        0.68         0.0        0.27         0.0         0.0         0.0         0.0         0.0         0.0         0.0         0.0        0.10         0.0         0.0         0.0         0.0         0.0         0.0         0.0         0.0         0.0         0.0         0.0        0.12E+03     0.0         0.0         0.0         0.0         0.0         0.0         0.0         0.0         0.0         0.0         0.0         0.0         0.0         0.0        0.12E+03
    23  GLY      0.40         2.2         0.0        0.56E-01     0.0         0.0         0.0         0.0         0.0         0.0         0.0         0.0        0.39         0.0         0.0         0.0         0.0         0.0         0.0         0.0         0.0         0.0         0.0         0.0        0.14E+03     0.0         0.0         0.0         0.0         0.0         0.0         0.0         0.0         0.0         0.0         0.0         0.0         0.0         0.0        0.14E+03
    24  GLY      0.51         2.2        0.93        0.65E-01     0.0         0.0         0.0         0.0         0.0         0.0         0.0         0.0        0.72         0.0         0.0         0.0         0.0         0.0         0.0         0.0         0.0         0.0         0.0         0.0        0.14E+03     0.0         0.0         0.0         0.0         0.0         0.0         0.0         0.0         0.0         0.0         0.0         0.0         0.0         0.0        0.15E+03
    25  ARG      0.90         3.5         10.        0.87         0.0         0.0         0.0         0.0         0.0         0.0         0.0         0.0        0.79         2.7         30.        0.19E-01     23.         0.0         0.0         0.0         0.0         0.0         0.0         0.0        0.22E+03     0.0         0.0         0.0         0.0         0.0         0.0         0.0         0.0         0.0         0.0         0.0         0.0         0.0         0.0        0.29E+03
    26  ASN       1.1         2.3         11.         1.4         0.0         0.0         0.0         0.0         0.0         0.0         0.0         0.0        0.76        0.28         15.         0.0         0.0         0.0         0.0         0.0         0.0         0.0         0.0         0.0        0.22E+03     0.0         0.0         0.0         0.0         0.0         0.0         0.0         0.0         0.0         0.0         0.0         0.0         0.0         0.0        0.25E+03
    27  LEU       1.6         8.3         9.0         4.2         0.0         0.0         0.0         0.0         0.0         0.0         0.0         0.0        0.57        0.33        0.35E-01     0.0         0.0         0.0         0.0         0.0         0.0         0.0         0.0         0.0        0.20E+03     0.0         0.0         0.0         0.0         0.0         0.0         0.0         0.0         0.0         0.0         0.0         0.0         0.0         0.0        0.22E+03
    28  VAL       1.4         7.8         9.3         2.5        0.16         0.0         0.0         0.0         0.0         0.0         0.0         0.0        0.50         1.8         0.0         0.0         0.0         0.0         0.0         0.0         0.0         0.0         0.0         0.0         31.         0.0         0.0         0.0         0.0         0.0         0.0         0.0         0.0         0.0         0.0         0.0         0.0         0.0         0.0         55.    
    29  ALA       1.4         12.         5.6        0.98        0.30         0.0         0.0         0.0         0.0         0.0         0.0         0.0         4.5         0.0         0.0         0.0         0.0         0.0         0.0         0.0         0.0         0.0         0.0         0.0         31.         0.0         0.0         0.0         0.0         0.0         0.0         0.0         0.0         0.0         0.0         0.0         0.0         0.0         0.0         56.    
    30  HIS       2.8         15.         8.7         1.8        0.50         0.0         0.0         0.0         0.0         0.0         0.0         0.0         5.5         47.        0.41E-01     0.0         0.0         0.0         0.0         0.0         0.0         0.0         0.0         0.0        0.16E+03     0.0         0.0         0.0         0.0         0.0         0.0         0.0         0.0         0.0         0.0         0.0         0.0         0.0         0.0        0.24E+03
    31  SER       1.5         5.1         11.         1.3         0.0         0.0         0.0         0.0         0.0         0.0         0.0         0.0         1.3         42.         0.0         0.0         0.0         0.0         0.0         0.0         0.0         0.0         0.0         0.0         97.         0.0         0.0         0.0         0.0         0.0         0.0         0.0         0.0         0.0         0.0         0.0         0.0         0.0         0.0        0.16E+03
    32  PRO       1.8         26.         7.2        0.85        0.17E-01     0.0         0.0         0.0         0.0         0.0         0.0         0.0         1.5         23.         35.         33.         0.0         0.0         0.0         0.0         0.0         0.0         0.0         0.0         52.         0.0         0.0         0.0         0.0         0.0         0.0         0.0         0.0         0.0         0.0         0.0         0.0         0.0         0.0        0.18E+03
    33  LEU       2.1         9.7         12.         4.1        0.17E-01     0.0         0.0         0.0         0.0         0.0         0.0         0.0         1.5        0.22         37.         0.0         0.0         0.0         0.0         0.0         0.0         0.0         0.0         0.0        0.22E+03     0.0         0.0         0.0         0.0         0.0         0.0         0.0         0.0         0.0         0.0         0.0         0.0         0.0         0.0        0.29E+03
    34  THR       2.5         6.9         12.         1.5        0.15         0.0         0.0         0.0         0.0         0.0         0.0         0.0         1.2        0.86         0.0         0.0         0.0         0.0         0.0         0.0         0.0         0.0         0.0         0.0        0.21E+03     0.0         0.0         0.0         0.0         0.0         0.0         0.0         0.0         0.0         0.0         0.0         0.0         0.0         0.0        0.23E+03
    35  SER       1.6         5.6         9.3         1.9        0.52         0.0         0.0         0.0         16.         36.         0.0         0.0         1.8        0.34         0.0         0.0         0.0         0.0         0.0         0.0         0.0         0.0         8.7         0.0         37.         0.0         0.0         0.0         0.0         0.0         0.0         0.0         0.0         0.0         0.0         0.0         0.0         0.0         0.0        0.12E+03
    36  HIS       2.0         14.         5.6         4.0        0.90         0.0         0.0         0.0         19.         24.         0.0         0.0         4.5        0.67         19.         0.0         0.0         0.0         0.0         0.0         0.0         0.0         8.7         0.0         6.1         0.0         0.0         0.0         0.0         0.0         0.0         0.0         0.0         0.0         0.0         0.0         0.0         0.0         0.0        0.11E+03
    37  PRO       1.7         31.         6.5         2.5         1.2         0.0         0.0         0.0         0.0         0.0         0.0         0.0         5.9         2.5         1.2         1.9         0.0         0.0         0.0         0.0         0.0         0.0         0.0         0.0         38.         0.0         0.0         0.0         0.0         0.0         0.0         0.0         0.0         0.0         0.0         0.0         0.0         0.0         0.0         92.    
    38  ALA      0.56         5.9         14.        0.27        0.16         0.0         0.0         0.0         0.0         0.0         0.0         0.0         2.7         0.0         0.0         0.0         0.0         0.0         0.0         0.0         0.0         0.0         0.0         0.0        0.17E+03     0.0         0.0         0.0         0.0         0.0         0.0         0.0         0.0         0.0         0.0         0.0         0.0         0.0         0.0        0.20E+03
    39  ALA       1.1         8.9         16.        0.44        0.44         0.0         0.0         0.0         0.0         0.0         0.0         0.0        0.88         0.0         0.0         0.0         0.0         0.0         0.0         0.0         0.0         0.0         0.0         0.0        0.28E+03     0.0         0.0         0.0         0.0         0.0         0.0         0.0         0.0         0.0         0.0         0.0         0.0         0.0         0.0        0.31E+03
    40  PRO       1.4         28.         9.5         3.1        0.28         0.0         0.0         0.0         0.0         0.0         0.0         0.0        0.35         1.0        0.77         6.3         0.0         0.0         0.0         0.0         0.0         0.0         0.0         0.0         77.         0.0         0.0         0.0         0.0         0.0         0.0         0.0         0.0         0.0         0.0         0.0         0.0         0.0         0.0        0.13E+03
    41  THR       1.0         6.9         8.9        0.72        0.42         0.0         0.0         0.0         0.0         0.0         0.0         0.0        0.86         70.         0.0         0.0         0.0         0.0         0.0         0.0         0.0         0.0         0.0         0.0        0.18E+03     0.0         0.0         0.0         0.0         0.0         0.0         0.0         0.0         0.0         0.0         0.0         0.0         0.0         0.0        0.27E+03
    42  LEU       1.9         9.1         3.3         5.1        0.33         0.0         0.0         0.0         0.0         0.0         0.0         0.0        0.81         39.         3.5         0.0         0.0         0.0         0.0         0.0         0.0         0.0         0.0         0.0        0.13E+03     0.0         0.0         0.0         0.0         0.0         0.0         0.0         0.0         0.0         0.0         0.0         0.0         0.0         0.0        0.19E+03
    43  MET       1.4         13.         7.7         1.1         1.1         0.0         0.0         0.0         18.         35.         0.0         0.0         3.6         39.         29.         21.         0.0         0.0         0.0         0.0         0.0         0.0         0.0         0.0         24.         2.2         0.0         0.0         0.0         0.0         0.0         0.0         0.0         0.0         0.0         0.0         0.0         0.0         0.0        0.20E+03
    44  PRO       1.2         33.         11.        0.84        0.75         0.0         0.0         0.0         0.0         0.0         0.0         0.0         5.2         1.4         1.3         3.8         0.0         0.0         0.0         0.0         0.0         0.0         0.0         0.0         54.         0.0         0.0         0.0         0.0         0.0         0.0         0.0         0.0         0.0         0.0         0.0         0.0         0.0         0.0        0.11E+03
    45  ALA      0.82         3.5         14.         2.2        0.68         0.0         0.0         0.0         0.0         0.0         0.0         0.0         2.7         0.0         0.0         0.0         0.0         0.0         0.0         0.0         0.0         0.0         0.0         0.0        0.25E+03     0.0         0.0         0.0         0.0         0.0         0.0         0.0         0.0         0.0         0.0         0.0         0.0         0.0         0.0        0.28E+03
    46  VAL      0.58         3.4         2.2         2.3        0.48         0.0         0.0         0.0         0.0         0.0         0.0         0.0         1.2         58.         0.0         0.0         0.0         0.0         0.0         0.0         0.0         0.0         0.0         0.0         82.         0.0         0.0         0.0         0.0         0.0         0.0         0.0         0.0         0.0         0.0         0.0         0.0         0.0         0.0        0.15E+03
    47  ASN       1.2         6.1         8.4         1.8         1.3         0.0         0.0         0.0         0.0         0.0         0.0         0.0         3.6         31.         3.1         0.0         0.0         0.0         0.0         0.0         0.0         0.0         0.0         0.0        0.15E+03     0.0         0.0         0.0         0.0         0.0         0.0         0.0         0.0         0.0         0.0         0.0         0.0         0.0         0.0        0.21E+03
    48  TYR       2.1         18.         16.         6.7         1.6         0.0         0.0         0.0         0.0         0.0         0.0         0.0         5.5         1.2         2.5         0.0         0.0         0.0         0.0         0.0         0.0         0.0         0.0         0.0        0.23E+03     0.0         0.0         0.0         0.0         0.0         0.0         0.0         0.0         0.0         0.0         0.0         0.0         0.0         0.0        0.29E+03
    49  ALA       1.2         8.5         7.7         3.0        0.55         0.0         0.0         0.0         0.0         0.0         0.0         0.0         3.5         0.0         0.0         0.0         0.0         0.0         0.0         0.0         0.0         0.0         0.0         0.0        0.21E+03     0.0         0.0         0.0         0.0         0.0         0.0         0.0         0.0         0.0         0.0         0.0         0.0         0.0         0.0        0.23E+03
    50  PRO       1.1         30.         8.6         2.2        0.26         0.0         0.0         0.0         0.0         0.0         0.0         0.0         1.6         7.1         4.1        0.73         0.0         0.0         0.0         0.0         0.0         0.0         0.0         0.0         46.         0.0         0.0         0.0         0.0         0.0         0.0         0.0         0.0         0.0         0.0         0.0         0.0         0.0         0.0        0.10E+03
    51  LEU       1.9         15.         13.         6.8         1.7         0.0         0.0         0.0         24.         35.         0.0         0.0        0.24         57.         5.5         0.0         0.0         0.0         0.0         0.0         0.0         0.0         0.0         0.0         97.         4.6         0.0         0.0         0.0         0.0         0.0         0.0         0.0         0.0         0.0         0.0         0.0         0.0         0.0        0.26E+03
    52  ASP      0.73         9.4         8.6        0.91        0.77         0.0         0.0         0.0         0.0         0.0         0.0         0.0         2.0         3.7         2.4         0.0         0.0         0.0         0.0         0.0         0.0         0.0         0.0         0.0        0.19E+03     0.0         0.0         0.0         0.0         0.0         0.0         0.0         0.0         0.0         0.0         0.0         0.0         0.0         0.0        0.22E+03
    53  LEU       1.1         17.         5.1         4.7        0.97         0.0         0.0         0.0         0.0         0.0         0.0         0.0         3.5        0.36        0.57E-01     0.0         0.0         0.0         0.0         0.0         0.0         0.0         0.0         0.0        0.16E+03     0.0         0.0         0.0         0.0         0.0         0.0         0.0         0.0         0.0         0.0         0.0         0.0         0.0         0.0        0.19E+03
    54  PRO       1.4         30.         7.3         1.9        0.97         0.0         0.0         0.0         0.0         0.0         0.0         0.0         3.2        0.63E-01    0.89         5.0         0.0         0.0         0.0         0.0         0.0         0.0         0.0         0.0         37.         0.0         0.0         0.0         0.0         0.0         0.0         0.0         0.0         0.0         0.0         0.0         0.0         0.0         0.0         87.    
    55  GLY      0.26         4.2        0.29        0.19        0.31E-01     0.0         0.0         0.0         0.0         0.0         0.0         0.0         1.8         0.0         0.0         0.0         0.0         0.0         0.0         0.0         0.0         0.0         0.0         0.0         53.         0.0         0.0         0.0         0.0         0.0         0.0         0.0         0.0         0.0         0.0         0.0         0.0         0.0         0.0         60.    
    56  SER      0.45         2.7         5.4         1.4         0.0         0.0         0.0         0.0         0.0         0.0         0.0         0.0        0.92         42.         0.0         0.0         0.0         0.0         0.0         0.0         0.0         0.0         0.0         0.0        0.12E+03     0.0         0.0         0.0         0.0         0.0         0.0         0.0         0.0         0.0         0.0         0.0         0.0         0.0         0.0        0.17E+03
    57  ALA       1.2         6.6         7.6        0.96        0.55         0.0         0.0         0.0         0.0         0.0         0.0         0.0         2.0         0.0         0.0         0.0         0.0         0.0         0.0         0.0         0.0         0.0         0.0         0.0        0.21E+03     0.0         0.0         0.0         0.0         0.0         0.0         0.0         0.0         0.0         0.0         0.0         0.0         0.0         0.0        0.23E+03
    58  GLU       2.4         23.         5.6         5.9        0.65         0.0         0.0         0.0         24.         45.         0.0         0.0         3.4         36.         33.        0.30         0.0         0.0         0.0         0.0         0.0         0.0         0.0         0.0         60.         2.4         0.0         0.0         0.0         0.0         0.0         0.0         0.0         0.0         0.0         0.0         0.0         0.0         0.0        0.24E+03
    59  PRO       2.4         33.         9.0         3.1        0.73         0.0         0.0         0.0         0.0         0.0         0.0         0.0         4.9         6.6         4.0         1.1         0.0         0.0         0.0         0.0         0.0         0.0         0.0         0.0         79.         0.0         0.0         0.0         0.0         0.0         0.0         0.0         0.0         0.0         0.0         0.0         0.0         0.0         0.0        0.14E+03
    60  PRO       1.8         30.         8.4        0.52        0.36         0.0         0.0         0.0         0.0         0.0         0.0         0.0         5.4         22.         35.         35.         0.0         0.0         0.0         0.0         0.0         0.0         0.0         0.0         54.         0.0         0.0         0.0         0.0         0.0         0.0         0.0         0.0         0.0         0.0         0.0         0.0         0.0         0.0        0.19E+03
    61  LYS      0.95         9.4         9.9        0.82         0.0         0.0         0.0         0.0         0.0         0.0         0.0         0.0         3.7         34.         37.         16.        0.74E-01     0.0         0.0         0.0         0.0         0.0         0.0         0.0        0.19E+03     0.0         0.0         0.0         0.0         0.0         0.0         0.0         0.0         0.0         0.0         0.0         0.0         0.0         0.0        0.30E+03
    62  GLN       1.2         8.1         14.         1.9        0.54         0.0         0.0         0.0         0.0         0.0         0.0         0.0         2.8         43.         32.         9.3         0.0         0.0         0.0         0.0         0.0         0.0         0.0         0.0        0.17E+03     0.0         0.0         0.0         0.0         0.0         0.0         0.0         0.0         0.0         0.0         0.0         0.0         0.0         0.0        0.29E+03
    63  CYS       1.0         6.4         15.         1.2        0.26         0.0         0.0         0.0         0.0         0.0         0.0         0.0         4.5         43.         0.0         0.0         0.0         0.0         0.0         0.0         0.0         0.0         0.0         0.0         62.         0.0         0.0         0.0         0.0         0.0         0.0         0.0         0.0         0.0         0.0         0.0         0.0         0.0         0.0        0.13E+03
    64  HIS       1.8         14.         5.8         2.6        0.73         0.0         0.0         0.0         0.0         0.0         0.0         0.0         3.6         2.4         33.         0.0         0.0         0.0         0.0         0.0         0.0         0.0         0.0         0.0        0.14E+03     0.0         0.0         0.0         0.0         0.0         0.0         0.0         0.0         0.0         0.0         0.0         0.0         0.0         0.0        0.21E+03
    65  PRO       1.5         29.         9.8         4.3         1.3         0.0         0.0         0.0         0.0         0.0         0.0         0.0         1.3        0.67        0.78         5.7         0.0         0.0         0.0         0.0         0.0         0.0         0.0         0.0        0.10E+03     0.0         0.0         0.0         0.0         0.0         0.0         0.0         0.0         0.0         0.0         0.0         0.0         0.0         0.0        0.16E+03
    66  CYS       1.6         11.         8.0         5.1        0.90         0.0         0.0         0.0         0.0         0.0         0.0         0.0         3.5        0.11         0.0         0.0         0.0         0.0         0.0         0.0         0.0         0.0         0.0         0.0         65.         0.0         0.0         0.0         0.0         0.0         0.0         0.0         0.0         0.0         0.0         0.0         0.0         0.0         0.0         95.    
    67  PRO      0.81         29.         4.4         1.8        0.21         0.0         0.0         0.0         0.0         0.0         0.0         0.0         3.7         25.         35.         30.         0.0         0.0         0.0         0.0         0.0         0.0         0.0         0.0         91.         0.0         0.0         0.0         0.0         0.0         0.0         0.0         0.0         0.0         0.0         0.0         0.0         0.0         0.0        0.22E+03
    68  GLY      0.31         2.7         1.3        0.19         0.0         0.0         0.0         0.0         0.0         0.0         0.0         0.0         1.6         0.0         0.0         0.0         0.0         0.0         0.0         0.0         0.0         0.0         0.0         0.0         53.         0.0         0.0         0.0         0.0         0.0         0.0         0.0         0.0         0.0         0.0         0.0         0.0         0.0         0.0         59.    
    69  VAL      0.35         5.1         12.         2.1        0.39E-01     0.0         0.0         0.0         0.0         0.0         0.0         0.0         1.9         54.         0.0         0.0         0.0         0.0         0.0         0.0         0.0         0.0         0.0         0.0         24.         0.0         0.0         0.0         0.0         0.0         0.0         0.0         0.0         0.0         0.0         0.0         0.0         0.0         0.0         99.    
    70  PRO       1.0         28.         5.8         1.1         0.0         0.0         0.0         0.0         0.0         0.0         0.0         0.0         2.5         6.9         3.9        0.81         0.0         0.0         0.0         0.0         0.0         0.0         0.0         0.0        0.10E+03     0.0         0.0         0.0         0.0         0.0         0.0         0.0         0.0         0.0         0.0         0.0         0.0         0.0         0.0        0.15E+03
    71  GLN      0.60         6.3         5.3         2.6        0.14         0.0         0.0         0.0         0.0         0.0         0.0         0.0         2.2         45.         34.         9.2         0.0         0.0         0.0         0.0         0.0         0.0         0.0         0.0        0.18E+03     0.0         0.0         0.0         0.0         0.0         0.0         0.0         0.0         0.0         0.0         0.0         0.0         0.0         0.0        0.28E+03
    72  GLY      0.41         3.4         1.1        0.36         0.0         0.0         0.0         0.0         0.0         0.0         0.0         0.0        0.72         0.0         0.0         0.0         0.0         0.0         0.0         0.0         0.0         0.0         0.0         0.0        0.14E+03     0.0         0.0         0.0         0.0         0.0         0.0         0.0         0.0         0.0         0.0         0.0         0.0         0.0         0.0        0.14E+03
    73  THR      0.50         2.9         9.2         1.4         0.0         0.0         0.0         0.0         0.0         0.0         0.0         0.0        0.52         65.         0.0         0.0         0.0         0.0         0.0         0.0         0.0         0.0         0.0         0.0        0.19E+03     0.0         0.0         0.0         0.0         0.0         0.0         0.0         0.0         0.0         0.0         0.0         0.0         0.0         0.0        0.27E+03
    74  SER      0.46         4.0         8.9         1.4         0.0         0.0         0.0         0.0         0.0         0.0         0.0         0.0        0.88         38.         0.0         0.0         0.0         0.0         0.0         0.0         0.0         0.0         0.0         0.0        0.14E+03     0.0         0.0         0.0         0.0         0.0         0.0         0.0         0.0         0.0         0.0         0.0         0.0         0.0         0.0        0.19E+03
    75  PRO      0.49         25.         5.8        0.77         0.0         0.0         0.0         0.0         0.0         0.0         0.0         0.0        0.74         24.         35.         32.         0.0         0.0         0.0         0.0         0.0         0.0         0.0         0.0         52.         0.0         0.0         0.0         0.0         0.0         0.0         0.0         0.0         0.0         0.0         0.0         0.0         0.0         0.0        0.18E+03
    76  ALA      0.40         4.5         8.9         1.4         0.0         0.0         0.0         0.0         0.0         0.0         0.0         0.0        0.55         0.0         0.0         0.0         0.0         0.0         0.0         0.0         0.0         0.0         0.0         0.0        0.17E+03     0.0         0.0         0.0         0.0         0.0         0.0         0.0         0.0         0.0         0.0         0.0         0.0         0.0         0.0        0.19E+03
    77  PRO      0.53         25.         6.1        0.86         0.0         0.0         0.0         0.0         0.0         0.0         0.0         0.0         1.1         24.         35.         32.         0.0         0.0         0.0         0.0         0.0         0.0         0.0         0.0         35.         0.0         0.0         0.0         0.0         0.0         0.0         0.0         0.0         0.0         0.0         0.0         0.0         0.0         0.0        0.16E+03
    78  VAL      0.45         5.3         9.1         1.8         0.0         0.0         0.0         0.0         0.0         0.0         0.0         0.0        0.88        0.22         0.0         0.0         0.0         0.0         0.0         0.0         0.0         0.0         0.0         0.0         4.3         0.0         0.0         0.0         0.0         0.0         0.0         0.0         0.0         0.0         0.0         0.0         0.0         0.0         0.0         22.    
    79  PRO       1.1         28.         7.6         1.5         0.0         0.0         0.0         0.0         0.0         0.0         0.0         0.0        0.71         6.8         3.9        0.83         0.0         0.0         0.0         0.0         0.0         0.0         0.0         0.0         39.         0.0         0.0         0.0         0.0         0.0         0.0         0.0         0.0         0.0         0.0         0.0         0.0         0.0         0.0         89.    
    80  TYR      0.87         7.5         10.         1.1         0.0         0.0         0.0         0.0         0.0         0.0         0.0         0.0        0.95         49.        0.24         0.0         0.0         0.0         0.0         0.0         0.0         0.0         0.0         0.0        0.21E+03     0.0         0.0         0.0         0.0         0.0         0.0         0.0         0.0         0.0         0.0         0.0         0.0         0.0         0.0        0.28E+03
    81  GLY      0.59         1.6         1.2        0.21         0.0         0.0         0.0         0.0         0.0         0.0         0.0         0.0        0.52         0.0         0.0         0.0         0.0         0.0         0.0         0.0         0.0         0.0         0.0         0.0        0.15E+03     0.0         0.0         0.0         0.0         0.0         0.0         0.0         0.0         0.0         0.0         0.0         0.0         0.0         0.0        0.15E+03
    82  TYR      0.96         5.7         12.         1.7         0.0         0.0         0.0         0.0         0.0         0.0         0.0         0.0        0.47         49.        0.41         0.0         0.0         0.0         0.0         0.0         0.0         0.0         0.0         0.0        0.24E+03     0.0         0.0         0.0         0.0         0.0         0.0         0.0         0.0         0.0         0.0         0.0         0.0         0.0         0.0        0.31E+03
    83  PHE       1.1         5.8         11.         1.4        0.81E-01     0.0         0.0         0.0         0.0         0.0         0.0         0.0        0.84         45.        0.36         0.0         0.0         0.0         0.0         0.0         0.0         0.0         0.0         0.0        0.22E+03     0.0         0.0         0.0         0.0         0.0         0.0         0.0         0.0         0.0         0.0         0.0         0.0         0.0         0.0        0.29E+03
    84  GLY      0.72         1.1         0.0        0.25        0.81E-01     0.0         0.0         0.0         0.0         0.0         0.0         0.0        0.99         0.0         0.0         0.0         0.0         0.0         0.0         0.0         0.0         0.0         0.0         0.0        0.12E+03     0.0         0.0         0.0         0.0         0.0         0.0         0.0         0.0         0.0         0.0         0.0         0.0         0.0         0.0        0.12E+03
    85  GLY      0.71         1.1         0.0        0.39E-01     0.0         0.0         0.0         0.0         0.0         0.0         0.0         0.0        0.88         0.0         0.0         0.0         0.0         0.0         0.0         0.0         0.0         0.0         0.0         0.0         97.         0.0         0.0         0.0         0.0         0.0         0.0         0.0         0.0         0.0         0.0         0.0         0.0         0.0         0.0        0.10E+03
    86  GLY      0.73         1.2         1.2        0.39E-01     0.0         0.0         0.0         0.0         0.0         0.0         0.0         0.0        0.55         0.0         0.0         0.0         0.0         0.0         0.0         0.0         0.0         0.0         0.0         0.0        0.12E+03     0.0         0.0         0.0         0.0         0.0         0.0         0.0         0.0         0.0         0.0         0.0         0.0         0.0         0.0        0.12E+03
    87  TYR       1.0         6.2         12.         1.3         0.0         0.0         0.0         0.0         0.0         0.0         0.0         0.0        0.74         49.        0.37         0.0         0.0         0.0         0.0         0.0         0.0         0.0         0.0         0.0        0.24E+03     0.0         0.0         0.0         0.0         0.0         0.0         0.0         0.0         0.0         0.0         0.0         0.0         0.0         0.0        0.31E+03
    88  TYR      0.94         6.5         13.         1.4         0.0         0.0         0.0         0.0         0.0         0.0         0.0         0.0         1.0         49.        0.46         0.0         0.0         0.0         0.0         0.0         0.0         0.0         0.0         0.0        0.25E+03     0.0         0.0         0.0         0.0         0.0         0.0         0.0         0.0         0.0         0.0         0.0         0.0         0.0         0.0        0.32E+03
    89  SER      0.66         2.1         11.         1.1         0.0         0.0         0.0         0.0         0.0         0.0         0.0         0.0        0.97         37.         0.0         0.0         0.0         0.0         0.0         0.0         0.0         0.0         0.0         0.0        0.15E+03     0.0         0.0         0.0         0.0         0.0         0.0         0.0         0.0         0.0         0.0         0.0         0.0         0.0         0.0        0.20E+03
    90  CYS      0.66         1.9         11.         1.1         0.0         0.0         0.0         0.0         0.0         0.0         0.0         0.0         1.0         42.         0.0         0.0         0.0         0.0         0.0         0.0         0.0         0.0         0.0         0.0         53.         0.0         0.0         0.0         0.0         0.0         0.0         0.0         0.0         0.0         0.0         0.0         0.0         0.0         0.0        0.11E+03
    91  ARG      0.68         2.4         11.         1.1         0.0         0.0         0.0         0.0         0.0         0.0         0.0         0.0         1.2         39.        0.46E-01     35.         24.         0.0         0.0         0.0         0.0         0.0         0.0         0.0        0.18E+03     0.0         0.0         0.0         0.0         0.0         0.0         0.0         0.0         0.0         0.0         0.0         0.0         0.0         0.0        0.30E+03
    92  VAL      0.59         2.0         11.         1.3         0.0         0.0         0.0         0.0         0.0         0.0         0.0         0.0         1.2        0.23         0.0         0.0         0.0         0.0         0.0         0.0         0.0         0.0         0.0         0.0         53.         0.0         0.0         0.0         0.0         0.0         0.0         0.0         0.0         0.0         0.0         0.0         0.0         0.0         0.0         69.    
    93  SER      0.58         2.1         11.         1.1         0.0         0.0         0.0         0.0         0.0         0.0         0.0         0.0         1.2         42.         0.0         0.0         0.0         0.0         0.0         0.0         0.0         0.0         0.0         0.0        0.15E+03     0.0         0.0         0.0         0.0         0.0         0.0         0.0         0.0         0.0         0.0         0.0         0.0         0.0         0.0        0.21E+03
    94  ARG      0.70         2.3         11.         1.3         0.0         0.0         0.0         0.0         0.0         0.0         0.0         0.0         1.1         35.         30.         33.         44.         0.0         0.0         0.0         0.0         0.0         0.0         0.0        0.22E+03     0.0         0.0         0.0         0.0         0.0         0.0         0.0         0.0         0.0         0.0         0.0         0.0         0.0         0.0        0.38E+03
    95  SER      0.62         1.6         10.         1.1         0.0         0.0         0.0         0.0         0.0         0.0         0.0         0.0        0.82         38.         0.0         0.0         0.0         0.0         0.0         0.0         0.0         0.0         0.0         0.0        0.16E+03     0.0         0.0         0.0         0.0         0.0         0.0         0.0         0.0         0.0         0.0         0.0         0.0         0.0         0.0        0.21E+03
    96  SER      0.52         1.4         10.         1.2         0.0         0.0         0.0         0.0         0.0         0.0         0.0         0.0        0.74        0.14         0.0         0.0         0.0         0.0         0.0         0.0         0.0         0.0         0.0         0.0        0.16E+03     0.0         0.0         0.0         0.0         0.0         0.0         0.0         0.0         0.0         0.0         0.0         0.0         0.0         0.0        0.17E+03
    97  LEU      0.69         6.6         8.9         4.4         0.0         0.0         0.0         0.0         0.0         0.0         0.0         0.0        0.80        0.95E-01    0.36E-01     0.0         0.0         0.0         0.0         0.0         0.0         0.0         0.0         0.0        0.21E+03     0.0         0.0         0.0         0.0         0.0         0.0         0.0         0.0         0.0         0.0         0.0         0.0         0.0         0.0        0.23E+03
    98  LYS      0.52         5.3         9.2         2.0         0.0         0.0         0.0         0.0         0.0         0.0         0.0         0.0        0.96         35.        0.84E-01    0.49        0.61E-02     0.0         0.0         0.0         0.0         0.0         0.0         0.0        0.17E+03     0.0         0.0         0.0         0.0         0.0         0.0         0.0         0.0         0.0         0.0         0.0         0.0         0.0         0.0        0.23E+03
    99  PRO       1.3         29.         8.7         1.8        0.15         0.0         0.0         0.0         0.0         0.0         0.0         0.0        0.78         7.4         4.2        0.72         0.0         0.0         0.0         0.0         0.0         0.0         0.0         0.0        0.11E+03     0.0         0.0         0.0         0.0         0.0         0.0         0.0         0.0         0.0         0.0         0.0         0.0         0.0         0.0        0.16E+03
   100  CYS      0.97         3.5         15.         2.2        0.15         0.0         0.0         0.0         0.0         0.0         0.0         0.0        0.36         38.         0.0         0.0         0.0         0.0         0.0         0.0         0.0         0.0         0.0         0.0         82.         0.0         0.0         0.0         0.0         0.0         0.0         0.0         0.0         0.0         0.0         0.0         0.0         0.0         0.0        0.14E+03
   101  ALA      0.46         2.0         9.8         1.1         0.0         0.0         0.0         0.0         0.0         0.0         0.0         0.0        0.50         0.0         0.0         0.0         0.0         0.0         0.0         0.0         0.0         0.0         0.0         0.0        0.24E+03     0.0         0.0         0.0         0.0         0.0         0.0         0.0         0.0         0.0         0.0         0.0         0.0         0.0         0.0        0.25E+03
   102  GLN      0.41         2.3         8.1         1.3         0.0         0.0         0.0         0.0         0.0         0.0         0.0         0.0        0.54         40.        0.25        0.29E-01     0.0         0.0         0.0         0.0         0.0         0.0         0.0         0.0        0.24E+03     0.0         0.0         0.0         0.0         0.0         0.0         0.0         0.0         0.0         0.0         0.0         0.0         0.0         0.0        0.29E+03
   103  ALA      0.36         2.6         8.5         1.2         0.0         0.0         0.0         0.0         0.0         0.0         0.0         0.0        0.48         0.0         0.0         0.0         0.0         0.0         0.0         0.0         0.0         0.0         0.0         0.0        0.26E+03     0.0         0.0         0.0         0.0         0.0         0.0         0.0         0.0         0.0         0.0         0.0         0.0         0.0         0.0        0.27E+03
   104  ALA      0.35         1.9         5.4         1.5         0.0         0.0         0.0         0.0         0.0         0.0         0.0         0.0        0.68         0.0         0.0         0.0         0.0         0.0         0.0         0.0         0.0         0.0         0.0         0.0        0.22E+03     0.0         0.0         0.0         0.0         0.0         0.0         0.0         0.0         0.0         0.0         0.0         0.0         0.0         0.0        0.23E+03
   105  THR      0.41         1.4         8.7         1.4         0.0         0.0         0.0         0.0         0.0         0.0         0.0         0.0        0.42         70.         0.0         0.0         0.0         0.0         0.0         0.0         0.0         0.0         0.0         0.0        0.21E+03     0.0         0.0         0.0         0.0         0.0         0.0         0.0         0.0         0.0         0.0         0.0         0.0         0.0         0.0        0.30E+03
   106  LEU      0.67         6.2         7.9         4.4         0.0         0.0         0.0         0.0         0.0         0.0         0.0         0.0        0.41        0.17        0.36E-01     0.0         0.0         0.0         0.0         0.0         0.0         0.0         0.0         0.0        0.22E+03     0.0         0.0         0.0         0.0         0.0         0.0         0.0         0.0         0.0         0.0         0.0         0.0         0.0         0.0        0.24E+03
   107  ALA      0.34         1.1         9.0         1.1         0.0         0.0         0.0         0.0         0.0         0.0         0.0         0.0        0.35         0.0         0.0         0.0         0.0         0.0         0.0         0.0         0.0         0.0         0.0         0.0        0.26E+03     0.0         0.0         0.0         0.0         0.0         0.0         0.0         0.0         0.0         0.0         0.0         0.0         0.0         0.0        0.27E+03
   108  ALA      0.31         1.4         8.9         1.1         0.0         0.0         0.0         0.0         0.0         0.0         0.0         0.0        0.22         0.0         0.0         0.0         0.0         0.0         0.0         0.0         0.0         0.0         0.0         0.0        0.25E+03     0.0         0.0         0.0         0.0         0.0         0.0         0.0         0.0         0.0         0.0         0.0         0.0         0.0         0.0        0.27E+03
   109  TYR      0.93         11.         12.         3.6        0.83E-01     0.0         0.0         0.0         0.0         0.0         0.0         0.0        0.28         49.         2.4         0.0         0.0         0.0         0.0         0.0         0.0         0.0         0.0         0.0        0.19E+03     0.0         0.0         0.0         0.0         0.0         0.0         0.0         0.0         0.0         0.0         0.0         0.0         0.0         0.0        0.27E+03
   110  PRO       1.1         27.         7.3         1.2        0.83E-01     0.0         0.0         0.0         0.0         0.0         0.0         0.0        0.44         6.8         3.8        0.83         0.0         0.0         0.0         0.0         0.0         0.0         0.0         0.0         66.         0.0         0.0         0.0         0.0         0.0         0.0         0.0         0.0         0.0         0.0         0.0         0.0         0.0         0.0        0.11E+03
   111  ALA      0.32         1.8         9.1        0.97         0.0         0.0         0.0         0.0         0.0         0.0         0.0         0.0        0.43         0.0         0.0         0.0         0.0         0.0         0.0         0.0         0.0         0.0         0.0         0.0        0.23E+03     0.0         0.0         0.0         0.0         0.0         0.0         0.0         0.0         0.0         0.0         0.0         0.0         0.0         0.0        0.24E+03
   112  GLU      0.34         1.4         8.9         1.1         0.0         0.0         0.0         0.0         0.0         0.0         0.0         0.0        0.25        0.13        0.28         24.         0.0         0.0         0.0         0.0         0.0         0.0         0.0         0.0        0.22E+03     0.0         0.0         0.0         0.0         0.0         0.0         0.0         0.0         0.0         0.0         0.0         0.0         0.0         0.0        0.26E+03
   113  THR      0.26         5.0         9.1         1.8         0.0         0.0         0.0         0.0         0.0         0.0         0.0         0.0        0.74         65.         0.0         0.0         0.0         0.0         0.0         0.0         0.0         0.0         0.0         0.0        0.19E+03     0.0         0.0         0.0         0.0         0.0         0.0         0.0         0.0         0.0         0.0         0.0         0.0         0.0         0.0        0.27E+03
   114  PRO      0.40         24.         6.0        0.79         0.0         0.0         0.0         0.0         0.0         0.0         0.0         0.0        0.93         24.         35.         32.         0.0         0.0         0.0         0.0         0.0         0.0         0.0         0.0         60.         0.0         0.0         0.0         0.0         0.0         0.0         0.0         0.0         0.0         0.0         0.0         0.0         0.0         0.0        0.18E+03
   115  THR      0.30         2.2         9.4         1.4         0.0         0.0         0.0         0.0         0.0         0.0         0.0         0.0        0.39         65.         0.0         0.0         0.0         0.0         0.0         0.0         0.0         0.0         0.0         0.0        0.19E+03     0.0         0.0         0.0         0.0         0.0         0.0         0.0         0.0         0.0         0.0         0.0         0.0         0.0         0.0        0.27E+03
   116  ALA      0.31         1.5         8.6         1.1         0.0         0.0         0.0         0.0         0.0         0.0         0.0         0.0        0.42         0.0         0.0         0.0         0.0         0.0         0.0         0.0         0.0         0.0         0.0         0.0        0.24E+03     0.0         0.0         0.0         0.0         0.0         0.0         0.0         0.0         0.0         0.0         0.0         0.0         0.0         0.0        0.25E+03
   117  GLY      0.31         1.3        0.42        0.25         0.0         0.0         0.0         0.0         0.0         0.0         0.0         0.0        0.42         0.0         0.0         0.0         0.0         0.0         0.0         0.0         0.0         0.0         0.0         0.0        0.14E+03     0.0         0.0         0.0         0.0         0.0         0.0         0.0         0.0         0.0         0.0         0.0         0.0         0.0         0.0        0.14E+03
   118  GLU      0.30         1.9         9.5         1.0        0.17E-01     0.0         0.0         0.0         0.0         0.0         0.0         0.0        0.13         37.        0.26         24.         0.0         0.0         0.0         0.0         0.0         0.0         0.0         0.0        0.13E+03     0.0         0.0         0.0         0.0         0.0         0.0         0.0         0.0         0.0         0.0         0.0         0.0         0.0         0.0        0.21E+03
   119  GLU      0.28         3.1         5.0         1.1        0.21E-01     0.0         0.0         0.0         0.0         0.0         0.0         0.0         1.6        0.13         34.         18.         0.0         0.0         0.0         0.0         0.0         0.0         0.0         0.0         49.         0.0         0.0         0.0         0.0         0.0         0.0         0.0         0.0         0.0         0.0         0.0         0.0         0.0         0.0        0.11E+03
   120  TYR      0.98         13.         11.         4.9        0.12         0.0         0.0         0.0         0.0         0.0         0.0         0.0         2.1         49.         3.0         0.0         0.0         0.0         0.0         0.0         0.0         0.0         0.0         0.0        0.16E+03     0.0         0.0         0.0         0.0         0.0         0.0         0.0         0.0         0.0         0.0         0.0         0.0         0.0         0.0        0.24E+03
   121  PRO      0.98         26.         6.7        0.47        0.13         0.0         0.0         0.0         0.0         0.0         0.0         0.0        0.84         6.0         3.4         1.1         0.0         0.0         0.0         0.0         0.0         0.0         0.0         0.0         51.         0.0         0.0         0.0         0.0         0.0         0.0         0.0         0.0         0.0         0.0         0.0         0.0         0.0         0.0         96.    
   122  SER      0.33         1.8         8.0        0.92         0.0         0.0         0.0         0.0         0.0         0.0         0.0         0.0        0.36         42.         0.0         0.0         0.0         0.0         0.0         0.0         0.0         0.0         0.0         0.0        0.12E+03     0.0         0.0         0.0         0.0         0.0         0.0         0.0         0.0         0.0         0.0         0.0         0.0         0.0         0.0        0.17E+03
   123  ARG      0.36         5.3         9.8         1.4         0.0         0.0         0.0         0.0         0.0         0.0         0.0         0.0         1.1        0.38        0.21         34.         44.         0.0         0.0         0.0         0.0         0.0         0.0         0.0        0.15E+03     0.0         0.0         0.0         0.0         0.0         0.0         0.0         0.0         0.0         0.0         0.0         0.0         0.0         0.0        0.24E+03
   124  PRO      0.92         26.         7.1        0.93         0.0         0.0         0.0         0.0         0.0         0.0         0.0         0.0         1.6         6.2         3.6         1.1         0.0         0.0         0.0         0.0         0.0         0.0         0.0         0.0         58.         0.0         0.0         0.0         0.0         0.0         0.0         0.0         0.0         0.0         0.0         0.0         0.0         0.0         0.0        0.10E+03
   125  THR      0.34         2.4         9.9         1.4         0.0         0.0         0.0         0.0         0.0         0.0         0.0         0.0        0.84        0.12         0.0         0.0         0.0         0.0         0.0         0.0         0.0         0.0         0.0         0.0        0.20E+03     0.0         0.0         0.0         0.0         0.0         0.0         0.0         0.0         0.0         0.0         0.0         0.0         0.0         0.0        0.21E+03
   126  GLU      0.43         2.0         10.         1.3         0.0         0.0         0.0         0.0         0.0         0.0         0.0         0.0        0.82         39.        0.24         24.         0.0         0.0         0.0         0.0         0.0         0.0         0.0         0.0        0.23E+03     0.0         0.0         0.0         0.0         0.0         0.0         0.0         0.0         0.0         0.0         0.0         0.0         0.0         0.0        0.31E+03
   127  PHE      0.63         6.0         12.         1.9         0.0         0.0         0.0         0.0         0.0         0.0         0.0         0.0        0.88         45.        0.13         0.0         0.0         0.0         0.0         0.0         0.0         0.0         0.0         0.0        0.24E+03     0.0         0.0         0.0         0.0         0.0         0.0         0.0         0.0         0.0         0.0         0.0         0.0         0.0         0.0        0.31E+03
   128  ALA      0.56         2.0         11.         1.1         0.0         0.0         0.0         0.0         0.0         0.0         0.0         0.0        0.92         0.0         0.0         0.0         0.0         0.0         0.0         0.0         0.0         0.0         0.0         0.0        0.27E+03     0.0         0.0         0.0         0.0         0.0         0.0         0.0         0.0         0.0         0.0         0.0         0.0         0.0         0.0        0.28E+03
   129  PHE      0.86         6.1         12.         1.3         0.0         0.0         0.0         0.0         0.0         0.0         0.0         0.0        0.78         45.        0.94E-01     0.0         0.0         0.0         0.0         0.0         0.0         0.0         0.0         0.0        0.24E+03     0.0         0.0         0.0         0.0         0.0         0.0         0.0         0.0         0.0         0.0         0.0         0.0         0.0         0.0        0.30E+03
   130  TYR      0.99         10.         13.         3.2        0.71E-01     0.0         0.0         0.0         0.0         0.0         0.0         0.0        0.78         49.         2.1         0.0         0.0         0.0         0.0         0.0         0.0         0.0         0.0         0.0        0.18E+03     0.0         0.0         0.0         0.0         0.0         0.0         0.0         0.0         0.0         0.0         0.0         0.0         0.0         0.0        0.26E+03
   131  PRO       1.1         26.         6.3        0.64        0.71E-01     0.0         0.0         0.0         0.0         0.0         0.0         0.0         1.3         6.1         3.5         1.1         0.0         0.0         0.0         0.0         0.0         0.0         0.0         0.0         48.         0.0         0.0         0.0         0.0         0.0         0.0         0.0         0.0         0.0         0.0         0.0         0.0         0.0         0.0         93.    
   132  GLY      0.50         1.3         1.0        0.55E-01     0.0         0.0         0.0         0.0         0.0         0.0         0.0         0.0        0.74         0.0         0.0         0.0         0.0         0.0         0.0         0.0         0.0         0.0         0.0         0.0        0.11E+03     0.0         0.0         0.0         0.0         0.0         0.0         0.0         0.0         0.0         0.0         0.0         0.0         0.0         0.0        0.11E+03
   133  TYR       1.1         10.         13.         3.9        0.11         0.0         0.0         0.0         0.0         0.0         0.0         0.0        0.22         48.         2.7         0.0         0.0         0.0         0.0         0.0         0.0         0.0         0.0         0.0        0.17E+03     0.0         0.0         0.0         0.0         0.0         0.0         0.0         0.0         0.0         0.0         0.0         0.0         0.0         0.0        0.25E+03
   134  PRO       1.4         27.         6.4        0.87        0.11         0.0         0.0         0.0         0.0         0.0         0.0         0.0        0.57         6.4         3.6        0.97         0.0         0.0         0.0         0.0         0.0         0.0         0.0         0.0         48.         0.0         0.0         0.0         0.0         0.0         0.0         0.0         0.0         0.0         0.0         0.0         0.0         0.0         0.0         95.    
   135  GLY      0.63         1.4         1.2        0.79E-01     0.0         0.0         0.0         0.0         0.0         0.0         0.0         0.0        0.63         0.0         0.0         0.0         0.0         0.0         0.0         0.0         0.0         0.0         0.0         0.0        0.11E+03     0.0         0.0         0.0         0.0         0.0         0.0         0.0         0.0         0.0         0.0         0.0         0.0         0.0         0.0        0.11E+03
   136  THR      0.67         2.4         9.8         1.3         0.0         0.0         0.0         0.0         0.0         0.0         0.0         0.0        0.45         65.         0.0         0.0         0.0         0.0         0.0         0.0         0.0         0.0         0.0         0.0        0.21E+03     0.0         0.0         0.0         0.0         0.0         0.0         0.0         0.0         0.0         0.0         0.0         0.0         0.0         0.0        0.29E+03
   137  TYR       1.2         6.2         12.         1.5        0.16E-01     0.0         0.0         0.0         0.0         0.0         0.0         0.0        0.70         49.        0.79         0.0         0.0         0.0         0.0         0.0         0.0         0.0         0.0         0.0        0.25E+03     0.0         0.0         0.0         0.0         0.0         0.0         0.0         0.0         0.0         0.0         0.0         0.0         0.0         0.0        0.32E+03
   138  GLN       1.1         6.2         11.         2.9        0.32         0.0         0.0         0.0         0.0         0.0         0.0         0.0        0.73         45.         33.         1.5         0.0         0.0         0.0         0.0         0.0         0.0         0.0         0.0        0.18E+03     0.0         0.0         0.0         0.0         0.0         0.0         0.0         0.0         0.0         0.0         0.0         0.0         0.0         0.0        0.28E+03
   139  PRO      0.90         25.         7.2        0.96        0.22E-01     0.0         0.0         0.0         0.0         0.0         0.0         0.0         1.6         23.         35.         33.         0.0         0.0         0.0         0.0         0.0         0.0         0.0         0.0         66.         0.0         0.0         0.0         0.0         0.0         0.0         0.0         0.0         0.0         0.0         0.0         0.0         0.0         0.0        0.19E+03
   140  MET      0.87         4.1         11.         1.2        0.29E-01     0.0         0.0         0.0         0.0         0.0         0.0         0.0         1.5         1.1         34.         32.         0.0         0.0         0.0         0.0         0.0         0.0         0.0         0.0        0.24E+03     0.0         0.0         0.0         0.0         0.0         0.0         0.0         0.0         0.0         0.0         0.0         0.0         0.0         0.0        0.33E+03
   141  ALA      0.74         2.6         11.         1.1         0.0         0.0         0.0         0.0         0.0         0.0         0.0         0.0        0.78         0.0         0.0         0.0         0.0         0.0         0.0         0.0         0.0         0.0         0.0         0.0        0.26E+03     0.0         0.0         0.0         0.0         0.0         0.0         0.0         0.0         0.0         0.0         0.0         0.0         0.0         0.0        0.28E+03
   142  SER      0.90         1.7         10.         1.0         0.0         0.0         0.0         0.0         0.0         0.0         0.0         0.0        0.87         42.         0.0         0.0         0.0         0.0         0.0         0.0         0.0         0.0         0.0         0.0        0.18E+03     0.0         0.0         0.0         0.0         0.0         0.0         0.0         0.0         0.0         0.0         0.0         0.0         0.0         0.0        0.23E+03
   143  TYR       1.2         6.7         13.         1.6         0.0         0.0         0.0         0.0         0.0         0.0         0.0         0.0         1.0         49.        0.35         0.0         0.0         0.0         0.0         0.0         0.0         0.0         0.0         0.0        0.21E+03     0.0         0.0         0.0         0.0         0.0         0.0         0.0         0.0         0.0         0.0         0.0         0.0         0.0         0.0        0.28E+03
   144  LEU       1.9         11.         12.         4.8        0.69         0.0         0.0         0.0         0.0         0.0         0.0         0.0        0.96         42.        0.27E-01     0.0         0.0         0.0         0.0         0.0         0.0         0.0         0.0         0.0        0.19E+03     0.0         0.0         0.0         0.0         0.0         0.0         0.0         0.0         0.0         0.0         0.0         0.0         0.0         0.0        0.26E+03
   145  ASP       1.0         3.7         13.         1.3        0.10         0.0         0.0         0.0         0.0         0.0         0.0         0.0         1.1         39.         1.3         0.0         0.0         0.0         0.0         0.0         0.0         0.0         0.0         0.0        0.14E+03     0.0         0.0         0.0         0.0         0.0         0.0         0.0         0.0         0.0         0.0         0.0         0.0         0.0         0.0        0.20E+03
   146  VAL      0.92         2.6         11.         1.5        0.41E-01     0.0         0.0         0.0         0.0         0.0         0.0         0.0         1.6        0.59         0.0         0.0         0.0         0.0         0.0         0.0         0.0         0.0         0.0         0.0         42.         0.0         0.0         0.0         0.0         0.0         0.0         0.0         0.0         0.0         0.0         0.0         0.0         0.0         0.0         60.    
   147  SER      0.79         2.2         12.         1.1         0.0         0.0         0.0         0.0         0.0         0.0         0.0         0.0         1.4         37.         0.0         0.0         0.0         0.0         0.0         0.0         0.0         0.0         0.0         0.0        0.12E+03     0.0         0.0         0.0         0.0         0.0         0.0         0.0         0.0         0.0         0.0         0.0         0.0         0.0         0.0        0.18E+03
   148  VAL      0.81         2.3         12.         1.6         0.0         0.0         0.0         0.0         0.0         0.0         0.0         0.0         1.5         54.         0.0         0.0         0.0         0.0         0.0         0.0         0.0         0.0         0.0         0.0         25.         0.0         0.0         0.0         0.0         0.0         0.0         0.0         0.0         0.0         0.0         0.0         0.0         0.0         0.0         98.    
   149  VAL      0.80         2.2         12.         1.4         0.0         0.0         0.0         0.0         0.0         0.0         0.0         0.0         1.3         58.         0.0         0.0         0.0         0.0         0.0         0.0         0.0         0.0         0.0         0.0         36.         0.0         0.0         0.0         0.0         0.0         0.0         0.0         0.0         0.0         0.0         0.0         0.0         0.0         0.0        0.11E+03
   150  GLN      0.85         2.4         11.         1.2         0.0         0.0         0.0         0.0         0.0         0.0         0.0         0.0         1.4         45.        0.33        0.12E-02     0.0         0.0         0.0         0.0         0.0         0.0         0.0         0.0        0.22E+03     0.0         0.0         0.0         0.0         0.0         0.0         0.0         0.0         0.0         0.0         0.0         0.0         0.0         0.0        0.29E+03
   151  THR      0.77         2.1         11.         1.5         0.0         0.0         0.0         0.0         0.0         0.0         0.0         0.0        0.93         70.         0.0         0.0         0.0         0.0         0.0         0.0         0.0         0.0         0.0         0.0        0.23E+03     0.0         0.0         0.0         0.0         0.0         0.0         0.0         0.0         0.0         0.0         0.0         0.0         0.0         0.0        0.31E+03
   152  LEU       2.0         12.         11.         4.5        0.62         0.0         0.0         0.0         0.0         0.0         0.0         0.0         1.1         43.        0.94         0.0         0.0         0.0         0.0         0.0         0.0         0.0         0.0         0.0        0.18E+03     0.0         0.0         0.0         0.0         0.0         0.0         0.0         0.0         0.0         0.0         0.0         0.0         0.0         0.0        0.26E+03
   153  GLY      0.74         1.4         1.7        0.25        0.16         0.0         0.0         0.0         0.0         0.0         0.0         0.0         1.4         0.0         0.0         0.0         0.0         0.0         0.0         0.0         0.0         0.0         0.0         0.0        0.14E+03     0.0         0.0         0.0         0.0         0.0         0.0         0.0         0.0         0.0         0.0         0.0         0.0         0.0         0.0        0.14E+03
   154  ALA      0.72         5.7         11.         1.3         0.0         0.0         0.0         0.0         0.0         0.0         0.0         0.0         1.5         0.0         0.0         0.0         0.0         0.0         0.0         0.0         0.0         0.0         0.0         0.0        0.23E+03     0.0         0.0         0.0         0.0         0.0         0.0         0.0         0.0         0.0         0.0         0.0         0.0         0.0         0.0        0.25E+03
   155  PRO       1.3         26.         6.3        0.68         0.0         0.0         0.0         0.0         0.0         0.0         0.0         0.0         1.9         5.6         3.2         1.3         0.0         0.0         0.0         0.0         0.0         0.0         0.0         0.0         60.         0.0         0.0         0.0         0.0         0.0         0.0         0.0         0.0         0.0         0.0         0.0         0.0         0.0         0.0        0.11E+03
   156  GLY      0.74         1.4         1.4        0.11         0.0         0.0         0.0         0.0         0.0         0.0         0.0         0.0        0.80         0.0         0.0         0.0         0.0         0.0         0.0         0.0         0.0         0.0         0.0         0.0        0.11E+03     0.0         0.0         0.0         0.0         0.0         0.0         0.0         0.0         0.0         0.0         0.0         0.0         0.0         0.0        0.11E+03
   157  GLU       1.3         6.9         11.         2.3        0.22         0.0         0.0         0.0         0.0         0.0         0.0         0.0        0.68         41.         30.         23.         0.0         0.0         0.0         0.0         0.0         0.0         0.0         0.0        0.15E+03     0.0         0.0         0.0         0.0         0.0         0.0         0.0         0.0         0.0         0.0         0.0         0.0         0.0         0.0        0.26E+03
   158  PRO      0.95         25.         7.0        0.60        0.87E-01     0.0         0.0         0.0         0.0         0.0         0.0         0.0         1.1         23.         35.         33.         0.0         0.0         0.0         0.0         0.0         0.0         0.0         0.0         59.         0.0         0.0         0.0         0.0         0.0         0.0         0.0         0.0         0.0         0.0         0.0         0.0         0.0         0.0        0.18E+03
   159  ARG      0.81         2.5         9.8         1.0         0.0         0.0         0.0         0.0         0.0         0.0         0.0         0.0        0.73         35.        0.20E-01    0.47E-01     24.         0.0         0.0         0.0         0.0         0.0         0.0         0.0        0.20E+03     0.0         0.0         0.0         0.0         0.0         0.0         0.0         0.0         0.0         0.0         0.0         0.0         0.0         0.0        0.27E+03
   160  HIS       1.8         4.6         11.         1.1         0.0         0.0         0.0         0.0         0.0         0.0         0.0         0.0        0.57         38.         31.         0.0         0.0         0.0         0.0         0.0         0.0         0.0         0.0         0.0        0.17E+03     0.0         0.0         0.0         0.0         0.0         0.0         0.0         0.0         0.0         0.0         0.0         0.0         0.0         0.0        0.26E+03
   161  ASP      0.88         3.2         11.         1.3        0.66E-01     0.0         0.0         0.0         0.0         0.0         0.0         0.0        0.85         38.         1.7         0.0         0.0         0.0         0.0         0.0         0.0         0.0         0.0         0.0        0.16E+03     0.0         0.0         0.0         0.0         0.0         0.0         0.0         0.0         0.0         0.0         0.0         0.0         0.0         0.0        0.22E+03
   162  SER      0.83         2.0         9.7         1.2        0.66E-01     0.0         0.0         0.0         0.0         0.0         0.0         0.0        0.67        0.11         0.0         0.0         0.0         0.0         0.0         0.0         0.0         0.0         0.0         0.0        0.16E+03     0.0         0.0         0.0         0.0         0.0         0.0         0.0         0.0         0.0         0.0         0.0         0.0         0.0         0.0        0.17E+03
   163  LEU      0.88         7.1         9.7         4.4         0.0         0.0         0.0         0.0         0.0         0.0         0.0         0.0        0.63         45.         38.         0.0         0.0         0.0         0.0         0.0         0.0         0.0         0.0         0.0        0.22E+03     0.0         0.0         0.0         0.0         0.0         0.0         0.0         0.0         0.0         0.0         0.0         0.0         0.0         0.0        0.32E+03
   164  LEU       1.9         14.         12.         4.5        0.54         0.0         0.0         0.0         0.0         0.0         0.0         0.0        0.56         42.        0.15         0.0         0.0         0.0         0.0         0.0         0.0         0.0         0.0         0.0        0.15E+03     0.0         0.0         0.0         0.0         0.0         0.0         0.0         0.0         0.0         0.0         0.0         0.0         0.0         0.0        0.23E+03
   165  PRO       1.6         27.         8.1         1.0        0.15         0.0         0.0         0.0         0.0         0.0         0.0         0.0        0.63         6.2         3.5         1.0         0.0         0.0         0.0         0.0         0.0         0.0         0.0         0.0         29.         0.0         0.0         0.0         0.0         0.0         0.0         0.0         0.0         0.0         0.0         0.0         0.0         0.0         0.0         79.    
   166  VAL      0.64         2.1         11.         1.2         0.0         0.0         0.0         0.0         0.0         0.0         0.0         0.0        0.83        0.15         0.0         0.0         0.0         0.0         0.0         0.0         0.0         0.0         0.0         0.0         22.         0.0         0.0         0.0         0.0         0.0         0.0         0.0         0.0         0.0         0.0         0.0         0.0         0.0         0.0         38.    
   167  ASP      0.77         3.1         12.         1.2        0.60E-01     0.0         0.0         0.0         0.0         0.0         0.0         0.0         1.1         39.         1.3         0.0         0.0         0.0         0.0         0.0         0.0         0.0         0.0         0.0        0.13E+03     0.0         0.0         0.0         0.0         0.0         0.0         0.0         0.0         0.0         0.0         0.0         0.0         0.0         0.0        0.19E+03
   168  SER      0.70         2.0         11.         1.0        0.29E-01     0.0         0.0         0.0         0.0         0.0         0.0         0.0         1.0         42.         0.0         0.0         0.0         0.0         0.0         0.0         0.0         0.0         0.0         0.0        0.12E+03     0.0         0.0         0.0         0.0         0.0         0.0         0.0         0.0         0.0         0.0         0.0         0.0         0.0         0.0        0.18E+03
   169  TYR       1.2         7.4         12.         1.9         0.0         0.0         0.0         0.0         0.0         0.0         0.0         0.0         1.5         49.        0.49         0.0         0.0         0.0         0.0         0.0         0.0         0.0         0.0         0.0        0.24E+03     0.0         0.0         0.0         0.0         0.0         0.0         0.0         0.0         0.0         0.0         0.0         0.0         0.0         0.0        0.31E+03
   170  GLN      0.98         2.8         12.         1.0         0.0         0.0         0.0         0.0         0.0         0.0         0.0         0.0         1.5         40.         39.         10.         0.0         0.0         0.0         0.0         0.0         0.0         0.0         0.0        0.24E+03     0.0         0.0         0.0         0.0         0.0         0.0         0.0         0.0         0.0         0.0         0.0         0.0         0.0         0.0        0.35E+03
   171  SER      0.72         2.6         11.         1.1         0.0         0.0         0.0         0.0         0.0         0.0         0.0         0.0         1.0         38.         0.0         0.0         0.0         0.0         0.0         0.0         0.0         0.0         0.0         0.0        0.18E+03     0.0         0.0         0.0         0.0         0.0         0.0         0.0         0.0         0.0         0.0         0.0         0.0         0.0         0.0        0.23E+03
   172  TRP       2.9         11.         13.         1.5         0.0         0.0         0.0         0.0         0.0         0.0         0.0         0.0         1.0         50.         42.         0.0         0.0         0.0         0.0         0.0         0.0         0.0         0.0         0.0        0.22E+03     0.0         0.0         0.0         0.0         0.0         0.0         0.0         0.0         0.0         0.0         0.0         0.0         0.0         0.0        0.34E+03
   173  ALA      0.77         3.3         11.         1.1         0.0         0.0         0.0         0.0         0.0         0.0         0.0         0.0         1.1         0.0         0.0         0.0         0.0         0.0         0.0         0.0         0.0         0.0         0.0         0.0        0.27E+03     0.0         0.0         0.0         0.0         0.0         0.0         0.0         0.0         0.0         0.0         0.0         0.0         0.0         0.0        0.29E+03
   174  LEU      0.96         7.2         12.         4.3         0.0         0.0         0.0         0.0         0.0         0.0         0.0         0.0         1.2         45.         38.         0.0         0.0         0.0         0.0         0.0         0.0         0.0         0.0         0.0        0.25E+03     0.0         0.0         0.0         0.0         0.0         0.0         0.0         0.0         0.0         0.0         0.0         0.0         0.0         0.0        0.36E+03
   175  ALA      0.69         2.5         9.8         1.1         0.0         0.0         0.0         0.0         0.0         0.0         0.0         0.0         1.1         0.0         0.0         0.0         0.0         0.0         0.0         0.0         0.0         0.0         0.0         0.0        0.25E+03     0.0         0.0         0.0         0.0         0.0         0.0         0.0         0.0         0.0         0.0         0.0         0.0         0.0         0.0        0.27E+03
   176  GLY      0.69         1.6         0.0        0.25         0.0         0.0         0.0         0.0         0.0         0.0         0.0         0.0         1.5         0.0         0.0         0.0         0.0         0.0         0.0         0.0         0.0         0.0         0.0         0.0        0.12E+03     0.0         0.0         0.0         0.0         0.0         0.0         0.0         0.0         0.0         0.0         0.0         0.0         0.0         0.0        0.12E+03
   177  GLY      0.80         1.7         1.4        0.79E-01     0.0         0.0         0.0         0.0         0.0         0.0         0.0         0.0        0.99         0.0         0.0         0.0         0.0         0.0         0.0         0.0         0.0         0.0         0.0         0.0         95.         0.0         0.0         0.0         0.0         0.0         0.0         0.0         0.0         0.0         0.0         0.0         0.0         0.0         0.0        0.10E+03
   178  TRP       3.2         13.         17.         2.2         0.0         0.0         0.0         0.0         0.0         0.0         0.0         0.0         1.8         50.         42.         0.0         0.0         0.0         0.0         0.0         0.0         0.0         0.0         0.0        0.16E+03     0.0         0.0         0.0         0.0         0.0         0.0         0.0         0.0         0.0         0.0         0.0         0.0         0.0         0.0        0.29E+03
   179  ASN      0.97         3.5         17.         2.1         0.0         0.0         0.0         0.0         0.0         0.0         0.0         0.0         3.1         35.         5.6         0.0         0.0         0.0         0.0         0.0         0.0         0.0         0.0         0.0        0.23E+03     0.0         0.0         0.0         0.0         0.0         0.0         0.0         0.0         0.0         0.0         0.0         0.0         0.0         0.0        0.30E+03
   180  SER       1.1         2.7         16.        0.61        0.11         0.0         0.0         0.0         0.0         0.0         0.0         0.0         2.6         38.         0.0         0.0         0.0         0.0         0.0         0.0         0.0         0.0         0.0         0.0        0.15E+03     0.0         0.0         0.0         0.0         0.0         0.0         0.0         0.0         0.0         0.0         0.0         0.0         0.0         0.0        0.21E+03
   181  GLN       1.4         4.3         14.         1.2        0.11         0.0         0.0         0.0         0.0         0.0         0.0         0.0         2.0        0.98        0.27         10.         0.0         0.0         0.0         0.0         0.0         0.0         0.0         0.0        0.25E+03     0.0         0.0         0.0         0.0         0.0         0.0         0.0         0.0         0.0         0.0         0.0         0.0         0.0         0.0        0.29E+03
   182  MET       1.6         4.7         13.         2.1        0.27         0.0         0.0         0.0         0.0         0.0         0.0         0.0         1.7         46.         32.        0.87E-02     0.0         0.0         0.0         0.0         0.0         0.0         0.0         0.0        0.25E+03     0.0         0.0         0.0         0.0         0.0         0.0         0.0         0.0         0.0         0.0         0.0         0.0         0.0         0.0        0.35E+03
   183  CYS       1.3         2.8         12.         1.0         0.0         0.0         0.0         0.0         0.0         0.0         0.0         0.0         1.1        0.15         0.0         0.0         0.0         0.0         0.0         0.0         0.0         0.0         0.0         0.0         43.         0.0         0.0         0.0         0.0         0.0         0.0         0.0         0.0         0.0         0.0         0.0         0.0         0.0         0.0         61.    
   184  CYS       1.3         3.0         12.         1.0         0.0         0.0         0.0         0.0         0.0         0.0         0.0         0.0         1.1         42.         0.0         0.0         0.0         0.0         0.0         0.0         0.0         0.0         0.0         0.0         39.         0.0         0.0         0.0         0.0         0.0         0.0         0.0         0.0         0.0         0.0         0.0         0.0         0.0         0.0        0.10E+03
   185  GLN       1.6         3.6         11.         1.8         0.0         0.0         0.0         0.0         0.0         0.0         0.0         0.0         1.3         38.         2.2        0.39         0.0         0.0         0.0         0.0         0.0         0.0         0.0         0.0        0.21E+03     0.0         0.0         0.0         0.0         0.0         0.0         0.0         0.0         0.0         0.0         0.0         0.0         0.0         0.0        0.27E+03
   186  GLY       1.6         2.5         1.7        0.27         0.0         0.0         0.0         0.0         0.0         0.0         0.0         0.0        0.76         0.0         0.0         0.0         0.0         0.0         0.0         0.0         0.0         0.0         0.0         0.0        0.14E+03     0.0         0.0         0.0         0.0         0.0         0.0         0.0         0.0         0.0         0.0         0.0         0.0         0.0         0.0        0.15E+03
   187  GLU       1.8         3.3         11.        0.98         0.0         0.0         0.0         0.0         0.0         0.0         0.0         0.0        0.30        0.88         35.         24.         0.0         0.0         0.0         0.0         0.0         0.0         0.0         0.0        0.21E+03     0.0         0.0         0.0         0.0         0.0         0.0         0.0         0.0         0.0         0.0         0.0         0.0         0.0         0.0        0.29E+03
   188  GLN       1.8         4.0         9.2         1.7        0.14E-01     0.0         0.0         0.0         0.0         0.0         0.0         0.0        0.31        0.35         38.         1.1         0.0         0.0         0.0         0.0         0.0         0.0         0.0         0.0        0.23E+03     0.0         0.0         0.0         0.0         0.0         0.0         0.0         0.0         0.0         0.0         0.0         0.0         0.0         0.0        0.28E+03
   189  ASN       1.9         7.1         9.8         1.6        0.60E-01     0.0         0.0         0.0         0.0         0.0         0.0         0.0        0.59         44.         15.         0.0         0.0         0.0         0.0         0.0         0.0         0.0         0.0         0.0        0.19E+03     0.0         0.0         0.0         0.0         0.0         0.0         0.0         0.0         0.0         0.0         0.0         0.0         0.0         0.0        0.27E+03
   190  PRO       2.6         32.         7.9         1.8         0.0         0.0         0.0         0.0         0.0         0.0         0.0         0.0         1.6         5.6         3.2         1.3         0.0         0.0         0.0         0.0         0.0         0.0         0.0         0.0         38.         0.0         0.0         0.0         0.0         0.0         0.0         0.0         0.0         0.0         0.0         0.0         0.0         0.0         0.0         94.    
   191  PRO       2.8         27.         7.2        0.68         0.0         0.0         0.0         0.0         0.0         0.0         0.0         0.0         1.5         4.4         2.5         1.8         0.0         0.0         0.0         0.0         0.0         0.0         0.0         0.0         30.         0.0         0.0         0.0         0.0         0.0         0.0         0.0         0.0         0.0         0.0         0.0         0.0         0.0         0.0         78.    
   192  GLY       2.3         6.9         1.3        0.47         0.0         0.0         0.0         0.0         0.0         0.0         0.0         0.0        0.39         0.0         0.0         0.0         0.0         0.0         0.0         0.0         0.0         0.0         0.0         0.0         96.         0.0         0.0         0.0         0.0         0.0         0.0         0.0         0.0         0.0         0.0         0.0         0.0         0.0         0.0        0.11E+03
   193  PRO       2.9         29.         8.6        0.35         0.0         0.0         0.0         0.0         0.0         0.0         0.0         0.0        0.57         4.9         2.8         1.5         0.0         0.0         0.0         0.0         0.0         0.0         0.0         0.0         54.         0.0         0.0         0.0         0.0         0.0         0.0         0.0         0.0         0.0         0.0         0.0         0.0         0.0         0.0        0.10E+03
   194  PHE       2.8         9.1         11.         2.3        0.86E-01     0.0         0.0         0.0         0.0         0.0         0.0         0.0         1.1         52.         1.3         0.0         0.0         0.0         0.0         0.0         0.0         0.0         0.0         0.0        0.19E+03     0.0         0.0         0.0         0.0         0.0         0.0         0.0         0.0         0.0         0.0         0.0         0.0         0.0         0.0        0.27E+03
   195  TRP       4.8         13.         10.         2.0         0.0         0.0         0.0         0.0         0.0         0.0         0.0         0.0        0.63         1.1         25.         0.0         0.0         0.0         0.0         0.0         0.0         0.0         0.0         0.0        0.21E+03     0.0         0.0         0.0         0.0         0.0         0.0         0.0         0.0         0.0         0.0         0.0         0.0         0.0         0.0        0.27E+03
   196  LYS       3.1         6.6         12.        0.81         0.0         0.0         0.0         0.0         0.0         0.0         0.0         0.0        0.65         41.        0.55         21.        0.26E-01     0.0         0.0         0.0         0.0         0.0         0.0         0.0        0.23E+03     0.0         0.0         0.0         0.0         0.0         0.0         0.0         0.0         0.0         0.0         0.0         0.0         0.0         0.0        0.32E+03
   197  ALA       3.1         5.5         13.         1.2         0.0         0.0         0.0         0.0         0.0         0.0         0.0         0.0        0.97         0.0         0.0         0.0         0.0         0.0         0.0         0.0         0.0         0.0         0.0         0.0        0.28E+03     0.0         0.0         0.0         0.0         0.0         0.0         0.0         0.0         0.0         0.0         0.0         0.0         0.0         0.0        0.30E+03
   198  ALA       3.1         5.8         13.         1.2         0.0         0.0         0.0         0.0         0.0         0.0         0.0         0.0        0.95         0.0         0.0         0.0         0.0         0.0         0.0         0.0         0.0         0.0         0.0         0.0        0.29E+03     0.0         0.0         0.0         0.0         0.0         0.0         0.0         0.0         0.0         0.0         0.0         0.0         0.0         0.0        0.31E+03
   199  PHE       3.7         10.         15.         1.4        0.38E-01     0.0         0.0         0.0         0.0         0.0         0.0         0.0         1.3         43.        0.51         0.0         0.0         0.0         0.0         0.0         0.0         0.0         0.0         0.0        0.27E+03     0.0         0.0         0.0         0.0         0.0         0.0         0.0         0.0         0.0         0.0         0.0         0.0         0.0         0.0        0.34E+03
   200  ALA       3.4         6.1         14.         1.7        0.38E-01     0.0         0.0         0.0         0.0         0.0         0.0         0.0         1.5         0.0         0.0         0.0         0.0         0.0         0.0         0.0         0.0         0.0         0.0         0.0        0.29E+03     0.0         0.0         0.0         0.0         0.0         0.0         0.0         0.0         0.0         0.0         0.0         0.0         0.0         0.0        0.31E+03
   201  ASP       3.5         7.6         15.         2.4        0.15         0.0         0.0         0.0         0.0         0.0         0.0         0.0         1.3         42.         6.7         0.0         0.0         0.0         0.0         0.0         0.0         0.0         0.0         0.0        0.25E+03     0.0         0.0         0.0         0.0         0.0         0.0         0.0         0.0         0.0         0.0         0.0         0.0         0.0         0.0        0.33E+03
   202  SER       2.9         6.1         13.         1.2        0.82E-01     0.0         0.0         0.0         0.0         0.0         0.0         0.0         1.7        0.37         0.0         0.0         0.0         0.0         0.0         0.0         0.0         0.0         0.0         0.0        0.18E+03     0.0         0.0         0.0         0.0         0.0         0.0         0.0         0.0         0.0         0.0         0.0         0.0         0.0         0.0        0.20E+03
   203  SER       2.8         5.1         11.         1.3         0.0         0.0         0.0         0.0         0.0         0.0         0.0         0.0         2.0        0.97E-01     0.0         0.0         0.0         0.0         0.0         0.0         0.0         0.0         0.0         0.0        0.16E+03     0.0         0.0         0.0         0.0         0.0         0.0         0.0         0.0         0.0         0.0         0.0         0.0         0.0         0.0        0.19E+03
   204  GLY       2.6         4.3         2.7        0.37         0.0         0.0         0.0         0.0         0.0         0.0         0.0         0.0         1.4         0.0         0.0         0.0         0.0         0.0         0.0         0.0         0.0         0.0         0.0         0.0        0.13E+03     0.0         0.0         0.0         0.0         0.0         0.0         0.0         0.0         0.0         0.0         0.0         0.0         0.0         0.0        0.14E+03
   205  GLN       3.3         8.8         16.         1.4         0.0         0.0         0.0         0.0         0.0         0.0         0.0         0.0         1.8         39.        0.16         2.8         0.0         0.0         0.0         0.0         0.0         0.0         0.0         0.0        0.27E+03     0.0         0.0         0.0         0.0         0.0         0.0         0.0         0.0         0.0         0.0         0.0         0.0         0.0         0.0        0.34E+03
   206  HIS       3.9         12.         14.         4.1         0.0         0.0         0.0         0.0         0.0         0.0         0.0         0.0         1.7         39.        0.20         0.0         0.0         0.0         0.0         0.0         0.0         0.0         0.0         0.0        0.23E+03     0.0         0.0         0.0         0.0         0.0         0.0         0.0         0.0         0.0         0.0         0.0         0.0         0.0         0.0        0.30E+03
   207  PRO       2.6         33.         8.4        0.67         0.0         0.0         0.0         0.0         0.0         0.0         0.0         0.0         1.4         4.4         2.5         1.7         0.0         0.0         0.0         0.0         0.0         0.0         0.0         0.0         43.         0.0         0.0         0.0         0.0         0.0         0.0         0.0         0.0         0.0         0.0         0.0         0.0         0.0         0.0         98.    
   208  PRO       2.4         29.         8.3         1.1        0.55E-01     0.0         0.0         0.0         0.0         0.0         0.0         0.0         2.9         4.3         2.4         1.7         0.0         0.0         0.0         0.0         0.0         0.0         0.0         0.0         40.         0.0         0.0         0.0         0.0         0.0         0.0         0.0         0.0         0.0         0.0         0.0         0.0         0.0         0.0         93.    
   209  ASP       2.0         11.         11.         1.6        0.55E-01     0.0         0.0         0.0         0.0         0.0         0.0         0.0         2.7         2.5         1.4         0.0         0.0         0.0         0.0         0.0         0.0         0.0         0.0         0.0        0.20E+03     0.0         0.0         0.0         0.0         0.0         0.0         0.0         0.0         0.0         0.0         0.0         0.0         0.0         0.0        0.23E+03
   210  ALA       1.4         9.9         14.         2.4        0.22         0.0         0.0         0.0         0.0         0.0         0.0         0.0         2.8         0.0         0.0         0.0         0.0         0.0         0.0         0.0         0.0         0.0         0.0         0.0        0.25E+03     0.0         0.0         0.0         0.0         0.0         0.0         0.0         0.0         0.0         0.0         0.0         0.0         0.0         0.0        0.28E+03
   211  CYS       1.3         13.         16.         3.2        0.22         0.0         0.0         0.0         0.0         0.0         0.0         0.0         3.3         51.         0.0         0.0         0.0         0.0         0.0         0.0         0.0         0.0         0.0         0.0        0.10E+03     0.0         0.0         0.0         0.0         0.0         0.0         0.0         0.0         0.0         0.0         0.0         0.0         0.0         0.0        0.19E+03
   212  ALA       1.3         5.9         11.        0.63         0.0         0.0         0.0         0.0         0.0         0.0         0.0         0.0         2.3         0.0         0.0         0.0         0.0         0.0         0.0         0.0         0.0         0.0         0.0         0.0        0.24E+03     0.0         0.0         0.0         0.0         0.0         0.0         0.0         0.0         0.0         0.0         0.0         0.0         0.0         0.0        0.26E+03
   213  PHE       4.3         19.         13.         5.7         0.0         0.0         0.0         0.0         0.0         0.0         0.0         0.0         3.8         43.         51.         0.0         0.0         0.0         0.0         0.0         0.0         0.0         0.0         0.0        0.24E+03     0.0         0.0         0.0         0.0         0.0         0.0         0.0         0.0         0.0         0.0         0.0         0.0         0.0         0.0        0.38E+03
   214  ARG       6.0         13.         11.        0.84        0.46         0.0         0.0         0.0         0.0         0.0         0.0         0.0         4.1         32.         30.        0.91         9.7         0.0         0.0         0.0         0.0         0.0         0.0         0.0        0.23E+03     0.0         0.0         0.0         0.0         0.0         0.0         0.0         0.0         0.0         0.0         0.0         0.0         0.0         0.0        0.34E+03
   215  ARG       7.9         13.         7.8        0.68        0.46         0.0         0.0         0.0         0.0         0.0         0.0         0.0         3.0         1.9         5.1         38.         19.         0.0         0.0         0.0         0.0         0.0         0.0         0.0        0.22E+03     0.0         0.0         0.0         0.0         0.0         0.0         0.0         0.0         0.0         0.0         0.0         0.0         0.0         0.0        0.32E+03
   216  GLY       3.5         14.         1.1        0.47         0.0         0.0         0.0         0.0         44.         49.         0.0         0.0         2.4         0.0         0.0         0.0         0.0         0.0         0.0         0.0         0.0         0.0         3.4         0.0        0.22E+03     0.0         0.0         0.0         0.0         0.0         0.0         0.0         0.0         0.0         0.0         0.0         0.0         0.0         0.0        0.34E+03
   217  ARG      0.49         8.7         13.         2.6         0.0         0.0         0.0         0.0         19.         27.         0.0         0.0         1.5         41.         8.7         29.         43.         0.0         0.0         0.0         0.0         0.0         2.9         0.0        0.17E+03     0.0         0.0         0.0         0.0         0.0         0.0         0.0         0.0         0.0         0.0         0.0         0.0         0.0         0.0        0.37E+03
   218  LYS       3.0         13.         11.         4.3         0.0         0.0         0.0         0.0         9.1         12.         0.0         0.0         2.5         30.         1.9         1.2         29.         0.0         0.0         0.0         0.0         0.0         30.         0.0         35.         0.0         0.0         0.0         0.0         0.0         0.0         0.0         0.0         0.0         0.0         0.0         0.0         0.0         0.0        0.18E+03
   219  LYS       2.0         15.         5.8         4.5        0.31         0.0         0.0         0.0         3.2         6.8         0.0         0.0         5.8         28.         46.         40.         22.         0.0         0.0         0.0         0.0         0.0         38.         0.0         28.         1.0         0.0         0.0         0.0         0.0         0.0         0.0         0.0         0.0         0.0         0.0         0.0         0.0         0.0        0.25E+03
   220  ARG       2.5         18.         12.         1.6         0.0         0.0         0.0         0.0         11.         3.5         0.0         0.0         7.1         1.1         7.9         30.         34.         0.0         0.0         0.0         0.0         0.0         13.         0.0         40.         0.0         0.0         0.0         0.0         0.0         0.0         0.0         0.0         0.0         0.0         0.0         0.0         0.0         0.0        0.18E+03
   221  ILE       1.5         17.         9.9         4.1        0.30         0.0         0.0         0.0         8.9         8.7         0.0         0.0         4.4         72.         37.         0.0         0.0         0.0         0.0         0.0         0.0         0.0         4.1         0.0         9.6         0.0         0.0         0.0         0.0         0.0         0.0         0.0         0.0         0.0         0.0         0.0         0.0         0.0         0.0        0.18E+03
   222  PRO       1.4         29.         6.2         4.8         0.0         0.0         0.0         0.0         5.9         9.6         0.0         0.0         2.2         18.         4.4         1.7         0.0         0.0         0.0         0.0         0.0         0.0         4.9         0.0         12.         1.6         0.0         0.0         0.0         0.0         0.0         0.0         0.0         0.0         0.0         0.0         0.0         0.0         0.0        0.10E+03
   223  TYR       2.8         14.         7.2         5.2         0.0         0.0         0.0         0.0         7.2         4.2         0.0         0.0         1.6         8.6        0.33         0.0         0.0         0.0         0.0         0.0         0.0         0.0         7.0         0.0         24.         4.4         0.0         0.0         0.0         0.0         0.0         0.0         0.0         0.0         0.0         0.0         0.0         0.0         0.0         87.    
   224  SER       1.7         4.0         11.         3.2        0.43         0.0         0.0         0.0         8.5         7.1         0.0         0.0         1.8         1.3         0.0         0.0         0.0         0.0         0.0         0.0         0.0         0.0         5.4         0.0         10.         4.3         0.0         0.0         0.0         0.0         0.0         0.0         0.0         0.0         0.0         0.0         0.0         0.0         0.0         58.    
   225  LYS       1.9         12.         4.3         3.5         0.0         0.0         0.0         0.0         4.1         5.9         0.0         0.0         2.8         34.        0.29E-01     33.         2.7         0.0         0.0         0.0         0.0         0.0         7.0         0.0         8.1         0.0         0.0         0.0         0.0         0.0         0.0         0.0         0.0         0.0         0.0         0.0         0.0         0.0         0.0        0.12E+03
   226  GLY      0.84         4.6        0.22         3.8         0.0         0.0         0.0         0.0         6.6         10.         0.0         0.0         2.0         0.0         0.0         0.0         0.0         0.0         0.0         0.0         0.0         0.0         12.         0.0         7.5         0.0         0.0         0.0         0.0         0.0         0.0         0.0         0.0         0.0         0.0         0.0         0.0         0.0         0.0         48.    
   227  GLN       2.8         21.         8.2         9.4        0.82         0.0         0.0         0.0         9.8         8.3         0.0         0.0        0.42         35.         29.         8.1         0.0         0.0         0.0         0.0         0.0         0.0         22.         0.0         13.         12.         0.0         0.0         0.0         0.0         0.0         0.0         0.0         0.0         0.0         0.0         0.0         0.0         0.0        0.18E+03
   228  LEU       3.1         18.         6.5         4.8         0.0         0.0         0.0         0.0         5.5         12.         0.0         0.0        0.65         41.         44.         0.0         0.0         0.0         0.0         0.0         0.0         0.0         12.         0.0         12.         14.         0.0         0.0         0.0         0.0         0.0         0.0         0.0         0.0         0.0         0.0         0.0         0.0         0.0        0.17E+03
   229  ARG       1.4         8.2         4.3         1.1         0.0         0.0         0.0         0.0         4.5         6.0         0.0         0.0         1.8        0.59         2.9         36.         44.         0.0         0.0         0.0         0.0         0.0         3.5         0.0         7.8        0.35         0.0         0.0         0.0         0.0         0.0         0.0         0.0         0.0         0.0         0.0         0.0         0.0         0.0        0.12E+03
   230  GLU       1.1         7.7         6.1         3.4         0.0         0.0         0.0         0.0         7.0         12.         0.0         0.0         1.6        0.10        0.27E-01    0.57E-01     0.0         0.0         0.0         0.0         0.0         0.0         2.2         0.0         7.6         3.3         0.0         0.0         0.0         0.0         0.0         0.0         0.0         0.0         0.0         0.0         0.0         0.0         0.0         52.    
   231  LEU       1.2         12.         5.3         5.9        0.92E-01     0.0         0.0         0.0         9.2         11.         0.0         0.0         1.9         7.6         35.         0.0         0.0         0.0         0.0         0.0         0.0         0.0         6.4         0.0         8.6         12.         0.0         0.0         0.0         0.0         0.0         0.0         0.0         0.0         0.0         0.0         0.0         0.0         0.0        0.12E+03
   232  GLU       1.4         7.3         6.1         2.2         0.0         0.0         0.0         0.0         7.8         11.         0.0         0.0         2.4         29.         30.        0.33         0.0         0.0         0.0         0.0         0.0         0.0         9.6         0.0         6.0         8.6         0.0         0.0         0.0         0.0         0.0         0.0         0.0         0.0         0.0         0.0         0.0         0.0         0.0        0.12E+03
   233  ARG       1.6         10.         4.8         2.1        0.22         0.0         0.0         0.0         6.2         8.8         0.0         0.0         2.1         6.7         36.         3.4         22.         0.0         0.0         0.0         0.0         0.0         9.3         0.0         11.        0.73         0.0         0.0         0.0         0.0         0.0         0.0         0.0         0.0         0.0         0.0         0.0         0.0         0.0        0.12E+03
   234  GLU      0.92         5.4         5.7         3.1         0.0         0.0         0.0         0.0         6.3         15.         0.0         0.0         1.8         1.4         33.         2.8         0.0         0.0         0.0         0.0         0.0         0.0         2.7         0.0         6.4         6.4         0.0         0.0         0.0         0.0         0.0         0.0         0.0         0.0         0.0         0.0         0.0         0.0         0.0         91.    
   235  TYR       1.9         11.         7.0         4.3        0.55         0.0         0.0         0.0         6.6         11.         0.0         0.0         1.4         7.6        0.20         0.0         0.0         0.0         0.0         0.0         0.0         0.0         2.8         0.0         9.8         8.3         0.0         0.0         0.0         0.0         0.0         0.0         0.0         0.0         0.0         0.0         0.0         0.0         0.0         73.    
   236  ALA       1.0         7.9         5.1        0.81         0.0         0.0         0.0         0.0         4.6         8.7         0.0         0.0         3.4         0.0         0.0         0.0         0.0         0.0         0.0         0.0         0.0         0.0         2.0         0.0         5.7        0.38         0.0         0.0         0.0         0.0         0.0         0.0         0.0         0.0         0.0         0.0         0.0         0.0         0.0         40.    
   237  ALA      0.84         7.1         5.7         1.1         0.0         0.0         0.0         0.0         3.8         2.4         0.0         0.0         3.6         0.0         0.0         0.0         0.0         0.0         0.0         0.0         0.0         0.0         2.2         0.0         26.         0.0         0.0         0.0         0.0         0.0         0.0         0.0         0.0         0.0         0.0         0.0         0.0         0.0         0.0         52.    
   238  ASN       1.3         5.8         4.9         8.3        0.41         0.0         0.0         0.0         5.9         16.         0.0         0.0         5.0         1.4         1.3         0.0         0.0         0.0         0.0         0.0         0.0         0.0         12.         0.0        0.13E+03     0.0         0.0         0.0         0.0         0.0         0.0         0.0         0.0         0.0         0.0         0.0         0.0         0.0         0.0        0.19E+03
   239  LYS       2.2         12.         7.4         3.6         0.0         0.0         0.0         0.0         12.         12.         0.0         0.0         7.4         34.         3.7         2.8         27.         0.0         0.0         0.0         0.0         0.0         13.         0.0         51.         0.0         0.0         0.0         0.0         0.0         0.0         0.0         0.0         0.0         0.0         0.0         0.0         0.0         0.0        0.19E+03
   240  PHE       1.2         9.9         12.         2.2        0.14         0.0         0.0         0.0         4.9         7.9         0.0         0.0         5.3         12.         51.         0.0         0.0         0.0         0.0         0.0         0.0         0.0         12.         0.0         14.         7.1         0.0         0.0         0.0         0.0         0.0         0.0         0.0         0.0         0.0         0.0         0.0         0.0         0.0        0.14E+03
   241  ILE       1.1         8.2         6.9         3.9        0.64         0.0         0.0         0.0         4.3         8.6         0.0         0.0         2.8         1.4         49.         0.0         0.0         0.0         0.0         0.0         0.0         0.0         18.         0.0         13.         12.         0.0         0.0         0.0         0.0         0.0         0.0         0.0         0.0         0.0         0.0         0.0         0.0         0.0        0.13E+03
   242  THR       1.3         6.5         4.5         1.3        0.74         0.0         0.0         0.0         3.3         6.6         0.0         0.0         1.1         51.         0.0         0.0         0.0         0.0         0.0         0.0         0.0         0.0         17.         0.0         9.7         4.7         0.0         0.0         0.0         0.0         0.0         0.0         0.0         0.0         0.0         0.0         0.0         0.0         0.0        0.11E+03
   243  LYS       1.8         8.2         5.7         2.7         1.2         0.0         0.0         0.0         4.4         4.1         0.0         0.0         1.0         35.         49.         38.         25.         0.0         0.0         0.0         0.0         0.0         14.         0.0         6.8         4.1         0.0         0.0         0.0         0.0         0.0         0.0         0.0         0.0         0.0         0.0         0.0         0.0         0.0        0.20E+03
   244  ASP       1.1         6.1         5.2         1.5         0.0         0.0         0.0         0.0         2.6         5.2         0.0         0.0         2.4         30.         3.2         0.0         0.0         0.0         0.0         0.0         0.0         0.0         13.         0.0         4.4         4.9         0.0         0.0         0.0         0.0         0.0         0.0         0.0         0.0         0.0         0.0         0.0         0.0         0.0         80.    
   245  LYS       1.4         9.5         4.1         1.4        0.14         0.0         0.0         0.0         4.8         6.7         0.0         0.0         2.9         1.2         49.        0.10E-03    0.24E-01     0.0         0.0         0.0         0.0         0.0         6.2         0.0         8.2         8.4         0.0         0.0         0.0         0.0         0.0         0.0         0.0         0.0         0.0         0.0         0.0         0.0         0.0        0.10E+03
   246  ARG       1.6         8.6         6.0         2.1        0.92         0.0         0.0         0.0         5.1         12.         0.0         0.0         1.9         2.6         3.9        0.63         22.         0.0         0.0         0.0         0.0         0.0         6.2         0.0         8.4         16.         0.0         0.0         0.0         0.0         0.0         0.0         0.0         0.0         0.0         0.0         0.0         0.0         0.0         98.    
   247  ARG      0.70         4.6         5.3        0.90        0.24         0.0         0.0         0.0         3.1         8.9         0.0         0.0         1.5         1.4        0.39E-01    0.22E-01     25.         0.0         0.0         0.0         0.0         0.0         7.7         0.0         4.5         3.4         0.0         0.0         0.0         0.0         0.0         0.0         0.0         0.0         0.0         0.0         0.0         0.0         0.0         67.    
   248  LYS      0.58         6.7         4.8         1.1         0.0         0.0         0.0         0.0         4.9         8.4         0.0         0.0         1.1        0.12        0.58        0.33         23.         0.0         0.0         0.0         0.0         0.0         2.2         0.0         4.5         4.4         0.0         0.0         0.0         0.0         0.0         0.0         0.0         0.0         0.0         0.0         0.0         0.0         0.0         63.    
   249  ILE       2.0         12.         3.6         5.2         1.5         0.0         0.0         0.0         6.2         16.         0.0         0.0         2.1        0.20         33.         0.0         0.0         0.0         0.0         0.0         0.0         0.0         5.1         0.0         12.         11.         0.0         0.0         0.0         0.0         0.0         0.0         0.0         0.0         0.0         0.0         0.0         0.0         0.0        0.11E+03
   250  SER       1.2         4.1         6.6         3.0        0.78         0.0         0.0         0.0         5.8         13.         0.0         0.0         3.1         46.         0.0         0.0         0.0         0.0         0.0         0.0         0.0         0.0         1.8         0.0         9.4         4.8         0.0         0.0         0.0         0.0         0.0         0.0         0.0         0.0         0.0         0.0         0.0         0.0         0.0         99.    
   251  ALA       1.2         5.2         4.4         1.7        0.12         0.0         0.0         0.0         4.0         9.4         0.0         0.0         1.5         0.0         0.0         0.0         0.0         0.0         0.0         0.0         0.0         0.0         1.9         0.0         13.         0.0         0.0         0.0         0.0         0.0         0.0         0.0         0.0         0.0         0.0         0.0         0.0         0.0         0.0         43.    
   252  ALA       2.1         9.7         5.0         2.0         0.0         0.0         0.0         0.0         5.6         11.         0.0         0.0        0.80         0.0         0.0         0.0         0.0         0.0         0.0         0.0         0.0         0.0         3.3         0.0         15.        0.88         0.0         0.0         0.0         0.0         0.0         0.0         0.0         0.0         0.0         0.0         0.0         0.0         0.0         56.    
   253  THR      0.82         9.3         10.         3.0        0.96         0.0         0.0         0.0         6.0         12.         0.0         0.0         1.2         1.8         0.0         0.0         0.0         0.0         0.0         0.0         0.0         0.0         6.7         0.0         21.         9.5         0.0         0.0         0.0         0.0         0.0         0.0         0.0         0.0         0.0         0.0         0.0         0.0         0.0         83.    
   254  SER       1.2         6.8         20.         2.1        0.42         0.0         0.0         0.0         3.8         8.8         0.0         0.0         1.4         37.         0.0         0.0         0.0         0.0         0.0         0.0         0.0         0.0         3.4         0.0         20.         0.0         0.0         0.0         0.0         0.0         0.0         0.0         0.0         0.0         0.0         0.0         0.0         0.0         0.0        0.10E+03
   255  LEU       1.5         12.         4.4         8.2         0.0         0.0         0.0         0.0         5.1         11.         0.0         0.0         4.8         3.5        0.61E-01     0.0         0.0         0.0         0.0         0.0         0.0         0.0         9.9         0.0         45.         7.9         0.0         0.0         0.0         0.0         0.0         0.0         0.0         0.0         0.0         0.0         0.0         0.0         0.0        0.11E+03
   256  SER       3.2         18.         13.         7.2         1.1         0.0         0.0         0.0         4.3         24.         0.0         0.0         12.        0.39         0.0         0.0         0.0         0.0         0.0         0.0         0.0         0.0         20.         0.0         87.         1.4         0.0         0.0         0.0         0.0         0.0         0.0         0.0         0.0         0.0         0.0         0.0         0.0         0.0        0.19E+03
   257  GLU       3.2         21.         5.6         4.4        0.39         0.0         0.0         0.0         3.5         14.         0.0         0.0         8.0         4.0         6.7        0.88         0.0         0.0         0.0         0.0         0.0         0.0         18.         0.0        0.11E+03     7.2         0.0         0.0         0.0         0.0         0.0         0.0         0.0         0.0         0.0         0.0         0.0         0.0         0.0        0.20E+03
   258  ARG       2.0         6.2         5.7         1.4        0.86         0.0         0.0         0.0         2.8         4.9         0.0         0.0         1.5        0.71        0.38         38.         23.         0.0         0.0         0.0         0.0         0.0         6.9         0.0         28.        0.20         0.0         0.0         0.0         0.0         0.0         0.0         0.0         0.0         0.0         0.0         0.0         0.0         0.0        0.12E+03
   259  GLN       1.7         10.         5.5         1.7         1.6         0.0         0.0         0.0         3.9         9.0         0.0         0.0         1.1         1.6         1.5         1.7         0.0         0.0         0.0         0.0         0.0         0.0         5.4         0.0         4.2         4.7         0.0         0.0         0.0         0.0         0.0         0.0         0.0         0.0         0.0         0.0         0.0         0.0         0.0         54.    
   260  ILE       1.1         8.7         5.2         7.0         1.1         0.0         0.0         0.0         4.9         14.         0.0         0.0         1.8         56.         32.         0.0         0.0         0.0         0.0         0.0         0.0         0.0         6.0         0.0         5.0         2.3         0.0         0.0         0.0         0.0         0.0         0.0         0.0         0.0         0.0         0.0         0.0         0.0         0.0        0.14E+03
   261  THR       1.4         5.1         5.0         4.4         1.0         0.0         0.0         0.0         5.7         8.5         0.0         0.0         2.2         67.         0.0         0.0         0.0         0.0         0.0         0.0         0.0         0.0         11.         0.0         5.4         7.0         0.0         0.0         0.0         0.0         0.0         0.0         0.0         0.0         0.0         0.0         0.0         0.0         0.0        0.12E+03
   262  ILE       2.2         10.         6.0         4.9        0.42         0.0         0.0         0.0         6.1         9.2         0.0         0.0         2.8         57.        0.14         0.0         0.0         0.0         0.0         0.0         0.0         0.0         13.         0.0         9.2         8.5         0.0         0.0         0.0         0.0         0.0         0.0         0.0         0.0         0.0         0.0         0.0         0.0         0.0        0.13E+03
   263  TRP       2.6         13.         5.4         4.5        0.40         0.0         0.0         0.0         7.7         9.2         0.0         0.0         2.3         4.8         4.5         0.0         0.0         0.0         0.0         0.0         0.0         0.0         8.2         0.0         5.1         20.         0.0         0.0         0.0         0.0         0.0         0.0         0.0         0.0         0.0         0.0         0.0         0.0         0.0         87.    
   264  PHE       1.6         9.4         6.2         4.3        0.82E-01     0.0         0.0         0.0         5.7         7.9         0.0         0.0        0.51         3.8         5.6         0.0         0.0         0.0         0.0         0.0         0.0         0.0         2.4         0.0         4.1         22.         0.0         0.0         0.0         0.0         0.0         0.0         0.0         0.0         0.0         0.0         0.0         0.0         0.0         73.    
   265  GLN      0.98         5.8         4.7         1.8         0.0         0.0         0.0         0.0         3.0         4.1         0.0         0.0         1.1        0.39        0.43         9.1         0.0         0.0         0.0         0.0         0.0         0.0         1.8         0.0         3.5         5.8         0.0         0.0         0.0         0.0         0.0         0.0         0.0         0.0         0.0         0.0         0.0         0.0         0.0         42.    
   266  ASN      0.84         3.4         5.4         1.1        0.63         0.0         0.0         0.0         4.1         4.2         0.0         0.0        0.98         1.6         14.         0.0         0.0         0.0         0.0         0.0         0.0         0.0         6.6         0.0         4.3         3.4         0.0         0.0         0.0         0.0         0.0         0.0         0.0         0.0         0.0         0.0         0.0         0.0         0.0         51.    
   267  ARG       1.4         5.2         6.0         1.8        0.16         0.0         0.0         0.0         6.0         8.4         0.0         0.0         1.4         33.         35.         40.         23.         0.0         0.0         0.0         0.0         0.0         10.         0.0         5.9         17.         0.0         0.0         0.0         0.0         0.0         0.0         0.0         0.0         0.0         0.0         0.0         0.0         0.0        0.19E+03
   268  ARG       1.5         9.1         6.2         1.9        0.13         0.0         0.0         0.0         4.6         8.2         0.0         0.0         1.6         29.         25.        0.12         17.         0.0         0.0         0.0         0.0         0.0         8.3         0.0         3.2         5.5         0.0         0.0         0.0         0.0         0.0         0.0         0.0         0.0         0.0         0.0         0.0         0.0         0.0        0.12E+03
   269  VAL       1.3         8.2         5.2         2.7        0.38         0.0         0.0         0.0         4.4         6.1         0.0         0.0         2.0         2.9         0.0         0.0         0.0         0.0         0.0         0.0         0.0         0.0         10.         0.0         5.4         4.5         0.0         0.0         0.0         0.0         0.0         0.0         0.0         0.0         0.0         0.0         0.0         0.0         0.0         53.    
   270  LYS       1.4         16.         3.9         3.4        0.75         0.0         0.0         0.0         15.         7.2         0.0         0.0         5.9         5.4         2.1         3.7         21.         0.0         0.0         0.0         0.0         0.0         9.9         0.0         11.         4.3         0.0         0.0         0.0         0.0         0.0         0.0         0.0         0.0         0.0         0.0         0.0         0.0         0.0        0.11E+03
   271  GLU       1.0         14.         4.3         2.4        0.12         0.0         0.0         0.0         7.2         9.4         0.0         0.0         7.9        0.25         2.6         2.5         0.0         0.0         0.0         0.0         0.0         0.0         10.         0.0         6.8         7.2         0.0         0.0         0.0         0.0         0.0         0.0         0.0         0.0         0.0         0.0         0.0         0.0         0.0         75.    
   272  LYS       1.8         14.         6.3         3.7        0.50         0.0         0.0         0.0         10.         10.         0.0         0.0         6.6         27.         44.        0.46E-01     4.3         0.0         0.0         0.0         0.0         0.0         13.         0.0         8.9         1.9         0.0         0.0         0.0         0.0         0.0         0.0         0.0         0.0         0.0         0.0         0.0         0.0         0.0        0.15E+03
   273  LYS       1.9         14.         5.7         4.0         0.0         0.0         0.0         0.0         9.2         10.         0.0         0.0         6.9         27.        0.58         33.         4.4         0.0         0.0         0.0         0.0         0.0         7.8         0.0         4.6         1.0         0.0         0.0         0.0         0.0         0.0         0.0         0.0         0.0         0.0         0.0         0.0         0.0         0.0        0.13E+03
   274  VAL       1.1         15.         9.3         2.3        0.78E-01     0.0         0.0         0.0         8.6         12.         0.0         0.0         8.0         1.8         0.0         0.0         0.0         0.0         0.0         0.0         0.0         0.0         7.2         0.0         8.9         0.0         0.0         0.0         0.0         0.0         0.0         0.0         0.0         0.0         0.0         0.0         0.0         0.0         0.0         74.    
   275  LEU       1.1         14.         17.         4.7        0.35         0.0         0.0         0.0         8.6         14.         0.0         0.0         4.8         45.         38.         0.0         0.0         0.0         0.0         0.0         0.0         0.0         1.7         0.0         10.         0.0         0.0         0.0         0.0         0.0         0.0         0.0         0.0         0.0         0.0         0.0         0.0         0.0         0.0        0.16E+03
   276  ALA      0.84         6.3         4.8        0.78        0.78E-01     0.0         0.0         0.0         10.         13.         0.0         0.0         4.4         0.0         0.0         0.0         0.0         0.0         0.0         0.0         0.0         0.0         3.2         0.0         11.         0.0         0.0         0.0         0.0         0.0         0.0         0.0         0.0         0.0         0.0         0.0         0.0         0.0         0.0         54.    
   277  LYS      0.89         8.2         4.4         2.8        0.32E-01     0.0         0.0         0.0         12.         13.         0.0         0.0         6.4        0.47        0.99         25.         25.         0.0         0.0         0.0         0.0         0.0         1.7         0.0         6.0         1.5         0.0         0.0         0.0         0.0         0.0         0.0         0.0         0.0         0.0         0.0         0.0         0.0         0.0        0.11E+03
   278  VAL       1.2         9.7         3.7         2.9        0.19         0.0         0.0         0.0         6.3         11.         0.0         0.0         4.0         57.         0.0         0.0         0.0         0.0         0.0         0.0         0.0         0.0         2.0         0.0         10.         0.0         0.0         0.0         0.0         0.0         0.0         0.0         0.0         0.0         0.0         0.0         0.0         0.0         0.0        0.11E+03
   279  LYS      0.77         8.5         6.2         1.5        0.78         0.0         0.0         0.0         6.9         11.         0.0         0.0         1.3         32.        0.52         29.         24.         0.0         0.0         0.0         0.0         0.0         1.5         0.0         34.        0.76         0.0         0.0         0.0         0.0         0.0         0.0         0.0         0.0         0.0         0.0         0.0         0.0         0.0        0.16E+03
   280  ASN       1.3         7.6         17.         2.0        0.89E-01     0.0         0.0         0.0         0.0         0.0         0.0         0.0         1.4         34.         12.         0.0         0.0         0.0         0.0         0.0         0.0         0.0         0.0         0.0        0.13E+03     0.0         0.0         0.0         0.0         0.0         0.0         0.0         0.0         0.0         0.0         0.0         0.0         0.0         0.0        0.21E+03
   281  SER      0.39         5.9         8.9         1.1        0.72         0.0         0.0         0.0         0.0         0.0         0.0         0.0         2.6         38.         0.0         0.0         0.0         0.0         0.0         0.0         0.0         0.0         0.0         0.0         31.         0.0         0.0         0.0         0.0         0.0         0.0         0.0         0.0         0.0         0.0         0.0         0.0         0.0         0.0         88.    
   282  ALA      0.36         3.7         19.         1.6         0.0         0.0         0.0         0.0         8.6         12.         0.0         0.0         2.7         0.0         0.0         0.0         0.0         0.0         0.0         0.0         0.0         0.0         3.2         0.0         30.         1.5         0.0         0.0         0.0         0.0         0.0         0.0         0.0         0.0         0.0         0.0         0.0         0.0         0.0         82.    
   283  THR      0.23         4.7         12.         1.2        0.34         0.0         0.0         0.0         5.6         7.0         0.0         0.0         1.4         70.         0.0         0.0         0.0         0.0         0.0         0.0         0.0         0.0         2.8         0.0        0.12E+03    0.76         0.0         0.0         0.0         0.0         0.0         0.0         0.0         0.0         0.0         0.0         0.0         0.0         0.0        0.23E+03
   284  PRO      0.20         22.         7.5        0.52         0.0         0.0         0.0         0.0         2.7         4.5         0.0         0.0        0.16         24.         35.         32.         0.0         0.0         0.0         0.0         0.0         0.0         3.0         0.0         20.         0.0         0.0         0.0         0.0         0.0         0.0         0.0         0.0         0.0         0.0         0.0         0.0         0.0         0.0        0.15E+03
