# Supplementary material for: Computational Modeling of complete HOXB13 protein for predicting the functional effect of SNPs and the associated role in hereditary prostate cancer
Source: Sci Rep. 2017 Mar 8;7:43830. doi: 10.1038/srep43830 (PMC5363706; doi:10.1038/srep43830)
Supplement: Supplementary Dataset [file srep43830-s1.zip › SR Supplementary Data Files Complete/HOXB13 Modeller/HOXB13 Modeller/hoxb13.V99990018]

# Heavy relative violation of each residue is written to: hoxb13.V99990018
# The profile is NOT normalized by the number of restraints.
# The profiles are smoothed over a window of residues:    1
# The sum of all numbers in the file:   52757.6172
#COLUMNS S S  N N N N N N N N N N N N N N N N N N N N N N N N N N N N N N N N N N N N N N N N 
# RESID  RES            1           2           3           4           5           6           7           8           9          10          11          12          13          14          15          16          17          18          19          20          21          22          23          24          25          26          27          28          29          30          31          32          33          34          35          36          37          38          39     TOTAL

     1  MET       1.5         4.1         2.1        0.32        0.17         0.0         0.0         0.0         25.         23.         0.0         0.0        0.71         36.         33.         31.         0.0         0.0         0.0         0.0         0.0         0.0         0.0         0.0         28.         0.0         0.0         0.0         0.0         0.0         0.0         0.0         0.0         0.0         0.0         0.0         0.0         0.0         0.0        0.19E+03
     2  GLU       2.5         8.8         9.5         1.4        0.22         0.0         0.0         0.0         0.0         0.0         0.0         0.0        0.97         39.         32.         24.         0.0         0.0         0.0         0.0         0.0         0.0         0.0         0.0        0.17E+03     0.0         0.0         0.0         0.0         0.0         0.0         0.0         0.0         0.0         0.0         0.0         0.0         0.0         0.0        0.29E+03
     3  PRO       2.5         29.         6.7        0.74        0.49E-01     0.0         0.0         0.0         0.0         0.0         0.0         0.0        0.42         5.5         3.1         1.2         0.0         0.0         0.0         0.0         0.0         0.0         0.0         0.0         45.         0.0         0.0         0.0         0.0         0.0         0.0         0.0         0.0         0.0         0.0         0.0         0.0         0.0         0.0         94.    
     4  GLY       1.8         5.1         1.1        0.82E-01     0.0         0.0         0.0         0.0         0.0         0.0         0.0         0.0        0.88         0.0         0.0         0.0         0.0         0.0         0.0         0.0         0.0         0.0         0.0         0.0         73.         0.0         0.0         0.0         0.0         0.0         0.0         0.0         0.0         0.0         0.0         0.0         0.0         0.0         0.0         82.    
     5  ASN       1.8         4.3         7.7         1.1         0.0         0.0         0.0         0.0         0.0         0.0         0.0         0.0         1.4        0.59         1.4         0.0         0.0         0.0         0.0         0.0         0.0         0.0         0.0         0.0        0.18E+03     0.0         0.0         0.0         0.0         0.0         0.0         0.0         0.0         0.0         0.0         0.0         0.0         0.0         0.0        0.20E+03
     6  TYR       2.0         9.9         12.         2.1        0.93E-01     0.0         0.0         0.0         0.0         0.0         0.0         0.0         1.3         50.        0.92         0.0         0.0         0.0         0.0         0.0         0.0         0.0         0.0         0.0        0.25E+03     0.0         0.0         0.0         0.0         0.0         0.0         0.0         0.0         0.0         0.0         0.0         0.0         0.0         0.0        0.32E+03
     7  ALA       1.3         3.3         9.9        0.73        0.93E-01     0.0         0.0         0.0         0.0         0.0         0.0         0.0         1.3         0.0         0.0         0.0         0.0         0.0         0.0         0.0         0.0         0.0         0.0         0.0        0.26E+03     0.0         0.0         0.0         0.0         0.0         0.0         0.0         0.0         0.0         0.0         0.0         0.0         0.0         0.0        0.28E+03
     8  THR       1.0         4.6         8.8         1.2         0.0         0.0         0.0         0.0         0.0         0.0         0.0         0.0         1.2        0.22         0.0         0.0         0.0         0.0         0.0         0.0         0.0         0.0         0.0         0.0        0.22E+03     0.0         0.0         0.0         0.0         0.0         0.0         0.0         0.0         0.0         0.0         0.0         0.0         0.0         0.0        0.24E+03
     9  LEU      0.89         7.4         8.9         3.9         0.0         0.0         0.0         0.0         0.0         0.0         0.0         0.0        0.98        0.10         38.         0.0         0.0         0.0         0.0         0.0         0.0         0.0         0.0         0.0        0.22E+03     0.0         0.0         0.0         0.0         0.0         0.0         0.0         0.0         0.0         0.0         0.0         0.0         0.0         0.0        0.28E+03
    10  ASP      0.80         2.8         5.8         1.5        0.80E-01     0.0         0.0         0.0         0.0         0.0         0.0         0.0         1.5         39.         4.0         0.0         0.0         0.0         0.0         0.0         0.0         0.0         0.0         0.0        0.17E+03     0.0         0.0         0.0         0.0         0.0         0.0         0.0         0.0         0.0         0.0         0.0         0.0         0.0         0.0        0.22E+03
    11  GLY      0.27         1.5         2.2        0.32        0.80E-01     0.0         0.0         0.0         0.0         0.0         0.0         0.0         1.7         0.0         0.0         0.0         0.0         0.0         0.0         0.0         0.0         0.0         0.0         0.0        0.10E+03     0.0         0.0         0.0         0.0         0.0         0.0         0.0         0.0         0.0         0.0         0.0         0.0         0.0         0.0        0.11E+03
    12  ALA      0.28         1.4         12.        0.85         0.0         0.0         0.0         0.0         0.0         0.0         0.0         0.0         1.8         0.0         0.0         0.0         0.0         0.0         0.0         0.0         0.0         0.0         0.0         0.0        0.25E+03     0.0         0.0         0.0         0.0         0.0         0.0         0.0         0.0         0.0         0.0         0.0         0.0         0.0         0.0        0.27E+03
    13  LYS      0.27         2.9         9.9         1.3         0.0         0.0         0.0         0.0         0.0         0.0         0.0         0.0         1.7         35.        0.20         22.        0.18E-01     0.0         0.0         0.0         0.0         0.0         0.0         0.0        0.18E+03     0.0         0.0         0.0         0.0         0.0         0.0         0.0         0.0         0.0         0.0         0.0         0.0         0.0         0.0        0.26E+03
    14  ASP      0.30         3.4         11.         1.2        0.58E-01     0.0         0.0         0.0         0.0         0.0         0.0         0.0         1.9         39.         1.3         0.0         0.0         0.0         0.0         0.0         0.0         0.0         0.0         0.0        0.14E+03     0.0         0.0         0.0         0.0         0.0         0.0         0.0         0.0         0.0         0.0         0.0         0.0         0.0         0.0        0.19E+03
    15  ILE      0.57         3.1         11.         4.0        0.27         0.0         0.0         0.0         0.0         0.0         0.0         0.0         1.5         47.        0.51         0.0         0.0         0.0         0.0         0.0         0.0         0.0         0.0         0.0         47.         0.0         0.0         0.0         0.0         0.0         0.0         0.0         0.0         0.0         0.0         0.0         0.0         0.0         0.0        0.12E+03
    16  GLU      0.16         3.6         8.4         2.0         0.0         0.0         0.0         0.0         0.0         0.0         0.0         0.0        0.58        0.22        0.23         24.         0.0         0.0         0.0         0.0         0.0         0.0         0.0         0.0        0.18E+03     0.0         0.0         0.0         0.0         0.0         0.0         0.0         0.0         0.0         0.0         0.0         0.0         0.0         0.0        0.22E+03
    17  GLY      0.13         2.0        0.42        0.29         0.0         0.0         0.0         0.0         0.0         0.0         0.0         0.0        0.59         0.0         0.0         0.0         0.0         0.0         0.0         0.0         0.0         0.0         0.0         0.0        0.13E+03     0.0         0.0         0.0         0.0         0.0         0.0         0.0         0.0         0.0         0.0         0.0         0.0         0.0         0.0        0.14E+03
    18  LEU       1.4         10.         9.5         4.6        0.67         0.0         0.0         0.0         0.0         0.0         0.0         0.0        0.20         42.        0.89E-01     0.0         0.0         0.0         0.0         0.0         0.0         0.0         0.0         0.0        0.18E+03     0.0         0.0         0.0         0.0         0.0         0.0         0.0         0.0         0.0         0.0         0.0         0.0         0.0         0.0        0.24E+03
    19  LEU      0.28         7.9         7.9         4.5         0.0         0.0         0.0         0.0         0.0         0.0         0.0         0.0        0.84        0.79        0.36E-01     0.0         0.0         0.0         0.0         0.0         0.0         0.0         0.0         0.0        0.21E+03     0.0         0.0         0.0         0.0         0.0         0.0         0.0         0.0         0.0         0.0         0.0         0.0         0.0         0.0        0.23E+03
    20  GLY      0.40E-01     2.2        0.39E-02    0.21         0.0         0.0         0.0         0.0         0.0         0.0         0.0         0.0         1.1         0.0         0.0         0.0         0.0         0.0         0.0         0.0         0.0         0.0         0.0         0.0        0.17E+03     0.0         0.0         0.0         0.0         0.0         0.0         0.0         0.0         0.0         0.0         0.0         0.0         0.0         0.0        0.17E+03
    21  ALA      0.12         1.8         5.2         1.3         0.0         0.0         0.0         0.0         0.0         0.0         0.0         0.0        0.80         0.0         0.0         0.0         0.0         0.0         0.0         0.0         0.0         0.0         0.0         0.0        0.19E+03     0.0         0.0         0.0         0.0         0.0         0.0         0.0         0.0         0.0         0.0         0.0         0.0         0.0         0.0        0.20E+03
    22  GLY      0.11         1.7         0.0        0.31         0.0         0.0         0.0         0.0         0.0         0.0         0.0         0.0        0.94         0.0         0.0         0.0         0.0         0.0         0.0         0.0         0.0         0.0         0.0         0.0         80.         0.0         0.0         0.0         0.0         0.0         0.0         0.0         0.0         0.0         0.0         0.0         0.0         0.0         0.0         83.    
    23  GLY      0.18         2.0         0.0        0.56E-01     0.0         0.0         0.0         0.0         0.0         0.0         0.0         0.0         2.2         0.0         0.0         0.0         0.0         0.0         0.0         0.0         0.0         0.0         0.0         0.0         51.         0.0         0.0         0.0         0.0         0.0         0.0         0.0         0.0         0.0         0.0         0.0         0.0         0.0         0.0         56.    
    24  GLY      0.30         3.7        0.89E-01    0.52E-01     0.0         0.0         0.0         0.0         0.0         0.0         0.0         0.0         2.2         0.0         0.0         0.0         0.0         0.0         0.0         0.0         0.0         0.0         0.0         0.0         67.         0.0         0.0         0.0         0.0         0.0         0.0         0.0         0.0         0.0         0.0         0.0         0.0         0.0         0.0         73.    
    25  ARG      0.56         4.1         5.0         1.4         0.0         0.0         0.0         0.0         0.0         0.0         0.0         0.0        0.70         35.        0.70E-01    0.10E-01     24.         0.0         0.0         0.0         0.0         0.0         0.0         0.0        0.17E+03     0.0         0.0         0.0         0.0         0.0         0.0         0.0         0.0         0.0         0.0         0.0         0.0         0.0         0.0        0.24E+03
    26  ASN      0.71         3.0         5.4         1.6         0.0         0.0         0.0         0.0         0.0         0.0         0.0         0.0        0.22         1.4         15.         0.0         0.0         0.0         0.0         0.0         0.0         0.0         0.0         0.0        0.18E+03     0.0         0.0         0.0         0.0         0.0         0.0         0.0         0.0         0.0         0.0         0.0         0.0         0.0         0.0        0.20E+03
    27  LEU       1.2         7.6         5.9         4.8         0.0         0.0         0.0         0.0         0.0         0.0         0.0         0.0        0.89E-01    0.94E-02     38.         0.0         0.0         0.0         0.0         0.0         0.0         0.0         0.0         0.0        0.16E+03     0.0         0.0         0.0         0.0         0.0         0.0         0.0         0.0         0.0         0.0         0.0         0.0         0.0         0.0        0.22E+03
    28  VAL       1.1         2.8         9.2         1.6         0.0         0.0         0.0         0.0         0.0         0.0         0.0         0.0        0.31         58.         0.0         0.0         0.0         0.0         0.0         0.0         0.0         0.0         0.0         0.0         60.         0.0         0.0         0.0         0.0         0.0         0.0         0.0         0.0         0.0         0.0         0.0         0.0         0.0         0.0        0.13E+03
    29  ALA       1.3         2.8         9.4         1.3         0.0         0.0         0.0         0.0         0.0         0.0         0.0         0.0        0.60         0.0         0.0         0.0         0.0         0.0         0.0         0.0         0.0         0.0         0.0         0.0        0.22E+03     0.0         0.0         0.0         0.0         0.0         0.0         0.0         0.0         0.0         0.0         0.0         0.0         0.0         0.0        0.24E+03
    30  HIS       2.4         6.5         7.8         1.5         0.0         0.0         0.0         0.0         0.0         0.0         0.0         0.0        0.95         1.6        0.75         0.0         0.0         0.0         0.0         0.0         0.0         0.0         0.0         0.0        0.20E+03     0.0         0.0         0.0         0.0         0.0         0.0         0.0         0.0         0.0         0.0         0.0         0.0         0.0         0.0        0.22E+03
    31  SER       1.8         7.4         9.1         1.6         0.0         0.0         0.0         0.0         0.0         0.0         0.0         0.0        0.86         42.         0.0         0.0         0.0         0.0         0.0         0.0         0.0         0.0         0.0         0.0        0.13E+03     0.0         0.0         0.0         0.0         0.0         0.0         0.0         0.0         0.0         0.0         0.0         0.0         0.0         0.0        0.20E+03
    32  PRO       2.1         27.         6.4        0.76         0.0         0.0         0.0         0.0         0.0         0.0         0.0         0.0        0.37         23.         35.         33.         0.0         0.0         0.0         0.0         0.0         0.0         0.0         0.0         53.         0.0         0.0         0.0         0.0         0.0         0.0         0.0         0.0         0.0         0.0         0.0         0.0         0.0         0.0        0.18E+03
    33  LEU       2.2         9.6         7.5         4.5         0.0         0.0         0.0         0.0         0.0         0.0         0.0         0.0        0.67        0.12E-01     38.         0.0         0.0         0.0         0.0         0.0         0.0         0.0         0.0         0.0        0.18E+03     0.0         0.0         0.0         0.0         0.0         0.0         0.0         0.0         0.0         0.0         0.0         0.0         0.0         0.0        0.24E+03
    34  THR       2.8         7.3         8.7         1.4        0.25         0.0         0.0         0.0         0.0         0.0         0.0         0.0         1.2         1.4         0.0         0.0         0.0         0.0         0.0         0.0         0.0         0.0         0.0         0.0        0.18E+03     0.0         0.0         0.0         0.0         0.0         0.0         0.0         0.0         0.0         0.0         0.0         0.0         0.0         0.0        0.20E+03
    35  SER       1.7         6.1         7.1        0.97        0.26         0.0         0.0         0.0         15.         33.         0.0         0.0        0.95         46.         0.0         0.0         0.0         0.0         0.0         0.0         0.0         0.0         8.6         0.0         33.         0.0         0.0         0.0         0.0         0.0         0.0         0.0         0.0         0.0         0.0         0.0         0.0         0.0         0.0        0.15E+03
    36  HIS       1.8         10.         5.5         2.2        0.63         0.0         0.0         0.0         18.         23.         0.0         0.0         2.8         2.0         15.         0.0         0.0         0.0         0.0         0.0         0.0         0.0         8.6         0.0         6.3         0.0         0.0         0.0         0.0         0.0         0.0         0.0         0.0         0.0         0.0         0.0         0.0         0.0         0.0         95.    
    37  PRO      0.96         27.         6.8         1.2         1.2         0.0         0.0         0.0         0.0         0.0         0.0         0.0         3.1         6.4         3.3        0.34         0.0         0.0         0.0         0.0         0.0         0.0         0.0         0.0         33.         0.0         0.0         0.0         0.0         0.0         0.0         0.0         0.0         0.0         0.0         0.0         0.0         0.0         0.0         83.    
    38  ALA       1.0         4.3        0.90         2.8         1.0         0.0         0.0         0.0         0.0         0.0         0.0         0.0        0.57         0.0         0.0         0.0         0.0         0.0         0.0         0.0         0.0         0.0         0.0         0.0        0.14E+03     0.0         0.0         0.0         0.0         0.0         0.0         0.0         0.0         0.0         0.0         0.0         0.0         0.0         0.0        0.15E+03
    39  ALA       1.4         7.9         6.0         2.1         1.3         0.0         0.0         0.0         0.0         0.0         0.0         0.0         4.6         0.0         0.0         0.0         0.0         0.0         0.0         0.0         0.0         0.0         0.0         0.0        0.18E+03     0.0         0.0         0.0         0.0         0.0         0.0         0.0         0.0         0.0         0.0         0.0         0.0         0.0         0.0        0.20E+03
    40  PRO       1.4         33.         10.        0.32        0.66         0.0         0.0         0.0         0.0         0.0         0.0         0.0         5.0         20.         35.         36.         0.0         0.0         0.0         0.0         0.0         0.0         0.0         0.0         66.         0.0         0.0         0.0         0.0         0.0         0.0         0.0         0.0         0.0         0.0         0.0         0.0         0.0         0.0        0.21E+03
    41  THR      0.45         4.8         7.8        0.83         0.0         0.0         0.0         0.0         0.0         0.0         0.0         0.0        0.36         70.         0.0         0.0         0.0         0.0         0.0         0.0         0.0         0.0         0.0         0.0        0.17E+03     0.0         0.0         0.0         0.0         0.0         0.0         0.0         0.0         0.0         0.0         0.0         0.0         0.0         0.0        0.26E+03
    42  LEU      0.91         7.2         2.3         3.7        0.20         0.0         0.0         0.0         0.0         0.0         0.0         0.0        0.47        0.47         38.         0.0         0.0         0.0         0.0         0.0         0.0         0.0         0.0         0.0        0.15E+03     0.0         0.0         0.0         0.0         0.0         0.0         0.0         0.0         0.0         0.0         0.0         0.0         0.0         0.0        0.20E+03
    43  MET       1.1         8.6         5.3        0.71        0.85         0.0         0.0         0.0         18.         36.         0.0         0.0         2.7         41.         32.        0.75         0.0         0.0         0.0         0.0         0.0         0.0         0.0         0.0         94.        0.37         0.0         0.0         0.0         0.0         0.0         0.0         0.0         0.0         0.0         0.0         0.0         0.0         0.0        0.24E+03
    44  PRO      0.87         27.         6.6        0.60        0.62         0.0         0.0         0.0         0.0         0.0         0.0         0.0         3.0         7.8         4.2        0.11         0.0         0.0         0.0         0.0         0.0         0.0         0.0         0.0         48.         0.0         0.0         0.0         0.0         0.0         0.0         0.0         0.0         0.0         0.0         0.0         0.0         0.0         0.0         99.    
    45  ALA      0.19         1.5         6.6         1.2        0.14         0.0         0.0         0.0         0.0         0.0         0.0         0.0         1.5         0.0         0.0         0.0         0.0         0.0         0.0         0.0         0.0         0.0         0.0         0.0        0.18E+03     0.0         0.0         0.0         0.0         0.0         0.0         0.0         0.0         0.0         0.0         0.0         0.0         0.0         0.0        0.20E+03
    46  VAL      0.49         4.0         4.3         3.4        0.49         0.0         0.0         0.0         0.0         0.0         0.0         0.0         3.5         57.         0.0         0.0         0.0         0.0         0.0         0.0         0.0         0.0         0.0         0.0         69.         0.0         0.0         0.0         0.0         0.0         0.0         0.0         0.0         0.0         0.0         0.0         0.0         0.0         0.0        0.14E+03
    47  ASN      0.74         9.0         11.         2.3        0.34         0.0         0.0         0.0         0.0         0.0         0.0         0.0         4.3         33.         2.5         0.0         0.0         0.0         0.0         0.0         0.0         0.0         0.0         0.0        0.15E+03     0.0         0.0         0.0         0.0         0.0         0.0         0.0         0.0         0.0         0.0         0.0         0.0         0.0         0.0        0.21E+03
    48  TYR      0.69         12.         9.5         2.3        0.17         0.0         0.0         0.0         0.0         0.0         0.0         0.0         1.9         5.7         1.1         0.0         0.0         0.0         0.0         0.0         0.0         0.0         0.0         0.0        0.23E+03     0.0         0.0         0.0         0.0         0.0         0.0         0.0         0.0         0.0         0.0         0.0         0.0         0.0         0.0        0.26E+03
    49  ALA      0.25         4.8         6.2         2.4        0.18         0.0         0.0         0.0         0.0         0.0         0.0         0.0        0.61         0.0         0.0         0.0         0.0         0.0         0.0         0.0         0.0         0.0         0.0         0.0        0.20E+03     0.0         0.0         0.0         0.0         0.0         0.0         0.0         0.0         0.0         0.0         0.0         0.0         0.0         0.0        0.22E+03
    50  PRO       1.0         26.         6.1         2.3        0.44         0.0         0.0         0.0         0.0         0.0         0.0         0.0         2.3         24.         35.         33.         0.0         0.0         0.0         0.0         0.0         0.0         0.0         0.0         49.         0.0         0.0         0.0         0.0         0.0         0.0         0.0         0.0         0.0         0.0         0.0         0.0         0.0         0.0        0.18E+03
    51  LEU       1.2         21.         9.3         4.8         1.4         0.0         0.0         0.0         21.         33.         0.0         0.0         5.3         52.         4.4         0.0         0.0         0.0         0.0         0.0         0.0         0.0         0.0         0.0         89.         2.4         0.0         0.0         0.0         0.0         0.0         0.0         0.0         0.0         0.0         0.0         0.0         0.0         0.0        0.24E+03
    52  ASP      0.75         18.         8.3         2.1        0.32         0.0         0.0         0.0         0.0         0.0         0.0         0.0         6.2         4.8         5.1         0.0         0.0         0.0         0.0         0.0         0.0         0.0         0.0         0.0        0.12E+03     0.0         0.0         0.0         0.0         0.0         0.0         0.0         0.0         0.0         0.0         0.0         0.0         0.0         0.0        0.16E+03
    53  LEU       1.1         25.         3.3         4.9        0.37         0.0         0.0         0.0         0.0         0.0         0.0         0.0         3.8        0.16         1.4         0.0         0.0         0.0         0.0         0.0         0.0         0.0         0.0         0.0        0.14E+03     0.0         0.0         0.0         0.0         0.0         0.0         0.0         0.0         0.0         0.0         0.0         0.0         0.0         0.0        0.18E+03
    54  PRO       1.4         30.         5.2         2.1        0.12         0.0         0.0         0.0         0.0         0.0         0.0         0.0        0.95         25.         35.         30.         0.0         0.0         0.0         0.0         0.0         0.0         0.0         0.0         35.         0.0         0.0         0.0         0.0         0.0         0.0         0.0         0.0         0.0         0.0         0.0         0.0         0.0         0.0        0.16E+03
    55  GLY       1.0         3.5        0.86        0.37        0.36         0.0         0.0         0.0         0.0         0.0         0.0         0.0        0.69         0.0         0.0         0.0         0.0         0.0         0.0         0.0         0.0         0.0         0.0         0.0         81.         0.0         0.0         0.0         0.0         0.0         0.0         0.0         0.0         0.0         0.0         0.0         0.0         0.0         0.0         88.    
    56  SER      0.63         3.2         12.         1.2        0.21         0.0         0.0         0.0         0.0         0.0         0.0         0.0        0.41         42.         0.0         0.0         0.0         0.0         0.0         0.0         0.0         0.0         0.0         0.0        0.11E+03     0.0         0.0         0.0         0.0         0.0         0.0         0.0         0.0         0.0         0.0         0.0         0.0         0.0         0.0        0.17E+03
    57  ALA      0.56         4.1         10.         1.3        0.11         0.0         0.0         0.0         0.0         0.0         0.0         0.0        0.27         0.0         0.0         0.0         0.0         0.0         0.0         0.0         0.0         0.0         0.0         0.0        0.23E+03     0.0         0.0         0.0         0.0         0.0         0.0         0.0         0.0         0.0         0.0         0.0         0.0         0.0         0.0        0.24E+03
    58  GLU       2.8         21.         8.2         5.8         1.9         0.0         0.0         0.0         20.         37.         0.0         0.0         1.2         30.         32.         4.6         0.0         0.0         0.0         0.0         0.0         0.0         0.0         0.0         54.         2.0         0.0         0.0         0.0         0.0         0.0         0.0         0.0         0.0         0.0         0.0         0.0         0.0         0.0        0.22E+03
    59  PRO       5.0         45.         11.         1.6         1.8         0.0         0.0         0.0         0.0         0.0         0.0         0.0         6.1         4.6         2.6         1.5         0.0         0.0         0.0         0.0         0.0         0.0         0.0         0.0         70.         0.0         0.0         0.0         0.0         0.0         0.0         0.0         0.0         0.0         0.0         0.0         0.0         0.0         0.0        0.15E+03
    60  PRO       3.2         39.         7.4         2.3         1.8         0.0         0.0         0.0         0.0         0.0         0.0         0.0         5.6        0.90        0.53         5.2         0.0         0.0         0.0         0.0         0.0         0.0         0.0         0.0         44.         0.0         0.0         0.0         0.0         0.0         0.0         0.0         0.0         0.0         0.0         0.0         0.0         0.0         0.0        0.11E+03
    61  LYS      0.96         6.1         4.3        0.74         0.0         0.0         0.0         0.0         0.0         0.0         0.0         0.0         1.5        0.67         51.        0.72        0.27E-01     0.0         0.0         0.0         0.0         0.0         0.0         0.0        0.15E+03     0.0         0.0         0.0         0.0         0.0         0.0         0.0         0.0         0.0         0.0         0.0         0.0         0.0         0.0        0.22E+03
    62  GLN       1.0         8.0         4.6         1.1         0.0         0.0         0.0         0.0         0.0         0.0         0.0         0.0         1.0        0.62        0.36         2.2         0.0         0.0         0.0         0.0         0.0         0.0         0.0         0.0        0.16E+03     0.0         0.0         0.0         0.0         0.0         0.0         0.0         0.0         0.0         0.0         0.0         0.0         0.0         0.0        0.18E+03
    63  CYS      0.80         3.8         2.6         1.2         0.0         0.0         0.0         0.0         0.0         0.0         0.0         0.0        0.71         42.         0.0         0.0         0.0         0.0         0.0         0.0         0.0         0.0         0.0         0.0         59.         0.0         0.0         0.0         0.0         0.0         0.0         0.0         0.0         0.0         0.0         0.0         0.0         0.0         0.0        0.11E+03
    64  HIS       1.4         13.         7.1         1.4         0.0         0.0         0.0         0.0         0.0         0.0         0.0         0.0         1.2         2.6         31.         0.0         0.0         0.0         0.0         0.0         0.0         0.0         0.0         0.0        0.14E+03     0.0         0.0         0.0         0.0         0.0         0.0         0.0         0.0         0.0         0.0         0.0         0.0         0.0         0.0        0.20E+03
    65  PRO      0.59         29.         4.8         3.5        0.70E-01     0.0         0.0         0.0         0.0         0.0         0.0         0.0         1.9        0.80        0.68         5.8         0.0         0.0         0.0         0.0         0.0         0.0         0.0         0.0         97.         0.0         0.0         0.0         0.0         0.0         0.0         0.0         0.0         0.0         0.0         0.0         0.0         0.0         0.0        0.14E+03
    66  CYS      0.30         7.9         10.         1.6        0.79E-01     0.0         0.0         0.0         0.0         0.0         0.0         0.0         1.6         42.         0.0         0.0         0.0         0.0         0.0         0.0         0.0         0.0         0.0         0.0         24.         0.0         0.0         0.0         0.0         0.0         0.0         0.0         0.0         0.0         0.0         0.0         0.0         0.0         0.0         88.    
    67  PRO      0.59         28.         6.9         2.6         0.0         0.0         0.0         0.0         0.0         0.0         0.0         0.0         1.1         1.3         1.3         4.0         0.0         0.0         0.0         0.0         0.0         0.0         0.0         0.0         15.         0.0         0.0         0.0         0.0         0.0         0.0         0.0         0.0         0.0         0.0         0.0         0.0         0.0         0.0         60.    
    68  GLY      0.96E-01     1.7        0.19        0.26         0.0         0.0         0.0         0.0         0.0         0.0         0.0         0.0         1.3         0.0         0.0         0.0         0.0         0.0         0.0         0.0         0.0         0.0         0.0         0.0         65.         0.0         0.0         0.0         0.0         0.0         0.0         0.0         0.0         0.0         0.0         0.0         0.0         0.0         0.0         69.    
    69  VAL      0.21         5.0         7.0         1.8         0.0         0.0         0.0         0.0         0.0         0.0         0.0         0.0         1.1        0.37         0.0         0.0         0.0         0.0         0.0         0.0         0.0         0.0         0.0         0.0         21.         0.0         0.0         0.0         0.0         0.0         0.0         0.0         0.0         0.0         0.0         0.0         0.0         0.0         0.0         36.    
    70  PRO       1.1         27.         7.4         1.4         0.0         0.0         0.0         0.0         0.0         0.0         0.0         0.0        0.80         7.1         4.0        0.74         0.0         0.0         0.0         0.0         0.0         0.0         0.0         0.0         38.         0.0         0.0         0.0         0.0         0.0         0.0         0.0         0.0         0.0         0.0         0.0         0.0         0.0         0.0         87.    
    71  GLN      0.43         1.8         9.3         1.4         0.0         0.0         0.0         0.0         0.0         0.0         0.0         0.0        0.78        0.27        0.31         2.3         0.0         0.0         0.0         0.0         0.0         0.0         0.0         0.0        0.20E+03     0.0         0.0         0.0         0.0         0.0         0.0         0.0         0.0         0.0         0.0         0.0         0.0         0.0         0.0        0.22E+03
    72  GLY      0.98E-01    0.59         1.4        0.17         0.0         0.0         0.0         0.0         0.0         0.0         0.0         0.0        0.67         0.0         0.0         0.0         0.0         0.0         0.0         0.0         0.0         0.0         0.0         0.0        0.14E+03     0.0         0.0         0.0         0.0         0.0         0.0         0.0         0.0         0.0         0.0         0.0         0.0         0.0         0.0        0.14E+03
    73  THR      0.97E-01     1.4         8.7         1.3         0.0         0.0         0.0         0.0         0.0         0.0         0.0         0.0        0.48         70.         0.0         0.0         0.0         0.0         0.0         0.0         0.0         0.0         0.0         0.0        0.18E+03     0.0         0.0         0.0         0.0         0.0         0.0         0.0         0.0         0.0         0.0         0.0         0.0         0.0         0.0        0.27E+03
    74  SER      0.18         5.0         9.4        0.84        0.92E-01     0.0         0.0         0.0         0.0         0.0         0.0         0.0        0.70         42.         0.0         0.0         0.0         0.0         0.0         0.0         0.0         0.0         0.0         0.0        0.11E+03     0.0         0.0         0.0         0.0         0.0         0.0         0.0         0.0         0.0         0.0         0.0         0.0         0.0         0.0        0.17E+03
    75  PRO      0.90         28.         9.1         3.7        0.48         0.0         0.0         0.0         0.0         0.0         0.0         0.0        0.67        0.83        0.77         5.9         0.0         0.0         0.0         0.0         0.0         0.0         0.0         0.0        0.13E+03     0.0         0.0         0.0         0.0         0.0         0.0         0.0         0.0         0.0         0.0         0.0         0.0         0.0         0.0        0.18E+03
    76  ALA      0.88         9.6         14.         4.1        0.39         0.0         0.0         0.0         0.0         0.0         0.0         0.0         1.2         0.0         0.0         0.0         0.0         0.0         0.0         0.0         0.0         0.0         0.0         0.0        0.22E+03     0.0         0.0         0.0         0.0         0.0         0.0         0.0         0.0         0.0         0.0         0.0         0.0         0.0         0.0        0.25E+03
    77  PRO      0.75         26.         6.3        0.89         0.0         0.0         0.0         0.0         0.0         0.0         0.0         0.0         1.1         6.6         3.7        0.91         0.0         0.0         0.0         0.0         0.0         0.0         0.0         0.0         42.         0.0         0.0         0.0         0.0         0.0         0.0         0.0         0.0         0.0         0.0         0.0         0.0         0.0         0.0         89.    
    78  VAL      0.29         6.9         9.6         2.7        0.13         0.0         0.0         0.0         0.0         0.0         0.0         0.0         1.1         55.         0.0         0.0         0.0         0.0         0.0         0.0         0.0         0.0         0.0         0.0         18.         0.0         0.0         0.0         0.0         0.0         0.0         0.0         0.0         0.0         0.0         0.0         0.0         0.0         0.0         94.    
    79  PRO      0.89         28.         5.5         1.1         0.0         0.0         0.0         0.0         0.0         0.0         0.0         0.0         2.0         7.1         4.1        0.77         0.0         0.0         0.0         0.0         0.0         0.0         0.0         0.0        0.10E+03     0.0         0.0         0.0         0.0         0.0         0.0         0.0         0.0         0.0         0.0         0.0         0.0         0.0         0.0        0.15E+03
    80  TYR      0.82         7.8         8.6         2.0         0.0         0.0         0.0         0.0         0.0         0.0         0.0         0.0         1.5         49.        0.12         0.0         0.0         0.0         0.0         0.0         0.0         0.0         0.0         0.0        0.20E+03     0.0         0.0         0.0         0.0         0.0         0.0         0.0         0.0         0.0         0.0         0.0         0.0         0.0         0.0        0.27E+03
    81  GLY      0.19         3.0        0.86        0.22         0.0         0.0         0.0         0.0         0.0         0.0         0.0         0.0        0.78         0.0         0.0         0.0         0.0         0.0         0.0         0.0         0.0         0.0         0.0         0.0        0.15E+03     0.0         0.0         0.0         0.0         0.0         0.0         0.0         0.0         0.0         0.0         0.0         0.0         0.0         0.0        0.15E+03
    82  TYR      0.62         7.2         13.         1.3         0.0         0.0         0.0         0.0         0.0         0.0         0.0         0.0        0.93         49.        0.43         0.0         0.0         0.0         0.0         0.0         0.0         0.0         0.0         0.0        0.20E+03     0.0         0.0         0.0         0.0         0.0         0.0         0.0         0.0         0.0         0.0         0.0         0.0         0.0         0.0        0.28E+03
    83  PHE      0.70         6.6         10.         2.4        0.29E-01     0.0         0.0         0.0         0.0         0.0         0.0         0.0        0.95         45.        0.47         0.0         0.0         0.0         0.0         0.0         0.0         0.0         0.0         0.0        0.21E+03     0.0         0.0         0.0         0.0         0.0         0.0         0.0         0.0         0.0         0.0         0.0         0.0         0.0         0.0        0.28E+03
    84  GLY      0.35         1.6         0.0        0.27        0.29E-01     0.0         0.0         0.0         0.0         0.0         0.0         0.0        0.63         0.0         0.0         0.0         0.0         0.0         0.0         0.0         0.0         0.0         0.0         0.0        0.12E+03     0.0         0.0         0.0         0.0         0.0         0.0         0.0         0.0         0.0         0.0         0.0         0.0         0.0         0.0        0.12E+03
    85  GLY      0.39        0.74         0.0        0.65E-01     0.0         0.0         0.0         0.0         0.0         0.0         0.0         0.0        0.60         0.0         0.0         0.0         0.0         0.0         0.0         0.0         0.0         0.0         0.0         0.0         99.         0.0         0.0         0.0         0.0         0.0         0.0         0.0         0.0         0.0         0.0         0.0         0.0         0.0         0.0        0.10E+03
    86  GLY      0.45        0.49         1.0        0.17E-01     0.0         0.0         0.0         0.0         0.0         0.0         0.0         0.0        0.44         0.0         0.0         0.0         0.0         0.0         0.0         0.0         0.0         0.0         0.0         0.0        0.12E+03     0.0         0.0         0.0         0.0         0.0         0.0         0.0         0.0         0.0         0.0         0.0         0.0         0.0         0.0        0.12E+03
    87  TYR      0.91         5.6         12.         1.9         0.0         0.0         0.0         0.0         0.0         0.0         0.0         0.0        0.68         49.        0.37         0.0         0.0         0.0         0.0         0.0         0.0         0.0         0.0         0.0        0.20E+03     0.0         0.0         0.0         0.0         0.0         0.0         0.0         0.0         0.0         0.0         0.0         0.0         0.0         0.0        0.27E+03
    88  TYR      0.74         5.8         13.         1.4         0.0         0.0         0.0         0.0         0.0         0.0         0.0         0.0        0.90         49.        0.40         0.0         0.0         0.0         0.0         0.0         0.0         0.0         0.0         0.0        0.21E+03     0.0         0.0         0.0         0.0         0.0         0.0         0.0         0.0         0.0         0.0         0.0         0.0         0.0         0.0        0.28E+03
    89  SER      0.58         1.7         11.         1.1         0.0         0.0         0.0         0.0         0.0         0.0         0.0         0.0        0.97         37.         0.0         0.0         0.0         0.0         0.0         0.0         0.0         0.0         0.0         0.0        0.14E+03     0.0         0.0         0.0         0.0         0.0         0.0         0.0         0.0         0.0         0.0         0.0         0.0         0.0         0.0        0.19E+03
    90  CYS      0.30         1.9         10.         1.1         0.0         0.0         0.0         0.0         0.0         0.0         0.0         0.0        0.96         42.         0.0         0.0         0.0         0.0         0.0         0.0         0.0         0.0         0.0         0.0         43.         0.0         0.0         0.0         0.0         0.0         0.0         0.0         0.0         0.0         0.0         0.0         0.0         0.0         0.0        0.10E+03
    91  ARG      0.52         2.4         11.        0.94         0.0         0.0         0.0         0.0         0.0         0.0         0.0         0.0         1.2        0.51        0.58E-01     36.         25.         0.0         0.0         0.0         0.0         0.0         0.0         0.0        0.13E+03     0.0         0.0         0.0         0.0         0.0         0.0         0.0         0.0         0.0         0.0         0.0         0.0         0.0         0.0        0.21E+03
    92  VAL      0.29         2.1         12.         1.5         0.0         0.0         0.0         0.0         0.0         0.0         0.0         0.0         1.4         54.         0.0         0.0         0.0         0.0         0.0         0.0         0.0         0.0         0.0         0.0         45.         0.0         0.0         0.0         0.0         0.0         0.0         0.0         0.0         0.0         0.0         0.0         0.0         0.0         0.0        0.12E+03
    93  SER      0.31         2.1         12.         1.0         0.0         0.0         0.0         0.0         0.0         0.0         0.0         0.0         1.4         42.         0.0         0.0         0.0         0.0         0.0         0.0         0.0         0.0         0.0         0.0        0.15E+03     0.0         0.0         0.0         0.0         0.0         0.0         0.0         0.0         0.0         0.0         0.0         0.0         0.0         0.0        0.21E+03
    94  ARG      0.47         2.5         12.         1.1        0.38E-01     0.0         0.0         0.0         0.0         0.0         0.0         0.0         1.4         39.        0.46E-01     35.         44.         0.0         0.0         0.0         0.0         0.0         0.0         0.0        0.23E+03     0.0         0.0         0.0         0.0         0.0         0.0         0.0         0.0         0.0         0.0         0.0         0.0         0.0         0.0        0.36E+03
    95  SER      0.41         1.8         11.         1.1         0.0         0.0         0.0         0.0         0.0         0.0         0.0         0.0         1.3         38.         0.0         0.0         0.0         0.0         0.0         0.0         0.0         0.0         0.0         0.0        0.16E+03     0.0         0.0         0.0         0.0         0.0         0.0         0.0         0.0         0.0         0.0         0.0         0.0         0.0         0.0        0.21E+03
    96  SER      0.28         1.7         11.         1.1         0.0         0.0         0.0         0.0         0.0         0.0         0.0         0.0         1.2        0.19         0.0         0.0         0.0         0.0         0.0         0.0         0.0         0.0         0.0         0.0        0.12E+03     0.0         0.0         0.0         0.0         0.0         0.0         0.0         0.0         0.0         0.0         0.0         0.0         0.0         0.0        0.13E+03
    97  LEU       1.2         10.         11.         4.7        0.66         0.0         0.0         0.0         0.0         0.0         0.0         0.0         1.2         42.        0.10         0.0         0.0         0.0         0.0         0.0         0.0         0.0         0.0         0.0        0.17E+03     0.0         0.0         0.0         0.0         0.0         0.0         0.0         0.0         0.0         0.0         0.0         0.0         0.0         0.0        0.24E+03
    98  LYS      0.37         4.4         11.         1.4        0.19E-01     0.0         0.0         0.0         0.0         0.0         0.0         0.0         1.6         41.        0.21        0.82E-01    0.29E-01     0.0         0.0         0.0         0.0         0.0         0.0         0.0        0.15E+03     0.0         0.0         0.0         0.0         0.0         0.0         0.0         0.0         0.0         0.0         0.0         0.0         0.0         0.0        0.21E+03
    99  PRO      0.86         26.         7.8         1.2         0.0         0.0         0.0         0.0         0.0         0.0         0.0         0.0         1.6         6.6         3.8        0.93         0.0         0.0         0.0         0.0         0.0         0.0         0.0         0.0         30.         0.0         0.0         0.0         0.0         0.0         0.0         0.0         0.0         0.0         0.0         0.0         0.0         0.0         0.0         78.    
   100  CYS      0.28         2.2         12.        0.96         0.0         0.0         0.0         0.0         0.0         0.0         0.0         0.0         1.4        0.21         0.0         0.0         0.0         0.0         0.0         0.0         0.0         0.0         0.0         0.0         41.         0.0         0.0         0.0         0.0         0.0         0.0         0.0         0.0         0.0         0.0         0.0         0.0         0.0         0.0         58.    
   101  ALA      0.27         1.8         12.         1.0         0.0         0.0         0.0         0.0         0.0         0.0         0.0         0.0         1.3         0.0         0.0         0.0         0.0         0.0         0.0         0.0         0.0         0.0         0.0         0.0        0.25E+03     0.0         0.0         0.0         0.0         0.0         0.0         0.0         0.0         0.0         0.0         0.0         0.0         0.0         0.0        0.26E+03
   102  GLN      0.60         2.4         12.         1.7        0.24         0.0         0.0         0.0         0.0         0.0         0.0         0.0         1.3         45.         34.         9.3         0.0         0.0         0.0         0.0         0.0         0.0         0.0         0.0        0.27E+03     0.0         0.0         0.0         0.0         0.0         0.0         0.0         0.0         0.0         0.0         0.0         0.0         0.0         0.0        0.37E+03
   103  ALA      0.26         1.7         12.         1.0         0.0         0.0         0.0         0.0         0.0         0.0         0.0         0.0         1.3         0.0         0.0         0.0         0.0         0.0         0.0         0.0         0.0         0.0         0.0         0.0        0.28E+03     0.0         0.0         0.0         0.0         0.0         0.0         0.0         0.0         0.0         0.0         0.0         0.0         0.0         0.0        0.30E+03
   104  ALA      0.27         1.7         11.         1.0         0.0         0.0         0.0         0.0         0.0         0.0         0.0         0.0         1.3         0.0         0.0         0.0         0.0         0.0         0.0         0.0         0.0         0.0         0.0         0.0        0.28E+03     0.0         0.0         0.0         0.0         0.0         0.0         0.0         0.0         0.0         0.0         0.0         0.0         0.0         0.0        0.29E+03
   105  THR      0.28         2.0         10.         1.5         0.0         0.0         0.0         0.0         0.0         0.0         0.0         0.0         1.0         70.         0.0         0.0         0.0         0.0         0.0         0.0         0.0         0.0         0.0         0.0        0.23E+03     0.0         0.0         0.0         0.0         0.0         0.0         0.0         0.0         0.0         0.0         0.0         0.0         0.0         0.0        0.32E+03
   106  LEU      0.45         6.9         11.         4.3         0.0         0.0         0.0         0.0         0.0         0.0         0.0         0.0         1.1        0.21        0.13         0.0         0.0         0.0         0.0         0.0         0.0         0.0         0.0         0.0        0.20E+03     0.0         0.0         0.0         0.0         0.0         0.0         0.0         0.0         0.0         0.0         0.0         0.0         0.0         0.0        0.23E+03
   107  ALA      0.30         1.9         11.         1.1         0.0         0.0         0.0         0.0         0.0         0.0         0.0         0.0         1.3         0.0         0.0         0.0         0.0         0.0         0.0         0.0         0.0         0.0         0.0         0.0        0.27E+03     0.0         0.0         0.0         0.0         0.0         0.0         0.0         0.0         0.0         0.0         0.0         0.0         0.0         0.0        0.29E+03
   108  ALA      0.26         1.8         11.         1.1         0.0         0.0         0.0         0.0         0.0         0.0         0.0         0.0         1.2         0.0         0.0         0.0         0.0         0.0         0.0         0.0         0.0         0.0         0.0         0.0        0.27E+03     0.0         0.0         0.0         0.0         0.0         0.0         0.0         0.0         0.0         0.0         0.0         0.0         0.0         0.0        0.29E+03
   109  TYR      0.92         9.8         13.         3.5        0.91E-01     0.0         0.0         0.0         0.0         0.0         0.0         0.0        0.84         49.         2.3         0.0         0.0         0.0         0.0         0.0         0.0         0.0         0.0         0.0        0.19E+03     0.0         0.0         0.0         0.0         0.0         0.0         0.0         0.0         0.0         0.0         0.0         0.0         0.0         0.0        0.27E+03
   110  PRO       1.0         27.         8.0         1.2        0.91E-01     0.0         0.0         0.0         0.0         0.0         0.0         0.0        0.62         7.0         4.0        0.77         0.0         0.0         0.0         0.0         0.0         0.0         0.0         0.0         68.         0.0         0.0         0.0         0.0         0.0         0.0         0.0         0.0         0.0         0.0         0.0         0.0         0.0         0.0        0.12E+03
   111  ALA      0.26         1.8         11.        0.93         0.0         0.0         0.0         0.0         0.0         0.0         0.0         0.0         1.0         0.0         0.0         0.0         0.0         0.0         0.0         0.0         0.0         0.0         0.0         0.0        0.24E+03     0.0         0.0         0.0         0.0         0.0         0.0         0.0         0.0         0.0         0.0         0.0         0.0         0.0         0.0        0.26E+03
   112  GLU      0.51         2.0         10.         1.6        0.17         0.0         0.0         0.0         0.0         0.0         0.0         0.0        0.80         44.         30.         23.         0.0         0.0         0.0         0.0         0.0         0.0         0.0         0.0        0.24E+03     0.0         0.0         0.0         0.0         0.0         0.0         0.0         0.0         0.0         0.0         0.0         0.0         0.0         0.0        0.35E+03
   113  THR      0.29         5.7         10.         1.9         0.0         0.0         0.0         0.0         0.0         0.0         0.0         0.0         1.2         65.         0.0         0.0         0.0         0.0         0.0         0.0         0.0         0.0         0.0         0.0        0.20E+03     0.0         0.0         0.0         0.0         0.0         0.0         0.0         0.0         0.0         0.0         0.0         0.0         0.0         0.0        0.28E+03
   114  PRO      0.93         26.         7.0        0.93         0.0         0.0         0.0         0.0         0.0         0.0         0.0         0.0         1.5         6.3         3.6         1.0         0.0         0.0         0.0         0.0         0.0         0.0         0.0         0.0         64.         0.0         0.0         0.0         0.0         0.0         0.0         0.0         0.0         0.0         0.0         0.0         0.0         0.0         0.0        0.11E+03
   115  THR      0.33         2.4         10.         1.4         0.0         0.0         0.0         0.0         0.0         0.0         0.0         0.0        0.66         65.         0.0         0.0         0.0         0.0         0.0         0.0         0.0         0.0         0.0         0.0        0.20E+03     0.0         0.0         0.0         0.0         0.0         0.0         0.0         0.0         0.0         0.0         0.0         0.0         0.0         0.0        0.28E+03
   116  ALA      0.34         1.8         9.4         1.1         0.0         0.0         0.0         0.0         0.0         0.0         0.0         0.0        0.73         0.0         0.0         0.0         0.0         0.0         0.0         0.0         0.0         0.0         0.0         0.0        0.25E+03     0.0         0.0         0.0         0.0         0.0         0.0         0.0         0.0         0.0         0.0         0.0         0.0         0.0         0.0        0.26E+03
   117  GLY      0.36         1.2         1.2        0.22         0.0         0.0         0.0         0.0         0.0         0.0         0.0         0.0        0.64         0.0         0.0         0.0         0.0         0.0         0.0         0.0         0.0         0.0         0.0         0.0        0.14E+03     0.0         0.0         0.0         0.0         0.0         0.0         0.0         0.0         0.0         0.0         0.0         0.0         0.0         0.0        0.15E+03
   118  GLU      0.57         3.2         11.         1.4        0.19         0.0         0.0         0.0         0.0         0.0         0.0         0.0        0.82         37.         30.         22.         0.0         0.0         0.0         0.0         0.0         0.0         0.0         0.0        0.22E+03     0.0         0.0         0.0         0.0         0.0         0.0         0.0         0.0         0.0         0.0         0.0         0.0         0.0         0.0        0.32E+03
   119  GLU      0.58         5.3         9.9         1.5        0.16         0.0         0.0         0.0         0.0         0.0         0.0         0.0        0.99         39.         28.         24.         0.0         0.0         0.0         0.0         0.0         0.0         0.0         0.0        0.23E+03     0.0         0.0         0.0         0.0         0.0         0.0         0.0         0.0         0.0         0.0         0.0         0.0         0.0         0.0        0.33E+03
   120  TYR      0.92         12.         13.         3.0        0.22         0.0         0.0         0.0         0.0         0.0         0.0         0.0         1.7         43.         1.1         0.0         0.0         0.0         0.0         0.0         0.0         0.0         0.0         0.0        0.19E+03     0.0         0.0         0.0         0.0         0.0         0.0         0.0         0.0         0.0         0.0         0.0         0.0         0.0         0.0        0.27E+03
   121  PRO      0.96         31.         5.2         2.0        0.25         0.0         0.0         0.0         0.0         0.0         0.0         0.0         3.9         24.         35.         32.         0.0         0.0         0.0         0.0         0.0         0.0         0.0         0.0        0.10E+03     0.0         0.0         0.0         0.0         0.0         0.0         0.0         0.0         0.0         0.0         0.0         0.0         0.0         0.0        0.24E+03
   122  SER       1.9         11.         4.7         4.0        0.97         0.0         0.0         0.0         0.0         0.0         0.0         0.0         2.5         1.0         0.0         0.0         0.0         0.0         0.0         0.0         0.0         0.0         0.0         0.0         68.         0.0         0.0         0.0         0.0         0.0         0.0         0.0         0.0         0.0         0.0         0.0         0.0         0.0         0.0         93.    
   123  ARG      0.93         5.9         13.         1.1        0.59         0.0         0.0         0.0         0.0         0.0         0.0         0.0         1.9         35.        0.20E-01    0.35E-01     43.         0.0         0.0         0.0         0.0         0.0         0.0         0.0        0.22E+03     0.0         0.0         0.0         0.0         0.0         0.0         0.0         0.0         0.0         0.0         0.0         0.0         0.0         0.0        0.32E+03
   124  PRO      0.41         24.         6.1        0.91        0.47E-01     0.0         0.0         0.0         0.0         0.0         0.0         0.0         1.8         24.         35.         32.         0.0         0.0         0.0         0.0         0.0         0.0         0.0         0.0         71.         0.0         0.0         0.0         0.0         0.0         0.0         0.0         0.0         0.0         0.0         0.0         0.0         0.0         0.0        0.20E+03
   125  THR      0.45         3.4         11.         1.5         0.0         0.0         0.0         0.0         0.0         0.0         0.0         0.0        0.64         65.         0.0         0.0         0.0         0.0         0.0         0.0         0.0         0.0         0.0         0.0        0.20E+03     0.0         0.0         0.0         0.0         0.0         0.0         0.0         0.0         0.0         0.0         0.0         0.0         0.0         0.0        0.28E+03
   126  GLU      0.53         2.1         11.         1.1         0.0         0.0         0.0         0.0         0.0         0.0         0.0         0.0         1.0        0.10        0.27         24.         0.0         0.0         0.0         0.0         0.0         0.0         0.0         0.0        0.23E+03     0.0         0.0         0.0         0.0         0.0         0.0         0.0         0.0         0.0         0.0         0.0         0.0         0.0         0.0        0.27E+03
   127  PHE      0.88         5.9         13.         2.0         0.0         0.0         0.0         0.0         0.0         0.0         0.0         0.0        0.92         45.        0.26         0.0         0.0         0.0         0.0         0.0         0.0         0.0         0.0         0.0        0.24E+03     0.0         0.0         0.0         0.0         0.0         0.0         0.0         0.0         0.0         0.0         0.0         0.0         0.0         0.0        0.31E+03
   128  ALA      0.63         1.9         12.         1.0         0.0         0.0         0.0         0.0         0.0         0.0         0.0         0.0         1.1         0.0         0.0         0.0         0.0         0.0         0.0         0.0         0.0         0.0         0.0         0.0        0.27E+03     0.0         0.0         0.0         0.0         0.0         0.0         0.0         0.0         0.0         0.0         0.0         0.0         0.0         0.0        0.29E+03
   129  PHE      0.83         6.1         12.         2.8         0.0         0.0         0.0         0.0         0.0         0.0         0.0         0.0         1.1         45.        0.28         0.0         0.0         0.0         0.0         0.0         0.0         0.0         0.0         0.0        0.24E+03     0.0         0.0         0.0         0.0         0.0         0.0         0.0         0.0         0.0         0.0         0.0         0.0         0.0         0.0        0.31E+03
   130  TYR       1.1         9.9         13.         2.2        0.81E-01     0.0         0.0         0.0         0.0         0.0         0.0         0.0         1.6         49.         1.7         0.0         0.0         0.0         0.0         0.0         0.0         0.0         0.0         0.0        0.19E+03     0.0         0.0         0.0         0.0         0.0         0.0         0.0         0.0         0.0         0.0         0.0         0.0         0.0         0.0        0.27E+03
   131  PRO       1.0         30.         6.4         2.6         0.0         0.0         0.0         0.0         0.0         0.0         0.0         0.0         1.6        0.79        0.76         5.9         0.0         0.0         0.0         0.0         0.0         0.0         0.0         0.0        0.11E+03     0.0         0.0         0.0         0.0         0.0         0.0         0.0         0.0         0.0         0.0         0.0         0.0         0.0         0.0        0.16E+03
   132  GLY      0.63         2.2         1.1        0.19        0.81E-01     0.0         0.0         0.0         0.0         0.0         0.0         0.0        0.58         0.0         0.0         0.0         0.0         0.0         0.0         0.0         0.0         0.0         0.0         0.0         82.         0.0         0.0         0.0         0.0         0.0         0.0         0.0         0.0         0.0         0.0         0.0         0.0         0.0         0.0         87.    
   133  TYR       1.2         11.         14.         3.4        0.77E-01     0.0         0.0         0.0         0.0         0.0         0.0         0.0         1.0         49.         2.2         0.0         0.0         0.0         0.0         0.0         0.0         0.0         0.0         0.0        0.16E+03     0.0         0.0         0.0         0.0         0.0         0.0         0.0         0.0         0.0         0.0         0.0         0.0         0.0         0.0        0.24E+03
   134  PRO       1.4         26.         6.4        0.44        0.77E-01     0.0         0.0         0.0         0.0         0.0         0.0         0.0         1.7         5.8         3.3         1.2         0.0         0.0         0.0         0.0         0.0         0.0         0.0         0.0         48.         0.0         0.0         0.0         0.0         0.0         0.0         0.0         0.0         0.0         0.0         0.0         0.0         0.0         0.0         94.    
   135  GLY      0.79         2.1         1.4        0.85E-01     0.0         0.0         0.0         0.0         0.0         0.0         0.0         0.0         1.2         0.0         0.0         0.0         0.0         0.0         0.0         0.0         0.0         0.0         0.0         0.0        0.11E+03     0.0         0.0         0.0         0.0         0.0         0.0         0.0         0.0         0.0         0.0         0.0         0.0         0.0         0.0        0.11E+03
   136  THR      0.75         2.6         11.         1.2         0.0         0.0         0.0         0.0         0.0         0.0         0.0         0.0        0.93         65.         0.0         0.0         0.0         0.0         0.0         0.0         0.0         0.0         0.0         0.0        0.21E+03     0.0         0.0         0.0         0.0         0.0         0.0         0.0         0.0         0.0         0.0         0.0         0.0         0.0         0.0        0.30E+03
   137  TYR       1.2         6.2         12.         2.6         0.0         0.0         0.0         0.0         0.0         0.0         0.0         0.0         1.1         49.        0.67         0.0         0.0         0.0         0.0         0.0         0.0         0.0         0.0         0.0        0.25E+03     0.0         0.0         0.0         0.0         0.0         0.0         0.0         0.0         0.0         0.0         0.0         0.0         0.0         0.0        0.32E+03
   138  GLN      0.80         4.4         11.         1.5         0.0         0.0         0.0         0.0         0.0         0.0         0.0         0.0         1.1        0.58E-01    0.28         10.         0.0         0.0         0.0         0.0         0.0         0.0         0.0         0.0        0.18E+03     0.0         0.0         0.0         0.0         0.0         0.0         0.0         0.0         0.0         0.0         0.0         0.0         0.0         0.0        0.21E+03
   139  PRO       1.4         27.         8.0        0.98         0.0         0.0         0.0         0.0         0.0         0.0         0.0         0.0         1.5         6.0         3.4         1.1         0.0         0.0         0.0         0.0         0.0         0.0         0.0         0.0         67.         0.0         0.0         0.0         0.0         0.0         0.0         0.0         0.0         0.0         0.0         0.0         0.0         0.0         0.0        0.12E+03
   140  MET      0.86         3.8         11.        0.98         0.0         0.0         0.0         0.0         0.0         0.0         0.0         0.0         1.2        0.32        0.12E-03     38.         0.0         0.0         0.0         0.0         0.0         0.0         0.0         0.0        0.24E+03     0.0         0.0         0.0         0.0         0.0         0.0         0.0         0.0         0.0         0.0         0.0         0.0         0.0         0.0        0.30E+03
   141  ALA      0.82         2.8         11.         1.1         0.0         0.0         0.0         0.0         0.0         0.0         0.0         0.0        0.86         0.0         0.0         0.0         0.0         0.0         0.0         0.0         0.0         0.0         0.0         0.0        0.26E+03     0.0         0.0         0.0         0.0         0.0         0.0         0.0         0.0         0.0         0.0         0.0         0.0         0.0         0.0        0.28E+03
   142  SER      0.81         1.9         11.         1.2         0.0         0.0         0.0         0.0         0.0         0.0         0.0         0.0        0.73        0.20         0.0         0.0         0.0         0.0         0.0         0.0         0.0         0.0         0.0         0.0        0.18E+03     0.0         0.0         0.0         0.0         0.0         0.0         0.0         0.0         0.0         0.0         0.0         0.0         0.0         0.0        0.19E+03
   143  TYR       1.5         8.9         14.         2.8        0.14         0.0         0.0         0.0         0.0         0.0         0.0         0.0        0.17         47.         1.7         0.0         0.0         0.0         0.0         0.0         0.0         0.0         0.0         0.0        0.20E+03     0.0         0.0         0.0         0.0         0.0         0.0         0.0         0.0         0.0         0.0         0.0         0.0         0.0         0.0        0.28E+03
   144  LEU       2.5         12.         12.         4.7        0.63         0.0         0.0         0.0         0.0         0.0         0.0         0.0        0.95         42.        0.56E-01     0.0         0.0         0.0         0.0         0.0         0.0         0.0         0.0         0.0        0.19E+03     0.0         0.0         0.0         0.0         0.0         0.0         0.0         0.0         0.0         0.0         0.0         0.0         0.0         0.0        0.26E+03
   145  ASP       1.2         4.2         11.         1.2        0.23         0.0         0.0         0.0         0.0         0.0         0.0         0.0         1.9         1.4        0.36         0.0         0.0         0.0         0.0         0.0         0.0         0.0         0.0         0.0        0.14E+03     0.0         0.0         0.0         0.0         0.0         0.0         0.0         0.0         0.0         0.0         0.0         0.0         0.0         0.0        0.16E+03
   146  VAL      0.81         2.6         11.         1.4        0.95E-02     0.0         0.0         0.0         0.0         0.0         0.0         0.0         1.6        0.42         0.0         0.0         0.0         0.0         0.0         0.0         0.0         0.0         0.0         0.0         42.         0.0         0.0         0.0         0.0         0.0         0.0         0.0         0.0         0.0         0.0         0.0         0.0         0.0         0.0         60.    
   147  SER      0.75         2.4         12.         1.1         0.0         0.0         0.0         0.0         0.0         0.0         0.0         0.0         1.2        0.14         0.0         0.0         0.0         0.0         0.0         0.0         0.0         0.0         0.0         0.0        0.12E+03     0.0         0.0         0.0         0.0         0.0         0.0         0.0         0.0         0.0         0.0         0.0         0.0         0.0         0.0        0.14E+03
   148  VAL      0.79         2.2         12.         1.3        0.25E-01     0.0         0.0         0.0         0.0         0.0         0.0         0.0         1.6        0.68E-01     0.0         0.0         0.0         0.0         0.0         0.0         0.0         0.0         0.0         0.0         25.         0.0         0.0         0.0         0.0         0.0         0.0         0.0         0.0         0.0         0.0         0.0         0.0         0.0         0.0         43.    
   149  VAL      0.86         2.2         12.         1.3        0.25E-01     0.0         0.0         0.0         0.0         0.0         0.0         0.0         1.4        0.24         0.0         0.0         0.0         0.0         0.0         0.0         0.0         0.0         0.0         0.0         36.         0.0         0.0         0.0         0.0         0.0         0.0         0.0         0.0         0.0         0.0         0.0         0.0         0.0         0.0         54.    
   150  GLN      0.83         2.8         12.         1.2        0.64E-01     0.0         0.0         0.0         0.0         0.0         0.0         0.0         1.4         40.         39.         10.         0.0         0.0         0.0         0.0         0.0         0.0         0.0         0.0        0.22E+03     0.0         0.0         0.0         0.0         0.0         0.0         0.0         0.0         0.0         0.0         0.0         0.0         0.0         0.0        0.33E+03
   151  THR      0.76         2.1         11.         1.4         0.0         0.0         0.0         0.0         0.0         0.0         0.0         0.0        0.95        0.17         0.0         0.0         0.0         0.0         0.0         0.0         0.0         0.0         0.0         0.0        0.23E+03     0.0         0.0         0.0         0.0         0.0         0.0         0.0         0.0         0.0         0.0         0.0         0.0         0.0         0.0        0.25E+03
   152  LEU      0.83         7.2         9.0         4.4         0.0         0.0         0.0         0.0         0.0         0.0         0.0         0.0         1.2        0.96E-03    0.52E-01     0.0         0.0         0.0         0.0         0.0         0.0         0.0         0.0         0.0        0.22E+03     0.0         0.0         0.0         0.0         0.0         0.0         0.0         0.0         0.0         0.0         0.0         0.0         0.0         0.0        0.24E+03
   153  GLY      0.69         1.4         1.7        0.23         0.0         0.0         0.0         0.0         0.0         0.0         0.0         0.0         1.6         0.0         0.0         0.0         0.0         0.0         0.0         0.0         0.0         0.0         0.0         0.0        0.14E+03     0.0         0.0         0.0         0.0         0.0         0.0         0.0         0.0         0.0         0.0         0.0         0.0         0.0         0.0        0.14E+03
   154  ALA      0.65         5.6         12.         1.2         0.0         0.0         0.0         0.0         0.0         0.0         0.0         0.0         1.6         0.0         0.0         0.0         0.0         0.0         0.0         0.0         0.0         0.0         0.0         0.0        0.23E+03     0.0         0.0         0.0         0.0         0.0         0.0         0.0         0.0         0.0         0.0         0.0         0.0         0.0         0.0        0.25E+03
   155  PRO       1.2         26.         6.4        0.62         0.0         0.0         0.0         0.0         0.0         0.0         0.0         0.0         2.0         5.6         3.2         1.3         0.0         0.0         0.0         0.0         0.0         0.0         0.0         0.0         61.         0.0         0.0         0.0         0.0         0.0         0.0         0.0         0.0         0.0         0.0         0.0         0.0         0.0         0.0        0.11E+03
   156  GLY      0.72         1.4         1.3        0.11         0.0         0.0         0.0         0.0         0.0         0.0         0.0         0.0         1.0         0.0         0.0         0.0         0.0         0.0         0.0         0.0         0.0         0.0         0.0         0.0        0.11E+03     0.0         0.0         0.0         0.0         0.0         0.0         0.0         0.0         0.0         0.0         0.0         0.0         0.0         0.0        0.12E+03
   157  GLU      0.65         5.4         11.         1.5         0.0         0.0         0.0         0.0         0.0         0.0         0.0         0.0         1.0         44.        0.27         24.         0.0         0.0         0.0         0.0         0.0         0.0         0.0         0.0        0.19E+03     0.0         0.0         0.0         0.0         0.0         0.0         0.0         0.0         0.0         0.0         0.0         0.0         0.0         0.0        0.28E+03
   158  PRO       1.1         26.         7.5        0.77         0.0         0.0         0.0         0.0         0.0         0.0         0.0         0.0         1.7         5.9         3.3         1.2         0.0         0.0         0.0         0.0         0.0         0.0         0.0         0.0         68.         0.0         0.0         0.0         0.0         0.0         0.0         0.0         0.0         0.0         0.0         0.0         0.0         0.0         0.0        0.12E+03
   159  ARG      0.82         2.5         9.8         1.2         0.0         0.0         0.0         0.0         0.0         0.0         0.0         0.0        0.94         35.        0.31E-01    0.47E-01     23.         0.0         0.0         0.0         0.0         0.0         0.0         0.0        0.20E+03     0.0         0.0         0.0         0.0         0.0         0.0         0.0         0.0         0.0         0.0         0.0         0.0         0.0         0.0        0.27E+03
   160  HIS       1.7         4.7         11.         1.0         0.0         0.0         0.0         0.0         0.0         0.0         0.0         0.0        0.35         38.         31.         0.0         0.0         0.0         0.0         0.0         0.0         0.0         0.0         0.0        0.18E+03     0.0         0.0         0.0         0.0         0.0         0.0         0.0         0.0         0.0         0.0         0.0         0.0         0.0         0.0        0.26E+03
   161  ASP      0.65         2.9         10.         1.7        0.11         0.0         0.0         0.0         0.0         0.0         0.0         0.0        0.93         50.         1.9         0.0         0.0         0.0         0.0         0.0         0.0         0.0         0.0         0.0        0.20E+03     0.0         0.0         0.0         0.0         0.0         0.0         0.0         0.0         0.0         0.0         0.0         0.0         0.0         0.0        0.27E+03
   162  SER      0.60         1.9         10.         1.2         0.0         0.0         0.0         0.0         0.0         0.0         0.0         0.0         1.1         38.         0.0         0.0         0.0         0.0         0.0         0.0         0.0         0.0         0.0         0.0        0.16E+03     0.0         0.0         0.0         0.0         0.0         0.0         0.0         0.0         0.0         0.0         0.0         0.0         0.0         0.0        0.21E+03
   163  LEU       1.8         11.         11.         4.6        0.67         0.0         0.0         0.0         0.0         0.0         0.0         0.0        0.87         42.        0.19E-02     0.0         0.0         0.0         0.0         0.0         0.0         0.0         0.0         0.0        0.18E+03     0.0         0.0         0.0         0.0         0.0         0.0         0.0         0.0         0.0         0.0         0.0         0.0         0.0         0.0        0.25E+03
   164  LEU       1.9         13.         13.         4.5        0.71         0.0         0.0         0.0         0.0         0.0         0.0         0.0         1.4         42.        0.13         0.0         0.0         0.0         0.0         0.0         0.0         0.0         0.0         0.0        0.14E+03     0.0         0.0         0.0         0.0         0.0         0.0         0.0         0.0         0.0         0.0         0.0         0.0         0.0         0.0        0.22E+03
   165  PRO       1.3         26.         8.1        0.78        0.45E-01     0.0         0.0         0.0         0.0         0.0         0.0         0.0         1.9         5.9         3.4         1.2         0.0         0.0         0.0         0.0         0.0         0.0         0.0         0.0         30.         0.0         0.0         0.0         0.0         0.0         0.0         0.0         0.0         0.0         0.0         0.0         0.0         0.0         0.0         79.    
   166  VAL      0.74         2.6         11.         1.4         0.0         0.0         0.0         0.0         0.0         0.0         0.0         0.0         1.2         58.         0.0         0.0         0.0         0.0         0.0         0.0         0.0         0.0         0.0         0.0         23.         0.0         0.0         0.0         0.0         0.0         0.0         0.0         0.0         0.0         0.0         0.0         0.0         0.0         0.0         98.    
   167  ASP      0.86         3.4         12.         1.3        0.53E-01     0.0         0.0         0.0         0.0         0.0         0.0         0.0         1.1         39.         1.5         0.0         0.0         0.0         0.0         0.0         0.0         0.0         0.0         0.0        0.13E+03     0.0         0.0         0.0         0.0         0.0         0.0         0.0         0.0         0.0         0.0         0.0         0.0         0.0         0.0        0.19E+03
   168  SER      0.99         2.2         11.        0.97        0.53E-01     0.0         0.0         0.0         0.0         0.0         0.0         0.0         1.2         37.         0.0         0.0         0.0         0.0         0.0         0.0         0.0         0.0         0.0         0.0        0.12E+03     0.0         0.0         0.0         0.0         0.0         0.0         0.0         0.0         0.0         0.0         0.0         0.0         0.0         0.0        0.17E+03
   169  TYR       1.2         7.0         12.         2.0         0.0         0.0         0.0         0.0         0.0         0.0         0.0         0.0         1.2         49.        0.67         0.0         0.0         0.0         0.0         0.0         0.0         0.0         0.0         0.0        0.24E+03     0.0         0.0         0.0         0.0         0.0         0.0         0.0         0.0         0.0         0.0         0.0         0.0         0.0         0.0        0.31E+03
   170  GLN      0.70         2.8         11.         1.2         0.0         0.0         0.0         0.0         0.0         0.0         0.0         0.0         1.3         45.        0.33         10.         0.0         0.0         0.0         0.0         0.0         0.0         0.0         0.0        0.24E+03     0.0         0.0         0.0         0.0         0.0         0.0         0.0         0.0         0.0         0.0         0.0         0.0         0.0         0.0        0.32E+03
   171  SER      0.65         2.9         11.         1.1         0.0         0.0         0.0         0.0         0.0         0.0         0.0         0.0         1.2        0.52E-01     0.0         0.0         0.0         0.0         0.0         0.0         0.0         0.0         0.0         0.0        0.18E+03     0.0         0.0         0.0         0.0         0.0         0.0         0.0         0.0         0.0         0.0         0.0         0.0         0.0         0.0        0.19E+03
   172  TRP       3.0         12.         13.         1.4         0.0         0.0         0.0         0.0         0.0         0.0         0.0         0.0        0.93         47.         41.         0.0         0.0         0.0         0.0         0.0         0.0         0.0         0.0         0.0        0.22E+03     0.0         0.0         0.0         0.0         0.0         0.0         0.0         0.0         0.0         0.0         0.0         0.0         0.0         0.0        0.34E+03
   173  ALA      0.74         5.1         11.         1.2         0.0         0.0         0.0         0.0         0.0         0.0         0.0         0.0         1.1         0.0         0.0         0.0         0.0         0.0         0.0         0.0         0.0         0.0         0.0         0.0        0.27E+03     0.0         0.0         0.0         0.0         0.0         0.0         0.0         0.0         0.0         0.0         0.0         0.0         0.0         0.0        0.29E+03
   174  LEU      0.95         9.5         11.         4.0         0.0         0.0         0.0         0.0         0.0         0.0         0.0         0.0         1.2        0.14         38.         0.0         0.0         0.0         0.0         0.0         0.0         0.0         0.0         0.0        0.25E+03     0.0         0.0         0.0         0.0         0.0         0.0         0.0         0.0         0.0         0.0         0.0         0.0         0.0         0.0        0.31E+03
   175  ALA      0.71         3.6         9.8         1.2         0.0         0.0         0.0         0.0         0.0         0.0         0.0         0.0         1.1         0.0         0.0         0.0         0.0         0.0         0.0         0.0         0.0         0.0         0.0         0.0        0.25E+03     0.0         0.0         0.0         0.0         0.0         0.0         0.0         0.0         0.0         0.0         0.0         0.0         0.0         0.0        0.27E+03
   176  GLY      0.76         1.6         0.0        0.23         0.0         0.0         0.0         0.0         0.0         0.0         0.0         0.0         1.9         0.0         0.0         0.0         0.0         0.0         0.0         0.0         0.0         0.0         0.0         0.0        0.11E+03     0.0         0.0         0.0         0.0         0.0         0.0         0.0         0.0         0.0         0.0         0.0         0.0         0.0         0.0        0.12E+03
   177  GLY      0.80         1.6         1.9        0.55E-01     0.0         0.0         0.0         0.0         0.0         0.0         0.0         0.0         1.4         0.0         0.0         0.0         0.0         0.0         0.0         0.0         0.0         0.0         0.0         0.0        0.10E+03     0.0         0.0         0.0         0.0         0.0         0.0         0.0         0.0         0.0         0.0         0.0         0.0         0.0         0.0        0.11E+03
   178  TRP       3.4         14.         17.         2.2        0.48         0.0         0.0         0.0         0.0         0.0         0.0         0.0         2.5         51.         2.1         0.0         0.0         0.0         0.0         0.0         0.0         0.0         0.0         0.0        0.23E+03     0.0         0.0         0.0         0.0         0.0         0.0         0.0         0.0         0.0         0.0         0.0         0.0         0.0         0.0        0.32E+03
   179  ASN       2.1         9.0         19.         3.6        0.48         0.0         0.0         0.0         0.0         0.0         0.0         0.0         3.5         5.2         16.         0.0         0.0         0.0         0.0         0.0         0.0         0.0         0.0         0.0        0.27E+03     0.0         0.0         0.0         0.0         0.0         0.0         0.0         0.0         0.0         0.0         0.0         0.0         0.0         0.0        0.33E+03
   180  SER       1.1         3.0         16.        0.82        0.81E-01     0.0         0.0         0.0         0.0         0.0         0.0         0.0         2.9        0.22         0.0         0.0         0.0         0.0         0.0         0.0         0.0         0.0         0.0         0.0        0.21E+03     0.0         0.0         0.0         0.0         0.0         0.0         0.0         0.0         0.0         0.0         0.0         0.0         0.0         0.0        0.23E+03
   181  GLN       1.5         4.6         14.         1.8        0.81E-01     0.0         0.0         0.0         0.0         0.0         0.0         0.0         2.4        0.66        0.43        0.63         0.0         0.0         0.0         0.0         0.0         0.0         0.0         0.0        0.26E+03     0.0         0.0         0.0         0.0         0.0         0.0         0.0         0.0         0.0         0.0         0.0         0.0         0.0         0.0        0.29E+03
   182  MET       1.3         3.5         12.         1.6         0.0         0.0         0.0         0.0         0.0         0.0         0.0         0.0         1.6         48.        0.26E-01     31.         0.0         0.0         0.0         0.0         0.0         0.0         0.0         0.0        0.25E+03     0.0         0.0         0.0         0.0         0.0         0.0         0.0         0.0         0.0         0.0         0.0         0.0         0.0         0.0        0.35E+03
   183  CYS       1.2         2.6         11.         1.3         0.0         0.0         0.0         0.0         0.0         0.0         0.0         0.0        0.83        0.51E-01     0.0         0.0         0.0         0.0         0.0         0.0         0.0         0.0         0.0         0.0         42.         0.0         0.0         0.0         0.0         0.0         0.0         0.0         0.0         0.0         0.0         0.0         0.0         0.0         0.0         59.    
   184  CYS       1.3         2.9         11.         1.2        0.23E-01     0.0         0.0         0.0         0.0         0.0         0.0         0.0        0.89         38.         0.0         0.0         0.0         0.0         0.0         0.0         0.0         0.0         0.0         0.0         37.         0.0         0.0         0.0         0.0         0.0         0.0         0.0         0.0         0.0         0.0         0.0         0.0         0.0         0.0         92.    
   185  GLN       1.8         5.5         9.8         2.3        0.39         0.0         0.0         0.0         0.0         0.0         0.0         0.0         1.4         44.         35.         7.7         0.0         0.0         0.0         0.0         0.0         0.0         0.0         0.0        0.20E+03     0.0         0.0         0.0         0.0         0.0         0.0         0.0         0.0         0.0         0.0         0.0         0.0         0.0         0.0        0.31E+03
   186  GLY       1.5         2.4         1.9        0.29         0.0         0.0         0.0         0.0         0.0         0.0         0.0         0.0         1.1         0.0         0.0         0.0         0.0         0.0         0.0         0.0         0.0         0.0         0.0         0.0        0.14E+03     0.0         0.0         0.0         0.0         0.0         0.0         0.0         0.0         0.0         0.0         0.0         0.0         0.0         0.0        0.14E+03
   187  GLU       1.6         3.2         11.         1.1         0.0         0.0         0.0         0.0         0.0         0.0         0.0         0.0        0.42         36.         34.         24.         0.0         0.0         0.0         0.0         0.0         0.0         0.0         0.0        0.22E+03     0.0         0.0         0.0         0.0         0.0         0.0         0.0         0.0         0.0         0.0         0.0         0.0         0.0         0.0        0.33E+03
   188  GLN       1.8         4.3         8.8         1.7         0.0         0.0         0.0         0.0         0.0         0.0         0.0         0.0        0.69E-01    0.56        0.34        0.16         0.0         0.0         0.0         0.0         0.0         0.0         0.0         0.0        0.23E+03     0.0         0.0         0.0         0.0         0.0         0.0         0.0         0.0         0.0         0.0         0.0         0.0         0.0         0.0        0.25E+03
   189  ASN       1.8         7.0         9.7         2.0         0.0         0.0         0.0         0.0         0.0         0.0         0.0         0.0        0.68         45.         1.1         0.0         0.0         0.0         0.0         0.0         0.0         0.0         0.0         0.0        0.19E+03     0.0         0.0         0.0         0.0         0.0         0.0         0.0         0.0         0.0         0.0         0.0         0.0         0.0         0.0        0.26E+03
   190  PRO       2.3         31.         7.8         1.7         0.0         0.0         0.0         0.0         0.0         0.0         0.0         0.0         1.6         5.9         3.4         1.2         0.0         0.0         0.0         0.0         0.0         0.0         0.0         0.0         37.         0.0         0.0         0.0         0.0         0.0         0.0         0.0         0.0         0.0         0.0         0.0         0.0         0.0         0.0         93.    
   191  PRO       2.2         27.         6.9        0.51         0.0         0.0         0.0         0.0         0.0         0.0         0.0         0.0         1.2         4.7         2.7         1.6         0.0         0.0         0.0         0.0         0.0         0.0         0.0         0.0         29.         0.0         0.0         0.0         0.0         0.0         0.0         0.0         0.0         0.0         0.0         0.0         0.0         0.0         0.0         76.    
   192  GLY       1.8         6.2        0.88        0.35         0.0         0.0         0.0         0.0         0.0         0.0         0.0         0.0        0.22         0.0         0.0         0.0         0.0         0.0         0.0         0.0         0.0         0.0         0.0         0.0         98.         0.0         0.0         0.0         0.0         0.0         0.0         0.0         0.0         0.0         0.0         0.0         0.0         0.0         0.0        0.11E+03
   193  PRO       2.6         27.         7.1        0.25         0.0         0.0         0.0         0.0         0.0         0.0         0.0         0.0        0.63E-01     23.         35.         33.         0.0         0.0         0.0         0.0         0.0         0.0         0.0         0.0         52.         0.0         0.0         0.0         0.0         0.0         0.0         0.0         0.0         0.0         0.0         0.0         0.0         0.0         0.0        0.18E+03
   194  PHE       3.0         9.7         11.         2.1         0.0         0.0         0.0         0.0         0.0         0.0         0.0         0.0        0.62         51.         53.         0.0         0.0         0.0         0.0         0.0         0.0         0.0         0.0         0.0        0.19E+03     0.0         0.0         0.0         0.0         0.0         0.0         0.0         0.0         0.0         0.0         0.0         0.0         0.0         0.0        0.32E+03
   195  TRP       5.2         14.         11.         2.1         0.0         0.0         0.0         0.0         0.0         0.0         0.0         0.0        0.73         2.0         42.         0.0         0.0         0.0         0.0         0.0         0.0         0.0         0.0         0.0        0.21E+03     0.0         0.0         0.0         0.0         0.0         0.0         0.0         0.0         0.0         0.0         0.0         0.0         0.0         0.0        0.29E+03
   196  LYS       3.3         6.9         11.         1.4         0.0         0.0         0.0         0.0         0.0         0.0         0.0         0.0        0.92         40.        0.61        0.33        0.94E-02     0.0         0.0         0.0         0.0         0.0         0.0         0.0        0.23E+03     0.0         0.0         0.0         0.0         0.0         0.0         0.0         0.0         0.0         0.0         0.0         0.0         0.0         0.0        0.29E+03
   197  ALA       3.2         5.8         13.         1.5         0.0         0.0         0.0         0.0         0.0         0.0         0.0         0.0         1.6         0.0         0.0         0.0         0.0         0.0         0.0         0.0         0.0         0.0         0.0         0.0        0.28E+03     0.0         0.0         0.0         0.0         0.0         0.0         0.0         0.0         0.0         0.0         0.0         0.0         0.0         0.0        0.30E+03
   198  ALA       3.2         5.6         13.         1.4         0.0         0.0         0.0         0.0         0.0         0.0         0.0         0.0         1.5         0.0         0.0         0.0         0.0         0.0         0.0         0.0         0.0         0.0         0.0         0.0        0.29E+03     0.0         0.0         0.0         0.0         0.0         0.0         0.0         0.0         0.0         0.0         0.0         0.0         0.0         0.0        0.31E+03
   199  PHE       3.6         10.         14.         2.9        0.19         0.0         0.0         0.0         0.0         0.0         0.0         0.0         1.6         41.        0.91         0.0         0.0         0.0         0.0         0.0         0.0         0.0         0.0         0.0        0.26E+03     0.0         0.0         0.0         0.0         0.0         0.0         0.0         0.0         0.0         0.0         0.0         0.0         0.0         0.0        0.34E+03
   200  ALA       2.6         5.4         12.         1.3        0.45E-01     0.0         0.0         0.0         0.0         0.0         0.0         0.0         2.3         0.0         0.0         0.0         0.0         0.0         0.0         0.0         0.0         0.0         0.0         0.0        0.28E+03     0.0         0.0         0.0         0.0         0.0         0.0         0.0         0.0         0.0         0.0         0.0         0.0         0.0         0.0        0.30E+03
   201  ASP       2.1         7.0         10.         1.7        0.14         0.0         0.0         0.0         0.0         0.0         0.0         0.0         2.3         3.0         10.         0.0         0.0         0.0         0.0         0.0         0.0         0.0         0.0         0.0        0.22E+03     0.0         0.0         0.0         0.0         0.0         0.0         0.0         0.0         0.0         0.0         0.0         0.0         0.0         0.0        0.25E+03
   202  SER       1.3         3.0         12.         1.1         0.0         0.0         0.0         0.0         0.0         0.0         0.0         0.0         1.3        0.44         0.0         0.0         0.0         0.0         0.0         0.0         0.0         0.0         0.0         0.0        0.16E+03     0.0         0.0         0.0         0.0         0.0         0.0         0.0         0.0         0.0         0.0         0.0         0.0         0.0         0.0        0.18E+03
   203  SER       1.7         3.8         9.1        0.94         0.0         0.0         0.0         0.0         0.0         0.0         0.0         0.0        0.65         41.         0.0         0.0         0.0         0.0         0.0         0.0         0.0         0.0         0.0         0.0        0.15E+03     0.0         0.0         0.0         0.0         0.0         0.0         0.0         0.0         0.0         0.0         0.0         0.0         0.0         0.0        0.21E+03
   204  GLY       2.0         2.8         1.9        0.25         0.0         0.0         0.0         0.0         0.0         0.0         0.0         0.0        0.43         0.0         0.0         0.0         0.0         0.0         0.0         0.0         0.0         0.0         0.0         0.0        0.13E+03     0.0         0.0         0.0         0.0         0.0         0.0         0.0         0.0         0.0         0.0         0.0         0.0         0.0         0.0        0.13E+03
   205  GLN       2.5         8.4         8.1         2.9         0.0         0.0         0.0         0.0         0.0         0.0         0.0         0.0         2.8         44.         1.8         3.3         0.0         0.0         0.0         0.0         0.0         0.0         0.0         0.0        0.20E+03     0.0         0.0         0.0         0.0         0.0         0.0         0.0         0.0         0.0         0.0         0.0         0.0         0.0         0.0        0.27E+03
   206  HIS       2.9         14.         11.         3.0         0.0         0.0         0.0         0.0         0.0         0.0         0.0         0.0         4.1         6.8         29.         0.0         0.0         0.0         0.0         0.0         0.0         0.0         0.0         0.0        0.15E+03     0.0         0.0         0.0         0.0         0.0         0.0         0.0         0.0         0.0         0.0         0.0         0.0         0.0         0.0        0.22E+03
   207  PRO       3.1         31.         8.0         2.5         0.0         0.0         0.0         0.0         0.0         0.0         0.0         0.0         1.5         7.1         4.2        0.98         0.0         0.0         0.0         0.0         0.0         0.0         0.0         0.0         31.         0.0         0.0         0.0         0.0         0.0         0.0         0.0         0.0         0.0         0.0         0.0         0.0         0.0         0.0         89.    
   208  PRO       3.3         30.         7.0         2.0         0.0         0.0         0.0         0.0         0.0         0.0         0.0         0.0        0.67         7.1         4.2        0.88         0.0         0.0         0.0         0.0         0.0         0.0         0.0         0.0         28.         0.0         0.0         0.0         0.0         0.0         0.0         0.0         0.0         0.0         0.0         0.0         0.0         0.0         0.0         83.    
   209  ASP       1.9         14.         3.9         2.5         0.0         0.0         0.0         0.0         0.0         0.0         0.0         0.0         1.8         2.8         1.3         0.0         0.0         0.0         0.0         0.0         0.0         0.0         0.0         0.0        0.13E+03     0.0         0.0         0.0         0.0         0.0         0.0         0.0         0.0         0.0         0.0         0.0         0.0         0.0         0.0        0.16E+03
   210  ALA       1.9         9.7         9.8         4.8         1.0         0.0         0.0         0.0         0.0         0.0         0.0         0.0         3.3         0.0         0.0         0.0         0.0         0.0         0.0         0.0         0.0         0.0         0.0         0.0        0.20E+03     0.0         0.0         0.0         0.0         0.0         0.0         0.0         0.0         0.0         0.0         0.0         0.0         0.0         0.0        0.23E+03
   211  CYS       4.1         16.         17.         4.0         1.0         0.0         0.0         0.0         0.0         0.0         0.0         0.0         2.2         8.5         0.0         0.0         0.0         0.0         0.0         0.0         0.0         0.0         0.0         0.0         73.         0.0         0.0         0.0         0.0         0.0         0.0         0.0         0.0         0.0         0.0         0.0         0.0         0.0         0.0        0.12E+03
   212  ALA       3.0         12.         11.         4.6         1.1         0.0         0.0         0.0         0.0         0.0         0.0         0.0         3.1         0.0         0.0         0.0         0.0         0.0         0.0         0.0         0.0         0.0         0.0         0.0        0.19E+03     0.0         0.0         0.0         0.0         0.0         0.0         0.0         0.0         0.0         0.0         0.0         0.0         0.0         0.0        0.23E+03
   213  PHE       4.4         32.         17.         13.         1.1         0.0         0.0         0.0         0.0         0.0         0.0         0.0         3.7         52.         4.4         0.0         0.0         0.0         0.0         0.0         0.0         0.0         0.0         0.0        0.22E+03     0.0         0.0         0.0         0.0         0.0         0.0         0.0         0.0         0.0         0.0         0.0         0.0         0.0         0.0        0.34E+03
   214  ARG       3.4         18.         12.         3.4         0.0         0.0         0.0         0.0         0.0         0.0         0.0         0.0         2.6         35.         28.         9.4         3.9         0.0         0.0         0.0         0.0         0.0         0.0         0.0        0.23E+03     0.0         0.0         0.0         0.0         0.0         0.0         0.0         0.0         0.0         0.0         0.0         0.0         0.0         0.0        0.34E+03
   215  ARG       5.0         19.         6.9         4.1         0.0         0.0         0.0         0.0         0.0         0.0         0.0         0.0         2.5         36.        0.78         39.         44.         0.0         0.0         0.0         0.0         0.0         0.0         0.0        0.19E+03     0.0         0.0         0.0         0.0         0.0         0.0         0.0         0.0         0.0         0.0         0.0         0.0         0.0         0.0        0.35E+03
   216  GLY       2.5         16.        0.53        0.86         0.0         0.0         0.0         0.0         39.         42.         0.0         0.0         2.6         0.0         0.0         0.0         0.0         0.0         0.0         0.0         0.0         0.0         2.6         0.0        0.20E+03     0.0         0.0         0.0         0.0         0.0         0.0         0.0         0.0         0.0         0.0         0.0         0.0         0.0         0.0        0.31E+03
   217  ARG       1.1         13.         13.         1.0         0.0         0.0         0.0         0.0         15.         22.         0.0         0.0         2.8         1.0         31.         31.         11.         0.0         0.0         0.0         0.0         0.0         3.3         0.0        0.13E+03     0.0         0.0         0.0         0.0         0.0         0.0         0.0         0.0         0.0         0.0         0.0         0.0         0.0         0.0        0.28E+03
   218  LYS       1.3         4.0         12.         3.3         0.0         0.0         0.0         0.0         7.6         9.8         0.0         0.0         1.8         28.        0.53         3.0         20.         0.0         0.0         0.0         0.0         0.0         17.         0.0         26.         0.0         0.0         0.0         0.0         0.0         0.0         0.0         0.0         0.0         0.0         0.0         0.0         0.0         0.0        0.13E+03
   219  LYS       2.5         19.         5.8         1.5         0.0         0.0         0.0         0.0         2.6         5.5         0.0         0.0         6.5         32.         1.6         14.         26.         0.0         0.0         0.0         0.0         0.0         25.         0.0         23.        0.75E-01     0.0         0.0         0.0         0.0         0.0         0.0         0.0         0.0         0.0         0.0         0.0         0.0         0.0        0.16E+03
   220  ARG       1.4         22.         12.         2.0         0.0         0.0         0.0         0.0         10.         4.8         0.0         0.0         9.2         38.         24.         6.4         43.         0.0         0.0         0.0         0.0         0.0         12.         0.0         33.         0.0         0.0         0.0         0.0         0.0         0.0         0.0         0.0         0.0         0.0         0.0         0.0         0.0         0.0        0.22E+03
   221  ILE       3.0         22.         13.         7.4         1.2         0.0         0.0         0.0         10.         9.5         0.0         0.0         4.4         79.         35.         0.0         0.0         0.0         0.0         0.0         0.0         0.0         3.9         0.0         13.         0.0         0.0         0.0         0.0         0.0         0.0         0.0         0.0         0.0         0.0         0.0         0.0         0.0         0.0        0.20E+03
   222  PRO       1.6         29.         6.2         5.1         0.0         0.0         0.0         0.0         13.         11.         0.0         0.0         1.3        0.77E-01     35.         32.         0.0         0.0         0.0         0.0         0.0         0.0         5.0         0.0         16.         2.4         0.0         0.0         0.0         0.0         0.0         0.0         0.0         0.0         0.0         0.0         0.0         0.0         0.0        0.16E+03
   223  TYR       4.4         23.         6.5         8.8         0.0         0.0         0.0         0.0         18.         9.0         0.0         0.0         1.9         51.         3.2         0.0         0.0         0.0         0.0         0.0         0.0         0.0         8.2         0.0         29.         1.4         0.0         0.0         0.0         0.0         0.0         0.0         0.0         0.0         0.0         0.0         0.0         0.0         0.0        0.16E+03
   224  SER       1.2         9.9         12.         1.6        0.30         0.0         0.0         0.0         9.8         6.2         0.0         0.0         1.4         1.8         0.0         0.0         0.0         0.0         0.0         0.0         0.0         0.0         6.9         0.0         14.         8.6         0.0         0.0         0.0         0.0         0.0         0.0         0.0         0.0         0.0         0.0         0.0         0.0         0.0         73.    
   225  LYS       3.2         13.         6.2         3.5         0.0         0.0         0.0         0.0         6.5         8.1         0.0         0.0        0.88E-01     35.         5.3         30.         1.6         0.0         0.0         0.0         0.0         0.0         6.9         0.0         8.4         0.0         0.0         0.0         0.0         0.0         0.0         0.0         0.0         0.0         0.0         0.0         0.0         0.0         0.0        0.13E+03
   226  GLY       1.8         6.1        0.11         3.9         0.0         0.0         0.0         0.0         8.9         12.         0.0         0.0        0.13         0.0         0.0         0.0         0.0         0.0         0.0         0.0         0.0         0.0         19.         0.0         9.1         0.0         0.0         0.0         0.0         0.0         0.0         0.0         0.0         0.0         0.0         0.0         0.0         0.0         0.0         61.    
   227  GLN       3.0         19.         5.9         5.1        0.30         0.0         0.0         0.0         8.1         9.1         0.0         0.0        0.16         3.8         12.         4.6         0.0         0.0         0.0         0.0         0.0         0.0         29.         0.0         13.         15.         0.0         0.0         0.0         0.0         0.0         0.0         0.0         0.0         0.0         0.0         0.0         0.0         0.0        0.13E+03
   228  LEU       1.7         11.         6.4         5.1         0.0         0.0         0.0         0.0         8.1         13.         0.0         0.0         1.0        0.32         4.9         0.0         0.0         0.0         0.0         0.0         0.0         0.0         6.0         0.0         11.         14.         0.0         0.0         0.0         0.0         0.0         0.0         0.0         0.0         0.0         0.0         0.0         0.0         0.0         82.    
   229  ARG       1.8         8.4         4.6         1.4         0.0         0.0         0.0         0.0         6.3         6.3         0.0         0.0         2.4         3.8         2.1         30.         13.         0.0         0.0         0.0         0.0         0.0         5.1         0.0         7.1        0.18         0.0         0.0         0.0         0.0         0.0         0.0         0.0         0.0         0.0         0.0         0.0         0.0         0.0         92.    
   230  GLU       1.2         7.8         6.4         2.4        0.10         0.0         0.0         0.0         8.3         13.         0.0         0.0         2.9         34.         1.4         1.3         0.0         0.0         0.0         0.0         0.0         0.0         6.0         0.0         8.3         5.7         0.0         0.0         0.0         0.0         0.0         0.0         0.0         0.0         0.0         0.0         0.0         0.0         0.0         99.    
   231  LEU       1.2         11.         4.6         4.7        0.24         0.0         0.0         0.0         11.         11.         0.0         0.0         2.8         37.         38.         0.0         0.0         0.0         0.0         0.0         0.0         0.0         6.3         0.0         11.         24.         0.0         0.0         0.0         0.0         0.0         0.0         0.0         0.0         0.0         0.0         0.0         0.0         0.0        0.16E+03
   232  GLU      0.83         10.         6.4         3.8         0.0         0.0         0.0         0.0         9.1         11.         0.0         0.0         2.0        0.13        0.86E-01    0.71         0.0         0.0         0.0         0.0         0.0         0.0         6.2         0.0         9.8         7.5         0.0         0.0         0.0         0.0         0.0         0.0         0.0         0.0         0.0         0.0         0.0         0.0         0.0         67.    
   233  ARG       1.4         10.         4.7         3.5        0.83         0.0         0.0         0.0         5.6         9.2         0.0         0.0         1.5        0.73         44.         2.8         28.         0.0         0.0         0.0         0.0         0.0         8.0         0.0         14.         1.4         0.0         0.0         0.0         0.0         0.0         0.0         0.0         0.0         0.0         0.0         0.0         0.0         0.0        0.14E+03
   234  GLU       1.7         16.         8.7         8.1        0.40         0.0         0.0         0.0         6.9         13.         0.0         0.0         1.6         34.         29.         2.0         0.0         0.0         0.0         0.0         0.0         0.0         3.1         0.0         12.         13.         0.0         0.0         0.0         0.0         0.0         0.0         0.0         0.0         0.0         0.0         0.0         0.0         0.0        0.15E+03
   235  TYR       2.0         10.         6.7         3.0        0.40         0.0         0.0         0.0         8.0         12.         0.0         0.0         2.0         8.3        0.51         0.0         0.0         0.0         0.0         0.0         0.0         0.0         3.1         0.0         10.         5.0         0.0         0.0         0.0         0.0         0.0         0.0         0.0         0.0         0.0         0.0         0.0         0.0         0.0         71.    
   236  ALA       1.2         8.3         5.2        0.91         0.0         0.0         0.0         0.0         5.3         10.         0.0         0.0         3.6         0.0         0.0         0.0         0.0         0.0         0.0         0.0         0.0         0.0         1.8         0.0         6.3         1.2         0.0         0.0         0.0         0.0         0.0         0.0         0.0         0.0         0.0         0.0         0.0         0.0         0.0         44.    
   237  ALA      0.82         6.8         5.7        0.97         0.0         0.0         0.0         0.0         3.0         2.9         0.0         0.0         3.1         0.0         0.0         0.0         0.0         0.0         0.0         0.0         0.0         0.0         2.4         0.0         26.         0.0         0.0         0.0         0.0         0.0         0.0         0.0         0.0         0.0         0.0         0.0         0.0         0.0         0.0         51.    
   238  ASN       1.1         5.6         4.7         8.1        0.40         0.0         0.0         0.0         5.7         16.         0.0         0.0         4.4         1.0         1.8         0.0         0.0         0.0         0.0         0.0         0.0         0.0         9.1         0.0        0.13E+03     0.0         0.0         0.0         0.0         0.0         0.0         0.0         0.0         0.0         0.0         0.0         0.0         0.0         0.0        0.18E+03
   239  LYS       2.1         12.         7.0         3.0         0.0         0.0         0.0         0.0         12.         12.         0.0         0.0         7.9         31.        0.23         1.7         28.         0.0         0.0         0.0         0.0         0.0         11.         0.0         53.         0.0         0.0         0.0         0.0         0.0         0.0         0.0         0.0         0.0         0.0         0.0         0.0         0.0         0.0        0.18E+03
   240  PHE       1.4         12.         12.         3.6        0.82E-01     0.0         0.0         0.0         4.3         8.9         0.0         0.0         6.1         12.         50.         0.0         0.0         0.0         0.0         0.0         0.0         0.0         16.         0.0         14.         11.         0.0         0.0         0.0         0.0         0.0         0.0         0.0         0.0         0.0         0.0         0.0         0.0         0.0        0.15E+03
   241  ILE       1.2         12.         7.9         3.5        0.27         0.0         0.0         0.0         5.1         9.5         0.0         0.0         3.6         6.5         5.1         0.0         0.0         0.0         0.0         0.0         0.0         0.0         17.         0.0         12.         16.         0.0         0.0         0.0         0.0         0.0         0.0         0.0         0.0         0.0         0.0         0.0         0.0         0.0         99.    
   242  THR       1.4         8.0         4.4         1.8        0.72         0.0         0.0         0.0         3.3         7.0         0.0         0.0         1.8         51.         0.0         0.0         0.0         0.0         0.0         0.0         0.0         0.0         16.         0.0         9.8         4.5         0.0         0.0         0.0         0.0         0.0         0.0         0.0         0.0         0.0         0.0         0.0         0.0         0.0        0.11E+03
   243  LYS      0.37         3.1         5.0        0.36        0.24         0.0         0.0         0.0         3.8         3.6         0.0         0.0        0.58         1.4         38.         23.         1.6         0.0         0.0         0.0         0.0         0.0         7.3         0.0         6.2         1.9         0.0         0.0         0.0         0.0         0.0         0.0         0.0         0.0         0.0         0.0         0.0         0.0         0.0         96.    
   244  ASP      0.77         5.8         5.1        0.67        0.30         0.0         0.0         0.0         2.9         6.4         0.0         0.0         2.3         30.         3.0         0.0         0.0         0.0         0.0         0.0         0.0         0.0         11.         0.0         4.6         3.9         0.0         0.0         0.0         0.0         0.0         0.0         0.0         0.0         0.0         0.0         0.0         0.0         0.0         77.    
   245  LYS       1.7         9.3         4.2        0.99         0.0         0.0         0.0         0.0         5.7         6.5         0.0         0.0         2.9         2.0         51.         23.         1.5         0.0         0.0         0.0         0.0         0.0         6.3         0.0         7.9         14.         0.0         0.0         0.0         0.0         0.0         0.0         0.0         0.0         0.0         0.0         0.0         0.0         0.0        0.14E+03
   246  ARG       2.1         8.8         6.9         3.9         1.4         0.0         0.0         0.0         6.8         12.         0.0         0.0         2.1         2.9        0.73         5.0         24.         0.0         0.0         0.0         0.0         0.0         6.6         0.0         12.         16.         0.0         0.0         0.0         0.0         0.0         0.0         0.0         0.0         0.0         0.0         0.0         0.0         0.0        0.11E+03
   247  ARG       1.4         5.5         5.2         2.5        0.94E-01     0.0         0.0         0.0         4.3         9.2         0.0         0.0         2.3        0.90        0.21        0.13         22.         0.0         0.0         0.0         0.0         0.0         10.         0.0         6.4         4.5         0.0         0.0         0.0         0.0         0.0         0.0         0.0         0.0         0.0         0.0         0.0         0.0         0.0         75.    
   248  LYS       1.9         8.6         5.4        0.89        0.30         0.0         0.0         0.0         5.0         8.5         0.0         0.0         1.8         5.3         36.         2.5         23.         0.0         0.0         0.0         0.0         0.0         5.3         0.0         4.2         5.8         0.0         0.0         0.0         0.0         0.0         0.0         0.0         0.0         0.0         0.0         0.0         0.0         0.0        0.12E+03
   249  ILE       4.4         16.         3.6         9.2         2.8         0.0         0.0         0.0         9.2         16.         0.0         0.0         1.1         46.         3.0         0.0         0.0         0.0         0.0         0.0         0.0         0.0         11.         0.0         8.7         27.         0.0         0.0         0.0         0.0         0.0         0.0         0.0         0.0         0.0         0.0         0.0         0.0         0.0        0.16E+03
   250  SER       1.6         6.5         5.9         2.9        0.85         0.0         0.0         0.0         10.         14.         0.0         0.0        0.99         2.0         0.0         0.0         0.0         0.0         0.0         0.0         0.0         0.0         4.1         0.0         8.9         6.7         0.0         0.0         0.0         0.0         0.0         0.0         0.0         0.0         0.0         0.0         0.0         0.0         0.0         65.    
   251  ALA       1.1         6.3         4.4         1.6        0.84E-01     0.0         0.0         0.0         4.0         10.         0.0         0.0        0.92         0.0         0.0         0.0         0.0         0.0         0.0         0.0         0.0         0.0         3.2         0.0         13.         0.0         0.0         0.0         0.0         0.0         0.0         0.0         0.0         0.0         0.0         0.0         0.0         0.0         0.0         44.    
   252  ALA       2.0         11.         5.0         1.8         0.0         0.0         0.0         0.0         6.3         12.         0.0         0.0         1.2         0.0         0.0         0.0         0.0         0.0         0.0         0.0         0.0         0.0         2.8         0.0         14.        0.28         0.0         0.0         0.0         0.0         0.0         0.0         0.0         0.0         0.0         0.0         0.0         0.0         0.0         56.    
   253  THR       1.1         11.         9.8         2.0         1.4         0.0         0.0         0.0         8.6         14.         0.0         0.0         2.0        0.53         0.0         0.0         0.0         0.0         0.0         0.0         0.0         0.0         7.3         0.0         20.         15.         0.0         0.0         0.0         0.0         0.0         0.0         0.0         0.0         0.0         0.0         0.0         0.0         0.0         93.    
   254  SER       1.5         7.3         20.         1.6        0.40         0.0         0.0         0.0         6.0         9.8         0.0         0.0         1.8         38.         0.0         0.0         0.0         0.0         0.0         0.0         0.0         0.0         4.0         0.0         20.         0.0         0.0         0.0         0.0         0.0         0.0         0.0         0.0         0.0         0.0         0.0         0.0         0.0         0.0        0.11E+03
   255  LEU       1.4         13.         4.6         8.7         0.0         0.0         0.0         0.0         6.3         11.         0.0         0.0         5.3         3.8        0.38E-01     0.0         0.0         0.0         0.0         0.0         0.0         0.0         13.         0.0         44.         7.0         0.0         0.0         0.0         0.0         0.0         0.0         0.0         0.0         0.0         0.0         0.0         0.0         0.0        0.12E+03
   256  SER       3.1         18.         13.         6.2         1.3         0.0         0.0         0.0         3.9         24.         0.0         0.0         12.         37.         0.0         0.0         0.0         0.0         0.0         0.0         0.0         0.0         23.         0.0         85.         2.1         0.0         0.0         0.0         0.0         0.0         0.0         0.0         0.0         0.0         0.0         0.0         0.0         0.0        0.23E+03
   257  GLU       3.1         21.         6.6         3.5        0.52         0.0         0.0         0.0         4.6         14.         0.0         0.0         7.7         40.         4.0         3.8         0.0         0.0         0.0         0.0         0.0         0.0         19.         0.0        0.11E+03     14.         0.0         0.0         0.0         0.0         0.0         0.0         0.0         0.0         0.0         0.0         0.0         0.0         0.0        0.25E+03
   258  ARG       1.7         7.1         5.5         1.2        0.73         0.0         0.0         0.0         3.6         5.3         0.0         0.0        0.37        0.63         1.9         38.         19.         0.0         0.0         0.0         0.0         0.0         10.         0.0         27.        0.98         0.0         0.0         0.0         0.0         0.0         0.0         0.0         0.0         0.0         0.0         0.0         0.0         0.0        0.12E+03
   259  GLN       1.7         11.         5.7         1.1         1.5         0.0         0.0         0.0         7.0         10.         0.0         0.0         1.3         30.         6.0         4.1         0.0         0.0         0.0         0.0         0.0         0.0         11.         0.0         3.7         4.6         0.0         0.0         0.0         0.0         0.0         0.0         0.0         0.0         0.0         0.0         0.0         0.0         0.0        0.10E+03
   260  ILE       2.0         11.         6.9         5.3         2.1         0.0         0.0         0.0         9.2         13.         0.0         0.0         1.8         36.         54.         0.0         0.0         0.0         0.0         0.0         0.0         0.0         6.2         0.0         5.8         3.0         0.0         0.0         0.0         0.0         0.0         0.0         0.0         0.0         0.0         0.0         0.0         0.0         0.0        0.16E+03
   261  THR      0.81         7.5         4.6         2.8        0.49         0.0         0.0         0.0         3.6         8.9         0.0         0.0         1.3         3.0         0.0         0.0         0.0         0.0         0.0         0.0         0.0         0.0         8.5         0.0         7.0         5.8         0.0         0.0         0.0         0.0         0.0         0.0         0.0         0.0         0.0         0.0         0.0         0.0         0.0         54.    
   262  ILE      0.95         7.7         4.9         1.2         0.0         0.0         0.0         0.0         4.3         7.9         0.0         0.0         2.7        0.32         50.         0.0         0.0         0.0         0.0         0.0         0.0         0.0         5.7         0.0         5.5         3.3         0.0         0.0         0.0         0.0         0.0         0.0         0.0         0.0         0.0         0.0         0.0         0.0         0.0         95.    
   263  TRP       3.9         18.         4.6         4.4        0.64         0.0         0.0         0.0         7.1         9.2         0.0         0.0         2.2         6.8         1.5         0.0         0.0         0.0         0.0         0.0         0.0         0.0         5.7         0.0         3.7         22.         0.0         0.0         0.0         0.0         0.0         0.0         0.0         0.0         0.0         0.0         0.0         0.0         0.0         89.    
   264  PHE       1.5         12.         5.9         5.1        0.70         0.0         0.0         0.0         5.4         7.9         0.0         0.0         1.4         5.7         3.3         0.0         0.0         0.0         0.0         0.0         0.0         0.0         4.1         0.0         3.9         29.         0.0         0.0         0.0         0.0         0.0         0.0         0.0         0.0         0.0         0.0         0.0         0.0         0.0         86.    
   265  GLN      0.64         5.4         4.8        0.85         0.0         0.0         0.0         0.0         2.3         3.4         0.0         0.0         2.1        0.52E-01    0.58        0.34         0.0         0.0         0.0         0.0         0.0         0.0         1.6         0.0         1.8         1.2         0.0         0.0         0.0         0.0         0.0         0.0         0.0         0.0         0.0         0.0         0.0         0.0         0.0         25.    
   266  ASN      0.63         2.2         5.4         1.9        0.36         0.0         0.0         0.0         4.9         4.7         0.0         0.0         1.2         2.6         14.         0.0         0.0         0.0         0.0         0.0         0.0         0.0         6.4         0.0         3.2         4.3         0.0         0.0         0.0         0.0         0.0         0.0         0.0         0.0         0.0         0.0         0.0         0.0         0.0         52.    
   267  ARG       1.4         7.1         6.3         2.8        0.31E-01     0.0         0.0         0.0         5.7         8.0         0.0         0.0        0.78         32.         34.         39.         27.         0.0         0.0         0.0         0.0         0.0         10.         0.0         5.5         16.         0.0         0.0         0.0         0.0         0.0         0.0         0.0         0.0         0.0         0.0         0.0         0.0         0.0        0.20E+03
   268  ARG       1.3         8.1         5.6         3.4        0.19E-01     0.0         0.0         0.0         6.7         7.8         0.0         0.0        0.42        0.62E-01     4.3         32.         1.7         0.0         0.0         0.0         0.0         0.0         10.         0.0         6.1         8.4         0.0         0.0         0.0         0.0         0.0         0.0         0.0         0.0         0.0         0.0         0.0         0.0         0.0         97.    
   269  VAL       1.0         7.6         5.4         2.7         0.0         0.0         0.0         0.0         2.9         7.6         0.0         0.0         1.4         3.5         0.0         0.0         0.0         0.0         0.0         0.0         0.0         0.0         9.1         0.0         5.4         8.0         0.0         0.0         0.0         0.0         0.0         0.0         0.0         0.0         0.0         0.0         0.0         0.0         0.0         55.    
   270  LYS      0.81         13.         4.9        0.89        0.36         0.0         0.0         0.0         13.         6.5         0.0         0.0         4.0        0.60         49.         1.1        0.99         0.0         0.0         0.0         0.0         0.0         11.         0.0         6.7         3.4         0.0         0.0         0.0         0.0         0.0         0.0         0.0         0.0         0.0         0.0         0.0         0.0         0.0        0.12E+03
   271  GLU       1.2         9.8         4.8         3.0        0.78E-01     0.0         0.0         0.0         9.6         10.         0.0         0.0         4.5        0.37         1.1         1.9         0.0         0.0         0.0         0.0         0.0         0.0         9.2         0.0         5.8         11.         0.0         0.0         0.0         0.0         0.0         0.0         0.0         0.0         0.0         0.0         0.0         0.0         0.0         72.    
   272  LYS       2.2         12.         4.8         3.9         0.0         0.0         0.0         0.0         7.3         9.2         0.0         0.0         4.1         1.7         1.8         31.        0.63E-01     0.0         0.0         0.0         0.0         0.0         17.         0.0         12.         5.2         0.0         0.0         0.0         0.0         0.0         0.0         0.0         0.0         0.0         0.0         0.0         0.0         0.0        0.11E+03
   273  LYS       1.3         12.         4.2         3.1        0.99         0.0         0.0         0.0         10.         18.         0.0         0.0         5.4         2.0         35.         2.3         1.2         0.0         0.0         0.0         0.0         0.0         5.7         0.0         8.1        0.75E-01     0.0         0.0         0.0         0.0         0.0         0.0         0.0         0.0         0.0         0.0         0.0         0.0         0.0        0.11E+03
   274  VAL       2.5         7.8         5.4         3.8         1.7         0.0         0.0         0.0         8.8         11.         0.0         0.0         3.6         59.         0.0         0.0         0.0         0.0         0.0         0.0         0.0         0.0         11.         0.0         28.         0.0         0.0         0.0         0.0         0.0         0.0         0.0         0.0         0.0         0.0         0.0         0.0         0.0         0.0        0.14E+03
   275  LEU       2.3         15.         12.         6.5        0.82         0.0         0.0         0.0         11.         16.         0.0         0.0         1.6         40.         2.3         0.0         0.0         0.0         0.0         0.0         0.0         0.0         6.3         0.0         90.         0.0         0.0         0.0         0.0         0.0         0.0         0.0         0.0         0.0         0.0         0.0         0.0         0.0         0.0        0.20E+03
   276  ALA       1.6         6.6         5.5         1.4        0.83         0.0         0.0         0.0         10.         14.         0.0         0.0         4.9         0.0         0.0         0.0         0.0         0.0         0.0         0.0         0.0         0.0         4.0         0.0         27.         0.0         0.0         0.0         0.0         0.0         0.0         0.0         0.0         0.0         0.0         0.0         0.0         0.0         0.0         76.    
   277  LYS      0.75         9.9         4.0         1.8        0.11         0.0         0.0         0.0         13.         16.         0.0         0.0         5.2         32.         51.        0.23E-01    0.28         0.0         0.0         0.0         0.0         0.0         1.2         0.0         11.        0.66         0.0         0.0         0.0         0.0         0.0         0.0         0.0         0.0         0.0         0.0         0.0         0.0         0.0        0.15E+03
   278  VAL      0.80         8.1         4.5         2.7        0.29         0.0         0.0         0.0         7.9         12.         0.0         0.0         2.5         55.         0.0         0.0         0.0         0.0         0.0         0.0         0.0         0.0         1.9         0.0         5.5         0.0         0.0         0.0         0.0         0.0         0.0         0.0         0.0         0.0         0.0         0.0         0.0         0.0         0.0        0.10E+03
   279  LYS      0.71         3.7         6.8        0.95        0.11         0.0         0.0         0.0         7.1         11.         0.0         0.0         1.1         36.        0.45        0.59         24.         0.0         0.0         0.0         0.0         0.0         1.5         0.0         34.        0.42         0.0         0.0         0.0         0.0         0.0         0.0         0.0         0.0         0.0         0.0         0.0         0.0         0.0        0.13E+03
   280  ASN      0.54         5.2         11.         3.3        0.58         0.0         0.0         0.0         0.0         0.0         0.0         0.0        0.62         40.         5.2         0.0         0.0         0.0         0.0         0.0         0.0         0.0         0.0         0.0        0.18E+03     0.0         0.0         0.0         0.0         0.0         0.0         0.0         0.0         0.0         0.0         0.0         0.0         0.0         0.0        0.24E+03
   281  SER      0.18         4.1         5.0         1.3        0.85E-01     0.0         0.0         0.0         0.0         0.0         0.0         0.0         1.3         42.         0.0         0.0         0.0         0.0         0.0         0.0         0.0         0.0         0.0         0.0         58.         0.0         0.0         0.0         0.0         0.0         0.0         0.0         0.0         0.0         0.0         0.0         0.0         0.0         0.0        0.11E+03
   282  ALA      0.13         2.4         11.        0.78        0.21         0.0         0.0         0.0         7.1         11.         0.0         0.0         1.3         0.0         0.0         0.0         0.0         0.0         0.0         0.0         0.0         0.0         1.6         0.0        0.14E+03    0.66         0.0         0.0         0.0         0.0         0.0         0.0         0.0         0.0         0.0         0.0         0.0         0.0         0.0        0.18E+03
   283  THR       2.3         19.         5.3         2.8         1.6         0.0         0.0         0.0         5.5         6.2         0.0         0.0         1.5         64.         0.0         0.0         0.0         0.0         0.0         0.0         0.0         0.0         1.4         0.0         28.        0.42         0.0         0.0         0.0         0.0         0.0         0.0         0.0         0.0         0.0         0.0         0.0         0.0         0.0        0.14E+03
   284  PRO       2.0         31.         6.1         2.3         1.6         0.0         0.0         0.0         3.6         5.1         0.0         0.0         1.0        0.87        0.71         5.6         0.0         0.0         0.0         0.0         0.0         0.0         1.3         0.0        0.85         0.0         0.0         0.0         0.0         0.0         0.0         0.0         0.0         0.0         0.0         0.0         0.0         0.0         0.0         62.    
