# Supplementary material for: Computational Modeling of complete HOXB13 protein for predicting the functional effect of SNPs and the associated role in hereditary prostate cancer
Source: Sci Rep. 2017 Mar 8;7:43830. doi: 10.1038/srep43830 (PMC5363706; doi:10.1038/srep43830)
Supplement: Supplementary Dataset [file srep43830-s1.zip › SR Supplementary Data Files Complete/HOXB13 Modeller/HOXB13 Modeller/hoxb13.V99990019]

# Heavy relative violation of each residue is written to: hoxb13.V99990019
# The profile is NOT normalized by the number of restraints.
# The profiles are smoothed over a window of residues:    1
# The sum of all numbers in the file:   52905.3555
#COLUMNS S S  N N N N N N N N N N N N N N N N N N N N N N N N N N N N N N N N N N N N N N N N 
# RESID  RES            1           2           3           4           5           6           7           8           9          10          11          12          13          14          15          16          17          18          19          20          21          22          23          24          25          26          27          28          29          30          31          32          33          34          35          36          37          38          39     TOTAL

     1  MET       1.5         5.5         6.8         1.2        0.13         0.0         0.0         0.0         28.         26.         0.0         0.0        0.13         40.         30.         30.         0.0         0.0         0.0         0.0         0.0         0.0         0.0         0.0         28.         0.0         0.0         0.0         0.0         0.0         0.0         0.0         0.0         0.0         0.0         0.0         0.0         0.0         0.0        0.20E+03
     2  GLU       2.3         9.9         10.         2.3        0.13         0.0         0.0         0.0         0.0         0.0         0.0         0.0        0.66        0.57        0.56         24.         0.0         0.0         0.0         0.0         0.0         0.0         0.0         0.0        0.17E+03     0.0         0.0         0.0         0.0         0.0         0.0         0.0         0.0         0.0         0.0         0.0         0.0         0.0         0.0        0.22E+03
     3  PRO       2.4         28.         7.0        0.67         0.0         0.0         0.0         0.0         0.0         0.0         0.0         0.0         1.0         4.7         2.7         1.6         0.0         0.0         0.0         0.0         0.0         0.0         0.0         0.0         56.         0.0         0.0         0.0         0.0         0.0         0.0         0.0         0.0         0.0         0.0         0.0         0.0         0.0         0.0        0.10E+03
     4  GLY       1.7         3.3         1.3        0.10         0.0         0.0         0.0         0.0         0.0         0.0         0.0         0.0         1.3         0.0         0.0         0.0         0.0         0.0         0.0         0.0         0.0         0.0         0.0         0.0        0.13E+03     0.0         0.0         0.0         0.0         0.0         0.0         0.0         0.0         0.0         0.0         0.0         0.0         0.0         0.0        0.13E+03
     5  ASN       2.0         4.5         8.3         1.4        0.91E-01     0.0         0.0         0.0         0.0         0.0         0.0         0.0         1.1         33.         6.0         0.0         0.0         0.0         0.0         0.0         0.0         0.0         0.0         0.0        0.19E+03     0.0         0.0         0.0         0.0         0.0         0.0         0.0         0.0         0.0         0.0         0.0         0.0         0.0         0.0        0.25E+03
     6  TYR       2.2         11.         11.         1.9        0.26         0.0         0.0         0.0         0.0         0.0         0.0         0.0         1.5         49.        0.18         0.0         0.0         0.0         0.0         0.0         0.0         0.0         0.0         0.0        0.21E+03     0.0         0.0         0.0         0.0         0.0         0.0         0.0         0.0         0.0         0.0         0.0         0.0         0.0         0.0        0.29E+03
     7  ALA       1.2         5.4         5.0         1.3        0.17         0.0         0.0         0.0         0.0         0.0         0.0         0.0         1.3         0.0         0.0         0.0         0.0         0.0         0.0         0.0         0.0         0.0         0.0         0.0        0.21E+03     0.0         0.0         0.0         0.0         0.0         0.0         0.0         0.0         0.0         0.0         0.0         0.0         0.0         0.0        0.22E+03
     8  THR       1.2         4.0         2.3         1.7        0.17         0.0         0.0         0.0         0.0         0.0         0.0         0.0        0.43         63.         0.0         0.0         0.0         0.0         0.0         0.0         0.0         0.0         0.0         0.0        0.16E+03     0.0         0.0         0.0         0.0         0.0         0.0         0.0         0.0         0.0         0.0         0.0         0.0         0.0         0.0        0.23E+03
     9  LEU       1.5         8.7         7.2         5.4        0.59         0.0         0.0         0.0         0.0         0.0         0.0         0.0         1.4         45.         36.         0.0         0.0         0.0         0.0         0.0         0.0         0.0         0.0         0.0        0.19E+03     0.0         0.0         0.0         0.0         0.0         0.0         0.0         0.0         0.0         0.0         0.0         0.0         0.0         0.0        0.30E+03
    10  ASP      0.49         5.5         6.9         1.4        0.20         0.0         0.0         0.0         0.0         0.0         0.0         0.0         2.6         50.        0.58         0.0         0.0         0.0         0.0         0.0         0.0         0.0         0.0         0.0        0.19E+03     0.0         0.0         0.0         0.0         0.0         0.0         0.0         0.0         0.0         0.0         0.0         0.0         0.0         0.0        0.25E+03
    11  GLY      0.20         5.5        0.14E-03    0.35        0.40E-01     0.0         0.0         0.0         0.0         0.0         0.0         0.0         2.5         0.0         0.0         0.0         0.0         0.0         0.0         0.0         0.0         0.0         0.0         0.0        0.12E+03     0.0         0.0         0.0         0.0         0.0         0.0         0.0         0.0         0.0         0.0         0.0         0.0         0.0         0.0        0.13E+03
    12  ALA      0.35         4.7         6.0         1.3        0.31         0.0         0.0         0.0         0.0         0.0         0.0         0.0         1.3         0.0         0.0         0.0         0.0         0.0         0.0         0.0         0.0         0.0         0.0         0.0         49.         0.0         0.0         0.0         0.0         0.0         0.0         0.0         0.0         0.0         0.0         0.0         0.0         0.0         0.0         63.    
    13  LYS      0.69         4.0         19.         1.5        0.32         0.0         0.0         0.0         0.0         0.0         0.0         0.0         1.7         34.         37.         16.         23.         0.0         0.0         0.0         0.0         0.0         0.0         0.0        0.16E+03     0.0         0.0         0.0         0.0         0.0         0.0         0.0         0.0         0.0         0.0         0.0         0.0         0.0         0.0        0.30E+03
    14  ASP      0.20         4.3         10.         1.2        0.63E-01     0.0         0.0         0.0         0.0         0.0         0.0         0.0         3.1         39.         1.7         0.0         0.0         0.0         0.0         0.0         0.0         0.0         0.0         0.0        0.14E+03     0.0         0.0         0.0         0.0         0.0         0.0         0.0         0.0         0.0         0.0         0.0         0.0         0.0         0.0        0.20E+03
    15  ILE       1.2         6.5         11.         5.6        0.78         0.0         0.0         0.0         0.0         0.0         0.0         0.0         2.3         45.         49.         0.0         0.0         0.0         0.0         0.0         0.0         0.0         0.0         0.0         49.         0.0         0.0         0.0         0.0         0.0         0.0         0.0         0.0         0.0         0.0         0.0         0.0         0.0         0.0        0.17E+03
    16  GLU      0.14         3.7         8.8         1.8         0.0         0.0         0.0         0.0         0.0         0.0         0.0         0.0         1.0         44.        0.25         24.         0.0         0.0         0.0         0.0         0.0         0.0         0.0         0.0        0.18E+03     0.0         0.0         0.0         0.0         0.0         0.0         0.0         0.0         0.0         0.0         0.0         0.0         0.0         0.0        0.27E+03
    17  GLY      0.57E-01     2.8        0.49        0.24         0.0         0.0         0.0         0.0         0.0         0.0         0.0         0.0        0.57         0.0         0.0         0.0         0.0         0.0         0.0         0.0         0.0         0.0         0.0         0.0        0.13E+03     0.0         0.0         0.0         0.0         0.0         0.0         0.0         0.0         0.0         0.0         0.0         0.0         0.0         0.0        0.14E+03
    18  LEU      0.91         7.7         11.         5.1        0.45         0.0         0.0         0.0         0.0         0.0         0.0         0.0        0.75         44.         35.         0.0         0.0         0.0         0.0         0.0         0.0         0.0         0.0         0.0        0.17E+03     0.0         0.0         0.0         0.0         0.0         0.0         0.0         0.0         0.0         0.0         0.0         0.0         0.0         0.0        0.28E+03
    19  LEU      0.85         9.7         8.9         5.0        0.35         0.0         0.0         0.0         0.0         0.0         0.0         0.0        0.86         45.         35.         0.0         0.0         0.0         0.0         0.0         0.0         0.0         0.0         0.0        0.21E+03     0.0         0.0         0.0         0.0         0.0         0.0         0.0         0.0         0.0         0.0         0.0         0.0         0.0         0.0        0.32E+03
    20  GLY      0.75E-01     1.5         2.3        0.26        0.90E-01     0.0         0.0         0.0         0.0         0.0         0.0         0.0        0.32         0.0         0.0         0.0         0.0         0.0         0.0         0.0         0.0         0.0         0.0         0.0        0.16E+03     0.0         0.0         0.0         0.0         0.0         0.0         0.0         0.0         0.0         0.0         0.0         0.0         0.0         0.0        0.17E+03
    21  ALA      0.72E-01     1.2         11.        0.84         0.0         0.0         0.0         0.0         0.0         0.0         0.0         0.0        0.65         0.0         0.0         0.0         0.0         0.0         0.0         0.0         0.0         0.0         0.0         0.0        0.25E+03     0.0         0.0         0.0         0.0         0.0         0.0         0.0         0.0         0.0         0.0         0.0         0.0         0.0         0.0        0.26E+03
    22  GLY      0.20        0.81         0.0        0.21         0.0         0.0         0.0         0.0         0.0         0.0         0.0         0.0        0.91         0.0         0.0         0.0         0.0         0.0         0.0         0.0         0.0         0.0         0.0         0.0        0.16E+03     0.0         0.0         0.0         0.0         0.0         0.0         0.0         0.0         0.0         0.0         0.0         0.0         0.0         0.0        0.16E+03
    23  GLY      0.41         2.1         0.0        0.30E-01     0.0         0.0         0.0         0.0         0.0         0.0         0.0         0.0        0.56         0.0         0.0         0.0         0.0         0.0         0.0         0.0         0.0         0.0         0.0         0.0         86.         0.0         0.0         0.0         0.0         0.0         0.0         0.0         0.0         0.0         0.0         0.0         0.0         0.0         0.0         90.    
    24  GLY      0.49         1.8        0.84E-01    0.91E-01     0.0         0.0         0.0         0.0         0.0         0.0         0.0         0.0        0.76         0.0         0.0         0.0         0.0         0.0         0.0         0.0         0.0         0.0         0.0         0.0        0.12E+03     0.0         0.0         0.0         0.0         0.0         0.0         0.0         0.0         0.0         0.0         0.0         0.0         0.0         0.0        0.13E+03
    25  ARG      0.65         4.5         7.5         1.7         0.0         0.0         0.0         0.0         0.0         0.0         0.0         0.0        0.61         1.8         32.         33.         28.         0.0         0.0         0.0         0.0         0.0         0.0         0.0        0.15E+03     0.0         0.0         0.0         0.0         0.0         0.0         0.0         0.0         0.0         0.0         0.0         0.0         0.0         0.0        0.26E+03
    26  ASN      0.75         7.4         5.4         1.0        0.48E-01     0.0         0.0         0.0         0.0         0.0         0.0         0.0         3.5         44.         15.         0.0         0.0         0.0         0.0         0.0         0.0         0.0         0.0         0.0         54.         0.0         0.0         0.0         0.0         0.0         0.0         0.0         0.0         0.0         0.0         0.0         0.0         0.0         0.0        0.13E+03
    27  LEU       1.3         12.         8.4         4.9         0.0         0.0         0.0         0.0         0.0         0.0         0.0         0.0         4.5        0.84        0.15E-01     0.0         0.0         0.0         0.0         0.0         0.0         0.0         0.0         0.0        0.15E+03     0.0         0.0         0.0         0.0         0.0         0.0         0.0         0.0         0.0         0.0         0.0         0.0         0.0         0.0        0.18E+03
    28  VAL       1.3         6.9         11.         1.1        0.55E-01     0.0         0.0         0.0         0.0         0.0         0.0         0.0         1.1        0.43         0.0         0.0         0.0         0.0         0.0         0.0         0.0         0.0         0.0         0.0         63.         0.0         0.0         0.0         0.0         0.0         0.0         0.0         0.0         0.0         0.0         0.0         0.0         0.0         0.0         86.    
    29  ALA       1.3         4.0         11.         1.3        0.55E-01     0.0         0.0         0.0         0.0         0.0         0.0         0.0        0.55         0.0         0.0         0.0         0.0         0.0         0.0         0.0         0.0         0.0         0.0         0.0        0.23E+03     0.0         0.0         0.0         0.0         0.0         0.0         0.0         0.0         0.0         0.0         0.0         0.0         0.0         0.0        0.25E+03
    30  HIS       2.3         6.1         10.         1.1         0.0         0.0         0.0         0.0         0.0         0.0         0.0         0.0        0.47         1.4         31.         0.0         0.0         0.0         0.0         0.0         0.0         0.0         0.0         0.0        0.21E+03     0.0         0.0         0.0         0.0         0.0         0.0         0.0         0.0         0.0         0.0         0.0         0.0         0.0         0.0        0.26E+03
    31  SER       1.6         6.4         11.         1.6         0.0         0.0         0.0         0.0         0.0         0.0         0.0         0.0        0.58         42.         0.0         0.0         0.0         0.0         0.0         0.0         0.0         0.0         0.0         0.0         99.         0.0         0.0         0.0         0.0         0.0         0.0         0.0         0.0         0.0         0.0         0.0         0.0         0.0         0.0        0.16E+03
    32  PRO       2.3         28.         8.2        0.71         0.0         0.0         0.0         0.0         0.0         0.0         0.0         0.0         1.6         5.1         2.9         1.5         0.0         0.0         0.0         0.0         0.0         0.0         0.0         0.0         52.         0.0         0.0         0.0         0.0         0.0         0.0         0.0         0.0         0.0         0.0         0.0         0.0         0.0         0.0        0.10E+03
    33  LEU       2.3         9.0         10.         4.5         0.0         0.0         0.0         0.0         0.0         0.0         0.0         0.0         1.4        0.46        0.21         0.0         0.0         0.0         0.0         0.0         0.0         0.0         0.0         0.0        0.21E+03     0.0         0.0         0.0         0.0         0.0         0.0         0.0         0.0         0.0         0.0         0.0         0.0         0.0         0.0        0.23E+03
    34  THR       2.5         5.6         10.         1.7         0.0         0.0         0.0         0.0         0.0         0.0         0.0         0.0        0.61         65.         0.0         0.0         0.0         0.0         0.0         0.0         0.0         0.0         0.0         0.0        0.19E+03     0.0         0.0         0.0         0.0         0.0         0.0         0.0         0.0         0.0         0.0         0.0         0.0         0.0         0.0        0.27E+03
    35  SER       2.1         5.6         12.         1.6        0.36         0.0         0.0         0.0         17.         37.         0.0         0.0        0.89        0.24         0.0         0.0         0.0         0.0         0.0         0.0         0.0         0.0         3.3         0.0         54.         0.0         0.0         0.0         0.0         0.0         0.0         0.0         0.0         0.0         0.0         0.0         0.0         0.0         0.0        0.13E+03
    36  HIS       2.2         18.         12.         2.3        0.98         0.0         0.0         0.0         20.         24.         0.0         0.0         1.7         4.2        0.18         0.0         0.0         0.0         0.0         0.0         0.0         0.0         3.3         0.0        0.12E+03     0.0         0.0         0.0         0.0         0.0         0.0         0.0         0.0         0.0         0.0         0.0         0.0         0.0         0.0        0.21E+03
    37  PRO       1.5         31.         9.2         2.1        0.35         0.0         0.0         0.0         0.0         0.0         0.0         0.0         3.0         12.         7.1        0.26         0.0         0.0         0.0         0.0         0.0         0.0         0.0         0.0         62.         0.0         0.0         0.0         0.0         0.0         0.0         0.0         0.0         0.0         0.0         0.0         0.0         0.0         0.0        0.13E+03
    38  ALA      0.32         5.8         10.         1.0        0.28         0.0         0.0         0.0         0.0         0.0         0.0         0.0         3.7         0.0         0.0         0.0         0.0         0.0         0.0         0.0         0.0         0.0         0.0         0.0        0.24E+03     0.0         0.0         0.0         0.0         0.0         0.0         0.0         0.0         0.0         0.0         0.0         0.0         0.0         0.0        0.27E+03
    39  ALA      0.59         7.7         5.5         1.6        0.66         0.0         0.0         0.0         0.0         0.0         0.0         0.0         4.7         0.0         0.0         0.0         0.0         0.0         0.0         0.0         0.0         0.0         0.0         0.0        0.20E+03     0.0         0.0         0.0         0.0         0.0         0.0         0.0         0.0         0.0         0.0         0.0         0.0         0.0         0.0        0.22E+03
    40  PRO       1.2         32.         9.8         1.0        0.64         0.0         0.0         0.0         0.0         0.0         0.0         0.0         3.8        0.52E-01    0.93         5.1         0.0         0.0         0.0         0.0         0.0         0.0         0.0         0.0         64.         0.0         0.0         0.0         0.0         0.0         0.0         0.0         0.0         0.0         0.0         0.0         0.0         0.0         0.0        0.12E+03
    41  THR      0.87         7.0         8.6         1.8        0.21         0.0         0.0         0.0         0.0         0.0         0.0         0.0         1.5         64.         0.0         0.0         0.0         0.0         0.0         0.0         0.0         0.0         0.0         0.0        0.18E+03     0.0         0.0         0.0         0.0         0.0         0.0         0.0         0.0         0.0         0.0         0.0         0.0         0.0         0.0        0.27E+03
    42  LEU       1.8         11.         11.         3.9        0.66         0.0         0.0         0.0         0.0         0.0         0.0         0.0         3.0         46.         35.         0.0         0.0         0.0         0.0         0.0         0.0         0.0         0.0         0.0        0.17E+03     0.0         0.0         0.0         0.0         0.0         0.0         0.0         0.0         0.0         0.0         0.0         0.0         0.0         0.0        0.28E+03
    43  MET       2.3         11.         8.7         3.4         1.6         0.0         0.0         0.0         18.         34.         0.0         0.0         6.4        0.14        0.56E-01     2.2         0.0         0.0         0.0         0.0         0.0         0.0         0.0         0.0         69.        0.38         0.0         0.0         0.0         0.0         0.0         0.0         0.0         0.0         0.0         0.0         0.0         0.0         0.0        0.16E+03
    44  PRO       1.6         31.         5.6        0.87         1.6         0.0         0.0         0.0         0.0         0.0         0.0         0.0         6.8         9.8         5.6        0.41         0.0         0.0         0.0         0.0         0.0         0.0         0.0         0.0         48.         0.0         0.0         0.0         0.0         0.0         0.0         0.0         0.0         0.0         0.0         0.0         0.0         0.0         0.0        0.11E+03
    45  ALA      0.91         11.         11.         1.5        0.86         0.0         0.0         0.0         0.0         0.0         0.0         0.0         3.0         0.0         0.0         0.0         0.0         0.0         0.0         0.0         0.0         0.0         0.0         0.0        0.17E+03     0.0         0.0         0.0         0.0         0.0         0.0         0.0         0.0         0.0         0.0         0.0         0.0         0.0         0.0        0.20E+03
    46  VAL      0.30         11.         8.8         1.3        0.36E-01     0.0         0.0         0.0         0.0         0.0         0.0         0.0        0.42         58.         0.0         0.0         0.0         0.0         0.0         0.0         0.0         0.0         0.0         0.0         48.         0.0         0.0         0.0         0.0         0.0         0.0         0.0         0.0         0.0         0.0         0.0         0.0         0.0         0.0        0.13E+03
    47  ASN      0.46         5.0         14.        0.87         0.0         0.0         0.0         0.0         0.0         0.0         0.0         0.0         2.2         32.         1.1         0.0         0.0         0.0         0.0         0.0         0.0         0.0         0.0         0.0         94.         0.0         0.0         0.0         0.0         0.0         0.0         0.0         0.0         0.0         0.0         0.0         0.0         0.0         0.0        0.15E+03
    48  TYR      0.73         9.4         13.         3.2        0.23         0.0         0.0         0.0         0.0         0.0         0.0         0.0         4.0         3.7         2.2         0.0         0.0         0.0         0.0         0.0         0.0         0.0         0.0         0.0        0.17E+03     0.0         0.0         0.0         0.0         0.0         0.0         0.0         0.0         0.0         0.0         0.0         0.0         0.0         0.0        0.21E+03
    49  ALA      0.86         12.         5.6        0.87        0.37         0.0         0.0         0.0         0.0         0.0         0.0         0.0         4.2         0.0         0.0         0.0         0.0         0.0         0.0         0.0         0.0         0.0         0.0         0.0         30.         0.0         0.0         0.0         0.0         0.0         0.0         0.0         0.0         0.0         0.0         0.0         0.0         0.0         0.0         53.    
    50  PRO       1.1         30.         9.2         2.1        0.29         0.0         0.0         0.0         0.0         0.0         0.0         0.0         4.7         24.         35.         32.         0.0         0.0         0.0         0.0         0.0         0.0         0.0         0.0         27.         0.0         0.0         0.0         0.0         0.0         0.0         0.0         0.0         0.0         0.0         0.0         0.0         0.0         0.0        0.17E+03
    51  LEU       2.6         17.         12.         8.3         1.5         0.0         0.0         0.0         22.         35.         0.0         0.0         6.3         4.9         41.         0.0         0.0         0.0         0.0         0.0         0.0         0.0         0.0         0.0        0.14E+03     4.1         0.0         0.0         0.0         0.0         0.0         0.0         0.0         0.0         0.0         0.0         0.0         0.0         0.0        0.30E+03
    52  ASP       1.9         9.3         1.4         3.2        0.88         0.0         0.0         0.0         0.0         0.0         0.0         0.0         8.0         33.        0.90         0.0         0.0         0.0         0.0         0.0         0.0         0.0         0.0         0.0        0.11E+03     0.0         0.0         0.0         0.0         0.0         0.0         0.0         0.0         0.0         0.0         0.0         0.0         0.0         0.0        0.17E+03
    53  LEU       1.7         21.         5.9         4.1        0.53         0.0         0.0         0.0         0.0         0.0         0.0         0.0         5.1         3.4         38.         0.0         0.0         0.0         0.0         0.0         0.0         0.0         0.0         0.0         35.         0.0         0.0         0.0         0.0         0.0         0.0         0.0         0.0         0.0         0.0         0.0         0.0         0.0         0.0        0.11E+03
    54  PRO       1.2         29.         4.4         2.0        0.19         0.0         0.0         0.0         0.0         0.0         0.0         0.0         1.6         25.         35.         30.         0.0         0.0         0.0         0.0         0.0         0.0         0.0         0.0         87.         0.0         0.0         0.0         0.0         0.0         0.0         0.0         0.0         0.0         0.0         0.0         0.0         0.0         0.0        0.22E+03
    55  GLY      0.25         1.6         1.3        0.43        0.60         0.0         0.0         0.0         0.0         0.0         0.0         0.0         1.3         0.0         0.0         0.0         0.0         0.0         0.0         0.0         0.0         0.0         0.0         0.0         97.         0.0         0.0         0.0         0.0         0.0         0.0         0.0         0.0         0.0         0.0         0.0         0.0         0.0         0.0        0.10E+03
    56  SER      0.71         9.5         7.0         3.4        0.87         0.0         0.0         0.0         0.0         0.0         0.0         0.0         4.1         38.         0.0         0.0         0.0         0.0         0.0         0.0         0.0         0.0         0.0         0.0        0.12E+03     0.0         0.0         0.0         0.0         0.0         0.0         0.0         0.0         0.0         0.0         0.0         0.0         0.0         0.0        0.18E+03
    57  ALA      0.50         9.7         4.9         1.5        0.10         0.0         0.0         0.0         0.0         0.0         0.0         0.0         6.3         0.0         0.0         0.0         0.0         0.0         0.0         0.0         0.0         0.0         0.0         0.0         37.         0.0         0.0         0.0         0.0         0.0         0.0         0.0         0.0         0.0         0.0         0.0         0.0         0.0         0.0         60.    
    58  GLU      0.76         10.         14.         1.8        0.41         0.0         0.0         0.0         28.         47.         0.0         0.0         4.4        0.70         31.         4.4         0.0         0.0         0.0         0.0         0.0         0.0         0.0         0.0        0.11E+03     3.7         0.0         0.0         0.0         0.0         0.0         0.0         0.0         0.0         0.0         0.0         0.0         0.0         0.0        0.25E+03
    59  PRO       1.5         32.         8.8         1.5        0.10         0.0         0.0         0.0         0.0         0.0         0.0         0.0         3.9         5.6         3.2         1.3         0.0         0.0         0.0         0.0         0.0         0.0         0.0         0.0         31.         0.0         0.0         0.0         0.0         0.0         0.0         0.0         0.0         0.0         0.0         0.0         0.0         0.0         0.0         89.    
    60  PRO       1.2         23.         6.2        0.87        0.13         0.0         0.0         0.0         0.0         0.0         0.0         0.0         3.0         22.         35.         34.         0.0         0.0         0.0         0.0         0.0         0.0         0.0         0.0         38.         0.0         0.0         0.0         0.0         0.0         0.0         0.0         0.0         0.0         0.0         0.0         0.0         0.0         0.0        0.16E+03
    61  LYS       1.6         6.3         7.7         1.0        0.35         0.0         0.0         0.0         0.0         0.0         0.0         0.0        0.89         33.         49.        0.93         23.         0.0         0.0         0.0         0.0         0.0         0.0         0.0        0.17E+03     0.0         0.0         0.0         0.0         0.0         0.0         0.0         0.0         0.0         0.0         0.0         0.0         0.0         0.0        0.30E+03
    62  GLN       1.4         4.8         11.         1.5        0.15         0.0         0.0         0.0         0.0         0.0         0.0         0.0         1.3         45.        0.34         7.6         0.0         0.0         0.0         0.0         0.0         0.0         0.0         0.0        0.17E+03     0.0         0.0         0.0         0.0         0.0         0.0         0.0         0.0         0.0         0.0         0.0         0.0         0.0         0.0        0.25E+03
    63  CYS      0.93         5.4         11.         1.4        0.14         0.0         0.0         0.0         0.0         0.0         0.0         0.0         2.1         2.8         0.0         0.0         0.0         0.0         0.0         0.0         0.0         0.0         0.0         0.0         57.         0.0         0.0         0.0         0.0         0.0         0.0         0.0         0.0         0.0         0.0         0.0         0.0         0.0         0.0         80.    
    64  HIS       1.5         11.         8.1         1.3        0.45E-01     0.0         0.0         0.0         0.0         0.0         0.0         0.0         1.5         37.         31.         0.0         0.0         0.0         0.0         0.0         0.0         0.0         0.0         0.0        0.16E+03     0.0         0.0         0.0         0.0         0.0         0.0         0.0         0.0         0.0         0.0         0.0         0.0         0.0         0.0        0.25E+03
    65  PRO      0.89         27.         9.9         1.6        0.27         0.0         0.0         0.0         0.0         0.0         0.0         0.0        0.87         25.         35.         31.         0.0         0.0         0.0         0.0         0.0         0.0         0.0         0.0         38.         0.0         0.0         0.0         0.0         0.0         0.0         0.0         0.0         0.0         0.0         0.0         0.0         0.0         0.0        0.17E+03
    66  CYS       1.0         9.6         15.         1.0        0.79         0.0         0.0         0.0         0.0         0.0         0.0         0.0         1.4         42.         0.0         0.0         0.0         0.0         0.0         0.0         0.0         0.0         0.0         0.0         30.         0.0         0.0         0.0         0.0         0.0         0.0         0.0         0.0         0.0         0.0         0.0         0.0         0.0         0.0        0.10E+03
    67  PRO      0.98         30.         5.7         3.1        0.47         0.0         0.0         0.0         0.0         0.0         0.0         0.0         2.1        0.29        0.84         5.3         0.0         0.0         0.0         0.0         0.0         0.0         0.0         0.0         86.         0.0         0.0         0.0         0.0         0.0         0.0         0.0         0.0         0.0         0.0         0.0         0.0         0.0         0.0        0.14E+03
    68  GLY      0.96E-01     3.5         1.7        0.25        0.93E-01     0.0         0.0         0.0         0.0         0.0         0.0         0.0         2.0         0.0         0.0         0.0         0.0         0.0         0.0         0.0         0.0         0.0         0.0         0.0         54.         0.0         0.0         0.0         0.0         0.0         0.0         0.0         0.0         0.0         0.0         0.0         0.0         0.0         0.0         62.    
    69  VAL      0.92E-01     5.9         11.         1.4         0.0         0.0         0.0         0.0         0.0         0.0         0.0         0.0         2.0        0.27         0.0         0.0         0.0         0.0         0.0         0.0         0.0         0.0         0.0         0.0         13.         0.0         0.0         0.0         0.0         0.0         0.0         0.0         0.0         0.0         0.0         0.0         0.0         0.0         0.0         33.    
    70  PRO      0.98         26.         8.5         1.3         0.0         0.0         0.0         0.0         0.0         0.0         0.0         0.0         1.5         7.2         4.1        0.73         0.0         0.0         0.0         0.0         0.0         0.0         0.0         0.0         42.         0.0         0.0         0.0         0.0         0.0         0.0         0.0         0.0         0.0         0.0         0.0         0.0         0.0         0.0         92.    
    71  GLN      0.35         2.3         11.        0.96         0.0         0.0         0.0         0.0         0.0         0.0         0.0         0.0         1.3         40.         39.        0.14         0.0         0.0         0.0         0.0         0.0         0.0         0.0         0.0        0.21E+03     0.0         0.0         0.0         0.0         0.0         0.0         0.0         0.0         0.0         0.0         0.0         0.0         0.0         0.0        0.30E+03
    72  GLY      0.65E-01     1.1         1.4        0.18         0.0         0.0         0.0         0.0         0.0         0.0         0.0         0.0         1.3         0.0         0.0         0.0         0.0         0.0         0.0         0.0         0.0         0.0         0.0         0.0        0.13E+03     0.0         0.0         0.0         0.0         0.0         0.0         0.0         0.0         0.0         0.0         0.0         0.0         0.0         0.0        0.14E+03
    73  THR      0.99E-01     2.2         9.9         1.3         0.0         0.0         0.0         0.0         0.0         0.0         0.0         0.0        0.98         70.         0.0         0.0         0.0         0.0         0.0         0.0         0.0         0.0         0.0         0.0        0.19E+03     0.0         0.0         0.0         0.0         0.0         0.0         0.0         0.0         0.0         0.0         0.0         0.0         0.0         0.0        0.27E+03
    74  SER      0.18         5.2         10.         1.7         0.0         0.0         0.0         0.0         0.0         0.0         0.0         0.0         1.4        0.16         0.0         0.0         0.0         0.0         0.0         0.0         0.0         0.0         0.0         0.0        0.10E+03     0.0         0.0         0.0         0.0         0.0         0.0         0.0         0.0         0.0         0.0         0.0         0.0         0.0         0.0        0.12E+03
    75  PRO      0.76         26.         6.7        0.85         0.0         0.0         0.0         0.0         0.0         0.0         0.0         0.0         1.6         6.2         3.6         1.0         0.0         0.0         0.0         0.0         0.0         0.0         0.0         0.0         48.         0.0         0.0         0.0         0.0         0.0         0.0         0.0         0.0         0.0         0.0         0.0         0.0         0.0         0.0         94.    
    76  ALA      0.13         4.7         9.2         1.3         0.0         0.0         0.0         0.0         0.0         0.0         0.0         0.0         1.1         0.0         0.0         0.0         0.0         0.0         0.0         0.0         0.0         0.0         0.0         0.0        0.17E+03     0.0         0.0         0.0         0.0         0.0         0.0         0.0         0.0         0.0         0.0         0.0         0.0         0.0         0.0        0.19E+03
    77  PRO      0.27         24.         6.1        0.82         0.0         0.0         0.0         0.0         0.0         0.0         0.0         0.0        0.99         24.         35.         32.         0.0         0.0         0.0         0.0         0.0         0.0         0.0         0.0         34.         0.0         0.0         0.0         0.0         0.0         0.0         0.0         0.0         0.0         0.0         0.0         0.0         0.0         0.0        0.16E+03
    78  VAL      0.20         5.0         9.3         2.0         0.0         0.0         0.0         0.0         0.0         0.0         0.0         0.0        0.97         54.         0.0         0.0         0.0         0.0         0.0         0.0         0.0         0.0         0.0         0.0         4.0         0.0         0.0         0.0         0.0         0.0         0.0         0.0         0.0         0.0         0.0         0.0         0.0         0.0         0.0         76.    
    79  PRO      0.84         27.         7.5         1.4         0.0         0.0         0.0         0.0         0.0         0.0         0.0         0.0         1.1         6.9         3.9        0.82         0.0         0.0         0.0         0.0         0.0         0.0         0.0         0.0         39.         0.0         0.0         0.0         0.0         0.0         0.0         0.0         0.0         0.0         0.0         0.0         0.0         0.0         0.0         89.    
    80  TYR      0.65         7.0         11.         1.5         0.0         0.0         0.0         0.0         0.0         0.0         0.0         0.0         1.1         49.        0.30         0.0         0.0         0.0         0.0         0.0         0.0         0.0         0.0         0.0        0.21E+03     0.0         0.0         0.0         0.0         0.0         0.0         0.0         0.0         0.0         0.0         0.0         0.0         0.0         0.0        0.28E+03
    81  GLY      0.22         1.0         1.0        0.24         0.0         0.0         0.0         0.0         0.0         0.0         0.0         0.0        0.70         0.0         0.0         0.0         0.0         0.0         0.0         0.0         0.0         0.0         0.0         0.0        0.15E+03     0.0         0.0         0.0         0.0         0.0         0.0         0.0         0.0         0.0         0.0         0.0         0.0         0.0         0.0        0.15E+03
    82  TYR      0.69         5.3         12.         1.1         0.0         0.0         0.0         0.0         0.0         0.0         0.0         0.0        0.55         49.        0.42         0.0         0.0         0.0         0.0         0.0         0.0         0.0         0.0         0.0        0.24E+03     0.0         0.0         0.0         0.0         0.0         0.0         0.0         0.0         0.0         0.0         0.0         0.0         0.0         0.0        0.31E+03
    83  PHE      0.65         5.4         10.         1.6        0.17E-01     0.0         0.0         0.0         0.0         0.0         0.0         0.0        0.73         45.        0.28         0.0         0.0         0.0         0.0         0.0         0.0         0.0         0.0         0.0        0.22E+03     0.0         0.0         0.0         0.0         0.0         0.0         0.0         0.0         0.0         0.0         0.0         0.0         0.0         0.0        0.28E+03
    84  GLY      0.25        0.49         0.0        0.23        0.17E-01     0.0         0.0         0.0         0.0         0.0         0.0         0.0        0.76         0.0         0.0         0.0         0.0         0.0         0.0         0.0         0.0         0.0         0.0         0.0        0.12E+03     0.0         0.0         0.0         0.0         0.0         0.0         0.0         0.0         0.0         0.0         0.0         0.0         0.0         0.0        0.12E+03
    85  GLY      0.23        0.67         0.0         0.0         0.0         0.0         0.0         0.0         0.0         0.0         0.0         0.0        0.70         0.0         0.0         0.0         0.0         0.0         0.0         0.0         0.0         0.0         0.0         0.0         95.         0.0         0.0         0.0         0.0         0.0         0.0         0.0         0.0         0.0         0.0         0.0         0.0         0.0         0.0         97.    
    86  GLY      0.30        0.56        0.93         0.0         0.0         0.0         0.0         0.0         0.0         0.0         0.0         0.0        0.53         0.0         0.0         0.0         0.0         0.0         0.0         0.0         0.0         0.0         0.0         0.0        0.11E+03     0.0         0.0         0.0         0.0         0.0         0.0         0.0         0.0         0.0         0.0         0.0         0.0         0.0         0.0        0.12E+03
    87  TYR      0.88         5.5         13.         1.3        0.13E-01     0.0         0.0         0.0         0.0         0.0         0.0         0.0        0.64         49.        0.56         0.0         0.0         0.0         0.0         0.0         0.0         0.0         0.0         0.0        0.20E+03     0.0         0.0         0.0         0.0         0.0         0.0         0.0         0.0         0.0         0.0         0.0         0.0         0.0         0.0        0.27E+03
    88  TYR       1.0         5.9         14.         1.4        0.27E-01     0.0         0.0         0.0         0.0         0.0         0.0         0.0        0.80         49.        0.75         0.0         0.0         0.0         0.0         0.0         0.0         0.0         0.0         0.0        0.20E+03     0.0         0.0         0.0         0.0         0.0         0.0         0.0         0.0         0.0         0.0         0.0         0.0         0.0         0.0        0.28E+03
    89  SER      0.48         1.7         11.         1.1        0.13E-01     0.0         0.0         0.0         0.0         0.0         0.0         0.0         1.1         37.         0.0         0.0         0.0         0.0         0.0         0.0         0.0         0.0         0.0         0.0        0.14E+03     0.0         0.0         0.0         0.0         0.0         0.0         0.0         0.0         0.0         0.0         0.0         0.0         0.0         0.0        0.20E+03
    90  CYS      0.28         2.1         10.        0.98        0.27E-01     0.0         0.0         0.0         0.0         0.0         0.0         0.0         1.2        0.11         0.0         0.0         0.0         0.0         0.0         0.0         0.0         0.0         0.0         0.0         43.         0.0         0.0         0.0         0.0         0.0         0.0         0.0         0.0         0.0         0.0         0.0         0.0         0.0         0.0         57.    
    91  ARG      0.52         1.9         11.        0.96         0.0         0.0         0.0         0.0         0.0         0.0         0.0         0.0         1.2         35.        0.13E-02    0.87E-02     24.         0.0         0.0         0.0         0.0         0.0         0.0         0.0        0.13E+03     0.0         0.0         0.0         0.0         0.0         0.0         0.0         0.0         0.0         0.0         0.0         0.0         0.0         0.0        0.20E+03
    92  VAL      0.18         2.0         12.         1.3         0.0         0.0         0.0         0.0         0.0         0.0         0.0         0.0         1.4        0.19         0.0         0.0         0.0         0.0         0.0         0.0         0.0         0.0         0.0         0.0         44.         0.0         0.0         0.0         0.0         0.0         0.0         0.0         0.0         0.0         0.0         0.0         0.0         0.0         0.0         61.    
    93  SER      0.23         1.8         12.         1.1         0.0         0.0         0.0         0.0         0.0         0.0         0.0         0.0         1.5        0.20         0.0         0.0         0.0         0.0         0.0         0.0         0.0         0.0         0.0         0.0        0.15E+03     0.0         0.0         0.0         0.0         0.0         0.0         0.0         0.0         0.0         0.0         0.0         0.0         0.0         0.0        0.17E+03
    94  ARG      0.43         2.2         12.         1.1         0.0         0.0         0.0         0.0         0.0         0.0         0.0         0.0         1.4         35.        0.13E-01     34.         25.         0.0         0.0         0.0         0.0         0.0         0.0         0.0        0.23E+03     0.0         0.0         0.0         0.0         0.0         0.0         0.0         0.0         0.0         0.0         0.0         0.0         0.0         0.0        0.34E+03
    95  SER      0.28         1.9         11.         1.0         0.0         0.0         0.0         0.0         0.0         0.0         0.0         0.0         1.3         38.         0.0         0.0         0.0         0.0         0.0         0.0         0.0         0.0         0.0         0.0        0.16E+03     0.0         0.0         0.0         0.0         0.0         0.0         0.0         0.0         0.0         0.0         0.0         0.0         0.0         0.0        0.21E+03
    96  SER      0.33         1.8         11.         1.0         0.0         0.0         0.0         0.0         0.0         0.0         0.0         0.0         1.2         42.         0.0         0.0         0.0         0.0         0.0         0.0         0.0         0.0         0.0         0.0        0.11E+03     0.0         0.0         0.0         0.0         0.0         0.0         0.0         0.0         0.0         0.0         0.0         0.0         0.0         0.0        0.17E+03
    97  LEU      0.41         6.7         10.         4.3         0.0         0.0         0.0         0.0         0.0         0.0         0.0         0.0         1.2        0.36        0.23E-01     0.0         0.0         0.0         0.0         0.0         0.0         0.0         0.0         0.0        0.17E+03     0.0         0.0         0.0         0.0         0.0         0.0         0.0         0.0         0.0         0.0         0.0         0.0         0.0         0.0        0.20E+03
    98  LYS      0.22         4.4         11.         1.4         0.0         0.0         0.0         0.0         0.0         0.0         0.0         0.0         1.6         41.        0.39        0.25        0.88E-04     0.0         0.0         0.0         0.0         0.0         0.0         0.0        0.15E+03     0.0         0.0         0.0         0.0         0.0         0.0         0.0         0.0         0.0         0.0         0.0         0.0         0.0         0.0        0.21E+03
    99  PRO       1.0         26.         7.7         1.3         0.0         0.0         0.0         0.0         0.0         0.0         0.0         0.0         1.6         6.7         3.9        0.88         0.0         0.0         0.0         0.0         0.0         0.0         0.0         0.0         29.         0.0         0.0         0.0         0.0         0.0         0.0         0.0         0.0         0.0         0.0         0.0         0.0         0.0         0.0         79.    
   100  CYS      0.30         2.5         12.        0.97         0.0         0.0         0.0         0.0         0.0         0.0         0.0         0.0         1.3         38.         0.0         0.0         0.0         0.0         0.0         0.0         0.0         0.0         0.0         0.0         40.         0.0         0.0         0.0         0.0         0.0         0.0         0.0         0.0         0.0         0.0         0.0         0.0         0.0         0.0         95.    
   101  ALA      0.26         1.7         11.         1.1         0.0         0.0         0.0         0.0         0.0         0.0         0.0         0.0         1.1         0.0         0.0         0.0         0.0         0.0         0.0         0.0         0.0         0.0         0.0         0.0        0.24E+03     0.0         0.0         0.0         0.0         0.0         0.0         0.0         0.0         0.0         0.0         0.0         0.0         0.0         0.0        0.26E+03
   102  GLN      0.45         1.6         12.         1.1         0.0         0.0         0.0         0.0         0.0         0.0         0.0         0.0         1.4         40.         39.        0.38E-01     0.0         0.0         0.0         0.0         0.0         0.0         0.0         0.0        0.26E+03     0.0         0.0         0.0         0.0         0.0         0.0         0.0         0.0         0.0         0.0         0.0         0.0         0.0         0.0        0.36E+03
   103  ALA      0.22         1.8         12.         1.0         0.0         0.0         0.0         0.0         0.0         0.0         0.0         0.0         1.3         0.0         0.0         0.0         0.0         0.0         0.0         0.0         0.0         0.0         0.0         0.0        0.28E+03     0.0         0.0         0.0         0.0         0.0         0.0         0.0         0.0         0.0         0.0         0.0         0.0         0.0         0.0        0.29E+03
   104  ALA      0.21         1.6         11.         1.1         0.0         0.0         0.0         0.0         0.0         0.0         0.0         0.0         1.2         0.0         0.0         0.0         0.0         0.0         0.0         0.0         0.0         0.0         0.0         0.0        0.28E+03     0.0         0.0         0.0         0.0         0.0         0.0         0.0         0.0         0.0         0.0         0.0         0.0         0.0         0.0        0.29E+03
   105  THR      0.21         2.0         10.         1.4         0.0         0.0         0.0         0.0         0.0         0.0         0.0         0.0         1.1        0.15         0.0         0.0         0.0         0.0         0.0         0.0         0.0         0.0         0.0         0.0        0.23E+03     0.0         0.0         0.0         0.0         0.0         0.0         0.0         0.0         0.0         0.0         0.0         0.0         0.0         0.0        0.24E+03
   106  LEU      0.41         6.7         11.         4.4         0.0         0.0         0.0         0.0         0.0         0.0         0.0         0.0         1.2        0.38         38.         0.0         0.0         0.0         0.0         0.0         0.0         0.0         0.0         0.0        0.20E+03     0.0         0.0         0.0         0.0         0.0         0.0         0.0         0.0         0.0         0.0         0.0         0.0         0.0         0.0        0.26E+03
   107  ALA      0.17         1.9         11.         1.0         0.0         0.0         0.0         0.0         0.0         0.0         0.0         0.0         1.3         0.0         0.0         0.0         0.0         0.0         0.0         0.0         0.0         0.0         0.0         0.0        0.27E+03     0.0         0.0         0.0         0.0         0.0         0.0         0.0         0.0         0.0         0.0         0.0         0.0         0.0         0.0        0.28E+03
   108  ALA      0.34         1.9         11.         1.1         0.0         0.0         0.0         0.0         0.0         0.0         0.0         0.0         1.1         0.0         0.0         0.0         0.0         0.0         0.0         0.0         0.0         0.0         0.0         0.0        0.27E+03     0.0         0.0         0.0         0.0         0.0         0.0         0.0         0.0         0.0         0.0         0.0         0.0         0.0         0.0        0.29E+03
   109  TYR      0.92         10.         13.         3.5        0.87E-01     0.0         0.0         0.0         0.0         0.0         0.0         0.0        0.83         49.         2.3         0.0         0.0         0.0         0.0         0.0         0.0         0.0         0.0         0.0        0.19E+03     0.0         0.0         0.0         0.0         0.0         0.0         0.0         0.0         0.0         0.0         0.0         0.0         0.0         0.0        0.27E+03
   110  PRO       1.0         27.         8.0         1.2        0.87E-01     0.0         0.0         0.0         0.0         0.0         0.0         0.0        0.63         7.0         4.0        0.78         0.0         0.0         0.0         0.0         0.0         0.0         0.0         0.0         68.         0.0         0.0         0.0         0.0         0.0         0.0         0.0         0.0         0.0         0.0         0.0         0.0         0.0         0.0        0.12E+03
   111  ALA      0.27         1.8         11.        0.94         0.0         0.0         0.0         0.0         0.0         0.0         0.0         0.0         1.1         0.0         0.0         0.0         0.0         0.0         0.0         0.0         0.0         0.0         0.0         0.0        0.23E+03     0.0         0.0         0.0         0.0         0.0         0.0         0.0         0.0         0.0         0.0         0.0         0.0         0.0         0.0        0.25E+03
   112  GLU      0.45         1.8         10.        0.94         0.0         0.0         0.0         0.0         0.0         0.0         0.0         0.0         1.0        0.16E-01    0.23         24.         0.0         0.0         0.0         0.0         0.0         0.0         0.0         0.0        0.19E+03     0.0         0.0         0.0         0.0         0.0         0.0         0.0         0.0         0.0         0.0         0.0         0.0         0.0         0.0        0.23E+03
   113  THR      0.23         5.1         10.         1.9         0.0         0.0         0.0         0.0         0.0         0.0         0.0         0.0         1.3         70.         0.0         0.0         0.0         0.0         0.0         0.0         0.0         0.0         0.0         0.0        0.15E+03     0.0         0.0         0.0         0.0         0.0         0.0         0.0         0.0         0.0         0.0         0.0         0.0         0.0         0.0        0.24E+03
   114  PRO      0.84         26.         7.1         1.0         0.0         0.0         0.0         0.0         0.0         0.0         0.0         0.0         1.5         6.5         3.7        0.95         0.0         0.0         0.0         0.0         0.0         0.0         0.0         0.0         57.         0.0         0.0         0.0         0.0         0.0         0.0         0.0         0.0         0.0         0.0         0.0         0.0         0.0         0.0        0.10E+03
   115  THR      0.23         2.6         11.         1.4        0.41E-02     0.0         0.0         0.0         0.0         0.0         0.0         0.0        0.91         65.         0.0         0.0         0.0         0.0         0.0         0.0         0.0         0.0         0.0         0.0        0.21E+03     0.0         0.0         0.0         0.0         0.0         0.0         0.0         0.0         0.0         0.0         0.0         0.0         0.0         0.0        0.29E+03
   116  ALA      0.23         1.4         10.         1.0         0.0         0.0         0.0         0.0         0.0         0.0         0.0         0.0         1.1         0.0         0.0         0.0         0.0         0.0         0.0         0.0         0.0         0.0         0.0         0.0        0.25E+03     0.0         0.0         0.0         0.0         0.0         0.0         0.0         0.0         0.0         0.0         0.0         0.0         0.0         0.0        0.26E+03
   117  GLY      0.27        0.66         1.3        0.21         0.0         0.0         0.0         0.0         0.0         0.0         0.0         0.0         1.2         0.0         0.0         0.0         0.0         0.0         0.0         0.0         0.0         0.0         0.0         0.0        0.13E+03     0.0         0.0         0.0         0.0         0.0         0.0         0.0         0.0         0.0         0.0         0.0         0.0         0.0         0.0        0.14E+03
   118  GLU      0.30         1.9         10.        0.72         0.0         0.0         0.0         0.0         0.0         0.0         0.0         0.0        0.94        0.44E-01    0.25         24.         0.0         0.0         0.0         0.0         0.0         0.0         0.0         0.0        0.21E+03     0.0         0.0         0.0         0.0         0.0         0.0         0.0         0.0         0.0         0.0         0.0         0.0         0.0         0.0        0.25E+03
   119  GLU      0.25         2.1         11.        0.92         0.0         0.0         0.0         0.0         0.0         0.0         0.0         0.0         1.0         39.        0.27         24.         0.0         0.0         0.0         0.0         0.0         0.0         0.0         0.0        0.18E+03     0.0         0.0         0.0         0.0         0.0         0.0         0.0         0.0         0.0         0.0         0.0         0.0         0.0         0.0        0.25E+03
   120  TYR      0.80         9.2         14.         3.2        0.73E-01     0.0         0.0         0.0         0.0         0.0         0.0         0.0         1.5         49.         2.0         0.0         0.0         0.0         0.0         0.0         0.0         0.0         0.0         0.0        0.17E+03     0.0         0.0         0.0         0.0         0.0         0.0         0.0         0.0         0.0         0.0         0.0         0.0         0.0         0.0        0.25E+03
   121  PRO      0.88         26.         8.3        0.86        0.73E-01     0.0         0.0         0.0         0.0         0.0         0.0         0.0         1.3         6.6         3.8        0.91         0.0         0.0         0.0         0.0         0.0         0.0         0.0         0.0         54.         0.0         0.0         0.0         0.0         0.0         0.0         0.0         0.0         0.0         0.0         0.0         0.0         0.0         0.0        0.10E+03
   122  SER      0.25         4.5         11.         1.0         0.0         0.0         0.0         0.0         0.0         0.0         0.0         0.0         1.7         42.         0.0         0.0         0.0         0.0         0.0         0.0         0.0         0.0         0.0         0.0        0.14E+03     0.0         0.0         0.0         0.0         0.0         0.0         0.0         0.0         0.0         0.0         0.0         0.0         0.0         0.0        0.20E+03
   123  ARG      0.43         9.4         12.         1.8        0.82E-01     0.0         0.0         0.0         0.0         0.0         0.0         0.0         1.6         37.         26.         4.4         44.         0.0         0.0         0.0         0.0         0.0         0.0         0.0        0.15E+03     0.0         0.0         0.0         0.0         0.0         0.0         0.0         0.0         0.0         0.0         0.0         0.0         0.0         0.0        0.28E+03
   124  PRO      0.98         30.         9.2         2.3        0.37E-01     0.0         0.0         0.0         0.0         0.0         0.0         0.0        0.91         25.         35.         30.         0.0         0.0         0.0         0.0         0.0         0.0         0.0         0.0        0.13E+03     0.0         0.0         0.0         0.0         0.0         0.0         0.0         0.0         0.0         0.0         0.0         0.0         0.0         0.0        0.26E+03
   125  THR      0.38         3.5         14.         1.2        0.57E-01     0.0         0.0         0.0         0.0         0.0         0.0         0.0         2.7         65.         0.0         0.0         0.0         0.0         0.0         0.0         0.0         0.0         0.0         0.0        0.23E+03     0.0         0.0         0.0         0.0         0.0         0.0         0.0         0.0         0.0         0.0         0.0         0.0         0.0         0.0        0.32E+03
   126  GLU      0.46         4.3         13.         1.2        0.62E-01     0.0         0.0         0.0         0.0         0.0         0.0         0.0         2.1        0.92        0.24         24.         0.0         0.0         0.0         0.0         0.0         0.0         0.0         0.0        0.19E+03     0.0         0.0         0.0         0.0         0.0         0.0         0.0         0.0         0.0         0.0         0.0         0.0         0.0         0.0        0.24E+03
   127  PHE      0.73         7.0         13.         1.1         0.0         0.0         0.0         0.0         0.0         0.0         0.0         0.0         1.0         45.        0.18E-02     0.0         0.0         0.0         0.0         0.0         0.0         0.0         0.0         0.0        0.24E+03     0.0         0.0         0.0         0.0         0.0         0.0         0.0         0.0         0.0         0.0         0.0         0.0         0.0         0.0        0.31E+03
   128  ALA      0.38         2.4         11.         1.0         0.0         0.0         0.0         0.0         0.0         0.0         0.0         0.0         1.5         0.0         0.0         0.0         0.0         0.0         0.0         0.0         0.0         0.0         0.0         0.0        0.27E+03     0.0         0.0         0.0         0.0         0.0         0.0         0.0         0.0         0.0         0.0         0.0         0.0         0.0         0.0        0.29E+03
   129  PHE      0.68         6.0         12.         1.5         0.0         0.0         0.0         0.0         0.0         0.0         0.0         0.0        0.92         45.        0.13         0.0         0.0         0.0         0.0         0.0         0.0         0.0         0.0         0.0        0.24E+03     0.0         0.0         0.0         0.0         0.0         0.0         0.0         0.0         0.0         0.0         0.0         0.0         0.0         0.0        0.31E+03
   130  TYR      0.99         8.9         13.         3.1        0.83E-01     0.0         0.0         0.0         0.0         0.0         0.0         0.0        0.96         49.         2.0         0.0         0.0         0.0         0.0         0.0         0.0         0.0         0.0         0.0        0.18E+03     0.0         0.0         0.0         0.0         0.0         0.0         0.0         0.0         0.0         0.0         0.0         0.0         0.0         0.0        0.26E+03
   131  PRO      0.52         24.         5.5        0.62        0.83E-01     0.0         0.0         0.0         0.0         0.0         0.0         0.0         1.1         24.         35.         32.         0.0         0.0         0.0         0.0         0.0         0.0         0.0         0.0         45.         0.0         0.0         0.0         0.0         0.0         0.0         0.0         0.0         0.0         0.0         0.0         0.0         0.0         0.0        0.17E+03
   132  GLY      0.40         1.5         1.1        0.14         0.0         0.0         0.0         0.0         0.0         0.0         0.0         0.0         1.0         0.0         0.0         0.0         0.0         0.0         0.0         0.0         0.0         0.0         0.0         0.0        0.11E+03     0.0         0.0         0.0         0.0         0.0         0.0         0.0         0.0         0.0         0.0         0.0         0.0         0.0         0.0        0.11E+03
   133  TYR      0.98         11.         13.         3.8        0.12         0.0         0.0         0.0         0.0         0.0         0.0         0.0        0.48         49.         2.7         0.0         0.0         0.0         0.0         0.0         0.0         0.0         0.0         0.0        0.17E+03     0.0         0.0         0.0         0.0         0.0         0.0         0.0         0.0         0.0         0.0         0.0         0.0         0.0         0.0        0.25E+03
   134  PRO       1.3         27.         6.4         1.0        0.12         0.0         0.0         0.0         0.0         0.0         0.0         0.0        0.56         6.7         3.8        0.87         0.0         0.0         0.0         0.0         0.0         0.0         0.0         0.0         47.         0.0         0.0         0.0         0.0         0.0         0.0         0.0         0.0         0.0         0.0         0.0         0.0         0.0         0.0         95.    
   135  GLY      0.61         1.3         1.1        0.72E-01     0.0         0.0         0.0         0.0         0.0         0.0         0.0         0.0        0.62         0.0         0.0         0.0         0.0         0.0         0.0         0.0         0.0         0.0         0.0         0.0        0.11E+03     0.0         0.0         0.0         0.0         0.0         0.0         0.0         0.0         0.0         0.0         0.0         0.0         0.0         0.0        0.11E+03
   136  THR      0.56         2.0         9.6         1.3         0.0         0.0         0.0         0.0         0.0         0.0         0.0         0.0        0.44         70.         0.0         0.0         0.0         0.0         0.0         0.0         0.0         0.0         0.0         0.0        0.21E+03     0.0         0.0         0.0         0.0         0.0         0.0         0.0         0.0         0.0         0.0         0.0         0.0         0.0         0.0        0.29E+03
   137  TYR       1.0         6.4         12.         2.2        0.38E-02     0.0         0.0         0.0         0.0         0.0         0.0         0.0        0.56         49.        0.93         0.0         0.0         0.0         0.0         0.0         0.0         0.0         0.0         0.0        0.25E+03     0.0         0.0         0.0         0.0         0.0         0.0         0.0         0.0         0.0         0.0         0.0         0.0         0.0         0.0        0.32E+03
   138  GLN      0.85         4.8         10.         1.6        0.38E-02     0.0         0.0         0.0         0.0         0.0         0.0         0.0        0.68         40.        0.33         10.         0.0         0.0         0.0         0.0         0.0         0.0         0.0         0.0        0.18E+03     0.0         0.0         0.0         0.0         0.0         0.0         0.0         0.0         0.0         0.0         0.0         0.0         0.0         0.0        0.25E+03
   139  PRO       1.3         27.         7.9         1.0         0.0         0.0         0.0         0.0         0.0         0.0         0.0         0.0         1.3         6.1         3.4         1.1         0.0         0.0         0.0         0.0         0.0         0.0         0.0         0.0         66.         0.0         0.0         0.0         0.0         0.0         0.0         0.0         0.0         0.0         0.0         0.0         0.0         0.0         0.0        0.12E+03
   140  MET       1.2         4.8         11.         1.7        0.32         0.0         0.0         0.0         0.0         0.0         0.0         0.0         1.1         45.         32.        0.10         0.0         0.0         0.0         0.0         0.0         0.0         0.0         0.0        0.24E+03     0.0         0.0         0.0         0.0         0.0         0.0         0.0         0.0         0.0         0.0         0.0         0.0         0.0         0.0        0.34E+03
   141  ALA      0.80         2.6         11.         1.1         0.0         0.0         0.0         0.0         0.0         0.0         0.0         0.0        0.87         0.0         0.0         0.0         0.0         0.0         0.0         0.0         0.0         0.0         0.0         0.0        0.26E+03     0.0         0.0         0.0         0.0         0.0         0.0         0.0         0.0         0.0         0.0         0.0         0.0         0.0         0.0        0.28E+03
   142  SER      0.86         1.9         10.         1.0         0.0         0.0         0.0         0.0         0.0         0.0         0.0         0.0        0.86         42.         0.0         0.0         0.0         0.0         0.0         0.0         0.0         0.0         0.0         0.0        0.18E+03     0.0         0.0         0.0         0.0         0.0         0.0         0.0         0.0         0.0         0.0         0.0         0.0         0.0         0.0        0.24E+03
   143  TYR       1.1         6.5         13.         1.7         0.0         0.0         0.0         0.0         0.0         0.0         0.0         0.0        0.93         49.        0.50         0.0         0.0         0.0         0.0         0.0         0.0         0.0         0.0         0.0        0.24E+03     0.0         0.0         0.0         0.0         0.0         0.0         0.0         0.0         0.0         0.0         0.0         0.0         0.0         0.0        0.32E+03
   144  LEU       1.7         7.9         11.         5.3        0.50         0.0         0.0         0.0         0.0         0.0         0.0         0.0         1.0         45.         35.         0.0         0.0         0.0         0.0         0.0         0.0         0.0         0.0         0.0        0.19E+03     0.0         0.0         0.0         0.0         0.0         0.0         0.0         0.0         0.0         0.0         0.0         0.0         0.0         0.0        0.30E+03
   145  ASP       1.0         3.4         13.         1.3        0.98E-01     0.0         0.0         0.0         0.0         0.0         0.0         0.0         1.2         39.         1.5         0.0         0.0         0.0         0.0         0.0         0.0         0.0         0.0         0.0        0.14E+03     0.0         0.0         0.0         0.0         0.0         0.0         0.0         0.0         0.0         0.0         0.0         0.0         0.0         0.0        0.20E+03
   146  VAL      0.90         2.5         11.         1.5        0.36E-01     0.0         0.0         0.0         0.0         0.0         0.0         0.0         1.5        0.55         0.0         0.0         0.0         0.0         0.0         0.0         0.0         0.0         0.0         0.0         42.         0.0         0.0         0.0         0.0         0.0         0.0         0.0         0.0         0.0         0.0         0.0         0.0         0.0         0.0         60.    
   147  SER      0.88         2.2         12.         1.1        0.28E-02     0.0         0.0         0.0         0.0         0.0         0.0         0.0         1.3        0.14         0.0         0.0         0.0         0.0         0.0         0.0         0.0         0.0         0.0         0.0        0.12E+03     0.0         0.0         0.0         0.0         0.0         0.0         0.0         0.0         0.0         0.0         0.0         0.0         0.0         0.0        0.14E+03
   148  VAL      0.95         2.3         12.         1.3        0.25E-01     0.0         0.0         0.0         0.0         0.0         0.0         0.0         1.5        0.64E-01     0.0         0.0         0.0         0.0         0.0         0.0         0.0         0.0         0.0         0.0         25.         0.0         0.0         0.0         0.0         0.0         0.0         0.0         0.0         0.0         0.0         0.0         0.0         0.0         0.0         43.    
   149  VAL      0.87         2.4         12.         1.4        0.25E-01     0.0         0.0         0.0         0.0         0.0         0.0         0.0         1.4         58.         0.0         0.0         0.0         0.0         0.0         0.0         0.0         0.0         0.0         0.0         36.         0.0         0.0         0.0         0.0         0.0         0.0         0.0         0.0         0.0         0.0         0.0         0.0         0.0         0.0        0.11E+03
   150  GLN      0.90         2.6         11.         1.2         0.0         0.0         0.0         0.0         0.0         0.0         0.0         0.0         1.4        0.45E-01    0.29         10.         0.0         0.0         0.0         0.0         0.0         0.0         0.0         0.0        0.22E+03     0.0         0.0         0.0         0.0         0.0         0.0         0.0         0.0         0.0         0.0         0.0         0.0         0.0         0.0        0.25E+03
   151  THR      0.83         2.7         11.         1.5         0.0         0.0         0.0         0.0         0.0         0.0         0.0         0.0        0.83         65.         0.0         0.0         0.0         0.0         0.0         0.0         0.0         0.0         0.0         0.0        0.23E+03     0.0         0.0         0.0         0.0         0.0         0.0         0.0         0.0         0.0         0.0         0.0         0.0         0.0         0.0        0.31E+03
   152  LEU       2.1         12.         11.         4.5        0.61         0.0         0.0         0.0         0.0         0.0         0.0         0.0         1.2         43.         1.0         0.0         0.0         0.0         0.0         0.0         0.0         0.0         0.0         0.0        0.18E+03     0.0         0.0         0.0         0.0         0.0         0.0         0.0         0.0         0.0         0.0         0.0         0.0         0.0         0.0        0.26E+03
   153  GLY      0.88         1.7         1.7        0.25        0.16         0.0         0.0         0.0         0.0         0.0         0.0         0.0         1.6         0.0         0.0         0.0         0.0         0.0         0.0         0.0         0.0         0.0         0.0         0.0        0.14E+03     0.0         0.0         0.0         0.0         0.0         0.0         0.0         0.0         0.0         0.0         0.0         0.0         0.0         0.0        0.14E+03
   154  ALA      0.84         5.4         11.         1.2         0.0         0.0         0.0         0.0         0.0         0.0         0.0         0.0         1.4         0.0         0.0         0.0         0.0         0.0         0.0         0.0         0.0         0.0         0.0         0.0        0.23E+03     0.0         0.0         0.0         0.0         0.0         0.0         0.0         0.0         0.0         0.0         0.0         0.0         0.0         0.0        0.25E+03
   155  PRO      0.98         24.         5.5         1.0         0.0         0.0         0.0         0.0         0.0         0.0         0.0         0.0         1.9         23.         35.         33.         0.0         0.0         0.0         0.0         0.0         0.0         0.0         0.0         59.         0.0         0.0         0.0         0.0         0.0         0.0         0.0         0.0         0.0         0.0         0.0         0.0         0.0         0.0        0.18E+03
   156  GLY      0.84         1.8         1.4        0.92E-01     0.0         0.0         0.0         0.0         0.0         0.0         0.0         0.0         1.0         0.0         0.0         0.0         0.0         0.0         0.0         0.0         0.0         0.0         0.0         0.0        0.11E+03     0.0         0.0         0.0         0.0         0.0         0.0         0.0         0.0         0.0         0.0         0.0         0.0         0.0         0.0        0.11E+03
   157  GLU      0.95         5.1         11.         1.3         0.0         0.0         0.0         0.0         0.0         0.0         0.0         0.0        0.91         39.        0.28         24.         0.0         0.0         0.0         0.0         0.0         0.0         0.0         0.0        0.15E+03     0.0         0.0         0.0         0.0         0.0         0.0         0.0         0.0         0.0         0.0         0.0         0.0         0.0         0.0        0.23E+03
   158  PRO       1.1         24.         6.7        0.82         0.0         0.0         0.0         0.0         0.0         0.0         0.0         0.0         1.5         24.         35.         33.         0.0         0.0         0.0         0.0         0.0         0.0         0.0         0.0         59.         0.0         0.0         0.0         0.0         0.0         0.0         0.0         0.0         0.0         0.0         0.0         0.0         0.0         0.0        0.19E+03
   159  ARG       1.4         3.0         9.7         1.1         0.0         0.0         0.0         0.0         0.0         0.0         0.0         0.0        0.82         35.        0.66E-01    0.13E-03     43.         0.0         0.0         0.0         0.0         0.0         0.0         0.0        0.20E+03     0.0         0.0         0.0         0.0         0.0         0.0         0.0         0.0         0.0         0.0         0.0         0.0         0.0         0.0        0.29E+03
   160  HIS       1.7         4.8         11.         1.2         0.0         0.0         0.0         0.0         0.0         0.0         0.0         0.0        0.60         38.         31.         0.0         0.0         0.0         0.0         0.0         0.0         0.0         0.0         0.0        0.17E+03     0.0         0.0         0.0         0.0         0.0         0.0         0.0         0.0         0.0         0.0         0.0         0.0         0.0         0.0        0.26E+03
   161  ASP      0.95         3.3         11.         1.3        0.77E-01     0.0         0.0         0.0         0.0         0.0         0.0         0.0        0.85         37.         1.9         0.0         0.0         0.0         0.0         0.0         0.0         0.0         0.0         0.0        0.15E+03     0.0         0.0         0.0         0.0         0.0         0.0         0.0         0.0         0.0         0.0         0.0         0.0         0.0         0.0        0.21E+03
   162  SER      0.80         2.1         9.8         1.1        0.77E-01     0.0         0.0         0.0         0.0         0.0         0.0         0.0        0.62         42.         0.0         0.0         0.0         0.0         0.0         0.0         0.0         0.0         0.0         0.0        0.11E+03     0.0         0.0         0.0         0.0         0.0         0.0         0.0         0.0         0.0         0.0         0.0         0.0         0.0         0.0        0.17E+03
   163  LEU       2.0         12.         11.         4.5        0.59         0.0         0.0         0.0         0.0         0.0         0.0         0.0        0.70         42.        0.56E-01     0.0         0.0         0.0         0.0         0.0         0.0         0.0         0.0         0.0        0.17E+03     0.0         0.0         0.0         0.0         0.0         0.0         0.0         0.0         0.0         0.0         0.0         0.0         0.0         0.0        0.25E+03
   164  LEU      0.92         8.9         10.         4.4        0.87E-01     0.0         0.0         0.0         0.0         0.0         0.0         0.0         1.2        0.54E-01    0.13E-01     0.0         0.0         0.0         0.0         0.0         0.0         0.0         0.0         0.0        0.15E+03     0.0         0.0         0.0         0.0         0.0         0.0         0.0         0.0         0.0         0.0         0.0         0.0         0.0         0.0        0.18E+03
   165  PRO      0.80         24.         6.8        0.82         0.0         0.0         0.0         0.0         0.0         0.0         0.0         0.0         1.6         24.         35.         32.         0.0         0.0         0.0         0.0         0.0         0.0         0.0         0.0         29.         0.0         0.0         0.0         0.0         0.0         0.0         0.0         0.0         0.0         0.0         0.0         0.0         0.0         0.0        0.15E+03
   166  VAL      0.71         2.4         11.         1.3         0.0         0.0         0.0         0.0         0.0         0.0         0.0         0.0         1.2        0.15         0.0         0.0         0.0         0.0         0.0         0.0         0.0         0.0         0.0         0.0         23.         0.0         0.0         0.0         0.0         0.0         0.0         0.0         0.0         0.0         0.0         0.0         0.0         0.0         0.0         40.    
   167  ASP      0.85         3.2         13.         1.3        0.41E-01     0.0         0.0         0.0         0.0         0.0         0.0         0.0         1.2         39.         1.3         0.0         0.0         0.0         0.0         0.0         0.0         0.0         0.0         0.0        0.13E+03     0.0         0.0         0.0         0.0         0.0         0.0         0.0         0.0         0.0         0.0         0.0         0.0         0.0         0.0        0.19E+03
   168  SER      0.70         2.0         11.         1.1        0.41E-01     0.0         0.0         0.0         0.0         0.0         0.0         0.0         1.1         42.         0.0         0.0         0.0         0.0         0.0         0.0         0.0         0.0         0.0         0.0        0.12E+03     0.0         0.0         0.0         0.0         0.0         0.0         0.0         0.0         0.0         0.0         0.0         0.0         0.0         0.0        0.18E+03
   169  TYR      0.89         7.3         12.         1.8         0.0         0.0         0.0         0.0         0.0         0.0         0.0         0.0         1.4         49.        0.36         0.0         0.0         0.0         0.0         0.0         0.0         0.0         0.0         0.0        0.24E+03     0.0         0.0         0.0         0.0         0.0         0.0         0.0         0.0         0.0         0.0         0.0         0.0         0.0         0.0        0.31E+03
   170  GLN      0.91         3.3         11.        0.93        0.21E-01     0.0         0.0         0.0         0.0         0.0         0.0         0.0         1.4        0.22         39.         10.         0.0         0.0         0.0         0.0         0.0         0.0         0.0         0.0        0.24E+03     0.0         0.0         0.0         0.0         0.0         0.0         0.0         0.0         0.0         0.0         0.0         0.0         0.0         0.0        0.31E+03
   171  SER      0.59         3.2         11.         1.3         0.0         0.0         0.0         0.0         0.0         0.0         0.0         0.0         1.0         38.         0.0         0.0         0.0         0.0         0.0         0.0         0.0         0.0         0.0         0.0        0.18E+03     0.0         0.0         0.0         0.0         0.0         0.0         0.0         0.0         0.0         0.0         0.0         0.0         0.0         0.0        0.23E+03
   172  TRP       3.0         12.         13.         1.6         0.0         0.0         0.0         0.0         0.0         0.0         0.0         0.0        0.84         50.         42.         0.0         0.0         0.0         0.0         0.0         0.0         0.0         0.0         0.0        0.22E+03     0.0         0.0         0.0         0.0         0.0         0.0         0.0         0.0         0.0         0.0         0.0         0.0         0.0         0.0        0.34E+03
   173  ALA      0.74         4.2         11.         1.2         0.0         0.0         0.0         0.0         0.0         0.0         0.0         0.0         1.0         0.0         0.0         0.0         0.0         0.0         0.0         0.0         0.0         0.0         0.0         0.0        0.27E+03     0.0         0.0         0.0         0.0         0.0         0.0         0.0         0.0         0.0         0.0         0.0         0.0         0.0         0.0        0.29E+03
   174  LEU      0.92         7.6         11.         4.4         0.0         0.0         0.0         0.0         0.0         0.0         0.0         0.0         1.2        0.21        0.24E-01     0.0         0.0         0.0         0.0         0.0         0.0         0.0         0.0         0.0        0.25E+03     0.0         0.0         0.0         0.0         0.0         0.0         0.0         0.0         0.0         0.0         0.0         0.0         0.0         0.0        0.28E+03
   175  ALA      0.80         2.8         9.7         1.0         0.0         0.0         0.0         0.0         0.0         0.0         0.0         0.0         1.1         0.0         0.0         0.0         0.0         0.0         0.0         0.0         0.0         0.0         0.0         0.0        0.25E+03     0.0         0.0         0.0         0.0         0.0         0.0         0.0         0.0         0.0         0.0         0.0         0.0         0.0         0.0        0.27E+03
   176  GLY      0.83         1.5         0.0        0.23         0.0         0.0         0.0         0.0         0.0         0.0         0.0         0.0         1.6         0.0         0.0         0.0         0.0         0.0         0.0         0.0         0.0         0.0         0.0         0.0        0.11E+03     0.0         0.0         0.0         0.0         0.0         0.0         0.0         0.0         0.0         0.0         0.0         0.0         0.0         0.0        0.12E+03
   177  GLY      0.86         1.6         1.4        0.79E-01     0.0         0.0         0.0         0.0         0.0         0.0         0.0         0.0         1.3         0.0         0.0         0.0         0.0         0.0         0.0         0.0         0.0         0.0         0.0         0.0        0.11E+03     0.0         0.0         0.0         0.0         0.0         0.0         0.0         0.0         0.0         0.0         0.0         0.0         0.0         0.0        0.11E+03
   178  TRP       3.0         12.         15.         1.6         0.0         0.0         0.0         0.0         0.0         0.0         0.0         0.0         1.5         51.         41.         0.0         0.0         0.0         0.0         0.0         0.0         0.0         0.0         0.0        0.22E+03     0.0         0.0         0.0         0.0         0.0         0.0         0.0         0.0         0.0         0.0         0.0         0.0         0.0         0.0        0.34E+03
   179  ASN      0.98         3.4         14.         1.5         0.0         0.0         0.0         0.0         0.0         0.0         0.0         0.0         2.1         34.         10.         0.0         0.0         0.0         0.0         0.0         0.0         0.0         0.0         0.0        0.23E+03     0.0         0.0         0.0         0.0         0.0         0.0         0.0         0.0         0.0         0.0         0.0         0.0         0.0         0.0        0.30E+03
   180  SER       1.1         2.8         15.         1.1         0.0         0.0         0.0         0.0         0.0         0.0         0.0         0.0         2.5         42.         0.0         0.0         0.0         0.0         0.0         0.0         0.0         0.0         0.0         0.0        0.20E+03     0.0         0.0         0.0         0.0         0.0         0.0         0.0         0.0         0.0         0.0         0.0         0.0         0.0         0.0        0.26E+03
   181  GLN       1.5         4.6         16.         1.7        0.35         0.0         0.0         0.0         0.0         0.0         0.0         0.0         2.7         45.         34.        0.50         0.0         0.0         0.0         0.0         0.0         0.0         0.0         0.0        0.27E+03     0.0         0.0         0.0         0.0         0.0         0.0         0.0         0.0         0.0         0.0         0.0         0.0         0.0         0.0        0.38E+03
   182  MET       1.2         4.8         16.        0.62        0.16         0.0         0.0         0.0         0.0         0.0         0.0         0.0         2.9         47.        0.12E-03     30.         0.0         0.0         0.0         0.0         0.0         0.0         0.0         0.0        0.19E+03     0.0         0.0         0.0         0.0         0.0         0.0         0.0         0.0         0.0         0.0         0.0         0.0         0.0         0.0        0.29E+03
   183  CYS       1.5         5.8         14.        0.97        0.16         0.0         0.0         0.0         0.0         0.0         0.0         0.0         2.5         2.4         0.0         0.0         0.0         0.0         0.0         0.0         0.0         0.0         0.0         0.0         34.         0.0         0.0         0.0         0.0         0.0         0.0         0.0         0.0         0.0         0.0         0.0         0.0         0.0         0.0         61.    
   184  CYS       1.2         2.5         13.         1.1         0.0         0.0         0.0         0.0         0.0         0.0         0.0         0.0         1.4         38.         0.0         0.0         0.0         0.0         0.0         0.0         0.0         0.0         0.0         0.0         40.         0.0         0.0         0.0         0.0         0.0         0.0         0.0         0.0         0.0         0.0         0.0         0.0         0.0         0.0         97.    
   185  GLN       1.5         3.5         10.         2.0        0.89E-01     0.0         0.0         0.0         0.0         0.0         0.0         0.0         1.0         45.         33.        0.56         0.0         0.0         0.0         0.0         0.0         0.0         0.0         0.0        0.21E+03     0.0         0.0         0.0         0.0         0.0         0.0         0.0         0.0         0.0         0.0         0.0         0.0         0.0         0.0        0.30E+03
   186  GLY       1.4         2.1         1.7        0.25        0.49E-01     0.0         0.0         0.0         0.0         0.0         0.0         0.0         1.1         0.0         0.0         0.0         0.0         0.0         0.0         0.0         0.0         0.0         0.0         0.0        0.14E+03     0.0         0.0         0.0         0.0         0.0         0.0         0.0         0.0         0.0         0.0         0.0         0.0         0.0         0.0        0.15E+03
   187  GLU       1.9         3.5         12.        0.61         0.0         0.0         0.0         0.0         0.0         0.0         0.0         0.0        0.81        0.25        0.25         24.         0.0         0.0         0.0         0.0         0.0         0.0         0.0         0.0        0.22E+03     0.0         0.0         0.0         0.0         0.0         0.0         0.0         0.0         0.0         0.0         0.0         0.0         0.0         0.0        0.26E+03
   188  GLN       1.8         4.1         9.6         2.1         0.0         0.0         0.0         0.0         0.0         0.0         0.0         0.0        0.40        0.63        0.21        0.37         0.0         0.0         0.0         0.0         0.0         0.0         0.0         0.0        0.23E+03     0.0         0.0         0.0         0.0         0.0         0.0         0.0         0.0         0.0         0.0         0.0         0.0         0.0         0.0        0.25E+03
   189  ASN       1.9         6.1         10.         2.0         0.0         0.0         0.0         0.0         0.0         0.0         0.0         0.0        0.18E-01     1.3         15.         0.0         0.0         0.0         0.0         0.0         0.0         0.0         0.0         0.0        0.20E+03     0.0         0.0         0.0         0.0         0.0         0.0         0.0         0.0         0.0         0.0         0.0         0.0         0.0         0.0        0.23E+03
   190  PRO       2.7         33.         8.0         2.1         0.0         0.0         0.0         0.0         0.0         0.0         0.0         0.0        0.96         6.0         3.4         1.2         0.0         0.0         0.0         0.0         0.0         0.0         0.0         0.0         38.         0.0         0.0         0.0         0.0         0.0         0.0         0.0         0.0         0.0         0.0         0.0         0.0         0.0         0.0         95.    
   191  PRO       2.9         28.         7.1        0.68         0.0         0.0         0.0         0.0         0.0         0.0         0.0         0.0        0.99         4.5         2.6         1.7         0.0         0.0         0.0         0.0         0.0         0.0         0.0         0.0         29.         0.0         0.0         0.0         0.0         0.0         0.0         0.0         0.0         0.0         0.0         0.0         0.0         0.0         0.0         77.    
   192  GLY       2.3         6.6        0.93        0.39         0.0         0.0         0.0         0.0         0.0         0.0         0.0         0.0        0.28         0.0         0.0         0.0         0.0         0.0         0.0         0.0         0.0         0.0         0.0         0.0         98.         0.0         0.0         0.0         0.0         0.0         0.0         0.0         0.0         0.0         0.0         0.0         0.0         0.0         0.0        0.11E+03
   193  PRO       2.5         29.         7.2        0.35         0.0         0.0         0.0         0.0         0.0         0.0         0.0         0.0         1.2         23.         35.         33.         0.0         0.0         0.0         0.0         0.0         0.0         0.0         0.0         53.         0.0         0.0         0.0         0.0         0.0         0.0         0.0         0.0         0.0         0.0         0.0         0.0         0.0         0.0        0.19E+03
   194  PHE       2.6         11.         12.         2.4         0.0         0.0         0.0         0.0         0.0         0.0         0.0         0.0         2.0         49.         52.         0.0         0.0         0.0         0.0         0.0         0.0         0.0         0.0         0.0        0.20E+03     0.0         0.0         0.0         0.0         0.0         0.0         0.0         0.0         0.0         0.0         0.0         0.0         0.0         0.0        0.33E+03
   195  TRP       4.7         14.         11.         2.1         0.0         0.0         0.0         0.0         0.0         0.0         0.0         0.0         1.4        0.73E-01     42.         0.0         0.0         0.0         0.0         0.0         0.0         0.0         0.0         0.0        0.21E+03     0.0         0.0         0.0         0.0         0.0         0.0         0.0         0.0         0.0         0.0         0.0         0.0         0.0         0.0        0.29E+03
   196  LYS       3.1         7.0         11.         1.1        0.64E-01     0.0         0.0         0.0         0.0         0.0         0.0         0.0         1.0         41.         51.         2.8         25.         0.0         0.0         0.0         0.0         0.0         0.0         0.0        0.23E+03     0.0         0.0         0.0         0.0         0.0         0.0         0.0         0.0         0.0         0.0         0.0         0.0         0.0         0.0        0.37E+03
   197  ALA       2.7         5.4         13.         1.3         0.0         0.0         0.0         0.0         0.0         0.0         0.0         0.0         1.2         0.0         0.0         0.0         0.0         0.0         0.0         0.0         0.0         0.0         0.0         0.0        0.28E+03     0.0         0.0         0.0         0.0         0.0         0.0         0.0         0.0         0.0         0.0         0.0         0.0         0.0         0.0        0.30E+03
   198  ALA       2.5         5.2         13.         1.2         0.0         0.0         0.0         0.0         0.0         0.0         0.0         0.0        0.92         0.0         0.0         0.0         0.0         0.0         0.0         0.0         0.0         0.0         0.0         0.0        0.28E+03     0.0         0.0         0.0         0.0         0.0         0.0         0.0         0.0         0.0         0.0         0.0         0.0         0.0         0.0        0.31E+03
   199  PHE       2.8         10.         13.         2.8         0.0         0.0         0.0         0.0         0.0         0.0         0.0         0.0         2.1         3.7         1.4         0.0         0.0         0.0         0.0         0.0         0.0         0.0         0.0         0.0        0.25E+03     0.0         0.0         0.0         0.0         0.0         0.0         0.0         0.0         0.0         0.0         0.0         0.0         0.0         0.0        0.29E+03
   200  ALA       2.3         4.1         15.         1.5         0.0         0.0         0.0         0.0         0.0         0.0         0.0         0.0         2.3         0.0         0.0         0.0         0.0         0.0         0.0         0.0         0.0         0.0         0.0         0.0        0.29E+03     0.0         0.0         0.0         0.0         0.0         0.0         0.0         0.0         0.0         0.0         0.0         0.0         0.0         0.0        0.32E+03
   201  ASP       3.1         6.4         15.         2.9         0.0         0.0         0.0         0.0         0.0         0.0         0.0         0.0        0.80         49.         12.         0.0         0.0         0.0         0.0         0.0         0.0         0.0         0.0         0.0        0.25E+03     0.0         0.0         0.0         0.0         0.0         0.0         0.0         0.0         0.0         0.0         0.0         0.0         0.0         0.0        0.34E+03
   202  SER       2.5         7.1         11.         1.1         0.0         0.0         0.0         0.0         0.0         0.0         0.0         0.0        0.80         44.         0.0         0.0         0.0         0.0         0.0         0.0         0.0         0.0         0.0         0.0        0.17E+03     0.0         0.0         0.0         0.0         0.0         0.0         0.0         0.0         0.0         0.0         0.0         0.0         0.0         0.0        0.23E+03
   203  SER       1.8         4.5         9.3        0.61         0.0         0.0         0.0         0.0         0.0         0.0         0.0         0.0         1.4         41.         0.0         0.0         0.0         0.0         0.0         0.0         0.0         0.0         0.0         0.0        0.15E+03     0.0         0.0         0.0         0.0         0.0         0.0         0.0         0.0         0.0         0.0         0.0         0.0         0.0         0.0        0.21E+03
   204  GLY       1.3         3.9         2.3        0.80         0.0         0.0         0.0         0.0         0.0         0.0         0.0         0.0         1.9         0.0         0.0         0.0         0.0         0.0         0.0         0.0         0.0         0.0         0.0         0.0        0.13E+03     0.0         0.0         0.0         0.0         0.0         0.0         0.0         0.0         0.0         0.0         0.0         0.0         0.0         0.0        0.14E+03
   205  GLN       1.6         11.         14.         1.6         0.0         0.0         0.0         0.0         0.0         0.0         0.0         0.0         1.9         40.         1.5         8.0         0.0         0.0         0.0         0.0         0.0         0.0         0.0         0.0        0.24E+03     0.0         0.0         0.0         0.0         0.0         0.0         0.0         0.0         0.0         0.0         0.0         0.0         0.0         0.0        0.32E+03
   206  HIS       2.6         13.         17.         2.7        0.38         0.0         0.0         0.0         0.0         0.0         0.0         0.0         2.8         41.         28.         0.0         0.0         0.0         0.0         0.0         0.0         0.0         0.0         0.0        0.15E+03     0.0         0.0         0.0         0.0         0.0         0.0         0.0         0.0         0.0         0.0         0.0         0.0         0.0         0.0        0.25E+03
   207  PRO       2.7         28.         8.9         1.5         0.0         0.0         0.0         0.0         0.0         0.0         0.0         0.0         3.2         6.8         3.9        0.88         0.0         0.0         0.0         0.0         0.0         0.0         0.0         0.0         34.         0.0         0.0         0.0         0.0         0.0         0.0         0.0         0.0         0.0         0.0         0.0         0.0         0.0         0.0         90.    
   208  PRO       2.5         28.         9.5        0.44         0.0         0.0         0.0         0.0         0.0         0.0         0.0         0.0         2.9         2.7         1.8         2.6         0.0         0.0         0.0         0.0         0.0         0.0         0.0         0.0         37.         0.0         0.0         0.0         0.0         0.0         0.0         0.0         0.0         0.0         0.0         0.0         0.0         0.0         0.0         87.    
   209  ASP       2.3         9.3         15.         1.0         0.0         0.0         0.0         0.0         0.0         0.0         0.0         0.0         3.7         5.9         4.1         0.0         0.0         0.0         0.0         0.0         0.0         0.0         0.0         0.0        0.15E+03     0.0         0.0         0.0         0.0         0.0         0.0         0.0         0.0         0.0         0.0         0.0         0.0         0.0         0.0        0.19E+03
   210  ALA       1.2         7.2         11.        0.41         0.0         0.0         0.0         0.0         0.0         0.0         0.0         0.0         3.1         0.0         0.0         0.0         0.0         0.0         0.0         0.0         0.0         0.0         0.0         0.0        0.22E+03     0.0         0.0         0.0         0.0         0.0         0.0         0.0         0.0         0.0         0.0         0.0         0.0         0.0         0.0        0.25E+03
   211  CYS       1.8         8.8         9.9         1.7         0.0         0.0         0.0         0.0         0.0         0.0         0.0         0.0         1.5         34.         0.0         0.0         0.0         0.0         0.0         0.0         0.0         0.0         0.0         0.0         73.         0.0         0.0         0.0         0.0         0.0         0.0         0.0         0.0         0.0         0.0         0.0         0.0         0.0         0.0        0.13E+03
   212  ALA       2.7         9.8         10.         1.7        0.77         0.0         0.0         0.0         0.0         0.0         0.0         0.0        0.61         0.0         0.0         0.0         0.0         0.0         0.0         0.0         0.0         0.0         0.0         0.0        0.21E+03     0.0         0.0         0.0         0.0         0.0         0.0         0.0         0.0         0.0         0.0         0.0         0.0         0.0         0.0        0.24E+03
   213  PHE       6.3         22.         15.         9.0        0.77         0.0         0.0         0.0         0.0         0.0         0.0         0.0         4.3         24.         15.         0.0         0.0         0.0         0.0         0.0         0.0         0.0         0.0         0.0        0.15E+03     0.0         0.0         0.0         0.0         0.0         0.0         0.0         0.0         0.0         0.0         0.0         0.0         0.0         0.0        0.24E+03
   214  ARG       9.0         31.         5.4         8.2         0.0         0.0         0.0         0.0         0.0         0.0         0.0         0.0         7.3         37.         22.         24.         43.         0.0         0.0         0.0         0.0         0.0         0.0         0.0        0.16E+03     0.0         0.0         0.0         0.0         0.0         0.0         0.0         0.0         0.0         0.0         0.0         0.0         0.0         0.0        0.35E+03
   215  ARG       7.4         21.         5.0         1.3         0.0         0.0         0.0         0.0         0.0         0.0         0.0         0.0         4.4         27.         27.         6.1         33.         0.0         0.0         0.0         0.0         0.0         0.0         0.0        0.18E+03     0.0         0.0         0.0         0.0         0.0         0.0         0.0         0.0         0.0         0.0         0.0         0.0         0.0         0.0        0.31E+03
   216  GLY       3.2         7.0        0.12E-01     1.1         0.0         0.0         0.0         0.0         46.         51.         0.0         0.0         2.0         0.0         0.0         0.0         0.0         0.0         0.0         0.0         0.0         0.0         2.8         0.0        0.24E+03     0.0         0.0         0.0         0.0         0.0         0.0         0.0         0.0         0.0         0.0         0.0         0.0         0.0         0.0        0.35E+03
   217  ARG       1.0         10.         7.7         3.8        0.54         0.0         0.0         0.0         25.         28.         0.0         0.0         1.2         3.5         22.         41.         41.         0.0         0.0         0.0         0.0         0.0         5.1         0.0        0.10E+03     0.0         0.0         0.0         0.0         0.0         0.0         0.0         0.0         0.0         0.0         0.0         0.0         0.0         0.0        0.30E+03
   218  LYS      0.96         13.         4.9         4.2        0.18         0.0         0.0         0.0         6.4         18.         0.0         0.0         2.7         24.         51.         27.         25.         0.0         0.0         0.0         0.0         0.0         20.         0.0         32.         0.0         0.0         0.0         0.0         0.0         0.0         0.0         0.0         0.0         0.0         0.0         0.0         0.0         0.0        0.23E+03
   219  LYS       2.4         22.         5.5         2.3        0.18         0.0         0.0         0.0         6.5         7.2         0.0         0.0         5.9         38.         38.         19.        0.89         0.0         0.0         0.0         0.0         0.0         21.         0.0         13.         2.4         0.0         0.0         0.0         0.0         0.0         0.0         0.0         0.0         0.0         0.0         0.0         0.0         0.0        0.18E+03
   220  ARG       3.2         13.         7.8         5.6        0.62         0.0         0.0         0.0         8.1         10.         0.0         0.0         4.3         1.8         35.         37.         27.         0.0         0.0         0.0         0.0         0.0         11.         0.0         22.         0.0         0.0         0.0         0.0         0.0         0.0         0.0         0.0         0.0         0.0         0.0         0.0         0.0         0.0        0.19E+03
   221  ILE       3.2         15.         19.         6.8        0.44         0.0         0.0         0.0         8.8         9.5         0.0         0.0         1.9         73.        0.51         0.0         0.0         0.0         0.0         0.0         0.0         0.0         5.0         0.0         60.         0.0         0.0         0.0         0.0         0.0         0.0         0.0         0.0         0.0         0.0         0.0         0.0         0.0         0.0        0.20E+03
   222  PRO       3.2         28.         5.3         2.7         0.0         0.0         0.0         0.0         11.         14.         0.0         0.0         2.0         1.6         36.         32.         0.0         0.0         0.0         0.0         0.0         0.0         5.7         0.0         20.        0.63         0.0         0.0         0.0         0.0         0.0         0.0         0.0         0.0         0.0         0.0         0.0         0.0         0.0        0.16E+03
   223  TYR       3.4         21.         6.8         5.1         0.0         0.0         0.0         0.0         8.2         7.2         0.0         0.0         2.3         45.         42.         0.0         0.0         0.0         0.0         0.0         0.0         0.0         6.3         0.0         20.         1.6         0.0         0.0         0.0         0.0         0.0         0.0         0.0         0.0         0.0         0.0         0.0         0.0         0.0        0.17E+03
   224  SER       1.4         5.7         10.        0.85        0.11         0.0         0.0         0.0         5.0         5.7         0.0         0.0         1.4        0.76         0.0         0.0         0.0         0.0         0.0         0.0         0.0         0.0         5.8         0.0         7.6         5.0         0.0         0.0         0.0         0.0         0.0         0.0         0.0         0.0         0.0         0.0         0.0         0.0         0.0         49.    
   225  LYS       1.1         7.4         4.7         1.8         0.0         0.0         0.0         0.0         3.1         6.8         0.0         0.0        0.60         32.         3.6         2.2         21.         0.0         0.0         0.0         0.0         0.0         7.1         0.0         8.0         0.0         0.0         0.0         0.0         0.0         0.0         0.0         0.0         0.0         0.0         0.0         0.0         0.0         0.0        0.10E+03
   226  GLY      0.82         4.6        0.19E-01     3.5         0.0         0.0         0.0         0.0         3.6         9.5         0.0         0.0         1.5         0.0         0.0         0.0         0.0         0.0         0.0         0.0         0.0         0.0         13.         0.0         11.         0.0         0.0         0.0         0.0         0.0         0.0         0.0         0.0         0.0         0.0         0.0         0.0         0.0         0.0         48.    
   227  GLN       2.7         21.         5.0         3.0         1.6         0.0         0.0         0.0         5.7         7.3         0.0         0.0         1.4         9.3         39.         9.1         0.0         0.0         0.0         0.0         0.0         0.0         13.         0.0         15.         8.5         0.0         0.0         0.0         0.0         0.0         0.0         0.0         0.0         0.0         0.0         0.0         0.0         0.0        0.14E+03
   228  LEU      0.78         12.         6.4         5.5         0.0         0.0         0.0         0.0         7.5         11.         0.0         0.0         1.5         5.5         35.         0.0         0.0         0.0         0.0         0.0         0.0         0.0         2.9         0.0         11.         7.2         0.0         0.0         0.0         0.0         0.0         0.0         0.0         0.0         0.0         0.0         0.0         0.0         0.0        0.11E+03
   229  ARG       1.2         6.6         4.5         1.7         0.0         0.0         0.0         0.0         5.6         6.7         0.0         0.0         2.5        0.47E-02     4.0         35.        0.61         0.0         0.0         0.0         0.0         0.0         4.4         0.0         7.9         1.7         0.0         0.0         0.0         0.0         0.0         0.0         0.0         0.0         0.0         0.0         0.0         0.0         0.0         82.    
   230  GLU       1.4         7.8         5.9         2.0        0.15E-01     0.0         0.0         0.0         6.7         12.         0.0         0.0         3.1         35.         2.1        0.28E-02     0.0         0.0         0.0         0.0         0.0         0.0         6.1         0.0         7.9         1.8         0.0         0.0         0.0         0.0         0.0         0.0         0.0         0.0         0.0         0.0         0.0         0.0         0.0         91.    
   231  LEU       1.3         12.         4.4         4.5         0.0         0.0         0.0         0.0         9.5         10.         0.0         0.0         3.3         37.         39.         0.0         0.0         0.0         0.0         0.0         0.0         0.0         8.6         0.0         11.         19.         0.0         0.0         0.0         0.0         0.0         0.0         0.0         0.0         0.0         0.0         0.0         0.0         0.0        0.16E+03
   232  GLU       1.1         11.         6.3         2.4         0.0         0.0         0.0         0.0         8.7         9.9         0.0         0.0         2.5         30.         6.3        0.38         0.0         0.0         0.0         0.0         0.0         0.0         16.         0.0         9.0         12.         0.0         0.0         0.0         0.0         0.0         0.0         0.0         0.0         0.0         0.0         0.0         0.0         0.0        0.12E+03
   233  ARG       2.0         11.         4.1         1.8         0.0         0.0         0.0         0.0         4.8         9.9         0.0         0.0         2.0         29.         33.         27.         9.2         0.0         0.0         0.0         0.0         0.0         16.         0.0         12.         3.4         0.0         0.0         0.0         0.0         0.0         0.0         0.0         0.0         0.0         0.0         0.0         0.0         0.0        0.16E+03
   234  GLU      0.82         4.9         5.8         3.0         0.0         0.0         0.0         0.0         5.3         15.         0.0         0.0         1.2        0.35         33.         3.1         0.0         0.0         0.0         0.0         0.0         0.0         3.2         0.0         7.2         6.7         0.0         0.0         0.0         0.0         0.0         0.0         0.0         0.0         0.0         0.0         0.0         0.0         0.0         90.    
   235  TYR       1.6         10.         6.7         3.3        0.55         0.0         0.0         0.0         6.2         12.         0.0         0.0        0.98         5.9        0.45E-01     0.0         0.0         0.0         0.0         0.0         0.0         0.0         3.1         0.0         8.5         8.3         0.0         0.0         0.0         0.0         0.0         0.0         0.0         0.0         0.0         0.0         0.0         0.0         0.0         67.    
   236  ALA       1.3         8.8         5.2         1.1         0.0         0.0         0.0         0.0         4.4         9.0         0.0         0.0         3.5         0.0         0.0         0.0         0.0         0.0         0.0         0.0         0.0         0.0         2.4         0.0         6.2         1.7         0.0         0.0         0.0         0.0         0.0         0.0         0.0         0.0         0.0         0.0         0.0         0.0         0.0         44.    
   237  ALA       1.2         8.1         5.7        0.83         0.0         0.0         0.0         0.0         3.5         3.2         0.0         0.0         3.1         0.0         0.0         0.0         0.0         0.0         0.0         0.0         0.0         0.0         4.3         0.0         27.         0.0         0.0         0.0         0.0         0.0         0.0         0.0         0.0         0.0         0.0         0.0         0.0         0.0         0.0         56.    
   238  ASN       1.4         7.3         4.9         7.7        0.48         0.0         0.0         0.0         5.1         16.         0.0         0.0         4.6         1.1         16.         0.0         0.0         0.0         0.0         0.0         0.0         0.0         14.         0.0        0.13E+03     0.0         0.0         0.0         0.0         0.0         0.0         0.0         0.0         0.0         0.0         0.0         0.0         0.0         0.0        0.21E+03
   239  LYS       1.9         12.         8.6         5.3        0.49E-01     0.0         0.0         0.0         12.         12.         0.0         0.0         7.8         36.         36.         25.        0.99         0.0         0.0         0.0         0.0         0.0         15.         0.0         51.         0.0         0.0         0.0         0.0         0.0         0.0         0.0         0.0         0.0         0.0         0.0         0.0         0.0         0.0        0.22E+03
   240  PHE       1.4         12.         12.         3.4        0.13         0.0         0.0         0.0         4.5         8.3         0.0         0.0         5.1         12.         50.         0.0         0.0         0.0         0.0         0.0         0.0         0.0         15.         0.0         13.         9.5         0.0         0.0         0.0         0.0         0.0         0.0         0.0         0.0         0.0         0.0         0.0         0.0         0.0        0.15E+03
   241  ILE       1.4         14.         9.4         3.5        0.43         0.0         0.0         0.0         4.4         9.4         0.0         0.0         2.7         14.         43.         0.0         0.0         0.0         0.0         0.0         0.0         0.0         17.         0.0         12.         12.         0.0         0.0         0.0         0.0         0.0         0.0         0.0         0.0         0.0         0.0         0.0         0.0         0.0        0.14E+03
   242  THR       1.3         7.4         4.4         1.0        0.79         0.0         0.0         0.0         3.2         7.7         0.0         0.0         1.8         52.         0.0         0.0         0.0         0.0         0.0         0.0         0.0         0.0         18.         0.0         9.3         5.4         0.0         0.0         0.0         0.0         0.0         0.0         0.0         0.0         0.0         0.0         0.0         0.0         0.0        0.11E+03
   243  LYS       1.1         6.8         5.8         2.2         1.0         0.0         0.0         0.0         5.5         5.2         0.0         0.0        0.91         33.         48.         39.        0.76         0.0         0.0         0.0         0.0         0.0         13.         0.0         7.8         3.5         0.0         0.0         0.0         0.0         0.0         0.0         0.0         0.0         0.0         0.0         0.0         0.0         0.0        0.17E+03
   244  ASP       1.2         6.9         4.8        0.79        0.30         0.0         0.0         0.0         3.9         6.2         0.0         0.0         2.1         31.         2.3         0.0         0.0         0.0         0.0         0.0         0.0         0.0         15.         0.0         6.1         5.0         0.0         0.0         0.0         0.0         0.0         0.0         0.0         0.0         0.0         0.0         0.0         0.0         0.0         85.    
   245  LYS       1.6         8.6         5.0        0.98         0.0         0.0         0.0         0.0         4.5         5.4         0.0         0.0         2.1         1.3         37.         1.2        0.61E-02     0.0         0.0         0.0         0.0         0.0         7.0         0.0         6.2         10.         0.0         0.0         0.0         0.0         0.0         0.0         0.0         0.0         0.0         0.0         0.0         0.0         0.0         91.    
   246  ARG       2.1         9.7         6.2         2.5        0.92         0.0         0.0         0.0         5.4         13.         0.0         0.0        0.81         1.8        0.39E-01     4.1         24.         0.0         0.0         0.0         0.0         0.0         6.6         0.0         8.7         20.         0.0         0.0         0.0         0.0         0.0         0.0         0.0         0.0         0.0         0.0         0.0         0.0         0.0        0.11E+03
   247  ARG      0.96         7.6         5.2        0.97        0.25         0.0         0.0         0.0         4.0         9.8         0.0         0.0         1.2         1.8        0.16E-01    0.15         25.         0.0         0.0         0.0         0.0         0.0         7.0         0.0         4.6         3.9         0.0         0.0         0.0         0.0         0.0         0.0         0.0         0.0         0.0         0.0         0.0         0.0         0.0         72.    
   248  LYS       1.3         7.0         5.2        0.22        0.40         0.0         0.0         0.0         4.3         7.7         0.0         0.0         1.8         3.7         35.        0.71E-01    0.12         0.0         0.0         0.0         0.0         0.0         1.5         0.0         6.2         5.3         0.0         0.0         0.0         0.0         0.0         0.0         0.0         0.0         0.0         0.0         0.0         0.0         0.0         79.    
   249  ILE       1.6         7.3         2.6         5.7         1.3         0.0         0.0         0.0         6.5         14.         0.0         0.0         2.8         1.6        0.62         0.0         0.0         0.0         0.0         0.0         0.0         0.0         3.4         0.0         15.         7.8         0.0         0.0         0.0         0.0         0.0         0.0         0.0         0.0         0.0         0.0         0.0         0.0         0.0         70.    
   250  SER       1.2         4.7         6.6         3.2        0.81         0.0         0.0         0.0         6.8         11.         0.0         0.0         2.9         45.         0.0         0.0         0.0         0.0         0.0         0.0         0.0         0.0         1.5         0.0         9.8         6.8         0.0         0.0         0.0         0.0         0.0         0.0         0.0         0.0         0.0         0.0         0.0         0.0         0.0        0.10E+03
   251  ALA       1.1         5.3         4.3         1.4        0.59E-01     0.0         0.0         0.0         4.4         9.6         0.0         0.0         1.5         0.0         0.0         0.0         0.0         0.0         0.0         0.0         0.0         0.0         1.7         0.0         13.         0.0         0.0         0.0         0.0         0.0         0.0         0.0         0.0         0.0         0.0         0.0         0.0         0.0         0.0         42.    
   252  ALA       1.9         10.         4.9         1.5         0.0         0.0         0.0         0.0         6.3         9.6         0.0         0.0         1.2         0.0         0.0         0.0         0.0         0.0         0.0         0.0         0.0         0.0         3.1         0.0         15.        0.27         0.0         0.0         0.0         0.0         0.0         0.0         0.0         0.0         0.0         0.0         0.0         0.0         0.0         54.    
   253  THR      0.72         11.         9.9         2.7         1.4         0.0         0.0         0.0         6.9         12.         0.0         0.0         1.8         3.0         0.0         0.0         0.0         0.0         0.0         0.0         0.0         0.0         15.         0.0         20.         7.5         0.0         0.0         0.0         0.0         0.0         0.0         0.0         0.0         0.0         0.0         0.0         0.0         0.0         92.    
   254  SER       1.7         7.8         20.         2.2        0.57         0.0         0.0         0.0         3.7         6.5         0.0         0.0         1.7         37.         0.0         0.0         0.0         0.0         0.0         0.0         0.0         0.0         12.         0.0         20.         0.0         0.0         0.0         0.0         0.0         0.0         0.0         0.0         0.0         0.0         0.0         0.0         0.0         0.0        0.11E+03
   255  LEU       3.5         14.         4.3         9.2        0.31         0.0         0.0         0.0         6.2         14.         0.0         0.0         1.2         3.5         39.         0.0         0.0         0.0         0.0         0.0         0.0         0.0         31.         0.0         36.         16.         0.0         0.0         0.0         0.0         0.0         0.0         0.0         0.0         0.0         0.0         0.0         0.0         0.0        0.18E+03
   256  SER       2.4         14.         13.         4.7        0.44         0.0         0.0         0.0         8.3         11.         0.0         0.0         2.1         37.         0.0         0.0         0.0         0.0         0.0         0.0         0.0         0.0         25.         0.0         33.         1.3         0.0         0.0         0.0         0.0         0.0         0.0         0.0         0.0         0.0         0.0         0.0         0.0         0.0        0.15E+03
   257  GLU       2.3         6.6         14.         4.6        0.26         0.0         0.0         0.0         11.         16.         0.0         0.0         2.9         38.        0.24E-01     1.0         0.0         0.0         0.0         0.0         0.0         0.0         16.         0.0         33.         14.         0.0         0.0         0.0         0.0         0.0         0.0         0.0         0.0         0.0         0.0         0.0         0.0         0.0        0.16E+03
   258  ARG       1.7         11.         5.2         2.4        0.15         0.0         0.0         0.0         4.5         5.8         0.0         0.0         1.9         35.         1.6        0.46         18.         0.0         0.0         0.0         0.0         0.0         11.         0.0         11.         1.0         0.0         0.0         0.0         0.0         0.0         0.0         0.0         0.0         0.0         0.0         0.0         0.0         0.0        0.11E+03
   259  GLN      0.99         10.         5.2         1.4        0.82         0.0         0.0         0.0         4.5         5.6         0.0         0.0         1.6        0.70        0.23        0.31         0.0         0.0         0.0         0.0         0.0         0.0         7.5         0.0         3.8         6.6         0.0         0.0         0.0         0.0         0.0         0.0         0.0         0.0         0.0         0.0         0.0         0.0         0.0         50.    
   260  ILE       2.1         10.         6.5         6.5         1.1         0.0         0.0         0.0         6.8         12.         0.0         0.0         2.6         37.         56.         0.0         0.0         0.0         0.0         0.0         0.0         0.0         5.1         0.0         5.8         3.4         0.0         0.0         0.0         0.0         0.0         0.0         0.0         0.0         0.0         0.0         0.0         0.0         0.0        0.15E+03
   261  THR      0.55         7.5         4.4         2.5        0.44         0.0         0.0         0.0         4.7         8.0         0.0         0.0         1.7         3.7         0.0         0.0         0.0         0.0         0.0         0.0         0.0         0.0         10.         0.0         6.7         6.4         0.0         0.0         0.0         0.0         0.0         0.0         0.0         0.0         0.0         0.0         0.0         0.0         0.0         57.    
   262  ILE       1.7         11.         6.3         5.9        0.91         0.0         0.0         0.0         6.4         6.5         0.0         0.0         2.5         56.         34.         0.0         0.0         0.0         0.0         0.0         0.0         0.0         13.         0.0         10.         10.         0.0         0.0         0.0         0.0         0.0         0.0         0.0         0.0         0.0         0.0         0.0         0.0         0.0        0.16E+03
   263  TRP       3.0         12.         5.3         4.9        0.75         0.0         0.0         0.0         8.4         6.8         0.0         0.0         2.9         7.1         2.0         0.0         0.0         0.0         0.0         0.0         0.0         0.0         11.         0.0         5.8         20.         0.0         0.0         0.0         0.0         0.0         0.0         0.0         0.0         0.0         0.0         0.0         0.0         0.0         90.    
   264  PHE       1.9         11.         6.3         3.6        0.44         0.0         0.0         0.0         5.5         7.7         0.0         0.0         1.8         8.7         5.1         0.0         0.0         0.0         0.0         0.0         0.0         0.0         4.6         0.0         5.2         22.         0.0         0.0         0.0         0.0         0.0         0.0         0.0         0.0         0.0         0.0         0.0         0.0         0.0         83.    
   265  GLN       1.1         7.2         4.3         2.6         0.0         0.0         0.0         0.0         3.6         4.5         0.0         0.0         2.2         5.3         41.        0.25         0.0         0.0         0.0         0.0         0.0         0.0         2.3         0.0         4.8         7.5         0.0         0.0         0.0         0.0         0.0         0.0         0.0         0.0         0.0         0.0         0.0         0.0         0.0         87.    
   266  ASN      0.87         3.3         5.4         1.3        0.38         0.0         0.0         0.0         4.7         4.4         0.0         0.0         1.9         1.6         13.         0.0         0.0         0.0         0.0         0.0         0.0         0.0         7.8         0.0         3.6         3.6         0.0         0.0         0.0         0.0         0.0         0.0         0.0         0.0         0.0         0.0         0.0         0.0         0.0         52.    
   267  ARG      0.86         5.0         5.3         1.9        0.13         0.0         0.0         0.0         7.1         8.1         0.0         0.0         1.5         1.0         28.         37.         16.         0.0         0.0         0.0         0.0         0.0         11.         0.0         5.1         20.         0.0         0.0         0.0         0.0         0.0         0.0         0.0         0.0         0.0         0.0         0.0         0.0         0.0        0.15E+03
   268  ARG       1.8         9.3         6.4         2.9        0.65E-01     0.0         0.0         0.0         4.6         8.1         0.0         0.0         1.5         30.         7.9         4.9        0.96         0.0         0.0         0.0         0.0         0.0         9.6         0.0         4.5         9.0         0.0         0.0         0.0         0.0         0.0         0.0         0.0         0.0         0.0         0.0         0.0         0.0         0.0        0.10E+03
   269  VAL      0.89         7.1         4.7         1.5         0.0         0.0         0.0         0.0         4.3         7.1         0.0         0.0         2.2         2.5         0.0         0.0         0.0         0.0         0.0         0.0         0.0         0.0         9.5         0.0         5.4         5.6         0.0         0.0         0.0         0.0         0.0         0.0         0.0         0.0         0.0         0.0         0.0         0.0         0.0         51.    
   270  LYS      0.92         13.         5.1        0.69        0.44         0.0         0.0         0.0         13.         8.0         0.0         0.0         4.7         2.3         48.         1.9         1.3         0.0         0.0         0.0         0.0         0.0         5.2         0.0         7.0         8.4         0.0         0.0         0.0         0.0         0.0         0.0         0.0         0.0         0.0         0.0         0.0         0.0         0.0        0.12E+03
   271  GLU       1.4         11.         4.5         2.6         0.0         0.0         0.0         0.0         10.         10.         0.0         0.0         6.0        0.13         2.1        0.65         0.0         0.0         0.0         0.0         0.0         0.0         6.7         0.0         3.7         8.1         0.0         0.0         0.0         0.0         0.0         0.0         0.0         0.0         0.0         0.0         0.0         0.0         0.0         68.    
   272  LYS       1.3         9.3         5.1         1.7         0.0         0.0         0.0         0.0         9.1         9.9         0.0         0.0         5.9         34.         2.4        0.50E-01    0.41E-01     0.0         0.0         0.0         0.0         0.0         6.5         0.0         8.8         2.7         0.0         0.0         0.0         0.0         0.0         0.0         0.0         0.0         0.0         0.0         0.0         0.0         0.0         96.    
   273  LYS       2.4         13.         6.2         3.2        0.18         0.0         0.0         0.0         9.3         9.3         0.0         0.0         7.9         22.         33.         3.9         24.         0.0         0.0         0.0         0.0         0.0         7.5         0.0         4.0         2.4         0.0         0.0         0.0         0.0         0.0         0.0         0.0         0.0         0.0         0.0         0.0         0.0         0.0        0.15E+03
   274  VAL       1.0         16.         9.3         2.6        0.28         0.0         0.0         0.0         8.5         13.         0.0         0.0         9.0         2.1         0.0         0.0         0.0         0.0         0.0         0.0         0.0         0.0         8.4         0.0         9.8         0.0         0.0         0.0         0.0         0.0         0.0         0.0         0.0         0.0         0.0         0.0         0.0         0.0         0.0         80.    
   275  LEU       1.0         12.         18.         4.9        0.29E-01     0.0         0.0         0.0         8.3         14.         0.0         0.0         4.4        0.67        0.56         0.0         0.0         0.0         0.0         0.0         0.0         0.0         1.7         0.0         9.7         0.0         0.0         0.0         0.0         0.0         0.0         0.0         0.0         0.0         0.0         0.0         0.0         0.0         0.0         74.    
   276  ALA       1.3         5.5         4.9        0.55        0.30         0.0         0.0         0.0         8.4         13.         0.0         0.0         3.7         0.0         0.0         0.0         0.0         0.0         0.0         0.0         0.0         0.0         3.1         0.0         10.         0.0         0.0         0.0         0.0         0.0         0.0         0.0         0.0         0.0         0.0         0.0         0.0         0.0         0.0         51.    
   277  LYS       1.5         10.         3.9         2.2        0.11E-01     0.0         0.0         0.0         13.         15.         0.0         0.0         7.8         2.0         38.         30.        0.68E-01     0.0         0.0         0.0         0.0         0.0         1.7         0.0         10.         1.8         0.0         0.0         0.0         0.0         0.0         0.0         0.0         0.0         0.0         0.0         0.0         0.0         0.0        0.14E+03
   278  VAL       1.4         14.         3.3         3.7        0.20         0.0         0.0         0.0         7.7         13.         0.0         0.0         5.6         57.         0.0         0.0         0.0         0.0         0.0         0.0         0.0         0.0         1.7         0.0         17.         0.0         0.0         0.0         0.0         0.0         0.0         0.0         0.0         0.0         0.0         0.0         0.0         0.0         0.0        0.13E+03
   279  LYS      0.49         8.3         7.2         1.3        0.53         0.0         0.0         0.0         6.5         12.         0.0         0.0         2.6         34.         36.        0.19E-01    0.85E-02     0.0         0.0         0.0         0.0         0.0         1.1         0.0         44.         1.8         0.0         0.0         0.0         0.0         0.0         0.0         0.0         0.0         0.0         0.0         0.0         0.0         0.0        0.16E+03
   280  ASN      0.77         15.         12.         1.7         1.0         0.0         0.0         0.0         0.0         0.0         0.0         0.0         4.3         32.         2.8         0.0         0.0         0.0         0.0         0.0         0.0         0.0         0.0         0.0        0.21E+03     0.0         0.0         0.0         0.0         0.0         0.0         0.0         0.0         0.0         0.0         0.0         0.0         0.0         0.0        0.28E+03
   281  SER      0.51         7.5         6.2         1.5        0.65         0.0         0.0         0.0         0.0         0.0         0.0         0.0         4.8         1.5         0.0         0.0         0.0         0.0         0.0         0.0         0.0         0.0         0.0         0.0        0.13E+03     0.0         0.0         0.0         0.0         0.0         0.0         0.0         0.0         0.0         0.0         0.0         0.0         0.0         0.0        0.15E+03
   282  ALA      0.87         2.3         4.8         1.2        0.99E-01     0.0         0.0         0.0         9.6         14.         0.0         0.0         2.9         0.0         0.0         0.0         0.0         0.0         0.0         0.0         0.0         0.0         2.3         0.0        0.13E+03     1.8         0.0         0.0         0.0         0.0         0.0         0.0         0.0         0.0         0.0         0.0         0.0         0.0         0.0        0.17E+03
   283  THR       1.0         6.5         11.         2.0        0.65E-01     0.0         0.0         0.0         6.1         9.3         0.0         0.0         1.2        0.88         0.0         0.0         0.0         0.0         0.0         0.0         0.0         0.0         2.2         0.0        0.13E+03     1.8         0.0         0.0         0.0         0.0         0.0         0.0         0.0         0.0         0.0         0.0         0.0         0.0         0.0        0.17E+03
   284  PRO      0.94         23.         9.2        0.86         0.0         0.0         0.0         0.0         3.0         6.5         0.0         0.0        0.17         6.0         3.5         1.1         0.0         0.0         0.0         0.0         0.0         0.0         2.0         0.0         19.         0.0         0.0         0.0         0.0         0.0         0.0         0.0         0.0         0.0         0.0         0.0         0.0         0.0         0.0         75.    
