# Supplementary material for: Computational Modeling of complete HOXB13 protein for predicting the functional effect of SNPs and the associated role in hereditary prostate cancer
Source: Sci Rep. 2017 Mar 8;7:43830. doi: 10.1038/srep43830 (PMC5363706; doi:10.1038/srep43830)
Supplement: Supplementary Dataset [file srep43830-s1.zip › SR Supplementary Data Files Complete/HOXB13 Modeller/HOXB13 Modeller/hoxb13.V99990020]

# Heavy relative violation of each residue is written to: hoxb13.V99990020
# The profile is NOT normalized by the number of restraints.
# The profiles are smoothed over a window of residues:    1
# The sum of all numbers in the file:   54461.3555
#COLUMNS S S  N N N N N N N N N N N N N N N N N N N N N N N N N N N N N N N N N N N N N N N N 
# RESID  RES            1           2           3           4           5           6           7           8           9          10          11          12          13          14          15          16          17          18          19          20          21          22          23          24          25          26          27          28          29          30          31          32          33          34          35          36          37          38          39     TOTAL

     1  MET       1.1         3.1         2.5        0.81        0.31E-01     0.0         0.0         0.0         26.         24.         0.0         0.0        0.28         48.        0.89         32.         0.0         0.0         0.0         0.0         0.0         0.0         0.0         0.0         29.         0.0         0.0         0.0         0.0         0.0         0.0         0.0         0.0         0.0         0.0         0.0         0.0         0.0         0.0        0.17E+03
     2  GLU       2.6         8.7         11.         3.3        0.15         0.0         0.0         0.0         0.0         0.0         0.0         0.0        0.62         45.         26.         19.         0.0         0.0         0.0         0.0         0.0         0.0         0.0         0.0        0.17E+03     0.0         0.0         0.0         0.0         0.0         0.0         0.0         0.0         0.0         0.0         0.0         0.0         0.0         0.0        0.29E+03
     3  PRO       2.4         28.         5.6        0.36        0.11         0.0         0.0         0.0         0.0         0.0         0.0         0.0        0.59         23.         35.         33.         0.0         0.0         0.0         0.0         0.0         0.0         0.0         0.0         56.         0.0         0.0         0.0         0.0         0.0         0.0         0.0         0.0         0.0         0.0         0.0         0.0         0.0         0.0        0.18E+03
     4  GLY       1.8         4.7         1.2        0.30E-01     0.0         0.0         0.0         0.0         0.0         0.0         0.0         0.0         1.1         0.0         0.0         0.0         0.0         0.0         0.0         0.0         0.0         0.0         0.0         0.0        0.14E+03     0.0         0.0         0.0         0.0         0.0         0.0         0.0         0.0         0.0         0.0         0.0         0.0         0.0         0.0        0.15E+03
     5  ASN       2.1         4.9         7.5         1.0        0.87E-01     0.0         0.0         0.0         0.0         0.0         0.0         0.0         1.3         31.         4.4         0.0         0.0         0.0         0.0         0.0         0.0         0.0         0.0         0.0        0.19E+03     0.0         0.0         0.0         0.0         0.0         0.0         0.0         0.0         0.0         0.0         0.0         0.0         0.0         0.0        0.24E+03
     6  TYR       2.3         10.         11.         4.5        0.21         0.0         0.0         0.0         0.0         0.0         0.0         0.0        0.83         49.         3.4         0.0         0.0         0.0         0.0         0.0         0.0         0.0         0.0         0.0        0.21E+03     0.0         0.0         0.0         0.0         0.0         0.0         0.0         0.0         0.0         0.0         0.0         0.0         0.0         0.0        0.29E+03
     7  ALA       1.2         4.0         4.5         1.3        0.12         0.0         0.0         0.0         0.0         0.0         0.0         0.0        0.71         0.0         0.0         0.0         0.0         0.0         0.0         0.0         0.0         0.0         0.0         0.0        0.21E+03     0.0         0.0         0.0         0.0         0.0         0.0         0.0         0.0         0.0         0.0         0.0         0.0         0.0         0.0        0.22E+03
     8  THR      0.85         2.6         2.8         1.6         0.0         0.0         0.0         0.0         0.0         0.0         0.0         0.0        0.94         70.         0.0         0.0         0.0         0.0         0.0         0.0         0.0         0.0         0.0         0.0        0.17E+03     0.0         0.0         0.0         0.0         0.0         0.0         0.0         0.0         0.0         0.0         0.0         0.0         0.0         0.0        0.24E+03
     9  LEU      0.90         7.4         8.6         4.2         0.0         0.0         0.0         0.0         0.0         0.0         0.0         0.0         1.3        0.30         37.         0.0         0.0         0.0         0.0         0.0         0.0         0.0         0.0         0.0        0.19E+03     0.0         0.0         0.0         0.0         0.0         0.0         0.0         0.0         0.0         0.0         0.0         0.0         0.0         0.0        0.25E+03
    10  ASP      0.69         4.3         10.         1.5        0.79E-01     0.0         0.0         0.0         0.0         0.0         0.0         0.0        0.89         36.         1.8         0.0         0.0         0.0         0.0         0.0         0.0         0.0         0.0         0.0        0.21E+03     0.0         0.0         0.0         0.0         0.0         0.0         0.0         0.0         0.0         0.0         0.0         0.0         0.0         0.0        0.26E+03
    11  GLY      0.48         2.9         2.1        0.25        0.79E-01     0.0         0.0         0.0         0.0         0.0         0.0         0.0        0.56         0.0         0.0         0.0         0.0         0.0         0.0         0.0         0.0         0.0         0.0         0.0        0.15E+03     0.0         0.0         0.0         0.0         0.0         0.0         0.0         0.0         0.0         0.0         0.0         0.0         0.0         0.0        0.16E+03
    12  ALA      0.47         2.7         10.        0.77         0.0         0.0         0.0         0.0         0.0         0.0         0.0         0.0        0.78         0.0         0.0         0.0         0.0         0.0         0.0         0.0         0.0         0.0         0.0         0.0        0.25E+03     0.0         0.0         0.0         0.0         0.0         0.0         0.0         0.0         0.0         0.0         0.0         0.0         0.0         0.0        0.27E+03
    13  LYS      0.51         1.8         6.8         1.5         0.0         0.0         0.0         0.0         0.0         0.0         0.0         0.0        0.55        0.98         49.        0.19        0.13E-01     0.0         0.0         0.0         0.0         0.0         0.0         0.0        0.20E+03     0.0         0.0         0.0         0.0         0.0         0.0         0.0         0.0         0.0         0.0         0.0         0.0         0.0         0.0        0.26E+03
    14  ASP      0.28         2.2         9.1         1.3        0.44E-01     0.0         0.0         0.0         0.0         0.0         0.0         0.0        0.98         50.         2.7         0.0         0.0         0.0         0.0         0.0         0.0         0.0         0.0         0.0        0.15E+03     0.0         0.0         0.0         0.0         0.0         0.0         0.0         0.0         0.0         0.0         0.0         0.0         0.0         0.0        0.21E+03
    15  ILE      0.57         2.2         11.         4.1        0.25         0.0         0.0         0.0         0.0         0.0         0.0         0.0         1.2         48.        0.81         0.0         0.0         0.0         0.0         0.0         0.0         0.0         0.0         0.0         51.         0.0         0.0         0.0         0.0         0.0         0.0         0.0         0.0         0.0         0.0         0.0         0.0         0.0         0.0        0.12E+03
    16  GLU      0.44         2.6         9.7         1.7        0.13         0.0         0.0         0.0         0.0         0.0         0.0         0.0        0.65         36.         29.         23.         0.0         0.0         0.0         0.0         0.0         0.0         0.0         0.0        0.19E+03     0.0         0.0         0.0         0.0         0.0         0.0         0.0         0.0         0.0         0.0         0.0         0.0         0.0         0.0        0.29E+03
    17  GLY      0.82E-01    0.91        0.43        0.22        0.57E-01     0.0         0.0         0.0         0.0         0.0         0.0         0.0        0.54         0.0         0.0         0.0         0.0         0.0         0.0         0.0         0.0         0.0         0.0         0.0        0.13E+03     0.0         0.0         0.0         0.0         0.0         0.0         0.0         0.0         0.0         0.0         0.0         0.0         0.0         0.0        0.14E+03
    18  LEU      0.36         5.9         8.1         4.4         0.0         0.0         0.0         0.0         0.0         0.0         0.0         0.0        0.35        0.41         37.         0.0         0.0         0.0         0.0         0.0         0.0         0.0         0.0         0.0        0.18E+03     0.0         0.0         0.0         0.0         0.0         0.0         0.0         0.0         0.0         0.0         0.0         0.0         0.0         0.0        0.23E+03
    19  LEU       1.8         15.         6.3         4.9        0.45         0.0         0.0         0.0         0.0         0.0         0.0         0.0        0.61         41.        0.87         0.0         0.0         0.0         0.0         0.0         0.0         0.0         0.0         0.0        0.19E+03     0.0         0.0         0.0         0.0         0.0         0.0         0.0         0.0         0.0         0.0         0.0         0.0         0.0         0.0        0.26E+03
    20  GLY      0.10         1.7        0.45E-03    0.76        0.51         0.0         0.0         0.0         0.0         0.0         0.0         0.0         1.1         0.0         0.0         0.0         0.0         0.0         0.0         0.0         0.0         0.0         0.0         0.0        0.16E+03     0.0         0.0         0.0         0.0         0.0         0.0         0.0         0.0         0.0         0.0         0.0         0.0         0.0         0.0        0.16E+03
    21  ALA      0.59E-01     1.8         6.2         1.5        0.61E-01     0.0         0.0         0.0         0.0         0.0         0.0         0.0        0.97         0.0         0.0         0.0         0.0         0.0         0.0         0.0         0.0         0.0         0.0         0.0        0.21E+03     0.0         0.0         0.0         0.0         0.0         0.0         0.0         0.0         0.0         0.0         0.0         0.0         0.0         0.0        0.22E+03
    22  GLY      0.13         1.2         0.0        0.26         0.0         0.0         0.0         0.0         0.0         0.0         0.0         0.0        0.54         0.0         0.0         0.0         0.0         0.0         0.0         0.0         0.0         0.0         0.0         0.0        0.12E+03     0.0         0.0         0.0         0.0         0.0         0.0         0.0         0.0         0.0         0.0         0.0         0.0         0.0         0.0        0.13E+03
    23  GLY      0.39         2.0         0.0        0.48E-01     0.0         0.0         0.0         0.0         0.0         0.0         0.0         0.0        0.53         0.0         0.0         0.0         0.0         0.0         0.0         0.0         0.0         0.0         0.0         0.0        0.14E+03     0.0         0.0         0.0         0.0         0.0         0.0         0.0         0.0         0.0         0.0         0.0         0.0         0.0         0.0        0.15E+03
    24  GLY      0.34         3.4         1.6        0.69E-01    0.75E-02     0.0         0.0         0.0         0.0         0.0         0.0         0.0         1.5         0.0         0.0         0.0         0.0         0.0         0.0         0.0         0.0         0.0         0.0         0.0        0.15E+03     0.0         0.0         0.0         0.0         0.0         0.0         0.0         0.0         0.0         0.0         0.0         0.0         0.0         0.0        0.16E+03
    25  ARG      0.74         7.6         9.9        0.85        0.17E-01     0.0         0.0         0.0         0.0         0.0         0.0         0.0         2.3         30.         28.         31.         1.1         0.0         0.0         0.0         0.0         0.0         0.0         0.0        0.20E+03     0.0         0.0         0.0         0.0         0.0         0.0         0.0         0.0         0.0         0.0         0.0         0.0         0.0         0.0        0.32E+03
    26  ASN      0.93         8.4         19.         2.6        0.18         0.0         0.0         0.0         0.0         0.0         0.0         0.0         2.7         31.         1.0         0.0         0.0         0.0         0.0         0.0         0.0         0.0         0.0         0.0        0.20E+03     0.0         0.0         0.0         0.0         0.0         0.0         0.0         0.0         0.0         0.0         0.0         0.0         0.0         0.0        0.26E+03
    27  LEU       1.0         7.9         10.         4.0         0.0         0.0         0.0         0.0         0.0         0.0         0.0         0.0         2.0         45.         38.         0.0         0.0         0.0         0.0         0.0         0.0         0.0         0.0         0.0        0.16E+03     0.0         0.0         0.0         0.0         0.0         0.0         0.0         0.0         0.0         0.0         0.0         0.0         0.0         0.0        0.27E+03
    28  VAL       1.5         4.4         11.         1.4        0.11         0.0         0.0         0.0         0.0         0.0         0.0         0.0         1.1         1.4         0.0         0.0         0.0         0.0         0.0         0.0         0.0         0.0         0.0         0.0         60.         0.0         0.0         0.0         0.0         0.0         0.0         0.0         0.0         0.0         0.0         0.0         0.0         0.0         0.0         81.    
    29  ALA       1.2         2.7         11.         1.0        0.11         0.0         0.0         0.0         0.0         0.0         0.0         0.0        0.75         0.0         0.0         0.0         0.0         0.0         0.0         0.0         0.0         0.0         0.0         0.0        0.23E+03     0.0         0.0         0.0         0.0         0.0         0.0         0.0         0.0         0.0         0.0         0.0         0.0         0.0         0.0        0.25E+03
    30  HIS       2.2         6.0         9.3         1.4         0.0         0.0         0.0         0.0         0.0         0.0         0.0         0.0        0.23        0.22         32.         0.0         0.0         0.0         0.0         0.0         0.0         0.0         0.0         0.0        0.21E+03     0.0         0.0         0.0         0.0         0.0         0.0         0.0         0.0         0.0         0.0         0.0         0.0         0.0         0.0        0.26E+03
    31  SER       1.4         5.8         10.         1.6         0.0         0.0         0.0         0.0         0.0         0.0         0.0         0.0        0.69         42.         0.0         0.0         0.0         0.0         0.0         0.0         0.0         0.0         0.0         0.0        0.14E+03     0.0         0.0         0.0         0.0         0.0         0.0         0.0         0.0         0.0         0.0         0.0         0.0         0.0         0.0        0.20E+03
    32  PRO       1.6         26.         6.4        0.77         0.0         0.0         0.0         0.0         0.0         0.0         0.0         0.0        0.97         23.         35.         33.         0.0         0.0         0.0         0.0         0.0         0.0         0.0         0.0         54.         0.0         0.0         0.0         0.0         0.0         0.0         0.0         0.0         0.0         0.0         0.0         0.0         0.0         0.0        0.18E+03
    33  LEU       1.9         8.8         8.3         4.2         0.0         0.0         0.0         0.0         0.0         0.0         0.0         0.0        0.56        0.97E-01    0.86E-01     0.0         0.0         0.0         0.0         0.0         0.0         0.0         0.0         0.0        0.19E+03     0.0         0.0         0.0         0.0         0.0         0.0         0.0         0.0         0.0         0.0         0.0         0.0         0.0         0.0        0.21E+03
    34  THR       1.9         4.5         9.9         1.3        0.76E-01     0.0         0.0         0.0         0.0         0.0         0.0         0.0        0.59        0.35         0.0         0.0         0.0         0.0         0.0         0.0         0.0         0.0         0.0         0.0        0.19E+03     0.0         0.0         0.0         0.0         0.0         0.0         0.0         0.0         0.0         0.0         0.0         0.0         0.0         0.0        0.21E+03
    35  SER       1.2         4.8         7.7         1.5        0.15         0.0         0.0         0.0         16.         33.         0.0         0.0         1.4         46.         0.0         0.0         0.0         0.0         0.0         0.0         0.0         0.0         8.8         0.0         40.         0.0         0.0         0.0         0.0         0.0         0.0         0.0         0.0         0.0         0.0         0.0         0.0         0.0         0.0        0.16E+03
    36  HIS       2.0         14.         5.3         3.2        0.79         0.0         0.0         0.0         17.         24.         0.0         0.0         5.1         1.0         16.         0.0         0.0         0.0         0.0         0.0         0.0         0.0         8.8         0.0         6.4         0.0         0.0         0.0         0.0         0.0         0.0         0.0         0.0         0.0         0.0         0.0         0.0         0.0         0.0        0.10E+03
    37  PRO       1.6         26.         8.8         1.6        0.56         0.0         0.0         0.0         0.0         0.0         0.0         0.0         4.5         23.         35.         34.         0.0         0.0         0.0         0.0         0.0         0.0         0.0         0.0         46.         0.0         0.0         0.0         0.0         0.0         0.0         0.0         0.0         0.0         0.0         0.0         0.0         0.0         0.0        0.18E+03
    38  ALA      0.68         9.6         9.8         1.6        0.36         0.0         0.0         0.0         0.0         0.0         0.0         0.0        0.62         0.0         0.0         0.0         0.0         0.0         0.0         0.0         0.0         0.0         0.0         0.0        0.24E+03     0.0         0.0         0.0         0.0         0.0         0.0         0.0         0.0         0.0         0.0         0.0         0.0         0.0         0.0        0.26E+03
    39  ALA       1.5         13.         5.0         1.2         1.1         0.0         0.0         0.0         0.0         0.0         0.0         0.0         2.3         0.0         0.0         0.0         0.0         0.0         0.0         0.0         0.0         0.0         0.0         0.0        0.20E+03     0.0         0.0         0.0         0.0         0.0         0.0         0.0         0.0         0.0         0.0         0.0         0.0         0.0         0.0        0.23E+03
    40  PRO       1.7         30.         6.5         1.5         1.1         0.0         0.0         0.0         0.0         0.0         0.0         0.0         5.3        0.73         1.1         4.2         0.0         0.0         0.0         0.0         0.0         0.0         0.0         0.0        0.13E+03     0.0         0.0         0.0         0.0         0.0         0.0         0.0         0.0         0.0         0.0         0.0         0.0         0.0         0.0        0.18E+03
    41  THR      0.78         15.         11.         5.5        0.60         0.0         0.0         0.0         0.0         0.0         0.0         0.0         6.3         70.         0.0         0.0         0.0         0.0         0.0         0.0         0.0         0.0         0.0         0.0        0.16E+03     0.0         0.0         0.0         0.0         0.0         0.0         0.0         0.0         0.0         0.0         0.0         0.0         0.0         0.0        0.27E+03
    42  LEU       3.0         20.         11.         4.5         1.3         0.0         0.0         0.0         0.0         0.0         0.0         0.0         4.6         40.         32.         0.0         0.0         0.0         0.0         0.0         0.0         0.0         0.0         0.0        0.22E+03     0.0         0.0         0.0         0.0         0.0         0.0         0.0         0.0         0.0         0.0         0.0         0.0         0.0         0.0        0.34E+03
    43  MET       2.0         9.9         4.5         2.5        0.58         0.0         0.0         0.0         15.         31.         0.0         0.0         5.6         1.3        0.22         20.         0.0         0.0         0.0         0.0         0.0         0.0         0.0         0.0        0.11E+03    0.16         0.0         0.0         0.0         0.0         0.0         0.0         0.0         0.0         0.0         0.0         0.0         0.0         0.0        0.21E+03
    44  PRO       1.8         32.         7.6         2.1         2.3         0.0         0.0         0.0         0.0         0.0         0.0         0.0         5.0         15.         10.        0.65E-02     0.0         0.0         0.0         0.0         0.0         0.0         0.0         0.0        0.12E+03     0.0         0.0         0.0         0.0         0.0         0.0         0.0         0.0         0.0         0.0         0.0         0.0         0.0         0.0        0.20E+03
    45  ALA      0.88         7.3         11.         3.8        0.56         0.0         0.0         0.0         0.0         0.0         0.0         0.0         3.1         0.0         0.0         0.0         0.0         0.0         0.0         0.0         0.0         0.0         0.0         0.0        0.19E+03     0.0         0.0         0.0         0.0         0.0         0.0         0.0         0.0         0.0         0.0         0.0         0.0         0.0         0.0        0.21E+03
    46  VAL      0.35         4.5         14.         1.5         0.0         0.0         0.0         0.0         0.0         0.0         0.0         0.0         2.3        0.76         0.0         0.0         0.0         0.0         0.0         0.0         0.0         0.0         0.0         0.0         70.         0.0         0.0         0.0         0.0         0.0         0.0         0.0         0.0         0.0         0.0         0.0         0.0         0.0         0.0         93.    
    47  ASN      0.55         4.5         9.9         2.3        0.13         0.0         0.0         0.0         0.0         0.0         0.0         0.0        0.71         44.         15.         0.0         0.0         0.0         0.0         0.0         0.0         0.0         0.0         0.0        0.17E+03     0.0         0.0         0.0         0.0         0.0         0.0         0.0         0.0         0.0         0.0         0.0         0.0         0.0         0.0        0.25E+03
    48  TYR       1.1         12.         6.3         2.3        0.21         0.0         0.0         0.0         0.0         0.0         0.0         0.0         3.7         1.1        0.86         0.0         0.0         0.0         0.0         0.0         0.0         0.0         0.0         0.0         58.         0.0         0.0         0.0         0.0         0.0         0.0         0.0         0.0         0.0         0.0         0.0         0.0         0.0         0.0         86.    
    49  ALA       1.4         11.         8.2         2.4        0.60         0.0         0.0         0.0         0.0         0.0         0.0         0.0         6.1         0.0         0.0         0.0         0.0         0.0         0.0         0.0         0.0         0.0         0.0         0.0        0.17E+03     0.0         0.0         0.0         0.0         0.0         0.0         0.0         0.0         0.0         0.0         0.0         0.0         0.0         0.0        0.20E+03
    50  PRO       2.4         26.         7.4         1.6         1.4         0.0         0.0         0.0         0.0         0.0         0.0         0.0         5.7         22.         35.         35.         0.0         0.0         0.0         0.0         0.0         0.0         0.0         0.0         48.         0.0         0.0         0.0         0.0         0.0         0.0         0.0         0.0         0.0         0.0         0.0         0.0         0.0         0.0        0.18E+03
    51  LEU       2.1         25.         1.8         6.3         1.2         0.0         0.0         0.0         18.         33.         0.0         0.0         7.2         61.         44.         0.0         0.0         0.0         0.0         0.0         0.0         0.0         0.0         0.0         33.         1.7         0.0         0.0         0.0         0.0         0.0         0.0         0.0         0.0         0.0         0.0         0.0         0.0         0.0        0.23E+03
    52  ASP      0.94         13.         5.3         2.5        0.20         0.0         0.0         0.0         0.0         0.0         0.0         0.0         7.1         49.         4.4         0.0         0.0         0.0         0.0         0.0         0.0         0.0         0.0         0.0         28.         0.0         0.0         0.0         0.0         0.0         0.0         0.0         0.0         0.0         0.0         0.0         0.0         0.0         0.0        0.11E+03
    53  LEU       1.8         26.         10.         4.0         1.7         0.0         0.0         0.0         0.0         0.0         0.0         0.0         7.5         46.         3.1         0.0         0.0         0.0         0.0         0.0         0.0         0.0         0.0         0.0        0.14E+03     0.0         0.0         0.0         0.0         0.0         0.0         0.0         0.0         0.0         0.0         0.0         0.0         0.0         0.0        0.24E+03
    54  PRO       2.4         34.         7.1         1.6         1.3         0.0         0.0         0.0         0.0         0.0         0.0         0.0         4.9         1.7         1.5         3.6         0.0         0.0         0.0         0.0         0.0         0.0         0.0         0.0         49.         0.0         0.0         0.0         0.0         0.0         0.0         0.0         0.0         0.0         0.0         0.0         0.0         0.0         0.0        0.11E+03
    55  GLY       1.9         6.5        0.14        0.15         1.5         0.0         0.0         0.0         0.0         0.0         0.0         0.0        0.30         0.0         0.0         0.0         0.0         0.0         0.0         0.0         0.0         0.0         0.0         0.0         93.         0.0         0.0         0.0         0.0         0.0         0.0         0.0         0.0         0.0         0.0         0.0         0.0         0.0         0.0        0.10E+03
    56  SER      0.70         4.6         11.         1.6        0.28         0.0         0.0         0.0         0.0         0.0         0.0         0.0         2.0         37.         0.0         0.0         0.0         0.0         0.0         0.0         0.0         0.0         0.0         0.0        0.11E+03     0.0         0.0         0.0         0.0         0.0         0.0         0.0         0.0         0.0         0.0         0.0         0.0         0.0         0.0        0.17E+03
    57  ALA      0.58         7.7         7.6         2.1        0.39         0.0         0.0         0.0         0.0         0.0         0.0         0.0         2.1         0.0         0.0         0.0         0.0         0.0         0.0         0.0         0.0         0.0         0.0         0.0        0.20E+03     0.0         0.0         0.0         0.0         0.0         0.0         0.0         0.0         0.0         0.0         0.0         0.0         0.0         0.0        0.22E+03
    58  GLU       1.6         13.         6.8         2.0         1.4         0.0         0.0         0.0         20.         36.         0.0         0.0        0.61         27.         33.         4.4         0.0         0.0         0.0         0.0         0.0         0.0         0.0         0.0         44.         1.5         0.0         0.0         0.0         0.0         0.0         0.0         0.0         0.0         0.0         0.0         0.0         0.0         0.0        0.19E+03
    59  PRO       4.6         45.         11.         2.5        0.89         0.0         0.0         0.0         0.0         0.0         0.0         0.0         5.1         5.8         3.2        0.88         0.0         0.0         0.0         0.0         0.0         0.0         0.0         0.0         70.         0.0         0.0         0.0         0.0         0.0         0.0         0.0         0.0         0.0         0.0         0.0         0.0         0.0         0.0        0.15E+03
    60  PRO       3.0         44.         8.8         2.1         2.1         0.0         0.0         0.0         0.0         0.0         0.0         0.0         6.2         17.         34.         39.         0.0         0.0         0.0         0.0         0.0         0.0         0.0         0.0         50.         0.0         0.0         0.0         0.0         0.0         0.0         0.0         0.0         0.0         0.0         0.0         0.0         0.0         0.0        0.21E+03
    61  LYS      0.74         12.         8.1        0.90        0.35         0.0         0.0         0.0         0.0         0.0         0.0         0.0         1.8         34.         1.2         22.        0.28         0.0         0.0         0.0         0.0         0.0         0.0         0.0        0.18E+03     0.0         0.0         0.0         0.0         0.0         0.0         0.0         0.0         0.0         0.0         0.0         0.0         0.0         0.0        0.26E+03
    62  GLN      0.90         4.3         11.         1.1        0.91E-01     0.0         0.0         0.0         0.0         0.0         0.0         0.0        0.50         40.        0.67         2.5         0.0         0.0         0.0         0.0         0.0         0.0         0.0         0.0        0.14E+03     0.0         0.0         0.0         0.0         0.0         0.0         0.0         0.0         0.0         0.0         0.0         0.0         0.0         0.0        0.21E+03
    63  CYS      0.95         4.6         4.5         1.9        0.16         0.0         0.0         0.0         0.0         0.0         0.0         0.0         1.6         43.         0.0         0.0         0.0         0.0         0.0         0.0         0.0         0.0         0.0         0.0         88.         0.0         0.0         0.0         0.0         0.0         0.0         0.0         0.0         0.0         0.0         0.0         0.0         0.0         0.0        0.14E+03
    64  HIS       1.5         8.2         6.9         2.0        0.20         0.0         0.0         0.0         0.0         0.0         0.0         0.0         1.9         33.        0.99         0.0         0.0         0.0         0.0         0.0         0.0         0.0         0.0         0.0        0.15E+03     0.0         0.0         0.0         0.0         0.0         0.0         0.0         0.0         0.0         0.0         0.0         0.0         0.0         0.0        0.20E+03
    65  PRO      0.59         25.         8.8        0.98        0.47E-01     0.0         0.0         0.0         0.0         0.0         0.0         0.0        0.93         24.         35.         32.         0.0         0.0         0.0         0.0         0.0         0.0         0.0         0.0         31.         0.0         0.0         0.0         0.0         0.0         0.0         0.0         0.0         0.0         0.0         0.0         0.0         0.0         0.0        0.16E+03
    66  CYS      0.36         5.3         13.         1.1        0.65E-01     0.0         0.0         0.0         0.0         0.0         0.0         0.0         2.2         38.         0.0         0.0         0.0         0.0         0.0         0.0         0.0         0.0         0.0         0.0         14.         0.0         0.0         0.0         0.0         0.0         0.0         0.0         0.0         0.0         0.0         0.0         0.0         0.0         0.0         75.    
    67  PRO      0.99         28.         5.6         1.2        0.65E-01     0.0         0.0         0.0         0.0         0.0         0.0         0.0         2.0         7.8         4.4        0.43         0.0         0.0         0.0         0.0         0.0         0.0         0.0         0.0         15.         0.0         0.0         0.0         0.0         0.0         0.0         0.0         0.0         0.0         0.0         0.0         0.0         0.0         0.0         66.    
    68  GLY      0.12         2.3         1.8        0.17         0.0         0.0         0.0         0.0         0.0         0.0         0.0         0.0         1.1         0.0         0.0         0.0         0.0         0.0         0.0         0.0         0.0         0.0         0.0         0.0         43.         0.0         0.0         0.0         0.0         0.0         0.0         0.0         0.0         0.0         0.0         0.0         0.0         0.0         0.0         48.    
    69  VAL      0.13         4.3         12.         1.3         0.0         0.0         0.0         0.0         0.0         0.0         0.0         0.0         2.0        0.17         0.0         0.0         0.0         0.0         0.0         0.0         0.0         0.0         0.0         0.0         14.         0.0         0.0         0.0         0.0         0.0         0.0         0.0         0.0         0.0         0.0         0.0         0.0         0.0         0.0         33.    
    70  PRO      0.79         26.         8.4         1.2         0.0         0.0         0.0         0.0         0.0         0.0         0.0         0.0         2.0         6.8         3.9        0.80         0.0         0.0         0.0         0.0         0.0         0.0         0.0         0.0         41.         0.0         0.0         0.0         0.0         0.0         0.0         0.0         0.0         0.0         0.0         0.0         0.0         0.0         0.0         91.    
    71  GLN      0.20         2.7         10.         1.5         0.0         0.0         0.0         0.0         0.0         0.0         0.0         0.0         1.2        0.54         40.        0.21E-01     0.0         0.0         0.0         0.0         0.0         0.0         0.0         0.0        0.21E+03     0.0         0.0         0.0         0.0         0.0         0.0         0.0         0.0         0.0         0.0         0.0         0.0         0.0         0.0        0.26E+03
    72  GLY      0.19         2.5         1.3        0.21         0.0         0.0         0.0         0.0         0.0         0.0         0.0         0.0        0.81         0.0         0.0         0.0         0.0         0.0         0.0         0.0         0.0         0.0         0.0         0.0        0.13E+03     0.0         0.0         0.0         0.0         0.0         0.0         0.0         0.0         0.0         0.0         0.0         0.0         0.0         0.0        0.14E+03
    73  THR      0.23         4.1         7.3         1.3        0.52E-01     0.0         0.0         0.0         0.0         0.0         0.0         0.0        0.62         70.         0.0         0.0         0.0         0.0         0.0         0.0         0.0         0.0         0.0         0.0        0.17E+03     0.0         0.0         0.0         0.0         0.0         0.0         0.0         0.0         0.0         0.0         0.0         0.0         0.0         0.0        0.26E+03
    74  SER      0.29         5.7         10.         1.6         0.0         0.0         0.0         0.0         0.0         0.0         0.0         0.0        0.83         42.         0.0         0.0         0.0         0.0         0.0         0.0         0.0         0.0         0.0         0.0         96.         0.0         0.0         0.0         0.0         0.0         0.0         0.0         0.0         0.0         0.0         0.0         0.0         0.0         0.0        0.16E+03
    75  PRO      0.47         26.         4.9        0.57        0.93E-01     0.0         0.0         0.0         0.0         0.0         0.0         0.0         2.7         24.         35.         32.         0.0         0.0         0.0         0.0         0.0         0.0         0.0         0.0        0.11E+03     0.0         0.0         0.0         0.0         0.0         0.0         0.0         0.0         0.0         0.0         0.0         0.0         0.0         0.0        0.24E+03
    76  ALA      0.47         7.1         7.6         1.8         0.0         0.0         0.0         0.0         0.0         0.0         0.0         0.0         3.3         0.0         0.0         0.0         0.0         0.0         0.0         0.0         0.0         0.0         0.0         0.0        0.18E+03     0.0         0.0         0.0         0.0         0.0         0.0         0.0         0.0         0.0         0.0         0.0         0.0         0.0         0.0        0.20E+03
    77  PRO      0.68         23.         5.7         1.2        0.41E-01     0.0         0.0         0.0         0.0         0.0         0.0         0.0         2.0         23.         35.         33.         0.0         0.0         0.0         0.0         0.0         0.0         0.0         0.0         40.         0.0         0.0         0.0         0.0         0.0         0.0         0.0         0.0         0.0         0.0         0.0         0.0         0.0         0.0        0.16E+03
    78  VAL      0.42         4.8         6.7         2.0         0.0         0.0         0.0         0.0         0.0         0.0         0.0         0.0        0.99        0.25         0.0         0.0         0.0         0.0         0.0         0.0         0.0         0.0         0.0         0.0         14.         0.0         0.0         0.0         0.0         0.0         0.0         0.0         0.0         0.0         0.0         0.0         0.0         0.0         0.0         30.    
    79  PRO       1.1         28.         7.6         1.5         0.0         0.0         0.0         0.0         0.0         0.0         0.0         0.0        0.51         7.0         4.0        0.76         0.0         0.0         0.0         0.0         0.0         0.0         0.0         0.0         39.         0.0         0.0         0.0         0.0         0.0         0.0         0.0         0.0         0.0         0.0         0.0         0.0         0.0         0.0         90.    
    80  TYR      0.72         7.0         10.         2.7         0.0         0.0         0.0         0.0         0.0         0.0         0.0         0.0        0.83         49.        0.55         0.0         0.0         0.0         0.0         0.0         0.0         0.0         0.0         0.0        0.20E+03     0.0         0.0         0.0         0.0         0.0         0.0         0.0         0.0         0.0         0.0         0.0         0.0         0.0         0.0        0.28E+03
    81  GLY      0.55         1.2         1.0        0.26         0.0         0.0         0.0         0.0         0.0         0.0         0.0         0.0        0.60         0.0         0.0         0.0         0.0         0.0         0.0         0.0         0.0         0.0         0.0         0.0        0.15E+03     0.0         0.0         0.0         0.0         0.0         0.0         0.0         0.0         0.0         0.0         0.0         0.0         0.0         0.0        0.15E+03
    82  TYR      0.94         5.6         12.         1.6         0.0         0.0         0.0         0.0         0.0         0.0         0.0         0.0        0.73         49.        0.49         0.0         0.0         0.0         0.0         0.0         0.0         0.0         0.0         0.0        0.24E+03     0.0         0.0         0.0         0.0         0.0         0.0         0.0         0.0         0.0         0.0         0.0         0.0         0.0         0.0        0.31E+03
    83  PHE      0.82         5.5         10.         2.7        0.54E-01     0.0         0.0         0.0         0.0         0.0         0.0         0.0        0.93         45.        0.15         0.0         0.0         0.0         0.0         0.0         0.0         0.0         0.0         0.0        0.22E+03     0.0         0.0         0.0         0.0         0.0         0.0         0.0         0.0         0.0         0.0         0.0         0.0         0.0         0.0        0.28E+03
    84  GLY      0.19        0.98         0.0        0.20        0.54E-01     0.0         0.0         0.0         0.0         0.0         0.0         0.0        0.68         0.0         0.0         0.0         0.0         0.0         0.0         0.0         0.0         0.0         0.0         0.0        0.12E+03     0.0         0.0         0.0         0.0         0.0         0.0         0.0         0.0         0.0         0.0         0.0         0.0         0.0         0.0        0.12E+03
    85  GLY      0.27        0.53         0.0         0.0         0.0         0.0         0.0         0.0         0.0         0.0         0.0         0.0        0.66         0.0         0.0         0.0         0.0         0.0         0.0         0.0         0.0         0.0         0.0         0.0         96.         0.0         0.0         0.0         0.0         0.0         0.0         0.0         0.0         0.0         0.0         0.0         0.0         0.0         0.0         97.    
    86  GLY      0.28        0.83         1.0        0.42E-01     0.0         0.0         0.0         0.0         0.0         0.0         0.0         0.0        0.46         0.0         0.0         0.0         0.0         0.0         0.0         0.0         0.0         0.0         0.0         0.0        0.11E+03     0.0         0.0         0.0         0.0         0.0         0.0         0.0         0.0         0.0         0.0         0.0         0.0         0.0         0.0        0.12E+03
    87  TYR      0.51         5.5         12.         2.5         0.0         0.0         0.0         0.0         0.0         0.0         0.0         0.0        0.73         49.        0.29         0.0         0.0         0.0         0.0         0.0         0.0         0.0         0.0         0.0        0.20E+03     0.0         0.0         0.0         0.0         0.0         0.0         0.0         0.0         0.0         0.0         0.0         0.0         0.0         0.0        0.27E+03
    88  TYR      0.70         5.6         13.         3.9         0.0         0.0         0.0         0.0         0.0         0.0         0.0         0.0         1.0         49.        0.65         0.0         0.0         0.0         0.0         0.0         0.0         0.0         0.0         0.0        0.21E+03     0.0         0.0         0.0         0.0         0.0         0.0         0.0         0.0         0.0         0.0         0.0         0.0         0.0         0.0        0.28E+03
    89  SER      0.35         1.6         11.         1.1         0.0         0.0         0.0         0.0         0.0         0.0         0.0         0.0         1.1        0.22         0.0         0.0         0.0         0.0         0.0         0.0         0.0         0.0         0.0         0.0        0.14E+03     0.0         0.0         0.0         0.0         0.0         0.0         0.0         0.0         0.0         0.0         0.0         0.0         0.0         0.0        0.16E+03
    90  CYS      0.34         1.9         10.         1.1         0.0         0.0         0.0         0.0         0.0         0.0         0.0         0.0         1.1         38.         0.0         0.0         0.0         0.0         0.0         0.0         0.0         0.0         0.0         0.0         44.         0.0         0.0         0.0         0.0         0.0         0.0         0.0         0.0         0.0         0.0         0.0         0.0         0.0         0.0         96.    
    91  ARG      0.48         2.2         11.         1.1         0.0         0.0         0.0         0.0         0.0         0.0         0.0         0.0         1.2         39.        0.38E-01     35.         23.         0.0         0.0         0.0         0.0         0.0         0.0         0.0        0.13E+03     0.0         0.0         0.0         0.0         0.0         0.0         0.0         0.0         0.0         0.0         0.0         0.0         0.0         0.0        0.25E+03
    92  VAL      0.43         2.1         12.         1.5         0.0         0.0         0.0         0.0         0.0         0.0         0.0         0.0         1.4         54.         0.0         0.0         0.0         0.0         0.0         0.0         0.0         0.0         0.0         0.0         44.         0.0         0.0         0.0         0.0         0.0         0.0         0.0         0.0         0.0         0.0         0.0         0.0         0.0         0.0        0.12E+03
    93  SER      0.62         1.7         12.         1.1         0.0         0.0         0.0         0.0         0.0         0.0         0.0         0.0         1.4         37.         0.0         0.0         0.0         0.0         0.0         0.0         0.0         0.0         0.0         0.0        0.15E+03     0.0         0.0         0.0         0.0         0.0         0.0         0.0         0.0         0.0         0.0         0.0         0.0         0.0         0.0        0.20E+03
    94  ARG      0.31         2.2         12.         1.1         0.0         0.0         0.0         0.0         0.0         0.0         0.0         0.0         1.4         35.        0.73E-02    0.32E-01     25.         0.0         0.0         0.0         0.0         0.0         0.0         0.0        0.23E+03     0.0         0.0         0.0         0.0         0.0         0.0         0.0         0.0         0.0         0.0         0.0         0.0         0.0         0.0        0.30E+03
    95  SER      0.33         1.8         11.         1.1         0.0         0.0         0.0         0.0         0.0         0.0         0.0         0.0         1.4        0.23         0.0         0.0         0.0         0.0         0.0         0.0         0.0         0.0         0.0         0.0        0.16E+03     0.0         0.0         0.0         0.0         0.0         0.0         0.0         0.0         0.0         0.0         0.0         0.0         0.0         0.0        0.18E+03
    96  SER      0.23         1.6         11.         1.1         0.0         0.0         0.0         0.0         0.0         0.0         0.0         0.0         1.2         37.         0.0         0.0         0.0         0.0         0.0         0.0         0.0         0.0         0.0         0.0        0.12E+03     0.0         0.0         0.0         0.0         0.0         0.0         0.0         0.0         0.0         0.0         0.0         0.0         0.0         0.0        0.17E+03
    97  LEU       1.1         7.8         11.         5.3        0.48         0.0         0.0         0.0         0.0         0.0         0.0         0.0         1.1         45.         35.         0.0         0.0         0.0         0.0         0.0         0.0         0.0         0.0         0.0        0.17E+03     0.0         0.0         0.0         0.0         0.0         0.0         0.0         0.0         0.0         0.0         0.0         0.0         0.0         0.0        0.28E+03
    98  LYS      0.47         4.7         11.         1.3         0.0         0.0         0.0         0.0         0.0         0.0         0.0         0.0         1.5         35.        0.21         16.         24.         0.0         0.0         0.0         0.0         0.0         0.0         0.0        0.15E+03     0.0         0.0         0.0         0.0         0.0         0.0         0.0         0.0         0.0         0.0         0.0         0.0         0.0         0.0        0.25E+03
    99  PRO      0.89         26.         7.7         1.2         0.0         0.0         0.0         0.0         0.0         0.0         0.0         0.0         1.6         6.6         3.8        0.91         0.0         0.0         0.0         0.0         0.0         0.0         0.0         0.0         30.         0.0         0.0         0.0         0.0         0.0         0.0         0.0         0.0         0.0         0.0         0.0         0.0         0.0         0.0         78.    
   100  CYS      0.20         2.4         12.         1.0         0.0         0.0         0.0         0.0         0.0         0.0         0.0         0.0         1.3        0.21         0.0         0.0         0.0         0.0         0.0         0.0         0.0         0.0         0.0         0.0         41.         0.0         0.0         0.0         0.0         0.0         0.0         0.0         0.0         0.0         0.0         0.0         0.0         0.0         0.0         57.    
   101  ALA      0.28         1.9         11.         1.0         0.0         0.0         0.0         0.0         0.0         0.0         0.0         0.0         1.2         0.0         0.0         0.0         0.0         0.0         0.0         0.0         0.0         0.0         0.0         0.0        0.24E+03     0.0         0.0         0.0         0.0         0.0         0.0         0.0         0.0         0.0         0.0         0.0         0.0         0.0         0.0        0.26E+03
   102  GLN      0.28         1.7         11.         1.3         0.0         0.0         0.0         0.0         0.0         0.0         0.0         0.0         1.3        0.30        0.28        0.14         0.0         0.0         0.0         0.0         0.0         0.0         0.0         0.0        0.26E+03     0.0         0.0         0.0         0.0         0.0         0.0         0.0         0.0         0.0         0.0         0.0         0.0         0.0         0.0        0.28E+03
   103  ALA      0.17         1.7         11.         1.0         0.0         0.0         0.0         0.0         0.0         0.0         0.0         0.0         1.1         0.0         0.0         0.0         0.0         0.0         0.0         0.0         0.0         0.0         0.0         0.0        0.28E+03     0.0         0.0         0.0         0.0         0.0         0.0         0.0         0.0         0.0         0.0         0.0         0.0         0.0         0.0        0.29E+03
   104  ALA      0.20         1.5         11.         1.1         0.0         0.0         0.0         0.0         0.0         0.0         0.0         0.0         1.3         0.0         0.0         0.0         0.0         0.0         0.0         0.0         0.0         0.0         0.0         0.0        0.28E+03     0.0         0.0         0.0         0.0         0.0         0.0         0.0         0.0         0.0         0.0         0.0         0.0         0.0         0.0        0.29E+03
   105  THR      0.28         2.3         10.         1.4         0.0         0.0         0.0         0.0         0.0         0.0         0.0         0.0        0.96         70.         0.0         0.0         0.0         0.0         0.0         0.0         0.0         0.0         0.0         0.0        0.23E+03     0.0         0.0         0.0         0.0         0.0         0.0         0.0         0.0         0.0         0.0         0.0         0.0         0.0         0.0        0.31E+03
   106  LEU       1.5         9.7         11.         4.9        0.69         0.0         0.0         0.0         0.0         0.0         0.0         0.0        0.93         42.        0.33E-01     0.0         0.0         0.0         0.0         0.0         0.0         0.0         0.0         0.0        0.20E+03     0.0         0.0         0.0         0.0         0.0         0.0         0.0         0.0         0.0         0.0         0.0         0.0         0.0         0.0        0.27E+03
   107  ALA      0.36         1.9         11.        0.99         0.0         0.0         0.0         0.0         0.0         0.0         0.0         0.0         1.2         0.0         0.0         0.0         0.0         0.0         0.0         0.0         0.0         0.0         0.0         0.0        0.27E+03     0.0         0.0         0.0         0.0         0.0         0.0         0.0         0.0         0.0         0.0         0.0         0.0         0.0         0.0        0.28E+03
   108  ALA      0.23         1.6         11.         1.1         0.0         0.0         0.0         0.0         0.0         0.0         0.0         0.0         1.1         0.0         0.0         0.0         0.0         0.0         0.0         0.0         0.0         0.0         0.0         0.0        0.27E+03     0.0         0.0         0.0         0.0         0.0         0.0         0.0         0.0         0.0         0.0         0.0         0.0         0.0         0.0        0.29E+03
   109  TYR      0.88         10.         13.         4.0        0.88E-01     0.0         0.0         0.0         0.0         0.0         0.0         0.0        0.86         49.         2.6         0.0         0.0         0.0         0.0         0.0         0.0         0.0         0.0         0.0        0.19E+03     0.0         0.0         0.0         0.0         0.0         0.0         0.0         0.0         0.0         0.0         0.0         0.0         0.0         0.0        0.27E+03
   110  PRO       1.0         27.         7.8         1.2        0.88E-01     0.0         0.0         0.0         0.0         0.0         0.0         0.0        0.38         7.2         4.1        0.73         0.0         0.0         0.0         0.0         0.0         0.0         0.0         0.0         67.         0.0         0.0         0.0         0.0         0.0         0.0         0.0         0.0         0.0         0.0         0.0         0.0         0.0         0.0        0.12E+03
   111  ALA      0.17         2.8         11.         1.0         0.0         0.0         0.0         0.0         0.0         0.0         0.0         0.0        0.88         0.0         0.0         0.0         0.0         0.0         0.0         0.0         0.0         0.0         0.0         0.0        0.24E+03     0.0         0.0         0.0         0.0         0.0         0.0         0.0         0.0         0.0         0.0         0.0         0.0         0.0         0.0        0.25E+03
   112  GLU      0.18         3.5         9.1         1.1         0.0         0.0         0.0         0.0         0.0         0.0         0.0         0.0        0.83         38.         33.         24.         0.0         0.0         0.0         0.0         0.0         0.0         0.0         0.0        0.22E+03     0.0         0.0         0.0         0.0         0.0         0.0         0.0         0.0         0.0         0.0         0.0         0.0         0.0         0.0        0.33E+03
   113  THR      0.61         8.9         11.         4.1        0.33         0.0         0.0         0.0         0.0         0.0         0.0         0.0         1.1         69.         0.0         0.0         0.0         0.0         0.0         0.0         0.0         0.0         0.0         0.0        0.15E+03     0.0         0.0         0.0         0.0         0.0         0.0         0.0         0.0         0.0         0.0         0.0         0.0         0.0         0.0        0.25E+03
   114  PRO      0.87         28.         5.6         1.2         0.0         0.0         0.0         0.0         0.0         0.0         0.0         0.0         2.4         6.8         3.9        0.86         0.0         0.0         0.0         0.0         0.0         0.0         0.0         0.0        0.12E+03     0.0         0.0         0.0         0.0         0.0         0.0         0.0         0.0         0.0         0.0         0.0         0.0         0.0         0.0        0.17E+03
   115  THR      0.16         4.4         7.7         1.9         0.0         0.0         0.0         0.0         0.0         0.0         0.0         0.0         2.0         70.         0.0         0.0         0.0         0.0         0.0         0.0         0.0         0.0         0.0         0.0        0.18E+03     0.0         0.0         0.0         0.0         0.0         0.0         0.0         0.0         0.0         0.0         0.0         0.0         0.0         0.0        0.27E+03
   116  ALA      0.16         4.6         9.4        0.89         0.0         0.0         0.0         0.0         0.0         0.0         0.0         0.0        0.79         0.0         0.0         0.0         0.0         0.0         0.0         0.0         0.0         0.0         0.0         0.0        0.24E+03     0.0         0.0         0.0         0.0         0.0         0.0         0.0         0.0         0.0         0.0         0.0         0.0         0.0         0.0        0.26E+03
   117  GLY      0.15         2.7        0.95        0.24         0.0         0.0         0.0         0.0         0.0         0.0         0.0         0.0        0.51         0.0         0.0         0.0         0.0         0.0         0.0         0.0         0.0         0.0         0.0         0.0        0.15E+03     0.0         0.0         0.0         0.0         0.0         0.0         0.0         0.0         0.0         0.0         0.0         0.0         0.0         0.0        0.15E+03
   118  GLU      0.21         2.2         8.3         1.1         0.0         0.0         0.0         0.0         0.0         0.0         0.0         0.0        0.38         44.        0.30         24.         0.0         0.0         0.0         0.0         0.0         0.0         0.0         0.0        0.20E+03     0.0         0.0         0.0         0.0         0.0         0.0         0.0         0.0         0.0         0.0         0.0         0.0         0.0         0.0        0.28E+03
   119  GLU      0.19         1.4         8.7         1.3         0.0         0.0         0.0         0.0         0.0         0.0         0.0         0.0        0.33         44.        0.26         24.         0.0         0.0         0.0         0.0         0.0         0.0         0.0         0.0        0.18E+03     0.0         0.0         0.0         0.0         0.0         0.0         0.0         0.0         0.0         0.0         0.0         0.0         0.0         0.0        0.27E+03
   120  TYR      0.95         11.         13.         1.8        0.12         0.0         0.0         0.0         0.0         0.0         0.0         0.0        0.71         49.         2.0         0.0         0.0         0.0         0.0         0.0         0.0         0.0         0.0         0.0        0.17E+03     0.0         0.0         0.0         0.0         0.0         0.0         0.0         0.0         0.0         0.0         0.0         0.0         0.0         0.0        0.25E+03
   121  PRO      0.42         26.         6.9        0.80        0.12         0.0         0.0         0.0         0.0         0.0         0.0         0.0        0.80         24.         35.         32.         0.0         0.0         0.0         0.0         0.0         0.0         0.0         0.0         49.         0.0         0.0         0.0         0.0         0.0         0.0         0.0         0.0         0.0         0.0         0.0         0.0         0.0         0.0        0.17E+03
   122  SER      0.24         2.1         9.3        0.82         0.0         0.0         0.0         0.0         0.0         0.0         0.0         0.0        0.78        0.23         0.0         0.0         0.0         0.0         0.0         0.0         0.0         0.0         0.0         0.0        0.13E+03     0.0         0.0         0.0         0.0         0.0         0.0         0.0         0.0         0.0         0.0         0.0         0.0         0.0         0.0        0.15E+03
   123  ARG      0.25         4.7         10.         1.4         0.0         0.0         0.0         0.0         0.0         0.0         0.0         0.0         1.1         35.        0.90E-01    0.14E-01     25.         0.0         0.0         0.0         0.0         0.0         0.0         0.0        0.15E+03     0.0         0.0         0.0         0.0         0.0         0.0         0.0         0.0         0.0         0.0         0.0         0.0         0.0         0.0        0.22E+03
   124  PRO      0.84         26.         7.2         1.1         0.0         0.0         0.0         0.0         0.0         0.0         0.0         0.0         1.4         6.5         3.7        0.93         0.0         0.0         0.0         0.0         0.0         0.0         0.0         0.0         57.         0.0         0.0         0.0         0.0         0.0         0.0         0.0         0.0         0.0         0.0         0.0         0.0         0.0         0.0        0.10E+03
   125  THR      0.19         2.6         10.         1.4         0.0         0.0         0.0         0.0         0.0         0.0         0.0         0.0        0.90         65.         0.0         0.0         0.0         0.0         0.0         0.0         0.0         0.0         0.0         0.0        0.20E+03     0.0         0.0         0.0         0.0         0.0         0.0         0.0         0.0         0.0         0.0         0.0         0.0         0.0         0.0        0.28E+03
   126  GLU      0.28         1.9         10.         1.2         0.0         0.0         0.0         0.0         0.0         0.0         0.0         0.0        0.76         39.         33.         24.         0.0         0.0         0.0         0.0         0.0         0.0         0.0         0.0        0.23E+03     0.0         0.0         0.0         0.0         0.0         0.0         0.0         0.0         0.0         0.0         0.0         0.0         0.0         0.0        0.34E+03
   127  PHE      0.44         5.6         12.         2.4         0.0         0.0         0.0         0.0         0.0         0.0         0.0         0.0        0.83         45.        0.17         0.0         0.0         0.0         0.0         0.0         0.0         0.0         0.0         0.0        0.24E+03     0.0         0.0         0.0         0.0         0.0         0.0         0.0         0.0         0.0         0.0         0.0         0.0         0.0         0.0        0.31E+03
   128  ALA      0.43         1.8         11.         1.0         0.0         0.0         0.0         0.0         0.0         0.0         0.0         0.0        0.91         0.0         0.0         0.0         0.0         0.0         0.0         0.0         0.0         0.0         0.0         0.0        0.27E+03     0.0         0.0         0.0         0.0         0.0         0.0         0.0         0.0         0.0         0.0         0.0         0.0         0.0         0.0        0.28E+03
   129  PHE      0.67         6.0         12.         2.3         0.0         0.0         0.0         0.0         0.0         0.0         0.0         0.0        0.82         45.        0.14         0.0         0.0         0.0         0.0         0.0         0.0         0.0         0.0         0.0        0.24E+03     0.0         0.0         0.0         0.0         0.0         0.0         0.0         0.0         0.0         0.0         0.0         0.0         0.0         0.0        0.30E+03
   130  TYR      0.96         9.0         13.         3.0        0.73E-01     0.0         0.0         0.0         0.0         0.0         0.0         0.0        0.79         49.         1.9         0.0         0.0         0.0         0.0         0.0         0.0         0.0         0.0         0.0        0.18E+03     0.0         0.0         0.0         0.0         0.0         0.0         0.0         0.0         0.0         0.0         0.0         0.0         0.0         0.0        0.26E+03
   131  PRO      0.47         24.         5.5        0.65        0.73E-01     0.0         0.0         0.0         0.0         0.0         0.0         0.0         1.3         24.         35.         32.         0.0         0.0         0.0         0.0         0.0         0.0         0.0         0.0         45.         0.0         0.0         0.0         0.0         0.0         0.0         0.0         0.0         0.0         0.0         0.0         0.0         0.0         0.0        0.17E+03
   132  GLY      0.39         1.4         1.0        0.81E-01     0.0         0.0         0.0         0.0         0.0         0.0         0.0         0.0        0.96         0.0         0.0         0.0         0.0         0.0         0.0         0.0         0.0         0.0         0.0         0.0        0.11E+03     0.0         0.0         0.0         0.0         0.0         0.0         0.0         0.0         0.0         0.0         0.0         0.0         0.0         0.0        0.11E+03
   133  TYR       1.2         11.         13.         2.2        0.18         0.0         0.0         0.0         0.0         0.0         0.0         0.0        0.80         46.         1.0         0.0         0.0         0.0         0.0         0.0         0.0         0.0         0.0         0.0        0.17E+03     0.0         0.0         0.0         0.0         0.0         0.0         0.0         0.0         0.0         0.0         0.0         0.0         0.0         0.0        0.25E+03
   134  PRO      0.92         26.         5.6        0.77        0.18         0.0         0.0         0.0         0.0         0.0         0.0         0.0        0.86         24.         35.         32.         0.0         0.0         0.0         0.0         0.0         0.0         0.0         0.0         46.         0.0         0.0         0.0         0.0         0.0         0.0         0.0         0.0         0.0         0.0         0.0         0.0         0.0         0.0        0.17E+03
   135  GLY      0.43         1.2         1.1        0.46E-01     0.0         0.0         0.0         0.0         0.0         0.0         0.0         0.0        0.43         0.0         0.0         0.0         0.0         0.0         0.0         0.0         0.0         0.0         0.0         0.0        0.11E+03     0.0         0.0         0.0         0.0         0.0         0.0         0.0         0.0         0.0         0.0         0.0         0.0         0.0         0.0        0.12E+03
   136  THR      0.54         2.1         9.5         1.3         0.0         0.0         0.0         0.0         0.0         0.0         0.0         0.0        0.37         65.         0.0         0.0         0.0         0.0         0.0         0.0         0.0         0.0         0.0         0.0        0.21E+03     0.0         0.0         0.0         0.0         0.0         0.0         0.0         0.0         0.0         0.0         0.0         0.0         0.0         0.0        0.29E+03
   137  TYR      0.94         6.2         12.         1.8         0.0         0.0         0.0         0.0         0.0         0.0         0.0         0.0        0.46         49.        0.46         0.0         0.0         0.0         0.0         0.0         0.0         0.0         0.0         0.0        0.25E+03     0.0         0.0         0.0         0.0         0.0         0.0         0.0         0.0         0.0         0.0         0.0         0.0         0.0         0.0        0.32E+03
   138  GLN      0.67         4.5         10.         1.6         0.0         0.0         0.0         0.0         0.0         0.0         0.0         0.0        0.73        0.31        0.23        0.22E-01     0.0         0.0         0.0         0.0         0.0         0.0         0.0         0.0        0.18E+03     0.0         0.0         0.0         0.0         0.0         0.0         0.0         0.0         0.0         0.0         0.0         0.0         0.0         0.0        0.20E+03
   139  PRO      0.68         25.         6.7        0.82         0.0         0.0         0.0         0.0         0.0         0.0         0.0         0.0         1.4         24.         35.         32.         0.0         0.0         0.0         0.0         0.0         0.0         0.0         0.0         55.         0.0         0.0         0.0         0.0         0.0         0.0         0.0         0.0         0.0         0.0         0.0         0.0         0.0         0.0        0.18E+03
   140  MET       1.3         9.5         12.         1.5        0.19         0.0         0.0         0.0         0.0         0.0         0.0         0.0        0.99         32.         38.         5.4         0.0         0.0         0.0         0.0         0.0         0.0         0.0         0.0        0.18E+03     0.0         0.0         0.0         0.0         0.0         0.0         0.0         0.0         0.0         0.0         0.0         0.0         0.0         0.0        0.28E+03
   141  ALA      0.69         2.9         11.         1.1        0.19         0.0         0.0         0.0         0.0         0.0         0.0         0.0        0.87         0.0         0.0         0.0         0.0         0.0         0.0         0.0         0.0         0.0         0.0         0.0        0.25E+03     0.0         0.0         0.0         0.0         0.0         0.0         0.0         0.0         0.0         0.0         0.0         0.0         0.0         0.0        0.27E+03
   142  SER      0.70         2.0         10.         1.0         0.0         0.0         0.0         0.0         0.0         0.0         0.0         0.0        0.82         37.         0.0         0.0         0.0         0.0         0.0         0.0         0.0         0.0         0.0         0.0        0.17E+03     0.0         0.0         0.0         0.0         0.0         0.0         0.0         0.0         0.0         0.0         0.0         0.0         0.0         0.0        0.23E+03
   143  TYR       1.2         8.1         14.         4.7        0.96E-01     0.0         0.0         0.0         0.0         0.0         0.0         0.0        0.19         48.        0.82         0.0         0.0         0.0         0.0         0.0         0.0         0.0         0.0         0.0        0.21E+03     0.0         0.0         0.0         0.0         0.0         0.0         0.0         0.0         0.0         0.0         0.0         0.0         0.0         0.0        0.28E+03
   144  LEU       1.3         7.8         11.         4.3         0.0         0.0         0.0         0.0         0.0         0.0         0.0         0.0        0.86        0.35E-01    0.13E-03     0.0         0.0         0.0         0.0         0.0         0.0         0.0         0.0         0.0        0.23E+03     0.0         0.0         0.0         0.0         0.0         0.0         0.0         0.0         0.0         0.0         0.0         0.0         0.0         0.0        0.26E+03
   145  ASP      0.96         3.9         12.         1.6        0.96E-01     0.0         0.0         0.0         0.0         0.0         0.0         0.0         1.7         1.5        0.39         0.0         0.0         0.0         0.0         0.0         0.0         0.0         0.0         0.0        0.15E+03     0.0         0.0         0.0         0.0         0.0         0.0         0.0         0.0         0.0         0.0         0.0         0.0         0.0         0.0        0.17E+03
   146  VAL      0.66         2.0         11.         1.4         0.0         0.0         0.0         0.0         0.0         0.0         0.0         0.0         1.5         58.         0.0         0.0         0.0         0.0         0.0         0.0         0.0         0.0         0.0         0.0         41.         0.0         0.0         0.0         0.0         0.0         0.0         0.0         0.0         0.0         0.0         0.0         0.0         0.0         0.0        0.12E+03
   147  SER      0.69         2.4         12.        0.99         0.0         0.0         0.0         0.0         0.0         0.0         0.0         0.0         1.3         42.         0.0         0.0         0.0         0.0         0.0         0.0         0.0         0.0         0.0         0.0        0.12E+03     0.0         0.0         0.0         0.0         0.0         0.0         0.0         0.0         0.0         0.0         0.0         0.0         0.0         0.0        0.18E+03
   148  VAL      0.66         2.1         12.         1.3         0.0         0.0         0.0         0.0         0.0         0.0         0.0         0.0         1.5        0.16         0.0         0.0         0.0         0.0         0.0         0.0         0.0         0.0         0.0         0.0         25.         0.0         0.0         0.0         0.0         0.0         0.0         0.0         0.0         0.0         0.0         0.0         0.0         0.0         0.0         42.    
   149  VAL      0.76         2.3         12.         1.3         0.0         0.0         0.0         0.0         0.0         0.0         0.0         0.0         1.4        0.13         0.0         0.0         0.0         0.0         0.0         0.0         0.0         0.0         0.0         0.0         36.         0.0         0.0         0.0         0.0         0.0         0.0         0.0         0.0         0.0         0.0         0.0         0.0         0.0         0.0         54.    
   150  GLN      0.84         2.4         12.         1.3         0.0         0.0         0.0         0.0         0.0         0.0         0.0         0.0         1.4         40.         40.        0.50E-01     0.0         0.0         0.0         0.0         0.0         0.0         0.0         0.0        0.22E+03     0.0         0.0         0.0         0.0         0.0         0.0         0.0         0.0         0.0         0.0         0.0         0.0         0.0         0.0        0.32E+03
   151  THR      0.84         2.0         11.         1.5         0.0         0.0         0.0         0.0         0.0         0.0         0.0         0.0        0.93         70.         0.0         0.0         0.0         0.0         0.0         0.0         0.0         0.0         0.0         0.0        0.23E+03     0.0         0.0         0.0         0.0         0.0         0.0         0.0         0.0         0.0         0.0         0.0         0.0         0.0         0.0        0.32E+03
   152  LEU       1.1         7.0         9.0         4.3         0.0         0.0         0.0         0.0         0.0         0.0         0.0         0.0         1.3         46.         38.         0.0         0.0         0.0         0.0         0.0         0.0         0.0         0.0         0.0        0.22E+03     0.0         0.0         0.0         0.0         0.0         0.0         0.0         0.0         0.0         0.0         0.0         0.0         0.0         0.0        0.32E+03
   153  GLY      0.73         1.3         1.7        0.29         0.0         0.0         0.0         0.0         0.0         0.0         0.0         0.0         1.5         0.0         0.0         0.0         0.0         0.0         0.0         0.0         0.0         0.0         0.0         0.0        0.14E+03     0.0         0.0         0.0         0.0         0.0         0.0         0.0         0.0         0.0         0.0         0.0         0.0         0.0         0.0        0.14E+03
   154  ALA      0.68         5.1         11.         1.1         0.0         0.0         0.0         0.0         0.0         0.0         0.0         0.0         1.4         0.0         0.0         0.0         0.0         0.0         0.0         0.0         0.0         0.0         0.0         0.0        0.23E+03     0.0         0.0         0.0         0.0         0.0         0.0         0.0         0.0         0.0         0.0         0.0         0.0         0.0         0.0        0.25E+03
   155  PRO      0.82         24.         5.5        0.99         0.0         0.0         0.0         0.0         0.0         0.0         0.0         0.0         1.8         23.         35.         33.         0.0         0.0         0.0         0.0         0.0         0.0         0.0         0.0         59.         0.0         0.0         0.0         0.0         0.0         0.0         0.0         0.0         0.0         0.0         0.0         0.0         0.0         0.0        0.18E+03
   156  GLY      0.71         1.4         1.4        0.14         0.0         0.0         0.0         0.0         0.0         0.0         0.0         0.0        0.94         0.0         0.0         0.0         0.0         0.0         0.0         0.0         0.0         0.0         0.0         0.0        0.12E+03     0.0         0.0         0.0         0.0         0.0         0.0         0.0         0.0         0.0         0.0         0.0         0.0         0.0         0.0        0.12E+03
   157  GLU      0.69         5.0         11.         1.5         0.0         0.0         0.0         0.0         0.0         0.0         0.0         0.0        0.87         39.        0.24         24.         0.0         0.0         0.0         0.0         0.0         0.0         0.0         0.0        0.19E+03     0.0         0.0         0.0         0.0         0.0         0.0         0.0         0.0         0.0         0.0         0.0         0.0         0.0         0.0        0.27E+03
   158  PRO       1.4         27.         7.6        0.96         0.0         0.0         0.0         0.0         0.0         0.0         0.0         0.0         1.3         6.2         3.5         1.1         0.0         0.0         0.0         0.0         0.0         0.0         0.0         0.0         68.         0.0         0.0         0.0         0.0         0.0         0.0         0.0         0.0         0.0         0.0         0.0         0.0         0.0         0.0        0.12E+03
   159  ARG      0.93         3.0         10.         1.1        0.11E-01     0.0         0.0         0.0         0.0         0.0         0.0         0.0        0.93         35.         25.         35.         29.         0.0         0.0         0.0         0.0         0.0         0.0         0.0        0.20E+03     0.0         0.0         0.0         0.0         0.0         0.0         0.0         0.0         0.0         0.0         0.0         0.0         0.0         0.0        0.34E+03
   160  HIS       1.6         4.8         12.        0.93         0.0         0.0         0.0         0.0         0.0         0.0         0.0         0.0        0.80         38.         31.         0.0         0.0         0.0         0.0         0.0         0.0         0.0         0.0         0.0        0.17E+03     0.0         0.0         0.0         0.0         0.0         0.0         0.0         0.0         0.0         0.0         0.0         0.0         0.0         0.0        0.26E+03
   161  ASP      0.84         2.9         11.         1.1        0.77E-01     0.0         0.0         0.0         0.0         0.0         0.0         0.0        0.94         39.         2.3         0.0         0.0         0.0         0.0         0.0         0.0         0.0         0.0         0.0        0.15E+03     0.0         0.0         0.0         0.0         0.0         0.0         0.0         0.0         0.0         0.0         0.0         0.0         0.0         0.0        0.21E+03
   162  SER      0.61         1.8         9.9         1.2        0.66E-01     0.0         0.0         0.0         0.0         0.0         0.0         0.0        0.63        0.24         0.0         0.0         0.0         0.0         0.0         0.0         0.0         0.0         0.0         0.0        0.12E+03     0.0         0.0         0.0         0.0         0.0         0.0         0.0         0.0         0.0         0.0         0.0         0.0         0.0         0.0        0.13E+03
   163  LEU      0.92         6.9         9.7         4.3         0.0         0.0         0.0         0.0         0.0         0.0         0.0         0.0        0.64        0.36         38.         0.0         0.0         0.0         0.0         0.0         0.0         0.0         0.0         0.0        0.21E+03     0.0         0.0         0.0         0.0         0.0         0.0         0.0         0.0         0.0         0.0         0.0         0.0         0.0         0.0        0.27E+03
   164  LEU       1.2         10.         10.         4.6         0.0         0.0         0.0         0.0         0.0         0.0         0.0         0.0         1.5        0.96        0.17E-01     0.0         0.0         0.0         0.0         0.0         0.0         0.0         0.0         0.0        0.17E+03     0.0         0.0         0.0         0.0         0.0         0.0         0.0         0.0         0.0         0.0         0.0         0.0         0.0         0.0        0.19E+03
   165  PRO       1.1         26.         7.7        0.81         0.0         0.0         0.0         0.0         0.0         0.0         0.0         0.0         2.2         5.8         3.3         1.2         0.0         0.0         0.0         0.0         0.0         0.0         0.0         0.0         32.         0.0         0.0         0.0         0.0         0.0         0.0         0.0         0.0         0.0         0.0         0.0         0.0         0.0         0.0         80.    
   166  VAL      0.72         2.7         11.         1.4         0.0         0.0         0.0         0.0         0.0         0.0         0.0         0.0         1.2         58.         0.0         0.0         0.0         0.0         0.0         0.0         0.0         0.0         0.0         0.0         23.         0.0         0.0         0.0         0.0         0.0         0.0         0.0         0.0         0.0         0.0         0.0         0.0         0.0         0.0         98.    
   167  ASP      0.93         3.8         12.         1.3        0.60E-01     0.0         0.0         0.0         0.0         0.0         0.0         0.0        0.84         38.        0.10         0.0         0.0         0.0         0.0         0.0         0.0         0.0         0.0         0.0        0.13E+03     0.0         0.0         0.0         0.0         0.0         0.0         0.0         0.0         0.0         0.0         0.0         0.0         0.0         0.0        0.19E+03
   168  SER      0.77         2.2         11.         1.0        0.39E-01     0.0         0.0         0.0         0.0         0.0         0.0         0.0        0.89         42.         0.0         0.0         0.0         0.0         0.0         0.0         0.0         0.0         0.0         0.0        0.12E+03     0.0         0.0         0.0         0.0         0.0         0.0         0.0         0.0         0.0         0.0         0.0         0.0         0.0         0.0        0.18E+03
   169  TYR       1.5         8.2         13.         2.8        0.12         0.0         0.0         0.0         0.0         0.0         0.0         0.0        0.47         47.         1.9         0.0         0.0         0.0         0.0         0.0         0.0         0.0         0.0         0.0        0.24E+03     0.0         0.0         0.0         0.0         0.0         0.0         0.0         0.0         0.0         0.0         0.0         0.0         0.0         0.0        0.32E+03
   170  GLN       1.3         3.0         11.         1.2         0.0         0.0         0.0         0.0         0.0         0.0         0.0         0.0         1.0        0.67E-01     38.         10.         0.0         0.0         0.0         0.0         0.0         0.0         0.0         0.0        0.24E+03     0.0         0.0         0.0         0.0         0.0         0.0         0.0         0.0         0.0         0.0         0.0         0.0         0.0         0.0        0.31E+03
   171  SER       1.1         4.4         11.         1.2        0.12         0.0         0.0         0.0         0.0         0.0         0.0         0.0         1.6         43.         0.0         0.0         0.0         0.0         0.0         0.0         0.0         0.0         0.0         0.0        0.18E+03     0.0         0.0         0.0         0.0         0.0         0.0         0.0         0.0         0.0         0.0         0.0         0.0         0.0         0.0        0.24E+03
   172  TRP       3.3         14.         13.         1.8         0.0         0.0         0.0         0.0         0.0         0.0         0.0         0.0         1.1         48.         42.         0.0         0.0         0.0         0.0         0.0         0.0         0.0         0.0         0.0        0.22E+03     0.0         0.0         0.0         0.0         0.0         0.0         0.0         0.0         0.0         0.0         0.0         0.0         0.0         0.0        0.34E+03
   173  ALA      0.99         5.5         12.         1.2         0.0         0.0         0.0         0.0         0.0         0.0         0.0         0.0         1.3         0.0         0.0         0.0         0.0         0.0         0.0         0.0         0.0         0.0         0.0         0.0        0.26E+03     0.0         0.0         0.0         0.0         0.0         0.0         0.0         0.0         0.0         0.0         0.0         0.0         0.0         0.0        0.29E+03
   174  LEU       2.4         15.         14.         4.3        0.54         0.0         0.0         0.0         0.0         0.0         0.0         0.0         1.2         42.        0.11         0.0         0.0         0.0         0.0         0.0         0.0         0.0         0.0         0.0        0.21E+03     0.0         0.0         0.0         0.0         0.0         0.0         0.0         0.0         0.0         0.0         0.0         0.0         0.0         0.0        0.29E+03
   175  ALA       1.1         4.5         9.7         1.2        0.11         0.0         0.0         0.0         0.0         0.0         0.0         0.0        0.98         0.0         0.0         0.0         0.0         0.0         0.0         0.0         0.0         0.0         0.0         0.0        0.24E+03     0.0         0.0         0.0         0.0         0.0         0.0         0.0         0.0         0.0         0.0         0.0         0.0         0.0         0.0        0.26E+03
   176  GLY       1.1         2.1         0.0        0.23         0.0         0.0         0.0         0.0         0.0         0.0         0.0         0.0         1.8         0.0         0.0         0.0         0.0         0.0         0.0         0.0         0.0         0.0         0.0         0.0        0.12E+03     0.0         0.0         0.0         0.0         0.0         0.0         0.0         0.0         0.0         0.0         0.0         0.0         0.0         0.0        0.12E+03
   177  GLY       1.2         2.0         1.6        0.51E-01     0.0         0.0         0.0         0.0         0.0         0.0         0.0         0.0         1.3         0.0         0.0         0.0         0.0         0.0         0.0         0.0         0.0         0.0         0.0         0.0        0.10E+03     0.0         0.0         0.0         0.0         0.0         0.0         0.0         0.0         0.0         0.0         0.0         0.0         0.0         0.0        0.11E+03
   178  TRP       3.4         14.         16.         2.5         0.0         0.0         0.0         0.0         0.0         0.0         0.0         0.0         1.9         51.         42.         0.0         0.0         0.0         0.0         0.0         0.0         0.0         0.0         0.0        0.17E+03     0.0         0.0         0.0         0.0         0.0         0.0         0.0         0.0         0.0         0.0         0.0         0.0         0.0         0.0        0.30E+03
   179  ASN       1.5         4.4         16.         1.3        0.96E-01     0.0         0.0         0.0         0.0         0.0         0.0         0.0         2.7         33.         3.1         0.0         0.0         0.0         0.0         0.0         0.0         0.0         0.0         0.0        0.24E+03     0.0         0.0         0.0         0.0         0.0         0.0         0.0         0.0         0.0         0.0         0.0         0.0         0.0         0.0        0.30E+03
   180  SER       1.5         3.6         15.        0.89        0.96E-01     0.0         0.0         0.0         0.0         0.0         0.0         0.0         2.7         42.         0.0         0.0         0.0         0.0         0.0         0.0         0.0         0.0         0.0         0.0        0.20E+03     0.0         0.0         0.0         0.0         0.0         0.0         0.0         0.0         0.0         0.0         0.0         0.0         0.0         0.0        0.27E+03
   181  GLN       1.7         4.3         17.         2.2        0.12         0.0         0.0         0.0         0.0         0.0         0.0         0.0         2.2         38.         35.         8.2         0.0         0.0         0.0         0.0         0.0         0.0         0.0         0.0        0.28E+03     0.0         0.0         0.0         0.0         0.0         0.0         0.0         0.0         0.0         0.0         0.0         0.0         0.0         0.0        0.39E+03
   182  MET       1.5         3.9         13.         1.3        0.63E-01     0.0         0.0         0.0         0.0         0.0         0.0         0.0         1.7        0.11         35.         37.         0.0         0.0         0.0         0.0         0.0         0.0         0.0         0.0        0.26E+03     0.0         0.0         0.0         0.0         0.0         0.0         0.0         0.0         0.0         0.0         0.0         0.0         0.0         0.0        0.35E+03
   183  CYS       1.4         3.3         12.         1.1        0.12E-01     0.0         0.0         0.0         0.0         0.0         0.0         0.0         1.6        0.14         0.0         0.0         0.0         0.0         0.0         0.0         0.0         0.0         0.0         0.0         44.         0.0         0.0         0.0         0.0         0.0         0.0         0.0         0.0         0.0         0.0         0.0         0.0         0.0         0.0         64.    
   184  CYS       1.4         3.3         12.         1.4         0.0         0.0         0.0         0.0         0.0         0.0         0.0         0.0         1.3        0.64E-02     0.0         0.0         0.0         0.0         0.0         0.0         0.0         0.0         0.0         0.0         40.         0.0         0.0         0.0         0.0         0.0         0.0         0.0         0.0         0.0         0.0         0.0         0.0         0.0         0.0         59.    
   185  GLN       1.7         3.4         10.         1.3         0.0         0.0         0.0         0.0         0.0         0.0         0.0         0.0         1.6        0.56        0.32        0.82E-01     0.0         0.0         0.0         0.0         0.0         0.0         0.0         0.0        0.21E+03     0.0         0.0         0.0         0.0         0.0         0.0         0.0         0.0         0.0         0.0         0.0         0.0         0.0         0.0        0.22E+03
   186  GLY       1.6         2.8         2.1        0.32         0.0         0.0         0.0         0.0         0.0         0.0         0.0         0.0         1.6         0.0         0.0         0.0         0.0         0.0         0.0         0.0         0.0         0.0         0.0         0.0        0.14E+03     0.0         0.0         0.0         0.0         0.0         0.0         0.0         0.0         0.0         0.0         0.0         0.0         0.0         0.0        0.15E+03
   187  GLU       2.1         3.5         13.         1.1         0.0         0.0         0.0         0.0         0.0         0.0         0.0         0.0        0.95        0.73        0.24         24.         0.0         0.0         0.0         0.0         0.0         0.0         0.0         0.0        0.23E+03     0.0         0.0         0.0         0.0         0.0         0.0         0.0         0.0         0.0         0.0         0.0         0.0         0.0         0.0        0.27E+03
   188  GLN       2.1         4.1         11.         1.3         0.0         0.0         0.0         0.0         0.0         0.0         0.0         0.0        0.74         40.        0.33        0.77         0.0         0.0         0.0         0.0         0.0         0.0         0.0         0.0        0.24E+03     0.0         0.0         0.0         0.0         0.0         0.0         0.0         0.0         0.0         0.0         0.0         0.0         0.0         0.0        0.31E+03
   189  ASN       2.0         6.7         11.         2.5         0.0         0.0         0.0         0.0         0.0         0.0         0.0         0.0        0.92        0.43         15.         0.0         0.0         0.0         0.0         0.0         0.0         0.0         0.0         0.0        0.20E+03     0.0         0.0         0.0         0.0         0.0         0.0         0.0         0.0         0.0         0.0         0.0         0.0         0.0         0.0        0.24E+03
   190  PRO       2.8         33.         7.9         1.7         0.0         0.0         0.0         0.0         0.0         0.0         0.0         0.0         1.6         5.4         3.1         1.3         0.0         0.0         0.0         0.0         0.0         0.0         0.0         0.0         38.         0.0         0.0         0.0         0.0         0.0         0.0         0.0         0.0         0.0         0.0         0.0         0.0         0.0         0.0         95.    
   191  PRO       2.9         27.         6.2         1.0         0.0         0.0         0.0         0.0         0.0         0.0         0.0         0.0         1.3         23.         35.         34.         0.0         0.0         0.0         0.0         0.0         0.0         0.0         0.0         29.         0.0         0.0         0.0         0.0         0.0         0.0         0.0         0.0         0.0         0.0         0.0         0.0         0.0         0.0        0.16E+03
   192  GLY       2.6         7.0        0.98        0.29         0.0         0.0         0.0         0.0         0.0         0.0         0.0         0.0        0.56         0.0         0.0         0.0         0.0         0.0         0.0         0.0         0.0         0.0         0.0         0.0         98.         0.0         0.0         0.0         0.0         0.0         0.0         0.0         0.0         0.0         0.0         0.0         0.0         0.0         0.0        0.11E+03
   193  PRO       3.3         29.         7.5        0.14         0.0         0.0         0.0         0.0         0.0         0.0         0.0         0.0        0.57         23.         36.         34.         0.0         0.0         0.0         0.0         0.0         0.0         0.0         0.0         54.         0.0         0.0         0.0         0.0         0.0         0.0         0.0         0.0         0.0         0.0         0.0         0.0         0.0         0.0        0.19E+03
   194  PHE       3.8         13.         12.         1.2         0.0         0.0         0.0         0.0         0.0         0.0         0.0         0.0        0.32         51.         50.         0.0         0.0         0.0         0.0         0.0         0.0         0.0         0.0         0.0        0.20E+03     0.0         0.0         0.0         0.0         0.0         0.0         0.0         0.0         0.0         0.0         0.0         0.0         0.0         0.0        0.33E+03
   195  TRP       6.0         16.         11.         4.1         0.0         0.0         0.0         0.0         0.0         0.0         0.0         0.0         1.5         59.         1.0         0.0         0.0         0.0         0.0         0.0         0.0         0.0         0.0         0.0        0.21E+03     0.0         0.0         0.0         0.0         0.0         0.0         0.0         0.0         0.0         0.0         0.0         0.0         0.0         0.0        0.31E+03
   196  LYS       4.0         11.         9.4         1.7         0.0         0.0         0.0         0.0         0.0         0.0         0.0         0.0         1.9         41.         1.0         26.         1.6         0.0         0.0         0.0         0.0         0.0         0.0         0.0        0.22E+03     0.0         0.0         0.0         0.0         0.0         0.0         0.0         0.0         0.0         0.0         0.0         0.0         0.0         0.0        0.31E+03
   197  ALA       3.8         6.7         12.         1.3         0.0         0.0         0.0         0.0         0.0         0.0         0.0         0.0        0.76         0.0         0.0         0.0         0.0         0.0         0.0         0.0         0.0         0.0         0.0         0.0        0.27E+03     0.0         0.0         0.0         0.0         0.0         0.0         0.0         0.0         0.0         0.0         0.0         0.0         0.0         0.0        0.29E+03
   198  ALA       3.9         6.8         12.         1.6         0.0         0.0         0.0         0.0         0.0         0.0         0.0         0.0        0.44         0.0         0.0         0.0         0.0         0.0         0.0         0.0         0.0         0.0         0.0         0.0        0.27E+03     0.0         0.0         0.0         0.0         0.0         0.0         0.0         0.0         0.0         0.0         0.0         0.0         0.0         0.0        0.30E+03
   199  PHE       4.9         14.         14.         5.3         0.0         0.0         0.0         0.0         0.0         0.0         0.0         0.0        0.41         38.         4.1         0.0         0.0         0.0         0.0         0.0         0.0         0.0         0.0         0.0        0.26E+03     0.0         0.0         0.0         0.0         0.0         0.0         0.0         0.0         0.0         0.0         0.0         0.0         0.0         0.0        0.34E+03
   200  ALA       4.5         8.0         12.         1.3         0.0         0.0         0.0         0.0         0.0         0.0         0.0         0.0        0.36         0.0         0.0         0.0         0.0         0.0         0.0         0.0         0.0         0.0         0.0         0.0        0.27E+03     0.0         0.0         0.0         0.0         0.0         0.0         0.0         0.0         0.0         0.0         0.0         0.0         0.0         0.0        0.30E+03
   201  ASP       5.0         8.4         10.         1.8        0.40E-01     0.0         0.0         0.0         0.0         0.0         0.0         0.0        0.40         35.         3.2         0.0         0.0         0.0         0.0         0.0         0.0         0.0         0.0         0.0        0.21E+03     0.0         0.0         0.0         0.0         0.0         0.0         0.0         0.0         0.0         0.0         0.0         0.0         0.0         0.0        0.28E+03
   202  SER       4.3         8.1         12.        0.54        0.40E-01     0.0         0.0         0.0         0.0         0.0         0.0         0.0        0.55        0.50         0.0         0.0         0.0         0.0         0.0         0.0         0.0         0.0         0.0         0.0        0.16E+03     0.0         0.0         0.0         0.0         0.0         0.0         0.0         0.0         0.0         0.0         0.0         0.0         0.0         0.0        0.19E+03
   203  SER       4.3         8.0         8.7         1.1         0.0         0.0         0.0         0.0         0.0         0.0         0.0         0.0        0.31         1.2         0.0         0.0         0.0         0.0         0.0         0.0         0.0         0.0         0.0         0.0        0.15E+03     0.0         0.0         0.0         0.0         0.0         0.0         0.0         0.0         0.0         0.0         0.0         0.0         0.0         0.0        0.17E+03
   204  GLY       4.5         7.0         1.9        0.58         0.0         0.0         0.0         0.0         0.0         0.0         0.0         0.0        0.19         0.0         0.0         0.0         0.0         0.0         0.0         0.0         0.0         0.0         0.0         0.0        0.13E+03     0.0         0.0         0.0         0.0         0.0         0.0         0.0         0.0         0.0         0.0         0.0         0.0         0.0         0.0        0.15E+03
   205  GLN       4.7         8.8         11.         2.4         0.0         0.0         0.0         0.0         0.0         0.0         0.0         0.0         1.3         45.         36.         4.9         0.0         0.0         0.0         0.0         0.0         0.0         0.0         0.0        0.22E+03     0.0         0.0         0.0         0.0         0.0         0.0         0.0         0.0         0.0         0.0         0.0         0.0         0.0         0.0        0.34E+03
   206  HIS       5.2         15.         12.        0.83         0.0         0.0         0.0         0.0         0.0         0.0         0.0         0.0         1.6         41.         2.3         0.0         0.0         0.0         0.0         0.0         0.0         0.0         0.0         0.0        0.21E+03     0.0         0.0         0.0         0.0         0.0         0.0         0.0         0.0         0.0         0.0         0.0         0.0         0.0         0.0        0.28E+03
   207  PRO       3.5         35.         7.1         3.1         0.0         0.0         0.0         0.0         0.0         0.0         0.0         0.0         4.3         22.         35.         34.         0.0         0.0         0.0         0.0         0.0         0.0         0.0         0.0         41.         0.0         0.0         0.0         0.0         0.0         0.0         0.0         0.0         0.0         0.0         0.0         0.0         0.0         0.0        0.18E+03
   208  PRO       4.3         27.         8.1         2.3         0.0         0.0         0.0         0.0         0.0         0.0         0.0         0.0         6.2         3.2         1.9         2.3         0.0         0.0         0.0         0.0         0.0         0.0         0.0         0.0         37.         0.0         0.0         0.0         0.0         0.0         0.0         0.0         0.0         0.0         0.0         0.0         0.0         0.0         0.0         92.    
   209  ASP       5.1         10.         12.        0.44         0.0         0.0         0.0         0.0         0.0         0.0         0.0         0.0         3.3         36.         1.4         0.0         0.0         0.0         0.0         0.0         0.0         0.0         0.0         0.0        0.16E+03     0.0         0.0         0.0         0.0         0.0         0.0         0.0         0.0         0.0         0.0         0.0         0.0         0.0         0.0        0.23E+03
   210  ALA       3.3         8.4         11.        0.42         0.0         0.0         0.0         0.0         0.0         0.0         0.0         0.0         1.2         0.0         0.0         0.0         0.0         0.0         0.0         0.0         0.0         0.0         0.0         0.0        0.22E+03     0.0         0.0         0.0         0.0         0.0         0.0         0.0         0.0         0.0         0.0         0.0         0.0         0.0         0.0        0.25E+03
   211  CYS       3.0         5.3         11.        0.56         0.0         0.0         0.0         0.0         0.0         0.0         0.0         0.0        0.55         1.3         0.0         0.0         0.0         0.0         0.0         0.0         0.0         0.0         0.0         0.0         74.         0.0         0.0         0.0         0.0         0.0         0.0         0.0         0.0         0.0         0.0         0.0         0.0         0.0         0.0         96.    
   212  ALA      0.79         5.3         11.         1.6         0.0         0.0         0.0         0.0         0.0         0.0         0.0         0.0        0.79         0.0         0.0         0.0         0.0         0.0         0.0         0.0         0.0         0.0         0.0         0.0        0.23E+03     0.0         0.0         0.0         0.0         0.0         0.0         0.0         0.0         0.0         0.0         0.0         0.0         0.0         0.0        0.25E+03
   213  PHE       3.9         20.         15.         6.7         0.0         0.0         0.0         0.0         0.0         0.0         0.0         0.0         2.9         48.         3.6         0.0         0.0         0.0         0.0         0.0         0.0         0.0         0.0         0.0        0.26E+03     0.0         0.0         0.0         0.0         0.0         0.0         0.0         0.0         0.0         0.0         0.0         0.0         0.0         0.0        0.36E+03
   214  ARG       3.1         17.         15.         3.2        0.19         0.0         0.0         0.0         0.0         0.0         0.0         0.0         3.9         41.         1.8        0.44         33.         0.0         0.0         0.0         0.0         0.0         0.0         0.0        0.27E+03     0.0         0.0         0.0         0.0         0.0         0.0         0.0         0.0         0.0         0.0         0.0         0.0         0.0         0.0        0.39E+03
   215  ARG       6.5         27.         12.         3.1        0.19         0.0         0.0         0.0         0.0         0.0         0.0         0.0         8.1        0.33         26.         30.         37.         0.0         0.0         0.0         0.0         0.0         0.0         0.0        0.27E+03     0.0         0.0         0.0         0.0         0.0         0.0         0.0         0.0         0.0         0.0         0.0         0.0         0.0         0.0        0.42E+03
   216  GLY       3.5         21.        0.76E-01    0.58         0.0         0.0         0.0         0.0         43.         48.         0.0         0.0         9.6         0.0         0.0         0.0         0.0         0.0         0.0         0.0         0.0         0.0         2.0         0.0        0.25E+03     0.0         0.0         0.0         0.0         0.0         0.0         0.0         0.0         0.0         0.0         0.0         0.0         0.0         0.0        0.38E+03
   217  ARG       2.4         11.         14.        0.62        0.21E-01     0.0         0.0         0.0         16.         20.         0.0         0.0         3.6         2.6         27.         33.         17.         0.0         0.0         0.0         0.0         0.0         2.8         0.0        0.12E+03     0.0         0.0         0.0         0.0         0.0         0.0         0.0         0.0         0.0         0.0         0.0         0.0         0.0         0.0        0.28E+03
   218  LYS       3.4         17.         8.0         2.5        0.21E-01     0.0         0.0         0.0         5.3         10.         0.0         0.0         3.1         26.         1.1         34.         21.         0.0         0.0         0.0         0.0         0.0         22.         0.0         48.         0.0         0.0         0.0         0.0         0.0         0.0         0.0         0.0         0.0         0.0         0.0         0.0         0.0         0.0        0.20E+03
   219  LYS       1.5         11.         7.7         1.0         0.0         0.0         0.0         0.0         5.3         7.1         0.0         0.0         5.4         6.1         48.         18.         24.         0.0         0.0         0.0         0.0         0.0         27.         0.0         22.         1.7         0.0         0.0         0.0         0.0         0.0         0.0         0.0         0.0         0.0         0.0         0.0         0.0         0.0        0.19E+03
   220  ARG       2.4         23.         15.         3.0         0.0         0.0         0.0         0.0         15.         9.9         0.0         0.0         6.7         4.8        0.54         7.1         39.         0.0         0.0         0.0         0.0         0.0         10.         0.0         70.         0.0         0.0         0.0         0.0         0.0         0.0         0.0         0.0         0.0         0.0         0.0         0.0         0.0         0.0        0.21E+03
   221  ILE       1.7         21.         9.6         5.3         1.1         0.0         0.0         0.0         11.         10.         0.0         0.0         9.7         4.1         49.         0.0         0.0         0.0         0.0         0.0         0.0         0.0         5.1         0.0         19.         0.0         0.0         0.0         0.0         0.0         0.0         0.0         0.0         0.0         0.0         0.0         0.0         0.0         0.0        0.15E+03
   222  PRO       5.2         38.         5.8         3.4         0.0         0.0         0.0         0.0         10.         12.         0.0         0.0         8.2         25.         2.1         6.3         0.0         0.0         0.0         0.0         0.0         0.0         5.3         0.0         13.        0.36         0.0         0.0         0.0         0.0         0.0         0.0         0.0         0.0         0.0         0.0         0.0         0.0         0.0        0.14E+03
   223  TYR       6.1         36.         6.2         11.         0.0         0.0         0.0         0.0         10.         7.1         0.0         0.0         3.3         36.         5.1         0.0         0.0         0.0         0.0         0.0         0.0         0.0         6.2         0.0         21.         1.3         0.0         0.0         0.0         0.0         0.0         0.0         0.0         0.0         0.0         0.0         0.0         0.0         0.0        0.15E+03
   224  SER       1.5         12.         12.         2.9         0.0         0.0         0.0         0.0         6.6         6.9         0.0         0.0         2.1         2.7         0.0         0.0         0.0         0.0         0.0         0.0         0.0         0.0         6.5         0.0         12.         2.5         0.0         0.0         0.0         0.0         0.0         0.0         0.0         0.0         0.0         0.0         0.0         0.0         0.0         67.    
   225  LYS       3.0         26.         8.3         11.         0.0         0.0         0.0         0.0         7.0         8.8         0.0         0.0         3.1         28.         2.4         4.5         2.6         0.0         0.0         0.0         0.0         0.0         5.9         0.0         16.         0.0         0.0         0.0         0.0         0.0         0.0         0.0         0.0         0.0         0.0         0.0         0.0         0.0         0.0        0.13E+03
   226  GLY      0.91         3.8        0.38E-01     3.4         0.0         0.0         0.0         0.0         6.8         11.         0.0         0.0         2.3         0.0         0.0         0.0         0.0         0.0         0.0         0.0         0.0         0.0         7.2         0.0         12.         0.0         0.0         0.0         0.0         0.0         0.0         0.0         0.0         0.0         0.0         0.0         0.0         0.0         0.0         47.    
   227  GLN       2.2         14.         5.1         5.8        0.74         0.0         0.0         0.0         6.1         8.2         0.0         0.0        0.35         7.9         42.         6.7         0.0         0.0         0.0         0.0         0.0         0.0         8.5         0.0         13.         4.6         0.0         0.0         0.0         0.0         0.0         0.0         0.0         0.0         0.0         0.0         0.0         0.0         0.0        0.13E+03
   228  LEU      0.97         14.         6.4         6.3         0.0         0.0         0.0         0.0         6.7         12.         0.0         0.0         1.1         5.5         36.         0.0         0.0         0.0         0.0         0.0         0.0         0.0         2.7         0.0         9.6         5.9         0.0         0.0         0.0         0.0         0.0         0.0         0.0         0.0         0.0         0.0         0.0         0.0         0.0        0.11E+03
   229  ARG       1.1         10.         4.7         2.3         0.0         0.0         0.0         0.0         4.7         7.4         0.0         0.0         2.6        0.17         1.6         31.        0.42         0.0         0.0         0.0         0.0         0.0         4.5         0.0         7.8         1.9         0.0         0.0         0.0         0.0         0.0         0.0         0.0         0.0         0.0         0.0         0.0         0.0         0.0         81.    
   230  GLU       1.4         6.8         6.3         2.9         0.0         0.0         0.0         0.0         6.7         12.         0.0         0.0         3.1         34.         4.6        0.42         0.0         0.0         0.0         0.0         0.0         0.0         5.8         0.0         8.3         4.9         0.0         0.0         0.0         0.0         0.0         0.0         0.0         0.0         0.0         0.0         0.0         0.0         0.0         97.    
   231  LEU       1.3         11.         4.6         5.0         0.0         0.0         0.0         0.0         9.8         12.         0.0         0.0         2.9         37.         39.         0.0         0.0         0.0         0.0         0.0         0.0         0.0         6.1         0.0         12.         21.         0.0         0.0         0.0         0.0         0.0         0.0         0.0         0.0         0.0         0.0         0.0         0.0         0.0        0.16E+03
   232  GLU       1.1         7.4         6.3         3.1         0.0         0.0         0.0         0.0         6.5         11.         0.0         0.0         2.2        0.61        0.29         1.4         0.0         0.0         0.0         0.0         0.0         0.0         14.         0.0         8.4         6.1         0.0         0.0         0.0         0.0         0.0         0.0         0.0         0.0         0.0         0.0         0.0         0.0         0.0         68.    
   233  ARG       2.1         11.         4.0         2.3         0.0         0.0         0.0         0.0         5.2         8.9         0.0         0.0         2.4         31.         33.         25.         5.8         0.0         0.0         0.0         0.0         0.0         19.         0.0         12.         3.2         0.0         0.0         0.0         0.0         0.0         0.0         0.0         0.0         0.0         0.0         0.0         0.0         0.0        0.16E+03
   234  GLU       1.3         7.2         6.0         3.4         0.0         0.0         0.0         0.0         6.2         15.         0.0         0.0         2.0         1.5        0.38         1.7         0.0         0.0         0.0         0.0         0.0         0.0         6.1         0.0         6.9         7.1         0.0         0.0         0.0         0.0         0.0         0.0         0.0         0.0         0.0         0.0         0.0         0.0         0.0         65.    
   235  TYR       2.4         13.         7.0         3.5        0.41         0.0         0.0         0.0         7.6         12.         0.0         0.0         1.5         8.3         1.4         0.0         0.0         0.0         0.0         0.0         0.0         0.0         2.3         0.0         10.         7.0         0.0         0.0         0.0         0.0         0.0         0.0         0.0         0.0         0.0         0.0         0.0         0.0         0.0         76.    
   236  ALA      0.92         7.6         5.1        0.93         0.0         0.0         0.0         0.0         5.7         8.9         0.0         0.0         3.4         0.0         0.0         0.0         0.0         0.0         0.0         0.0         0.0         0.0         1.7         0.0         5.8         1.3         0.0         0.0         0.0         0.0         0.0         0.0         0.0         0.0         0.0         0.0         0.0         0.0         0.0         41.    
   237  ALA      0.79         7.2         5.7         1.0         0.0         0.0         0.0         0.0         4.0         2.8         0.0         0.0         3.6         0.0         0.0         0.0         0.0         0.0         0.0         0.0         0.0         0.0         2.5         0.0         26.         0.0         0.0         0.0         0.0         0.0         0.0         0.0         0.0         0.0         0.0         0.0         0.0         0.0         0.0         53.    
   238  ASN       1.4         5.3         4.8         8.0        0.41         0.0         0.0         0.0         6.0         16.         0.0         0.0         4.7         1.0         2.1         0.0         0.0         0.0         0.0         0.0         0.0         0.0         13.         0.0        0.13E+03     0.0         0.0         0.0         0.0         0.0         0.0         0.0         0.0         0.0         0.0         0.0         0.0         0.0         0.0        0.19E+03
   239  LYS       1.6         11.         7.4         3.9         0.0         0.0         0.0         0.0         14.         13.         0.0         0.0         6.8         35.         1.0         1.8         29.         0.0         0.0         0.0         0.0         0.0         14.         0.0         50.         0.0         0.0         0.0         0.0         0.0         0.0         0.0         0.0         0.0         0.0         0.0         0.0         0.0         0.0        0.19E+03
   240  PHE       1.4         11.         12.         3.0        0.17         0.0         0.0         0.0         4.4         8.2         0.0         0.0         4.4         13.         50.         0.0         0.0         0.0         0.0         0.0         0.0         0.0         12.         0.0         13.         6.3         0.0         0.0         0.0         0.0         0.0         0.0         0.0         0.0         0.0         0.0         0.0         0.0         0.0        0.14E+03
   241  ILE       1.8         13.         9.5         6.3        0.47         0.0         0.0         0.0         3.9         10.         0.0         0.0         3.0         14.         42.         0.0         0.0         0.0         0.0         0.0         0.0         0.0         14.         0.0         12.         13.         0.0         0.0         0.0         0.0         0.0         0.0         0.0         0.0         0.0         0.0         0.0         0.0         0.0        0.14E+03
   242  THR       1.4         5.6         3.7         1.4        0.72         0.0         0.0         0.0         2.9         7.0         0.0         0.0         2.9         54.         0.0         0.0         0.0         0.0         0.0         0.0         0.0         0.0         13.         0.0         10.         8.3         0.0         0.0         0.0         0.0         0.0         0.0         0.0         0.0         0.0         0.0         0.0         0.0         0.0        0.11E+03
   243  LYS      0.59         2.8         4.8        0.20        0.37         0.0         0.0         0.0         3.5         4.8         0.0         0.0         1.2         1.4         38.         23.        0.49E-01     0.0         0.0         0.0         0.0         0.0         7.6         0.0         5.8         2.7         0.0         0.0         0.0         0.0         0.0         0.0         0.0         0.0         0.0         0.0         0.0         0.0         0.0         97.    
   244  ASP       1.1         7.3         5.5         1.4         0.0         0.0         0.0         0.0         2.6         5.3         0.0         0.0         1.3         29.         3.6         0.0         0.0         0.0         0.0         0.0         0.0         0.0         9.6         0.0         4.1         3.8         0.0         0.0         0.0         0.0         0.0         0.0         0.0         0.0         0.0         0.0         0.0         0.0         0.0         75.    
   245  LYS       1.4         7.9         4.9         1.4        0.16         0.0         0.0         0.0         4.6         5.8         0.0         0.0         1.9        0.88E-01     52.         26.         23.         0.0         0.0         0.0         0.0         0.0         6.5         0.0         7.8         14.         0.0         0.0         0.0         0.0         0.0         0.0         0.0         0.0         0.0         0.0         0.0         0.0         0.0        0.16E+03
   246  ARG       2.6         9.7         6.2         3.7         1.4         0.0         0.0         0.0         5.8         12.         0.0         0.0        0.83         1.4         7.7         26.         23.         0.0         0.0         0.0         0.0         0.0         6.3         0.0         8.4         22.         0.0         0.0         0.0         0.0         0.0         0.0         0.0         0.0         0.0         0.0         0.0         0.0         0.0        0.14E+03
   247  ARG       1.1         4.9         5.4         1.5        0.42         0.0         0.0         0.0         3.7         7.8         0.0         0.0         1.2         1.1        0.56E-01    0.22         27.         0.0         0.0         0.0         0.0         0.0         9.8         0.0         5.3         6.6         0.0         0.0         0.0         0.0         0.0         0.0         0.0         0.0         0.0         0.0         0.0         0.0         0.0         76.    
   248  LYS      0.44         3.5         4.9        0.20         0.0         0.0         0.0         0.0         4.1         7.2         0.0         0.0         1.8         2.5         51.        0.78         24.         0.0         0.0         0.0         0.0         0.0         4.5         0.0         4.0         5.3         0.0         0.0         0.0         0.0         0.0         0.0         0.0         0.0         0.0         0.0         0.0         0.0         0.0        0.11E+03
   249  ILE       4.3         17.         4.7         10.         1.9         0.0         0.0         0.0         6.2         15.         0.0         0.0         1.8         39.         1.5         0.0         0.0         0.0         0.0         0.0         0.0         0.0         10.         0.0         9.8         22.         0.0         0.0         0.0         0.0         0.0         0.0         0.0         0.0         0.0         0.0         0.0         0.0         0.0        0.14E+03
   250  SER      0.94         4.6         6.5         3.4         1.3         0.0         0.0         0.0         7.0         12.         0.0         0.0         1.9         47.         0.0         0.0         0.0         0.0         0.0         0.0         0.0         0.0         2.9         0.0         8.3         6.7         0.0         0.0         0.0         0.0         0.0         0.0         0.0         0.0         0.0         0.0         0.0         0.0         0.0        0.10E+03
   251  ALA       1.1         5.5         4.4         1.7        0.27         0.0         0.0         0.0         3.8         9.0         0.0         0.0         1.4         0.0         0.0         0.0         0.0         0.0         0.0         0.0         0.0         0.0         1.8         0.0         13.         0.0         0.0         0.0         0.0         0.0         0.0         0.0         0.0         0.0         0.0         0.0         0.0         0.0         0.0         42.    
   252  ALA       1.8         10.         5.1         2.1         0.0         0.0         0.0         0.0         4.2         10.         0.0         0.0         1.3         0.0         0.0         0.0         0.0         0.0         0.0         0.0         0.0         0.0         2.7         0.0         14.        0.36         0.0         0.0         0.0         0.0         0.0         0.0         0.0         0.0         0.0         0.0         0.0         0.0         0.0         52.    
   253  THR       1.5         12.         9.7         2.0         1.1         0.0         0.0         0.0         5.6         12.         0.0         0.0         2.6        0.34         0.0         0.0         0.0         0.0         0.0         0.0         0.0         0.0         6.8         0.0         20.         8.6         0.0         0.0         0.0         0.0         0.0         0.0         0.0         0.0         0.0         0.0         0.0         0.0         0.0         81.    
   254  SER       1.5         7.2         20.         1.9        0.68         0.0         0.0         0.0         4.2         6.7         0.0         0.0         2.2         37.         0.0         0.0         0.0         0.0         0.0         0.0         0.0         0.0         3.6         0.0         21.         0.0         0.0         0.0         0.0         0.0         0.0         0.0         0.0         0.0         0.0         0.0         0.0         0.0         0.0        0.11E+03
   255  LEU       2.2         10.         4.4         6.6         0.0         0.0         0.0         0.0         7.4         8.0         0.0         0.0        0.84         3.2        0.24E-01     0.0         0.0         0.0         0.0         0.0         0.0         0.0         10.         0.0         43.         8.7         0.0         0.0         0.0         0.0         0.0         0.0         0.0         0.0         0.0         0.0         0.0         0.0         0.0        0.10E+03
   256  SER       1.5         6.3         17.         1.4        0.43         0.0         0.0         0.0         3.9         5.8         0.0         0.0         2.4         38.         0.0         0.0         0.0         0.0         0.0         0.0         0.0         0.0         18.         0.0         59.         1.5         0.0         0.0         0.0         0.0         0.0         0.0         0.0         0.0         0.0         0.0         0.0         0.0         0.0        0.16E+03
   257  GLU       2.1         9.5         14.         4.5        0.32         0.0         0.0         0.0         6.5         13.         0.0         0.0         2.4         36.        0.23         2.7         0.0         0.0         0.0         0.0         0.0         0.0         14.         0.0         39.         21.         0.0         0.0         0.0         0.0         0.0         0.0         0.0         0.0         0.0         0.0         0.0         0.0         0.0        0.16E+03
   258  ARG       1.8         14.         5.3         3.3        0.88         0.0         0.0         0.0         5.6         6.4         0.0         0.0         1.1         29.         30.         27.         43.         0.0         0.0         0.0         0.0         0.0         9.9         0.0         9.8         1.1         0.0         0.0         0.0         0.0         0.0         0.0         0.0         0.0         0.0         0.0         0.0         0.0         0.0        0.19E+03
   259  GLN       1.5         10.         6.1         3.2        0.62         0.0         0.0         0.0         5.5         5.7         0.0         0.0         1.2         3.0        0.98         2.3         0.0         0.0         0.0         0.0         0.0         0.0         7.4         0.0         3.7         4.0         0.0         0.0         0.0         0.0         0.0         0.0         0.0         0.0         0.0         0.0         0.0         0.0         0.0         55.    
   260  ILE       1.5         12.         5.1         7.1        0.71         0.0         0.0         0.0         6.5         11.         0.0         0.0         2.0         55.         32.         0.0         0.0         0.0         0.0         0.0         0.0         0.0         4.6         0.0         4.1         3.0         0.0         0.0         0.0         0.0         0.0         0.0         0.0         0.0         0.0         0.0         0.0         0.0         0.0        0.15E+03
   261  THR      0.87         6.9         4.2         3.2        0.55         0.0         0.0         0.0         3.7         6.9         0.0         0.0         1.7         2.5         0.0         0.0         0.0         0.0         0.0         0.0         0.0         0.0         9.0         0.0         6.2         5.4         0.0         0.0         0.0         0.0         0.0         0.0         0.0         0.0         0.0         0.0         0.0         0.0         0.0         51.    
   262  ILE      0.95         6.2         5.4         1.4         0.0         0.0         0.0         0.0         5.2         6.9         0.0         0.0         2.7         1.1         51.         0.0         0.0         0.0         0.0         0.0         0.0         0.0         5.9         0.0         6.6         6.0         0.0         0.0         0.0         0.0         0.0         0.0         0.0         0.0         0.0         0.0         0.0         0.0         0.0         99.    
   263  TRP       4.6         15.         4.6         3.6        0.93         0.0         0.0         0.0         8.0         6.9         0.0         0.0         2.7         4.3         2.1         0.0         0.0         0.0         0.0         0.0         0.0         0.0         3.6         0.0         4.2         19.         0.0         0.0         0.0         0.0         0.0         0.0         0.0         0.0         0.0         0.0         0.0         0.0         0.0         80.    
   264  PHE       1.4         9.8         6.2         3.8         0.0         0.0         0.0         0.0         5.6         8.5         0.0         0.0        0.88         3.9         5.2         0.0         0.0         0.0         0.0         0.0         0.0         0.0         2.4         0.0         4.3         20.         0.0         0.0         0.0         0.0         0.0         0.0         0.0         0.0         0.0         0.0         0.0         0.0         0.0         72.    
   265  GLN       1.2         6.2         4.4         1.3         0.0         0.0         0.0         0.0         3.5         5.1         0.0         0.0         1.7        0.61         40.        0.59E-01     0.0         0.0         0.0         0.0         0.0         0.0         1.7         0.0         4.0         4.2         0.0         0.0         0.0         0.0         0.0         0.0         0.0         0.0         0.0         0.0         0.0         0.0         0.0         74.    
   266  ASN       1.7         7.6         5.3         1.3        0.73         0.0         0.0         0.0         6.7         5.8         0.0         0.0         2.0         2.9         17.         0.0         0.0         0.0         0.0         0.0         0.0         0.0         6.8         0.0         4.0         4.2         0.0         0.0         0.0         0.0         0.0         0.0         0.0         0.0         0.0         0.0         0.0         0.0         0.0         66.    
   267  ARG       1.2         6.6         6.6         1.4        0.35         0.0         0.0         0.0         7.2         7.9         0.0         0.0         2.0         8.9         34.         30.         42.         0.0         0.0         0.0         0.0         0.0         8.6         0.0         7.7         12.         0.0         0.0         0.0         0.0         0.0         0.0         0.0         0.0         0.0         0.0         0.0         0.0         0.0        0.18E+03
   268  ARG       1.9         7.3         5.5         2.4         0.0         0.0         0.0         0.0         4.3         9.2         0.0         0.0         1.5         36.         11.         36.         15.         0.0         0.0         0.0         0.0         0.0         7.5         0.0         4.7         16.         0.0         0.0         0.0         0.0         0.0         0.0         0.0         0.0         0.0         0.0         0.0         0.0         0.0        0.16E+03
   269  VAL       1.5         8.6         5.1         2.4        0.47         0.0         0.0         0.0         6.3         7.8         0.0         0.0         1.3         3.1         0.0         0.0         0.0         0.0         0.0         0.0         0.0         0.0         11.         0.0         5.5         5.6         0.0         0.0         0.0         0.0         0.0         0.0         0.0         0.0         0.0         0.0         0.0         0.0         0.0         59.    
   270  LYS       1.3         8.8         5.5         1.9        0.56E-01     0.0         0.0         0.0         14.         8.9         0.0         0.0         3.3         1.5        0.46         23.        0.20         0.0         0.0         0.0         0.0         0.0         6.6         0.0         8.1         4.8         0.0         0.0         0.0         0.0         0.0         0.0         0.0         0.0         0.0         0.0         0.0         0.0         0.0         89.    
   271  GLU       1.2         11.         5.1         3.1        0.27         0.0         0.0         0.0         14.         12.         0.0         0.0         5.0         1.2        0.30        0.65         0.0         0.0         0.0         0.0         0.0         0.0         5.2         0.0         8.7         17.         0.0         0.0         0.0         0.0         0.0         0.0         0.0         0.0         0.0         0.0         0.0         0.0         0.0         84.    
   272  LYS       2.2         13.         6.5         2.3        0.77         0.0         0.0         0.0         13.         12.         0.0         0.0         3.1         30.         5.0         2.1        0.40         0.0         0.0         0.0         0.0         0.0         6.8         0.0         21.         2.9         0.0         0.0         0.0         0.0         0.0         0.0         0.0         0.0         0.0         0.0         0.0         0.0         0.0        0.12E+03
   273  LYS       1.4         6.1         4.7         1.2         1.0         0.0         0.0         0.0         18.         22.         0.0         0.0        0.71         28.         49.         27.         24.         0.0         0.0         0.0         0.0         0.0         5.7         0.0         13.         1.7         0.0         0.0         0.0         0.0         0.0         0.0         0.0         0.0         0.0         0.0         0.0         0.0         0.0        0.20E+03
   274  VAL       1.3         9.6         8.4         3.6         1.2         0.0         0.0         0.0         8.1         13.         0.0         0.0         1.1         56.         0.0         0.0         0.0         0.0         0.0         0.0         0.0         0.0         13.         0.0         30.         0.0         0.0         0.0         0.0         0.0         0.0         0.0         0.0         0.0         0.0         0.0         0.0         0.0         0.0        0.15E+03
   275  LEU       2.4         26.         6.0         6.7        0.74         0.0         0.0         0.0         6.4         18.         0.0         0.0         5.2         42.        0.40         0.0         0.0         0.0         0.0         0.0         0.0         0.0         6.7         0.0        0.11E+03     0.0         0.0         0.0         0.0         0.0         0.0         0.0         0.0         0.0         0.0         0.0         0.0         0.0         0.0        0.23E+03
   276  ALA       2.0         18.         5.6         1.4         1.0         0.0         0.0         0.0         12.         14.         0.0         0.0         7.4         0.0         0.0         0.0         0.0         0.0         0.0         0.0         0.0         0.0         5.5         0.0         31.         0.0         0.0         0.0         0.0         0.0         0.0         0.0         0.0         0.0         0.0         0.0         0.0         0.0         0.0         98.    
   277  LYS       1.9         14.         4.7        0.97        0.27         0.0         0.0         0.0         14.         16.         0.0         0.0         5.2        0.17        0.26        0.20E-01    0.21E-01     0.0         0.0         0.0         0.0         0.0         1.7         0.0         8.6         2.2         0.0         0.0         0.0         0.0         0.0         0.0         0.0         0.0         0.0         0.0         0.0         0.0         0.0         70.    
   278  VAL       1.2         3.9         3.8         1.2        0.25         0.0         0.0         0.0         9.6         15.         0.0         0.0         2.5        0.22E-01     0.0         0.0         0.0         0.0         0.0         0.0         0.0         0.0         1.1         0.0         6.9         0.0         0.0         0.0         0.0         0.0         0.0         0.0         0.0         0.0         0.0         0.0         0.0         0.0         0.0         45.    
   279  LYS       2.0         10.         6.5         2.6         1.4         0.0         0.0         0.0         4.9         8.2         0.0         0.0        0.84         38.         33.         20.         25.         0.0         0.0         0.0         0.0         0.0        0.47         0.0         27.        0.80         0.0         0.0         0.0         0.0         0.0         0.0         0.0         0.0         0.0         0.0         0.0         0.0         0.0        0.18E+03
   280  ASN       1.1         13.         21.         4.8         1.3         0.0         0.0         0.0         0.0         0.0         0.0         0.0        0.78         44.         10.         0.0         0.0         0.0         0.0         0.0         0.0         0.0         0.0         0.0        0.16E+03     0.0         0.0         0.0         0.0         0.0         0.0         0.0         0.0         0.0         0.0         0.0         0.0         0.0         0.0        0.25E+03
   281  SER      0.72         10.         24.         2.6        0.82         0.0         0.0         0.0         0.0         0.0         0.0         0.0        0.54        0.78         0.0         0.0         0.0         0.0         0.0         0.0         0.0         0.0         0.0         0.0        0.17E+03     0.0         0.0         0.0         0.0         0.0         0.0         0.0         0.0         0.0         0.0         0.0         0.0         0.0         0.0        0.21E+03
   282  ALA      0.84         4.5         18.         1.7        0.54         0.0         0.0         0.0         8.4         9.9         0.0         0.0        0.58E-01     0.0         0.0         0.0         0.0         0.0         0.0         0.0         0.0         0.0         1.1         0.0         28.         2.2         0.0         0.0         0.0         0.0         0.0         0.0         0.0         0.0         0.0         0.0         0.0         0.0         0.0         76.    
   283  THR       2.1         17.         7.2         5.6         1.0         0.0         0.0         0.0         1.3         2.8         0.0         0.0        0.43         68.         0.0         0.0         0.0         0.0         0.0         0.0         0.0         0.0         1.8         0.0         6.9        0.80         0.0         0.0         0.0         0.0         0.0         0.0         0.0         0.0         0.0         0.0         0.0         0.0         0.0        0.11E+03
   284  PRO      0.57         25.         7.0        0.60        0.68         0.0         0.0         0.0         3.0         3.0         0.0         0.0        0.39         23.         36.         32.         0.0         0.0         0.0         0.0         0.0         0.0         2.0         0.0         1.1         0.0         0.0         0.0         0.0         0.0         0.0         0.0         0.0         0.0         0.0         0.0         0.0         0.0         0.0        0.13E+03
