# Supplementary material for: Computational Modeling of complete HOXB13 protein for predicting the functional effect of SNPs and the associated role in hereditary prostate cancer
Source: Sci Rep. 2017 Mar 8;7:43830. doi: 10.1038/srep43830 (PMC5363706; doi:10.1038/srep43830)
Supplement: Supplementary Dataset [file srep43830-s1.zip › SR Supplementary Data Files Complete/HOXB13 Modeller/HOXB13 Modeller/hoxb13.V99990021]

# Heavy relative violation of each residue is written to: hoxb13.V99990021
# The profile is NOT normalized by the number of restraints.
# The profiles are smoothed over a window of residues:    1
# The sum of all numbers in the file:   53364.0430
#COLUMNS S S  N N N N N N N N N N N N N N N N N N N N N N N N N N N N N N N N N N N N N N N N 
# RESID  RES            1           2           3           4           5           6           7           8           9          10          11          12          13          14          15          16          17          18          19          20          21          22          23          24          25          26          27          28          29          30          31          32          33          34          35          36          37          38          39     TOTAL

     1  MET      0.92         3.0         2.5        0.99         0.0         0.0         0.0         0.0         25.         23.         0.0         0.0        0.16E-03     49.        0.32E-01     30.         0.0         0.0         0.0         0.0         0.0         0.0         0.0         0.0         28.         0.0         0.0         0.0         0.0         0.0         0.0         0.0         0.0         0.0         0.0         0.0         0.0         0.0         0.0        0.16E+03
     2  GLU       2.1         8.0         9.3         1.7         0.0         0.0         0.0         0.0         0.0         0.0         0.0         0.0        0.31         45.        0.94         24.         0.0         0.0         0.0         0.0         0.0         0.0         0.0         0.0        0.17E+03     0.0         0.0         0.0         0.0         0.0         0.0         0.0         0.0         0.0         0.0         0.0         0.0         0.0         0.0        0.26E+03
     3  PRO       1.8         27.         5.4        0.68         0.0         0.0         0.0         0.0         0.0         0.0         0.0         0.0        0.41         23.         35.         33.         0.0         0.0         0.0         0.0         0.0         0.0         0.0         0.0         55.         0.0         0.0         0.0         0.0         0.0         0.0         0.0         0.0         0.0         0.0         0.0         0.0         0.0         0.0        0.18E+03
     4  GLY       1.5         4.0         1.1        0.74E-01     0.0         0.0         0.0         0.0         0.0         0.0         0.0         0.0        0.53         0.0         0.0         0.0         0.0         0.0         0.0         0.0         0.0         0.0         0.0         0.0        0.14E+03     0.0         0.0         0.0         0.0         0.0         0.0         0.0         0.0         0.0         0.0         0.0         0.0         0.0         0.0        0.15E+03
     5  ASN       1.6         3.9         8.4         1.1        0.65E-01     0.0         0.0         0.0         0.0         0.0         0.0         0.0        0.67         35.         11.         0.0         0.0         0.0         0.0         0.0         0.0         0.0         0.0         0.0        0.19E+03     0.0         0.0         0.0         0.0         0.0         0.0         0.0         0.0         0.0         0.0         0.0         0.0         0.0         0.0        0.26E+03
     6  TYR       1.5         9.3         13.         2.2        0.10         0.0         0.0         0.0         0.0         0.0         0.0         0.0        0.87         50.        0.58         0.0         0.0         0.0         0.0         0.0         0.0         0.0         0.0         0.0        0.22E+03     0.0         0.0         0.0         0.0         0.0         0.0         0.0         0.0         0.0         0.0         0.0         0.0         0.0         0.0        0.30E+03
     7  ALA       1.0         2.7         11.         1.1         0.0         0.0         0.0         0.0         0.0         0.0         0.0         0.0        0.90         0.0         0.0         0.0         0.0         0.0         0.0         0.0         0.0         0.0         0.0         0.0        0.27E+03     0.0         0.0         0.0         0.0         0.0         0.0         0.0         0.0         0.0         0.0         0.0         0.0         0.0         0.0        0.28E+03
     8  THR      0.88         3.3         11.         1.3        0.34E-01     0.0         0.0         0.0         0.0         0.0         0.0         0.0         1.2         70.         0.0         0.0         0.0         0.0         0.0         0.0         0.0         0.0         0.0         0.0        0.24E+03     0.0         0.0         0.0         0.0         0.0         0.0         0.0         0.0         0.0         0.0         0.0         0.0         0.0         0.0        0.32E+03
     9  LEU      0.77         6.7         9.3         4.7         0.0         0.0         0.0         0.0         0.0         0.0         0.0         0.0        0.93        0.95        0.98E-01     0.0         0.0         0.0         0.0         0.0         0.0         0.0         0.0         0.0        0.23E+03     0.0         0.0         0.0         0.0         0.0         0.0         0.0         0.0         0.0         0.0         0.0         0.0         0.0         0.0        0.25E+03
    10  ASP      0.99         4.2         8.1         1.3        0.10         0.0         0.0         0.0         0.0         0.0         0.0         0.0         1.1         37.         1.4         0.0         0.0         0.0         0.0         0.0         0.0         0.0         0.0         0.0        0.16E+03     0.0         0.0         0.0         0.0         0.0         0.0         0.0         0.0         0.0         0.0         0.0         0.0         0.0         0.0        0.21E+03
    11  GLY      0.56         3.7         2.0        0.31        0.10         0.0         0.0         0.0         0.0         0.0         0.0         0.0         1.4         0.0         0.0         0.0         0.0         0.0         0.0         0.0         0.0         0.0         0.0         0.0        0.10E+03     0.0         0.0         0.0         0.0         0.0         0.0         0.0         0.0         0.0         0.0         0.0         0.0         0.0         0.0        0.11E+03
    12  ALA      0.54         2.8         11.        0.87         0.0         0.0         0.0         0.0         0.0         0.0         0.0         0.0        0.97         0.0         0.0         0.0         0.0         0.0         0.0         0.0         0.0         0.0         0.0         0.0        0.24E+03     0.0         0.0         0.0         0.0         0.0         0.0         0.0         0.0         0.0         0.0         0.0         0.0         0.0         0.0        0.26E+03
    13  LYS      0.64         2.0         9.3         1.3         0.0         0.0         0.0         0.0         0.0         0.0         0.0         0.0         1.2         35.        0.26         21.        0.11E-01     0.0         0.0         0.0         0.0         0.0         0.0         0.0        0.18E+03     0.0         0.0         0.0         0.0         0.0         0.0         0.0         0.0         0.0         0.0         0.0         0.0         0.0         0.0        0.25E+03
    14  ASP      0.47         3.1         11.         1.1         0.0         0.0         0.0         0.0         0.0         0.0         0.0         0.0         2.1        0.24        0.53         0.0         0.0         0.0         0.0         0.0         0.0         0.0         0.0         0.0        0.13E+03     0.0         0.0         0.0         0.0         0.0         0.0         0.0         0.0         0.0         0.0         0.0         0.0         0.0         0.0        0.15E+03
    15  ILE       1.2         4.9         12.         4.7        0.59         0.0         0.0         0.0         0.0         0.0         0.0         0.0         1.7         45.         49.         0.0         0.0         0.0         0.0         0.0         0.0         0.0         0.0         0.0         47.         0.0         0.0         0.0         0.0         0.0         0.0         0.0         0.0         0.0         0.0         0.0         0.0         0.0         0.0        0.17E+03
    16  GLU      0.23         3.5         8.8         1.5         0.0         0.0         0.0         0.0         0.0         0.0         0.0         0.0         1.0         39.        0.25         24.         0.0         0.0         0.0         0.0         0.0         0.0         0.0         0.0        0.18E+03     0.0         0.0         0.0         0.0         0.0         0.0         0.0         0.0         0.0         0.0         0.0         0.0         0.0         0.0        0.26E+03
    17  GLY      0.17        0.87        0.59        0.26         0.0         0.0         0.0         0.0         0.0         0.0         0.0         0.0         1.3         0.0         0.0         0.0         0.0         0.0         0.0         0.0         0.0         0.0         0.0         0.0        0.12E+03     0.0         0.0         0.0         0.0         0.0         0.0         0.0         0.0         0.0         0.0         0.0         0.0         0.0         0.0        0.13E+03
    18  LEU      0.34         6.5         9.8         4.1         0.0         0.0         0.0         0.0         0.0         0.0         0.0         0.0        0.68        0.23         38.         0.0         0.0         0.0         0.0         0.0         0.0         0.0         0.0         0.0        0.18E+03     0.0         0.0         0.0         0.0         0.0         0.0         0.0         0.0         0.0         0.0         0.0         0.0         0.0         0.0        0.24E+03
    19  LEU       1.3         10.         8.4         5.4        0.46         0.0         0.0         0.0         0.0         0.0         0.0         0.0        0.72         40.         36.         0.0         0.0         0.0         0.0         0.0         0.0         0.0         0.0         0.0        0.21E+03     0.0         0.0         0.0         0.0         0.0         0.0         0.0         0.0         0.0         0.0         0.0         0.0         0.0         0.0        0.31E+03
    20  GLY      0.30         1.4        0.91E-02     1.3        0.39         0.0         0.0         0.0         0.0         0.0         0.0         0.0        0.96         0.0         0.0         0.0         0.0         0.0         0.0         0.0         0.0         0.0         0.0         0.0        0.16E+03     0.0         0.0         0.0         0.0         0.0         0.0         0.0         0.0         0.0         0.0         0.0         0.0         0.0         0.0        0.17E+03
    21  ALA      0.16         1.7         4.9         1.6         0.0         0.0         0.0         0.0         0.0         0.0         0.0         0.0        0.83         0.0         0.0         0.0         0.0         0.0         0.0         0.0         0.0         0.0         0.0         0.0        0.19E+03     0.0         0.0         0.0         0.0         0.0         0.0         0.0         0.0         0.0         0.0         0.0         0.0         0.0         0.0        0.20E+03
    22  GLY      0.18        0.92         0.0        0.22         0.0         0.0         0.0         0.0         0.0         0.0         0.0         0.0        0.44         0.0         0.0         0.0         0.0         0.0         0.0         0.0         0.0         0.0         0.0         0.0         81.         0.0         0.0         0.0         0.0         0.0         0.0         0.0         0.0         0.0         0.0         0.0         0.0         0.0         0.0         83.    
    23  GLY      0.16         1.5         0.0         0.0        0.73E-01     0.0         0.0         0.0         0.0         0.0         0.0         0.0         1.1         0.0         0.0         0.0         0.0         0.0         0.0         0.0         0.0         0.0         0.0         0.0         62.         0.0         0.0         0.0         0.0         0.0         0.0         0.0         0.0         0.0         0.0         0.0         0.0         0.0         0.0         65.    
    24  GLY      0.17         3.3        0.10         0.0         0.0         0.0         0.0         0.0         0.0         0.0         0.0         0.0         1.2         0.0         0.0         0.0         0.0         0.0         0.0         0.0         0.0         0.0         0.0         0.0         72.         0.0         0.0         0.0         0.0         0.0         0.0         0.0         0.0         0.0         0.0         0.0         0.0         0.0         0.0         76.    
    25  ARG      0.42         4.5         5.5         1.0        0.37E-02     0.0         0.0         0.0         0.0         0.0         0.0         0.0        0.59         35.        0.31E-01     36.        0.36         0.0         0.0         0.0         0.0         0.0         0.0         0.0        0.17E+03     0.0         0.0         0.0         0.0         0.0         0.0         0.0         0.0         0.0         0.0         0.0         0.0         0.0         0.0        0.25E+03
    26  ASN      0.53         1.5         6.9         1.8         0.0         0.0         0.0         0.0         0.0         0.0         0.0         0.0        0.93        0.76         1.5         0.0         0.0         0.0         0.0         0.0         0.0         0.0         0.0         0.0        0.19E+03     0.0         0.0         0.0         0.0         0.0         0.0         0.0         0.0         0.0         0.0         0.0         0.0         0.0         0.0        0.20E+03
    27  LEU      0.83         6.8         7.8         4.4         0.0         0.0         0.0         0.0         0.0         0.0         0.0         0.0        0.77        0.24        0.24E-02     0.0         0.0         0.0         0.0         0.0         0.0         0.0         0.0         0.0        0.18E+03     0.0         0.0         0.0         0.0         0.0         0.0         0.0         0.0         0.0         0.0         0.0         0.0         0.0         0.0        0.20E+03
    28  VAL      0.83         2.3         9.4         1.2        0.30E-01     0.0         0.0         0.0         0.0         0.0         0.0         0.0        0.26        0.53         0.0         0.0         0.0         0.0         0.0         0.0         0.0         0.0         0.0         0.0         63.         0.0         0.0         0.0         0.0         0.0         0.0         0.0         0.0         0.0         0.0         0.0         0.0         0.0         0.0         77.    
    29  ALA      0.91         2.2         10.         1.2        0.30E-01     0.0         0.0         0.0         0.0         0.0         0.0         0.0        0.18         0.0         0.0         0.0         0.0         0.0         0.0         0.0         0.0         0.0         0.0         0.0        0.23E+03     0.0         0.0         0.0         0.0         0.0         0.0         0.0         0.0         0.0         0.0         0.0         0.0         0.0         0.0        0.24E+03
    30  HIS       1.9         5.8         9.8         1.1         0.0         0.0         0.0         0.0         0.0         0.0         0.0         0.0        0.47         41.        0.17         0.0         0.0         0.0         0.0         0.0         0.0         0.0         0.0         0.0        0.21E+03     0.0         0.0         0.0         0.0         0.0         0.0         0.0         0.0         0.0         0.0         0.0         0.0         0.0         0.0        0.27E+03
    31  SER       1.1         5.0         11.         1.4         0.0         0.0         0.0         0.0         0.0         0.0         0.0         0.0        0.78         42.         0.0         0.0         0.0         0.0         0.0         0.0         0.0         0.0         0.0         0.0         97.         0.0         0.0         0.0         0.0         0.0         0.0         0.0         0.0         0.0         0.0         0.0         0.0         0.0         0.0        0.16E+03
    32  PRO       1.5         26.         6.6        0.77         0.0         0.0         0.0         0.0         0.0         0.0         0.0         0.0         1.3         23.         35.         33.         0.0         0.0         0.0         0.0         0.0         0.0         0.0         0.0         48.         0.0         0.0         0.0         0.0         0.0         0.0         0.0         0.0         0.0         0.0         0.0         0.0         0.0         0.0        0.18E+03
    33  LEU       1.7         8.3         9.4         4.3         0.0         0.0         0.0         0.0         0.0         0.0         0.0         0.0         1.1        0.54E-01     37.         0.0         0.0         0.0         0.0         0.0         0.0         0.0         0.0         0.0        0.20E+03     0.0         0.0         0.0         0.0         0.0         0.0         0.0         0.0         0.0         0.0         0.0         0.0         0.0         0.0        0.26E+03
    34  THR       1.8         5.0         8.9         1.5         0.0         0.0         0.0         0.0         0.0         0.0         0.0         0.0         1.1         70.         0.0         0.0         0.0         0.0         0.0         0.0         0.0         0.0         0.0         0.0        0.19E+03     0.0         0.0         0.0         0.0         0.0         0.0         0.0         0.0         0.0         0.0         0.0         0.0         0.0         0.0        0.28E+03
    35  SER       1.2         6.4         12.         2.0        0.60         0.0         0.0         0.0         15.         35.         0.0         0.0         4.2        0.33         0.0         0.0         0.0         0.0         0.0         0.0         0.0         0.0         5.7         0.0         54.         0.0         0.0         0.0         0.0         0.0         0.0         0.0         0.0         0.0         0.0         0.0         0.0         0.0         0.0        0.14E+03
    36  HIS       1.9         15.         20.         2.3         1.0         0.0         0.0         0.0         18.         24.         0.0         0.0         8.5         2.7         14.         0.0         0.0         0.0         0.0         0.0         0.0         0.0         5.7         0.0        0.16E+03     0.0         0.0         0.0         0.0         0.0         0.0         0.0         0.0         0.0         0.0         0.0         0.0         0.0         0.0        0.27E+03
    37  PRO       1.2         33.         6.0         1.1        0.23         0.0         0.0         0.0         0.0         0.0         0.0         0.0         6.0        0.26        0.97         4.6         0.0         0.0         0.0         0.0         0.0         0.0         0.0         0.0         68.         0.0         0.0         0.0         0.0         0.0         0.0         0.0         0.0         0.0         0.0         0.0         0.0         0.0         0.0        0.12E+03
    38  ALA      0.60         8.1         9.0         1.6         0.0         0.0         0.0         0.0         0.0         0.0         0.0         0.0         1.2         0.0         0.0         0.0         0.0         0.0         0.0         0.0         0.0         0.0         0.0         0.0        0.22E+03     0.0         0.0         0.0         0.0         0.0         0.0         0.0         0.0         0.0         0.0         0.0         0.0         0.0         0.0        0.24E+03
    39  ALA       1.1         16.         14.         2.4        0.84         0.0         0.0         0.0         0.0         0.0         0.0         0.0         1.6         0.0         0.0         0.0         0.0         0.0         0.0         0.0         0.0         0.0         0.0         0.0        0.27E+03     0.0         0.0         0.0         0.0         0.0         0.0         0.0         0.0         0.0         0.0         0.0         0.0         0.0         0.0        0.31E+03
    40  PRO       1.4         29.         11.         3.1        0.84         0.0         0.0         0.0         0.0         0.0         0.0         0.0         1.8        0.83        0.87         6.1         0.0         0.0         0.0         0.0         0.0         0.0         0.0         0.0         86.         0.0         0.0         0.0         0.0         0.0         0.0         0.0         0.0         0.0         0.0         0.0         0.0         0.0         0.0        0.14E+03
    41  THR      0.16         2.9         13.         1.2        0.11         0.0         0.0         0.0         0.0         0.0         0.0         0.0         1.0         65.         0.0         0.0         0.0         0.0         0.0         0.0         0.0         0.0         0.0         0.0        0.21E+03     0.0         0.0         0.0         0.0         0.0         0.0         0.0         0.0         0.0         0.0         0.0         0.0         0.0         0.0        0.29E+03
    42  LEU      0.85         8.2         7.7         4.9        0.25         0.0         0.0         0.0         0.0         0.0         0.0         0.0         2.1        0.46         39.         0.0         0.0         0.0         0.0         0.0         0.0         0.0         0.0         0.0        0.21E+03     0.0         0.0         0.0         0.0         0.0         0.0         0.0         0.0         0.0         0.0         0.0         0.0         0.0         0.0        0.27E+03
    43  MET       1.3         7.9         5.3        0.77        0.78         0.0         0.0         0.0         18.         34.         0.0         0.0         3.6         41.        0.76         1.1         0.0         0.0         0.0         0.0         0.0         0.0         0.0         0.0        0.10E+03     3.5         0.0         0.0         0.0         0.0         0.0         0.0         0.0         0.0         0.0         0.0         0.0         0.0         0.0        0.22E+03
    44  PRO       1.4         28.         5.1         1.1        0.80         0.0         0.0         0.0         0.0         0.0         0.0         0.0         3.7         9.2         5.3        0.23         0.0         0.0         0.0         0.0         0.0         0.0         0.0         0.0         50.         0.0         0.0         0.0         0.0         0.0         0.0         0.0         0.0         0.0         0.0         0.0         0.0         0.0         0.0        0.11E+03
    45  ALA      0.61         5.6         8.2         1.6        0.14         0.0         0.0         0.0         0.0         0.0         0.0         0.0         2.4         0.0         0.0         0.0         0.0         0.0         0.0         0.0         0.0         0.0         0.0         0.0        0.18E+03     0.0         0.0         0.0         0.0         0.0         0.0         0.0         0.0         0.0         0.0         0.0         0.0         0.0         0.0        0.20E+03
    46  VAL       1.0         8.4         6.2         1.5        0.64         0.0         0.0         0.0         0.0         0.0         0.0         0.0        0.86         1.8         0.0         0.0         0.0         0.0         0.0         0.0         0.0         0.0         0.0         0.0         78.         0.0         0.0         0.0         0.0         0.0         0.0         0.0         0.0         0.0         0.0         0.0         0.0         0.0         0.0         98.    
    47  ASN      0.73         3.6         5.9         1.5        0.55         0.0         0.0         0.0         0.0         0.0         0.0         0.0         1.8         34.         3.1         0.0         0.0         0.0         0.0         0.0         0.0         0.0         0.0         0.0        0.16E+03     0.0         0.0         0.0         0.0         0.0         0.0         0.0         0.0         0.0         0.0         0.0         0.0         0.0         0.0        0.21E+03
    48  TYR      0.55         9.7         13.         1.5        0.11         0.0         0.0         0.0         0.0         0.0         0.0         0.0         3.1         52.        0.18         0.0         0.0         0.0         0.0         0.0         0.0         0.0         0.0         0.0        0.22E+03     0.0         0.0         0.0         0.0         0.0         0.0         0.0         0.0         0.0         0.0         0.0         0.0         0.0         0.0        0.30E+03
    49  ALA      0.24         4.8         14.         2.3        0.26         0.0         0.0         0.0         0.0         0.0         0.0         0.0         3.4         0.0         0.0         0.0         0.0         0.0         0.0         0.0         0.0         0.0         0.0         0.0        0.28E+03     0.0         0.0         0.0         0.0         0.0         0.0         0.0         0.0         0.0         0.0         0.0         0.0         0.0         0.0        0.30E+03
    50  PRO       1.3         26.         10.         1.6        0.65         0.0         0.0         0.0         0.0         0.0         0.0         0.0         3.7         5.5         3.2         1.4         0.0         0.0         0.0         0.0         0.0         0.0         0.0         0.0         67.         0.0         0.0         0.0         0.0         0.0         0.0         0.0         0.0         0.0         0.0         0.0         0.0         0.0         0.0        0.12E+03
    51  LEU       2.0         14.         13.         8.9        0.79         0.0         0.0         0.0         20.         34.         0.0         0.0         2.2         51.         45.         0.0         0.0         0.0         0.0         0.0         0.0         0.0         0.0         0.0         85.         6.9         0.0         0.0         0.0         0.0         0.0         0.0         0.0         0.0         0.0         0.0         0.0         0.0         0.0        0.28E+03
    52  ASP      0.83         3.7         3.9         1.4        0.15         0.0         0.0         0.0         0.0         0.0         0.0         0.0         1.2        0.88        0.60         0.0         0.0         0.0         0.0         0.0         0.0         0.0         0.0         0.0         23.         0.0         0.0         0.0         0.0         0.0         0.0         0.0         0.0         0.0         0.0         0.0         0.0         0.0         0.0         36.    
    53  LEU       1.4         16.         6.0         5.4        0.48         0.0         0.0         0.0         0.0         0.0         0.0         0.0         2.3         46.         36.         0.0         0.0         0.0         0.0         0.0         0.0         0.0         0.0         0.0         22.         0.0         0.0         0.0         0.0         0.0         0.0         0.0         0.0         0.0         0.0         0.0         0.0         0.0         0.0        0.14E+03
    54  PRO      0.90         30.         5.9         2.3        0.60         0.0         0.0         0.0         0.0         0.0         0.0         0.0         3.2         25.         35.         30.         0.0         0.0         0.0         0.0         0.0         0.0         0.0         0.0         87.         0.0         0.0         0.0         0.0         0.0         0.0         0.0         0.0         0.0         0.0         0.0         0.0         0.0         0.0        0.22E+03
    55  GLY      0.73         4.5        0.91E-01    0.74        0.30         0.0         0.0         0.0         0.0         0.0         0.0         0.0         4.4         0.0         0.0         0.0         0.0         0.0         0.0         0.0         0.0         0.0         0.0         0.0         71.         0.0         0.0         0.0         0.0         0.0         0.0         0.0         0.0         0.0         0.0         0.0         0.0         0.0         0.0         81.    
    56  SER      0.55         9.1         2.9         2.0        0.56         0.0         0.0         0.0         0.0         0.0         0.0         0.0         3.7         42.         0.0         0.0         0.0         0.0         0.0         0.0         0.0         0.0         0.0         0.0        0.11E+03     0.0         0.0         0.0         0.0         0.0         0.0         0.0         0.0         0.0         0.0         0.0         0.0         0.0         0.0        0.17E+03
    57  ALA      0.42         7.1         9.5         1.3        0.67         0.0         0.0         0.0         0.0         0.0         0.0         0.0         2.0         0.0         0.0         0.0         0.0         0.0         0.0         0.0         0.0         0.0         0.0         0.0        0.20E+03     0.0         0.0         0.0         0.0         0.0         0.0         0.0         0.0         0.0         0.0         0.0         0.0         0.0         0.0        0.22E+03
    58  GLU       2.1         13.         18.         4.6         1.0         0.0         0.0         0.0         19.         35.         0.0         0.0         3.9         32.         28.         2.4         0.0         0.0         0.0         0.0         0.0         0.0         0.0         0.0        0.18E+03     3.4         0.0         0.0         0.0         0.0         0.0         0.0         0.0         0.0         0.0         0.0         0.0         0.0         0.0        0.34E+03
    59  PRO      0.91         34.         7.2         3.4        0.26         0.0         0.0         0.0         0.0         0.0         0.0         0.0         4.5         1.4        0.62         6.4         0.0         0.0         0.0         0.0         0.0         0.0         0.0         0.0         46.         0.0         0.0         0.0         0.0         0.0         0.0         0.0         0.0         0.0         0.0         0.0         0.0         0.0         0.0        0.10E+03
    60  PRO       1.3         29.         8.0         1.5        0.39E-01     0.0         0.0         0.0         0.0         0.0         0.0         0.0         2.4         6.9         3.9        0.87         0.0         0.0         0.0         0.0         0.0         0.0         0.0         0.0        0.11E+03     0.0         0.0         0.0         0.0         0.0         0.0         0.0         0.0         0.0         0.0         0.0         0.0         0.0         0.0        0.16E+03
    61  LYS      0.60         5.3         11.         1.0         0.0         0.0         0.0         0.0         0.0         0.0         0.0         0.0         2.0         41.        0.49         1.3        0.95E-02     0.0         0.0         0.0         0.0         0.0         0.0         0.0        0.21E+03     0.0         0.0         0.0         0.0         0.0         0.0         0.0         0.0         0.0         0.0         0.0         0.0         0.0         0.0        0.27E+03
    62  GLN      0.61         3.6         11.         1.1        0.14         0.0         0.0         0.0         0.0         0.0         0.0         0.0         1.4        0.65         39.         10.         0.0         0.0         0.0         0.0         0.0         0.0         0.0         0.0        0.18E+03     0.0         0.0         0.0         0.0         0.0         0.0         0.0         0.0         0.0         0.0         0.0         0.0         0.0         0.0        0.25E+03
    63  CYS      0.47         2.5         10.         1.1         0.0         0.0         0.0         0.0         0.0         0.0         0.0         0.0        0.91         38.         0.0         0.0         0.0         0.0         0.0         0.0         0.0         0.0         0.0         0.0         55.         0.0         0.0         0.0         0.0         0.0         0.0         0.0         0.0         0.0         0.0         0.0         0.0         0.0         0.0        0.11E+03
    64  HIS       1.2         7.3         9.4         2.3        0.63E-01     0.0         0.0         0.0         0.0         0.0         0.0         0.0        0.88         35.         30.         0.0         0.0         0.0         0.0         0.0         0.0         0.0         0.0         0.0        0.16E+03     0.0         0.0         0.0         0.0         0.0         0.0         0.0         0.0         0.0         0.0         0.0         0.0         0.0         0.0        0.25E+03
    65  PRO      0.51         26.         8.2        0.74        0.63E-01     0.0         0.0         0.0         0.0         0.0         0.0         0.0        0.80         24.         35.         32.         0.0         0.0         0.0         0.0         0.0         0.0         0.0         0.0         39.         0.0         0.0         0.0         0.0         0.0         0.0         0.0         0.0         0.0         0.0         0.0         0.0         0.0         0.0        0.17E+03
    66  CYS      0.23         7.0         15.         2.5         0.0         0.0         0.0         0.0         0.0         0.0         0.0         0.0         1.6        0.42         0.0         0.0         0.0         0.0         0.0         0.0         0.0         0.0         0.0         0.0         36.         0.0         0.0         0.0         0.0         0.0         0.0         0.0         0.0         0.0         0.0         0.0         0.0         0.0         0.0         63.    
    67  PRO      0.74         26.         6.0        0.87         0.0         0.0         0.0         0.0         0.0         0.0         0.0         0.0         1.1         6.4         3.6         1.0         0.0         0.0         0.0         0.0         0.0         0.0         0.0         0.0         25.         0.0         0.0         0.0         0.0         0.0         0.0         0.0         0.0         0.0         0.0         0.0         0.0         0.0         0.0         71.    
    68  GLY      0.31E-01     1.2        0.64        0.17         0.0         0.0         0.0         0.0         0.0         0.0         0.0         0.0        0.59         0.0         0.0         0.0         0.0         0.0         0.0         0.0         0.0         0.0         0.0         0.0         75.         0.0         0.0         0.0         0.0         0.0         0.0         0.0         0.0         0.0         0.0         0.0         0.0         0.0         0.0         78.    
    69  VAL      0.60E-01     5.0         8.1         1.6         0.0         0.0         0.0         0.0         0.0         0.0         0.0         0.0        0.68        0.36         0.0         0.0         0.0         0.0         0.0         0.0         0.0         0.0         0.0         0.0         17.         0.0         0.0         0.0         0.0         0.0         0.0         0.0         0.0         0.0         0.0         0.0         0.0         0.0         0.0         33.    
    70  PRO      0.94         27.         8.4         1.6        0.28E-01     0.0         0.0         0.0         0.0         0.0         0.0         0.0        0.77         7.4         4.2        0.65         0.0         0.0         0.0         0.0         0.0         0.0         0.0         0.0         39.         0.0         0.0         0.0         0.0         0.0         0.0         0.0         0.0         0.0         0.0         0.0         0.0         0.0         0.0         90.    
    71  GLN      0.28         4.2         10.         1.4         0.0         0.0         0.0         0.0         0.0         0.0         0.0         0.0        0.68         39.         1.1         9.9         0.0         0.0         0.0         0.0         0.0         0.0         0.0         0.0        0.21E+03     0.0         0.0         0.0         0.0         0.0         0.0         0.0         0.0         0.0         0.0         0.0         0.0         0.0         0.0        0.28E+03
    72  GLY      0.23         2.5         1.5        0.25         0.0         0.0         0.0         0.0         0.0         0.0         0.0         0.0        0.55         0.0         0.0         0.0         0.0         0.0         0.0         0.0         0.0         0.0         0.0         0.0        0.14E+03     0.0         0.0         0.0         0.0         0.0         0.0         0.0         0.0         0.0         0.0         0.0         0.0         0.0         0.0        0.15E+03
    73  THR      0.68         4.3         9.1        0.92        0.16         0.0         0.0         0.0         0.0         0.0         0.0         0.0        0.98        0.82         0.0         0.0         0.0         0.0         0.0         0.0         0.0         0.0         0.0         0.0        0.19E+03     0.0         0.0         0.0         0.0         0.0         0.0         0.0         0.0         0.0         0.0         0.0         0.0         0.0         0.0        0.21E+03
    74  SER      0.46         5.6         8.1         1.1        0.40         0.0         0.0         0.0         0.0         0.0         0.0         0.0         1.7         42.         0.0         0.0         0.0         0.0         0.0         0.0         0.0         0.0         0.0         0.0        0.11E+03     0.0         0.0         0.0         0.0         0.0         0.0         0.0         0.0         0.0         0.0         0.0         0.0         0.0         0.0        0.17E+03
    75  PRO       1.1         29.         10.         2.2        0.38         0.0         0.0         0.0         0.0         0.0         0.0         0.0         1.6        0.64        0.80         5.7         0.0         0.0         0.0         0.0         0.0         0.0         0.0         0.0        0.13E+03     0.0         0.0         0.0         0.0         0.0         0.0         0.0         0.0         0.0         0.0         0.0         0.0         0.0         0.0        0.18E+03
    76  ALA      0.51         5.9         14.         1.0        0.14         0.0         0.0         0.0         0.0         0.0         0.0         0.0         2.1         0.0         0.0         0.0         0.0         0.0         0.0         0.0         0.0         0.0         0.0         0.0        0.26E+03     0.0         0.0         0.0         0.0         0.0         0.0         0.0         0.0         0.0         0.0         0.0         0.0         0.0         0.0        0.28E+03
    77  PRO      0.41         24.         5.9         1.0         0.0         0.0         0.0         0.0         0.0         0.0         0.0         0.0         1.9         24.         35.         32.         0.0         0.0         0.0         0.0         0.0         0.0         0.0         0.0         49.         0.0         0.0         0.0         0.0         0.0         0.0         0.0         0.0         0.0         0.0         0.0         0.0         0.0         0.0        0.17E+03
    78  VAL      0.32         5.0         10.         1.4         0.0         0.0         0.0         0.0         0.0         0.0         0.0         0.0        0.95        0.11         0.0         0.0         0.0         0.0         0.0         0.0         0.0         0.0         0.0         0.0         7.5         0.0         0.0         0.0         0.0         0.0         0.0         0.0         0.0         0.0         0.0         0.0         0.0         0.0         0.0         25.    
    79  PRO      0.39         24.         7.2        0.81         0.0         0.0         0.0         0.0         0.0         0.0         0.0         0.0         1.6         24.         35.         32.         0.0         0.0         0.0         0.0         0.0         0.0         0.0         0.0         40.         0.0         0.0         0.0         0.0         0.0         0.0         0.0         0.0         0.0         0.0         0.0         0.0         0.0         0.0        0.17E+03
    80  TYR      0.69         7.7         11.         1.2        0.17E-02     0.0         0.0         0.0         0.0         0.0         0.0         0.0         1.7         49.        0.51         0.0         0.0         0.0         0.0         0.0         0.0         0.0         0.0         0.0        0.21E+03     0.0         0.0         0.0         0.0         0.0         0.0         0.0         0.0         0.0         0.0         0.0         0.0         0.0         0.0        0.28E+03
    81  GLY      0.47         2.3         1.2        0.21        0.17E-02     0.0         0.0         0.0         0.0         0.0         0.0         0.0         1.2         0.0         0.0         0.0         0.0         0.0         0.0         0.0         0.0         0.0         0.0         0.0        0.14E+03     0.0         0.0         0.0         0.0         0.0         0.0         0.0         0.0         0.0         0.0         0.0         0.0         0.0         0.0        0.15E+03
    82  TYR      0.68         6.0         13.         1.6         0.0         0.0         0.0         0.0         0.0         0.0         0.0         0.0        0.99         49.        0.43         0.0         0.0         0.0         0.0         0.0         0.0         0.0         0.0         0.0        0.24E+03     0.0         0.0         0.0         0.0         0.0         0.0         0.0         0.0         0.0         0.0         0.0         0.0         0.0         0.0        0.31E+03
    83  PHE      0.89         5.7         11.         1.4        0.37E-01     0.0         0.0         0.0         0.0         0.0         0.0         0.0        0.89         45.        0.38         0.0         0.0         0.0         0.0         0.0         0.0         0.0         0.0         0.0        0.22E+03     0.0         0.0         0.0         0.0         0.0         0.0         0.0         0.0         0.0         0.0         0.0         0.0         0.0         0.0        0.29E+03
    84  GLY      0.56         1.4         0.0        0.26        0.37E-01     0.0         0.0         0.0         0.0         0.0         0.0         0.0        0.83         0.0         0.0         0.0         0.0         0.0         0.0         0.0         0.0         0.0         0.0         0.0        0.12E+03     0.0         0.0         0.0         0.0         0.0         0.0         0.0         0.0         0.0         0.0         0.0         0.0         0.0         0.0        0.12E+03
    85  GLY      0.54         1.0         0.0        0.17E-01     0.0         0.0         0.0         0.0         0.0         0.0         0.0         0.0        0.78         0.0         0.0         0.0         0.0         0.0         0.0         0.0         0.0         0.0         0.0         0.0         97.         0.0         0.0         0.0         0.0         0.0         0.0         0.0         0.0         0.0         0.0         0.0         0.0         0.0         0.0         99.    
    86  GLY      0.59        0.82         1.2        0.30E-01     0.0         0.0         0.0         0.0         0.0         0.0         0.0         0.0        0.52         0.0         0.0         0.0         0.0         0.0         0.0         0.0         0.0         0.0         0.0         0.0        0.12E+03     0.0         0.0         0.0         0.0         0.0         0.0         0.0         0.0         0.0         0.0         0.0         0.0         0.0         0.0        0.12E+03
    87  TYR      0.88         5.8         12.         1.3         0.0         0.0         0.0         0.0         0.0         0.0         0.0         0.0        0.74         49.        0.36         0.0         0.0         0.0         0.0         0.0         0.0         0.0         0.0         0.0        0.24E+03     0.0         0.0         0.0         0.0         0.0         0.0         0.0         0.0         0.0         0.0         0.0         0.0         0.0         0.0        0.31E+03
    88  TYR      0.96         6.1         13.         1.5         0.0         0.0         0.0         0.0         0.0         0.0         0.0         0.0         1.0         49.        0.38         0.0         0.0         0.0         0.0         0.0         0.0         0.0         0.0         0.0        0.25E+03     0.0         0.0         0.0         0.0         0.0         0.0         0.0         0.0         0.0         0.0         0.0         0.0         0.0         0.0        0.32E+03
    89  SER      0.75         2.1         11.         1.1         0.0         0.0         0.0         0.0         0.0         0.0         0.0         0.0         1.0         37.         0.0         0.0         0.0         0.0         0.0         0.0         0.0         0.0         0.0         0.0        0.15E+03     0.0         0.0         0.0         0.0         0.0         0.0         0.0         0.0         0.0         0.0         0.0         0.0         0.0         0.0        0.20E+03
    90  CYS      0.76         1.7         11.         1.1         0.0         0.0         0.0         0.0         0.0         0.0         0.0         0.0         1.0         38.         0.0         0.0         0.0         0.0         0.0         0.0         0.0         0.0         0.0         0.0         54.         0.0         0.0         0.0         0.0         0.0         0.0         0.0         0.0         0.0         0.0         0.0         0.0         0.0         0.0        0.11E+03
    91  ARG      0.77         2.3         11.         1.0         0.0         0.0         0.0         0.0         0.0         0.0         0.0         0.0         1.2         35.         30.         33.         26.         0.0         0.0         0.0         0.0         0.0         0.0         0.0        0.19E+03     0.0         0.0         0.0         0.0         0.0         0.0         0.0         0.0         0.0         0.0         0.0         0.0         0.0         0.0        0.33E+03
    92  VAL      0.65         2.3         12.         1.6         0.0         0.0         0.0         0.0         0.0         0.0         0.0         0.0         1.5         54.         0.0         0.0         0.0         0.0         0.0         0.0         0.0         0.0         0.0         0.0         54.         0.0         0.0         0.0         0.0         0.0         0.0         0.0         0.0         0.0         0.0         0.0         0.0         0.0         0.0        0.13E+03
    93  SER      0.62         2.3         12.         1.1         0.0         0.0         0.0         0.0         0.0         0.0         0.0         0.0         1.4         38.         0.0         0.0         0.0         0.0         0.0         0.0         0.0         0.0         0.0         0.0        0.15E+03     0.0         0.0         0.0         0.0         0.0         0.0         0.0         0.0         0.0         0.0         0.0         0.0         0.0         0.0        0.21E+03
    94  ARG      0.67         2.2         12.         1.0         0.0         0.0         0.0         0.0         0.0         0.0         0.0         0.0         1.4         35.         26.        0.43E-01     43.         0.0         0.0         0.0         0.0         0.0         0.0         0.0        0.23E+03     0.0         0.0         0.0         0.0         0.0         0.0         0.0         0.0         0.0         0.0         0.0         0.0         0.0         0.0        0.35E+03
    95  SER      0.61         2.4         12.         1.1         0.0         0.0         0.0         0.0         0.0         0.0         0.0         0.0         1.4        0.16         0.0         0.0         0.0         0.0         0.0         0.0         0.0         0.0         0.0         0.0        0.17E+03     0.0         0.0         0.0         0.0         0.0         0.0         0.0         0.0         0.0         0.0         0.0         0.0         0.0         0.0        0.19E+03
    96  SER      0.60         1.7         11.         1.1         0.0         0.0         0.0         0.0         0.0         0.0         0.0         0.0         1.2         37.         0.0         0.0         0.0         0.0         0.0         0.0         0.0         0.0         0.0         0.0        0.16E+03     0.0         0.0         0.0         0.0         0.0         0.0         0.0         0.0         0.0         0.0         0.0         0.0         0.0         0.0        0.22E+03
    97  LEU       1.7         11.         11.         4.7        0.67         0.0         0.0         0.0         0.0         0.0         0.0         0.0         1.3         42.        0.24E-01     0.0         0.0         0.0         0.0         0.0         0.0         0.0         0.0         0.0        0.18E+03     0.0         0.0         0.0         0.0         0.0         0.0         0.0         0.0         0.0         0.0         0.0         0.0         0.0         0.0        0.25E+03
    98  LYS      0.52         5.3         11.        0.74        0.10         0.0         0.0         0.0         0.0         0.0         0.0         0.0         1.4        0.13        0.47         21.        0.15E-01     0.0         0.0         0.0         0.0         0.0         0.0         0.0        0.16E+03     0.0         0.0         0.0         0.0         0.0         0.0         0.0         0.0         0.0         0.0         0.0         0.0         0.0         0.0        0.20E+03
    99  PRO      0.96         29.         9.1         2.7        0.22         0.0         0.0         0.0         0.0         0.0         0.0         0.0         1.1        0.86        0.77         6.0         0.0         0.0         0.0         0.0         0.0         0.0         0.0         0.0        0.11E+03     0.0         0.0         0.0         0.0         0.0         0.0         0.0         0.0         0.0         0.0         0.0         0.0         0.0         0.0        0.16E+03
   100  CYS      0.73         4.2         16.         2.4        0.16         0.0         0.0         0.0         0.0         0.0         0.0         0.0         1.0         38.         0.0         0.0         0.0         0.0         0.0         0.0         0.0         0.0         0.0         0.0         85.         0.0         0.0         0.0         0.0         0.0         0.0         0.0         0.0         0.0         0.0         0.0         0.0         0.0         0.0        0.15E+03
   101  ALA      0.39         1.7         11.         1.2         0.0         0.0         0.0         0.0         0.0         0.0         0.0         0.0         1.1         0.0         0.0         0.0         0.0         0.0         0.0         0.0         0.0         0.0         0.0         0.0        0.25E+03     0.0         0.0         0.0         0.0         0.0         0.0         0.0         0.0         0.0         0.0         0.0         0.0         0.0         0.0        0.26E+03
   102  GLN      0.37         1.7         11.         1.2         0.0         0.0         0.0         0.0         0.0         0.0         0.0         0.0         1.1         45.        0.33        0.55E-01     0.0         0.0         0.0         0.0         0.0         0.0         0.0         0.0        0.26E+03     0.0         0.0         0.0         0.0         0.0         0.0         0.0         0.0         0.0         0.0         0.0         0.0         0.0         0.0        0.32E+03
   103  ALA      0.37         1.5         11.         1.1         0.0         0.0         0.0         0.0         0.0         0.0         0.0         0.0        0.94         0.0         0.0         0.0         0.0         0.0         0.0         0.0         0.0         0.0         0.0         0.0        0.27E+03     0.0         0.0         0.0         0.0         0.0         0.0         0.0         0.0         0.0         0.0         0.0         0.0         0.0         0.0        0.29E+03
   104  ALA      0.35         1.5         10.         1.0         0.0         0.0         0.0         0.0         0.0         0.0         0.0         0.0        0.83         0.0         0.0         0.0         0.0         0.0         0.0         0.0         0.0         0.0         0.0         0.0        0.26E+03     0.0         0.0         0.0         0.0         0.0         0.0         0.0         0.0         0.0         0.0         0.0         0.0         0.0         0.0        0.28E+03
   105  THR      0.34         2.2         10.         1.7        0.24E-01     0.0         0.0         0.0         0.0         0.0         0.0         0.0        0.74         65.         0.0         0.0         0.0         0.0         0.0         0.0         0.0         0.0         0.0         0.0        0.18E+03     0.0         0.0         0.0         0.0         0.0         0.0         0.0         0.0         0.0         0.0         0.0         0.0         0.0         0.0        0.26E+03
   106  LEU       1.6         14.         9.9         4.4        0.48         0.0         0.0         0.0         0.0         0.0         0.0         0.0        0.69         42.        0.16E-02     0.0         0.0         0.0         0.0         0.0         0.0         0.0         0.0         0.0        0.19E+03     0.0         0.0         0.0         0.0         0.0         0.0         0.0         0.0         0.0         0.0         0.0         0.0         0.0         0.0        0.26E+03
   107  ALA      0.36         2.5         8.7        0.74        0.22         0.0         0.0         0.0         0.0         0.0         0.0         0.0         1.1         0.0         0.0         0.0         0.0         0.0         0.0         0.0         0.0         0.0         0.0         0.0        0.18E+03     0.0         0.0         0.0         0.0         0.0         0.0         0.0         0.0         0.0         0.0         0.0         0.0         0.0         0.0        0.19E+03
   108  ALA      0.32         4.4         5.3        0.72         0.0         0.0         0.0         0.0         0.0         0.0         0.0         0.0         2.0         0.0         0.0         0.0         0.0         0.0         0.0         0.0         0.0         0.0         0.0         0.0         55.         0.0         0.0         0.0         0.0         0.0         0.0         0.0         0.0         0.0         0.0         0.0         0.0         0.0         0.0         68.    
   109  TYR      0.90         13.         13.         4.4        0.12         0.0         0.0         0.0         0.0         0.0         0.0         0.0         2.6         49.         3.1         0.0         0.0         0.0         0.0         0.0         0.0         0.0         0.0         0.0        0.15E+03     0.0         0.0         0.0         0.0         0.0         0.0         0.0         0.0         0.0         0.0         0.0         0.0         0.0         0.0        0.24E+03
   110  PRO      0.88         26.         6.6        0.43        0.12         0.0         0.0         0.0         0.0         0.0         0.0         0.0         1.4         6.2         3.6         1.1         0.0         0.0         0.0         0.0         0.0         0.0         0.0         0.0         62.         0.0         0.0         0.0         0.0         0.0         0.0         0.0         0.0         0.0         0.0         0.0         0.0         0.0         0.0        0.11E+03
   111  ALA      0.26         2.9         9.0         1.1         0.0         0.0         0.0         0.0         0.0         0.0         0.0         0.0        0.60         0.0         0.0         0.0         0.0         0.0         0.0         0.0         0.0         0.0         0.0         0.0        0.20E+03     0.0         0.0         0.0         0.0         0.0         0.0         0.0         0.0         0.0         0.0         0.0         0.0         0.0         0.0        0.21E+03
   112  GLU      0.29         2.5         9.3        0.94         0.0         0.0         0.0         0.0         0.0         0.0         0.0         0.0        0.62        0.21E-01     33.         24.         0.0         0.0         0.0         0.0         0.0         0.0         0.0         0.0        0.22E+03     0.0         0.0         0.0         0.0         0.0         0.0         0.0         0.0         0.0         0.0         0.0         0.0         0.0         0.0        0.29E+03
   113  THR      0.24         5.4         9.9         1.9         0.0         0.0         0.0         0.0         0.0         0.0         0.0         0.0         1.1         70.         0.0         0.0         0.0         0.0         0.0         0.0         0.0         0.0         0.0         0.0        0.15E+03     0.0         0.0         0.0         0.0         0.0         0.0         0.0         0.0         0.0         0.0         0.0         0.0         0.0         0.0        0.24E+03
   114  PRO      0.87         26.         7.0         1.0         0.0         0.0         0.0         0.0         0.0         0.0         0.0         0.0         1.4         6.5         3.7        0.97         0.0         0.0         0.0         0.0         0.0         0.0         0.0         0.0         57.         0.0         0.0         0.0         0.0         0.0         0.0         0.0         0.0         0.0         0.0         0.0         0.0         0.0         0.0        0.10E+03
   115  THR      0.25         2.5         11.         1.4         0.0         0.0         0.0         0.0         0.0         0.0         0.0         0.0        0.86         65.         0.0         0.0         0.0         0.0         0.0         0.0         0.0         0.0         0.0         0.0        0.20E+03     0.0         0.0         0.0         0.0         0.0         0.0         0.0         0.0         0.0         0.0         0.0         0.0         0.0         0.0        0.29E+03
   116  ALA      0.27         1.3         10.         1.0         0.0         0.0         0.0         0.0         0.0         0.0         0.0         0.0         1.1         0.0         0.0         0.0         0.0         0.0         0.0         0.0         0.0         0.0         0.0         0.0        0.25E+03     0.0         0.0         0.0         0.0         0.0         0.0         0.0         0.0         0.0         0.0         0.0         0.0         0.0         0.0        0.26E+03
   117  GLY      0.27        0.80         1.3        0.22         0.0         0.0         0.0         0.0         0.0         0.0         0.0         0.0         1.2         0.0         0.0         0.0         0.0         0.0         0.0         0.0         0.0         0.0         0.0         0.0        0.13E+03     0.0         0.0         0.0         0.0         0.0         0.0         0.0         0.0         0.0         0.0         0.0         0.0         0.0         0.0        0.14E+03
   118  GLU      0.55         2.2         10.         1.4        0.17         0.0         0.0         0.0         0.0         0.0         0.0         0.0        0.81         44.         29.         23.         0.0         0.0         0.0         0.0         0.0         0.0         0.0         0.0        0.21E+03     0.0         0.0         0.0         0.0         0.0         0.0         0.0         0.0         0.0         0.0         0.0         0.0         0.0         0.0        0.32E+03
   119  GLU      0.22         1.7         9.8         1.1         0.0         0.0         0.0         0.0         0.0         0.0         0.0         0.0        0.80         39.        0.28         24.         0.0         0.0         0.0         0.0         0.0         0.0         0.0         0.0        0.19E+03     0.0         0.0         0.0         0.0         0.0         0.0         0.0         0.0         0.0         0.0         0.0         0.0         0.0         0.0        0.26E+03
   120  TYR      0.67         9.3         13.         3.4        0.91E-01     0.0         0.0         0.0         0.0         0.0         0.0         0.0        0.48         49.         2.0         0.0         0.0         0.0         0.0         0.0         0.0         0.0         0.0         0.0        0.18E+03     0.0         0.0         0.0         0.0         0.0         0.0         0.0         0.0         0.0         0.0         0.0         0.0         0.0         0.0        0.25E+03
   121  PRO      0.36         25.         7.0        0.88        0.91E-01     0.0         0.0         0.0         0.0         0.0         0.0         0.0        0.59         24.         35.         32.         0.0         0.0         0.0         0.0         0.0         0.0         0.0         0.0         50.         0.0         0.0         0.0         0.0         0.0         0.0         0.0         0.0         0.0         0.0         0.0         0.0         0.0         0.0        0.18E+03
   122  SER      0.27         2.0         10.        0.98         0.0         0.0         0.0         0.0         0.0         0.0         0.0         0.0        0.98         38.         0.0         0.0         0.0         0.0         0.0         0.0         0.0         0.0         0.0         0.0        0.14E+03     0.0         0.0         0.0         0.0         0.0         0.0         0.0         0.0         0.0         0.0         0.0         0.0         0.0         0.0        0.19E+03
   123  ARG      0.40         3.8         11.         1.5        0.39E-01     0.0         0.0         0.0         0.0         0.0         0.0         0.0        0.75         35.         21.         35.         23.         0.0         0.0         0.0         0.0         0.0         0.0         0.0        0.14E+03     0.0         0.0         0.0         0.0         0.0         0.0         0.0         0.0         0.0         0.0         0.0         0.0         0.0         0.0        0.28E+03
   124  PRO      0.40         25.         6.5        0.67        0.33E-01     0.0         0.0         0.0         0.0         0.0         0.0         0.0         1.0         24.         35.         32.         0.0         0.0         0.0         0.0         0.0         0.0         0.0         0.0         55.         0.0         0.0         0.0         0.0         0.0         0.0         0.0         0.0         0.0         0.0         0.0         0.0         0.0         0.0        0.18E+03
   125  THR      0.38         2.6         10.         1.3        0.51E-02     0.0         0.0         0.0         0.0         0.0         0.0         0.0        0.89        0.69E-01     0.0         0.0         0.0         0.0         0.0         0.0         0.0         0.0         0.0         0.0        0.20E+03     0.0         0.0         0.0         0.0         0.0         0.0         0.0         0.0         0.0         0.0         0.0         0.0         0.0         0.0        0.21E+03
   126  GLU      0.49         1.9         11.         1.3         0.0         0.0         0.0         0.0         0.0         0.0         0.0         0.0        0.87         39.        0.25         24.         0.0         0.0         0.0         0.0         0.0         0.0         0.0         0.0        0.23E+03     0.0         0.0         0.0         0.0         0.0         0.0         0.0         0.0         0.0         0.0         0.0         0.0         0.0         0.0        0.31E+03
   127  PHE      0.69         6.0         13.         1.4         0.0         0.0         0.0         0.0         0.0         0.0         0.0         0.0        0.99         45.        0.52E-01     0.0         0.0         0.0         0.0         0.0         0.0         0.0         0.0         0.0        0.24E+03     0.0         0.0         0.0         0.0         0.0         0.0         0.0         0.0         0.0         0.0         0.0         0.0         0.0         0.0        0.31E+03
   128  ALA      0.47         2.2         11.         1.1         0.0         0.0         0.0         0.0         0.0         0.0         0.0         0.0         1.0         0.0         0.0         0.0         0.0         0.0         0.0         0.0         0.0         0.0         0.0         0.0        0.27E+03     0.0         0.0         0.0         0.0         0.0         0.0         0.0         0.0         0.0         0.0         0.0         0.0         0.0         0.0        0.29E+03
   129  PHE      0.91         6.2         12.         1.2         0.0         0.0         0.0         0.0         0.0         0.0         0.0         0.0        0.93         45.        0.23E-01     0.0         0.0         0.0         0.0         0.0         0.0         0.0         0.0         0.0        0.24E+03     0.0         0.0         0.0         0.0         0.0         0.0         0.0         0.0         0.0         0.0         0.0         0.0         0.0         0.0        0.31E+03
   130  TYR       1.0         10.         14.         2.5        0.58E-01     0.0         0.0         0.0         0.0         0.0         0.0         0.0         1.2         49.         1.6         0.0         0.0         0.0         0.0         0.0         0.0         0.0         0.0         0.0        0.18E+03     0.0         0.0         0.0         0.0         0.0         0.0         0.0         0.0         0.0         0.0         0.0         0.0         0.0         0.0        0.26E+03
   131  PRO       1.1         25.         6.3        0.53        0.58E-01     0.0         0.0         0.0         0.0         0.0         0.0         0.0         1.8         5.9         3.4         1.2         0.0         0.0         0.0         0.0         0.0         0.0         0.0         0.0         47.         0.0         0.0         0.0         0.0         0.0         0.0         0.0         0.0         0.0         0.0         0.0         0.0         0.0         0.0         92.    
   132  GLY      0.53         2.1         1.0        0.66E-01     0.0         0.0         0.0         0.0         0.0         0.0         0.0         0.0         1.4         0.0         0.0         0.0         0.0         0.0         0.0         0.0         0.0         0.0         0.0         0.0        0.10E+03     0.0         0.0         0.0         0.0         0.0         0.0         0.0         0.0         0.0         0.0         0.0         0.0         0.0         0.0        0.11E+03
   133  TYR      0.82         9.0         12.         1.1        0.67E-01     0.0         0.0         0.0         0.0         0.0         0.0         0.0         1.5        0.14        0.32         0.0         0.0         0.0         0.0         0.0         0.0         0.0         0.0         0.0        0.19E+03     0.0         0.0         0.0         0.0         0.0         0.0         0.0         0.0         0.0         0.0         0.0         0.0         0.0         0.0        0.21E+03
   134  PRO      0.94         29.         6.4         2.7        0.67E-01     0.0         0.0         0.0         0.0         0.0         0.0         0.0        0.98        0.79        0.77         5.9         0.0         0.0         0.0         0.0         0.0         0.0         0.0         0.0        0.12E+03     0.0         0.0         0.0         0.0         0.0         0.0         0.0         0.0         0.0         0.0         0.0         0.0         0.0         0.0        0.16E+03
   135  GLY      0.55         1.5         1.3        0.14         0.0         0.0         0.0         0.0         0.0         0.0         0.0         0.0        0.54         0.0         0.0         0.0         0.0         0.0         0.0         0.0         0.0         0.0         0.0         0.0         88.         0.0         0.0         0.0         0.0         0.0         0.0         0.0         0.0         0.0         0.0         0.0         0.0         0.0         0.0         92.    
   136  THR      0.64         2.6         10.         1.3         0.0         0.0         0.0         0.0         0.0         0.0         0.0         0.0        0.83         65.         0.0         0.0         0.0         0.0         0.0         0.0         0.0         0.0         0.0         0.0        0.21E+03     0.0         0.0         0.0         0.0         0.0         0.0         0.0         0.0         0.0         0.0         0.0         0.0         0.0         0.0        0.29E+03
   137  TYR      0.86         6.4         12.         1.5         0.0         0.0         0.0         0.0         0.0         0.0         0.0         0.0         1.2         49.        0.41         0.0         0.0         0.0         0.0         0.0         0.0         0.0         0.0         0.0        0.25E+03     0.0         0.0         0.0         0.0         0.0         0.0         0.0         0.0         0.0         0.0         0.0         0.0         0.0         0.0        0.32E+03
   138  GLN      0.64         4.2         11.         1.5         0.0         0.0         0.0         0.0         0.0         0.0         0.0         0.0         1.2         40.        0.26         10.         0.0         0.0         0.0         0.0         0.0         0.0         0.0         0.0        0.18E+03     0.0         0.0         0.0         0.0         0.0         0.0         0.0         0.0         0.0         0.0         0.0         0.0         0.0         0.0        0.25E+03
   139  PRO       1.3         27.         8.2         1.1         0.0         0.0         0.0         0.0         0.0         0.0         0.0         0.0         1.6         6.1         3.5         1.1         0.0         0.0         0.0         0.0         0.0         0.0         0.0         0.0         68.         0.0         0.0         0.0         0.0         0.0         0.0         0.0         0.0         0.0         0.0         0.0         0.0         0.0         0.0        0.12E+03
   140  MET      0.73         3.8         12.         1.1         0.0         0.0         0.0         0.0         0.0         0.0         0.0         0.0         1.4         47.        0.16E-01     38.         0.0         0.0         0.0         0.0         0.0         0.0         0.0         0.0        0.25E+03     0.0         0.0         0.0         0.0         0.0         0.0         0.0         0.0         0.0         0.0         0.0         0.0         0.0         0.0        0.35E+03
   141  ALA      0.74         3.2         12.         1.1         0.0         0.0         0.0         0.0         0.0         0.0         0.0         0.0         1.3         0.0         0.0         0.0         0.0         0.0         0.0         0.0         0.0         0.0         0.0         0.0        0.27E+03     0.0         0.0         0.0         0.0         0.0         0.0         0.0         0.0         0.0         0.0         0.0         0.0         0.0         0.0        0.29E+03
   142  SER      0.73         2.6         11.         1.0         0.0         0.0         0.0         0.0         0.0         0.0         0.0         0.0         1.0         42.         0.0         0.0         0.0         0.0         0.0         0.0         0.0         0.0         0.0         0.0        0.18E+03     0.0         0.0         0.0         0.0         0.0         0.0         0.0         0.0         0.0         0.0         0.0         0.0         0.0         0.0        0.24E+03
   143  TYR       1.3         8.4         14.         2.6        0.11         0.0         0.0         0.0         0.0         0.0         0.0         0.0        0.37         48.         1.1         0.0         0.0         0.0         0.0         0.0         0.0         0.0         0.0         0.0        0.21E+03     0.0         0.0         0.0         0.0         0.0         0.0         0.0         0.0         0.0         0.0         0.0         0.0         0.0         0.0        0.29E+03
   144  LEU       1.2         8.0         12.         4.5         0.0         0.0         0.0         0.0         0.0         0.0         0.0         0.0         1.1         45.         38.         0.0         0.0         0.0         0.0         0.0         0.0         0.0         0.0         0.0        0.23E+03     0.0         0.0         0.0         0.0         0.0         0.0         0.0         0.0         0.0         0.0         0.0         0.0         0.0         0.0        0.34E+03
   145  ASP       1.0         3.8         12.         1.2        0.11         0.0         0.0         0.0         0.0         0.0         0.0         0.0         1.8         1.4        0.32         0.0         0.0         0.0         0.0         0.0         0.0         0.0         0.0         0.0        0.15E+03     0.0         0.0         0.0         0.0         0.0         0.0         0.0         0.0         0.0         0.0         0.0         0.0         0.0         0.0        0.17E+03
   146  VAL      0.75         2.2         11.         1.4         0.0         0.0         0.0         0.0         0.0         0.0         0.0         0.0         1.7         58.         0.0         0.0         0.0         0.0         0.0         0.0         0.0         0.0         0.0         0.0         42.         0.0         0.0         0.0         0.0         0.0         0.0         0.0         0.0         0.0         0.0         0.0         0.0         0.0         0.0        0.12E+03
   147  SER      0.76         2.2         12.         1.1         0.0         0.0         0.0         0.0         0.0         0.0         0.0         0.0         1.4        0.15         0.0         0.0         0.0         0.0         0.0         0.0         0.0         0.0         0.0         0.0        0.12E+03     0.0         0.0         0.0         0.0         0.0         0.0         0.0         0.0         0.0         0.0         0.0         0.0         0.0         0.0        0.14E+03
   148  VAL      0.74         2.5         12.         1.6         0.0         0.0         0.0         0.0         0.0         0.0         0.0         0.0         1.6         54.         0.0         0.0         0.0         0.0         0.0         0.0         0.0         0.0         0.0         0.0         26.         0.0         0.0         0.0         0.0         0.0         0.0         0.0         0.0         0.0         0.0         0.0         0.0         0.0         0.0         98.    
   149  VAL      0.75         2.3         12.         1.3         0.0         0.0         0.0         0.0         0.0         0.0         0.0         0.0         1.3         58.         0.0         0.0         0.0         0.0         0.0         0.0         0.0         0.0         0.0         0.0         37.         0.0         0.0         0.0         0.0         0.0         0.0         0.0         0.0         0.0         0.0         0.0         0.0         0.0         0.0        0.11E+03
   150  GLN       1.4         4.5         13.         1.6        0.40         0.0         0.0         0.0         0.0         0.0         0.0         0.0        0.74         39.         34.         9.0         0.0         0.0         0.0         0.0         0.0         0.0         0.0         0.0        0.23E+03     0.0         0.0         0.0         0.0         0.0         0.0         0.0         0.0         0.0         0.0         0.0         0.0         0.0         0.0        0.33E+03
   151  THR       1.2         3.5         11.         1.4        0.29E-01     0.0         0.0         0.0         0.0         0.0         0.0         0.0        0.93         65.         0.0         0.0         0.0         0.0         0.0         0.0         0.0         0.0         0.0         0.0        0.23E+03     0.0         0.0         0.0         0.0         0.0         0.0         0.0         0.0         0.0         0.0         0.0         0.0         0.0         0.0        0.32E+03
   152  LEU       1.1         9.6         8.0         4.1        0.12         0.0         0.0         0.0         0.0         0.0         0.0         0.0         1.6         2.7        0.33E-01     0.0         0.0         0.0         0.0         0.0         0.0         0.0         0.0         0.0        0.21E+03     0.0         0.0         0.0         0.0         0.0         0.0         0.0         0.0         0.0         0.0         0.0         0.0         0.0         0.0        0.24E+03
   153  GLY      0.80         2.1         1.5        0.26         0.0         0.0         0.0         0.0         0.0         0.0         0.0         0.0         1.1         0.0         0.0         0.0         0.0         0.0         0.0         0.0         0.0         0.0         0.0         0.0        0.14E+03     0.0         0.0         0.0         0.0         0.0         0.0         0.0         0.0         0.0         0.0         0.0         0.0         0.0         0.0        0.15E+03
   154  ALA      0.77         6.8         11.         1.4         0.0         0.0         0.0         0.0         0.0         0.0         0.0         0.0         1.2         0.0         0.0         0.0         0.0         0.0         0.0         0.0         0.0         0.0         0.0         0.0        0.23E+03     0.0         0.0         0.0         0.0         0.0         0.0         0.0         0.0         0.0         0.0         0.0         0.0         0.0         0.0        0.25E+03
   155  PRO       1.3         26.         6.4        0.68         0.0         0.0         0.0         0.0         0.0         0.0         0.0         0.0         1.9         5.4         3.1         1.4         0.0         0.0         0.0         0.0         0.0         0.0         0.0         0.0         61.         0.0         0.0         0.0         0.0         0.0         0.0         0.0         0.0         0.0         0.0         0.0         0.0         0.0         0.0        0.11E+03
   156  GLY      0.78         2.1        0.91        0.96E-01     0.0         0.0         0.0         0.0         0.0         0.0         0.0         0.0         1.0         0.0         0.0         0.0         0.0         0.0         0.0         0.0         0.0         0.0         0.0         0.0        0.11E+03     0.0         0.0         0.0         0.0         0.0         0.0         0.0         0.0         0.0         0.0         0.0         0.0         0.0         0.0        0.12E+03
   157  GLU       1.1         9.0         11.         3.2        0.22         0.0         0.0         0.0         0.0         0.0         0.0         0.0         1.2         43.         28.         22.         0.0         0.0         0.0         0.0         0.0         0.0         0.0         0.0        0.15E+03     0.0         0.0         0.0         0.0         0.0         0.0         0.0         0.0         0.0         0.0         0.0         0.0         0.0         0.0        0.27E+03
   158  PRO       1.4         29.         6.1         1.0         0.0         0.0         0.0         0.0         0.0         0.0         0.0         0.0         3.1         6.2         3.5         1.1         0.0         0.0         0.0         0.0         0.0         0.0         0.0         0.0        0.12E+03     0.0         0.0         0.0         0.0         0.0         0.0         0.0         0.0         0.0         0.0         0.0         0.0         0.0         0.0        0.17E+03
   159  ARG      0.79         5.8         7.3         1.5        0.44E-01     0.0         0.0         0.0         0.0         0.0         0.0         0.0         2.8         35.        0.87         36.         26.         0.0         0.0         0.0         0.0         0.0         0.0         0.0        0.18E+03     0.0         0.0         0.0         0.0         0.0         0.0         0.0         0.0         0.0         0.0         0.0         0.0         0.0         0.0        0.30E+03
   160  HIS       1.8         5.8         9.7         1.1         0.0         0.0         0.0         0.0         0.0         0.0         0.0         0.0        0.79         38.         31.         0.0         0.0         0.0         0.0         0.0         0.0         0.0         0.0         0.0        0.21E+03     0.0         0.0         0.0         0.0         0.0         0.0         0.0         0.0         0.0         0.0         0.0         0.0         0.0         0.0        0.30E+03
   161  ASP      0.96         3.2         9.3         1.4        0.79E-01     0.0         0.0         0.0         0.0         0.0         0.0         0.0        0.79         37.         2.5         0.0         0.0         0.0         0.0         0.0         0.0         0.0         0.0         0.0        0.20E+03     0.0         0.0         0.0         0.0         0.0         0.0         0.0         0.0         0.0         0.0         0.0         0.0         0.0         0.0        0.26E+03
   162  SER      0.76         1.8         9.1         1.0        0.79E-01     0.0         0.0         0.0         0.0         0.0         0.0         0.0        0.75         42.         0.0         0.0         0.0         0.0         0.0         0.0         0.0         0.0         0.0         0.0        0.16E+03     0.0         0.0         0.0         0.0         0.0         0.0         0.0         0.0         0.0         0.0         0.0         0.0         0.0         0.0        0.22E+03
   163  LEU      0.88         6.8         9.1         4.4         0.0         0.0         0.0         0.0         0.0         0.0         0.0         0.0        0.49        0.75E-01    0.38E-01     0.0         0.0         0.0         0.0         0.0         0.0         0.0         0.0         0.0        0.21E+03     0.0         0.0         0.0         0.0         0.0         0.0         0.0         0.0         0.0         0.0         0.0         0.0         0.0         0.0        0.23E+03
   164  LEU       1.5         11.         12.         5.2        0.35         0.0         0.0         0.0         0.0         0.0         0.0         0.0        0.91         45.         35.         0.0         0.0         0.0         0.0         0.0         0.0         0.0         0.0         0.0        0.15E+03     0.0         0.0         0.0         0.0         0.0         0.0         0.0         0.0         0.0         0.0         0.0         0.0         0.0         0.0        0.26E+03
   165  PRO       1.4         27.         7.8        0.71        0.84E-01     0.0         0.0         0.0         0.0         0.0         0.0         0.0         1.1         6.0         3.4         1.1         0.0         0.0         0.0         0.0         0.0         0.0         0.0         0.0         30.         0.0         0.0         0.0         0.0         0.0         0.0         0.0         0.0         0.0         0.0         0.0         0.0         0.0         0.0         78.    
   166  VAL      0.69         2.5         10.         1.4         0.0         0.0         0.0         0.0         0.0         0.0         0.0         0.0        0.69         54.         0.0         0.0         0.0         0.0         0.0         0.0         0.0         0.0         0.0         0.0         22.         0.0         0.0         0.0         0.0         0.0         0.0         0.0         0.0         0.0         0.0         0.0         0.0         0.0         0.0         92.    
   167  ASP      0.86         2.4         11.         1.2         0.0         0.0         0.0         0.0         0.0         0.0         0.0         0.0         1.0        0.15        0.24         0.0         0.0         0.0         0.0         0.0         0.0         0.0         0.0         0.0        0.13E+03     0.0         0.0         0.0         0.0         0.0         0.0         0.0         0.0         0.0         0.0         0.0         0.0         0.0         0.0        0.15E+03
   168  SER      0.98         2.1         11.         1.1         0.0         0.0         0.0         0.0         0.0         0.0         0.0         0.0        0.99         38.         0.0         0.0         0.0         0.0         0.0         0.0         0.0         0.0         0.0         0.0        0.12E+03     0.0         0.0         0.0         0.0         0.0         0.0         0.0         0.0         0.0         0.0         0.0         0.0         0.0         0.0        0.18E+03
   169  TYR       1.2         7.7         12.         1.7         0.0         0.0         0.0         0.0         0.0         0.0         0.0         0.0         1.2         49.        0.39         0.0         0.0         0.0         0.0         0.0         0.0         0.0         0.0         0.0        0.24E+03     0.0         0.0         0.0         0.0         0.0         0.0         0.0         0.0         0.0         0.0         0.0         0.0         0.0         0.0        0.31E+03
   170  GLN      0.83         3.7         11.         1.1         0.0         0.0         0.0         0.0         0.0         0.0         0.0         0.0         1.3        0.75E-01    0.32         10.         0.0         0.0         0.0         0.0         0.0         0.0         0.0         0.0        0.24E+03     0.0         0.0         0.0         0.0         0.0         0.0         0.0         0.0         0.0         0.0         0.0         0.0         0.0         0.0        0.27E+03
   171  SER      0.87         3.7         11.         1.1         0.0         0.0         0.0         0.0         0.0         0.0         0.0         0.0         1.0         37.         0.0         0.0         0.0         0.0         0.0         0.0         0.0         0.0         0.0         0.0        0.18E+03     0.0         0.0         0.0         0.0         0.0         0.0         0.0         0.0         0.0         0.0         0.0         0.0         0.0         0.0        0.23E+03
   172  TRP       3.0         12.         13.         1.4         0.0         0.0         0.0         0.0         0.0         0.0         0.0         0.0         1.1         50.         42.         0.0         0.0         0.0         0.0         0.0         0.0         0.0         0.0         0.0        0.22E+03     0.0         0.0         0.0         0.0         0.0         0.0         0.0         0.0         0.0         0.0         0.0         0.0         0.0         0.0        0.34E+03
   173  ALA      0.78         4.2         12.         1.2         0.0         0.0         0.0         0.0         0.0         0.0         0.0         0.0         1.3         0.0         0.0         0.0         0.0         0.0         0.0         0.0         0.0         0.0         0.0         0.0        0.27E+03     0.0         0.0         0.0         0.0         0.0         0.0         0.0         0.0         0.0         0.0         0.0         0.0         0.0         0.0        0.29E+03
   174  LEU       1.6         9.8         12.         5.1        0.44         0.0         0.0         0.0         0.0         0.0         0.0         0.0         1.3         45.         36.         0.0         0.0         0.0         0.0         0.0         0.0         0.0         0.0         0.0        0.26E+03     0.0         0.0         0.0         0.0         0.0         0.0         0.0         0.0         0.0         0.0         0.0         0.0         0.0         0.0        0.37E+03
   175  ALA      0.80         3.4         10.         1.1         0.0         0.0         0.0         0.0         0.0         0.0         0.0         0.0         1.2         0.0         0.0         0.0         0.0         0.0         0.0         0.0         0.0         0.0         0.0         0.0        0.26E+03     0.0         0.0         0.0         0.0         0.0         0.0         0.0         0.0         0.0         0.0         0.0         0.0         0.0         0.0        0.27E+03
   176  GLY      0.83         1.6         0.0        0.24         0.0         0.0         0.0         0.0         0.0         0.0         0.0         0.0         1.7         0.0         0.0         0.0         0.0         0.0         0.0         0.0         0.0         0.0         0.0         0.0        0.11E+03     0.0         0.0         0.0         0.0         0.0         0.0         0.0         0.0         0.0         0.0         0.0         0.0         0.0         0.0        0.12E+03
   177  GLY      0.85         1.6         1.5        0.72E-01     0.0         0.0         0.0         0.0         0.0         0.0         0.0         0.0         1.2         0.0         0.0         0.0         0.0         0.0         0.0         0.0         0.0         0.0         0.0         0.0         95.         0.0         0.0         0.0         0.0         0.0         0.0         0.0         0.0         0.0         0.0         0.0         0.0         0.0         0.0        0.10E+03
   178  TRP       3.2         13.         15.         1.7         0.0         0.0         0.0         0.0         0.0         0.0         0.0         0.0         2.0         50.         20.         0.0         0.0         0.0         0.0         0.0         0.0         0.0         0.0         0.0        0.16E+03     0.0         0.0         0.0         0.0         0.0         0.0         0.0         0.0         0.0         0.0         0.0         0.0         0.0         0.0        0.26E+03
   179  ASN       1.1         4.7         17.         1.5        0.99E-01     0.0         0.0         0.0         0.0         0.0         0.0         0.0         3.2         32.         14.         0.0         0.0         0.0         0.0         0.0         0.0         0.0         0.0         0.0        0.17E+03     0.0         0.0         0.0         0.0         0.0         0.0         0.0         0.0         0.0         0.0         0.0         0.0         0.0         0.0        0.24E+03
   180  SER       1.2         3.6         16.        0.42        0.23         0.0         0.0         0.0         0.0         0.0         0.0         0.0         2.7         42.         0.0         0.0         0.0         0.0         0.0         0.0         0.0         0.0         0.0         0.0        0.14E+03     0.0         0.0         0.0         0.0         0.0         0.0         0.0         0.0         0.0         0.0         0.0         0.0         0.0         0.0        0.20E+03
   181  GLN       1.5         5.2         14.        0.89        0.17         0.0         0.0         0.0         0.0         0.0         0.0         0.0         2.3        0.75E-01     40.         9.9         0.0         0.0         0.0         0.0         0.0         0.0         0.0         0.0        0.26E+03     0.0         0.0         0.0         0.0         0.0         0.0         0.0         0.0         0.0         0.0         0.0         0.0         0.0         0.0        0.33E+03
   182  MET       1.3         3.9         14.         1.6         0.0         0.0         0.0         0.0         0.0         0.0         0.0         0.0         2.1         39.         34.        0.16         0.0         0.0         0.0         0.0         0.0         0.0         0.0         0.0        0.26E+03     0.0         0.0         0.0         0.0         0.0         0.0         0.0         0.0         0.0         0.0         0.0         0.0         0.0         0.0        0.35E+03
   183  CYS       1.4         3.3         13.         1.2         0.0         0.0         0.0         0.0         0.0         0.0         0.0         0.0         1.6         42.         0.0         0.0         0.0         0.0         0.0         0.0         0.0         0.0         0.0         0.0         46.         0.0         0.0         0.0         0.0         0.0         0.0         0.0         0.0         0.0         0.0         0.0         0.0         0.0         0.0        0.11E+03
   184  CYS       1.4         3.3         14.         1.2         0.0         0.0         0.0         0.0         0.0         0.0         0.0         0.0         1.6         42.         0.0         0.0         0.0         0.0         0.0         0.0         0.0         0.0         0.0         0.0         41.         0.0         0.0         0.0         0.0         0.0         0.0         0.0         0.0         0.0         0.0         0.0         0.0         0.0         0.0        0.10E+03
   185  GLN       1.6         3.6         11.         1.8         0.0         0.0         0.0         0.0         0.0         0.0         0.0         0.0         1.3         45.        0.26        0.15         0.0         0.0         0.0         0.0         0.0         0.0         0.0         0.0        0.21E+03     0.0         0.0         0.0         0.0         0.0         0.0         0.0         0.0         0.0         0.0         0.0         0.0         0.0         0.0        0.27E+03
   186  GLY       1.6         2.5         1.8        0.22         0.0         0.0         0.0         0.0         0.0         0.0         0.0         0.0        0.47         0.0         0.0         0.0         0.0         0.0         0.0         0.0         0.0         0.0         0.0         0.0        0.14E+03     0.0         0.0         0.0         0.0         0.0         0.0         0.0         0.0         0.0         0.0         0.0         0.0         0.0         0.0        0.15E+03
   187  GLU       1.8         3.6         11.         1.4         0.0         0.0         0.0         0.0         0.0         0.0         0.0         0.0        0.91E-01    0.53        0.28         24.         0.0         0.0         0.0         0.0         0.0         0.0         0.0         0.0        0.22E+03     0.0         0.0         0.0         0.0         0.0         0.0         0.0         0.0         0.0         0.0         0.0         0.0         0.0         0.0        0.26E+03
   188  GLN       1.9         3.8         9.1         1.4         0.0         0.0         0.0         0.0         0.0         0.0         0.0         0.0        0.11         45.        0.33        0.10         0.0         0.0         0.0         0.0         0.0         0.0         0.0         0.0        0.23E+03     0.0         0.0         0.0         0.0         0.0         0.0         0.0         0.0         0.0         0.0         0.0         0.0         0.0         0.0        0.29E+03
   189  ASN       1.9         6.5         9.6         2.0         0.0         0.0         0.0         0.0         0.0         0.0         0.0         0.0        0.28        0.45E-01     15.         0.0         0.0         0.0         0.0         0.0         0.0         0.0         0.0         0.0        0.19E+03     0.0         0.0         0.0         0.0         0.0         0.0         0.0         0.0         0.0         0.0         0.0         0.0         0.0         0.0        0.22E+03
   190  PRO       2.5         33.         8.0         1.8         0.0         0.0         0.0         0.0         0.0         0.0         0.0         0.0         1.4         5.5         3.1         1.3         0.0         0.0         0.0         0.0         0.0         0.0         0.0         0.0         37.         0.0         0.0         0.0         0.0         0.0         0.0         0.0         0.0         0.0         0.0         0.0         0.0         0.0         0.0         94.    
   191  PRO       2.6         27.         7.0        0.68         0.0         0.0         0.0         0.0         0.0         0.0         0.0         0.0         1.3         4.7         2.7         1.6         0.0         0.0         0.0         0.0         0.0         0.0         0.0         0.0         30.         0.0         0.0         0.0         0.0         0.0         0.0         0.0         0.0         0.0         0.0         0.0         0.0         0.0         0.0         78.    
   192  GLY       2.1         7.2         1.4        0.55         0.0         0.0         0.0         0.0         0.0         0.0         0.0         0.0        0.23         0.0         0.0         0.0         0.0         0.0         0.0         0.0         0.0         0.0         0.0         0.0        0.10E+03     0.0         0.0         0.0         0.0         0.0         0.0         0.0         0.0         0.0         0.0         0.0         0.0         0.0         0.0        0.11E+03
   193  PRO       2.7         29.         8.3        0.36         0.0         0.0         0.0         0.0         0.0         0.0         0.0         0.0        0.65         4.9         2.8         1.5         0.0         0.0         0.0         0.0         0.0         0.0         0.0         0.0         54.         0.0         0.0         0.0         0.0         0.0         0.0         0.0         0.0         0.0         0.0         0.0         0.0         0.0         0.0        0.10E+03
   194  PHE       2.6         9.1         10.         1.5        0.14         0.0         0.0         0.0         0.0         0.0         0.0         0.0         1.1         51.         1.2         0.0         0.0         0.0         0.0         0.0         0.0         0.0         0.0         0.0        0.19E+03     0.0         0.0         0.0         0.0         0.0         0.0         0.0         0.0         0.0         0.0         0.0         0.0         0.0         0.0        0.27E+03
   195  TRP       4.3         13.         11.         1.6         0.0         0.0         0.0         0.0         0.0         0.0         0.0         0.0        0.66         2.6         1.7         0.0         0.0         0.0         0.0         0.0         0.0         0.0         0.0         0.0        0.21E+03     0.0         0.0         0.0         0.0         0.0         0.0         0.0         0.0         0.0         0.0         0.0         0.0         0.0         0.0        0.25E+03
   196  LYS       2.4         5.8         11.        0.97         0.0         0.0         0.0         0.0         0.0         0.0         0.0         0.0        0.76         39.        0.89E-01     3.0         24.         0.0         0.0         0.0         0.0         0.0         0.0         0.0        0.23E+03     0.0         0.0         0.0         0.0         0.0         0.0         0.0         0.0         0.0         0.0         0.0         0.0         0.0         0.0        0.32E+03
   197  ALA       2.5         4.5         13.         1.2         0.0         0.0         0.0         0.0         0.0         0.0         0.0         0.0         1.3         0.0         0.0         0.0         0.0         0.0         0.0         0.0         0.0         0.0         0.0         0.0        0.28E+03     0.0         0.0         0.0         0.0         0.0         0.0         0.0         0.0         0.0         0.0         0.0         0.0         0.0         0.0        0.30E+03
   198  ALA       2.5         4.6         13.         1.1         0.0         0.0         0.0         0.0         0.0         0.0         0.0         0.0        0.93         0.0         0.0         0.0         0.0         0.0         0.0         0.0         0.0         0.0         0.0         0.0        0.28E+03     0.0         0.0         0.0         0.0         0.0         0.0         0.0         0.0         0.0         0.0         0.0         0.0         0.0         0.0        0.31E+03
   199  PHE       2.9         9.7         14.         1.6        0.15         0.0         0.0         0.0         0.0         0.0         0.0         0.0         1.1         45.         1.4         0.0         0.0         0.0         0.0         0.0         0.0         0.0         0.0         0.0        0.26E+03     0.0         0.0         0.0         0.0         0.0         0.0         0.0         0.0         0.0         0.0         0.0         0.0         0.0         0.0        0.34E+03
   200  ALA       2.1         4.3         12.         1.1        0.15         0.0         0.0         0.0         0.0         0.0         0.0         0.0         1.1         0.0         0.0         0.0         0.0         0.0         0.0         0.0         0.0         0.0         0.0         0.0        0.28E+03     0.0         0.0         0.0         0.0         0.0         0.0         0.0         0.0         0.0         0.0         0.0         0.0         0.0         0.0        0.30E+03
   201  ASP       2.4         6.1         13.        0.99        0.80E-01     0.0         0.0         0.0         0.0         0.0         0.0         0.0         1.0         38.         2.5         0.0         0.0         0.0         0.0         0.0         0.0         0.0         0.0         0.0        0.24E+03     0.0         0.0         0.0         0.0         0.0         0.0         0.0         0.0         0.0         0.0         0.0         0.0         0.0         0.0        0.30E+03
   202  SER       2.1         4.5         11.         1.3        0.80E-01     0.0         0.0         0.0         0.0         0.0         0.0         0.0         1.5         38.         0.0         0.0         0.0         0.0         0.0         0.0         0.0         0.0         0.0         0.0        0.17E+03     0.0         0.0         0.0         0.0         0.0         0.0         0.0         0.0         0.0         0.0         0.0         0.0         0.0         0.0        0.23E+03
   203  SER       2.2         4.1         10.         1.4         0.0         0.0         0.0         0.0         0.0         0.0         0.0         0.0         1.3         42.         0.0         0.0         0.0         0.0         0.0         0.0         0.0         0.0         0.0         0.0        0.16E+03     0.0         0.0         0.0         0.0         0.0         0.0         0.0         0.0         0.0         0.0         0.0         0.0         0.0         0.0        0.22E+03
   204  GLY       2.2         4.1         1.6        0.16         0.0         0.0         0.0         0.0         0.0         0.0         0.0         0.0        0.56         0.0         0.0         0.0         0.0         0.0         0.0         0.0         0.0         0.0         0.0         0.0        0.13E+03     0.0         0.0         0.0         0.0         0.0         0.0         0.0         0.0         0.0         0.0         0.0         0.0         0.0         0.0        0.14E+03
   205  GLN       2.5         5.5         9.2         1.7         0.0         0.0         0.0         0.0         0.0         0.0         0.0         0.0         1.4        0.50        0.32         1.7         0.0         0.0         0.0         0.0         0.0         0.0         0.0         0.0        0.21E+03     0.0         0.0         0.0         0.0         0.0         0.0         0.0         0.0         0.0         0.0         0.0         0.0         0.0         0.0        0.23E+03
   206  HIS       3.1         11.         9.5         1.8         0.0         0.0         0.0         0.0         0.0         0.0         0.0         0.0         1.7         40.        0.15         0.0         0.0         0.0         0.0         0.0         0.0         0.0         0.0         0.0        0.19E+03     0.0         0.0         0.0         0.0         0.0         0.0         0.0         0.0         0.0         0.0         0.0         0.0         0.0         0.0        0.26E+03
   207  PRO       3.0         31.         7.0         1.2         0.0         0.0         0.0         0.0         0.0         0.0         0.0         0.0         2.1         23.         35.         33.         0.0         0.0         0.0         0.0         0.0         0.0         0.0         0.0         37.         0.0         0.0         0.0         0.0         0.0         0.0         0.0         0.0         0.0         0.0         0.0         0.0         0.0         0.0        0.17E+03
   208  PRO       3.0         27.         9.0         1.1         0.0         0.0         0.0         0.0         0.0         0.0         0.0         0.0         2.7         3.8         2.4         2.3         0.0         0.0         0.0         0.0         0.0         0.0         0.0         0.0         35.         0.0         0.0         0.0         0.0         0.0         0.0         0.0         0.0         0.0         0.0         0.0         0.0         0.0         0.0         86.    
   209  ASP       3.1         5.7         14.         1.8         0.0         0.0         0.0         0.0         0.0         0.0         0.0         0.0         1.3         34.        0.66         0.0         0.0         0.0         0.0         0.0         0.0         0.0         0.0         0.0        0.15E+03     0.0         0.0         0.0         0.0         0.0         0.0         0.0         0.0         0.0         0.0         0.0         0.0         0.0         0.0        0.21E+03
   210  ALA       3.1         7.2         5.4         1.9         0.0         0.0         0.0         0.0         0.0         0.0         0.0         0.0        0.57         0.0         0.0         0.0         0.0         0.0         0.0         0.0         0.0         0.0         0.0         0.0        0.18E+03     0.0         0.0         0.0         0.0         0.0         0.0         0.0         0.0         0.0         0.0         0.0         0.0         0.0         0.0        0.20E+03
   211  CYS       3.0         5.4         8.0         1.0         0.0         0.0         0.0         0.0         0.0         0.0         0.0         0.0        0.45        0.58         0.0         0.0         0.0         0.0         0.0         0.0         0.0         0.0         0.0         0.0         70.         0.0         0.0         0.0         0.0         0.0         0.0         0.0         0.0         0.0         0.0         0.0         0.0         0.0         0.0         89.    
   212  ALA       2.4         5.4         12.         1.6         0.0         0.0         0.0         0.0         0.0         0.0         0.0         0.0         1.9         0.0         0.0         0.0         0.0         0.0         0.0         0.0         0.0         0.0         0.0         0.0        0.23E+03     0.0         0.0         0.0         0.0         0.0         0.0         0.0         0.0         0.0         0.0         0.0         0.0         0.0         0.0        0.26E+03
   213  PHE       3.4         12.         18.         4.0         0.0         0.0         0.0         0.0         0.0         0.0         0.0         0.0         1.8         50.         48.         0.0         0.0         0.0         0.0         0.0         0.0         0.0         0.0         0.0        0.19E+03     0.0         0.0         0.0         0.0         0.0         0.0         0.0         0.0         0.0         0.0         0.0         0.0         0.0         0.0        0.33E+03
   214  ARG       2.9         18.         14.         1.3         0.0         0.0         0.0         0.0         0.0         0.0         0.0         0.0         2.8        0.46         5.6         27.         1.3         0.0         0.0         0.0         0.0         0.0         0.0         0.0        0.24E+03     0.0         0.0         0.0         0.0         0.0         0.0         0.0         0.0         0.0         0.0         0.0         0.0         0.0         0.0        0.31E+03
   215  ARG       4.0         28.         6.5         6.5        0.64E-02     0.0         0.0         0.0         0.0         0.0         0.0         0.0         10.         28.         8.1         4.1         18.         0.0         0.0         0.0         0.0         0.0         0.0         0.0        0.17E+03     0.0         0.0         0.0         0.0         0.0         0.0         0.0         0.0         0.0         0.0         0.0         0.0         0.0         0.0        0.28E+03
   216  GLY       2.1         22.         2.4        0.78        0.64E-02     0.0         0.0         0.0         42.         44.         0.0         0.0         10.         0.0         0.0         0.0         0.0         0.0         0.0         0.0         0.0         0.0         5.5         0.0         42.         0.0         0.0         0.0         0.0         0.0         0.0         0.0         0.0         0.0         0.0         0.0         0.0         0.0         0.0        0.17E+03
   217  ARG       1.7         28.         9.8         6.0         0.0         0.0         0.0         0.0         19.         27.         0.0         0.0         5.3         7.4        0.17E-02     6.6         1.1         0.0         0.0         0.0         0.0         0.0         3.9         0.0         79.         0.0         0.0         0.0         0.0         0.0         0.0         0.0         0.0         0.0         0.0         0.0         0.0         0.0         0.0        0.20E+03
   218  LYS       1.6         10.         14.         2.4        0.66         0.0         0.0         0.0         6.7         11.         0.0         0.0         4.4         35.         36.         28.         27.         0.0         0.0         0.0         0.0         0.0         21.         0.0         50.         0.0         0.0         0.0         0.0         0.0         0.0         0.0         0.0         0.0         0.0         0.0         0.0         0.0         0.0        0.25E+03
   219  LYS       2.2         9.7         4.5         2.0        0.52         0.0         0.0         0.0         5.7         8.2         0.0         0.0         2.5         31.        0.40         27.        0.81         0.0         0.0         0.0         0.0         0.0         24.         0.0         41.         1.6         0.0         0.0         0.0         0.0         0.0         0.0         0.0         0.0         0.0         0.0         0.0         0.0         0.0        0.16E+03
   220  ARG       2.2         21.         17.        0.78        0.52         0.0         0.0         0.0         15.         8.3         0.0         0.0         5.3         6.1         9.4         41.         27.         0.0         0.0         0.0         0.0         0.0         11.         0.0         59.         0.0         0.0         0.0         0.0         0.0         0.0         0.0         0.0         0.0         0.0         0.0         0.0         0.0         0.0        0.22E+03
   221  ILE       1.9         18.         11.         2.5         0.0         0.0         0.0         0.0         13.         13.         0.0         0.0         5.6         76.         51.         0.0         0.0         0.0         0.0         0.0         0.0         0.0         4.9         0.0         18.         0.0         0.0         0.0         0.0         0.0         0.0         0.0         0.0         0.0         0.0         0.0         0.0         0.0         0.0        0.22E+03
   222  PRO       1.4         28.         6.1         4.2         0.0         0.0         0.0         0.0         7.5         11.         0.0         0.0         2.7         2.0         35.         31.         0.0         0.0         0.0         0.0         0.0         0.0         5.1         0.0         11.        0.82         0.0         0.0         0.0         0.0         0.0         0.0         0.0         0.0         0.0         0.0         0.0         0.0         0.0        0.15E+03
   223  TYR       2.1         31.         11.         17.         0.0         0.0         0.0         0.0         15.         6.4         0.0         0.0         4.8         33.        0.38         0.0         0.0         0.0         0.0         0.0         0.0         0.0         8.1         0.0         18.         8.3         0.0         0.0         0.0         0.0         0.0         0.0         0.0         0.0         0.0         0.0         0.0         0.0         0.0        0.15E+03
   224  SER       2.9         19.         12.         2.3         1.2         0.0         0.0         0.0         6.6         9.3         0.0         0.0         3.5         30.         0.0         0.0         0.0         0.0         0.0         0.0         0.0         0.0         8.0         0.0         8.5         2.4         0.0         0.0         0.0         0.0         0.0         0.0         0.0         0.0         0.0         0.0         0.0         0.0         0.0        0.11E+03
   225  LYS       1.3         15.         4.1         1.4         0.0         0.0         0.0         0.0         4.8         3.9         0.0         0.0         1.1         3.2         49.         8.4         29.         0.0         0.0         0.0         0.0         0.0         9.0         0.0         8.7         0.0         0.0         0.0         0.0         0.0         0.0         0.0         0.0         0.0         0.0         0.0         0.0         0.0         0.0        0.14E+03
   226  GLY      0.63         6.1        0.10         3.2         0.0         0.0         0.0         0.0         7.2         9.6         0.0         0.0         1.4         0.0         0.0         0.0         0.0         0.0         0.0         0.0         0.0         0.0         13.         0.0         10.         0.0         0.0         0.0         0.0         0.0         0.0         0.0         0.0         0.0         0.0         0.0         0.0         0.0         0.0         51.    
   227  GLN       2.7         14.         6.9         7.6         1.7         0.0         0.0         0.0         10.         10.         0.0         0.0         2.2         6.4         31.         5.4         0.0         0.0         0.0         0.0         0.0         0.0         25.         0.0         13.         12.         0.0         0.0         0.0         0.0         0.0         0.0         0.0         0.0         0.0         0.0         0.0         0.0         0.0        0.15E+03
   228  LEU       3.4         17.         6.0         3.8         0.0         0.0         0.0         0.0         10.         11.         0.0         0.0         1.6         41.         42.         0.0         0.0         0.0         0.0         0.0         0.0         0.0         11.         0.0         11.         12.         0.0         0.0         0.0         0.0         0.0         0.0         0.0         0.0         0.0         0.0         0.0         0.0         0.0        0.17E+03
   229  ARG       1.2         8.4         4.7         1.7         0.0         0.0         0.0         0.0         5.2         6.7         0.0         0.0         1.7         4.1         32.         23.         33.         0.0         0.0         0.0         0.0         0.0         5.1         0.0         6.9         2.0         0.0         0.0         0.0         0.0         0.0         0.0         0.0         0.0         0.0         0.0         0.0         0.0         0.0        0.14E+03
   230  GLU       1.2         7.5         6.0         3.1         0.0         0.0         0.0         0.0         8.3         13.         0.0         0.0         1.7         35.         3.3        0.46E-01     0.0         0.0         0.0         0.0         0.0         0.0         4.0         0.0         6.9         3.3         0.0         0.0         0.0         0.0         0.0         0.0         0.0         0.0         0.0         0.0         0.0         0.0         0.0         93.    
   231  LEU       1.2         14.         5.2         5.7        0.17         0.0         0.0         0.0         9.9         12.         0.0         0.0         1.7         8.0         36.         0.0         0.0         0.0         0.0         0.0         0.0         0.0         4.3         0.0         9.7         13.         0.0         0.0         0.0         0.0         0.0         0.0         0.0         0.0         0.0         0.0         0.0         0.0         0.0        0.12E+03
   232  GLU       1.0         8.6         6.4         2.9         0.0         0.0         0.0         0.0         9.4         9.8         0.0         0.0         2.5        0.42         1.7         1.8         0.0         0.0         0.0         0.0         0.0         0.0         15.         0.0         8.0         5.3         0.0         0.0         0.0         0.0         0.0         0.0         0.0         0.0         0.0         0.0         0.0         0.0         0.0         73.    
   233  ARG       1.9         10.         3.9         2.3         0.0         0.0         0.0         0.0         6.9         9.4         0.0         0.0         2.8         32.         33.         26.         4.8         0.0         0.0         0.0         0.0         0.0         20.         0.0         10.         3.2         0.0         0.0         0.0         0.0         0.0         0.0         0.0         0.0         0.0         0.0         0.0         0.0         0.0        0.17E+03
   234  GLU       2.1         9.2         6.1         4.5        0.33         0.0         0.0         0.0         8.7         15.         0.0         0.0         2.3         28.         33.        0.17         0.0         0.0         0.0         0.0         0.0         0.0         5.5         0.0         5.2         10.         0.0         0.0         0.0         0.0         0.0         0.0         0.0         0.0         0.0         0.0         0.0         0.0         0.0        0.13E+03
   235  TYR       1.8         11.         7.1         3.3        0.52         0.0         0.0         0.0         6.6         11.         0.0         0.0         1.6         9.6        0.21         0.0         0.0         0.0         0.0         0.0         0.0         0.0         2.4         0.0         10.         6.1         0.0         0.0         0.0         0.0         0.0         0.0         0.0         0.0         0.0         0.0         0.0         0.0         0.0         72.    
   236  ALA       1.1         7.9         5.2        0.96         0.0         0.0         0.0         0.0         4.6         8.7         0.0         0.0         3.2         0.0         0.0         0.0         0.0         0.0         0.0         0.0         0.0         0.0         1.4         0.0         5.7         1.2         0.0         0.0         0.0         0.0         0.0         0.0         0.0         0.0         0.0         0.0         0.0         0.0         0.0         40.    
   237  ALA      0.84         6.6         6.0        0.73         0.0         0.0         0.0         0.0         4.0         2.9         0.0         0.0         2.9         0.0         0.0         0.0         0.0         0.0         0.0         0.0         0.0         0.0         11.         0.0         25.         0.0         0.0         0.0         0.0         0.0         0.0         0.0         0.0         0.0         0.0         0.0         0.0         0.0         0.0         60.    
   238  ASN       1.9         7.1         6.0         8.4        0.45         0.0         0.0         0.0         5.4         15.         0.0         0.0         4.4         29.         2.4         0.0         0.0         0.0         0.0         0.0         0.0         0.0         18.         0.0        0.13E+03     0.0         0.0         0.0         0.0         0.0         0.0         0.0         0.0         0.0         0.0         0.0         0.0         0.0         0.0        0.23E+03
   239  LYS       1.5         9.9         7.0         2.6         0.0         0.0         0.0         0.0         12.         13.         0.0         0.0         7.7         30.         37.        0.23        0.30         0.0         0.0         0.0         0.0         0.0         11.         0.0         52.         0.0         0.0         0.0         0.0         0.0         0.0         0.0         0.0         0.0         0.0         0.0         0.0         0.0         0.0        0.18E+03
   240  PHE       1.4         12.         12.         3.3        0.77E-01     0.0         0.0         0.0         5.6         7.6         0.0         0.0         4.6         12.         50.         0.0         0.0         0.0         0.0         0.0         0.0         0.0         13.         0.0         14.         7.0         0.0         0.0         0.0         0.0         0.0         0.0         0.0         0.0         0.0         0.0         0.0         0.0         0.0        0.14E+03
   241  ILE       1.4         13.         9.5         5.7        0.53         0.0         0.0         0.0         5.1         9.1         0.0         0.0         2.3         14.         42.         0.0         0.0         0.0         0.0         0.0         0.0         0.0         13.         0.0         12.         13.         0.0         0.0         0.0         0.0         0.0         0.0         0.0         0.0         0.0         0.0         0.0         0.0         0.0        0.14E+03
   242  THR      0.81         4.6         3.5         2.0        0.52         0.0         0.0         0.0         3.2         7.3         0.0         0.0         3.1         1.2         0.0         0.0         0.0         0.0         0.0         0.0         0.0         0.0         8.3         0.0         9.7         2.4         0.0         0.0         0.0         0.0         0.0         0.0         0.0         0.0         0.0         0.0         0.0         0.0         0.0         47.    
   243  LYS      0.61         4.3         5.3         1.1        0.19         0.0         0.0         0.0         3.3         5.1         0.0         0.0         1.7         2.7         39.         23.         1.5         0.0         0.0         0.0         0.0         0.0         5.7         0.0         6.8         2.0         0.0         0.0         0.0         0.0         0.0         0.0         0.0         0.0         0.0         0.0         0.0         0.0         0.0        0.10E+03
   244  ASP       1.0         6.3         5.3         1.0         0.0         0.0         0.0         0.0         2.7         4.8         0.0         0.0         1.6         31.         1.8         0.0         0.0         0.0         0.0         0.0         0.0         0.0         8.2         0.0         4.9         4.3         0.0         0.0         0.0         0.0         0.0         0.0         0.0         0.0         0.0         0.0         0.0         0.0         0.0         73.    
   245  LYS       1.7         9.1         4.5        0.63         0.0         0.0         0.0         0.0         5.0         5.7         0.0         0.0         2.0         1.7         51.         1.1        0.15E-01     0.0         0.0         0.0         0.0         0.0         6.1         0.0         8.0         7.1         0.0         0.0         0.0         0.0         0.0         0.0         0.0         0.0         0.0         0.0         0.0         0.0         0.0        0.10E+03
   246  ARG       1.4         11.         5.6         3.3        0.84         0.0         0.0         0.0         6.0         12.         0.0         0.0        0.71        0.45        0.59         32.         19.         0.0         0.0         0.0         0.0         0.0         6.7         0.0         7.4         16.         0.0         0.0         0.0         0.0         0.0         0.0         0.0         0.0         0.0         0.0         0.0         0.0         0.0        0.12E+03
   247  ARG      0.82         7.1         5.3        0.97        0.25         0.0         0.0         0.0         4.1         9.3         0.0         0.0         1.7         2.3         2.3        0.67         43.         0.0         0.0         0.0         0.0         0.0         7.5         0.0         4.7         4.2         0.0         0.0         0.0         0.0         0.0         0.0         0.0         0.0         0.0         0.0         0.0         0.0         0.0         94.    
   248  LYS      0.54         4.1         4.5         1.3         0.0         0.0         0.0         0.0         5.2         8.9         0.0         0.0         2.2         4.7         51.        0.21         24.         0.0         0.0         0.0         0.0         0.0         2.1         0.0         5.7         5.3         0.0         0.0         0.0         0.0         0.0         0.0         0.0         0.0         0.0         0.0         0.0         0.0         0.0        0.12E+03
   249  ILE       1.4         7.1         3.0         4.8         1.3         0.0         0.0         0.0         6.9         15.         0.0         0.0         2.2         1.2        0.84         0.0         0.0         0.0         0.0         0.0         0.0         0.0         4.4         0.0         13.         7.1         0.0         0.0         0.0         0.0         0.0         0.0         0.0         0.0         0.0         0.0         0.0         0.0         0.0         68.    
   250  SER       1.4         5.8         6.3         3.2        0.92         0.0         0.0         0.0         7.7         13.         0.0         0.0         2.2         2.3         0.0         0.0         0.0         0.0         0.0         0.0         0.0         0.0         3.1         0.0         9.7         4.9         0.0         0.0         0.0         0.0         0.0         0.0         0.0         0.0         0.0         0.0         0.0         0.0         0.0         60.    
   251  ALA       1.1         5.4         4.4         1.7        0.22         0.0         0.0         0.0         4.2         10.         0.0         0.0         1.3         0.0         0.0         0.0         0.0         0.0         0.0         0.0         0.0         0.0         3.0         0.0         13.         0.0         0.0         0.0         0.0         0.0         0.0         0.0         0.0         0.0         0.0         0.0         0.0         0.0         0.0         45.    
   252  ALA       1.9         10.         5.0         2.0         0.0         0.0         0.0         0.0         6.2         10.         0.0         0.0         1.2         0.0         0.0         0.0         0.0         0.0         0.0         0.0         0.0         0.0         2.9         0.0         15.        0.50         0.0         0.0         0.0         0.0         0.0         0.0         0.0         0.0         0.0         0.0         0.0         0.0         0.0         55.    
   253  THR      0.84         10.         9.6         1.7         1.0         0.0         0.0         0.0         6.8         12.         0.0         0.0         2.1        0.67         0.0         0.0         0.0         0.0         0.0         0.0         0.0         0.0         6.7         0.0         20.         8.9         0.0         0.0         0.0         0.0         0.0         0.0         0.0         0.0         0.0         0.0         0.0         0.0         0.0         80.    
   254  SER       1.6         6.9         20.         2.0        0.54         0.0         0.0         0.0         4.2         6.9         0.0         0.0         1.8         37.         0.0         0.0         0.0         0.0         0.0         0.0         0.0         0.0         3.5         0.0         21.         0.0         0.0         0.0         0.0         0.0         0.0         0.0         0.0         0.0         0.0         0.0         0.0         0.0         0.0        0.11E+03
   255  LEU       3.2         12.         4.4         9.4        0.63E-01     0.0         0.0         0.0         7.6         13.         0.0         0.0         1.4         3.3        0.19E-01     0.0         0.0         0.0         0.0         0.0         0.0         0.0         10.         0.0         36.         7.3         0.0         0.0         0.0         0.0         0.0         0.0         0.0         0.0         0.0         0.0         0.0         0.0         0.0        0.11E+03
   256  SER       2.8         15.         13.         4.6         0.0         0.0         0.0         0.0         7.6         12.         0.0         0.0         3.1        0.31         0.0         0.0         0.0         0.0         0.0         0.0         0.0         0.0         12.         0.0         34.        0.79         0.0         0.0         0.0         0.0         0.0         0.0         0.0         0.0         0.0         0.0         0.0         0.0         0.0        0.11E+03
   257  GLU       1.7         8.1         14.         4.3        0.23         0.0         0.0         0.0         10.         15.         0.0         0.0         3.2        0.40         1.9        0.97         0.0         0.0         0.0         0.0         0.0         0.0         7.2         0.0         34.         9.2         0.0         0.0         0.0         0.0         0.0         0.0         0.0         0.0         0.0         0.0         0.0         0.0         0.0        0.11E+03
   258  ARG       1.0         11.         5.4         1.4         0.0         0.0         0.0         0.0         4.1         6.0         0.0         0.0         1.5         1.3         1.3         30.        0.63         0.0         0.0         0.0         0.0         0.0         5.9         0.0         12.         1.3         0.0         0.0         0.0         0.0         0.0         0.0         0.0         0.0         0.0         0.0         0.0         0.0         0.0         83.    
   259  GLN      0.96         9.7         5.3         1.4        0.71         0.0         0.0         0.0         4.4         5.5         0.0         0.0        0.89         1.0        0.90        0.20         0.0         0.0         0.0         0.0         0.0         0.0         6.9         0.0         3.2         2.9         0.0         0.0         0.0         0.0         0.0         0.0         0.0         0.0         0.0         0.0         0.0         0.0         0.0         44.    
   260  ILE       1.6         7.9         5.0         6.0        0.82         0.0         0.0         0.0         6.1         10.         0.0         0.0         1.6         43.         38.         0.0         0.0         0.0         0.0         0.0         0.0         0.0         4.2         0.0         4.0         2.4         0.0         0.0         0.0         0.0         0.0         0.0         0.0         0.0         0.0         0.0         0.0         0.0         0.0        0.13E+03
   261  THR       1.2         7.9         4.5         3.0        0.42         0.0         0.0         0.0         3.3         6.6         0.0         0.0         1.4         2.6         0.0         0.0         0.0         0.0         0.0         0.0         0.0         0.0         9.1         0.0         6.2         8.5         0.0         0.0         0.0         0.0         0.0         0.0         0.0         0.0         0.0         0.0         0.0         0.0         0.0         55.    
   262  ILE      0.70         5.4         4.9         1.4         0.0         0.0         0.0         0.0         3.5         5.4         0.0         0.0         2.9        0.41E-01     50.         0.0         0.0         0.0         0.0         0.0         0.0         0.0         5.5         0.0         5.0         2.5         0.0         0.0         0.0         0.0         0.0         0.0         0.0         0.0         0.0         0.0         0.0         0.0         0.0         88.    
   263  TRP       3.4         14.         5.8         6.0         1.3         0.0         0.0         0.0         6.6         7.1         0.0         0.0         2.6         6.0         5.1         0.0         0.0         0.0         0.0         0.0         0.0         0.0         3.9         0.0         2.9         23.         0.0         0.0         0.0         0.0         0.0         0.0         0.0         0.0         0.0         0.0         0.0         0.0         0.0         88.    
   264  PHE       1.1         8.5         6.0         3.3        0.14         0.0         0.0         0.0         5.9         7.6         0.0         0.0        0.71         4.4         5.5         0.0         0.0         0.0         0.0         0.0         0.0         0.0         2.6         0.0         3.0         19.         0.0         0.0         0.0         0.0         0.0         0.0         0.0         0.0         0.0         0.0         0.0         0.0         0.0         67.    
   265  GLN      0.80         4.5         4.5         1.1         0.0         0.0         0.0         0.0         3.0         3.9         0.0         0.0         1.1        0.14        0.29        0.40         0.0         0.0         0.0         0.0         0.0         0.0         2.0         0.0         3.6         1.0         0.0         0.0         0.0         0.0         0.0         0.0         0.0         0.0         0.0         0.0         0.0         0.0         0.0         26.    
   266  ASN       1.9         5.8         5.9         1.2        0.52         0.0         0.0         0.0         3.9         4.2         0.0         0.0         1.4         25.         16.         0.0         0.0         0.0         0.0         0.0         0.0         0.0         7.6         0.0         3.9         7.1         0.0         0.0         0.0         0.0         0.0         0.0         0.0         0.0         0.0         0.0         0.0         0.0         0.0         84.    
   267  ARG       1.4         6.2         5.4         2.2        0.23         0.0         0.0         0.0         7.7         7.5         0.0         0.0         1.6        0.40         29.         31.         32.         0.0         0.0         0.0         0.0         0.0         9.4         0.0         4.1         14.         0.0         0.0         0.0         0.0         0.0         0.0         0.0         0.0         0.0         0.0         0.0         0.0         0.0        0.15E+03
   268  ARG       1.8         10.         7.2         4.2        0.68E-01     0.0         0.0         0.0         7.8         8.8         0.0         0.0         1.2         29.         25.         4.7         20.         0.0         0.0         0.0         0.0         0.0         8.8         0.0         6.0         8.7         0.0         0.0         0.0         0.0         0.0         0.0         0.0         0.0         0.0         0.0         0.0         0.0         0.0        0.14E+03
   269  VAL       1.0         7.7         4.6         1.6        0.39E-01     0.0         0.0         0.0         5.1         6.5         0.0         0.0         2.2         2.7         0.0         0.0         0.0         0.0         0.0         0.0         0.0         0.0         11.         0.0         5.8         6.5         0.0         0.0         0.0         0.0         0.0         0.0         0.0         0.0         0.0         0.0         0.0         0.0         0.0         55.    
   270  LYS      0.98         13.         5.1        0.82        0.52         0.0         0.0         0.0         18.         6.7         0.0         0.0         4.8        0.24E-01    0.19         2.7         24.         0.0         0.0         0.0         0.0         0.0         6.2         0.0         8.7         7.1         0.0         0.0         0.0         0.0         0.0         0.0         0.0         0.0         0.0         0.0         0.0         0.0         0.0         99.    
   271  GLU       1.3         8.5         4.7         2.1         0.0         0.0         0.0         0.0         9.5         11.         0.0         0.0         5.5        0.51        0.15         2.9         0.0         0.0         0.0         0.0         0.0         0.0         7.6         0.0         3.4         8.2         0.0         0.0         0.0         0.0         0.0         0.0         0.0         0.0         0.0         0.0         0.0         0.0         0.0         65.    
   272  LYS       1.0         7.9         5.3         1.6         0.0         0.0         0.0         0.0         10.         10.         0.0         0.0         4.9         33.         2.2        0.18        0.96E-01     0.0         0.0         0.0         0.0         0.0         6.9         0.0         9.8         2.7         0.0         0.0         0.0         0.0         0.0         0.0         0.0         0.0         0.0         0.0         0.0         0.0         0.0         96.    
   273  LYS       1.5         12.         5.5         1.6         0.0         0.0         0.0         0.0         7.2         9.0         0.0         0.0         8.2        0.60E-01     1.3         23.        0.22E-01     0.0         0.0         0.0         0.0         0.0         5.2         0.0         6.8         1.6         0.0         0.0         0.0         0.0         0.0         0.0         0.0         0.0         0.0         0.0         0.0         0.0         0.0         84.    
   274  VAL       1.1         17.         10.         2.5        0.13         0.0         0.0         0.0         8.0         12.         0.0         0.0         9.1         1.8         0.0         0.0         0.0         0.0         0.0         0.0         0.0         0.0         7.4         0.0         17.         0.0         0.0         0.0         0.0         0.0         0.0         0.0         0.0         0.0         0.0         0.0         0.0         0.0         0.0         87.    
   275  LEU       1.0         13.         17.         4.5        0.24         0.0         0.0         0.0         8.5         13.         0.0         0.0         3.6         45.         38.         0.0         0.0         0.0         0.0         0.0         0.0         0.0         1.6         0.0         12.         0.0         0.0         0.0         0.0         0.0         0.0         0.0         0.0         0.0         0.0         0.0         0.0         0.0         0.0        0.16E+03
   276  ALA      0.76         5.7         4.9        0.68         0.0         0.0         0.0         0.0         10.         12.         0.0         0.0         3.8         0.0         0.0         0.0         0.0         0.0         0.0         0.0         0.0         0.0         3.0         0.0         12.         0.0         0.0         0.0         0.0         0.0         0.0         0.0         0.0         0.0         0.0         0.0         0.0         0.0         0.0         53.    
   277  LYS      0.65         8.1         3.7         1.5         0.0         0.0         0.0         0.0         10.         14.         0.0         0.0         6.7         30.        0.25E-02    0.10E-03     23.         0.0         0.0         0.0         0.0         0.0         1.3         0.0         11.         2.0         0.0         0.0         0.0         0.0         0.0         0.0         0.0         0.0         0.0         0.0         0.0         0.0         0.0        0.11E+03
   278  VAL       1.1         12.         3.5         3.4        0.20         0.0         0.0         0.0         6.4         12.         0.0         0.0         4.2         57.         0.0         0.0         0.0         0.0         0.0         0.0         0.0         0.0        0.89         0.0         14.         0.0         0.0         0.0         0.0         0.0         0.0         0.0         0.0         0.0         0.0         0.0         0.0         0.0         0.0        0.11E+03
   279  LYS      0.45         8.1         6.7         1.2        0.55         0.0         0.0         0.0         7.0         12.         0.0         0.0         1.5         1.3        0.87        0.11E-01    0.76         0.0         0.0         0.0         0.0         0.0        0.56         0.0         48.        0.67         0.0         0.0         0.0         0.0         0.0         0.0         0.0         0.0         0.0         0.0         0.0         0.0         0.0         90.    
   280  ASN      0.72         10.         14.         1.9        0.55         0.0         0.0         0.0         0.0         0.0         0.0         0.0         1.3         33.         11.         0.0         0.0         0.0         0.0         0.0         0.0         0.0         0.0         0.0        0.22E+03     0.0         0.0         0.0         0.0         0.0         0.0         0.0         0.0         0.0         0.0         0.0         0.0         0.0         0.0        0.29E+03
   281  SER      0.41         3.8         9.3         1.2        0.21         0.0         0.0         0.0         0.0         0.0         0.0         0.0         2.3         42.         0.0         0.0         0.0         0.0         0.0         0.0         0.0         0.0         0.0         0.0        0.10E+03     0.0         0.0         0.0         0.0         0.0         0.0         0.0         0.0         0.0         0.0         0.0         0.0         0.0         0.0        0.16E+03
   282  ALA      0.48         7.2         19.         1.5        0.12         0.0         0.0         0.0         8.7         14.         0.0         0.0         2.2         0.0         0.0         0.0         0.0         0.0         0.0         0.0         0.0         0.0         3.3         0.0         41.         2.0         0.0         0.0         0.0         0.0         0.0         0.0         0.0         0.0         0.0         0.0         0.0         0.0         0.0         99.    
   283  THR      0.33         5.9         8.7         2.4        0.10         0.0         0.0         0.0         4.7         7.3         0.0         0.0         1.2         68.         0.0         0.0         0.0         0.0         0.0         0.0         0.0         0.0         2.8         0.0        0.16E+03    0.67         0.0         0.0         0.0         0.0         0.0         0.0         0.0         0.0         0.0         0.0         0.0         0.0         0.0        0.26E+03
   284  PRO      0.59         23.         9.8        0.84         0.0         0.0         0.0         0.0         2.8         3.8         0.0         0.0        0.40         5.8         3.4         1.2         0.0         0.0         0.0         0.0         0.0         0.0         3.3         0.0         26.         0.0         0.0         0.0         0.0         0.0         0.0         0.0         0.0         0.0         0.0         0.0         0.0         0.0         0.0         80.    
