# Supplementary material for: Computational Modeling of complete HOXB13 protein for predicting the functional effect of SNPs and the associated role in hereditary prostate cancer
Source: Sci Rep. 2017 Mar 8;7:43830. doi: 10.1038/srep43830 (PMC5363706; doi:10.1038/srep43830)
Supplement: Supplementary Dataset [file srep43830-s1.zip › SR Supplementary Data Files Complete/HOXB13 Modeller/HOXB13 Modeller/hoxb13.V99990022]

# Heavy relative violation of each residue is written to: hoxb13.V99990022
# The profile is NOT normalized by the number of restraints.
# The profiles are smoothed over a window of residues:    1
# The sum of all numbers in the file:   53865.9844
#COLUMNS S S  N N N N N N N N N N N N N N N N N N N N N N N N N N N N N N N N N N N N N N N N 
# RESID  RES            1           2           3           4           5           6           7           8           9          10          11          12          13          14          15          16          17          18          19          20          21          22          23          24          25          26          27          28          29          30          31          32          33          34          35          36          37          38          39     TOTAL

     1  MET       1.1         4.1         2.4        0.68         0.0         0.0         0.0         0.0         27.         24.         0.0         0.0        0.42         48.        0.12E-03     30.         0.0         0.0         0.0         0.0         0.0         0.0         0.0         0.0         30.         0.0         0.0         0.0         0.0         0.0         0.0         0.0         0.0         0.0         0.0         0.0         0.0         0.0         0.0        0.17E+03
     2  GLU       2.6         8.1         11.         2.6        0.97E-01     0.0         0.0         0.0         0.0         0.0         0.0         0.0        0.69         44.         28.         16.         0.0         0.0         0.0         0.0         0.0         0.0         0.0         0.0        0.18E+03     0.0         0.0         0.0         0.0         0.0         0.0         0.0         0.0         0.0         0.0         0.0         0.0         0.0         0.0        0.29E+03
     3  PRO       2.5         27.         5.8        0.90        0.97E-01     0.0         0.0         0.0         0.0         0.0         0.0         0.0        0.47         23.         35.         33.         0.0         0.0         0.0         0.0         0.0         0.0         0.0         0.0         56.         0.0         0.0         0.0         0.0         0.0         0.0         0.0         0.0         0.0         0.0         0.0         0.0         0.0         0.0        0.18E+03
     4  GLY       1.8         3.5         1.2        0.50E-01     0.0         0.0         0.0         0.0         0.0         0.0         0.0         0.0        0.85         0.0         0.0         0.0         0.0         0.0         0.0         0.0         0.0         0.0         0.0         0.0        0.13E+03     0.0         0.0         0.0         0.0         0.0         0.0         0.0         0.0         0.0         0.0         0.0         0.0         0.0         0.0        0.13E+03
     5  ASN       1.8         4.2         8.8         1.2        0.52E-01     0.0         0.0         0.0         0.0         0.0         0.0         0.0        0.69         34.         11.         0.0         0.0         0.0         0.0         0.0         0.0         0.0         0.0         0.0        0.20E+03     0.0         0.0         0.0         0.0         0.0         0.0         0.0         0.0         0.0         0.0         0.0         0.0         0.0         0.0        0.26E+03
     6  TYR       1.8         9.2         13.         1.6        0.52E-01     0.0         0.0         0.0         0.0         0.0         0.0         0.0        0.98         53.        0.46         0.0         0.0         0.0         0.0         0.0         0.0         0.0         0.0         0.0        0.26E+03     0.0         0.0         0.0         0.0         0.0         0.0         0.0         0.0         0.0         0.0         0.0         0.0         0.0         0.0        0.34E+03
     7  ALA       1.1         2.7         12.         1.1         0.0         0.0         0.0         0.0         0.0         0.0         0.0         0.0         1.3         0.0         0.0         0.0         0.0         0.0         0.0         0.0         0.0         0.0         0.0         0.0        0.28E+03     0.0         0.0         0.0         0.0         0.0         0.0         0.0         0.0         0.0         0.0         0.0         0.0         0.0         0.0        0.29E+03
     8  THR       1.1         3.6         11.         1.4         0.0         0.0         0.0         0.0         0.0         0.0         0.0         0.0         1.2         65.         0.0         0.0         0.0         0.0         0.0         0.0         0.0         0.0         0.0         0.0        0.24E+03     0.0         0.0         0.0         0.0         0.0         0.0         0.0         0.0         0.0         0.0         0.0         0.0         0.0         0.0        0.32E+03
     9  LEU      0.92         7.6         9.3         4.7         0.0         0.0         0.0         0.0         0.0         0.0         0.0         0.0         1.0         45.         38.         0.0         0.0         0.0         0.0         0.0         0.0         0.0         0.0         0.0        0.22E+03     0.0         0.0         0.0         0.0         0.0         0.0         0.0         0.0         0.0         0.0         0.0         0.0         0.0         0.0        0.33E+03
    10  ASP      0.76         2.8         9.3         1.3        0.11         0.0         0.0         0.0         0.0         0.0         0.0         0.0         1.2         39.         1.7         0.0         0.0         0.0         0.0         0.0         0.0         0.0         0.0         0.0        0.15E+03     0.0         0.0         0.0         0.0         0.0         0.0         0.0         0.0         0.0         0.0         0.0         0.0         0.0         0.0        0.21E+03
    11  GLY      0.36         2.2         2.1        0.20        0.43E-01     0.0         0.0         0.0         0.0         0.0         0.0         0.0         1.5         0.0         0.0         0.0         0.0         0.0         0.0         0.0         0.0         0.0         0.0         0.0        0.10E+03     0.0         0.0         0.0         0.0         0.0         0.0         0.0         0.0         0.0         0.0         0.0         0.0         0.0         0.0        0.11E+03
    12  ALA      0.33         1.8         11.        0.74         0.0         0.0         0.0         0.0         0.0         0.0         0.0         0.0         1.1         0.0         0.0         0.0         0.0         0.0         0.0         0.0         0.0         0.0         0.0         0.0        0.24E+03     0.0         0.0         0.0         0.0         0.0         0.0         0.0         0.0         0.0         0.0         0.0         0.0         0.0         0.0        0.26E+03
    13  LYS      0.32         2.0         9.8         1.1         0.0         0.0         0.0         0.0         0.0         0.0         0.0         0.0        0.92         40.         50.         16.         23.         0.0         0.0         0.0         0.0         0.0         0.0         0.0        0.18E+03     0.0         0.0         0.0         0.0         0.0         0.0         0.0         0.0         0.0         0.0         0.0         0.0         0.0         0.0        0.32E+03
    14  ASP      0.45         3.1         11.         1.5        0.19         0.0         0.0         0.0         0.0         0.0         0.0         0.0         1.3         38.         4.2         0.0         0.0         0.0         0.0         0.0         0.0         0.0         0.0         0.0        0.14E+03     0.0         0.0         0.0         0.0         0.0         0.0         0.0         0.0         0.0         0.0         0.0         0.0         0.0         0.0        0.20E+03
    15  ILE      0.47         2.3         11.         3.2        0.17         0.0         0.0         0.0         0.0         0.0         0.0         0.0         1.4         53.        0.56         0.0         0.0         0.0         0.0         0.0         0.0         0.0         0.0         0.0         49.         0.0         0.0         0.0         0.0         0.0         0.0         0.0         0.0         0.0         0.0         0.0         0.0         0.0         0.0        0.12E+03
    16  GLU      0.16         3.6         8.2         1.4         0.0         0.0         0.0         0.0         0.0         0.0         0.0         0.0        0.93         38.         34.         24.         0.0         0.0         0.0         0.0         0.0         0.0         0.0         0.0        0.17E+03     0.0         0.0         0.0         0.0         0.0         0.0         0.0         0.0         0.0         0.0         0.0         0.0         0.0         0.0        0.28E+03
    17  GLY      0.11         1.6        0.88        0.25         0.0         0.0         0.0         0.0         0.0         0.0         0.0         0.0        0.91         0.0         0.0         0.0         0.0         0.0         0.0         0.0         0.0         0.0         0.0         0.0         93.         0.0         0.0         0.0         0.0         0.0         0.0         0.0         0.0         0.0         0.0         0.0         0.0         0.0         0.0         97.    
    18  LEU      0.28         6.7         9.9         3.8         0.0         0.0         0.0         0.0         0.0         0.0         0.0         0.0         1.3        0.34         38.         0.0         0.0         0.0         0.0         0.0         0.0         0.0         0.0         0.0        0.17E+03     0.0         0.0         0.0         0.0         0.0         0.0         0.0         0.0         0.0         0.0         0.0         0.0         0.0         0.0        0.23E+03
    19  LEU      0.38         8.5         6.1         4.5         0.0         0.0         0.0         0.0         0.0         0.0         0.0         0.0         1.1         46.         38.         0.0         0.0         0.0         0.0         0.0         0.0         0.0         0.0         0.0        0.18E+03     0.0         0.0         0.0         0.0         0.0         0.0         0.0         0.0         0.0         0.0         0.0         0.0         0.0         0.0        0.28E+03
    20  GLY      0.15         1.7         2.5        0.25         0.0         0.0         0.0         0.0         0.0         0.0         0.0         0.0        0.64         0.0         0.0         0.0         0.0         0.0         0.0         0.0         0.0         0.0         0.0         0.0        0.10E+03     0.0         0.0         0.0         0.0         0.0         0.0         0.0         0.0         0.0         0.0         0.0         0.0         0.0         0.0        0.11E+03
    21  ALA      0.66E-01    0.99         12.        0.91         0.0         0.0         0.0         0.0         0.0         0.0         0.0         0.0         1.3         0.0         0.0         0.0         0.0         0.0         0.0         0.0         0.0         0.0         0.0         0.0        0.25E+03     0.0         0.0         0.0         0.0         0.0         0.0         0.0         0.0         0.0         0.0         0.0         0.0         0.0         0.0        0.27E+03
    22  GLY      0.21        0.47         0.0        0.23         0.0         0.0         0.0         0.0         0.0         0.0         0.0         0.0         1.7         0.0         0.0         0.0         0.0         0.0         0.0         0.0         0.0         0.0         0.0         0.0        0.16E+03     0.0         0.0         0.0         0.0         0.0         0.0         0.0         0.0         0.0         0.0         0.0         0.0         0.0         0.0        0.16E+03
    23  GLY      0.37         3.3         0.0        0.30E-01     0.0         0.0         0.0         0.0         0.0         0.0         0.0         0.0        0.97         0.0         0.0         0.0         0.0         0.0         0.0         0.0         0.0         0.0         0.0         0.0         79.         0.0         0.0         0.0         0.0         0.0         0.0         0.0         0.0         0.0         0.0         0.0         0.0         0.0         0.0         83.    
    24  GLY      0.49         1.8         1.7        0.61E-01     0.0         0.0         0.0         0.0         0.0         0.0         0.0         0.0        0.19         0.0         0.0         0.0         0.0         0.0         0.0         0.0         0.0         0.0         0.0         0.0         84.         0.0         0.0         0.0         0.0         0.0         0.0         0.0         0.0         0.0         0.0         0.0         0.0         0.0         0.0         88.    
    25  ARG      0.90         2.5         11.        0.79         0.0         0.0         0.0         0.0         0.0         0.0         0.0         0.0        0.43         1.4        0.38E-01    0.14E-01     44.         0.0         0.0         0.0         0.0         0.0         0.0         0.0        0.22E+03     0.0         0.0         0.0         0.0         0.0         0.0         0.0         0.0         0.0         0.0         0.0         0.0         0.0         0.0        0.28E+03
    26  ASN      0.99         2.6         11.         1.7         0.0         0.0         0.0         0.0         0.0         0.0         0.0         0.0        0.80        0.15         1.4         0.0         0.0         0.0         0.0         0.0         0.0         0.0         0.0         0.0        0.22E+03     0.0         0.0         0.0         0.0         0.0         0.0         0.0         0.0         0.0         0.0         0.0         0.0         0.0         0.0        0.24E+03
    27  LEU       1.4         7.8         9.4         4.3         0.0         0.0         0.0         0.0         0.0         0.0         0.0         0.0        0.61        0.12         38.         0.0         0.0         0.0         0.0         0.0         0.0         0.0         0.0         0.0        0.20E+03     0.0         0.0         0.0         0.0         0.0         0.0         0.0         0.0         0.0         0.0         0.0         0.0         0.0         0.0        0.26E+03
    28  VAL       1.7         5.5         10.         2.4        0.18         0.0         0.0         0.0         0.0         0.0         0.0         0.0        0.93         1.5         0.0         0.0         0.0         0.0         0.0         0.0         0.0         0.0         0.0         0.0         35.         0.0         0.0         0.0         0.0         0.0         0.0         0.0         0.0         0.0         0.0         0.0         0.0         0.0         0.0         57.    
    29  ALA       1.6         13.         5.0         1.4         0.0         0.0         0.0         0.0         0.0         0.0         0.0         0.0         5.2         0.0         0.0         0.0         0.0         0.0         0.0         0.0         0.0         0.0         0.0         0.0         29.         0.0         0.0         0.0         0.0         0.0         0.0         0.0         0.0         0.0         0.0         0.0         0.0         0.0         0.0         55.    
    30  HIS       2.7         14.         6.6         4.1        0.18         0.0         0.0         0.0         0.0         0.0         0.0         0.0         4.6         43.         4.5         0.0         0.0         0.0         0.0         0.0         0.0         0.0         0.0         0.0        0.15E+03     0.0         0.0         0.0         0.0         0.0         0.0         0.0         0.0         0.0         0.0         0.0         0.0         0.0         0.0        0.23E+03
    31  SER       1.9         6.8         8.6         1.5         0.0         0.0         0.0         0.0         0.0         0.0         0.0         0.0        0.59        0.33         0.0         0.0         0.0         0.0         0.0         0.0         0.0         0.0         0.0         0.0        0.13E+03     0.0         0.0         0.0         0.0         0.0         0.0         0.0         0.0         0.0         0.0         0.0         0.0         0.0         0.0        0.15E+03
    32  PRO       2.3         28.         6.5        0.76         0.0         0.0         0.0         0.0         0.0         0.0         0.0         0.0        0.80         23.         35.         33.         0.0         0.0         0.0         0.0         0.0         0.0         0.0         0.0         52.         0.0         0.0         0.0         0.0         0.0         0.0         0.0         0.0         0.0         0.0         0.0         0.0         0.0         0.0        0.18E+03
    33  LEU       2.8         10.         8.0         3.9         0.0         0.0         0.0         0.0         0.0         0.0         0.0         0.0        0.54        0.80E-01    0.45E-01     0.0         0.0         0.0         0.0         0.0         0.0         0.0         0.0         0.0        0.19E+03     0.0         0.0         0.0         0.0         0.0         0.0         0.0         0.0         0.0         0.0         0.0         0.0         0.0         0.0        0.21E+03
    34  THR       2.4         4.9         9.0         1.6         0.0         0.0         0.0         0.0         0.0         0.0         0.0         0.0        0.61         70.         0.0         0.0         0.0         0.0         0.0         0.0         0.0         0.0         0.0         0.0        0.18E+03     0.0         0.0         0.0         0.0         0.0         0.0         0.0         0.0         0.0         0.0         0.0         0.0         0.0         0.0        0.27E+03
    35  SER       1.8         7.0         9.7         1.4         0.0         0.0         0.0         0.0         17.         37.         0.0         0.0        0.73         45.         0.0         0.0         0.0         0.0         0.0         0.0         0.0         0.0         4.4         0.0         48.         0.0         0.0         0.0         0.0         0.0         0.0         0.0         0.0         0.0         0.0         0.0         0.0         0.0         0.0        0.17E+03
    36  HIS       3.0         28.         5.2         4.6         1.2         0.0         0.0         0.0         20.         25.         0.0         0.0         4.2         1.4         13.         0.0         0.0         0.0         0.0         0.0         0.0         0.0         4.4         0.0         88.         0.0         0.0         0.0         0.0         0.0         0.0         0.0         0.0         0.0         0.0         0.0         0.0         0.0         0.0        0.20E+03
    37  PRO       1.5         32.         5.0         1.2         1.4         0.0         0.0         0.0         0.0         0.0         0.0         0.0         4.7         9.3         5.3        0.49         0.0         0.0         0.0         0.0         0.0         0.0         0.0         0.0         52.         0.0         0.0         0.0         0.0         0.0         0.0         0.0         0.0         0.0         0.0         0.0         0.0         0.0         0.0        0.11E+03
    38  ALA      0.61         5.2         10.         2.0        0.55         0.0         0.0         0.0         0.0         0.0         0.0         0.0         1.4         0.0         0.0         0.0         0.0         0.0         0.0         0.0         0.0         0.0         0.0         0.0        0.21E+03     0.0         0.0         0.0         0.0         0.0         0.0         0.0         0.0         0.0         0.0         0.0         0.0         0.0         0.0        0.23E+03
    39  ALA      0.98         12.         14.         3.9        0.43         0.0         0.0         0.0         0.0         0.0         0.0         0.0         1.4         0.0         0.0         0.0         0.0         0.0         0.0         0.0         0.0         0.0         0.0         0.0        0.24E+03     0.0         0.0         0.0         0.0         0.0         0.0         0.0         0.0         0.0         0.0         0.0         0.0         0.0         0.0        0.27E+03
    40  PRO       1.1         28.         9.3         1.7         0.0         0.0         0.0         0.0         0.0         0.0         0.0         0.0         1.1         8.3         4.8        0.46         0.0         0.0         0.0         0.0         0.0         0.0         0.0         0.0         70.         0.0         0.0         0.0         0.0         0.0         0.0         0.0         0.0         0.0         0.0         0.0         0.0         0.0         0.0        0.12E+03
    41  THR      0.82         6.1         10.         1.2        0.31         0.0         0.0         0.0         0.0         0.0         0.0         0.0         1.2         64.         0.0         0.0         0.0         0.0         0.0         0.0         0.0         0.0         0.0         0.0        0.19E+03     0.0         0.0         0.0         0.0         0.0         0.0         0.0         0.0         0.0         0.0         0.0         0.0         0.0         0.0        0.28E+03
    42  LEU       1.2         11.         5.2         4.2        0.28         0.0         0.0         0.0         0.0         0.0         0.0         0.0        0.86         45.         38.         0.0         0.0         0.0         0.0         0.0         0.0         0.0         0.0         0.0        0.18E+03     0.0         0.0         0.0         0.0         0.0         0.0         0.0         0.0         0.0         0.0         0.0         0.0         0.0         0.0        0.28E+03
    43  MET       1.1         8.5         9.6         1.5        0.62         0.0         0.0         0.0         20.         40.         0.0         0.0         2.5         46.        0.35E-01     29.         0.0         0.0         0.0         0.0         0.0         0.0         0.0         0.0         41.         1.7         0.0         0.0         0.0         0.0         0.0         0.0         0.0         0.0         0.0         0.0         0.0         0.0         0.0        0.20E+03
    44  PRO       1.7         30.         8.1         3.5        0.90         0.0         0.0         0.0         0.0         0.0         0.0         0.0         6.2         1.8        0.44         6.5         0.0         0.0         0.0         0.0         0.0         0.0         0.0         0.0         32.         0.0         0.0         0.0         0.0         0.0         0.0         0.0         0.0         0.0         0.0         0.0         0.0         0.0         0.0         92.    
    45  ALA       1.6         9.7         16.         2.7         1.1         0.0         0.0         0.0         0.0         0.0         0.0         0.0         8.6         0.0         0.0         0.0         0.0         0.0         0.0         0.0         0.0         0.0         0.0         0.0        0.11E+03     0.0         0.0         0.0         0.0         0.0         0.0         0.0         0.0         0.0         0.0         0.0         0.0         0.0         0.0        0.15E+03
    46  VAL       15.         69.         15.         32.         15.         0.0         0.0         0.0         0.0         0.0         0.0         0.0         5.3         48.         0.0         0.0         0.0         0.0         0.0         0.0         0.0         0.0         0.0         0.0         43.         0.0         0.0         0.0         0.0         0.0         0.0         0.0         0.0         0.0         0.0         0.0         0.0         0.0         0.0        0.24E+03
    47  ASN       16.         36.         14.         5.3         12.         0.0         0.0         0.0         0.0         0.0         0.0         0.0         4.1         35.         9.9         0.0         0.0         0.0         0.0         0.0         0.0         0.0         0.0         0.0        0.12E+03     0.0         0.0         0.0         0.0         0.0         0.0         0.0         0.0         0.0         0.0         0.0         0.0         0.0         0.0        0.26E+03
    48  TYR       7.8         20.         12.         1.2         7.0         0.0         0.0         0.0         0.0         0.0         0.0         0.0         8.8         48.        0.56E-01     0.0         0.0         0.0         0.0         0.0         0.0         0.0         0.0         0.0        0.17E+03     0.0         0.0         0.0         0.0         0.0         0.0         0.0         0.0         0.0         0.0         0.0         0.0         0.0         0.0        0.28E+03
    49  ALA       9.3         13.         12.         4.7         4.4         0.0         0.0         0.0         0.0         0.0         0.0         0.0         16.         0.0         0.0         0.0         0.0         0.0         0.0         0.0         0.0         0.0         0.0         0.0        0.17E+03     0.0         0.0         0.0         0.0         0.0         0.0         0.0         0.0         0.0         0.0         0.0         0.0         0.0         0.0        0.23E+03
    50  PRO       10.         53.         9.6         6.5         1.3         0.0         0.0         0.0         0.0         0.0         0.0         0.0         15.         3.4         1.9         2.2         0.0         0.0         0.0         0.0         0.0         0.0         0.0         0.0         55.         0.0         0.0         0.0         0.0         0.0         0.0         0.0         0.0         0.0         0.0         0.0         0.0         0.0         0.0        0.16E+03
    51  LEU       11.         31.         10.         13.         3.9         0.0         0.0         0.0         22.         36.         0.0         0.0         5.4         11.         51.         0.0         0.0         0.0         0.0         0.0         0.0         0.0         0.0         0.0         75.         4.3         0.0         0.0         0.0         0.0         0.0         0.0         0.0         0.0         0.0         0.0         0.0         0.0         0.0        0.28E+03
    52  ASP       11.         28.         1.7         3.6         6.0         0.0         0.0         0.0         0.0         0.0         0.0         0.0         4.3         38.         2.1         0.0         0.0         0.0         0.0         0.0         0.0         0.0         0.0         0.0         83.         0.0         0.0         0.0         0.0         0.0         0.0         0.0         0.0         0.0         0.0         0.0         0.0         0.0         0.0        0.18E+03
    53  LEU       13.         42.         7.4         9.6         7.3         0.0         0.0         0.0         0.0         0.0         0.0         0.0         12.         47.         40.         0.0         0.0         0.0         0.0         0.0         0.0         0.0         0.0         0.0         42.         0.0         0.0         0.0         0.0         0.0         0.0         0.0         0.0         0.0         0.0         0.0         0.0         0.0         0.0        0.22E+03
    54  PRO       12.         47.         14.         8.8         4.3         0.0         0.0         0.0         0.0         0.0         0.0         0.0         14.         21.         35.         37.         0.0         0.0         0.0         0.0         0.0         0.0         0.0         0.0         46.         0.0         0.0         0.0         0.0         0.0         0.0         0.0         0.0         0.0         0.0         0.0         0.0         0.0         0.0        0.24E+03
    55  GLY       7.7         25.         3.5         5.6         22.         0.0         0.0         0.0         0.0         0.0         0.0         0.0         7.3         0.0         0.0         0.0         0.0         0.0         0.0         0.0         0.0         0.0         0.0         0.0         42.         0.0         0.0         0.0         0.0         0.0         0.0         0.0         0.0         0.0         0.0         0.0         0.0         0.0         0.0        0.11E+03
    56  SER       3.2         23.         21.         3.9         5.4         0.0         0.0         0.0         0.0         0.0         0.0         0.0         3.4         51.         0.0         0.0         0.0         0.0         0.0         0.0         0.0         0.0         0.0         0.0        0.14E+03     0.0         0.0         0.0         0.0         0.0         0.0         0.0         0.0         0.0         0.0         0.0         0.0         0.0         0.0        0.25E+03
    57  ALA       1.3         11.         19.         3.7         1.3         0.0         0.0         0.0         0.0         0.0         0.0         0.0         3.2         0.0         0.0         0.0         0.0         0.0         0.0         0.0         0.0         0.0         0.0         0.0        0.34E+03     0.0         0.0         0.0         0.0         0.0         0.0         0.0         0.0         0.0         0.0         0.0         0.0         0.0         0.0        0.38E+03
    58  GLU       2.1         12.         19.         2.7         1.7         0.0         0.0         0.0         29.         53.         0.0         0.0         5.0         4.9         26.         2.8         0.0         0.0         0.0         0.0         0.0         0.0         0.0         0.0        0.19E+03     2.5         0.0         0.0         0.0         0.0         0.0         0.0         0.0         0.0         0.0         0.0         0.0         0.0         0.0        0.35E+03
    59  PRO       1.5         38.         7.5         3.5        0.45         0.0         0.0         0.0         0.0         0.0         0.0         0.0         7.7         2.5        0.22         7.2         0.0         0.0         0.0         0.0         0.0         0.0         0.0         0.0         35.         0.0         0.0         0.0         0.0         0.0         0.0         0.0         0.0         0.0         0.0         0.0         0.0         0.0         0.0        0.10E+03
    60  PRO       1.0         26.         6.8         1.0        0.52         0.0         0.0         0.0         0.0         0.0         0.0         0.0         5.0         22.         35.         35.         0.0         0.0         0.0         0.0         0.0         0.0         0.0         0.0         38.         0.0         0.0         0.0         0.0         0.0         0.0         0.0         0.0         0.0         0.0         0.0         0.0         0.0         0.0        0.17E+03
    61  LYS       1.3         12.         5.3        0.28        0.22         0.0         0.0         0.0         0.0         0.0         0.0         0.0         2.1         36.         5.3         25.         3.1         0.0         0.0         0.0         0.0         0.0         0.0         0.0        0.16E+03     0.0         0.0         0.0         0.0         0.0         0.0         0.0         0.0         0.0         0.0         0.0         0.0         0.0         0.0        0.25E+03
    62  GLN      0.35         3.4         5.9         1.1         0.0         0.0         0.0         0.0         0.0         0.0         0.0         0.0         1.6        0.69         37.         10.         0.0         0.0         0.0         0.0         0.0         0.0         0.0         0.0        0.18E+03     0.0         0.0         0.0         0.0         0.0         0.0         0.0         0.0         0.0         0.0         0.0         0.0         0.0         0.0        0.24E+03
    63  CYS      0.93E-01     2.2         11.         1.1         0.0         0.0         0.0         0.0         0.0         0.0         0.0         0.0         1.1        0.35         0.0         0.0         0.0         0.0         0.0         0.0         0.0         0.0         0.0         0.0         60.         0.0         0.0         0.0         0.0         0.0         0.0         0.0         0.0         0.0         0.0         0.0         0.0         0.0         0.0         76.    
    64  HIS       1.1         6.4         10.         2.0        0.12         0.0         0.0         0.0         0.0         0.0         0.0         0.0         1.2         35.         1.6         0.0         0.0         0.0         0.0         0.0         0.0         0.0         0.0         0.0        0.17E+03     0.0         0.0         0.0         0.0         0.0         0.0         0.0         0.0         0.0         0.0         0.0         0.0         0.0         0.0        0.23E+03
    65  PRO      0.60         26.         8.6         1.5        0.67         0.0         0.0         0.0         0.0         0.0         0.0         0.0         1.1         24.         35.         31.         0.0         0.0         0.0         0.0         0.0         0.0         0.0         0.0         37.         0.0         0.0         0.0         0.0         0.0         0.0         0.0         0.0         0.0         0.0         0.0         0.0         0.0         0.0        0.17E+03
    66  CYS       1.2         10.         13.         3.9        0.60         0.0         0.0         0.0         0.0         0.0         0.0         0.0         1.3        0.47         0.0         0.0         0.0         0.0         0.0         0.0         0.0         0.0         0.0         0.0         27.         0.0         0.0         0.0         0.0         0.0         0.0         0.0         0.0         0.0         0.0         0.0         0.0         0.0         0.0         57.    
    67  PRO      0.22         25.         4.9        0.82        0.49E-01     0.0         0.0         0.0         0.0         0.0         0.0         0.0         1.4         24.         35.         31.         0.0         0.0         0.0         0.0         0.0         0.0         0.0         0.0         16.         0.0         0.0         0.0         0.0         0.0         0.0         0.0         0.0         0.0         0.0         0.0         0.0         0.0         0.0        0.14E+03
    68  GLY      0.55E-01     2.6         1.7        0.16        0.13         0.0         0.0         0.0         0.0         0.0         0.0         0.0         1.6         0.0         0.0         0.0         0.0         0.0         0.0         0.0         0.0         0.0         0.0         0.0         41.         0.0         0.0         0.0         0.0         0.0         0.0         0.0         0.0         0.0         0.0         0.0         0.0         0.0         0.0         47.    
    69  VAL      0.68E-01     4.4         11.         1.5         0.0         0.0         0.0         0.0         0.0         0.0         0.0         0.0         1.6         54.         0.0         0.0         0.0         0.0         0.0         0.0         0.0         0.0         0.0         0.0         12.         0.0         0.0         0.0         0.0         0.0         0.0         0.0         0.0         0.0         0.0         0.0         0.0         0.0         0.0         84.    
    70  PRO      0.44         24.         7.4        0.99         0.0         0.0         0.0         0.0         0.0         0.0         0.0         0.0         1.3         24.         35.         32.         0.0         0.0         0.0         0.0         0.0         0.0         0.0         0.0         38.         0.0         0.0         0.0         0.0         0.0         0.0         0.0         0.0         0.0         0.0         0.0         0.0         0.0         0.0        0.16E+03
    71  GLN      0.46         2.5         10.         1.1         0.0         0.0         0.0         0.0         0.0         0.0         0.0         0.0         1.3         40.         39.        0.18         0.0         0.0         0.0         0.0         0.0         0.0         0.0         0.0        0.20E+03     0.0         0.0         0.0         0.0         0.0         0.0         0.0         0.0         0.0         0.0         0.0         0.0         0.0         0.0        0.30E+03
    72  GLY      0.12         1.7         1.3        0.25         0.0         0.0         0.0         0.0         0.0         0.0         0.0         0.0         1.2         0.0         0.0         0.0         0.0         0.0         0.0         0.0         0.0         0.0         0.0         0.0        0.13E+03     0.0         0.0         0.0         0.0         0.0         0.0         0.0         0.0         0.0         0.0         0.0         0.0         0.0         0.0        0.14E+03
    73  THR      0.11         2.8         9.1         1.1         0.0         0.0         0.0         0.0         0.0         0.0         0.0         0.0        0.81         65.         0.0         0.0         0.0         0.0         0.0         0.0         0.0         0.0         0.0         0.0        0.18E+03     0.0         0.0         0.0         0.0         0.0         0.0         0.0         0.0         0.0         0.0         0.0         0.0         0.0         0.0        0.26E+03
    74  SER      0.15         4.4         9.5         1.2         0.0         0.0         0.0         0.0         0.0         0.0         0.0         0.0         1.1         42.         0.0         0.0         0.0         0.0         0.0         0.0         0.0         0.0         0.0         0.0         94.         0.0         0.0         0.0         0.0         0.0         0.0         0.0         0.0         0.0         0.0         0.0         0.0         0.0         0.0        0.15E+03
    75  PRO      0.24         24.         5.9        0.84         0.0         0.0         0.0         0.0         0.0         0.0         0.0         0.0         1.2         24.         35.         32.         0.0         0.0         0.0         0.0         0.0         0.0         0.0         0.0         45.         0.0         0.0         0.0         0.0         0.0         0.0         0.0         0.0         0.0         0.0         0.0         0.0         0.0         0.0        0.17E+03
    76  ALA      0.13         4.6         9.1         1.3         0.0         0.0         0.0         0.0         0.0         0.0         0.0         0.0        0.93         0.0         0.0         0.0         0.0         0.0         0.0         0.0         0.0         0.0         0.0         0.0        0.17E+03     0.0         0.0         0.0         0.0         0.0         0.0         0.0         0.0         0.0         0.0         0.0         0.0         0.0         0.0        0.19E+03
    77  PRO      0.25         24.         6.2        0.81         0.0         0.0         0.0         0.0         0.0         0.0         0.0         0.0         1.2         24.         35.         32.         0.0         0.0         0.0         0.0         0.0         0.0         0.0         0.0         34.         0.0         0.0         0.0         0.0         0.0         0.0         0.0         0.0         0.0         0.0         0.0         0.0         0.0         0.0        0.16E+03
    78  VAL      0.21         4.9         9.8         1.7         0.0         0.0         0.0         0.0         0.0         0.0         0.0         0.0         1.2        0.16         0.0         0.0         0.0         0.0         0.0         0.0         0.0         0.0         0.0         0.0         3.9         0.0         0.0         0.0         0.0         0.0         0.0         0.0         0.0         0.0         0.0         0.0         0.0         0.0         0.0         22.    
    79  PRO       1.0         27.         7.7         1.4         0.0         0.0         0.0         0.0         0.0         0.0         0.0         0.0         1.2         6.8         3.9        0.82         0.0         0.0         0.0         0.0         0.0         0.0         0.0         0.0         39.         0.0         0.0         0.0         0.0         0.0         0.0         0.0         0.0         0.0         0.0         0.0         0.0         0.0         0.0         89.    
    80  TYR      0.75         7.5         10.         1.4        0.24E-02     0.0         0.0         0.0         0.0         0.0         0.0         0.0         1.2         49.        0.51         0.0         0.0         0.0         0.0         0.0         0.0         0.0         0.0         0.0        0.21E+03     0.0         0.0         0.0         0.0         0.0         0.0         0.0         0.0         0.0         0.0         0.0         0.0         0.0         0.0        0.28E+03
    81  GLY      0.38         1.6         1.1        0.20        0.24E-02     0.0         0.0         0.0         0.0         0.0         0.0         0.0        0.81         0.0         0.0         0.0         0.0         0.0         0.0         0.0         0.0         0.0         0.0         0.0        0.15E+03     0.0         0.0         0.0         0.0         0.0         0.0         0.0         0.0         0.0         0.0         0.0         0.0         0.0         0.0        0.15E+03
    82  TYR      0.46         5.9         12.         1.2         0.0         0.0         0.0         0.0         0.0         0.0         0.0         0.0        0.64         49.        0.49         0.0         0.0         0.0         0.0         0.0         0.0         0.0         0.0         0.0        0.24E+03     0.0         0.0         0.0         0.0         0.0         0.0         0.0         0.0         0.0         0.0         0.0         0.0         0.0         0.0        0.31E+03
    83  PHE      0.75         5.2         10.         1.5        0.17E-01     0.0         0.0         0.0         0.0         0.0         0.0         0.0        0.75         45.        0.28         0.0         0.0         0.0         0.0         0.0         0.0         0.0         0.0         0.0        0.22E+03     0.0         0.0         0.0         0.0         0.0         0.0         0.0         0.0         0.0         0.0         0.0         0.0         0.0         0.0        0.28E+03
    84  GLY      0.35        0.82         0.0        0.23        0.17E-01     0.0         0.0         0.0         0.0         0.0         0.0         0.0        0.84         0.0         0.0         0.0         0.0         0.0         0.0         0.0         0.0         0.0         0.0         0.0        0.12E+03     0.0         0.0         0.0         0.0         0.0         0.0         0.0         0.0         0.0         0.0         0.0         0.0         0.0         0.0        0.12E+03
    85  GLY      0.45        0.76         0.0        0.30E-01     0.0         0.0         0.0         0.0         0.0         0.0         0.0         0.0        0.78         0.0         0.0         0.0         0.0         0.0         0.0         0.0         0.0         0.0         0.0         0.0         96.         0.0         0.0         0.0         0.0         0.0         0.0         0.0         0.0         0.0         0.0         0.0         0.0         0.0         0.0         98.    
    86  GLY      0.56        0.68         1.0        0.98E-02     0.0         0.0         0.0         0.0         0.0         0.0         0.0         0.0        0.59         0.0         0.0         0.0         0.0         0.0         0.0         0.0         0.0         0.0         0.0         0.0        0.11E+03     0.0         0.0         0.0         0.0         0.0         0.0         0.0         0.0         0.0         0.0         0.0         0.0         0.0         0.0        0.12E+03
    87  TYR      0.95         5.5         13.         1.3         0.0         0.0         0.0         0.0         0.0         0.0         0.0         0.0        0.57         49.        0.42         0.0         0.0         0.0         0.0         0.0         0.0         0.0         0.0         0.0        0.20E+03     0.0         0.0         0.0         0.0         0.0         0.0         0.0         0.0         0.0         0.0         0.0         0.0         0.0         0.0        0.27E+03
    88  TYR      0.94         6.4         13.         2.0        0.47E-01     0.0         0.0         0.0         0.0         0.0         0.0         0.0        0.62         49.         1.1         0.0         0.0         0.0         0.0         0.0         0.0         0.0         0.0         0.0        0.21E+03     0.0         0.0         0.0         0.0         0.0         0.0         0.0         0.0         0.0         0.0         0.0         0.0         0.0         0.0        0.28E+03
    89  SER      0.62         2.5         11.         1.1         0.0         0.0         0.0         0.0         0.0         0.0         0.0         0.0        0.94        0.13         0.0         0.0         0.0         0.0         0.0         0.0         0.0         0.0         0.0         0.0        0.14E+03     0.0         0.0         0.0         0.0         0.0         0.0         0.0         0.0         0.0         0.0         0.0         0.0         0.0         0.0        0.16E+03
    90  CYS      0.58         2.4         9.8        0.95        0.47E-01     0.0         0.0         0.0         0.0         0.0         0.0         0.0         1.2        0.29         0.0         0.0         0.0         0.0         0.0         0.0         0.0         0.0         0.0         0.0         45.         0.0         0.0         0.0         0.0         0.0         0.0         0.0         0.0         0.0         0.0         0.0         0.0         0.0         0.0         60.    
    91  ARG      0.45         2.1         11.        0.95         0.0         0.0         0.0         0.0         0.0         0.0         0.0         0.0         1.2        0.17         25.         36.        0.37         0.0         0.0         0.0         0.0         0.0         0.0         0.0        0.13E+03     0.0         0.0         0.0         0.0         0.0         0.0         0.0         0.0         0.0         0.0         0.0         0.0         0.0         0.0        0.21E+03
    92  VAL      0.45         1.8         11.         1.3         0.0         0.0         0.0         0.0         0.0         0.0         0.0         0.0         1.3        0.20         0.0         0.0         0.0         0.0         0.0         0.0         0.0         0.0         0.0         0.0         45.         0.0         0.0         0.0         0.0         0.0         0.0         0.0         0.0         0.0         0.0         0.0         0.0         0.0         0.0         61.    
    93  SER      0.71         1.7         12.         1.1         0.0         0.0         0.0         0.0         0.0         0.0         0.0         0.0         1.3         37.         0.0         0.0         0.0         0.0         0.0         0.0         0.0         0.0         0.0         0.0        0.15E+03     0.0         0.0         0.0         0.0         0.0         0.0         0.0         0.0         0.0         0.0         0.0         0.0         0.0         0.0        0.20E+03
    94  ARG      0.60         1.9         12.         1.2         0.0         0.0         0.0         0.0         0.0         0.0         0.0         0.0         1.3         35.        0.46E-01     35.        0.20         0.0         0.0         0.0         0.0         0.0         0.0         0.0        0.23E+03     0.0         0.0         0.0         0.0         0.0         0.0         0.0         0.0         0.0         0.0         0.0         0.0         0.0         0.0        0.31E+03
    95  SER      0.47         1.9         11.         1.1         0.0         0.0         0.0         0.0         0.0         0.0         0.0         0.0         1.3         38.         0.0         0.0         0.0         0.0         0.0         0.0         0.0         0.0         0.0         0.0        0.17E+03     0.0         0.0         0.0         0.0         0.0         0.0         0.0         0.0         0.0         0.0         0.0         0.0         0.0         0.0        0.22E+03
    96  SER      0.28         1.5         11.         1.0         0.0         0.0         0.0         0.0         0.0         0.0         0.0         0.0         1.3         37.         0.0         0.0         0.0         0.0         0.0         0.0         0.0         0.0         0.0         0.0        0.16E+03     0.0         0.0         0.0         0.0         0.0         0.0         0.0         0.0         0.0         0.0         0.0         0.0         0.0         0.0        0.21E+03
    97  LEU      0.55         6.5         11.         4.1         0.0         0.0         0.0         0.0         0.0         0.0         0.0         0.0         1.1        0.76E-01     38.         0.0         0.0         0.0         0.0         0.0         0.0         0.0         0.0         0.0        0.17E+03     0.0         0.0         0.0         0.0         0.0         0.0         0.0         0.0         0.0         0.0         0.0         0.0         0.0         0.0        0.24E+03
    98  LYS      0.80         6.3         13.         1.3        0.21         0.0         0.0         0.0         0.0         0.0         0.0         0.0         1.0         33.         48.        0.47         24.         0.0         0.0         0.0         0.0         0.0         0.0         0.0        0.14E+03     0.0         0.0         0.0         0.0         0.0         0.0         0.0         0.0         0.0         0.0         0.0         0.0         0.0         0.0        0.27E+03
    99  PRO       1.1         27.         8.3        0.89        0.11         0.0         0.0         0.0         0.0         0.0         0.0         0.0         1.1         6.5         3.7        0.94         0.0         0.0         0.0         0.0         0.0         0.0         0.0         0.0         28.         0.0         0.0         0.0         0.0         0.0         0.0         0.0         0.0         0.0         0.0         0.0         0.0         0.0         0.0         77.    
   100  CYS      0.22         2.2         11.        0.84         0.0         0.0         0.0         0.0         0.0         0.0         0.0         0.0         1.4         38.         0.0         0.0         0.0         0.0         0.0         0.0         0.0         0.0         0.0         0.0         41.         0.0         0.0         0.0         0.0         0.0         0.0         0.0         0.0         0.0         0.0         0.0         0.0         0.0         0.0         94.    
   101  ALA      0.25         1.8         11.         1.1         0.0         0.0         0.0         0.0         0.0         0.0         0.0         0.0         1.2         0.0         0.0         0.0         0.0         0.0         0.0         0.0         0.0         0.0         0.0         0.0        0.24E+03     0.0         0.0         0.0         0.0         0.0         0.0         0.0         0.0         0.0         0.0         0.0         0.0         0.0         0.0        0.26E+03
   102  GLN      0.33         1.6         12.         1.2         0.0         0.0         0.0         0.0         0.0         0.0         0.0         0.0         1.2        0.19        0.25        0.46E-02     0.0         0.0         0.0         0.0         0.0         0.0         0.0         0.0        0.26E+03     0.0         0.0         0.0         0.0         0.0         0.0         0.0         0.0         0.0         0.0         0.0         0.0         0.0         0.0        0.28E+03
   103  ALA      0.21         1.7         12.         1.0         0.0         0.0         0.0         0.0         0.0         0.0         0.0         0.0         1.3         0.0         0.0         0.0         0.0         0.0         0.0         0.0         0.0         0.0         0.0         0.0        0.28E+03     0.0         0.0         0.0         0.0         0.0         0.0         0.0         0.0         0.0         0.0         0.0         0.0         0.0         0.0        0.29E+03
   104  ALA      0.25         1.6         11.         1.0         0.0         0.0         0.0         0.0         0.0         0.0         0.0         0.0         1.3         0.0         0.0         0.0         0.0         0.0         0.0         0.0         0.0         0.0         0.0         0.0        0.28E+03     0.0         0.0         0.0         0.0         0.0         0.0         0.0         0.0         0.0         0.0         0.0         0.0         0.0         0.0        0.29E+03
   105  THR      0.37         2.0         10.         1.4         0.0         0.0         0.0         0.0         0.0         0.0         0.0         0.0         1.1        0.21         0.0         0.0         0.0         0.0         0.0         0.0         0.0         0.0         0.0         0.0        0.23E+03     0.0         0.0         0.0         0.0         0.0         0.0         0.0         0.0         0.0         0.0         0.0         0.0         0.0         0.0        0.24E+03
   106  LEU      0.65         6.3         11.         4.3         0.0         0.0         0.0         0.0         0.0         0.0         0.0         0.0         1.0         45.         38.         0.0         0.0         0.0         0.0         0.0         0.0         0.0         0.0         0.0        0.20E+03     0.0         0.0         0.0         0.0         0.0         0.0         0.0         0.0         0.0         0.0         0.0         0.0         0.0         0.0        0.31E+03
   107  ALA      0.16         1.7         11.         1.0         0.0         0.0         0.0         0.0         0.0         0.0         0.0         0.0         1.2         0.0         0.0         0.0         0.0         0.0         0.0         0.0         0.0         0.0         0.0         0.0        0.27E+03     0.0         0.0         0.0         0.0         0.0         0.0         0.0         0.0         0.0         0.0         0.0         0.0         0.0         0.0        0.28E+03
   108  ALA      0.30         1.7         11.         1.1         0.0         0.0         0.0         0.0         0.0         0.0         0.0         0.0         1.2         0.0         0.0         0.0         0.0         0.0         0.0         0.0         0.0         0.0         0.0         0.0        0.27E+03     0.0         0.0         0.0         0.0         0.0         0.0         0.0         0.0         0.0         0.0         0.0         0.0         0.0         0.0        0.29E+03
   109  TYR      0.83         9.8         13.         3.2        0.89E-01     0.0         0.0         0.0         0.0         0.0         0.0         0.0        0.87         49.         2.0         0.0         0.0         0.0         0.0         0.0         0.0         0.0         0.0         0.0        0.19E+03     0.0         0.0         0.0         0.0         0.0         0.0         0.0         0.0         0.0         0.0         0.0         0.0         0.0         0.0        0.27E+03
   110  PRO      0.85         27.         8.0         1.2        0.89E-01     0.0         0.0         0.0         0.0         0.0         0.0         0.0        0.73         7.0         4.0        0.77         0.0         0.0         0.0         0.0         0.0         0.0         0.0         0.0         68.         0.0         0.0         0.0         0.0         0.0         0.0         0.0         0.0         0.0         0.0         0.0         0.0         0.0         0.0        0.12E+03
   111  ALA      0.14         1.9         11.        0.89         0.0         0.0         0.0         0.0         0.0         0.0         0.0         0.0         1.1         0.0         0.0         0.0         0.0         0.0         0.0         0.0         0.0         0.0         0.0         0.0        0.23E+03     0.0         0.0         0.0         0.0         0.0         0.0         0.0         0.0         0.0         0.0         0.0         0.0         0.0         0.0        0.25E+03
   112  GLU      0.14         1.9         10.         1.1         0.0         0.0         0.0         0.0         0.0         0.0         0.0         0.0        0.95         39.         33.         24.         0.0         0.0         0.0         0.0         0.0         0.0         0.0         0.0        0.19E+03     0.0         0.0         0.0         0.0         0.0         0.0         0.0         0.0         0.0         0.0         0.0         0.0         0.0         0.0        0.30E+03
   113  THR      0.14         5.3         10.         1.9        0.71E-02     0.0         0.0         0.0         0.0         0.0         0.0         0.0         1.4         65.         0.0         0.0         0.0         0.0         0.0         0.0         0.0         0.0         0.0         0.0        0.15E+03     0.0         0.0         0.0         0.0         0.0         0.0         0.0         0.0         0.0         0.0         0.0         0.0         0.0         0.0        0.23E+03
   114  PRO      0.77         26.         7.0         1.0         0.0         0.0         0.0         0.0         0.0         0.0         0.0         0.0         1.5         6.6         3.7        0.93         0.0         0.0         0.0         0.0         0.0         0.0         0.0         0.0         50.         0.0         0.0         0.0         0.0         0.0         0.0         0.0         0.0         0.0         0.0         0.0         0.0         0.0         0.0         97.    
   115  THR      0.15         2.4         11.         1.4         0.0         0.0         0.0         0.0         0.0         0.0         0.0         0.0        0.79        0.13         0.0         0.0         0.0         0.0         0.0         0.0         0.0         0.0         0.0         0.0        0.16E+03     0.0         0.0         0.0         0.0         0.0         0.0         0.0         0.0         0.0         0.0         0.0         0.0         0.0         0.0        0.18E+03
   116  ALA      0.14         1.5         9.8         1.1         0.0         0.0         0.0         0.0         0.0         0.0         0.0         0.0        0.93         0.0         0.0         0.0         0.0         0.0         0.0         0.0         0.0         0.0         0.0         0.0        0.24E+03     0.0         0.0         0.0         0.0         0.0         0.0         0.0         0.0         0.0         0.0         0.0         0.0         0.0         0.0        0.25E+03
   117  GLY      0.15        0.40         1.2        0.22         0.0         0.0         0.0         0.0         0.0         0.0         0.0         0.0         1.1         0.0         0.0         0.0         0.0         0.0         0.0         0.0         0.0         0.0         0.0         0.0        0.13E+03     0.0         0.0         0.0         0.0         0.0         0.0         0.0         0.0         0.0         0.0         0.0         0.0         0.0         0.0        0.14E+03
   118  GLU      0.30         1.7         10.        0.96         0.0         0.0         0.0         0.0         0.0         0.0         0.0         0.0        0.82        0.49E-01     34.         18.         0.0         0.0         0.0         0.0         0.0         0.0         0.0         0.0        0.21E+03     0.0         0.0         0.0         0.0         0.0         0.0         0.0         0.0         0.0         0.0         0.0         0.0         0.0         0.0        0.27E+03
   119  GLU      0.23         1.5         10.         1.0         0.0         0.0         0.0         0.0         0.0         0.0         0.0         0.0        0.79         39.        0.28         24.         0.0         0.0         0.0         0.0         0.0         0.0         0.0         0.0        0.18E+03     0.0         0.0         0.0         0.0         0.0         0.0         0.0         0.0         0.0         0.0         0.0         0.0         0.0         0.0        0.26E+03
   120  TYR      0.93         10.         13.         3.3        0.78E-01     0.0         0.0         0.0         0.0         0.0         0.0         0.0        0.71         49.         2.1         0.0         0.0         0.0         0.0         0.0         0.0         0.0         0.0         0.0        0.18E+03     0.0         0.0         0.0         0.0         0.0         0.0         0.0         0.0         0.0         0.0         0.0         0.0         0.0         0.0        0.25E+03
   121  PRO      0.90         27.         7.9         1.2        0.78E-01     0.0         0.0         0.0         0.0         0.0         0.0         0.0        0.75         6.9         3.9        0.80         0.0         0.0         0.0         0.0         0.0         0.0         0.0         0.0         52.         0.0         0.0         0.0         0.0         0.0         0.0         0.0         0.0         0.0         0.0         0.0         0.0         0.0         0.0        0.10E+03
   122  SER      0.20         1.9         10.        0.88         0.0         0.0         0.0         0.0         0.0         0.0         0.0         0.0        0.98         42.         0.0         0.0         0.0         0.0         0.0         0.0         0.0         0.0         0.0         0.0        0.14E+03     0.0         0.0         0.0         0.0         0.0         0.0         0.0         0.0         0.0         0.0         0.0         0.0         0.0         0.0        0.19E+03
   123  ARG      0.20         4.6         10.         1.5         0.0         0.0         0.0         0.0         0.0         0.0         0.0         0.0         1.2         39.        0.22E-01    0.34E-01     43.         0.0         0.0         0.0         0.0         0.0         0.0         0.0        0.15E+03     0.0         0.0         0.0         0.0         0.0         0.0         0.0         0.0         0.0         0.0         0.0         0.0         0.0         0.0        0.25E+03
   124  PRO      0.82         26.         7.3         1.2         0.0         0.0         0.0         0.0         0.0         0.0         0.0         0.0         1.4         6.7         3.8        0.88         0.0         0.0         0.0         0.0         0.0         0.0         0.0         0.0         57.         0.0         0.0         0.0         0.0         0.0         0.0         0.0         0.0         0.0         0.0         0.0         0.0         0.0         0.0        0.11E+03
   125  THR      0.20         2.7         10.         1.4         0.0         0.0         0.0         0.0         0.0         0.0         0.0         0.0        0.94         65.         0.0         0.0         0.0         0.0         0.0         0.0         0.0         0.0         0.0         0.0        0.19E+03     0.0         0.0         0.0         0.0         0.0         0.0         0.0         0.0         0.0         0.0         0.0         0.0         0.0         0.0        0.27E+03
   126  GLU      0.29         1.7         11.         1.0         0.0         0.0         0.0         0.0         0.0         0.0         0.0         0.0        0.87        0.17         34.         24.         0.0         0.0         0.0         0.0         0.0         0.0         0.0         0.0        0.19E+03     0.0         0.0         0.0         0.0         0.0         0.0         0.0         0.0         0.0         0.0         0.0         0.0         0.0         0.0        0.26E+03
   127  PHE      0.53         5.5         13.         1.5         0.0         0.0         0.0         0.0         0.0         0.0         0.0         0.0        0.97         45.        0.39         0.0         0.0         0.0         0.0         0.0         0.0         0.0         0.0         0.0        0.24E+03     0.0         0.0         0.0         0.0         0.0         0.0         0.0         0.0         0.0         0.0         0.0         0.0         0.0         0.0        0.30E+03
   128  ALA      0.40         1.7         11.         1.0         0.0         0.0         0.0         0.0         0.0         0.0         0.0         0.0         1.0         0.0         0.0         0.0         0.0         0.0         0.0         0.0         0.0         0.0         0.0         0.0        0.27E+03     0.0         0.0         0.0         0.0         0.0         0.0         0.0         0.0         0.0         0.0         0.0         0.0         0.0         0.0        0.28E+03
   129  PHE      0.69         6.2         12.         1.3         0.0         0.0         0.0         0.0         0.0         0.0         0.0         0.0        0.77         45.        0.10         0.0         0.0         0.0         0.0         0.0         0.0         0.0         0.0         0.0        0.24E+03     0.0         0.0         0.0         0.0         0.0         0.0         0.0         0.0         0.0         0.0         0.0         0.0         0.0         0.0        0.30E+03
   130  TYR      0.93         9.9         13.         3.2        0.83E-01     0.0         0.0         0.0         0.0         0.0         0.0         0.0        0.84         49.         2.1         0.0         0.0         0.0         0.0         0.0         0.0         0.0         0.0         0.0        0.18E+03     0.0         0.0         0.0         0.0         0.0         0.0         0.0         0.0         0.0         0.0         0.0         0.0         0.0         0.0        0.26E+03
   131  PRO       1.1         26.         6.2        0.64        0.83E-01     0.0         0.0         0.0         0.0         0.0         0.0         0.0         1.2         6.2         3.5         1.1         0.0         0.0         0.0         0.0         0.0         0.0         0.0         0.0         47.         0.0         0.0         0.0         0.0         0.0         0.0         0.0         0.0         0.0         0.0         0.0         0.0         0.0         0.0         93.    
   132  GLY      0.36         1.4         1.0        0.83E-01     0.0         0.0         0.0         0.0         0.0         0.0         0.0         0.0        0.65         0.0         0.0         0.0         0.0         0.0         0.0         0.0         0.0         0.0         0.0         0.0        0.11E+03     0.0         0.0         0.0         0.0         0.0         0.0         0.0         0.0         0.0         0.0         0.0         0.0         0.0         0.0        0.12E+03
   133  TYR      0.95         10.         13.         3.8        0.11         0.0         0.0         0.0         0.0         0.0         0.0         0.0        0.19         49.         2.7         0.0         0.0         0.0         0.0         0.0         0.0         0.0         0.0         0.0        0.17E+03     0.0         0.0         0.0         0.0         0.0         0.0         0.0         0.0         0.0         0.0         0.0         0.0         0.0         0.0        0.25E+03
   134  PRO       1.3         27.         6.3        0.97        0.11         0.0         0.0         0.0         0.0         0.0         0.0         0.0        0.40         6.6         3.7        0.90         0.0         0.0         0.0         0.0         0.0         0.0         0.0         0.0         48.         0.0         0.0         0.0         0.0         0.0         0.0         0.0         0.0         0.0         0.0         0.0         0.0         0.0         0.0         95.    
   135  GLY      0.48         1.2         1.1        0.83E-01     0.0         0.0         0.0         0.0         0.0         0.0         0.0         0.0        0.49         0.0         0.0         0.0         0.0         0.0         0.0         0.0         0.0         0.0         0.0         0.0        0.11E+03     0.0         0.0         0.0         0.0         0.0         0.0         0.0         0.0         0.0         0.0         0.0         0.0         0.0         0.0        0.11E+03
   136  THR      0.56         2.1         9.6         1.2         0.0         0.0         0.0         0.0         0.0         0.0         0.0         0.0        0.39         65.         0.0         0.0         0.0         0.0         0.0         0.0         0.0         0.0         0.0         0.0        0.21E+03     0.0         0.0         0.0         0.0         0.0         0.0         0.0         0.0         0.0         0.0         0.0         0.0         0.0         0.0        0.29E+03
   137  TYR      0.90         5.9         12.         1.6        0.12E-01     0.0         0.0         0.0         0.0         0.0         0.0         0.0        0.54         49.        0.82         0.0         0.0         0.0         0.0         0.0         0.0         0.0         0.0         0.0        0.25E+03     0.0         0.0         0.0         0.0         0.0         0.0         0.0         0.0         0.0         0.0         0.0         0.0         0.0         0.0        0.32E+03
   138  GLN      0.66         4.9         10.         1.5        0.47E-01     0.0         0.0         0.0         0.0         0.0         0.0         0.0        0.84        0.52         39.         10.         0.0         0.0         0.0         0.0         0.0         0.0         0.0         0.0        0.18E+03     0.0         0.0         0.0         0.0         0.0         0.0         0.0         0.0         0.0         0.0         0.0         0.0         0.0         0.0        0.25E+03
   139  PRO       1.3         27.         7.8         1.0         0.0         0.0         0.0         0.0         0.0         0.0         0.0         0.0         1.4         6.1         3.5         1.1         0.0         0.0         0.0         0.0         0.0         0.0         0.0         0.0         66.         0.0         0.0         0.0         0.0         0.0         0.0         0.0         0.0         0.0         0.0         0.0         0.0         0.0         0.0        0.12E+03
   140  MET      0.73         3.3         11.        0.97         0.0         0.0         0.0         0.0         0.0         0.0         0.0         0.0         1.0         40.        0.27E-01     38.         0.0         0.0         0.0         0.0         0.0         0.0         0.0         0.0        0.24E+03     0.0         0.0         0.0         0.0         0.0         0.0         0.0         0.0         0.0         0.0         0.0         0.0         0.0         0.0        0.33E+03
   141  ALA      0.87         2.6         11.         1.2         0.0         0.0         0.0         0.0         0.0         0.0         0.0         0.0        0.87         0.0         0.0         0.0         0.0         0.0         0.0         0.0         0.0         0.0         0.0         0.0        0.26E+03     0.0         0.0         0.0         0.0         0.0         0.0         0.0         0.0         0.0         0.0         0.0         0.0         0.0         0.0        0.28E+03
   142  SER      0.98         1.6         10.         1.1         0.0         0.0         0.0         0.0         0.0         0.0         0.0         0.0        0.73         37.         0.0         0.0         0.0         0.0         0.0         0.0         0.0         0.0         0.0         0.0        0.17E+03     0.0         0.0         0.0         0.0         0.0         0.0         0.0         0.0         0.0         0.0         0.0         0.0         0.0         0.0        0.23E+03
   143  TYR       1.1         9.0         15.         2.5        0.63E-01     0.0         0.0         0.0         0.0         0.0         0.0         0.0         1.1         49.        0.45         0.0         0.0         0.0         0.0         0.0         0.0         0.0         0.0         0.0        0.19E+03     0.0         0.0         0.0         0.0         0.0         0.0         0.0         0.0         0.0         0.0         0.0         0.0         0.0         0.0        0.27E+03
   144  LEU       1.8         10.         14.         4.7        0.68         0.0         0.0         0.0         0.0         0.0         0.0         0.0         1.8         42.        0.24E-01     0.0         0.0         0.0         0.0         0.0         0.0         0.0         0.0         0.0        0.18E+03     0.0         0.0         0.0         0.0         0.0         0.0         0.0         0.0         0.0         0.0         0.0         0.0         0.0         0.0        0.26E+03
   145  ASP      0.90         3.2         14.         2.0        0.69E-01     0.0         0.0         0.0         0.0         0.0         0.0         0.0         1.6         1.4         3.2         0.0         0.0         0.0         0.0         0.0         0.0         0.0         0.0         0.0        0.14E+03     0.0         0.0         0.0         0.0         0.0         0.0         0.0         0.0         0.0         0.0         0.0         0.0         0.0         0.0        0.17E+03
   146  VAL      0.98         2.5         11.         1.3         0.0         0.0         0.0         0.0         0.0         0.0         0.0         0.0         1.1        0.15         0.0         0.0         0.0         0.0         0.0         0.0         0.0         0.0         0.0         0.0         41.         0.0         0.0         0.0         0.0         0.0         0.0         0.0         0.0         0.0         0.0         0.0         0.0         0.0         0.0         58.    
   147  SER       1.0         2.7         12.         1.1         0.0         0.0         0.0         0.0         0.0         0.0         0.0         0.0         1.1         38.         0.0         0.0         0.0         0.0         0.0         0.0         0.0         0.0         0.0         0.0        0.12E+03     0.0         0.0         0.0         0.0         0.0         0.0         0.0         0.0         0.0         0.0         0.0         0.0         0.0         0.0        0.17E+03
   148  VAL      0.82         3.4         10.         1.5         0.0         0.0         0.0         0.0         0.0         0.0         0.0         0.0         1.0         54.         0.0         0.0         0.0         0.0         0.0         0.0         0.0         0.0         0.0         0.0         26.         0.0         0.0         0.0         0.0         0.0         0.0         0.0         0.0         0.0         0.0         0.0         0.0         0.0         0.0         97.    
   149  VAL       1.1         6.5         10.         3.6        0.40         0.0         0.0         0.0         0.0         0.0         0.0         0.0        0.58         57.         0.0         0.0         0.0         0.0         0.0         0.0         0.0         0.0         0.0         0.0         10.         0.0         0.0         0.0         0.0         0.0         0.0         0.0         0.0         0.0         0.0         0.0         0.0         0.0         0.0         90.    
   150  GLN      0.77         6.9         5.3         1.2        0.83E-01     0.0         0.0         0.0         0.0         0.0         0.0         0.0         3.7         40.        0.30         10.         0.0         0.0         0.0         0.0         0.0         0.0         0.0         0.0         30.         0.0         0.0         0.0         0.0         0.0         0.0         0.0         0.0         0.0         0.0         0.0         0.0         0.0         0.0         98.    
   151  THR      0.80         8.3         9.7         2.3        0.83E-01     0.0         0.0         0.0         0.0         0.0         0.0         0.0         4.9         70.         0.0         0.0         0.0         0.0         0.0         0.0         0.0         0.0         0.0         0.0        0.15E+03     0.0         0.0         0.0         0.0         0.0         0.0         0.0         0.0         0.0         0.0         0.0         0.0         0.0         0.0        0.25E+03
   152  LEU       2.2         17.         12.         4.3        0.54         0.0         0.0         0.0         0.0         0.0         0.0         0.0         1.5         43.        0.13         0.0         0.0         0.0         0.0         0.0         0.0         0.0         0.0         0.0        0.18E+03     0.0         0.0         0.0         0.0         0.0         0.0         0.0         0.0         0.0         0.0         0.0         0.0         0.0         0.0        0.26E+03
   153  GLY      0.74         3.6         1.5        0.23        0.14         0.0         0.0         0.0         0.0         0.0         0.0         0.0        0.33         0.0         0.0         0.0         0.0         0.0         0.0         0.0         0.0         0.0         0.0         0.0        0.14E+03     0.0         0.0         0.0         0.0         0.0         0.0         0.0         0.0         0.0         0.0         0.0         0.0         0.0         0.0        0.15E+03
   154  ALA      0.73         4.8         10.         1.2         0.0         0.0         0.0         0.0         0.0         0.0         0.0         0.0        0.97         0.0         0.0         0.0         0.0         0.0         0.0         0.0         0.0         0.0         0.0         0.0        0.22E+03     0.0         0.0         0.0         0.0         0.0         0.0         0.0         0.0         0.0         0.0         0.0         0.0         0.0         0.0        0.24E+03
   155  PRO      0.87         25.         5.3        0.90         0.0         0.0         0.0         0.0         0.0         0.0         0.0         0.0         1.3         24.         35.         33.         0.0         0.0         0.0         0.0         0.0         0.0         0.0         0.0         58.         0.0         0.0         0.0         0.0         0.0         0.0         0.0         0.0         0.0         0.0         0.0         0.0         0.0         0.0        0.18E+03
   156  GLY      0.76         1.6         1.0        0.13         0.0         0.0         0.0         0.0         0.0         0.0         0.0         0.0        0.78         0.0         0.0         0.0         0.0         0.0         0.0         0.0         0.0         0.0         0.0         0.0        0.11E+03     0.0         0.0         0.0         0.0         0.0         0.0         0.0         0.0         0.0         0.0         0.0         0.0         0.0         0.0        0.12E+03
   157  GLU      0.99         5.7         9.8         1.7        0.15         0.0         0.0         0.0         0.0         0.0         0.0         0.0        0.68         43.         30.         17.         0.0         0.0         0.0         0.0         0.0         0.0         0.0         0.0        0.15E+03     0.0         0.0         0.0         0.0         0.0         0.0         0.0         0.0         0.0         0.0         0.0         0.0         0.0         0.0        0.26E+03
   158  PRO      0.81         25.         6.6        0.74        0.50E-01     0.0         0.0         0.0         0.0         0.0         0.0         0.0         1.1         24.         35.         32.         0.0         0.0         0.0         0.0         0.0         0.0         0.0         0.0         58.         0.0         0.0         0.0         0.0         0.0         0.0         0.0         0.0         0.0         0.0         0.0         0.0         0.0         0.0        0.18E+03
   159  ARG      0.99         2.6         9.6         1.0         0.0         0.0         0.0         0.0         0.0         0.0         0.0         0.0        0.63         35.        0.52E-01     36.         25.         0.0         0.0         0.0         0.0         0.0         0.0         0.0        0.20E+03     0.0         0.0         0.0         0.0         0.0         0.0         0.0         0.0         0.0         0.0         0.0         0.0         0.0         0.0        0.31E+03
   160  HIS       1.7         4.8         11.         1.3         0.0         0.0         0.0         0.0         0.0         0.0         0.0         0.0        0.56         38.         31.         0.0         0.0         0.0         0.0         0.0         0.0         0.0         0.0         0.0        0.18E+03     0.0         0.0         0.0         0.0         0.0         0.0         0.0         0.0         0.0         0.0         0.0         0.0         0.0         0.0        0.27E+03
   161  ASP      0.75         2.6         10.         1.3         0.0         0.0         0.0         0.0         0.0         0.0         0.0         0.0        0.98        0.75E-01    0.88         0.0         0.0         0.0         0.0         0.0         0.0         0.0         0.0         0.0        0.19E+03     0.0         0.0         0.0         0.0         0.0         0.0         0.0         0.0         0.0         0.0         0.0         0.0         0.0         0.0        0.21E+03
   162  SER      0.67         2.1         10.         1.2         0.0         0.0         0.0         0.0         0.0         0.0         0.0         0.0        0.85        0.15         0.0         0.0         0.0         0.0         0.0         0.0         0.0         0.0         0.0         0.0        0.13E+03     0.0         0.0         0.0         0.0         0.0         0.0         0.0         0.0         0.0         0.0         0.0         0.0         0.0         0.0        0.14E+03
   163  LEU      0.98         6.7         9.6         4.3         0.0         0.0         0.0         0.0         0.0         0.0         0.0         0.0        0.74         45.         38.         0.0         0.0         0.0         0.0         0.0         0.0         0.0         0.0         0.0        0.21E+03     0.0         0.0         0.0         0.0         0.0         0.0         0.0         0.0         0.0         0.0         0.0         0.0         0.0         0.0        0.32E+03
   164  LEU      0.83         8.8         10.         4.3         0.0         0.0         0.0         0.0         0.0         0.0         0.0         0.0         1.1        0.11         38.         0.0         0.0         0.0         0.0         0.0         0.0         0.0         0.0         0.0        0.16E+03     0.0         0.0         0.0         0.0         0.0         0.0         0.0         0.0         0.0         0.0         0.0         0.0         0.0         0.0        0.23E+03
   165  PRO      0.79         24.         6.7        0.81         0.0         0.0         0.0         0.0         0.0         0.0         0.0         0.0         1.5         24.         35.         32.         0.0         0.0         0.0         0.0         0.0         0.0         0.0         0.0         29.         0.0         0.0         0.0         0.0         0.0         0.0         0.0         0.0         0.0         0.0         0.0         0.0         0.0         0.0        0.15E+03
   166  VAL      0.70         2.3         11.         1.3         0.0         0.0         0.0         0.0         0.0         0.0         0.0         0.0         1.1        0.14         0.0         0.0         0.0         0.0         0.0         0.0         0.0         0.0         0.0         0.0         22.         0.0         0.0         0.0         0.0         0.0         0.0         0.0         0.0         0.0         0.0         0.0         0.0         0.0         0.0         39.    
   167  ASP      0.81         3.2         13.         1.2        0.39E-01     0.0         0.0         0.0         0.0         0.0         0.0         0.0         1.2         39.         1.4         0.0         0.0         0.0         0.0         0.0         0.0         0.0         0.0         0.0        0.13E+03     0.0         0.0         0.0         0.0         0.0         0.0         0.0         0.0         0.0         0.0         0.0         0.0         0.0         0.0        0.19E+03
   168  SER      0.66         2.2         11.         1.1        0.18E-01     0.0         0.0         0.0         0.0         0.0         0.0         0.0         1.1         38.         0.0         0.0         0.0         0.0         0.0         0.0         0.0         0.0         0.0         0.0        0.12E+03     0.0         0.0         0.0         0.0         0.0         0.0         0.0         0.0         0.0         0.0         0.0         0.0         0.0         0.0        0.18E+03
   169  TYR       1.2         7.3         13.         1.5         0.0         0.0         0.0         0.0         0.0         0.0         0.0         0.0         1.3         49.        0.51         0.0         0.0         0.0         0.0         0.0         0.0         0.0         0.0         0.0        0.24E+03     0.0         0.0         0.0         0.0         0.0         0.0         0.0         0.0         0.0         0.0         0.0         0.0         0.0         0.0        0.32E+03
   170  GLN       1.2         3.6         12.         1.5        0.26         0.0         0.0         0.0         0.0         0.0         0.0         0.0         1.4         40.         34.         9.0         0.0         0.0         0.0         0.0         0.0         0.0         0.0         0.0        0.25E+03     0.0         0.0         0.0         0.0         0.0         0.0         0.0         0.0         0.0         0.0         0.0         0.0         0.0         0.0        0.35E+03
   171  SER      0.64         2.8         11.         1.2         0.0         0.0         0.0         0.0         0.0         0.0         0.0         0.0         1.0         38.         0.0         0.0         0.0         0.0         0.0         0.0         0.0         0.0         0.0         0.0        0.18E+03     0.0         0.0         0.0         0.0         0.0         0.0         0.0         0.0         0.0         0.0         0.0         0.0         0.0         0.0        0.23E+03
   172  TRP       3.0         12.         13.         1.4         0.0         0.0         0.0         0.0         0.0         0.0         0.0         0.0        0.88         49.         42.         0.0         0.0         0.0         0.0         0.0         0.0         0.0         0.0         0.0        0.22E+03     0.0         0.0         0.0         0.0         0.0         0.0         0.0         0.0         0.0         0.0         0.0         0.0         0.0         0.0        0.34E+03
   173  ALA      0.89         4.2         11.         1.2         0.0         0.0         0.0         0.0         0.0         0.0         0.0         0.0         1.1         0.0         0.0         0.0         0.0         0.0         0.0         0.0         0.0         0.0         0.0         0.0        0.27E+03     0.0         0.0         0.0         0.0         0.0         0.0         0.0         0.0         0.0         0.0         0.0         0.0         0.0         0.0        0.29E+03
   174  LEU       1.8         9.9         12.         5.2        0.44         0.0         0.0         0.0         0.0         0.0         0.0         0.0         1.1         45.         35.         0.0         0.0         0.0         0.0         0.0         0.0         0.0         0.0         0.0        0.26E+03     0.0         0.0         0.0         0.0         0.0         0.0         0.0         0.0         0.0         0.0         0.0         0.0         0.0         0.0        0.37E+03
   175  ALA      0.92         3.4         9.6         1.2        0.28E-01     0.0         0.0         0.0         0.0         0.0         0.0         0.0        0.98         0.0         0.0         0.0         0.0         0.0         0.0         0.0         0.0         0.0         0.0         0.0        0.25E+03     0.0         0.0         0.0         0.0         0.0         0.0         0.0         0.0         0.0         0.0         0.0         0.0         0.0         0.0        0.27E+03
   176  GLY      0.89         1.8         0.0        0.22         0.0         0.0         0.0         0.0         0.0         0.0         0.0         0.0         1.7         0.0         0.0         0.0         0.0         0.0         0.0         0.0         0.0         0.0         0.0         0.0        0.11E+03     0.0         0.0         0.0         0.0         0.0         0.0         0.0         0.0         0.0         0.0         0.0         0.0         0.0         0.0        0.12E+03
   177  GLY      0.97         2.0         1.4        0.55E-01     0.0         0.0         0.0         0.0         0.0         0.0         0.0         0.0         1.3         0.0         0.0         0.0         0.0         0.0         0.0         0.0         0.0         0.0         0.0         0.0        0.11E+03     0.0         0.0         0.0         0.0         0.0         0.0         0.0         0.0         0.0         0.0         0.0         0.0         0.0         0.0        0.11E+03
   178  TRP       3.0         12.         15.         1.9         0.0         0.0         0.0         0.0         0.0         0.0         0.0         0.0         1.3         50.         42.         0.0         0.0         0.0         0.0         0.0         0.0         0.0         0.0         0.0        0.22E+03     0.0         0.0         0.0         0.0         0.0         0.0         0.0         0.0         0.0         0.0         0.0         0.0         0.0         0.0        0.34E+03
   179  ASN       1.1         3.5         14.         1.4         0.0         0.0         0.0         0.0         0.0         0.0         0.0         0.0         2.0         34.         11.         0.0         0.0         0.0         0.0         0.0         0.0         0.0         0.0         0.0        0.22E+03     0.0         0.0         0.0         0.0         0.0         0.0         0.0         0.0         0.0         0.0         0.0         0.0         0.0         0.0        0.29E+03
   180  SER       1.2         3.0         15.         1.0         0.0         0.0         0.0         0.0         0.0         0.0         0.0         0.0         2.5        0.24         0.0         0.0         0.0         0.0         0.0         0.0         0.0         0.0         0.0         0.0        0.15E+03     0.0         0.0         0.0         0.0         0.0         0.0         0.0         0.0         0.0         0.0         0.0         0.0         0.0         0.0        0.17E+03
   181  GLN       1.4         3.4         16.         2.3         0.0         0.0         0.0         0.0         0.0         0.0         0.0         0.0         1.9         45.        0.31        0.11         0.0         0.0         0.0         0.0         0.0         0.0         0.0         0.0        0.27E+03     0.0         0.0         0.0         0.0         0.0         0.0         0.0         0.0         0.0         0.0         0.0         0.0         0.0         0.0        0.34E+03
   182  MET       1.6         3.5         14.        0.84         0.0         0.0         0.0         0.0         0.0         0.0         0.0         0.0         1.4        0.75         1.6        0.76E-01     0.0         0.0         0.0         0.0         0.0         0.0         0.0         0.0        0.26E+03     0.0         0.0         0.0         0.0         0.0         0.0         0.0         0.0         0.0         0.0         0.0         0.0         0.0         0.0        0.28E+03
   183  CYS       1.6         3.4         14.         1.3         0.0         0.0         0.0         0.0         0.0         0.0         0.0         0.0         1.8         42.         0.0         0.0         0.0         0.0         0.0         0.0         0.0         0.0         0.0         0.0         47.         0.0         0.0         0.0         0.0         0.0         0.0         0.0         0.0         0.0         0.0         0.0         0.0         0.0         0.0        0.11E+03
   184  CYS       1.7         3.7         15.         1.2         0.0         0.0         0.0         0.0         0.0         0.0         0.0         0.0         2.1         38.         0.0         0.0         0.0         0.0         0.0         0.0         0.0         0.0         0.0         0.0         46.         0.0         0.0         0.0         0.0         0.0         0.0         0.0         0.0         0.0         0.0         0.0         0.0         0.0         0.0        0.11E+03
   185  GLN       2.0         4.5         12.         2.3         0.0         0.0         0.0         0.0         0.0         0.0         0.0         0.0         1.7         45.        0.29        0.27         0.0         0.0         0.0         0.0         0.0         0.0         0.0         0.0        0.22E+03     0.0         0.0         0.0         0.0         0.0         0.0         0.0         0.0         0.0         0.0         0.0         0.0         0.0         0.0        0.29E+03
   186  GLY       1.9         3.0         1.9        0.24         0.0         0.0         0.0         0.0         0.0         0.0         0.0         0.0        0.84         0.0         0.0         0.0         0.0         0.0         0.0         0.0         0.0         0.0         0.0         0.0        0.14E+03     0.0         0.0         0.0         0.0         0.0         0.0         0.0         0.0         0.0         0.0         0.0         0.0         0.0         0.0        0.15E+03
   187  GLU       2.0         4.0         12.        0.99         0.0         0.0         0.0         0.0         0.0         0.0         0.0         0.0        0.70        0.14        0.26         24.         0.0         0.0         0.0         0.0         0.0         0.0         0.0         0.0        0.22E+03     0.0         0.0         0.0         0.0         0.0         0.0         0.0         0.0         0.0         0.0         0.0         0.0         0.0         0.0        0.27E+03
   188  GLN       2.2         6.0         11.         2.3        0.20         0.0         0.0         0.0         0.0         0.0         0.0         0.0        0.45         39.         31.        0.50         0.0         0.0         0.0         0.0         0.0         0.0         0.0         0.0        0.24E+03     0.0         0.0         0.0         0.0         0.0         0.0         0.0         0.0         0.0         0.0         0.0         0.0         0.0         0.0        0.34E+03
   189  ASN       2.0         6.5         10.         1.9        0.51E-01     0.0         0.0         0.0         0.0         0.0         0.0         0.0        0.22        0.25         16.         0.0         0.0         0.0         0.0         0.0         0.0         0.0         0.0         0.0        0.19E+03     0.0         0.0         0.0         0.0         0.0         0.0         0.0         0.0         0.0         0.0         0.0         0.0         0.0         0.0        0.23E+03
   190  PRO       2.5         33.         7.9         1.8         0.0         0.0         0.0         0.0         0.0         0.0         0.0         0.0         1.2         5.7         3.2         1.2         0.0         0.0         0.0         0.0         0.0         0.0         0.0         0.0         37.         0.0         0.0         0.0         0.0         0.0         0.0         0.0         0.0         0.0         0.0         0.0         0.0         0.0         0.0         93.    
   191  PRO       2.4         27.         6.9        0.75         0.0         0.0         0.0         0.0         0.0         0.0         0.0         0.0         1.1         4.5         2.6         1.7         0.0         0.0         0.0         0.0         0.0         0.0         0.0         0.0         29.         0.0         0.0         0.0         0.0         0.0         0.0         0.0         0.0         0.0         0.0         0.0         0.0         0.0         0.0         76.    
   192  GLY       1.9         6.2        0.93        0.40         0.0         0.0         0.0         0.0         0.0         0.0         0.0         0.0        0.29         0.0         0.0         0.0         0.0         0.0         0.0         0.0         0.0         0.0         0.0         0.0         99.         0.0         0.0         0.0         0.0         0.0         0.0         0.0         0.0         0.0         0.0         0.0         0.0         0.0         0.0        0.11E+03
   193  PRO       2.6         28.         7.4        0.71         0.0         0.0         0.0         0.0         0.0         0.0         0.0         0.0         1.3         23.         35.         34.         0.0         0.0         0.0         0.0         0.0         0.0         0.0         0.0         54.         0.0         0.0         0.0         0.0         0.0         0.0         0.0         0.0         0.0         0.0         0.0         0.0         0.0         0.0        0.19E+03
   194  PHE       2.8         9.4         12.         2.0        0.19         0.0         0.0         0.0         0.0         0.0         0.0         0.0         1.3         52.        0.79         0.0         0.0         0.0         0.0         0.0         0.0         0.0         0.0         0.0        0.20E+03     0.0         0.0         0.0         0.0         0.0         0.0         0.0         0.0         0.0         0.0         0.0         0.0         0.0         0.0        0.28E+03
   195  TRP       4.6         13.         12.         1.2         0.0         0.0         0.0         0.0         0.0         0.0         0.0         0.0        0.52         2.5         41.         0.0         0.0         0.0         0.0         0.0         0.0         0.0         0.0         0.0        0.22E+03     0.0         0.0         0.0         0.0         0.0         0.0         0.0         0.0         0.0         0.0         0.0         0.0         0.0         0.0        0.30E+03
   196  LYS       2.6         5.6         11.        0.90         0.0         0.0         0.0         0.0         0.0         0.0         0.0         0.0        0.55         43.        0.60         16.         23.         0.0         0.0         0.0         0.0         0.0         0.0         0.0        0.23E+03     0.0         0.0         0.0         0.0         0.0         0.0         0.0         0.0         0.0         0.0         0.0         0.0         0.0         0.0        0.33E+03
   197  ALA       2.3         4.3         12.         1.1         0.0         0.0         0.0         0.0         0.0         0.0         0.0         0.0        0.79         0.0         0.0         0.0         0.0         0.0         0.0         0.0         0.0         0.0         0.0         0.0        0.27E+03     0.0         0.0         0.0         0.0         0.0         0.0         0.0         0.0         0.0         0.0         0.0         0.0         0.0         0.0        0.29E+03
   198  ALA       2.3         4.2         12.         1.4         0.0         0.0         0.0         0.0         0.0         0.0         0.0         0.0        0.99         0.0         0.0         0.0         0.0         0.0         0.0         0.0         0.0         0.0         0.0         0.0        0.28E+03     0.0         0.0         0.0         0.0         0.0         0.0         0.0         0.0         0.0         0.0         0.0         0.0         0.0         0.0        0.30E+03
   199  PHE       2.8         12.         15.         2.0         0.0         0.0         0.0         0.0         0.0         0.0         0.0         0.0        0.60         41.         1.9         0.0         0.0         0.0         0.0         0.0         0.0         0.0         0.0         0.0        0.26E+03     0.0         0.0         0.0         0.0         0.0         0.0         0.0         0.0         0.0         0.0         0.0         0.0         0.0         0.0        0.33E+03
   200  ALA       2.6         6.1         12.         1.4         0.0         0.0         0.0         0.0         0.0         0.0         0.0         0.0        0.61         0.0         0.0         0.0         0.0         0.0         0.0         0.0         0.0         0.0         0.0         0.0        0.27E+03     0.0         0.0         0.0         0.0         0.0         0.0         0.0         0.0         0.0         0.0         0.0         0.0         0.0         0.0        0.30E+03
   201  ASP       2.5         5.8         12.         1.7         0.0         0.0         0.0         0.0         0.0         0.0         0.0         0.0         1.6        0.66E-01     3.0         0.0         0.0         0.0         0.0         0.0         0.0         0.0         0.0         0.0        0.22E+03     0.0         0.0         0.0         0.0         0.0         0.0         0.0         0.0         0.0         0.0         0.0         0.0         0.0         0.0        0.25E+03
   202  SER       3.0         5.3         14.         1.5         0.0         0.0         0.0         0.0         0.0         0.0         0.0         0.0         1.8        0.22         0.0         0.0         0.0         0.0         0.0         0.0         0.0         0.0         0.0         0.0        0.18E+03     0.0         0.0         0.0         0.0         0.0         0.0         0.0         0.0         0.0         0.0         0.0         0.0         0.0         0.0        0.20E+03
   203  SER       3.0         5.2         11.        0.89         0.0         0.0         0.0         0.0         0.0         0.0         0.0         0.0         2.8        0.77         0.0         0.0         0.0         0.0         0.0         0.0         0.0         0.0         0.0         0.0        0.16E+03     0.0         0.0         0.0         0.0         0.0         0.0         0.0         0.0         0.0         0.0         0.0         0.0         0.0         0.0        0.19E+03
   204  GLY       2.5         9.2         1.9        0.29         0.0         0.0         0.0         0.0         0.0         0.0         0.0         0.0         3.7         0.0         0.0         0.0         0.0         0.0         0.0         0.0         0.0         0.0         0.0         0.0        0.10E+03     0.0         0.0         0.0         0.0         0.0         0.0         0.0         0.0         0.0         0.0         0.0         0.0         0.0         0.0        0.12E+03
   205  GLN       2.8         11.         11.         1.4         0.0         0.0         0.0         0.0         0.0         0.0         0.0         0.0         2.1         40.        0.25         6.6         0.0         0.0         0.0         0.0         0.0         0.0         0.0         0.0        0.22E+03     0.0         0.0         0.0         0.0         0.0         0.0         0.0         0.0         0.0         0.0         0.0         0.0         0.0         0.0        0.30E+03
   206  HIS       3.1         16.         11.         3.0         0.0         0.0         0.0         0.0         0.0         0.0         0.0         0.0        0.54         1.8         30.         0.0         0.0         0.0         0.0         0.0         0.0         0.0         0.0         0.0        0.20E+03     0.0         0.0         0.0         0.0         0.0         0.0         0.0         0.0         0.0         0.0         0.0         0.0         0.0         0.0        0.27E+03
   207  PRO       1.9         32.         7.4         2.1         0.0         0.0         0.0         0.0         0.0         0.0         0.0         0.0        0.77         6.2         3.7         1.2         0.0         0.0         0.0         0.0         0.0         0.0         0.0         0.0         37.         0.0         0.0         0.0         0.0         0.0         0.0         0.0         0.0         0.0         0.0         0.0         0.0         0.0         0.0         92.    
   208  PRO       1.7         26.         6.8         1.6         0.0         0.0         0.0         0.0         0.0         0.0         0.0         0.0         1.7         23.         35.         32.         0.0         0.0         0.0         0.0         0.0         0.0         0.0         0.0         26.         0.0         0.0         0.0         0.0         0.0         0.0         0.0         0.0         0.0         0.0         0.0         0.0         0.0         0.0        0.15E+03
   209  ASP      0.99         7.3         18.         1.4         0.0         0.0         0.0         0.0         0.0         0.0         0.0         0.0         3.2         4.1         2.8         0.0         0.0         0.0         0.0         0.0         0.0         0.0         0.0         0.0        0.13E+03     0.0         0.0         0.0         0.0         0.0         0.0         0.0         0.0         0.0         0.0         0.0         0.0         0.0         0.0        0.16E+03
   210  ALA       1.0         3.0         15.        0.51        0.52         0.0         0.0         0.0         0.0         0.0         0.0         0.0         2.9         0.0         0.0         0.0         0.0         0.0         0.0         0.0         0.0         0.0         0.0         0.0        0.19E+03     0.0         0.0         0.0         0.0         0.0         0.0         0.0         0.0         0.0         0.0         0.0         0.0         0.0         0.0        0.22E+03
   211  CYS       2.1         13.         18.         1.2        0.52         0.0         0.0         0.0         0.0         0.0         0.0         0.0         1.3         2.6         0.0         0.0         0.0         0.0         0.0         0.0         0.0         0.0         0.0         0.0         87.         0.0         0.0         0.0         0.0         0.0         0.0         0.0         0.0         0.0         0.0         0.0         0.0         0.0         0.0        0.13E+03
   212  ALA       1.5         8.5         8.0         1.8         0.0         0.0         0.0         0.0         0.0         0.0         0.0         0.0         1.9         0.0         0.0         0.0         0.0         0.0         0.0         0.0         0.0         0.0         0.0         0.0        0.20E+03     0.0         0.0         0.0         0.0         0.0         0.0         0.0         0.0         0.0         0.0         0.0         0.0         0.0         0.0        0.22E+03
   213  PHE       3.3         21.         20.         4.8         0.0         0.0         0.0         0.0         0.0         0.0         0.0         0.0         2.0         30.        0.92         0.0         0.0         0.0         0.0         0.0         0.0         0.0         0.0         0.0        0.19E+03     0.0         0.0         0.0         0.0         0.0         0.0         0.0         0.0         0.0         0.0         0.0         0.0         0.0         0.0        0.27E+03
   214  ARG       4.8         11.         15.         2.8        0.20         0.0         0.0         0.0         0.0         0.0         0.0         0.0        0.97         34.         32.         33.         25.         0.0         0.0         0.0         0.0         0.0         0.0         0.0        0.25E+03     0.0         0.0         0.0         0.0         0.0         0.0         0.0         0.0         0.0         0.0         0.0         0.0         0.0         0.0        0.41E+03
   215  ARG       6.5         25.         9.4         7.3        0.20         0.0         0.0         0.0         0.0         0.0         0.0         0.0        0.68         34.         22.         3.1         3.8         0.0         0.0         0.0         0.0         0.0         0.0         0.0        0.22E+03     0.0         0.0         0.0         0.0         0.0         0.0         0.0         0.0         0.0         0.0         0.0         0.0         0.0         0.0        0.34E+03
   216  GLY       3.2         15.        0.65E-03    0.45         0.0         0.0         0.0         0.0         50.         55.         0.0         0.0         1.5         0.0         0.0         0.0         0.0         0.0         0.0         0.0         0.0         0.0         4.2         0.0        0.21E+03     0.0         0.0         0.0         0.0         0.0         0.0         0.0         0.0         0.0         0.0         0.0         0.0         0.0         0.0        0.34E+03
   217  ARG       1.7         11.         12.         2.9        0.53         0.0         0.0         0.0         21.         31.         0.0         0.0         4.3         42.         17.         6.0         20.         0.0         0.0         0.0         0.0         0.0         4.4         0.0        0.10E+03     0.0         0.0         0.0         0.0         0.0         0.0         0.0         0.0         0.0         0.0         0.0         0.0         0.0         0.0        0.28E+03
   218  LYS       3.7         20.         15.         7.7        0.69         0.0         0.0         0.0         7.5         12.         0.0         0.0         4.7         4.5         2.6         24.         1.9         0.0         0.0         0.0         0.0         0.0         24.         0.0         41.         0.0         0.0         0.0         0.0         0.0         0.0         0.0         0.0         0.0         0.0         0.0         0.0         0.0         0.0        0.17E+03
   219  LYS       2.8         23.         4.4         2.5        0.49         0.0         0.0         0.0         3.9         8.7         0.0         0.0         5.7         3.8        0.41         42.         26.         0.0         0.0         0.0         0.0         0.0         26.         0.0         29.         2.5         0.0         0.0         0.0         0.0         0.0         0.0         0.0         0.0         0.0         0.0         0.0         0.0         0.0        0.18E+03
   220  ARG       2.1         23.         9.3         1.3        0.33         0.0         0.0         0.0         11.         7.0         0.0         0.0         6.9         2.0         24.         25.         43.         0.0         0.0         0.0         0.0         0.0         9.5         0.0         33.         0.0         0.0         0.0         0.0         0.0         0.0         0.0         0.0         0.0         0.0         0.0         0.0         0.0         0.0        0.20E+03
   221  ILE      0.84         15.         8.9         3.1         0.0         0.0         0.0         0.0         10.         11.         0.0         0.0         3.5         76.        0.14         0.0         0.0         0.0         0.0         0.0         0.0         0.0         4.4         0.0         12.         0.0         0.0         0.0         0.0         0.0         0.0         0.0         0.0         0.0         0.0         0.0         0.0         0.0         0.0        0.14E+03
   222  PRO       1.7         27.         5.4         3.4         0.0         0.0         0.0         0.0         6.8         11.         0.0         0.0        0.90         1.5         35.         31.         0.0         0.0         0.0         0.0         0.0         0.0         4.1         0.0         7.5        0.53         0.0         0.0         0.0         0.0         0.0         0.0         0.0         0.0         0.0         0.0         0.0         0.0         0.0        0.14E+03
   223  TYR       3.1         16.         7.8         4.8         0.0         0.0         0.0         0.0         7.5         5.2         0.0         0.0         2.4         47.         1.9         0.0         0.0         0.0         0.0         0.0         0.0         0.0         12.         0.0         19.         3.1         0.0         0.0         0.0         0.0         0.0         0.0         0.0         0.0         0.0         0.0         0.0         0.0         0.0        0.13E+03
   224  SER       1.3         6.7         11.         1.7        0.20         0.0         0.0         0.0         5.3         6.6         0.0         0.0         2.5         37.         0.0         0.0         0.0         0.0         0.0         0.0         0.0         0.0         14.         0.0         8.5         2.9         0.0         0.0         0.0         0.0         0.0         0.0         0.0         0.0         0.0         0.0         0.0         0.0         0.0         98.    
   225  LYS       1.7         7.9         4.5        0.66         0.0         0.0         0.0         0.0         3.7         4.9         0.0         0.0        0.44         3.8        0.15         27.         23.         0.0         0.0         0.0         0.0         0.0         7.9         0.0         9.4         0.0         0.0         0.0         0.0         0.0         0.0         0.0         0.0         0.0         0.0         0.0         0.0         0.0         0.0         95.    
   226  GLY      0.71         4.6        0.31E-01     3.5         0.0         0.0         0.0         0.0         5.0         10.         0.0         0.0        0.70         0.0         0.0         0.0         0.0         0.0         0.0         0.0         0.0         0.0         8.3         0.0         12.         0.0         0.0         0.0         0.0         0.0         0.0         0.0         0.0         0.0         0.0         0.0         0.0         0.0         0.0         45.    
   227  GLN       2.0         14.         4.9         5.0         1.1         0.0         0.0         0.0         4.8         7.7         0.0         0.0         1.0         7.2         43.         6.6         0.0         0.0         0.0         0.0         0.0         0.0         11.         0.0         13.         6.8         0.0         0.0         0.0         0.0         0.0         0.0         0.0         0.0         0.0         0.0         0.0         0.0         0.0        0.13E+03
   228  LEU       1.1         11.         6.5         6.1         0.0         0.0         0.0         0.0         6.7         12.         0.0         0.0         1.5        0.96         4.4         0.0         0.0         0.0         0.0         0.0         0.0         0.0         5.6         0.0         11.         11.         0.0         0.0         0.0         0.0         0.0         0.0         0.0         0.0         0.0         0.0         0.0         0.0         0.0         77.    
   229  ARG      0.96         9.4         4.5         1.6        0.37E-01     0.0         0.0         0.0         4.9         6.4         0.0         0.0         2.3        0.38        0.61E-01     35.         20.         0.0         0.0         0.0         0.0         0.0         3.5         0.0         7.9        0.56         0.0         0.0         0.0         0.0         0.0         0.0         0.0         0.0         0.0         0.0         0.0         0.0         0.0         97.    
   230  GLU       1.1         5.7         6.5         3.6         0.0         0.0         0.0         0.0         6.5         12.         0.0         0.0         2.4         2.7         1.7         3.3         0.0         0.0         0.0         0.0         0.0         0.0         6.9         0.0         8.1         2.1         0.0         0.0         0.0         0.0         0.0         0.0         0.0         0.0         0.0         0.0         0.0         0.0         0.0         62.    
   231  LEU       3.6         15.         4.3         4.5        0.31         0.0         0.0         0.0         9.5         11.         0.0         0.0         2.4         41.         39.         0.0         0.0         0.0         0.0         0.0         0.0         0.0         8.3         0.0         11.         29.         0.0         0.0         0.0         0.0         0.0         0.0         0.0         0.0         0.0         0.0         0.0         0.0         0.0        0.18E+03
   232  GLU       1.3         12.         6.2         3.9         0.0         0.0         0.0         0.0         7.6         10.         0.0         0.0         1.3        0.92E-02    0.45E-01     3.5         0.0         0.0         0.0         0.0         0.0         0.0         7.2         0.0         8.6         5.4         0.0         0.0         0.0         0.0         0.0         0.0         0.0         0.0         0.0         0.0         0.0         0.0         0.0         67.    
   233  ARG       1.5         9.3         4.7         2.8        0.25         0.0         0.0         0.0         6.4         9.0         0.0         0.0         1.5         5.9         35.         3.4         20.         0.0         0.0         0.0         0.0         0.0         9.2         0.0         11.         1.3         0.0         0.0         0.0         0.0         0.0         0.0         0.0         0.0         0.0         0.0         0.0         0.0         0.0        0.12E+03
   234  GLU      0.91         5.0         5.7         3.2         0.0         0.0         0.0         0.0         6.3         14.         0.0         0.0         1.8         1.3         33.         2.9         0.0         0.0         0.0         0.0         0.0         0.0         2.8         0.0         6.6         5.6         0.0         0.0         0.0         0.0         0.0         0.0         0.0         0.0         0.0         0.0         0.0         0.0         0.0         90.    
   235  TYR       1.9         11.         7.0         2.3        0.41         0.0         0.0         0.0         6.5         11.         0.0         0.0         1.5         8.9        0.11         0.0         0.0         0.0         0.0         0.0         0.0         0.0         2.4         0.0         10.         6.7         0.0         0.0         0.0         0.0         0.0         0.0         0.0         0.0         0.0         0.0         0.0         0.0         0.0         70.    
   236  ALA       1.1         8.1         5.1        0.96         0.0         0.0         0.0         0.0         4.7         8.8         0.0         0.0         3.3         0.0         0.0         0.0         0.0         0.0         0.0         0.0         0.0         0.0         1.5         0.0         5.4        0.70         0.0         0.0         0.0         0.0         0.0         0.0         0.0         0.0         0.0         0.0         0.0         0.0         0.0         40.    
   237  ALA      0.85         6.8         6.0        0.89         0.0         0.0         0.0         0.0         3.8         2.7         0.0         0.0         3.1         0.0         0.0         0.0         0.0         0.0         0.0         0.0         0.0         0.0         11.         0.0         24.         0.0         0.0         0.0         0.0         0.0         0.0         0.0         0.0         0.0         0.0         0.0         0.0         0.0         0.0         60.    
   238  ASN       2.2         8.3         6.1         8.0        0.41         0.0         0.0         0.0         5.4         16.         0.0         0.0         4.4         28.         2.2         0.0         0.0         0.0         0.0         0.0         0.0         0.0         23.         0.0        0.13E+03     0.0         0.0         0.0         0.0         0.0         0.0         0.0         0.0         0.0         0.0         0.0         0.0         0.0         0.0        0.23E+03
   239  LYS       1.7         11.         7.4         3.8        0.12         0.0         0.0         0.0         12.         13.         0.0         0.0         7.3         31.        0.39E-02     30.         22.         0.0         0.0         0.0         0.0         0.0         17.         0.0         52.         0.0         0.0         0.0         0.0         0.0         0.0         0.0         0.0         0.0         0.0         0.0         0.0         0.0         0.0        0.21E+03
   240  PHE       1.4         12.         12.         3.0        0.84E-01     0.0         0.0         0.0         5.8         7.8         0.0         0.0         4.8         12.         50.         0.0         0.0         0.0         0.0         0.0         0.0         0.0         13.         0.0         14.         6.9         0.0         0.0         0.0         0.0         0.0         0.0         0.0         0.0         0.0         0.0         0.0         0.0         0.0        0.14E+03
   241  ILE       1.3         11.         9.4         4.0        0.53         0.0         0.0         0.0         5.0         9.9         0.0         0.0         2.5         14.         44.         0.0         0.0         0.0         0.0         0.0         0.0         0.0         13.         0.0         12.         9.2         0.0         0.0         0.0         0.0         0.0         0.0         0.0         0.0         0.0         0.0         0.0         0.0         0.0        0.14E+03
   242  THR       1.0         3.6         3.2         2.5        0.53         0.0         0.0         0.0         4.1         7.5         0.0         0.0         3.5        0.32         0.0         0.0         0.0         0.0         0.0         0.0         0.0         0.0         9.2         0.0         9.5         4.4         0.0         0.0         0.0         0.0         0.0         0.0         0.0         0.0         0.0         0.0         0.0         0.0         0.0         49.    
   243  LYS      0.55         4.9         4.9        0.85        0.11         0.0         0.0         0.0         3.1         5.4         0.0         0.0         2.1         2.6         53.         26.        0.15E-01     0.0         0.0         0.0         0.0         0.0         6.0         0.0         6.1         1.3         0.0         0.0         0.0         0.0         0.0         0.0         0.0         0.0         0.0         0.0         0.0         0.0         0.0        0.12E+03
   244  ASP      0.77         5.7         5.4         1.2         0.0         0.0         0.0         0.0         2.8         4.8         0.0         0.0         1.3         29.         1.6         0.0         0.0         0.0         0.0         0.0         0.0         0.0         8.7         0.0         4.8         4.2         0.0         0.0         0.0         0.0         0.0         0.0         0.0         0.0         0.0         0.0         0.0         0.0         0.0         70.    
   245  LYS       1.2         8.2         5.2         1.8        0.71E-01     0.0         0.0         0.0         5.4         5.5         0.0         0.0         2.0         4.2         38.        0.69        0.76         0.0         0.0         0.0         0.0         0.0         7.7         0.0         8.0         9.8         0.0         0.0         0.0         0.0         0.0         0.0         0.0         0.0         0.0         0.0         0.0         0.0         0.0         99.    
   246  ARG       1.5         12.         6.8         3.6         1.5         0.0         0.0         0.0         5.6         14.         0.0         0.0        0.94         1.1         4.2         2.8         28.         0.0         0.0         0.0         0.0         0.0         6.7         0.0         8.6         17.         0.0         0.0         0.0         0.0         0.0         0.0         0.0         0.0         0.0         0.0         0.0         0.0         0.0        0.11E+03
   247  ARG      0.90         5.5         5.4         1.8        0.49         0.0         0.0         0.0         3.5         8.4         0.0         0.0         1.2         1.8         4.2         2.0         43.         0.0         0.0         0.0         0.0         0.0         7.5         0.0         4.5         9.8         0.0         0.0         0.0         0.0         0.0         0.0         0.0         0.0         0.0         0.0         0.0         0.0         0.0        0.10E+03
   248  LYS      0.46         3.9         4.5        0.81         0.0         0.0         0.0         0.0         4.7         8.3         0.0         0.0         1.3         1.7        0.80        0.70E-02     24.         0.0         0.0         0.0         0.0         0.0         1.7         0.0         5.1         5.6         0.0         0.0         0.0         0.0         0.0         0.0         0.0         0.0         0.0         0.0         0.0         0.0         0.0         63.    
   249  ILE       1.7         7.7         3.0         4.8         1.4         0.0         0.0         0.0         6.1         16.         0.0         0.0         2.1         1.6         1.1         0.0         0.0         0.0         0.0         0.0         0.0         0.0         4.0         0.0         12.         12.         0.0         0.0         0.0         0.0         0.0         0.0         0.0         0.0         0.0         0.0         0.0         0.0         0.0         74.    
   250  SER       1.2         4.2         6.7         3.2        0.83         0.0         0.0         0.0         6.4         14.         0.0         0.0         2.8         44.         0.0         0.0         0.0         0.0         0.0         0.0         0.0         0.0         1.6         0.0         8.9         6.7         0.0         0.0         0.0         0.0         0.0         0.0         0.0         0.0         0.0         0.0         0.0         0.0         0.0        0.10E+03
   251  ALA       1.1         5.4         4.4         1.7        0.14         0.0         0.0         0.0         3.1         10.         0.0         0.0         1.3         0.0         0.0         0.0         0.0         0.0         0.0         0.0         0.0         0.0         1.7         0.0         13.         0.0         0.0         0.0         0.0         0.0         0.0         0.0         0.0         0.0         0.0         0.0         0.0         0.0         0.0         42.    
   252  ALA       2.0         9.9         4.9         1.8         0.0         0.0         0.0         0.0         4.8         12.         0.0         0.0        0.75         0.0         0.0         0.0         0.0         0.0         0.0         0.0         0.0         0.0         3.3         0.0         14.        0.74         0.0         0.0         0.0         0.0         0.0         0.0         0.0         0.0         0.0         0.0         0.0         0.0         0.0         54.    
   253  THR      0.74         8.8         9.7         2.2         1.1         0.0         0.0         0.0         5.2         12.         0.0         0.0         1.6         1.4         0.0         0.0         0.0         0.0         0.0         0.0         0.0         0.0         6.7         0.0         20.         6.5         0.0         0.0         0.0         0.0         0.0         0.0         0.0         0.0         0.0         0.0         0.0         0.0         0.0         76.    
   254  SER       1.3         6.7         19.         2.2        0.47         0.0         0.0         0.0         3.8         9.3         0.0         0.0         1.5         37.         0.0         0.0         0.0         0.0         0.0         0.0         0.0         0.0         3.7         0.0         19.         0.0         0.0         0.0         0.0         0.0         0.0         0.0         0.0         0.0         0.0         0.0         0.0         0.0         0.0        0.11E+03
   255  LEU       1.3         13.         4.3         8.3         0.0         0.0         0.0         0.0         6.1         11.         0.0         0.0         4.6         3.4        0.99E-02     0.0         0.0         0.0         0.0         0.0         0.0         0.0         12.         0.0         45.         8.5         0.0         0.0         0.0         0.0         0.0         0.0         0.0         0.0         0.0         0.0         0.0         0.0         0.0        0.12E+03
   256  SER       4.5         18.         11.         4.7         1.1         0.0         0.0         0.0         3.9         29.         0.0         0.0         9.5         38.         0.0         0.0         0.0         0.0         0.0         0.0         0.0         0.0         23.         0.0         90.         2.5         0.0         0.0         0.0         0.0         0.0         0.0         0.0         0.0         0.0         0.0         0.0         0.0         0.0        0.24E+03
   257  GLU       5.4         24.         5.4         7.9         1.3         0.0         0.0         0.0         9.1         18.         0.0         0.0         7.1         30.         36.         3.0         0.0         0.0         0.0         0.0         0.0         0.0         19.         0.0        0.11E+03     21.         0.0         0.0         0.0         0.0         0.0         0.0         0.0         0.0         0.0         0.0         0.0         0.0         0.0        0.30E+03
   258  ARG       1.9         8.3         5.3         2.3        0.35         0.0         0.0         0.0         5.1         6.7         0.0         0.0         2.1         2.5         26.         35.         25.         0.0         0.0         0.0         0.0         0.0         8.3         0.0         26.        0.46         0.0         0.0         0.0         0.0         0.0         0.0         0.0         0.0         0.0         0.0         0.0         0.0         0.0        0.16E+03
   259  GLN       2.2         11.         4.8         1.1         1.5         0.0         0.0         0.0         4.9         9.5         0.0         0.0        0.73         39.         33.        0.22         0.0         0.0         0.0         0.0         0.0         0.0         8.8         0.0         3.6         4.7         0.0         0.0         0.0         0.0         0.0         0.0         0.0         0.0         0.0         0.0         0.0         0.0         0.0        0.13E+03
   260  ILE       1.3         8.8         4.6         6.4        0.67         0.0         0.0         0.0         4.7         15.         0.0         0.0         1.7         44.         38.         0.0         0.0         0.0         0.0         0.0         0.0         0.0         6.0         0.0         5.6         1.6         0.0         0.0         0.0         0.0         0.0         0.0         0.0         0.0         0.0         0.0         0.0         0.0         0.0        0.14E+03
   261  THR       1.1         4.4         5.0         3.8        0.58         0.0         0.0         0.0         6.3         9.4         0.0         0.0         2.0         67.         0.0         0.0         0.0         0.0         0.0         0.0         0.0         0.0         8.5         0.0         6.3         5.7         0.0         0.0         0.0         0.0         0.0         0.0         0.0         0.0         0.0         0.0         0.0         0.0         0.0        0.12E+03
   262  ILE      0.94         5.4         4.9         1.1         0.0         0.0         0.0         0.0         5.2         8.8         0.0         0.0         3.9        0.12E-01     51.         0.0         0.0         0.0         0.0         0.0         0.0         0.0         5.1         0.0         5.1         2.2         0.0         0.0         0.0         0.0         0.0         0.0         0.0         0.0         0.0         0.0         0.0         0.0         0.0         93.    
   263  TRP       3.9         14.         5.5         5.3         1.2         0.0         0.0         0.0         8.2         9.7         0.0         0.0         3.2         9.6         1.3         0.0         0.0         0.0         0.0         0.0         0.0         0.0         4.0         0.0         3.6         22.         0.0         0.0         0.0         0.0         0.0         0.0         0.0         0.0         0.0         0.0         0.0         0.0         0.0         92.    
   264  PHE       1.1         8.5         5.9         3.5        0.41E-01     0.0         0.0         0.0         5.6         7.8         0.0         0.0        0.99         4.8         5.5         0.0         0.0         0.0         0.0         0.0         0.0         0.0         2.5         0.0         2.9         17.         0.0         0.0         0.0         0.0         0.0         0.0         0.0         0.0         0.0         0.0         0.0         0.0         0.0         66.    
   265  GLN      0.81         4.1         4.8        0.51         0.0         0.0         0.0         0.0         2.6         4.1         0.0         0.0         1.9        0.35        0.27        0.32         0.0         0.0         0.0         0.0         0.0         0.0         1.4         0.0         1.5        0.82         0.0         0.0         0.0         0.0         0.0         0.0         0.0         0.0         0.0         0.0         0.0         0.0         0.0         23.    
   266  ASN       1.2         7.9         5.2         2.0        0.57         0.0         0.0         0.0         3.9         4.5         0.0         0.0         1.5         4.9         15.         0.0         0.0         0.0         0.0         0.0         0.0         0.0         4.5         0.0         1.9         3.2         0.0         0.0         0.0         0.0         0.0         0.0         0.0         0.0         0.0         0.0         0.0         0.0         0.0         56.    
   267  ARG       1.1         4.9         5.6         2.2        0.13         0.0         0.0         0.0         4.9         7.5         0.0         0.0        0.86         3.7         34.         43.         18.         0.0         0.0         0.0         0.0         0.0         7.4         0.0         5.2         15.         0.0         0.0         0.0         0.0         0.0         0.0         0.0         0.0         0.0         0.0         0.0         0.0         0.0        0.15E+03
   268  ARG      0.57         7.0         5.6         2.9         0.0         0.0         0.0         0.0         7.0         8.4         0.0         0.0         1.1         3.3         33.         36.         26.         0.0         0.0         0.0         0.0         0.0         7.7         0.0         5.8         9.4         0.0         0.0         0.0         0.0         0.0         0.0         0.0         0.0         0.0         0.0         0.0         0.0         0.0        0.15E+03
   269  VAL       1.1         7.6         6.6         4.1        0.34         0.0         0.0         0.0         5.2         8.0         0.0         0.0         1.4         48.         0.0         0.0         0.0         0.0         0.0         0.0         0.0         0.0         9.9         0.0         8.6         1.6         0.0         0.0         0.0         0.0         0.0         0.0         0.0         0.0         0.0         0.0         0.0         0.0         0.0        0.10E+03
   270  LYS       1.6         15.         6.2         2.0        0.24         0.0         0.0         0.0         11.         5.9         0.0         0.0         3.9         5.6         32.         19.         23.         0.0         0.0         0.0         0.0         0.0         6.8         0.0         6.7         4.5         0.0         0.0         0.0         0.0         0.0         0.0         0.0         0.0         0.0         0.0         0.0         0.0         0.0        0.14E+03
   271  GLU       1.2         9.6         4.5         1.9        0.14E-01     0.0         0.0         0.0         11.         11.         0.0         0.0         5.3        0.51E-01    0.34         3.0         0.0         0.0         0.0         0.0         0.0         0.0         6.2         0.0         3.4         13.         0.0         0.0         0.0         0.0         0.0         0.0         0.0         0.0         0.0         0.0         0.0         0.0         0.0         70.    
   272  LYS       1.2         7.7         5.8         1.7        0.79E-01     0.0         0.0         0.0         9.8         12.         0.0         0.0         4.6         31.         1.0         1.5         2.7         0.0         0.0         0.0         0.0         0.0         7.7         0.0         13.        0.89         0.0         0.0         0.0         0.0         0.0         0.0         0.0         0.0         0.0         0.0         0.0         0.0         0.0        0.10E+03
   273  LYS       1.6         14.         5.6         2.5        0.60         0.0         0.0         0.0         7.9         16.         0.0         0.0         4.5         7.0         48.        0.10E-03     2.9         0.0         0.0         0.0         0.0         0.0         5.2         0.0         12.         2.5         0.0         0.0         0.0         0.0         0.0         0.0         0.0         0.0         0.0         0.0         0.0         0.0         0.0        0.13E+03
   274  VAL       1.7         12.         4.4         3.8        0.62         0.0         0.0         0.0         6.2         14.         0.0         0.0         3.8         58.         0.0         0.0         0.0         0.0         0.0         0.0         0.0         0.0         13.         0.0         33.         0.0         0.0         0.0         0.0         0.0         0.0         0.0         0.0         0.0         0.0         0.0         0.0         0.0         0.0        0.15E+03
   275  LEU       2.0         14.         7.6         4.9         0.0         0.0         0.0         0.0         8.5         16.         0.0         0.0         5.7        0.79        0.10E-01     0.0         0.0         0.0         0.0         0.0         0.0         0.0         6.4         0.0        0.10E+03     0.0         0.0         0.0         0.0         0.0         0.0         0.0         0.0         0.0         0.0         0.0         0.0         0.0         0.0        0.17E+03
   276  ALA       1.5         13.         6.1        0.71         0.0         0.0         0.0         0.0         8.2         13.         0.0         0.0         6.4         0.0         0.0         0.0         0.0         0.0         0.0         0.0         0.0         0.0         5.0         0.0         38.         0.0         0.0         0.0         0.0         0.0         0.0         0.0         0.0         0.0         0.0         0.0         0.0         0.0         0.0         92.    
   277  LYS       1.3         12.         6.2         1.0        0.39         0.0         0.0         0.0         12.         18.         0.0         0.0         4.2         2.0        0.80        0.64         1.8         0.0         0.0         0.0         0.0         0.0         1.5         0.0         18.         1.3         0.0         0.0         0.0         0.0         0.0         0.0         0.0         0.0         0.0         0.0         0.0         0.0         0.0         81.    
   278  VAL       1.5         9.9         4.0         2.3        0.64         0.0         0.0         0.0         8.1         16.         0.0         0.0         3.4         57.         0.0         0.0         0.0         0.0         0.0         0.0         0.0         0.0         1.3         0.0         11.         0.0         0.0         0.0         0.0         0.0         0.0         0.0         0.0         0.0         0.0         0.0         0.0         0.0         0.0        0.12E+03
   279  LYS      0.39         6.8         6.9        0.68        0.25         0.0         0.0         0.0         4.7         12.         0.0         0.0         2.9        0.53        0.46        0.75E-01     24.         0.0         0.0         0.0         0.0         0.0        0.71         0.0         38.         1.8         0.0         0.0         0.0         0.0         0.0         0.0         0.0         0.0         0.0         0.0         0.0         0.0         0.0        0.10E+03
   280  ASN      0.54         9.6         13.         2.2        0.38         0.0         0.0         0.0         0.0         0.0         0.0         0.0         1.4         29.         4.4         0.0         0.0         0.0         0.0         0.0         0.0         0.0         0.0         0.0        0.19E+03     0.0         0.0         0.0         0.0         0.0         0.0         0.0         0.0         0.0         0.0         0.0         0.0         0.0         0.0        0.25E+03
   281  SER      0.37         5.7         13.        0.89        0.26         0.0         0.0         0.0         0.0         0.0         0.0         0.0         1.8         37.         0.0         0.0         0.0         0.0         0.0         0.0         0.0         0.0         0.0         0.0         81.         0.0         0.0         0.0         0.0         0.0         0.0         0.0         0.0         0.0         0.0         0.0         0.0         0.0         0.0        0.14E+03
   282  ALA      0.35         8.3         19.         1.2        0.75E-01     0.0         0.0         0.0         7.9         12.         0.0         0.0         2.5         0.0         0.0         0.0         0.0         0.0         0.0         0.0         0.0         0.0         2.4         0.0         39.         1.3         0.0         0.0         0.0         0.0         0.0         0.0         0.0         0.0         0.0         0.0         0.0         0.0         0.0         94.    
   283  THR      0.67         8.1         10.         2.8        0.20         0.0         0.0         0.0         2.8         5.3         0.0         0.0         1.3         61.         0.0         0.0         0.0         0.0         0.0         0.0         0.0         0.0         2.0         0.0        0.16E+03     1.8         0.0         0.0         0.0         0.0         0.0         0.0         0.0         0.0         0.0         0.0         0.0         0.0         0.0        0.26E+03
   284  PRO      0.69         22.         10.        0.87         0.0         0.0         0.0         0.0         2.8         5.2         0.0         0.0        0.56         5.7         3.4         1.3         0.0         0.0         0.0         0.0         0.0         0.0         3.1         0.0         27.         0.0         0.0         0.0         0.0         0.0         0.0         0.0         0.0         0.0         0.0         0.0         0.0         0.0         0.0         82.    
