# Supplementary material for: Computational Modeling of complete HOXB13 protein for predicting the functional effect of SNPs and the associated role in hereditary prostate cancer
Source: Sci Rep. 2017 Mar 8;7:43830. doi: 10.1038/srep43830 (PMC5363706; doi:10.1038/srep43830)
Supplement: Supplementary Dataset [file srep43830-s1.zip › SR Supplementary Data Files Complete/HOXB13 Modeller/HOXB13 Modeller/hoxb13.V99990023]

# Heavy relative violation of each residue is written to: hoxb13.V99990023
# The profile is NOT normalized by the number of restraints.
# The profiles are smoothed over a window of residues:    1
# The sum of all numbers in the file:   53451.5430
#COLUMNS S S  N N N N N N N N N N N N N N N N N N N N N N N N N N N N N N N N N N N N N N N N 
# RESID  RES            1           2           3           4           5           6           7           8           9          10          11          12          13          14          15          16          17          18          19          20          21          22          23          24          25          26          27          28          29          30          31          32          33          34          35          36          37          38          39     TOTAL

     1  MET       1.0         4.0         2.8         1.0         0.0         0.0         0.0         0.0         24.         22.         0.0         0.0        0.74E-01    0.14        0.64E-01     30.         0.0         0.0         0.0         0.0         0.0         0.0         0.0         0.0         29.         0.0         0.0         0.0         0.0         0.0         0.0         0.0         0.0         0.0         0.0         0.0         0.0         0.0         0.0        0.11E+03
     2  GLU       2.0         7.5         10.         1.7        0.22E-01     0.0         0.0         0.0         0.0         0.0         0.0         0.0        0.61         38.         33.         24.         0.0         0.0         0.0         0.0         0.0         0.0         0.0         0.0        0.17E+03     0.0         0.0         0.0         0.0         0.0         0.0         0.0         0.0         0.0         0.0         0.0         0.0         0.0         0.0        0.29E+03
     3  PRO       2.3         28.         6.7        0.41        0.22E-01     0.0         0.0         0.0         0.0         0.0         0.0         0.0        0.67         5.3         3.0         1.3         0.0         0.0         0.0         0.0         0.0         0.0         0.0         0.0         56.         0.0         0.0         0.0         0.0         0.0         0.0         0.0         0.0         0.0         0.0         0.0         0.0         0.0         0.0        0.10E+03
     4  GLY       1.6         3.1         1.2        0.30E-01     0.0         0.0         0.0         0.0         0.0         0.0         0.0         0.0        0.88         0.0         0.0         0.0         0.0         0.0         0.0         0.0         0.0         0.0         0.0         0.0        0.13E+03     0.0         0.0         0.0         0.0         0.0         0.0         0.0         0.0         0.0         0.0         0.0         0.0         0.0         0.0        0.13E+03
     5  ASN       1.6         4.2         8.4         1.2        0.63E-01     0.0         0.0         0.0         0.0         0.0         0.0         0.0        0.76         34.         10.         0.0         0.0         0.0         0.0         0.0         0.0         0.0         0.0         0.0        0.20E+03     0.0         0.0         0.0         0.0         0.0         0.0         0.0         0.0         0.0         0.0         0.0         0.0         0.0         0.0        0.26E+03
     6  TYR       1.9         9.4         13.         1.5        0.28         0.0         0.0         0.0         0.0         0.0         0.0         0.0        0.82         52.         52.         0.0         0.0         0.0         0.0         0.0         0.0         0.0         0.0         0.0        0.26E+03     0.0         0.0         0.0         0.0         0.0         0.0         0.0         0.0         0.0         0.0         0.0         0.0         0.0         0.0        0.39E+03
     7  ALA      0.86         2.4         11.         1.1         0.0         0.0         0.0         0.0         0.0         0.0         0.0         0.0         1.2         0.0         0.0         0.0         0.0         0.0         0.0         0.0         0.0         0.0         0.0         0.0        0.26E+03     0.0         0.0         0.0         0.0         0.0         0.0         0.0         0.0         0.0         0.0         0.0         0.0         0.0         0.0        0.28E+03
     8  THR      0.76         2.9         11.         1.6        0.17E-01     0.0         0.0         0.0         0.0         0.0         0.0         0.0         1.0         66.         0.0         0.0         0.0         0.0         0.0         0.0         0.0         0.0         0.0         0.0        0.19E+03     0.0         0.0         0.0         0.0         0.0         0.0         0.0         0.0         0.0         0.0         0.0         0.0         0.0         0.0        0.27E+03
     9  LEU      0.61         6.5         9.8         4.6         0.0         0.0         0.0         0.0         0.0         0.0         0.0         0.0         1.3        0.89        0.14         0.0         0.0         0.0         0.0         0.0         0.0         0.0         0.0         0.0        0.22E+03     0.0         0.0         0.0         0.0         0.0         0.0         0.0         0.0         0.0         0.0         0.0         0.0         0.0         0.0        0.24E+03
    10  ASP      0.72         3.3         8.9         1.1        0.76E-01     0.0         0.0         0.0         0.0         0.0         0.0         0.0        0.89         40.         1.2         0.0         0.0         0.0         0.0         0.0         0.0         0.0         0.0         0.0        0.16E+03     0.0         0.0         0.0         0.0         0.0         0.0         0.0         0.0         0.0         0.0         0.0         0.0         0.0         0.0        0.21E+03
    11  GLY      0.33         1.8         1.2        0.24        0.44E-01     0.0         0.0         0.0         0.0         0.0         0.0         0.0        0.38         0.0         0.0         0.0         0.0         0.0         0.0         0.0         0.0         0.0         0.0         0.0        0.13E+03     0.0         0.0         0.0         0.0         0.0         0.0         0.0         0.0         0.0         0.0         0.0         0.0         0.0         0.0        0.14E+03
    12  ALA      0.25         1.3         8.6        0.82         0.0         0.0         0.0         0.0         0.0         0.0         0.0         0.0        0.19         0.0         0.0         0.0         0.0         0.0         0.0         0.0         0.0         0.0         0.0         0.0        0.23E+03     0.0         0.0         0.0         0.0         0.0         0.0         0.0         0.0         0.0         0.0         0.0         0.0         0.0         0.0        0.24E+03
    13  LYS      0.56         3.2         3.9         2.2        0.11         0.0         0.0         0.0         0.0         0.0         0.0         0.0        0.57         34.         38.         15.         24.         0.0         0.0         0.0         0.0         0.0         0.0         0.0        0.17E+03     0.0         0.0         0.0         0.0         0.0         0.0         0.0         0.0         0.0         0.0         0.0         0.0         0.0         0.0        0.29E+03
    14  ASP      0.47         5.1         1.1         2.2        0.45         0.0         0.0         0.0         0.0         0.0         0.0         0.0         1.8         50.        0.34         0.0         0.0         0.0         0.0         0.0         0.0         0.0         0.0         0.0        0.11E+03     0.0         0.0         0.0         0.0         0.0         0.0         0.0         0.0         0.0         0.0         0.0         0.0         0.0         0.0        0.17E+03
    15  ILE       1.0         8.0         8.1         2.4        0.34         0.0         0.0         0.0         0.0         0.0         0.0         0.0         1.6        0.34        0.15         0.0         0.0         0.0         0.0         0.0         0.0         0.0         0.0         0.0         72.         0.0         0.0         0.0         0.0         0.0         0.0         0.0         0.0         0.0         0.0         0.0         0.0         0.0         0.0         94.    
    16  GLU      0.36         3.1         6.8         1.0         0.0         0.0         0.0         0.0         0.0         0.0         0.0         0.0        0.64         39.        0.23         24.         0.0         0.0         0.0         0.0         0.0         0.0         0.0         0.0        0.17E+03     0.0         0.0         0.0         0.0         0.0         0.0         0.0         0.0         0.0         0.0         0.0         0.0         0.0         0.0        0.24E+03
    17  GLY      0.17        0.58        0.78        0.25         0.0         0.0         0.0         0.0         0.0         0.0         0.0         0.0        0.48         0.0         0.0         0.0         0.0         0.0         0.0         0.0         0.0         0.0         0.0         0.0        0.10E+03     0.0         0.0         0.0         0.0         0.0         0.0         0.0         0.0         0.0         0.0         0.0         0.0         0.0         0.0        0.10E+03
    18  LEU      0.34         7.0         8.8         3.7         0.0         0.0         0.0         0.0         0.0         0.0         0.0         0.0         1.6        0.65E-01    0.38E-01     0.0         0.0         0.0         0.0         0.0         0.0         0.0         0.0         0.0        0.21E+03     0.0         0.0         0.0         0.0         0.0         0.0         0.0         0.0         0.0         0.0         0.0         0.0         0.0         0.0        0.23E+03
    19  LEU      0.40         8.7         4.3         4.9        0.16         0.0         0.0         0.0         0.0         0.0         0.0         0.0         1.6         46.         38.         0.0         0.0         0.0         0.0         0.0         0.0         0.0         0.0         0.0        0.17E+03     0.0         0.0         0.0         0.0         0.0         0.0         0.0         0.0         0.0         0.0         0.0         0.0         0.0         0.0        0.28E+03
    20  GLY      0.22         1.8         2.1        0.34        0.16         0.0         0.0         0.0         0.0         0.0         0.0         0.0        0.78         0.0         0.0         0.0         0.0         0.0         0.0         0.0         0.0         0.0         0.0         0.0         95.         0.0         0.0         0.0         0.0         0.0         0.0         0.0         0.0         0.0         0.0         0.0         0.0         0.0         0.0        0.10E+03
    21  ALA      0.16         1.2         9.4        0.76         0.0         0.0         0.0         0.0         0.0         0.0         0.0         0.0        0.68         0.0         0.0         0.0         0.0         0.0         0.0         0.0         0.0         0.0         0.0         0.0        0.23E+03     0.0         0.0         0.0         0.0         0.0         0.0         0.0         0.0         0.0         0.0         0.0         0.0         0.0         0.0        0.24E+03
    22  GLY      0.26        0.47         0.0        0.27         0.0         0.0         0.0         0.0         0.0         0.0         0.0         0.0        0.15         0.0         0.0         0.0         0.0         0.0         0.0         0.0         0.0         0.0         0.0         0.0        0.14E+03     0.0         0.0         0.0         0.0         0.0         0.0         0.0         0.0         0.0         0.0         0.0         0.0         0.0         0.0        0.14E+03
    23  GLY      0.43         1.9         0.0        0.65E-01     0.0         0.0         0.0         0.0         0.0         0.0         0.0         0.0        0.41         0.0         0.0         0.0         0.0         0.0         0.0         0.0         0.0         0.0         0.0         0.0         86.         0.0         0.0         0.0         0.0         0.0         0.0         0.0         0.0         0.0         0.0         0.0         0.0         0.0         0.0         89.    
    24  GLY      0.42         1.7         1.1        0.56E-01     0.0         0.0         0.0         0.0         0.0         0.0         0.0         0.0        0.68         0.0         0.0         0.0         0.0         0.0         0.0         0.0         0.0         0.0         0.0         0.0        0.15E+03     0.0         0.0         0.0         0.0         0.0         0.0         0.0         0.0         0.0         0.0         0.0         0.0         0.0         0.0        0.15E+03
    25  ARG      0.77         8.3         6.8         2.8         0.0         0.0         0.0         0.0         0.0         0.0         0.0         0.0         2.0        0.71         3.0        0.18E-01    0.93         0.0         0.0         0.0         0.0         0.0         0.0         0.0        0.18E+03     0.0         0.0         0.0         0.0         0.0         0.0         0.0         0.0         0.0         0.0         0.0         0.0         0.0         0.0        0.20E+03
    26  ASN      0.85         10.         5.6        0.74        0.16         0.0         0.0         0.0         0.0         0.0         0.0         0.0         4.1         1.0         15.         0.0         0.0         0.0         0.0         0.0         0.0         0.0         0.0         0.0         57.         0.0         0.0         0.0         0.0         0.0         0.0         0.0         0.0         0.0         0.0         0.0         0.0         0.0         0.0         95.    
    27  LEU       1.7         10.         7.9         4.8        0.16         0.0         0.0         0.0         0.0         0.0         0.0         0.0         3.3        0.53         38.         0.0         0.0         0.0         0.0         0.0         0.0         0.0         0.0         0.0        0.15E+03     0.0         0.0         0.0         0.0         0.0         0.0         0.0         0.0         0.0         0.0         0.0         0.0         0.0         0.0        0.22E+03
    28  VAL       1.6         6.1         8.5         1.7        0.19         0.0         0.0         0.0         0.0         0.0         0.0         0.0         1.2         1.9         0.0         0.0         0.0         0.0         0.0         0.0         0.0         0.0         0.0         0.0         55.         0.0         0.0         0.0         0.0         0.0         0.0         0.0         0.0         0.0         0.0         0.0         0.0         0.0         0.0         76.    
    29  ALA       1.4         5.4         4.3         1.8        0.19         0.0         0.0         0.0         0.0         0.0         0.0         0.0        0.63         0.0         0.0         0.0         0.0         0.0         0.0         0.0         0.0         0.0         0.0         0.0        0.18E+03     0.0         0.0         0.0         0.0         0.0         0.0         0.0         0.0         0.0         0.0         0.0         0.0         0.0         0.0        0.19E+03
    30  HIS       2.4         6.6         5.7         1.2         0.0         0.0         0.0         0.0         0.0         0.0         0.0         0.0         1.2         1.2         31.         0.0         0.0         0.0         0.0         0.0         0.0         0.0         0.0         0.0        0.17E+03     0.0         0.0         0.0         0.0         0.0         0.0         0.0         0.0         0.0         0.0         0.0         0.0         0.0         0.0        0.22E+03
    31  SER       1.6         7.6         8.5         1.7         0.0         0.0         0.0         0.0         0.0         0.0         0.0         0.0         1.2        0.19         0.0         0.0         0.0         0.0         0.0         0.0         0.0         0.0         0.0         0.0        0.13E+03     0.0         0.0         0.0         0.0         0.0         0.0         0.0         0.0         0.0         0.0         0.0         0.0         0.0         0.0        0.15E+03
    32  PRO       2.1         27.         6.3        0.77         0.0         0.0         0.0         0.0         0.0         0.0         0.0         0.0        0.36         23.         35.         33.         0.0         0.0         0.0         0.0         0.0         0.0         0.0         0.0         52.         0.0         0.0         0.0         0.0         0.0         0.0         0.0         0.0         0.0         0.0         0.0         0.0         0.0         0.0        0.18E+03
    33  LEU       2.1         9.2         6.7         4.5         0.0         0.0         0.0         0.0         0.0         0.0         0.0         0.0        0.67        0.12E-01     37.         0.0         0.0         0.0         0.0         0.0         0.0         0.0         0.0         0.0        0.18E+03     0.0         0.0         0.0         0.0         0.0         0.0         0.0         0.0         0.0         0.0         0.0         0.0         0.0         0.0        0.24E+03
    34  THR       2.3         5.2         3.4         1.9        0.52E-01     0.0         0.0         0.0         0.0         0.0         0.0         0.0         1.4         70.         0.0         0.0         0.0         0.0         0.0         0.0         0.0         0.0         0.0         0.0        0.14E+03     0.0         0.0         0.0         0.0         0.0         0.0         0.0         0.0         0.0         0.0         0.0         0.0         0.0         0.0        0.23E+03
    35  SER       1.6         7.6         12.         1.6        0.20         0.0         0.0         0.0         14.         31.         0.0         0.0         1.2        0.35         0.0         0.0         0.0         0.0         0.0         0.0         0.0         0.0         3.8         0.0         52.         0.0         0.0         0.0         0.0         0.0         0.0         0.0         0.0         0.0         0.0         0.0         0.0         0.0         0.0        0.13E+03
    36  HIS       2.0         23.         7.5         2.3        0.68         0.0         0.0         0.0         17.         22.         0.0         0.0         4.0        0.76         14.         0.0         0.0         0.0         0.0         0.0         0.0         0.0         3.8         0.0        0.15E+03     0.0         0.0         0.0         0.0         0.0         0.0         0.0         0.0         0.0         0.0         0.0         0.0         0.0         0.0        0.25E+03
    37  PRO       1.5         33.         9.4         1.6         1.1         0.0         0.0         0.0         0.0         0.0         0.0         0.0         5.3         11.         6.7        0.12         0.0         0.0         0.0         0.0         0.0         0.0         0.0         0.0         67.         0.0         0.0         0.0         0.0         0.0         0.0         0.0         0.0         0.0         0.0         0.0         0.0         0.0         0.0        0.14E+03
    38  ALA      0.49         3.9         10.        0.97        0.30         0.0         0.0         0.0         0.0         0.0         0.0         0.0         3.1         0.0         0.0         0.0         0.0         0.0         0.0         0.0         0.0         0.0         0.0         0.0        0.24E+03     0.0         0.0         0.0         0.0         0.0         0.0         0.0         0.0         0.0         0.0         0.0         0.0         0.0         0.0        0.26E+03
    39  ALA      0.60         7.3         5.5         1.8        0.69         0.0         0.0         0.0         0.0         0.0         0.0         0.0         4.5         0.0         0.0         0.0         0.0         0.0         0.0         0.0         0.0         0.0         0.0         0.0        0.20E+03     0.0         0.0         0.0         0.0         0.0         0.0         0.0         0.0         0.0         0.0         0.0         0.0         0.0         0.0        0.22E+03
    40  PRO       1.0         34.         12.         1.4        0.49         0.0         0.0         0.0         0.0         0.0         0.0         0.0         5.5        0.19        0.90         5.2         0.0         0.0         0.0         0.0         0.0         0.0         0.0         0.0         67.         0.0         0.0         0.0         0.0         0.0         0.0         0.0         0.0         0.0         0.0         0.0         0.0         0.0         0.0        0.13E+03
    41  THR      0.76         13.         19.         3.9        0.78         0.0         0.0         0.0         0.0         0.0         0.0         0.0         2.8         67.         0.0         0.0         0.0         0.0         0.0         0.0         0.0         0.0         0.0         0.0        0.17E+03     0.0         0.0         0.0         0.0         0.0         0.0         0.0         0.0         0.0         0.0         0.0         0.0         0.0         0.0        0.28E+03
    42  LEU      0.99         18.         12.         5.8        0.23         0.0         0.0         0.0         0.0         0.0         0.0         0.0         2.5        0.53         34.         0.0         0.0         0.0         0.0         0.0         0.0         0.0         0.0         0.0        0.23E+03     0.0         0.0         0.0         0.0         0.0         0.0         0.0         0.0         0.0         0.0         0.0         0.0         0.0         0.0        0.30E+03
    43  MET       2.9         23.         12.         2.1         1.3         0.0         0.0         0.0         14.         29.         0.0         0.0         2.7         40.         2.8        0.93         0.0         0.0         0.0         0.0         0.0         0.0         0.0         0.0        0.11E+03    0.12         0.0         0.0         0.0         0.0         0.0         0.0         0.0         0.0         0.0         0.0         0.0         0.0         0.0        0.24E+03
    44  PRO       2.8         35.         5.9         2.4         2.6         0.0         0.0         0.0         0.0         0.0         0.0         0.0        0.62         5.2         2.0        0.33         0.0         0.0         0.0         0.0         0.0         0.0         0.0         0.0         48.         0.0         0.0         0.0         0.0         0.0         0.0         0.0         0.0         0.0         0.0         0.0         0.0         0.0         0.0        0.10E+03
    45  ALA      0.85         5.4         11.         1.3         2.0         0.0         0.0         0.0         0.0         0.0         0.0         0.0         2.0         0.0         0.0         0.0         0.0         0.0         0.0         0.0         0.0         0.0         0.0         0.0        0.16E+03     0.0         0.0         0.0         0.0         0.0         0.0         0.0         0.0         0.0         0.0         0.0         0.0         0.0         0.0        0.18E+03
    46  VAL       11.         39.         11.         11.         15.         0.0         0.0         0.0         0.0         0.0         0.0         0.0         3.1         59.         0.0         0.0         0.0         0.0         0.0         0.0         0.0         0.0         0.0         0.0         46.         0.0         0.0         0.0         0.0         0.0         0.0         0.0         0.0         0.0         0.0         0.0         0.0         0.0         0.0        0.19E+03
    47  ASN       10.         33.         16.         6.3         7.2         0.0         0.0         0.0         0.0         0.0         0.0         0.0         1.8         4.0         2.5         0.0         0.0         0.0         0.0         0.0         0.0         0.0         0.0         0.0        0.12E+03     0.0         0.0         0.0         0.0         0.0         0.0         0.0         0.0         0.0         0.0         0.0         0.0         0.0         0.0        0.20E+03
    48  TYR       5.0         24.         9.8         1.4         5.5         0.0         0.0         0.0         0.0         0.0         0.0         0.0         2.5         49.         1.7         0.0         0.0         0.0         0.0         0.0         0.0         0.0         0.0         0.0        0.18E+03     0.0         0.0         0.0         0.0         0.0         0.0         0.0         0.0         0.0         0.0         0.0         0.0         0.0         0.0        0.28E+03
    49  ALA       5.6         9.6         10.         4.6         2.0         0.0         0.0         0.0         0.0         0.0         0.0         0.0         11.         0.0         0.0         0.0         0.0         0.0         0.0         0.0         0.0         0.0         0.0         0.0        0.18E+03     0.0         0.0         0.0         0.0         0.0         0.0         0.0         0.0         0.0         0.0         0.0         0.0         0.0         0.0        0.23E+03
    50  PRO       5.6         53.         8.4         6.3        0.85         0.0         0.0         0.0         0.0         0.0         0.0         0.0         12.         1.8         1.2         3.3         0.0         0.0         0.0         0.0         0.0         0.0         0.0         0.0         49.         0.0         0.0         0.0         0.0         0.0         0.0         0.0         0.0         0.0         0.0         0.0         0.0         0.0         0.0        0.14E+03
    51  LEU       6.8         22.         8.1         10.         2.9         0.0         0.0         0.0         17.         29.         0.0         0.0         4.8         51.         46.         0.0         0.0         0.0         0.0         0.0         0.0         0.0         0.0         0.0         64.         2.0         0.0         0.0         0.0         0.0         0.0         0.0         0.0         0.0         0.0         0.0         0.0         0.0         0.0        0.26E+03
    52  ASP       8.6         24.         4.0         3.9         5.7         0.0         0.0         0.0         0.0         0.0         0.0         0.0         3.4         37.         2.1         0.0         0.0         0.0         0.0         0.0         0.0         0.0         0.0         0.0         81.         0.0         0.0         0.0         0.0         0.0         0.0         0.0         0.0         0.0         0.0         0.0         0.0         0.0         0.0        0.17E+03
    53  LEU       13.         46.         4.8         6.9         3.6         0.0         0.0         0.0         0.0         0.0         0.0         0.0         5.3        0.30E-01    0.30E-01     0.0         0.0         0.0         0.0         0.0         0.0         0.0         0.0         0.0         53.         0.0         0.0         0.0         0.0         0.0         0.0         0.0         0.0         0.0         0.0         0.0         0.0         0.0         0.0        0.13E+03
    54  PRO       13.         53.         8.7         5.8         4.7         0.0         0.0         0.0         0.0         0.0         0.0         0.0         6.8         4.5         3.4         2.9         0.0         0.0         0.0         0.0         0.0         0.0         0.0         0.0        0.10E+03     0.0         0.0         0.0         0.0         0.0         0.0         0.0         0.0         0.0         0.0         0.0         0.0         0.0         0.0        0.21E+03
    55  GLY       7.8         20.         1.6         4.6         12.         0.0         0.0         0.0         0.0         0.0         0.0         0.0         6.1         0.0         0.0         0.0         0.0         0.0         0.0         0.0         0.0         0.0         0.0         0.0        0.12E+03     0.0         0.0         0.0         0.0         0.0         0.0         0.0         0.0         0.0         0.0         0.0         0.0         0.0         0.0        0.17E+03
    56  SER       3.6         27.         11.         8.0         6.9         0.0         0.0         0.0         0.0         0.0         0.0         0.0         3.7         37.         0.0         0.0         0.0         0.0         0.0         0.0         0.0         0.0         0.0         0.0        0.16E+03     0.0         0.0         0.0         0.0         0.0         0.0         0.0         0.0         0.0         0.0         0.0         0.0         0.0         0.0        0.26E+03
    57  ALA      0.81         8.8         4.3         2.6        0.91         0.0         0.0         0.0         0.0         0.0         0.0         0.0         1.2         0.0         0.0         0.0         0.0         0.0         0.0         0.0         0.0         0.0         0.0         0.0        0.18E+03     0.0         0.0         0.0         0.0         0.0         0.0         0.0         0.0         0.0         0.0         0.0         0.0         0.0         0.0        0.20E+03
    58  GLU       1.7         13.         4.9         3.0        0.71         0.0         0.0         0.0         21.         38.         0.0         0.0         2.6         28.         31.        0.41         0.0         0.0         0.0         0.0         0.0         0.0         0.0         0.0         47.         1.8         0.0         0.0         0.0         0.0         0.0         0.0         0.0         0.0         0.0         0.0         0.0         0.0         0.0        0.19E+03
    59  PRO       2.5         33.         8.9         3.2        0.59         0.0         0.0         0.0         0.0         0.0         0.0         0.0         3.0         5.9         3.5         1.2         0.0         0.0         0.0         0.0         0.0         0.0         0.0         0.0         77.         0.0         0.0         0.0         0.0         0.0         0.0         0.0         0.0         0.0         0.0         0.0         0.0         0.0         0.0        0.14E+03
    60  PRO       2.1         27.         9.5         1.2        0.61         0.0         0.0         0.0         0.0         0.0         0.0         0.0         2.6         3.9         2.8         2.6         0.0         0.0         0.0         0.0         0.0         0.0         0.0         0.0         54.         0.0         0.0         0.0         0.0         0.0         0.0         0.0         0.0         0.0         0.0         0.0         0.0         0.0         0.0        0.11E+03
    61  LYS       1.1         4.6         8.0        0.90         0.0         0.0         0.0         0.0         0.0         0.0         0.0         0.0         1.6         36.         38.         16.        0.16         0.0         0.0         0.0         0.0         0.0         0.0         0.0        0.19E+03     0.0         0.0         0.0         0.0         0.0         0.0         0.0         0.0         0.0         0.0         0.0         0.0         0.0         0.0        0.29E+03
    62  GLN      0.97         2.9         8.1         1.4         0.0         0.0         0.0         0.0         0.0         0.0         0.0         0.0        0.13         40.         39.         9.9         0.0         0.0         0.0         0.0         0.0         0.0         0.0         0.0        0.20E+03     0.0         0.0         0.0         0.0         0.0         0.0         0.0         0.0         0.0         0.0         0.0         0.0         0.0         0.0        0.30E+03
    63  CYS      0.72         1.9         7.4         1.1        0.15E-01     0.0         0.0         0.0         0.0         0.0         0.0         0.0        0.51         38.         0.0         0.0         0.0         0.0         0.0         0.0         0.0         0.0         0.0         0.0         54.         0.0         0.0         0.0         0.0         0.0         0.0         0.0         0.0         0.0         0.0         0.0         0.0         0.0         0.0        0.10E+03
    64  HIS       1.3         8.1         5.7         2.2        0.15E-01     0.0         0.0         0.0         0.0         0.0         0.0         0.0        0.88        0.96         31.         0.0         0.0         0.0         0.0         0.0         0.0         0.0         0.0         0.0        0.14E+03     0.0         0.0         0.0         0.0         0.0         0.0         0.0         0.0         0.0         0.0         0.0         0.0         0.0         0.0        0.19E+03
    65  PRO      0.41         27.         4.7         1.1         0.0         0.0         0.0         0.0         0.0         0.0         0.0         0.0        0.87         24.         35.         31.         0.0         0.0         0.0         0.0         0.0         0.0         0.0         0.0         99.         0.0         0.0         0.0         0.0         0.0         0.0         0.0         0.0         0.0         0.0         0.0         0.0         0.0         0.0        0.22E+03
    66  CYS      0.40         5.5         6.4         1.7         0.0         0.0         0.0         0.0         0.0         0.0         0.0         0.0        0.99         38.         0.0         0.0         0.0         0.0         0.0         0.0         0.0         0.0         0.0         0.0         24.         0.0         0.0         0.0         0.0         0.0         0.0         0.0         0.0         0.0         0.0         0.0         0.0         0.0         0.0         77.    
    67  PRO      0.83         26.         6.0         1.1         0.0         0.0         0.0         0.0         0.0         0.0         0.0         0.0        0.61         6.8         3.9        0.88         0.0         0.0         0.0         0.0         0.0         0.0         0.0         0.0         19.         0.0         0.0         0.0         0.0         0.0         0.0         0.0         0.0         0.0         0.0         0.0         0.0         0.0         0.0         65.    
    68  GLY      0.44E-01    0.84        0.39        0.19         0.0         0.0         0.0         0.0         0.0         0.0         0.0         0.0        0.26         0.0         0.0         0.0         0.0         0.0         0.0         0.0         0.0         0.0         0.0         0.0         65.         0.0         0.0         0.0         0.0         0.0         0.0         0.0         0.0         0.0         0.0         0.0         0.0         0.0         0.0         66.    
    69  VAL      0.63E-01     4.0         8.0         1.6         0.0         0.0         0.0         0.0         0.0         0.0         0.0         0.0        0.37        0.26         0.0         0.0         0.0         0.0         0.0         0.0         0.0         0.0         0.0         0.0         16.         0.0         0.0         0.0         0.0         0.0         0.0         0.0         0.0         0.0         0.0         0.0         0.0         0.0         0.0         31.    
    70  PRO      0.30         25.         6.4         1.1         0.0         0.0         0.0         0.0         0.0         0.0         0.0         0.0        0.68         24.         35.         32.         0.0         0.0         0.0         0.0         0.0         0.0         0.0         0.0         34.         0.0         0.0         0.0         0.0         0.0         0.0         0.0         0.0         0.0         0.0         0.0         0.0         0.0         0.0        0.16E+03
    71  GLN      0.87E-01     3.7         7.4         1.1         0.0         0.0         0.0         0.0         0.0         0.0         0.0         0.0        0.58         40.         39.         10.         0.0         0.0         0.0         0.0         0.0         0.0         0.0         0.0        0.19E+03     0.0         0.0         0.0         0.0         0.0         0.0         0.0         0.0         0.0         0.0         0.0         0.0         0.0         0.0        0.29E+03
    72  GLY      0.15         1.8         1.1        0.21         0.0         0.0         0.0         0.0         0.0         0.0         0.0         0.0        0.34         0.0         0.0         0.0         0.0         0.0         0.0         0.0         0.0         0.0         0.0         0.0        0.15E+03     0.0         0.0         0.0         0.0         0.0         0.0         0.0         0.0         0.0         0.0         0.0         0.0         0.0         0.0        0.15E+03
    73  THR      0.37         2.6         8.9         1.2         0.0         0.0         0.0         0.0         0.0         0.0         0.0         0.0        0.51         65.         0.0         0.0         0.0         0.0         0.0         0.0         0.0         0.0         0.0         0.0        0.19E+03     0.0         0.0         0.0         0.0         0.0         0.0         0.0         0.0         0.0         0.0         0.0         0.0         0.0         0.0        0.27E+03
    74  SER      0.19         4.0         8.5         1.4         0.0         0.0         0.0         0.0         0.0         0.0         0.0         0.0        0.80         37.         0.0         0.0         0.0         0.0         0.0         0.0         0.0         0.0         0.0         0.0        0.13E+03     0.0         0.0         0.0         0.0         0.0         0.0         0.0         0.0         0.0         0.0         0.0         0.0         0.0         0.0        0.18E+03
    75  PRO      0.29         24.         5.7        0.77         0.0         0.0         0.0         0.0         0.0         0.0         0.0         0.0        0.68         24.         35.         32.         0.0         0.0         0.0         0.0         0.0         0.0         0.0         0.0         51.         0.0         0.0         0.0         0.0         0.0         0.0         0.0         0.0         0.0         0.0         0.0         0.0         0.0         0.0        0.17E+03
    76  ALA      0.63E-01     5.2         9.1         1.5         0.0         0.0         0.0         0.0         0.0         0.0         0.0         0.0        0.74         0.0         0.0         0.0         0.0         0.0         0.0         0.0         0.0         0.0         0.0         0.0        0.17E+03     0.0         0.0         0.0         0.0         0.0         0.0         0.0         0.0         0.0         0.0         0.0         0.0         0.0         0.0        0.19E+03
    77  PRO      0.72         26.         6.8         1.0         0.0         0.0         0.0         0.0         0.0         0.0         0.0         0.0         1.3         6.4         3.7        0.98         0.0         0.0         0.0         0.0         0.0         0.0         0.0         0.0         36.         0.0         0.0         0.0         0.0         0.0         0.0         0.0         0.0         0.0         0.0         0.0         0.0         0.0         0.0         83.    
    78  VAL      0.15         5.1         9.2         1.8         0.0         0.0         0.0         0.0         0.0         0.0         0.0         0.0         1.0         58.         0.0         0.0         0.0         0.0         0.0         0.0         0.0         0.0         0.0         0.0         4.4         0.0         0.0         0.0         0.0         0.0         0.0         0.0         0.0         0.0         0.0         0.0         0.0         0.0         0.0         80.    
    79  PRO       1.0         27.         7.6         1.5         0.0         0.0         0.0         0.0         0.0         0.0         0.0         0.0        0.83         7.1         4.1        0.73         0.0         0.0         0.0         0.0         0.0         0.0         0.0         0.0         39.         0.0         0.0         0.0         0.0         0.0         0.0         0.0         0.0         0.0         0.0         0.0         0.0         0.0         0.0         89.    
    80  TYR      0.63         7.1         11.         1.2         0.0         0.0         0.0         0.0         0.0         0.0         0.0         0.0        0.87         49.        0.46         0.0         0.0         0.0         0.0         0.0         0.0         0.0         0.0         0.0        0.21E+03     0.0         0.0         0.0         0.0         0.0         0.0         0.0         0.0         0.0         0.0         0.0         0.0         0.0         0.0        0.28E+03
    81  GLY      0.22         2.0         1.0        0.26         0.0         0.0         0.0         0.0         0.0         0.0         0.0         0.0        0.66         0.0         0.0         0.0         0.0         0.0         0.0         0.0         0.0         0.0         0.0         0.0        0.15E+03     0.0         0.0         0.0         0.0         0.0         0.0         0.0         0.0         0.0         0.0         0.0         0.0         0.0         0.0        0.15E+03
    82  TYR      0.67         5.9         13.         1.4         0.0         0.0         0.0         0.0         0.0         0.0         0.0         0.0        0.73         49.        0.31         0.0         0.0         0.0         0.0         0.0         0.0         0.0         0.0         0.0        0.24E+03     0.0         0.0         0.0         0.0         0.0         0.0         0.0         0.0         0.0         0.0         0.0         0.0         0.0         0.0        0.31E+03
    83  PHE      0.68         5.3         10.         1.5        0.39E-01     0.0         0.0         0.0         0.0         0.0         0.0         0.0        0.84         45.        0.21         0.0         0.0         0.0         0.0         0.0         0.0         0.0         0.0         0.0        0.22E+03     0.0         0.0         0.0         0.0         0.0         0.0         0.0         0.0         0.0         0.0         0.0         0.0         0.0         0.0        0.28E+03
    84  GLY      0.28        0.93         0.0        0.21        0.39E-01     0.0         0.0         0.0         0.0         0.0         0.0         0.0        0.76         0.0         0.0         0.0         0.0         0.0         0.0         0.0         0.0         0.0         0.0         0.0        0.11E+03     0.0         0.0         0.0         0.0         0.0         0.0         0.0         0.0         0.0         0.0         0.0         0.0         0.0         0.0        0.12E+03
    85  GLY      0.29        0.64         0.0         0.0         0.0         0.0         0.0         0.0         0.0         0.0         0.0         0.0        0.67         0.0         0.0         0.0         0.0         0.0         0.0         0.0         0.0         0.0         0.0         0.0         95.         0.0         0.0         0.0         0.0         0.0         0.0         0.0         0.0         0.0         0.0         0.0         0.0         0.0         0.0         97.    
    86  GLY      0.23        0.67         1.0        0.30E-01     0.0         0.0         0.0         0.0         0.0         0.0         0.0         0.0        0.51         0.0         0.0         0.0         0.0         0.0         0.0         0.0         0.0         0.0         0.0         0.0        0.12E+03     0.0         0.0         0.0         0.0         0.0         0.0         0.0         0.0         0.0         0.0         0.0         0.0         0.0         0.0        0.12E+03
    87  TYR      0.83         5.7         12.         1.1         0.0         0.0         0.0         0.0         0.0         0.0         0.0         0.0        0.67         49.        0.39         0.0         0.0         0.0         0.0         0.0         0.0         0.0         0.0         0.0        0.24E+03     0.0         0.0         0.0         0.0         0.0         0.0         0.0         0.0         0.0         0.0         0.0         0.0         0.0         0.0        0.31E+03
    88  TYR       1.0         5.9         13.         1.3         0.0         0.0         0.0         0.0         0.0         0.0         0.0         0.0        0.92         49.        0.34         0.0         0.0         0.0         0.0         0.0         0.0         0.0         0.0         0.0        0.21E+03     0.0         0.0         0.0         0.0         0.0         0.0         0.0         0.0         0.0         0.0         0.0         0.0         0.0         0.0        0.28E+03
    89  SER      0.37         1.7         11.        0.89         0.0         0.0         0.0         0.0         0.0         0.0         0.0         0.0         1.0         38.         0.0         0.0         0.0         0.0         0.0         0.0         0.0         0.0         0.0         0.0        0.14E+03     0.0         0.0         0.0         0.0         0.0         0.0         0.0         0.0         0.0         0.0         0.0         0.0         0.0         0.0        0.19E+03
    90  CYS      0.45         1.8         10.         1.1         0.0         0.0         0.0         0.0         0.0         0.0         0.0         0.0        0.99         38.         0.0         0.0         0.0         0.0         0.0         0.0         0.0         0.0         0.0         0.0         52.         0.0         0.0         0.0         0.0         0.0         0.0         0.0         0.0         0.0         0.0         0.0         0.0         0.0         0.0        0.10E+03
    91  ARG      0.61         3.2         11.         2.1        0.28         0.0         0.0         0.0         0.0         0.0         0.0         0.0         1.2         39.         28.         34.         25.         0.0         0.0         0.0         0.0         0.0         0.0         0.0        0.18E+03     0.0         0.0         0.0         0.0         0.0         0.0         0.0         0.0         0.0         0.0         0.0         0.0         0.0         0.0        0.33E+03
    92  VAL      0.28         2.1         11.         1.6         0.0         0.0         0.0         0.0         0.0         0.0         0.0         0.0         1.3         54.         0.0         0.0         0.0         0.0         0.0         0.0         0.0         0.0         0.0         0.0         52.         0.0         0.0         0.0         0.0         0.0         0.0         0.0         0.0         0.0         0.0         0.0         0.0         0.0         0.0        0.12E+03
    93  SER      0.30         1.9         11.         1.1         0.0         0.0         0.0         0.0         0.0         0.0         0.0         0.0         1.3         42.         0.0         0.0         0.0         0.0         0.0         0.0         0.0         0.0         0.0         0.0        0.15E+03     0.0         0.0         0.0         0.0         0.0         0.0         0.0         0.0         0.0         0.0         0.0         0.0         0.0         0.0        0.21E+03
    94  ARG      0.30         2.1         12.         1.0         0.0         0.0         0.0         0.0         0.0         0.0         0.0         0.0         1.3        0.78E-01     26.         34.         24.         0.0         0.0         0.0         0.0         0.0         0.0         0.0        0.23E+03     0.0         0.0         0.0         0.0         0.0         0.0         0.0         0.0         0.0         0.0         0.0         0.0         0.0         0.0        0.33E+03
    95  SER      0.37         2.1         11.         1.1         0.0         0.0         0.0         0.0         0.0         0.0         0.0         0.0         1.3        0.17         0.0         0.0         0.0         0.0         0.0         0.0         0.0         0.0         0.0         0.0        0.16E+03     0.0         0.0         0.0         0.0         0.0         0.0         0.0         0.0         0.0         0.0         0.0         0.0         0.0         0.0        0.18E+03
    96  SER      0.50         1.7         11.         1.1         0.0         0.0         0.0         0.0         0.0         0.0         0.0         0.0         1.2         37.         0.0         0.0         0.0         0.0         0.0         0.0         0.0         0.0         0.0         0.0        0.12E+03     0.0         0.0         0.0         0.0         0.0         0.0         0.0         0.0         0.0         0.0         0.0         0.0         0.0         0.0        0.17E+03
    97  LEU       1.5         9.9         11.         4.9        0.69         0.0         0.0         0.0         0.0         0.0         0.0         0.0         1.2         42.        0.47E-01     0.0         0.0         0.0         0.0         0.0         0.0         0.0         0.0         0.0        0.17E+03     0.0         0.0         0.0         0.0         0.0         0.0         0.0         0.0         0.0         0.0         0.0         0.0         0.0         0.0        0.24E+03
    98  LYS      0.35         4.5         11.         1.4         0.0         0.0         0.0         0.0         0.0         0.0         0.0         0.0         1.7        0.18        0.29         21.         23.         0.0         0.0         0.0         0.0         0.0         0.0         0.0        0.15E+03     0.0         0.0         0.0         0.0         0.0         0.0         0.0         0.0         0.0         0.0         0.0         0.0         0.0         0.0        0.21E+03
    99  PRO      0.80         26.         7.8         1.2         0.0         0.0         0.0         0.0         0.0         0.0         0.0         0.0         1.7         6.5         3.7        0.93         0.0         0.0         0.0         0.0         0.0         0.0         0.0         0.0         30.         0.0         0.0         0.0         0.0         0.0         0.0         0.0         0.0         0.0         0.0         0.0         0.0         0.0         0.0         79.    
   100  CYS      0.46         2.5         12.        0.85         0.0         0.0         0.0         0.0         0.0         0.0         0.0         0.0         1.5         38.         0.0         0.0         0.0         0.0         0.0         0.0         0.0         0.0         0.0         0.0         41.         0.0         0.0         0.0         0.0         0.0         0.0         0.0         0.0         0.0         0.0         0.0         0.0         0.0         0.0         97.    
   101  ALA      0.28         1.7         12.        0.97         0.0         0.0         0.0         0.0         0.0         0.0         0.0         0.0         1.4         0.0         0.0         0.0         0.0         0.0         0.0         0.0         0.0         0.0         0.0         0.0        0.25E+03     0.0         0.0         0.0         0.0         0.0         0.0         0.0         0.0         0.0         0.0         0.0         0.0         0.0         0.0        0.26E+03
   102  GLN      0.57         1.7         12.         1.0         0.0         0.0         0.0         0.0         0.0         0.0         0.0         0.0         1.4        0.13        0.26        0.41E-01     0.0         0.0         0.0         0.0         0.0         0.0         0.0         0.0        0.27E+03     0.0         0.0         0.0         0.0         0.0         0.0         0.0         0.0         0.0         0.0         0.0         0.0         0.0         0.0        0.28E+03
   103  ALA      0.35         1.8         12.         1.1         0.0         0.0         0.0         0.0         0.0         0.0         0.0         0.0         1.3         0.0         0.0         0.0         0.0         0.0         0.0         0.0         0.0         0.0         0.0         0.0        0.28E+03     0.0         0.0         0.0         0.0         0.0         0.0         0.0         0.0         0.0         0.0         0.0         0.0         0.0         0.0        0.30E+03
   104  ALA      0.22         1.7         12.         1.1         0.0         0.0         0.0         0.0         0.0         0.0         0.0         0.0         1.3         0.0         0.0         0.0         0.0         0.0         0.0         0.0         0.0         0.0         0.0         0.0        0.28E+03     0.0         0.0         0.0         0.0         0.0         0.0         0.0         0.0         0.0         0.0         0.0         0.0         0.0         0.0        0.30E+03
   105  THR      0.45         2.3         11.         1.5        0.14E-01     0.0         0.0         0.0         0.0         0.0         0.0         0.0         1.1         65.         0.0         0.0         0.0         0.0         0.0         0.0         0.0         0.0         0.0         0.0        0.23E+03     0.0         0.0         0.0         0.0         0.0         0.0         0.0         0.0         0.0         0.0         0.0         0.0         0.0         0.0        0.31E+03
   106  LEU      0.55         6.5         11.         4.3         0.0         0.0         0.0         0.0         0.0         0.0         0.0         0.0         1.1         46.         38.         0.0         0.0         0.0         0.0         0.0         0.0         0.0         0.0         0.0        0.20E+03     0.0         0.0         0.0         0.0         0.0         0.0         0.0         0.0         0.0         0.0         0.0         0.0         0.0         0.0        0.31E+03
   107  ALA      0.22         1.8         11.         1.0         0.0         0.0         0.0         0.0         0.0         0.0         0.0         0.0         1.3         0.0         0.0         0.0         0.0         0.0         0.0         0.0         0.0         0.0         0.0         0.0        0.27E+03     0.0         0.0         0.0         0.0         0.0         0.0         0.0         0.0         0.0         0.0         0.0         0.0         0.0         0.0        0.28E+03
   108  ALA      0.35         1.7         11.         1.0         0.0         0.0         0.0         0.0         0.0         0.0         0.0         0.0         1.3         0.0         0.0         0.0         0.0         0.0         0.0         0.0         0.0         0.0         0.0         0.0        0.27E+03     0.0         0.0         0.0         0.0         0.0         0.0         0.0         0.0         0.0         0.0         0.0         0.0         0.0         0.0        0.29E+03
   109  TYR      0.95         9.6         13.         3.2        0.79E-01     0.0         0.0         0.0         0.0         0.0         0.0         0.0         1.0         49.         2.1         0.0         0.0         0.0         0.0         0.0         0.0         0.0         0.0         0.0        0.19E+03     0.0         0.0         0.0         0.0         0.0         0.0         0.0         0.0         0.0         0.0         0.0         0.0         0.0         0.0        0.27E+03
   110  PRO      0.96         27.         8.0         1.2        0.79E-01     0.0         0.0         0.0         0.0         0.0         0.0         0.0        0.82         6.9         4.0        0.79         0.0         0.0         0.0         0.0         0.0         0.0         0.0         0.0         68.         0.0         0.0         0.0         0.0         0.0         0.0         0.0         0.0         0.0         0.0         0.0         0.0         0.0         0.0        0.12E+03
   111  ALA      0.15         1.8         11.        0.89         0.0         0.0         0.0         0.0         0.0         0.0         0.0         0.0         1.1         0.0         0.0         0.0         0.0         0.0         0.0         0.0         0.0         0.0         0.0         0.0        0.23E+03     0.0         0.0         0.0         0.0         0.0         0.0         0.0         0.0         0.0         0.0         0.0         0.0         0.0         0.0        0.25E+03
   112  GLU      0.36         2.4         11.         1.4        0.15         0.0         0.0         0.0         0.0         0.0         0.0         0.0        0.98         38.         30.         22.         0.0         0.0         0.0         0.0         0.0         0.0         0.0         0.0        0.19E+03     0.0         0.0         0.0         0.0         0.0         0.0         0.0         0.0         0.0         0.0         0.0         0.0         0.0         0.0        0.30E+03
   113  THR      0.17         4.8         10.         1.8        0.31E-01     0.0         0.0         0.0         0.0         0.0         0.0         0.0         1.2         66.         0.0         0.0         0.0         0.0         0.0         0.0         0.0         0.0         0.0         0.0        0.15E+03     0.0         0.0         0.0         0.0         0.0         0.0         0.0         0.0         0.0         0.0         0.0         0.0         0.0         0.0        0.23E+03
   114  PRO      0.23         24.         6.2        0.87         0.0         0.0         0.0         0.0         0.0         0.0         0.0         0.0         1.4         24.         35.         32.         0.0         0.0         0.0         0.0         0.0         0.0         0.0         0.0         48.         0.0         0.0         0.0         0.0         0.0         0.0         0.0         0.0         0.0         0.0         0.0         0.0         0.0         0.0        0.17E+03
   115  THR      0.18         2.4         11.         1.7        0.54E-01     0.0         0.0         0.0         0.0         0.0         0.0         0.0        0.83         66.         0.0         0.0         0.0         0.0         0.0         0.0         0.0         0.0         0.0         0.0        0.16E+03     0.0         0.0         0.0         0.0         0.0         0.0         0.0         0.0         0.0         0.0         0.0         0.0         0.0         0.0        0.24E+03
   116  ALA      0.12         1.4         9.7         1.1         0.0         0.0         0.0         0.0         0.0         0.0         0.0         0.0        0.91         0.0         0.0         0.0         0.0         0.0         0.0         0.0         0.0         0.0         0.0         0.0        0.24E+03     0.0         0.0         0.0         0.0         0.0         0.0         0.0         0.0         0.0         0.0         0.0         0.0         0.0         0.0        0.25E+03
   117  GLY      0.11        0.40         1.2        0.21         0.0         0.0         0.0         0.0         0.0         0.0         0.0         0.0         1.1         0.0         0.0         0.0         0.0         0.0         0.0         0.0         0.0         0.0         0.0         0.0        0.14E+03     0.0         0.0         0.0         0.0         0.0         0.0         0.0         0.0         0.0         0.0         0.0         0.0         0.0         0.0        0.14E+03
   118  GLU      0.13         1.6         9.8        0.79         0.0         0.0         0.0         0.0         0.0         0.0         0.0         0.0        0.82        0.35E-01     34.         24.         0.0         0.0         0.0         0.0         0.0         0.0         0.0         0.0        0.21E+03     0.0         0.0         0.0         0.0         0.0         0.0         0.0         0.0         0.0         0.0         0.0         0.0         0.0         0.0        0.28E+03
   119  GLU      0.27         1.7         9.9         1.2         0.0         0.0         0.0         0.0         0.0         0.0         0.0         0.0        0.73        0.78E-01    0.28         24.         0.0         0.0         0.0         0.0         0.0         0.0         0.0         0.0        0.18E+03     0.0         0.0         0.0         0.0         0.0         0.0         0.0         0.0         0.0         0.0         0.0         0.0         0.0         0.0        0.22E+03
   120  TYR      0.90         10.         13.         3.1        0.75E-01     0.0         0.0         0.0         0.0         0.0         0.0         0.0        0.68         49.         2.0         0.0         0.0         0.0         0.0         0.0         0.0         0.0         0.0         0.0        0.17E+03     0.0         0.0         0.0         0.0         0.0         0.0         0.0         0.0         0.0         0.0         0.0         0.0         0.0         0.0        0.25E+03
   121  PRO      0.94         27.         7.9         1.1        0.75E-01     0.0         0.0         0.0         0.0         0.0         0.0         0.0        0.77         6.9         3.9        0.80         0.0         0.0         0.0         0.0         0.0         0.0         0.0         0.0         52.         0.0         0.0         0.0         0.0         0.0         0.0         0.0         0.0         0.0         0.0         0.0         0.0         0.0         0.0        0.10E+03
   122  SER      0.20         1.9         10.        0.92         0.0         0.0         0.0         0.0         0.0         0.0         0.0         0.0        0.96        0.20         0.0         0.0         0.0         0.0         0.0         0.0         0.0         0.0         0.0         0.0        0.14E+03     0.0         0.0         0.0         0.0         0.0         0.0         0.0         0.0         0.0         0.0         0.0         0.0         0.0         0.0        0.15E+03
   123  ARG      0.26         4.4         10.         1.5         0.0         0.0         0.0         0.0         0.0         0.0         0.0         0.0         1.2         39.        0.68E-02     36.         25.         0.0         0.0         0.0         0.0         0.0         0.0         0.0        0.15E+03     0.0         0.0         0.0         0.0         0.0         0.0         0.0         0.0         0.0         0.0         0.0         0.0         0.0         0.0        0.27E+03
   124  PRO      0.77         26.         7.3         1.2         0.0         0.0         0.0         0.0         0.0         0.0         0.0         0.0         1.4         6.6         3.8        0.91         0.0         0.0         0.0         0.0         0.0         0.0         0.0         0.0         57.         0.0         0.0         0.0         0.0         0.0         0.0         0.0         0.0         0.0         0.0         0.0         0.0         0.0         0.0        0.11E+03
   125  THR      0.28         2.5         10.         1.4         0.0         0.0         0.0         0.0         0.0         0.0         0.0         0.0        0.89        0.15         0.0         0.0         0.0         0.0         0.0         0.0         0.0         0.0         0.0         0.0        0.19E+03     0.0         0.0         0.0         0.0         0.0         0.0         0.0         0.0         0.0         0.0         0.0         0.0         0.0         0.0        0.21E+03
   126  GLU       1.2         2.2         11.         1.4         0.0         0.0         0.0         0.0         0.0         0.0         0.0         0.0        0.79         44.        0.20         18.         0.0         0.0         0.0         0.0         0.0         0.0         0.0         0.0        0.19E+03     0.0         0.0         0.0         0.0         0.0         0.0         0.0         0.0         0.0         0.0         0.0         0.0         0.0         0.0        0.27E+03
   127  PHE      0.98         5.9         12.         1.3         0.0         0.0         0.0         0.0         0.0         0.0         0.0         0.0        0.85         45.        0.65E-01     0.0         0.0         0.0         0.0         0.0         0.0         0.0         0.0         0.0        0.24E+03     0.0         0.0         0.0         0.0         0.0         0.0         0.0         0.0         0.0         0.0         0.0         0.0         0.0         0.0        0.30E+03
   128  ALA      0.25         2.2         11.         1.1         0.0         0.0         0.0         0.0         0.0         0.0         0.0         0.0        0.91         0.0         0.0         0.0         0.0         0.0         0.0         0.0         0.0         0.0         0.0         0.0        0.27E+03     0.0         0.0         0.0         0.0         0.0         0.0         0.0         0.0         0.0         0.0         0.0         0.0         0.0         0.0        0.28E+03
   129  PHE      0.90         6.4         11.         1.7         0.0         0.0         0.0         0.0         0.0         0.0         0.0         0.0        0.74         45.        0.35E-01     0.0         0.0         0.0         0.0         0.0         0.0         0.0         0.0         0.0        0.24E+03     0.0         0.0         0.0         0.0         0.0         0.0         0.0         0.0         0.0         0.0         0.0         0.0         0.0         0.0        0.30E+03
   130  TYR      0.88         10.         13.         3.3        0.92E-01     0.0         0.0         0.0         0.0         0.0         0.0         0.0        0.75         49.         2.0         0.0         0.0         0.0         0.0         0.0         0.0         0.0         0.0         0.0        0.18E+03     0.0         0.0         0.0         0.0         0.0         0.0         0.0         0.0         0.0         0.0         0.0         0.0         0.0         0.0        0.26E+03
   131  PRO       1.0         26.         6.3        0.73        0.92E-01     0.0         0.0         0.0         0.0         0.0         0.0         0.0         1.3         6.1         3.5         1.1         0.0         0.0         0.0         0.0         0.0         0.0         0.0         0.0         47.         0.0         0.0         0.0         0.0         0.0         0.0         0.0         0.0         0.0         0.0         0.0         0.0         0.0         0.0         93.    
   132  GLY      0.42         1.4         1.3        0.84E-01     0.0         0.0         0.0         0.0         0.0         0.0         0.0         0.0        0.70         0.0         0.0         0.0         0.0         0.0         0.0         0.0         0.0         0.0         0.0         0.0        0.11E+03     0.0         0.0         0.0         0.0         0.0         0.0         0.0         0.0         0.0         0.0         0.0         0.0         0.0         0.0        0.12E+03
   133  TYR       1.1         9.0         11.         1.9        0.16         0.0         0.0         0.0         0.0         0.0         0.0         0.0        0.46         43.         51.         0.0         0.0         0.0         0.0         0.0         0.0         0.0         0.0         0.0        0.20E+03     0.0         0.0         0.0         0.0         0.0         0.0         0.0         0.0         0.0         0.0         0.0         0.0         0.0         0.0        0.32E+03
   134  PRO      0.94         26.         5.1         1.0        0.16         0.0         0.0         0.0         0.0         0.0         0.0         0.0        0.81         24.         35.         32.         0.0         0.0         0.0         0.0         0.0         0.0         0.0         0.0         53.         0.0         0.0         0.0         0.0         0.0         0.0         0.0         0.0         0.0         0.0         0.0         0.0         0.0         0.0        0.18E+03
   135  GLY      0.51         1.0         1.1        0.15         0.0         0.0         0.0         0.0         0.0         0.0         0.0         0.0        0.58         0.0         0.0         0.0         0.0         0.0         0.0         0.0         0.0         0.0         0.0         0.0        0.12E+03     0.0         0.0         0.0         0.0         0.0         0.0         0.0         0.0         0.0         0.0         0.0         0.0         0.0         0.0        0.12E+03
   136  THR      0.91         2.2         9.2         1.1        0.28E-01     0.0         0.0         0.0         0.0         0.0         0.0         0.0        0.44        0.12         0.0         0.0         0.0         0.0         0.0         0.0         0.0         0.0         0.0         0.0        0.21E+03     0.0         0.0         0.0         0.0         0.0         0.0         0.0         0.0         0.0         0.0         0.0         0.0         0.0         0.0        0.22E+03
   137  TYR       1.1         6.6         11.         1.7        0.69E-01     0.0         0.0         0.0         0.0         0.0         0.0         0.0        0.32         49.        0.85         0.0         0.0         0.0         0.0         0.0         0.0         0.0         0.0         0.0        0.24E+03     0.0         0.0         0.0         0.0         0.0         0.0         0.0         0.0         0.0         0.0         0.0         0.0         0.0         0.0        0.31E+03
   138  GLN       1.4         9.5         12.         1.6        0.26         0.0         0.0         0.0         0.0         0.0         0.0         0.0        0.96         32.         39.         3.1         0.0         0.0         0.0         0.0         0.0         0.0         0.0         0.0        0.17E+03     0.0         0.0         0.0         0.0         0.0         0.0         0.0         0.0         0.0         0.0         0.0         0.0         0.0         0.0        0.27E+03
   139  PRO       1.6         31.         6.4         1.6        0.95E-05     0.0         0.0         0.0         0.0         0.0         0.0         0.0         2.9         6.7         3.7        0.85         0.0         0.0         0.0         0.0         0.0         0.0         0.0         0.0        0.12E+03     0.0         0.0         0.0         0.0         0.0         0.0         0.0         0.0         0.0         0.0         0.0         0.0         0.0         0.0        0.18E+03
   140  MET      0.80         6.0         7.7         1.7        0.24         0.0         0.0         0.0         0.0         0.0         0.0         0.0         2.8         38.         33.         38.         0.0         0.0         0.0         0.0         0.0         0.0         0.0         0.0        0.21E+03     0.0         0.0         0.0         0.0         0.0         0.0         0.0         0.0         0.0         0.0         0.0         0.0         0.0         0.0        0.34E+03
   141  ALA      0.82         4.2         11.        0.94        0.16E-01     0.0         0.0         0.0         0.0         0.0         0.0         0.0        0.92         0.0         0.0         0.0         0.0         0.0         0.0         0.0         0.0         0.0         0.0         0.0        0.25E+03     0.0         0.0         0.0         0.0         0.0         0.0         0.0         0.0         0.0         0.0         0.0         0.0         0.0         0.0        0.27E+03
   142  SER      0.83         2.6         10.         1.1         0.0         0.0         0.0         0.0         0.0         0.0         0.0         0.0        0.56         37.         0.0         0.0         0.0         0.0         0.0         0.0         0.0         0.0         0.0         0.0        0.18E+03     0.0         0.0         0.0         0.0         0.0         0.0         0.0         0.0         0.0         0.0         0.0         0.0         0.0         0.0        0.23E+03
   143  TYR       1.2         6.5         12.         1.7         0.0         0.0         0.0         0.0         0.0         0.0         0.0         0.0         1.1         49.        0.28         0.0         0.0         0.0         0.0         0.0         0.0         0.0         0.0         0.0        0.24E+03     0.0         0.0         0.0         0.0         0.0         0.0         0.0         0.0         0.0         0.0         0.0         0.0         0.0         0.0        0.31E+03
   144  LEU       1.2         6.8         10.         4.5         0.0         0.0         0.0         0.0         0.0         0.0         0.0         0.0        0.86         45.         38.         0.0         0.0         0.0         0.0         0.0         0.0         0.0         0.0         0.0        0.19E+03     0.0         0.0         0.0         0.0         0.0         0.0         0.0         0.0         0.0         0.0         0.0         0.0         0.0         0.0        0.30E+03
   145  ASP      0.95         3.2         12.         1.1        0.79E-01     0.0         0.0         0.0         0.0         0.0         0.0         0.0        0.98         39.         1.4         0.0         0.0         0.0         0.0         0.0         0.0         0.0         0.0         0.0        0.14E+03     0.0         0.0         0.0         0.0         0.0         0.0         0.0         0.0         0.0         0.0         0.0         0.0         0.0         0.0        0.20E+03
   146  VAL      0.78         2.3         11.         1.4         0.0         0.0         0.0         0.0         0.0         0.0         0.0         0.0         1.4         58.         0.0         0.0         0.0         0.0         0.0         0.0         0.0         0.0         0.0         0.0         41.         0.0         0.0         0.0         0.0         0.0         0.0         0.0         0.0         0.0         0.0         0.0         0.0         0.0         0.0        0.12E+03
   147  SER      0.80         2.3         12.         1.1         0.0         0.0         0.0         0.0         0.0         0.0         0.0         0.0         1.4        0.13         0.0         0.0         0.0         0.0         0.0         0.0         0.0         0.0         0.0         0.0        0.12E+03     0.0         0.0         0.0         0.0         0.0         0.0         0.0         0.0         0.0         0.0         0.0         0.0         0.0         0.0        0.14E+03
   148  VAL      0.85         2.2         12.         1.3        0.17E-01     0.0         0.0         0.0         0.0         0.0         0.0         0.0         1.4        0.10E-01     0.0         0.0         0.0         0.0         0.0         0.0         0.0         0.0         0.0         0.0         25.         0.0         0.0         0.0         0.0         0.0         0.0         0.0         0.0         0.0         0.0         0.0         0.0         0.0         0.0         43.    
   149  VAL      0.89         2.4         12.         1.3        0.17E-01     0.0         0.0         0.0         0.0         0.0         0.0         0.0         1.4        0.15         0.0         0.0         0.0         0.0         0.0         0.0         0.0         0.0         0.0         0.0         37.         0.0         0.0         0.0         0.0         0.0         0.0         0.0         0.0         0.0         0.0         0.0         0.0         0.0         0.0         55.    
   150  GLN      0.90         2.4         12.         1.2         0.0         0.0         0.0         0.0         0.0         0.0         0.0         0.0         1.4         40.        0.32         10.         0.0         0.0         0.0         0.0         0.0         0.0         0.0         0.0        0.23E+03     0.0         0.0         0.0         0.0         0.0         0.0         0.0         0.0         0.0         0.0         0.0         0.0         0.0         0.0        0.29E+03
   151  THR      0.81         2.8         11.         1.5         0.0         0.0         0.0         0.0         0.0         0.0         0.0         0.0         1.0         65.         0.0         0.0         0.0         0.0         0.0         0.0         0.0         0.0         0.0         0.0        0.24E+03     0.0         0.0         0.0         0.0         0.0         0.0         0.0         0.0         0.0         0.0         0.0         0.0         0.0         0.0        0.32E+03
   152  LEU       1.2         7.4         9.4         4.2         0.0         0.0         0.0         0.0         0.0         0.0         0.0         0.0         1.4        0.11        0.13         0.0         0.0         0.0         0.0         0.0         0.0         0.0         0.0         0.0        0.22E+03     0.0         0.0         0.0         0.0         0.0         0.0         0.0         0.0         0.0         0.0         0.0         0.0         0.0         0.0        0.25E+03
   153  GLY      0.76         1.9         1.4        0.33         0.0         0.0         0.0         0.0         0.0         0.0         0.0         0.0         1.7         0.0         0.0         0.0         0.0         0.0         0.0         0.0         0.0         0.0         0.0         0.0        0.14E+03     0.0         0.0         0.0         0.0         0.0         0.0         0.0         0.0         0.0         0.0         0.0         0.0         0.0         0.0        0.15E+03
   154  ALA      0.74         4.2         11.         1.2         0.0         0.0         0.0         0.0         0.0         0.0         0.0         0.0         1.1         0.0         0.0         0.0         0.0         0.0         0.0         0.0         0.0         0.0         0.0         0.0        0.24E+03     0.0         0.0         0.0         0.0         0.0         0.0         0.0         0.0         0.0         0.0         0.0         0.0         0.0         0.0        0.26E+03
   155  PRO      0.86         28.         5.3         1.9         0.0         0.0         0.0         0.0         0.0         0.0         0.0         0.0        0.40         24.         35.         31.         0.0         0.0         0.0         0.0         0.0         0.0         0.0         0.0        0.12E+03     0.0         0.0         0.0         0.0         0.0         0.0         0.0         0.0         0.0         0.0         0.0         0.0         0.0         0.0        0.25E+03
   156  GLY      0.72         1.9         1.2        0.18         0.0         0.0         0.0         0.0         0.0         0.0         0.0         0.0        0.79         0.0         0.0         0.0         0.0         0.0         0.0         0.0         0.0         0.0         0.0         0.0         80.         0.0         0.0         0.0         0.0         0.0         0.0         0.0         0.0         0.0         0.0         0.0         0.0         0.0         0.0         85.    
   157  GLU      0.76         5.0         12.        0.65        0.16E-01     0.0         0.0         0.0         0.0         0.0         0.0         0.0         1.3        0.20         34.         18.         0.0         0.0         0.0         0.0         0.0         0.0         0.0         0.0        0.15E+03     0.0         0.0         0.0         0.0         0.0         0.0         0.0         0.0         0.0         0.0         0.0         0.0         0.0         0.0        0.22E+03
   158  PRO       1.1         29.         9.4         2.4        0.13         0.0         0.0         0.0         0.0         0.0         0.0         0.0         1.0        0.83        0.77         5.9         0.0         0.0         0.0         0.0         0.0         0.0         0.0         0.0        0.13E+03     0.0         0.0         0.0         0.0         0.0         0.0         0.0         0.0         0.0         0.0         0.0         0.0         0.0         0.0        0.18E+03
   159  ARG       1.1         4.4         15.         2.4        0.12         0.0         0.0         0.0         0.0         0.0         0.0         0.0        0.96        0.45        0.11E-01     34.         26.         0.0         0.0         0.0         0.0         0.0         0.0         0.0        0.19E+03     0.0         0.0         0.0         0.0         0.0         0.0         0.0         0.0         0.0         0.0         0.0         0.0         0.0         0.0        0.27E+03
   160  HIS       1.7         4.7         12.         1.3         0.0         0.0         0.0         0.0         0.0         0.0         0.0         0.0        0.83         37.         31.         0.0         0.0         0.0         0.0         0.0         0.0         0.0         0.0         0.0        0.23E+03     0.0         0.0         0.0         0.0         0.0         0.0         0.0         0.0         0.0         0.0         0.0         0.0         0.0         0.0        0.32E+03
   161  ASP       1.1         3.6         11.         1.7        0.16         0.0         0.0         0.0         0.0         0.0         0.0         0.0         1.1         50.         1.9         0.0         0.0         0.0         0.0         0.0         0.0         0.0         0.0         0.0        0.21E+03     0.0         0.0         0.0         0.0         0.0         0.0         0.0         0.0         0.0         0.0         0.0         0.0         0.0         0.0        0.28E+03
   162  SER      0.85         1.9         11.         1.1         0.0         0.0         0.0         0.0         0.0         0.0         0.0         0.0         1.1         42.         0.0         0.0         0.0         0.0         0.0         0.0         0.0         0.0         0.0         0.0        0.12E+03     0.0         0.0         0.0         0.0         0.0         0.0         0.0         0.0         0.0         0.0         0.0         0.0         0.0         0.0        0.18E+03
   163  LEU       1.9         11.         12.         4.5        0.66         0.0         0.0         0.0         0.0         0.0         0.0         0.0         1.1         42.        0.13         0.0         0.0         0.0         0.0         0.0         0.0         0.0         0.0         0.0        0.17E+03     0.0         0.0         0.0         0.0         0.0         0.0         0.0         0.0         0.0         0.0         0.0         0.0         0.0         0.0        0.25E+03
   164  LEU       1.0         9.1         11.         4.7        0.10         0.0         0.0         0.0         0.0         0.0         0.0         0.0         1.4        0.41E-02     37.         0.0         0.0         0.0         0.0         0.0         0.0         0.0         0.0         0.0        0.15E+03     0.0         0.0         0.0         0.0         0.0         0.0         0.0         0.0         0.0         0.0         0.0         0.0         0.0         0.0        0.22E+03
   165  PRO       1.4         26.         7.9        0.98         0.0         0.0         0.0         0.0         0.0         0.0         0.0         0.0         1.9         5.9         3.4         1.2         0.0         0.0         0.0         0.0         0.0         0.0         0.0         0.0         31.         0.0         0.0         0.0         0.0         0.0         0.0         0.0         0.0         0.0         0.0         0.0         0.0         0.0         0.0         80.    
   166  VAL      0.88         2.9         12.         1.3         0.0         0.0         0.0         0.0         0.0         0.0         0.0         0.0         1.4         58.         0.0         0.0         0.0         0.0         0.0         0.0         0.0         0.0         0.0         0.0         25.         0.0         0.0         0.0         0.0         0.0         0.0         0.0         0.0         0.0         0.0         0.0         0.0         0.0         0.0        0.10E+03
   167  ASP       1.1         4.0         13.         1.8        0.92E-01     0.0         0.0         0.0         0.0         0.0         0.0         0.0         1.3         50.         2.2         0.0         0.0         0.0         0.0         0.0         0.0         0.0         0.0         0.0        0.13E+03     0.0         0.0         0.0         0.0         0.0         0.0         0.0         0.0         0.0         0.0         0.0         0.0         0.0         0.0        0.21E+03
   168  SER      0.98         2.0         11.         1.1         0.0         0.0         0.0         0.0         0.0         0.0         0.0         0.0         1.3         42.         0.0         0.0         0.0         0.0         0.0         0.0         0.0         0.0         0.0         0.0        0.12E+03     0.0         0.0         0.0         0.0         0.0         0.0         0.0         0.0         0.0         0.0         0.0         0.0         0.0         0.0        0.18E+03
   169  TYR       1.4         7.8         13.         1.6         0.0         0.0         0.0         0.0         0.0         0.0         0.0         0.0         1.5         49.        0.42         0.0         0.0         0.0         0.0         0.0         0.0         0.0         0.0         0.0        0.24E+03     0.0         0.0         0.0         0.0         0.0         0.0         0.0         0.0         0.0         0.0         0.0         0.0         0.0         0.0        0.32E+03
   170  GLN       1.1         3.3         12.         1.1         0.0         0.0         0.0         0.0         0.0         0.0         0.0         0.0         1.5         40.        0.30         10.         0.0         0.0         0.0         0.0         0.0         0.0         0.0         0.0        0.25E+03     0.0         0.0         0.0         0.0         0.0         0.0         0.0         0.0         0.0         0.0         0.0         0.0         0.0         0.0        0.32E+03
   171  SER      0.94         3.8         12.         1.1         0.0         0.0         0.0         0.0         0.0         0.0         0.0         0.0         1.2         38.         0.0         0.0         0.0         0.0         0.0         0.0         0.0         0.0         0.0         0.0        0.18E+03     0.0         0.0         0.0         0.0         0.0         0.0         0.0         0.0         0.0         0.0         0.0         0.0         0.0         0.0        0.24E+03
   172  TRP       3.3         13.         13.         1.9        0.31E-01     0.0         0.0         0.0         0.0         0.0         0.0         0.0         1.0         48.         42.         0.0         0.0         0.0         0.0         0.0         0.0         0.0         0.0         0.0        0.23E+03     0.0         0.0         0.0         0.0         0.0         0.0         0.0         0.0         0.0         0.0         0.0         0.0         0.0         0.0        0.35E+03
   173  ALA       1.0         5.0         11.         1.3         0.0         0.0         0.0         0.0         0.0         0.0         0.0         0.0         1.0         0.0         0.0         0.0         0.0         0.0         0.0         0.0         0.0         0.0         0.0         0.0        0.27E+03     0.0         0.0         0.0         0.0         0.0         0.0         0.0         0.0         0.0         0.0         0.0         0.0         0.0         0.0        0.29E+03
   174  LEU       1.2         8.7         11.         4.0        0.31E-01     0.0         0.0         0.0         0.0         0.0         0.0         0.0         1.4        0.18         38.         0.0         0.0         0.0         0.0         0.0         0.0         0.0         0.0         0.0        0.25E+03     0.0         0.0         0.0         0.0         0.0         0.0         0.0         0.0         0.0         0.0         0.0         0.0         0.0         0.0        0.31E+03
   175  ALA      0.97         3.0         10.         1.1         0.0         0.0         0.0         0.0         0.0         0.0         0.0         0.0         1.3         0.0         0.0         0.0         0.0         0.0         0.0         0.0         0.0         0.0         0.0         0.0        0.25E+03     0.0         0.0         0.0         0.0         0.0         0.0         0.0         0.0         0.0         0.0         0.0         0.0         0.0         0.0        0.27E+03
   176  GLY       1.0         1.8         0.0        0.25         0.0         0.0         0.0         0.0         0.0         0.0         0.0         0.0         1.7         0.0         0.0         0.0         0.0         0.0         0.0         0.0         0.0         0.0         0.0         0.0        0.12E+03     0.0         0.0         0.0         0.0         0.0         0.0         0.0         0.0         0.0         0.0         0.0         0.0         0.0         0.0        0.12E+03
   177  GLY       1.2         1.8         1.5        0.39E-01     0.0         0.0         0.0         0.0         0.0         0.0         0.0         0.0         1.1         0.0         0.0         0.0         0.0         0.0         0.0         0.0         0.0         0.0         0.0         0.0         98.         0.0         0.0         0.0         0.0         0.0         0.0         0.0         0.0         0.0         0.0         0.0         0.0         0.0         0.0        0.10E+03
   178  TRP       3.4         13.         17.         2.5         0.0         0.0         0.0         0.0         0.0         0.0         0.0         0.0         1.8         50.         41.         0.0         0.0         0.0         0.0         0.0         0.0         0.0         0.0         0.0        0.17E+03     0.0         0.0         0.0         0.0         0.0         0.0         0.0         0.0         0.0         0.0         0.0         0.0         0.0         0.0        0.30E+03
   179  ASN       1.4         5.1         16.         1.2        0.31E-01     0.0         0.0         0.0         0.0         0.0         0.0         0.0         3.1         32.         3.1         0.0         0.0         0.0         0.0         0.0         0.0         0.0         0.0         0.0        0.23E+03     0.0         0.0         0.0         0.0         0.0         0.0         0.0         0.0         0.0         0.0         0.0         0.0         0.0         0.0        0.29E+03
   180  SER       1.3         3.6         16.        0.47        0.13         0.0         0.0         0.0         0.0         0.0         0.0         0.0         2.7         38.         0.0         0.0         0.0         0.0         0.0         0.0         0.0         0.0         0.0         0.0        0.15E+03     0.0         0.0         0.0         0.0         0.0         0.0         0.0         0.0         0.0         0.0         0.0         0.0         0.0         0.0        0.21E+03
   181  GLN       1.7         5.6         14.        0.79        0.18         0.0         0.0         0.0         0.0         0.0         0.0         0.0         2.1        0.39         40.         9.9         0.0         0.0         0.0         0.0         0.0         0.0         0.0         0.0        0.26E+03     0.0         0.0         0.0         0.0         0.0         0.0         0.0         0.0         0.0         0.0         0.0         0.0         0.0         0.0        0.33E+03
   182  MET       1.5         3.7         14.         1.5         0.0         0.0         0.0         0.0         0.0         0.0         0.0         0.0         1.9         39.         1.4        0.12         0.0         0.0         0.0         0.0         0.0         0.0         0.0         0.0        0.26E+03     0.0         0.0         0.0         0.0         0.0         0.0         0.0         0.0         0.0         0.0         0.0         0.0         0.0         0.0        0.32E+03
   183  CYS       1.6         3.4         13.         1.3         0.0         0.0         0.0         0.0         0.0         0.0         0.0         0.0         1.3         38.         0.0         0.0         0.0         0.0         0.0         0.0         0.0         0.0         0.0         0.0         45.         0.0         0.0         0.0         0.0         0.0         0.0         0.0         0.0         0.0         0.0         0.0         0.0         0.0         0.0        0.10E+03
   184  CYS       1.6         3.7         13.         1.2         0.0         0.0         0.0         0.0         0.0         0.0         0.0         0.0         1.3         42.         0.0         0.0         0.0         0.0         0.0         0.0         0.0         0.0         0.0         0.0         40.         0.0         0.0         0.0         0.0         0.0         0.0         0.0         0.0         0.0         0.0         0.0         0.0         0.0         0.0        0.10E+03
   185  GLN       1.8         3.6         10.         1.4         0.0         0.0         0.0         0.0         0.0         0.0         0.0         0.0         1.4         40.        0.46         10.         0.0         0.0         0.0         0.0         0.0         0.0         0.0         0.0        0.21E+03     0.0         0.0         0.0         0.0         0.0         0.0         0.0         0.0         0.0         0.0         0.0         0.0         0.0         0.0        0.28E+03
   186  GLY       1.8         3.3         1.8        0.17         0.0         0.0         0.0         0.0         0.0         0.0         0.0         0.0        0.77         0.0         0.0         0.0         0.0         0.0         0.0         0.0         0.0         0.0         0.0         0.0        0.14E+03     0.0         0.0         0.0         0.0         0.0         0.0         0.0         0.0         0.0         0.0         0.0         0.0         0.0         0.0        0.15E+03
   187  GLU       2.0         3.6         11.         1.1         0.0         0.0         0.0         0.0         0.0         0.0         0.0         0.0        0.33        0.18         34.         24.         0.0         0.0         0.0         0.0         0.0         0.0         0.0         0.0        0.21E+03     0.0         0.0         0.0         0.0         0.0         0.0         0.0         0.0         0.0         0.0         0.0         0.0         0.0         0.0        0.29E+03
   188  GLN       2.3         3.7         8.9         1.5        0.44E-01     0.0         0.0         0.0         0.0         0.0         0.0         0.0        0.32         40.        0.47         10.         0.0         0.0         0.0         0.0         0.0         0.0         0.0         0.0        0.23E+03     0.0         0.0         0.0         0.0         0.0         0.0         0.0         0.0         0.0         0.0         0.0         0.0         0.0         0.0        0.29E+03
   189  ASN       1.9         7.6         9.2         2.5        0.44E-01     0.0         0.0         0.0         0.0         0.0         0.0         0.0        0.30        0.12         1.5         0.0         0.0         0.0         0.0         0.0         0.0         0.0         0.0         0.0        0.18E+03     0.0         0.0         0.0         0.0         0.0         0.0         0.0         0.0         0.0         0.0         0.0         0.0         0.0         0.0        0.21E+03
   190  PRO       2.4         32.         7.4         1.5         0.0         0.0         0.0         0.0         0.0         0.0         0.0         0.0         1.0         5.4         3.1         1.3         0.0         0.0         0.0         0.0         0.0         0.0         0.0         0.0         36.         0.0         0.0         0.0         0.0         0.0         0.0         0.0         0.0         0.0         0.0         0.0         0.0         0.0         0.0         91.    
   191  PRO       2.2         26.         5.8        0.90         0.0         0.0         0.0         0.0         0.0         0.0         0.0         0.0         1.1         23.         35.         33.         0.0         0.0         0.0         0.0         0.0         0.0         0.0         0.0         29.         0.0         0.0         0.0         0.0         0.0         0.0         0.0         0.0         0.0         0.0         0.0         0.0         0.0         0.0        0.16E+03
   192  GLY       1.9         6.8        0.89        0.46         0.0         0.0         0.0         0.0         0.0         0.0         0.0         0.0        0.55         0.0         0.0         0.0         0.0         0.0         0.0         0.0         0.0         0.0         0.0         0.0        0.10E+03     0.0         0.0         0.0         0.0         0.0         0.0         0.0         0.0         0.0         0.0         0.0         0.0         0.0         0.0        0.12E+03
   193  PRO       2.3         28.         6.8        0.22         0.0         0.0         0.0         0.0         0.0         0.0         0.0         0.0        0.44         23.         35.         33.         0.0         0.0         0.0         0.0         0.0         0.0         0.0         0.0         52.         0.0         0.0         0.0         0.0         0.0         0.0         0.0         0.0         0.0         0.0         0.0         0.0         0.0         0.0        0.18E+03
   194  PHE       2.7         9.4         10.         1.2        0.23         0.0         0.0         0.0         0.0         0.0         0.0         0.0        0.44         52.         1.4         0.0         0.0         0.0         0.0         0.0         0.0         0.0         0.0         0.0        0.19E+03     0.0         0.0         0.0         0.0         0.0         0.0         0.0         0.0         0.0         0.0         0.0         0.0         0.0         0.0        0.27E+03
   195  TRP       4.4         12.         11.         1.8         0.0         0.0         0.0         0.0         0.0         0.0         0.0         0.0        0.81        0.59E-01     41.         0.0         0.0         0.0         0.0         0.0         0.0         0.0         0.0         0.0        0.21E+03     0.0         0.0         0.0         0.0         0.0         0.0         0.0         0.0         0.0         0.0         0.0         0.0         0.0         0.0        0.28E+03
   196  LYS       2.6         6.6         9.6        0.86         0.0         0.0         0.0         0.0         0.0         0.0         0.0         0.0        0.62         40.        0.64        0.37        0.20E-01     0.0         0.0         0.0         0.0         0.0         0.0         0.0        0.22E+03     0.0         0.0         0.0         0.0         0.0         0.0         0.0         0.0         0.0         0.0         0.0         0.0         0.0         0.0        0.28E+03
   197  ALA       2.5         4.6         11.         1.3         0.0         0.0         0.0         0.0         0.0         0.0         0.0         0.0        0.25         0.0         0.0         0.0         0.0         0.0         0.0         0.0         0.0         0.0         0.0         0.0        0.27E+03     0.0         0.0         0.0         0.0         0.0         0.0         0.0         0.0         0.0         0.0         0.0         0.0         0.0         0.0        0.29E+03
   198  ALA       2.3         4.3         11.         1.3         0.0         0.0         0.0         0.0         0.0         0.0         0.0         0.0        0.35         0.0         0.0         0.0         0.0         0.0         0.0         0.0         0.0         0.0         0.0         0.0        0.27E+03     0.0         0.0         0.0         0.0         0.0         0.0         0.0         0.0         0.0         0.0         0.0         0.0         0.0         0.0        0.29E+03
   199  PHE       2.7         8.2         12.         2.4        0.34         0.0         0.0         0.0         0.0         0.0         0.0         0.0        0.28         51.        0.51         0.0         0.0         0.0         0.0         0.0         0.0         0.0         0.0         0.0        0.24E+03     0.0         0.0         0.0         0.0         0.0         0.0         0.0         0.0         0.0         0.0         0.0         0.0         0.0         0.0        0.32E+03
   200  ALA       2.2         4.6         11.        0.85         0.0         0.0         0.0         0.0         0.0         0.0         0.0         0.0        0.63E-01     0.0         0.0         0.0         0.0         0.0         0.0         0.0         0.0         0.0         0.0         0.0        0.26E+03     0.0         0.0         0.0         0.0         0.0         0.0         0.0         0.0         0.0         0.0         0.0         0.0         0.0         0.0        0.28E+03
   201  ASP       2.4         5.8         9.7         1.3         0.0         0.0         0.0         0.0         0.0         0.0         0.0         0.0        0.90         50.         4.4         0.0         0.0         0.0         0.0         0.0         0.0         0.0         0.0         0.0        0.21E+03     0.0         0.0         0.0         0.0         0.0         0.0         0.0         0.0         0.0         0.0         0.0         0.0         0.0         0.0        0.28E+03
   202  SER       2.4         4.6         11.         1.7         0.0         0.0         0.0         0.0         0.0         0.0         0.0         0.0        0.91         43.         0.0         0.0         0.0         0.0         0.0         0.0         0.0         0.0         0.0         0.0        0.16E+03     0.0         0.0         0.0         0.0         0.0         0.0         0.0         0.0         0.0         0.0         0.0         0.0         0.0         0.0        0.22E+03
   203  SER       2.6         4.6         8.6         1.4         0.0         0.0         0.0         0.0         0.0         0.0         0.0         0.0        0.48        0.19         0.0         0.0         0.0         0.0         0.0         0.0         0.0         0.0         0.0         0.0        0.15E+03     0.0         0.0         0.0         0.0         0.0         0.0         0.0         0.0         0.0         0.0         0.0         0.0         0.0         0.0        0.17E+03
   204  GLY       2.6         3.9         1.9        0.26         0.0         0.0         0.0         0.0         0.0         0.0         0.0         0.0        0.47         0.0         0.0         0.0         0.0         0.0         0.0         0.0         0.0         0.0         0.0         0.0        0.13E+03     0.0         0.0         0.0         0.0         0.0         0.0         0.0         0.0         0.0         0.0         0.0         0.0         0.0         0.0        0.14E+03
   205  GLN       2.9         6.3         12.        0.91         0.0         0.0         0.0         0.0         0.0         0.0         0.0         0.0         1.3         40.        0.71         1.3         0.0         0.0         0.0         0.0         0.0         0.0         0.0         0.0        0.22E+03     0.0         0.0         0.0         0.0         0.0         0.0         0.0         0.0         0.0         0.0         0.0         0.0         0.0         0.0        0.29E+03
   206  HIS       3.2         12.         14.         2.0         0.0         0.0         0.0         0.0         0.0         0.0         0.0         0.0         2.9         1.1         1.1         0.0         0.0         0.0         0.0         0.0         0.0         0.0         0.0         0.0        0.15E+03     0.0         0.0         0.0         0.0         0.0         0.0         0.0         0.0         0.0         0.0         0.0         0.0         0.0         0.0        0.18E+03
   207  PRO       3.1         30.         8.6         1.9         0.0         0.0         0.0         0.0         0.0         0.0         0.0         0.0         3.5         6.1         3.4        0.93         0.0         0.0         0.0         0.0         0.0         0.0         0.0         0.0         34.         0.0         0.0         0.0         0.0         0.0         0.0         0.0         0.0         0.0         0.0         0.0         0.0         0.0         0.0         92.    
   208  PRO       3.9         29.         8.0         1.1         0.0         0.0         0.0         0.0         0.0         0.0         0.0         0.0         3.7         22.         35.         34.         0.0         0.0         0.0         0.0         0.0         0.0         0.0         0.0         42.         0.0         0.0         0.0         0.0         0.0         0.0         0.0         0.0         0.0         0.0         0.0         0.0         0.0         0.0        0.18E+03
   209  ASP       4.2         8.1         11.         2.5         0.0         0.0         0.0         0.0         0.0         0.0         0.0         0.0         1.8        0.25E-01     5.7         0.0         0.0         0.0         0.0         0.0         0.0         0.0         0.0         0.0        0.20E+03     0.0         0.0         0.0         0.0         0.0         0.0         0.0         0.0         0.0         0.0         0.0         0.0         0.0         0.0        0.23E+03
   210  ALA       4.1         7.5         12.        0.45        0.27E-01     0.0         0.0         0.0         0.0         0.0         0.0         0.0        0.74         0.0         0.0         0.0         0.0         0.0         0.0         0.0         0.0         0.0         0.0         0.0        0.24E+03     0.0         0.0         0.0         0.0         0.0         0.0         0.0         0.0         0.0         0.0         0.0         0.0         0.0         0.0        0.27E+03
   211  CYS       5.2         10.         14.         1.0        0.27E-01     0.0         0.0         0.0         0.0         0.0         0.0         0.0         2.2         4.2         0.0         0.0         0.0         0.0         0.0         0.0         0.0         0.0         0.0         0.0         81.         0.0         0.0         0.0         0.0         0.0         0.0         0.0         0.0         0.0         0.0         0.0         0.0         0.0         0.0        0.12E+03
   212  ALA       5.6         10.         14.         1.2         0.0         0.0         0.0         0.0         0.0         0.0         0.0         0.0         1.6         0.0         0.0         0.0         0.0         0.0         0.0         0.0         0.0         0.0         0.0         0.0        0.26E+03     0.0         0.0         0.0         0.0         0.0         0.0         0.0         0.0         0.0         0.0         0.0         0.0         0.0         0.0        0.29E+03
   213  PHE       6.6         19.         11.         7.7         0.0         0.0         0.0         0.0         0.0         0.0         0.0         0.0         5.3         49.         48.         0.0         0.0         0.0         0.0         0.0         0.0         0.0         0.0         0.0        0.23E+03     0.0         0.0         0.0         0.0         0.0         0.0         0.0         0.0         0.0         0.0         0.0         0.0         0.0         0.0        0.38E+03
   214  ARG       8.2         20.         6.5         1.8         0.0         0.0         0.0         0.0         0.0         0.0         0.0         0.0         6.7         28.         27.         8.3        0.20         0.0         0.0         0.0         0.0         0.0         0.0         0.0        0.19E+03     0.0         0.0         0.0         0.0         0.0         0.0         0.0         0.0         0.0         0.0         0.0         0.0         0.0         0.0        0.30E+03
   215  ARG       11.         19.         5.5         3.7         0.0         0.0         0.0         0.0         0.0         0.0         0.0         0.0         5.0         2.7         4.6         29.         43.         0.0         0.0         0.0         0.0         0.0         0.0         0.0        0.19E+03     0.0         0.0         0.0         0.0         0.0         0.0         0.0         0.0         0.0         0.0         0.0         0.0         0.0         0.0        0.32E+03
   216  GLY       5.1         14.        0.84E-01     1.1         0.0         0.0         0.0         0.0         41.         44.         0.0         0.0         8.3         0.0         0.0         0.0         0.0         0.0         0.0         0.0         0.0         0.0         4.6         0.0        0.26E+03     0.0         0.0         0.0         0.0         0.0         0.0         0.0         0.0         0.0         0.0         0.0         0.0         0.0         0.0        0.37E+03
   217  ARG       3.5         27.         6.5         3.6         0.0         0.0         0.0         0.0         15.         21.         0.0         0.0         8.9         43.         29.        0.70         3.5         0.0         0.0         0.0         0.0         0.0         5.3         0.0        0.15E+03     0.0         0.0         0.0         0.0         0.0         0.0         0.0         0.0         0.0         0.0         0.0         0.0         0.0         0.0        0.32E+03
   218  LYS       2.1         16.         4.9         5.6         0.0         0.0         0.0         0.0         8.5         10.         0.0         0.0         6.1         30.         35.         5.9         25.         0.0         0.0         0.0         0.0         0.0         19.         0.0         31.         0.0         0.0         0.0         0.0         0.0         0.0         0.0         0.0         0.0         0.0         0.0         0.0         0.0         0.0        0.20E+03
   219  LYS       2.4         14.         6.3         1.8        0.86         0.0         0.0         0.0         6.6         8.0         0.0         0.0         2.5         33.        0.25         32.         1.3         0.0         0.0         0.0         0.0         0.0         21.         0.0         30.        0.62E-02     0.0         0.0         0.0         0.0         0.0         0.0         0.0         0.0         0.0         0.0         0.0         0.0         0.0        0.16E+03
   220  ARG       5.5         13.         12.         4.8        0.86         0.0         0.0         0.0         6.6         5.6         0.0         0.0         1.6         27.         1.1         2.7         18.         0.0         0.0         0.0         0.0         0.0         12.         0.0         79.         0.0         0.0         0.0         0.0         0.0         0.0         0.0         0.0         0.0         0.0         0.0         0.0         0.0         0.0        0.19E+03
   221  ILE       2.0         13.         7.8         6.1         0.0         0.0         0.0         0.0         10.         6.0         0.0         0.0         3.1        0.71E-01     49.         0.0         0.0         0.0         0.0         0.0         0.0         0.0         5.7         0.0         26.         0.0         0.0         0.0         0.0         0.0         0.0         0.0         0.0         0.0         0.0         0.0         0.0         0.0         0.0        0.13E+03
   222  PRO       2.7         34.         6.7         4.8         0.0         0.0         0.0         0.0         8.8         8.4         0.0         0.0         3.2         18.         4.1         1.0         0.0         0.0         0.0         0.0         0.0         0.0         4.2         0.0         12.         1.1         0.0         0.0         0.0         0.0         0.0         0.0         0.0         0.0         0.0         0.0         0.0         0.0         0.0        0.11E+03
   223  TYR       2.8         23.         7.1         7.4         0.0         0.0         0.0         0.0         8.6         5.8         0.0         0.0         3.7         50.         1.1         0.0         0.0         0.0         0.0         0.0         0.0         0.0         11.         0.0         19.         3.9         0.0         0.0         0.0         0.0         0.0         0.0         0.0         0.0         0.0         0.0         0.0         0.0         0.0        0.14E+03
   224  SER       1.6         7.3         11.         1.4        0.12         0.0         0.0         0.0         6.5         5.5         0.0         0.0         3.1         37.         0.0         0.0         0.0         0.0         0.0         0.0         0.0         0.0         12.         0.0         9.2         5.0         0.0         0.0         0.0         0.0         0.0         0.0         0.0         0.0         0.0         0.0         0.0         0.0         0.0         99.    
   225  LYS       1.7         11.         4.6         1.4         0.0         0.0         0.0         0.0         3.2         5.3         0.0         0.0        0.79         32.         1.2         25.         22.         0.0         0.0         0.0         0.0         0.0         5.0         0.0         8.1         0.0         0.0         0.0         0.0         0.0         0.0         0.0         0.0         0.0         0.0         0.0         0.0         0.0         0.0        0.12E+03
   226  GLY       1.3         5.1        0.45E-01     3.6         0.0         0.0         0.0         0.0         4.8         10.         0.0         0.0         1.2         0.0         0.0         0.0         0.0         0.0         0.0         0.0         0.0         0.0         6.5         0.0         11.         0.0         0.0         0.0         0.0         0.0         0.0         0.0         0.0         0.0         0.0         0.0         0.0         0.0         0.0         44.    
   227  GLN       1.7         13.         5.2         4.6        0.72         0.0         0.0         0.0         5.9         8.6         0.0         0.0         1.6         6.4         39.         6.1         0.0         0.0         0.0         0.0         0.0         0.0         16.         0.0         14.         9.6         0.0         0.0         0.0         0.0         0.0         0.0         0.0         0.0         0.0         0.0         0.0         0.0         0.0        0.13E+03
   228  LEU       2.8         14.         6.2         4.3         0.0         0.0         0.0         0.0         7.9         11.         0.0         0.0         1.6         43.         42.         0.0         0.0         0.0         0.0         0.0         0.0         0.0         11.         0.0         13.         14.         0.0         0.0         0.0         0.0         0.0         0.0         0.0         0.0         0.0         0.0         0.0         0.0         0.0        0.17E+03
   229  ARG       1.4         6.9         4.3        0.96         0.0         0.0         0.0         0.0         4.1         6.5         0.0         0.0         2.5         2.7         1.3         3.5         33.         0.0         0.0         0.0         0.0         0.0         4.9         0.0         8.2        0.43         0.0         0.0         0.0         0.0         0.0         0.0         0.0         0.0         0.0         0.0         0.0         0.0         0.0         81.    
   230  GLU      0.99         6.6         6.1         2.8         0.0         0.0         0.0         0.0         6.8         13.         0.0         0.0         2.6         35.         2.2        0.11         0.0         0.0         0.0         0.0         0.0         0.0         9.0         0.0         7.7         2.0         0.0         0.0         0.0         0.0         0.0         0.0         0.0         0.0         0.0         0.0         0.0         0.0         0.0         95.    
   231  LEU       3.5         14.         4.8         5.4        0.40         0.0         0.0         0.0         12.         11.         0.0         0.0         2.3         41.         38.         0.0         0.0         0.0         0.0         0.0         0.0         0.0         12.         0.0         9.6         27.         0.0         0.0         0.0         0.0         0.0         0.0         0.0         0.0         0.0         0.0         0.0         0.0         0.0        0.18E+03
   232  GLU       1.0         6.9         5.9         2.2        0.75E-01     0.0         0.0         0.0         8.6         11.         0.0         0.0         2.1         33.         31.        0.43         0.0         0.0         0.0         0.0         0.0         0.0         10.         0.0         6.7         9.8         0.0         0.0         0.0         0.0         0.0         0.0         0.0         0.0         0.0         0.0         0.0         0.0         0.0        0.13E+03
   233  ARG       1.4         11.         4.8         3.0        0.14         0.0         0.0         0.0         6.4         9.6         0.0         0.0         2.0         5.8         35.         3.3         21.         0.0         0.0         0.0         0.0         0.0         13.         0.0         12.        0.98         0.0         0.0         0.0         0.0         0.0         0.0         0.0         0.0         0.0         0.0         0.0         0.0         0.0        0.13E+03
   234  GLU       2.1         12.         7.2         6.0        0.30         0.0         0.0         0.0         6.7         14.         0.0         0.0         1.8        0.82        0.79         2.1         0.0         0.0         0.0         0.0         0.0         0.0         5.9         0.0         11.         9.1         0.0         0.0         0.0         0.0         0.0         0.0         0.0         0.0         0.0         0.0         0.0         0.0         0.0         79.    
   235  TYR       1.5         10.         6.8         2.6        0.42         0.0         0.0         0.0         7.3         12.         0.0         0.0         1.6         6.6        0.50         0.0         0.0         0.0         0.0         0.0         0.0         0.0         2.8         0.0         9.9         8.0         0.0         0.0         0.0         0.0         0.0         0.0         0.0         0.0         0.0         0.0         0.0         0.0         0.0         70.    
   236  ALA       1.1         8.3         5.1        0.77        0.75E-01     0.0         0.0         0.0         5.0         9.3         0.0         0.0         3.3         0.0         0.0         0.0         0.0         0.0         0.0         0.0         0.0         0.0         2.0         0.0         6.0        0.55         0.0         0.0         0.0         0.0         0.0         0.0         0.0         0.0         0.0         0.0         0.0         0.0         0.0         42.    
   237  ALA      0.97         7.2         5.7        0.92         0.0         0.0         0.0         0.0         3.4         2.6         0.0         0.0         3.2         0.0         0.0         0.0         0.0         0.0         0.0         0.0         0.0         0.0         2.2         0.0         26.         0.0         0.0         0.0         0.0         0.0         0.0         0.0         0.0         0.0         0.0         0.0         0.0         0.0         0.0         52.    
   238  ASN       1.2         6.3         5.1         8.1        0.42         0.0         0.0         0.0         5.5         16.         0.0         0.0         4.5        0.55         1.1         0.0         0.0         0.0         0.0         0.0         0.0         0.0         10.         0.0        0.13E+03     0.0         0.0         0.0         0.0         0.0         0.0         0.0         0.0         0.0         0.0         0.0         0.0         0.0         0.0        0.19E+03
   239  LYS       1.9         11.         7.5         4.0         0.0         0.0         0.0         0.0         12.         12.         0.0         0.0         7.2         32.         2.6         32.         27.         0.0         0.0         0.0         0.0         0.0         13.         0.0         52.         0.0         0.0         0.0         0.0         0.0         0.0         0.0         0.0         0.0         0.0         0.0         0.0         0.0         0.0        0.21E+03
   240  PHE       1.6         11.         12.         2.5        0.13         0.0         0.0         0.0         4.6         8.3         0.0         0.0         5.4         12.         51.         0.0         0.0         0.0         0.0         0.0         0.0         0.0         15.         0.0         14.         7.6         0.0         0.0         0.0         0.0         0.0         0.0         0.0         0.0         0.0         0.0         0.0         0.0         0.0        0.15E+03
   241  ILE       1.7         12.         8.2         1.9        0.35         0.0         0.0         0.0         4.4         9.0         0.0         0.0         3.2         6.5         5.3         0.0         0.0         0.0         0.0         0.0         0.0         0.0         15.         0.0         11.         13.         0.0         0.0         0.0         0.0         0.0         0.0         0.0         0.0         0.0         0.0         0.0         0.0         0.0         92.    
   242  THR      0.86         3.9         3.5         1.6        0.49         0.0         0.0         0.0         3.0         7.2         0.0         0.0         2.7         1.5         0.0         0.0         0.0         0.0         0.0         0.0         0.0         0.0         8.1         0.0         9.5         2.5         0.0         0.0         0.0         0.0         0.0         0.0         0.0         0.0         0.0         0.0         0.0         0.0         0.0         45.    
   243  LYS      0.65         4.1         5.1        0.59        0.89E-01     0.0         0.0         0.0         3.1         4.9         0.0         0.0         1.5         2.1         38.         23.         1.3         0.0         0.0         0.0         0.0         0.0         5.6         0.0         5.9         1.7         0.0         0.0         0.0         0.0         0.0         0.0         0.0         0.0         0.0         0.0         0.0         0.0         0.0         98.    
   244  ASP      0.92         6.1         5.4        0.79         0.0         0.0         0.0         0.0         2.1         5.0         0.0         0.0         1.2         31.         2.0         0.0         0.0         0.0         0.0         0.0         0.0         0.0         8.1         0.0         3.6         4.7         0.0         0.0         0.0         0.0         0.0         0.0         0.0         0.0         0.0         0.0         0.0         0.0         0.0         71.    
   245  LYS       1.4         8.9         4.3         1.2         0.0         0.0         0.0         0.0         5.0         5.0         0.0         0.0         2.2        0.77         49.        0.87E-02    0.27E-01     0.0         0.0         0.0         0.0         0.0         6.4         0.0         6.7         6.9         0.0         0.0         0.0         0.0         0.0         0.0         0.0         0.0         0.0         0.0         0.0         0.0         0.0         98.    
   246  ARG       2.6         17.         5.3         6.6        0.68         0.0         0.0         0.0         7.2         13.         0.0         0.0         2.2         64.         4.7         44.         20.         0.0         0.0         0.0         0.0         0.0         12.         0.0         4.8         22.         0.0         0.0         0.0         0.0         0.0         0.0         0.0         0.0         0.0         0.0         0.0         0.0         0.0        0.23E+03
   247  ARG      0.79         6.3         5.4         1.6        0.25         0.0         0.0         0.0         3.6         8.0         0.0         0.0         2.0        0.43         2.7        0.27         44.         0.0         0.0         0.0         0.0         0.0         12.         0.0         4.3         5.7         0.0         0.0         0.0         0.0         0.0         0.0         0.0         0.0         0.0         0.0         0.0         0.0         0.0         98.    
   248  LYS      0.72         7.1         5.0        0.96         0.0         0.0         0.0         0.0         4.7         7.1         0.0         0.0         1.1        0.73E-01    0.73        0.21        0.17         0.0         0.0         0.0         0.0         0.0         1.8         0.0         5.5         4.9         0.0         0.0         0.0         0.0         0.0         0.0         0.0         0.0         0.0         0.0         0.0         0.0         0.0         40.    
   249  ILE       1.9         11.         2.8         6.5         1.5         0.0         0.0         0.0         5.7         13.         0.0         0.0         2.3         1.5         2.4         0.0         0.0         0.0         0.0         0.0         0.0         0.0         4.0         0.0         14.         14.         0.0         0.0         0.0         0.0         0.0         0.0         0.0         0.0         0.0         0.0         0.0         0.0         0.0         81.    
   250  SER      0.96         4.1         6.6         3.2        0.84         0.0         0.0         0.0         5.9         11.         0.0         0.0         3.2         46.         0.0         0.0         0.0         0.0         0.0         0.0         0.0         0.0         1.6         0.0         9.9         5.9         0.0         0.0         0.0         0.0         0.0         0.0         0.0         0.0         0.0         0.0         0.0         0.0         0.0         99.    
   251  ALA       1.3         5.1         4.4         1.7        0.16         0.0         0.0         0.0         3.4         9.0         0.0         0.0         1.7         0.0         0.0         0.0         0.0         0.0         0.0         0.0         0.0         0.0         1.7         0.0         13.         0.0         0.0         0.0         0.0         0.0         0.0         0.0         0.0         0.0         0.0         0.0         0.0         0.0         0.0         42.    
   252  ALA       2.1         11.         4.9         1.9         0.0         0.0         0.0         0.0         5.3         9.5         0.0         0.0         1.1         0.0         0.0         0.0         0.0         0.0         0.0         0.0         0.0         0.0         3.0         0.0         15.        0.48         0.0         0.0         0.0         0.0         0.0         0.0         0.0         0.0         0.0         0.0         0.0         0.0         0.0         54.    
   253  THR       1.1         11.         9.7         2.0         1.1         0.0         0.0         0.0         8.0         12.         0.0         0.0         2.1         1.8         0.0         0.0         0.0         0.0         0.0         0.0         0.0         0.0         6.7         0.0         20.         7.9         0.0         0.0         0.0         0.0         0.0         0.0         0.0         0.0         0.0         0.0         0.0         0.0         0.0         83.    
   254  SER       1.9         7.5         20.         1.9        0.62         0.0         0.0         0.0         3.8         5.9         0.0         0.0         1.9        0.32         0.0         0.0         0.0         0.0         0.0         0.0         0.0         0.0         3.3         0.0         21.         0.0         0.0         0.0         0.0         0.0         0.0         0.0         0.0         0.0         0.0         0.0         0.0         0.0         0.0         68.    
   255  LEU       2.8         12.         4.4         7.3         0.0         0.0         0.0         0.0         8.0         7.8         0.0         0.0         1.3         3.5        0.58E-01     0.0         0.0         0.0         0.0         0.0         0.0         0.0         11.         0.0         44.         8.7         0.0         0.0         0.0         0.0         0.0         0.0         0.0         0.0         0.0         0.0         0.0         0.0         0.0        0.11E+03
   256  SER       2.0         7.1         17.         1.3        0.33         0.0         0.0         0.0         3.0         6.0         0.0         0.0         1.9         40.         0.0         0.0         0.0         0.0         0.0         0.0         0.0         0.0         11.         0.0         62.         1.4         0.0         0.0         0.0         0.0         0.0         0.0         0.0         0.0         0.0         0.0         0.0         0.0         0.0        0.15E+03
   257  GLU       1.5         18.         14.         9.0        0.21         0.0         0.0         0.0         10.         12.         0.0         0.0         2.4         44.        0.68         3.4         0.0         0.0         0.0         0.0         0.0         0.0         9.0         0.0         39.         16.         0.0         0.0         0.0         0.0         0.0         0.0         0.0         0.0         0.0         0.0         0.0         0.0         0.0        0.18E+03
   258  ARG       1.2         9.1         5.4         1.7        0.33         0.0         0.0         0.0         4.0         5.6         0.0         0.0         1.6        0.57        0.14E-01    0.34E-01     44.         0.0         0.0         0.0         0.0         0.0         4.9         0.0         12.        0.47         0.0         0.0         0.0         0.0         0.0         0.0         0.0         0.0         0.0         0.0         0.0         0.0         0.0         90.    
   259  GLN       1.3         8.4         5.3         1.4        0.73         0.0         0.0         0.0         4.5         5.2         0.0         0.0        0.99         1.0        0.30        0.47E-02     0.0         0.0         0.0         0.0         0.0         0.0         5.5         0.0         3.6         3.6         0.0         0.0         0.0         0.0         0.0         0.0         0.0         0.0         0.0         0.0         0.0         0.0         0.0         42.    
   260  ILE       1.6         10.         5.1         7.0        0.63         0.0         0.0         0.0         5.5         10.         0.0         0.0         1.9         55.         32.         0.0         0.0         0.0         0.0         0.0         0.0         0.0         5.0         0.0         4.9         2.6         0.0         0.0         0.0         0.0         0.0         0.0         0.0         0.0         0.0         0.0         0.0         0.0         0.0        0.14E+03
   261  THR      0.75         3.1         5.0         3.3        0.71         0.0         0.0         0.0         4.8         5.6         0.0         0.0         2.0         67.         0.0         0.0         0.0         0.0         0.0         0.0         0.0         0.0         8.5         0.0         5.7         8.8         0.0         0.0         0.0         0.0         0.0         0.0         0.0         0.0         0.0         0.0         0.0         0.0         0.0        0.12E+03
   262  ILE      0.59         4.9         5.0         1.3         0.0         0.0         0.0         0.0         3.8         4.8         0.0         0.0         3.7        0.72         50.         0.0         0.0         0.0         0.0         0.0         0.0         0.0         5.0         0.0         5.0         2.3         0.0         0.0         0.0         0.0         0.0         0.0         0.0         0.0         0.0         0.0         0.0         0.0         0.0         88.    
   263  TRP       3.3         14.         5.3         5.7         1.6         0.0         0.0         0.0         8.0         6.5         0.0         0.0         2.8         7.9        0.88         0.0         0.0         0.0         0.0         0.0         0.0         0.0         3.9         0.0         3.5         28.         0.0         0.0         0.0         0.0         0.0         0.0         0.0         0.0         0.0         0.0         0.0         0.0         0.0         91.    
   264  PHE       1.1         8.9         6.0         3.7         0.0         0.0         0.0         0.0         6.0         7.6         0.0         0.0        0.77         4.6         4.9         0.0         0.0         0.0         0.0         0.0         0.0         0.0         2.6         0.0         3.0         20.         0.0         0.0         0.0         0.0         0.0         0.0         0.0         0.0         0.0         0.0         0.0         0.0         0.0         69.    
   265  GLN      0.77         4.1         4.6        0.79         0.0         0.0         0.0         0.0         3.0         3.3         0.0         0.0         1.7        0.28        0.23        0.83E-02     0.0         0.0         0.0         0.0         0.0         0.0         1.5         0.0         2.6        0.88         0.0         0.0         0.0         0.0         0.0         0.0         0.0         0.0         0.0         0.0         0.0         0.0         0.0         24.    
   266  ASN      0.92         3.5         5.3         1.5        0.47         0.0         0.0         0.0         4.3         4.2         0.0         0.0         1.8         2.0         15.         0.0         0.0         0.0         0.0         0.0         0.0         0.0         6.7         0.0         3.2         4.1         0.0         0.0         0.0         0.0         0.0         0.0         0.0         0.0         0.0         0.0         0.0         0.0         0.0         53.    
   267  ARG       2.1         5.5         4.9         1.5        0.97         0.0         0.0         0.0         6.0         8.9         0.0         0.0         1.1         1.3         28.         34.         1.6         0.0         0.0         0.0         0.0         0.0         9.5         0.0         4.1         21.         0.0         0.0         0.0         0.0         0.0         0.0         0.0         0.0         0.0         0.0         0.0         0.0         0.0        0.13E+03
   268  ARG      0.86         4.4         5.3         1.7         0.0         0.0         0.0         0.0         6.5         8.1         0.0         0.0        0.80         2.9         30.         32.        0.25         0.0         0.0         0.0         0.0         0.0         8.3         0.0         4.7         17.         0.0         0.0         0.0         0.0         0.0         0.0         0.0         0.0         0.0         0.0         0.0         0.0         0.0        0.12E+03
   269  VAL      0.89         8.1         4.8         1.7         0.0         0.0         0.0         0.0         3.6         7.3         0.0         0.0         1.8         2.7         0.0         0.0         0.0         0.0         0.0         0.0         0.0         0.0         13.         0.0         6.0         5.4         0.0         0.0         0.0         0.0         0.0         0.0         0.0         0.0         0.0         0.0         0.0         0.0         0.0         56.    
   270  LYS       1.2         11.         5.8         2.1        0.79         0.0         0.0         0.0         12.         7.6         0.0         0.0         3.9         1.3         1.1         24.         21.         0.0         0.0         0.0         0.0         0.0         6.5         0.0         8.5         7.8         0.0         0.0         0.0         0.0         0.0         0.0         0.0         0.0         0.0         0.0         0.0         0.0         0.0        0.11E+03
   271  GLU       3.0         13.         4.1         4.8        0.36         0.0         0.0         0.0         8.5         10.         0.0         0.0         6.0         44.         6.6         4.1         0.0         0.0         0.0         0.0         0.0         0.0         18.         0.0         6.9         18.         0.0         0.0         0.0         0.0         0.0         0.0         0.0         0.0         0.0         0.0         0.0         0.0         0.0        0.15E+03
   272  LYS       1.4         7.2         5.2         1.8         0.0         0.0         0.0         0.0         8.1         9.6         0.0         0.0         6.4         33.         2.1        0.10E-03    0.17E-01     0.0         0.0         0.0         0.0         0.0         14.         0.0         11.         2.7         0.0         0.0         0.0         0.0         0.0         0.0         0.0         0.0         0.0         0.0         0.0         0.0         0.0        0.10E+03
   273  LYS       1.1         9.9         5.1         2.0         0.0         0.0         0.0         0.0         8.1         10.         0.0         0.0         7.8         29.        0.51        0.61E-01    0.88E-01     0.0         0.0         0.0         0.0         0.0         9.0         0.0         7.7        0.62E-02     0.0         0.0         0.0         0.0         0.0         0.0         0.0         0.0         0.0         0.0         0.0         0.0         0.0         91.    
   274  VAL      0.83         16.         9.1         2.9        0.27         0.0         0.0         0.0         8.1         13.         0.0         0.0         7.8         57.         0.0         0.0         0.0         0.0         0.0         0.0         0.0         0.0         12.         0.0         18.         0.0         0.0         0.0         0.0         0.0         0.0         0.0         0.0         0.0         0.0         0.0         0.0         0.0         0.0        0.14E+03
   275  LEU       2.5         23.         16.         6.4         1.0         0.0         0.0         0.0         9.5         14.         0.0         0.0         3.5         42.         4.2         0.0         0.0         0.0         0.0         0.0         0.0         0.0         4.6         0.0         13.         0.0         0.0         0.0         0.0         0.0         0.0         0.0         0.0         0.0         0.0         0.0         0.0         0.0         0.0        0.14E+03
   276  ALA      0.74         6.4         5.1         1.2        0.27         0.0         0.0         0.0         9.0         13.         0.0         0.0         3.8         0.0         0.0         0.0         0.0         0.0         0.0         0.0         0.0         0.0         3.6         0.0         8.6         0.0         0.0         0.0         0.0         0.0         0.0         0.0         0.0         0.0         0.0         0.0         0.0         0.0         0.0         52.    
   277  LYS      0.87         7.6         4.0         1.7         0.0         0.0         0.0         0.0         11.         15.         0.0         0.0         5.6         29.         50.        0.73E-02     24.         0.0         0.0         0.0         0.0         0.0         1.3         0.0         7.4         1.6         0.0         0.0         0.0         0.0         0.0         0.0         0.0         0.0         0.0         0.0         0.0         0.0         0.0        0.16E+03
   278  VAL       1.1         6.9         4.3         2.7        0.13         0.0         0.0         0.0         6.5         13.         0.0         0.0         3.1         56.         0.0         0.0         0.0         0.0         0.0         0.0         0.0         0.0        0.80         0.0         4.3         0.0         0.0         0.0         0.0         0.0         0.0         0.0         0.0         0.0         0.0         0.0         0.0         0.0         0.0         98.    
   279  LYS      0.98         6.2         7.4         1.2        0.69         0.0         0.0         0.0         7.1         12.         0.0         0.0        0.96         2.1         50.        0.17E-01    0.65E-01     0.0         0.0         0.0         0.0         0.0        0.44         0.0         24.        0.16         0.0         0.0         0.0         0.0         0.0         0.0         0.0         0.0         0.0         0.0         0.0         0.0         0.0        0.11E+03
   280  ASN       1.1         5.6         20.         1.3        0.16         0.0         0.0         0.0         0.0         0.0         0.0         0.0         1.6         33.         4.0         0.0         0.0         0.0         0.0         0.0         0.0         0.0         0.0         0.0        0.15E+03     0.0         0.0         0.0         0.0         0.0         0.0         0.0         0.0         0.0         0.0         0.0         0.0         0.0         0.0        0.22E+03
   281  SER      0.84         11.         13.        0.52        0.84         0.0         0.0         0.0         0.0         0.0         0.0         0.0         2.5         43.         0.0         0.0         0.0         0.0         0.0         0.0         0.0         0.0         0.0         0.0        0.12E+03     0.0         0.0         0.0         0.0         0.0         0.0         0.0         0.0         0.0         0.0         0.0         0.0         0.0         0.0        0.19E+03
   282  ALA      0.22         4.1         8.2         1.5        0.22         0.0         0.0         0.0         7.5         12.         0.0         0.0         2.4         0.0         0.0         0.0         0.0         0.0         0.0         0.0         0.0         0.0         1.4         0.0         75.         1.6         0.0         0.0         0.0         0.0         0.0         0.0         0.0         0.0         0.0         0.0         0.0         0.0         0.0        0.11E+03
   283  THR       2.4         18.         5.4         4.0         1.6         0.0         0.0         0.0         4.9         7.7         0.0         0.0         1.9         65.         0.0         0.0         0.0         0.0         0.0         0.0         0.0         0.0         1.2         0.0         17.        0.16         0.0         0.0         0.0         0.0         0.0         0.0         0.0         0.0         0.0         0.0         0.0         0.0         0.0        0.13E+03
   284  PRO       2.0         30.         6.1         2.8         1.6         0.0         0.0         0.0         3.7         6.4         0.0         0.0        0.62        0.89        0.75         5.6         0.0         0.0         0.0         0.0         0.0         0.0         1.3         0.0         1.1         0.0         0.0         0.0         0.0         0.0         0.0         0.0         0.0         0.0         0.0         0.0         0.0         0.0         0.0         63.    
