# Supplementary material for: Computational Modeling of complete HOXB13 protein for predicting the functional effect of SNPs and the associated role in hereditary prostate cancer
Source: Sci Rep. 2017 Mar 8;7:43830. doi: 10.1038/srep43830 (PMC5363706; doi:10.1038/srep43830)
Supplement: Supplementary Dataset [file srep43830-s1.zip › SR Supplementary Data Files Complete/HOXB13 Modeller/HOXB13 Modeller/hoxb13.V99990024]

# Heavy relative violation of each residue is written to: hoxb13.V99990024
# The profile is NOT normalized by the number of restraints.
# The profiles are smoothed over a window of residues:    1
# The sum of all numbers in the file:   54720.6641
#COLUMNS S S  N N N N N N N N N N N N N N N N N N N N N N N N N N N N N N N N N N N N N N N N 
# RESID  RES            1           2           3           4           5           6           7           8           9          10          11          12          13          14          15          16          17          18          19          20          21          22          23          24          25          26          27          28          29          30          31          32          33          34          35          36          37          38          39     TOTAL

     1  MET       1.5         7.4         3.4        0.85        0.42         0.0         0.0         0.0         24.         22.         0.0         0.0        0.68         32.         35.         2.6         0.0         0.0         0.0         0.0         0.0         0.0         0.0         0.0         28.         0.0         0.0         0.0         0.0         0.0         0.0         0.0         0.0         0.0         0.0         0.0         0.0         0.0         0.0        0.16E+03
     2  GLU       2.4         8.2         11.         1.9        0.42         0.0         0.0         0.0         0.0         0.0         0.0         0.0         1.0         34.         26.         18.         0.0         0.0         0.0         0.0         0.0         0.0         0.0         0.0        0.17E+03     0.0         0.0         0.0         0.0         0.0         0.0         0.0         0.0         0.0         0.0         0.0         0.0         0.0         0.0        0.27E+03
     3  PRO       2.3         29.         6.4         1.5        0.21         0.0         0.0         0.0         0.0         0.0         0.0         0.0        0.58         6.5         3.7        0.91         0.0         0.0         0.0         0.0         0.0         0.0         0.0         0.0         55.         0.0         0.0         0.0         0.0         0.0         0.0         0.0         0.0         0.0         0.0         0.0         0.0         0.0         0.0        0.11E+03
     4  GLY       1.3         4.2         1.0        0.10         0.0         0.0         0.0         0.0         0.0         0.0         0.0         0.0        0.59         0.0         0.0         0.0         0.0         0.0         0.0         0.0         0.0         0.0         0.0         0.0        0.14E+03     0.0         0.0         0.0         0.0         0.0         0.0         0.0         0.0         0.0         0.0         0.0         0.0         0.0         0.0        0.15E+03
     5  ASN       1.4         3.8         8.3         1.1        0.46E-01     0.0         0.0         0.0         0.0         0.0         0.0         0.0        0.57         34.         11.         0.0         0.0         0.0         0.0         0.0         0.0         0.0         0.0         0.0        0.20E+03     0.0         0.0         0.0         0.0         0.0         0.0         0.0         0.0         0.0         0.0         0.0         0.0         0.0         0.0        0.26E+03
     6  TYR       1.3         7.9         12.         1.9        0.46E-01     0.0         0.0         0.0         0.0         0.0         0.0         0.0        0.85         52.        0.74         0.0         0.0         0.0         0.0         0.0         0.0         0.0         0.0         0.0        0.25E+03     0.0         0.0         0.0         0.0         0.0         0.0         0.0         0.0         0.0         0.0         0.0         0.0         0.0         0.0        0.33E+03
     7  ALA      0.80         2.6         9.8         1.0         0.0         0.0         0.0         0.0         0.0         0.0         0.0         0.0        0.66         0.0         0.0         0.0         0.0         0.0         0.0         0.0         0.0         0.0         0.0         0.0        0.26E+03     0.0         0.0         0.0         0.0         0.0         0.0         0.0         0.0         0.0         0.0         0.0         0.0         0.0         0.0        0.28E+03
     8  THR      0.63         2.9         9.7         1.5         0.0         0.0         0.0         0.0         0.0         0.0         0.0         0.0        0.47         65.         0.0         0.0         0.0         0.0         0.0         0.0         0.0         0.0         0.0         0.0        0.23E+03     0.0         0.0         0.0         0.0         0.0         0.0         0.0         0.0         0.0         0.0         0.0         0.0         0.0         0.0        0.31E+03
     9  LEU      0.62         6.5         7.9         4.6         0.0         0.0         0.0         0.0         0.0         0.0         0.0         0.0        0.63        0.80         37.         0.0         0.0         0.0         0.0         0.0         0.0         0.0         0.0         0.0        0.21E+03     0.0         0.0         0.0         0.0         0.0         0.0         0.0         0.0         0.0         0.0         0.0         0.0         0.0         0.0        0.27E+03
    10  ASP      0.53         2.3         9.6         1.3        0.15         0.0         0.0         0.0         0.0         0.0         0.0         0.0        0.81         39.         1.2         0.0         0.0         0.0         0.0         0.0         0.0         0.0         0.0         0.0        0.14E+03     0.0         0.0         0.0         0.0         0.0         0.0         0.0         0.0         0.0         0.0         0.0         0.0         0.0         0.0        0.20E+03
    11  GLY      0.14        0.95         1.5        0.23         0.0         0.0         0.0         0.0         0.0         0.0         0.0         0.0         1.1         0.0         0.0         0.0         0.0         0.0         0.0         0.0         0.0         0.0         0.0         0.0         99.         0.0         0.0         0.0         0.0         0.0         0.0         0.0         0.0         0.0         0.0         0.0         0.0         0.0         0.0        0.10E+03
    12  ALA      0.16         1.8         10.        0.72         0.0         0.0         0.0         0.0         0.0         0.0         0.0         0.0        0.99         0.0         0.0         0.0         0.0         0.0         0.0         0.0         0.0         0.0         0.0         0.0        0.24E+03     0.0         0.0         0.0         0.0         0.0         0.0         0.0         0.0         0.0         0.0         0.0         0.0         0.0         0.0        0.25E+03
    13  LYS      0.21         2.0         10.         1.0         0.0         0.0         0.0         0.0         0.0         0.0         0.0         0.0        0.74         35.        0.39         16.        0.14E-01     0.0         0.0         0.0         0.0         0.0         0.0         0.0        0.17E+03     0.0         0.0         0.0         0.0         0.0         0.0         0.0         0.0         0.0         0.0         0.0         0.0         0.0         0.0        0.24E+03
    14  ASP      0.18         2.1         11.         1.2        0.38E-01     0.0         0.0         0.0         0.0         0.0         0.0         0.0        0.92         39.         1.6         0.0         0.0         0.0         0.0         0.0         0.0         0.0         0.0         0.0        0.14E+03     0.0         0.0         0.0         0.0         0.0         0.0         0.0         0.0         0.0         0.0         0.0         0.0         0.0         0.0        0.19E+03
    15  ILE      0.56         3.2         11.         4.4        0.34         0.0         0.0         0.0         0.0         0.0         0.0         0.0        0.83         48.        0.55         0.0         0.0         0.0         0.0         0.0         0.0         0.0         0.0         0.0         51.         0.0         0.0         0.0         0.0         0.0         0.0         0.0         0.0         0.0         0.0         0.0         0.0         0.0         0.0        0.12E+03
    16  GLU      0.13         1.7         9.3         1.2         0.0         0.0         0.0         0.0         0.0         0.0         0.0         0.0        0.86        0.11        0.25         24.         0.0         0.0         0.0         0.0         0.0         0.0         0.0         0.0        0.19E+03     0.0         0.0         0.0         0.0         0.0         0.0         0.0         0.0         0.0         0.0         0.0         0.0         0.0         0.0        0.22E+03
    17  GLY      0.19         1.5        0.61        0.22         0.0         0.0         0.0         0.0         0.0         0.0         0.0         0.0        0.89         0.0         0.0         0.0         0.0         0.0         0.0         0.0         0.0         0.0         0.0         0.0        0.13E+03     0.0         0.0         0.0         0.0         0.0         0.0         0.0         0.0         0.0         0.0         0.0         0.0         0.0         0.0        0.13E+03
    18  LEU      0.50         6.3         11.         4.2         0.0         0.0         0.0         0.0         0.0         0.0         0.0         0.0        0.70         45.         38.         0.0         0.0         0.0         0.0         0.0         0.0         0.0         0.0         0.0        0.17E+03     0.0         0.0         0.0         0.0         0.0         0.0         0.0         0.0         0.0         0.0         0.0         0.0         0.0         0.0        0.28E+03
    19  LEU      0.37         7.0         8.5         4.3         0.0         0.0         0.0         0.0         0.0         0.0         0.0         0.0         1.0        0.24        0.23         0.0         0.0         0.0         0.0         0.0         0.0         0.0         0.0         0.0        0.21E+03     0.0         0.0         0.0         0.0         0.0         0.0         0.0         0.0         0.0         0.0         0.0         0.0         0.0         0.0        0.23E+03
    20  GLY      0.86E-01     1.7         2.3        0.26         0.0         0.0         0.0         0.0         0.0         0.0         0.0         0.0        0.67         0.0         0.0         0.0         0.0         0.0         0.0         0.0         0.0         0.0         0.0         0.0        0.16E+03     0.0         0.0         0.0         0.0         0.0         0.0         0.0         0.0         0.0         0.0         0.0         0.0         0.0         0.0        0.16E+03
    21  ALA      0.44E-01     1.3         11.        0.73         0.0         0.0         0.0         0.0         0.0         0.0         0.0         0.0        0.57         0.0         0.0         0.0         0.0         0.0         0.0         0.0         0.0         0.0         0.0         0.0        0.24E+03     0.0         0.0         0.0         0.0         0.0         0.0         0.0         0.0         0.0         0.0         0.0         0.0         0.0         0.0        0.25E+03
    22  GLY      0.12        0.41         0.0        0.21         0.0         0.0         0.0         0.0         0.0         0.0         0.0         0.0        0.72         0.0         0.0         0.0         0.0         0.0         0.0         0.0         0.0         0.0         0.0         0.0         90.         0.0         0.0         0.0         0.0         0.0         0.0         0.0         0.0         0.0         0.0         0.0         0.0         0.0         0.0         91.    
    23  GLY      0.21         1.4         0.0        0.39E-01     0.0         0.0         0.0         0.0         0.0         0.0         0.0         0.0        0.47         0.0         0.0         0.0         0.0         0.0         0.0         0.0         0.0         0.0         0.0         0.0         74.         0.0         0.0         0.0         0.0         0.0         0.0         0.0         0.0         0.0         0.0         0.0         0.0         0.0         0.0         76.    
    24  GLY      0.27        0.86        0.76        0.61E-01     0.0         0.0         0.0         0.0         0.0         0.0         0.0         0.0        0.33         0.0         0.0         0.0         0.0         0.0         0.0         0.0         0.0         0.0         0.0         0.0        0.13E+03     0.0         0.0         0.0         0.0         0.0         0.0         0.0         0.0         0.0         0.0         0.0         0.0         0.0         0.0        0.13E+03
    25  ARG      0.62         2.9         7.5         1.8         0.0         0.0         0.0         0.0         0.0         0.0         0.0         0.0        0.93        0.33        0.38E-01    0.48E-01     28.         0.0         0.0         0.0         0.0         0.0         0.0         0.0        0.20E+03     0.0         0.0         0.0         0.0         0.0         0.0         0.0         0.0         0.0         0.0         0.0         0.0         0.0         0.0        0.24E+03
    26  ASN      0.67         4.9         5.0         2.1         0.0         0.0         0.0         0.0         0.0         0.0         0.0         0.0        0.90         43.         1.5         0.0         0.0         0.0         0.0         0.0         0.0         0.0         0.0         0.0        0.18E+03     0.0         0.0         0.0         0.0         0.0         0.0         0.0         0.0         0.0         0.0         0.0         0.0         0.0         0.0        0.23E+03
    27  LEU       1.2         8.4         6.1         4.2        0.65E-01     0.0         0.0         0.0         0.0         0.0         0.0         0.0        0.52         45.         38.         0.0         0.0         0.0         0.0         0.0         0.0         0.0         0.0         0.0        0.17E+03     0.0         0.0         0.0         0.0         0.0         0.0         0.0         0.0         0.0         0.0         0.0         0.0         0.0         0.0        0.27E+03
    28  VAL       1.0         2.8         7.3         1.8        0.65E-01     0.0         0.0         0.0         0.0         0.0         0.0         0.0         1.0         54.         0.0         0.0         0.0         0.0         0.0         0.0         0.0         0.0         0.0         0.0         63.         0.0         0.0         0.0         0.0         0.0         0.0         0.0         0.0         0.0         0.0         0.0         0.0         0.0         0.0        0.13E+03
    29  ALA       1.1         2.8         7.6         1.2         0.0         0.0         0.0         0.0         0.0         0.0         0.0         0.0         1.1         0.0         0.0         0.0         0.0         0.0         0.0         0.0         0.0         0.0         0.0         0.0        0.21E+03     0.0         0.0         0.0         0.0         0.0         0.0         0.0         0.0         0.0         0.0         0.0         0.0         0.0         0.0        0.22E+03
    30  HIS       2.2         5.7         5.6         1.4         0.0         0.0         0.0         0.0         0.0         0.0         0.0         0.0         1.6        0.79         31.         0.0         0.0         0.0         0.0         0.0         0.0         0.0         0.0         0.0        0.18E+03     0.0         0.0         0.0         0.0         0.0         0.0         0.0         0.0         0.0         0.0         0.0         0.0         0.0         0.0        0.23E+03
    31  SER       1.5         7.4         7.9         1.6         0.0         0.0         0.0         0.0         0.0         0.0         0.0         0.0         1.3         42.         0.0         0.0         0.0         0.0         0.0         0.0         0.0         0.0         0.0         0.0        0.12E+03     0.0         0.0         0.0         0.0         0.0         0.0         0.0         0.0         0.0         0.0         0.0         0.0         0.0         0.0        0.19E+03
    32  PRO       1.9         27.         6.1        0.67         0.0         0.0         0.0         0.0         0.0         0.0         0.0         0.0        0.29         23.         35.         33.         0.0         0.0         0.0         0.0         0.0         0.0         0.0         0.0         49.         0.0         0.0         0.0         0.0         0.0         0.0         0.0         0.0         0.0         0.0         0.0         0.0         0.0         0.0        0.18E+03
    33  LEU       2.1         9.2         5.6         4.6         0.0         0.0         0.0         0.0         0.0         0.0         0.0         0.0         1.0        0.15        0.16E-01     0.0         0.0         0.0         0.0         0.0         0.0         0.0         0.0         0.0        0.17E+03     0.0         0.0         0.0         0.0         0.0         0.0         0.0         0.0         0.0         0.0         0.0         0.0         0.0         0.0        0.19E+03
    34  THR       2.7         7.8         6.6         1.2        0.31         0.0         0.0         0.0         0.0         0.0         0.0         0.0         2.0         1.8         0.0         0.0         0.0         0.0         0.0         0.0         0.0         0.0         0.0         0.0        0.17E+03     0.0         0.0         0.0         0.0         0.0         0.0         0.0         0.0         0.0         0.0         0.0         0.0         0.0         0.0        0.19E+03
    35  SER       1.4         8.0         14.         1.3        0.47         0.0         0.0         0.0         15.         32.         0.0         0.0         3.0         47.         0.0         0.0         0.0         0.0         0.0         0.0         0.0         0.0         5.9         0.0         62.         0.0         0.0         0.0         0.0         0.0         0.0         0.0         0.0         0.0         0.0         0.0         0.0         0.0         0.0        0.19E+03
    36  HIS       1.4         18.         18.         3.0        0.17         0.0         0.0         0.0         20.         27.         0.0         0.0         5.8        0.60         14.         0.0         0.0         0.0         0.0         0.0         0.0         0.0         5.9         0.0        0.11E+03     0.0         0.0         0.0         0.0         0.0         0.0         0.0         0.0         0.0         0.0         0.0         0.0         0.0         0.0        0.22E+03
    37  PRO       1.1         30.         5.4         2.1        0.21         0.0         0.0         0.0         0.0         0.0         0.0         0.0         4.2        0.18        0.85         5.2         0.0         0.0         0.0         0.0         0.0         0.0         0.0         0.0         52.         0.0         0.0         0.0         0.0         0.0         0.0         0.0         0.0         0.0         0.0         0.0         0.0         0.0         0.0        0.10E+03
    38  ALA      0.57         5.3         11.         1.1        0.33         0.0         0.0         0.0         0.0         0.0         0.0         0.0         1.5         0.0         0.0         0.0         0.0         0.0         0.0         0.0         0.0         0.0         0.0         0.0        0.21E+03     0.0         0.0         0.0         0.0         0.0         0.0         0.0         0.0         0.0         0.0         0.0         0.0         0.0         0.0        0.23E+03
    39  ALA      0.75         18.         15.         1.8         1.0         0.0         0.0         0.0         0.0         0.0         0.0         0.0         2.1         0.0         0.0         0.0         0.0         0.0         0.0         0.0         0.0         0.0         0.0         0.0        0.29E+03     0.0         0.0         0.0         0.0         0.0         0.0         0.0         0.0         0.0         0.0         0.0         0.0         0.0         0.0        0.33E+03
    40  PRO       1.4         29.         11.         2.8        0.80         0.0         0.0         0.0         0.0         0.0         0.0         0.0        0.99        0.64        0.82         5.8         0.0         0.0         0.0         0.0         0.0         0.0         0.0         0.0         89.         0.0         0.0         0.0         0.0         0.0         0.0         0.0         0.0         0.0         0.0         0.0         0.0         0.0         0.0        0.14E+03
    41  THR      0.51         5.3         15.         1.1        0.36         0.0         0.0         0.0         0.0         0.0         0.0         0.0         1.5         65.         0.0         0.0         0.0         0.0         0.0         0.0         0.0         0.0         0.0         0.0        0.22E+03     0.0         0.0         0.0         0.0         0.0         0.0         0.0         0.0         0.0         0.0         0.0         0.0         0.0         0.0        0.31E+03
    42  LEU      0.64         11.         9.4         4.9        0.55         0.0         0.0         0.0         0.0         0.0         0.0         0.0         2.9         2.1        0.12         0.0         0.0         0.0         0.0         0.0         0.0         0.0         0.0         0.0        0.22E+03     0.0         0.0         0.0         0.0         0.0         0.0         0.0         0.0         0.0         0.0         0.0         0.0         0.0         0.0        0.25E+03
    43  MET       1.1         8.2         7.4         2.5        0.60         0.0         0.0         0.0         16.         32.         0.0         0.0         3.3        0.75        0.35        0.15         0.0         0.0         0.0         0.0         0.0         0.0         0.0         0.0        0.11E+03     1.3         0.0         0.0         0.0         0.0         0.0         0.0         0.0         0.0         0.0         0.0         0.0         0.0         0.0        0.18E+03
    44  PRO       1.0         29.         5.9        0.85        0.32         0.0         0.0         0.0         0.0         0.0         0.0         0.0         2.5         6.5         3.7        0.95         0.0         0.0         0.0         0.0         0.0         0.0         0.0         0.0        0.11E+03     0.0         0.0         0.0         0.0         0.0         0.0         0.0         0.0         0.0         0.0         0.0         0.0         0.0         0.0        0.16E+03
    45  ALA      0.22         8.9         2.2         2.4        0.32         0.0         0.0         0.0         0.0         0.0         0.0         0.0         1.3         0.0         0.0         0.0         0.0         0.0         0.0         0.0         0.0         0.0         0.0         0.0        0.15E+03     0.0         0.0         0.0         0.0         0.0         0.0         0.0         0.0         0.0         0.0         0.0         0.0         0.0         0.0        0.17E+03
    46  VAL       1.2         11.         9.2         2.4         1.2         0.0         0.0         0.0         0.0         0.0         0.0         0.0         1.2         56.         0.0         0.0         0.0         0.0         0.0         0.0         0.0         0.0         0.0         0.0         62.         0.0         0.0         0.0         0.0         0.0         0.0         0.0         0.0         0.0         0.0         0.0         0.0         0.0         0.0        0.14E+03
    47  ASN       4.5         13.         15.         2.2         4.2         0.0         0.0         0.0         0.0         0.0         0.0         0.0         2.5         4.4         3.1         0.0         0.0         0.0         0.0         0.0         0.0         0.0         0.0         0.0        0.16E+03     0.0         0.0         0.0         0.0         0.0         0.0         0.0         0.0         0.0         0.0         0.0         0.0         0.0         0.0        0.20E+03
    48  TYR       4.0         20.         11.         8.9         4.0         0.0         0.0         0.0         0.0         0.0         0.0         0.0         5.7         59.         1.5         0.0         0.0         0.0         0.0         0.0         0.0         0.0         0.0         0.0        0.22E+03     0.0         0.0         0.0         0.0         0.0         0.0         0.0         0.0         0.0         0.0         0.0         0.0         0.0         0.0        0.34E+03
    49  ALA       1.3         29.         11.         4.5         1.7         0.0         0.0         0.0         0.0         0.0         0.0         0.0         5.8         0.0         0.0         0.0         0.0         0.0         0.0         0.0         0.0         0.0         0.0         0.0        0.21E+03     0.0         0.0         0.0         0.0         0.0         0.0         0.0         0.0         0.0         0.0         0.0         0.0         0.0         0.0        0.27E+03
    50  PRO       2.7         36.         8.2         5.4         2.5         0.0         0.0         0.0         0.0         0.0         0.0         0.0         4.4         26.         35.         29.         0.0         0.0         0.0         0.0         0.0         0.0         0.0         0.0         50.         0.0         0.0         0.0         0.0         0.0         0.0         0.0         0.0         0.0         0.0         0.0         0.0         0.0         0.0        0.20E+03
    51  LEU       2.5         16.         12.         9.8         1.8         0.0         0.0         0.0         22.         42.         0.0         0.0         3.4         43.         44.         0.0         0.0         0.0         0.0         0.0         0.0         0.0         0.0         0.0        0.12E+03     1.7         0.0         0.0         0.0         0.0         0.0         0.0         0.0         0.0         0.0         0.0         0.0         0.0         0.0        0.32E+03
    52  ASP       3.3         12.         1.8         5.5         2.5         0.0         0.0         0.0         0.0         0.0         0.0         0.0         2.3         4.6         6.6         0.0         0.0         0.0         0.0         0.0         0.0         0.0         0.0         0.0        0.10E+03     0.0         0.0         0.0         0.0         0.0         0.0         0.0         0.0         0.0         0.0         0.0         0.0         0.0         0.0        0.14E+03
    53  LEU       6.6         34.         5.6         7.7         2.5         0.0         0.0         0.0         0.0         0.0         0.0         0.0         3.2         43.         3.2         0.0         0.0         0.0         0.0         0.0         0.0         0.0         0.0         0.0         41.         0.0         0.0         0.0         0.0         0.0         0.0         0.0         0.0         0.0         0.0         0.0         0.0         0.0         0.0        0.15E+03
    54  PRO       5.2         39.         5.8         6.2         1.0         0.0         0.0         0.0         0.0         0.0         0.0         0.0         2.8         25.         35.         31.         0.0         0.0         0.0         0.0         0.0         0.0         0.0         0.0         81.         0.0         0.0         0.0         0.0         0.0         0.0         0.0         0.0         0.0         0.0         0.0         0.0         0.0         0.0        0.23E+03
    55  GLY       2.5         7.8         2.8        0.38         2.5         0.0         0.0         0.0         0.0         0.0         0.0         0.0         1.4         0.0         0.0         0.0         0.0         0.0         0.0         0.0         0.0         0.0         0.0         0.0         88.         0.0         0.0         0.0         0.0         0.0         0.0         0.0         0.0         0.0         0.0         0.0         0.0         0.0         0.0        0.11E+03
    56  SER       3.4         9.5         9.6         3.3        0.71         0.0         0.0         0.0         0.0         0.0         0.0         0.0        0.64         42.         0.0         0.0         0.0         0.0         0.0         0.0         0.0         0.0         0.0         0.0        0.16E+03     0.0         0.0         0.0         0.0         0.0         0.0         0.0         0.0         0.0         0.0         0.0         0.0         0.0         0.0        0.23E+03
    57  ALA       2.9         8.8         4.9         3.0         1.8         0.0         0.0         0.0         0.0         0.0         0.0         0.0        0.41         0.0         0.0         0.0         0.0         0.0         0.0         0.0         0.0         0.0         0.0         0.0        0.19E+03     0.0         0.0         0.0         0.0         0.0         0.0         0.0         0.0         0.0         0.0         0.0         0.0         0.0         0.0        0.21E+03
    58  GLU       2.9         13.         20.         2.9        0.45         0.0         0.0         0.0         22.         43.         0.0         0.0         3.4         5.2         32.         4.5         0.0         0.0         0.0         0.0         0.0         0.0         0.0         0.0        0.20E+03    0.41         0.0         0.0         0.0         0.0         0.0         0.0         0.0         0.0         0.0         0.0         0.0         0.0         0.0        0.35E+03
    59  PRO       2.2         46.         7.7         1.5        0.88         0.0         0.0         0.0         0.0         0.0         0.0         0.0         5.3        0.66         1.3         4.9         0.0         0.0         0.0         0.0         0.0         0.0         0.0         0.0        0.11E+03     0.0         0.0         0.0         0.0         0.0         0.0         0.0         0.0         0.0         0.0         0.0         0.0         0.0         0.0        0.18E+03
    60  PRO       1.3         31.         9.5         1.7        0.15         0.0         0.0         0.0         0.0         0.0         0.0         0.0         5.3         24.         35.         32.         0.0         0.0         0.0         0.0         0.0         0.0         0.0         0.0         50.         0.0         0.0         0.0         0.0         0.0         0.0         0.0         0.0         0.0         0.0         0.0         0.0         0.0         0.0        0.19E+03
    61  LYS       2.6         14.         9.9         2.5        0.49         0.0         0.0         0.0         0.0         0.0         0.0         0.0         5.2         24.         58.         7.8        0.45         0.0         0.0         0.0         0.0         0.0         0.0         0.0        0.19E+03     0.0         0.0         0.0         0.0         0.0         0.0         0.0         0.0         0.0         0.0         0.0         0.0         0.0         0.0        0.32E+03
    62  GLN       1.6         14.         8.4         1.5        0.28         0.0         0.0         0.0         0.0         0.0         0.0         0.0         4.7         1.5         32.        0.14         0.0         0.0         0.0         0.0         0.0         0.0         0.0         0.0        0.19E+03     0.0         0.0         0.0         0.0         0.0         0.0         0.0         0.0         0.0         0.0         0.0         0.0         0.0         0.0        0.25E+03
    63  CYS       1.0         8.9         11.         2.2        0.24         0.0         0.0         0.0         0.0         0.0         0.0         0.0         3.9         1.7         0.0         0.0         0.0         0.0         0.0         0.0         0.0         0.0         0.0         0.0         34.         0.0         0.0         0.0         0.0         0.0         0.0         0.0         0.0         0.0         0.0         0.0         0.0         0.0         0.0         63.    
    64  HIS       2.3         13.         5.3         3.3        0.39         0.0         0.0         0.0         0.0         0.0         0.0         0.0         2.0        0.10         2.0         0.0         0.0         0.0         0.0         0.0         0.0         0.0         0.0         0.0         6.1         0.0         0.0         0.0         0.0         0.0         0.0         0.0         0.0         0.0         0.0         0.0         0.0         0.0         0.0         35.    
    65  PRO      0.71         25.         5.2         1.5        0.52         0.0         0.0         0.0         0.0         0.0         0.0         0.0         2.2         24.         35.         32.         0.0         0.0         0.0         0.0         0.0         0.0         0.0         0.0         14.         0.0         0.0         0.0         0.0         0.0         0.0         0.0         0.0         0.0         0.0         0.0         0.0         0.0         0.0        0.14E+03
    66  CYS       2.0         18.         7.1         6.5        0.62         0.0         0.0         0.0         0.0         0.0         0.0         0.0         4.6         34.         0.0         0.0         0.0         0.0         0.0         0.0         0.0         0.0         0.0         0.0         41.         0.0         0.0         0.0         0.0         0.0         0.0         0.0         0.0         0.0         0.0         0.0         0.0         0.0         0.0        0.11E+03
    67  PRO      0.88         29.         5.0        0.83        0.75         0.0         0.0         0.0         0.0         0.0         0.0         0.0         4.0         23.         35.         33.         0.0         0.0         0.0         0.0         0.0         0.0         0.0         0.0         30.         0.0         0.0         0.0         0.0         0.0         0.0         0.0         0.0         0.0         0.0         0.0         0.0         0.0         0.0        0.16E+03
    68  GLY      0.26         5.7         1.1        0.15        0.17         0.0         0.0         0.0         0.0         0.0         0.0         0.0         2.2         0.0         0.0         0.0         0.0         0.0         0.0         0.0         0.0         0.0         0.0         0.0        0.10E+03     0.0         0.0         0.0         0.0         0.0         0.0         0.0         0.0         0.0         0.0         0.0         0.0         0.0         0.0        0.11E+03
    69  VAL      0.32         6.6         9.2         2.1         0.0         0.0         0.0         0.0         0.0         0.0         0.0         0.0         1.4         54.         0.0         0.0         0.0         0.0         0.0         0.0         0.0         0.0         0.0         0.0         20.         0.0         0.0         0.0         0.0         0.0         0.0         0.0         0.0         0.0         0.0         0.0         0.0         0.0         0.0         93.    
    70  PRO       1.0         28.         7.7         1.5         0.0         0.0         0.0         0.0         0.0         0.0         0.0         0.0         1.3         6.9         3.9        0.80         0.0         0.0         0.0         0.0         0.0         0.0         0.0         0.0         36.         0.0         0.0         0.0         0.0         0.0         0.0         0.0         0.0         0.0         0.0         0.0         0.0         0.0         0.0         88.    
    71  GLN      0.42         7.4         8.1         1.2        0.33         0.0         0.0         0.0         0.0         0.0         0.0         0.0         1.5         1.2         34.         9.9         0.0         0.0         0.0         0.0         0.0         0.0         0.0         0.0        0.19E+03     0.0         0.0         0.0         0.0         0.0         0.0         0.0         0.0         0.0         0.0         0.0         0.0         0.0         0.0        0.25E+03
    72  GLY      0.28         5.1         1.5        0.29         0.0         0.0         0.0         0.0         0.0         0.0         0.0         0.0        0.98         0.0         0.0         0.0         0.0         0.0         0.0         0.0         0.0         0.0         0.0         0.0        0.13E+03     0.0         0.0         0.0         0.0         0.0         0.0         0.0         0.0         0.0         0.0         0.0         0.0         0.0         0.0        0.14E+03
    73  THR      0.27         5.5         6.8         1.1        0.57E-01     0.0         0.0         0.0         0.0         0.0         0.0         0.0         1.3         70.         0.0         0.0         0.0         0.0         0.0         0.0         0.0         0.0         0.0         0.0        0.17E+03     0.0         0.0         0.0         0.0         0.0         0.0         0.0         0.0         0.0         0.0         0.0         0.0         0.0         0.0        0.26E+03
    74  SER      0.30         6.5         10.         1.8         0.0         0.0         0.0         0.0         0.0         0.0         0.0         0.0        0.82         42.         0.0         0.0         0.0         0.0         0.0         0.0         0.0         0.0         0.0         0.0         97.         0.0         0.0         0.0         0.0         0.0         0.0         0.0         0.0         0.0         0.0         0.0         0.0         0.0         0.0        0.16E+03
    75  PRO      0.92         29.         6.1         1.2        0.57E-01     0.0         0.0         0.0         0.0         0.0         0.0         0.0         1.7         6.4         3.6         1.0         0.0         0.0         0.0         0.0         0.0         0.0         0.0         0.0        0.11E+03     0.0         0.0         0.0         0.0         0.0         0.0         0.0         0.0         0.0         0.0         0.0         0.0         0.0         0.0        0.17E+03
    76  ALA      0.16         7.6         7.7         2.0         0.0         0.0         0.0         0.0         0.0         0.0         0.0         0.0         3.3         0.0         0.0         0.0         0.0         0.0         0.0         0.0         0.0         0.0         0.0         0.0        0.18E+03     0.0         0.0         0.0         0.0         0.0         0.0         0.0         0.0         0.0         0.0         0.0         0.0         0.0         0.0        0.21E+03
    77  PRO      0.68         26.         6.2         1.0         0.0         0.0         0.0         0.0         0.0         0.0         0.0         0.0         2.3         5.4         3.1         1.4         0.0         0.0         0.0         0.0         0.0         0.0         0.0         0.0         41.         0.0         0.0         0.0         0.0         0.0         0.0         0.0         0.0         0.0         0.0         0.0         0.0         0.0         0.0         86.    
    78  VAL      0.20         5.4         7.2         2.2         0.0         0.0         0.0         0.0         0.0         0.0         0.0         0.0        0.80        0.95E-01     0.0         0.0         0.0         0.0         0.0         0.0         0.0         0.0         0.0         0.0         14.         0.0         0.0         0.0         0.0         0.0         0.0         0.0         0.0         0.0         0.0         0.0         0.0         0.0         0.0         30.    
    79  PRO       1.0         28.         7.6         1.5         0.0         0.0         0.0         0.0         0.0         0.0         0.0         0.0        0.42         7.3         4.2        0.68         0.0         0.0         0.0         0.0         0.0         0.0         0.0         0.0         39.         0.0         0.0         0.0         0.0         0.0         0.0         0.0         0.0         0.0         0.0         0.0         0.0         0.0         0.0         90.    
    80  TYR      0.65         6.9         10.         2.8         0.0         0.0         0.0         0.0         0.0         0.0         0.0         0.0        0.68         49.        0.38         0.0         0.0         0.0         0.0         0.0         0.0         0.0         0.0         0.0        0.21E+03     0.0         0.0         0.0         0.0         0.0         0.0         0.0         0.0         0.0         0.0         0.0         0.0         0.0         0.0        0.28E+03
    81  GLY      0.23        0.94        0.99        0.24         0.0         0.0         0.0         0.0         0.0         0.0         0.0         0.0        0.54         0.0         0.0         0.0         0.0         0.0         0.0         0.0         0.0         0.0         0.0         0.0        0.15E+03     0.0         0.0         0.0         0.0         0.0         0.0         0.0         0.0         0.0         0.0         0.0         0.0         0.0         0.0        0.16E+03
    82  TYR      0.44         5.2         12.         2.8         0.0         0.0         0.0         0.0         0.0         0.0         0.0         0.0        0.32         49.        0.35         0.0         0.0         0.0         0.0         0.0         0.0         0.0         0.0         0.0        0.24E+03     0.0         0.0         0.0         0.0         0.0         0.0         0.0         0.0         0.0         0.0         0.0         0.0         0.0         0.0        0.31E+03
    83  PHE      0.53         5.5         9.8         1.9         0.0         0.0         0.0         0.0         0.0         0.0         0.0         0.0        0.43         45.        0.16E-01     0.0         0.0         0.0         0.0         0.0         0.0         0.0         0.0         0.0        0.22E+03     0.0         0.0         0.0         0.0         0.0         0.0         0.0         0.0         0.0         0.0         0.0         0.0         0.0         0.0        0.28E+03
    84  GLY      0.32        0.78         0.0        0.22         0.0         0.0         0.0         0.0         0.0         0.0         0.0         0.0        0.61         0.0         0.0         0.0         0.0         0.0         0.0         0.0         0.0         0.0         0.0         0.0        0.12E+03     0.0         0.0         0.0         0.0         0.0         0.0         0.0         0.0         0.0         0.0         0.0         0.0         0.0         0.0        0.12E+03
    85  GLY      0.30        0.61         0.0        0.30E-01     0.0         0.0         0.0         0.0         0.0         0.0         0.0         0.0        0.62         0.0         0.0         0.0         0.0         0.0         0.0         0.0         0.0         0.0         0.0         0.0         98.         0.0         0.0         0.0         0.0         0.0         0.0         0.0         0.0         0.0         0.0         0.0         0.0         0.0         0.0        0.10E+03
    86  GLY      0.35        0.56         1.1        0.52E-01     0.0         0.0         0.0         0.0         0.0         0.0         0.0         0.0        0.47         0.0         0.0         0.0         0.0         0.0         0.0         0.0         0.0         0.0         0.0         0.0        0.12E+03     0.0         0.0         0.0         0.0         0.0         0.0         0.0         0.0         0.0         0.0         0.0         0.0         0.0         0.0        0.13E+03
    87  TYR      0.82         5.7         12.         1.5         0.0         0.0         0.0         0.0         0.0         0.0         0.0         0.0        0.63         49.        0.26         0.0         0.0         0.0         0.0         0.0         0.0         0.0         0.0         0.0        0.24E+03     0.0         0.0         0.0         0.0         0.0         0.0         0.0         0.0         0.0         0.0         0.0         0.0         0.0         0.0        0.31E+03
    88  TYR      0.82         5.7         13.         1.7         0.0         0.0         0.0         0.0         0.0         0.0         0.0         0.0        0.86         49.        0.21         0.0         0.0         0.0         0.0         0.0         0.0         0.0         0.0         0.0        0.22E+03     0.0         0.0         0.0         0.0         0.0         0.0         0.0         0.0         0.0         0.0         0.0         0.0         0.0         0.0        0.29E+03
    89  SER      0.62         1.8         11.         1.1         0.0         0.0         0.0         0.0         0.0         0.0         0.0         0.0        0.94         38.         0.0         0.0         0.0         0.0         0.0         0.0         0.0         0.0         0.0         0.0        0.14E+03     0.0         0.0         0.0         0.0         0.0         0.0         0.0         0.0         0.0         0.0         0.0         0.0         0.0         0.0        0.19E+03
    90  CYS      0.47         1.6         10.         1.1         0.0         0.0         0.0         0.0         0.0         0.0         0.0         0.0        0.99         42.         0.0         0.0         0.0         0.0         0.0         0.0         0.0         0.0         0.0         0.0         53.         0.0         0.0         0.0         0.0         0.0         0.0         0.0         0.0         0.0         0.0         0.0         0.0         0.0         0.0        0.11E+03
    91  ARG      0.43         2.2         11.        0.98         0.0         0.0         0.0         0.0         0.0         0.0         0.0         0.0         1.2         39.        0.50E-01     35.         22.         0.0         0.0         0.0         0.0         0.0         0.0         0.0        0.18E+03     0.0         0.0         0.0         0.0         0.0         0.0         0.0         0.0         0.0         0.0         0.0         0.0         0.0         0.0        0.30E+03
    92  VAL      0.43         1.9         11.         1.3         0.0         0.0         0.0         0.0         0.0         0.0         0.0         0.0         1.4        0.18         0.0         0.0         0.0         0.0         0.0         0.0         0.0         0.0         0.0         0.0         53.         0.0         0.0         0.0         0.0         0.0         0.0         0.0         0.0         0.0         0.0         0.0         0.0         0.0         0.0         70.    
    93  SER      0.44         2.0         12.         1.1         0.0         0.0         0.0         0.0         0.0         0.0         0.0         0.0         1.4         42.         0.0         0.0         0.0         0.0         0.0         0.0         0.0         0.0         0.0         0.0        0.15E+03     0.0         0.0         0.0         0.0         0.0         0.0         0.0         0.0         0.0         0.0         0.0         0.0         0.0         0.0        0.21E+03
    94  ARG      0.64         1.9         12.         1.1         0.0         0.0         0.0         0.0         0.0         0.0         0.0         0.0         1.3         35.        0.38E-01    0.21E-01    0.19         0.0         0.0         0.0         0.0         0.0         0.0         0.0        0.23E+03     0.0         0.0         0.0         0.0         0.0         0.0         0.0         0.0         0.0         0.0         0.0         0.0         0.0         0.0        0.28E+03
    95  SER      0.44         2.0         11.         1.1         0.0         0.0         0.0         0.0         0.0         0.0         0.0         0.0         1.4         38.         0.0         0.0         0.0         0.0         0.0         0.0         0.0         0.0         0.0         0.0        0.17E+03     0.0         0.0         0.0         0.0         0.0         0.0         0.0         0.0         0.0         0.0         0.0         0.0         0.0         0.0        0.22E+03
    96  SER      0.35         1.4         11.        0.97         0.0         0.0         0.0         0.0         0.0         0.0         0.0         0.0         1.3         42.         0.0         0.0         0.0         0.0         0.0         0.0         0.0         0.0         0.0         0.0        0.16E+03     0.0         0.0         0.0         0.0         0.0         0.0         0.0         0.0         0.0         0.0         0.0         0.0         0.0         0.0        0.22E+03
    97  LEU      0.71         6.6         11.         4.3         0.0         0.0         0.0         0.0         0.0         0.0         0.0         0.0         1.2        0.56E-01    0.37E-01     0.0         0.0         0.0         0.0         0.0         0.0         0.0         0.0         0.0        0.18E+03     0.0         0.0         0.0         0.0         0.0         0.0         0.0         0.0         0.0         0.0         0.0         0.0         0.0         0.0        0.20E+03
    98  LYS      0.37         3.9         11.         1.3         0.0         0.0         0.0         0.0         0.0         0.0         0.0         0.0         1.4         35.        0.16         16.         24.         0.0         0.0         0.0         0.0         0.0         0.0         0.0        0.15E+03     0.0         0.0         0.0         0.0         0.0         0.0         0.0         0.0         0.0         0.0         0.0         0.0         0.0         0.0        0.24E+03
    99  PRO      0.43         24.         6.9        0.83         0.0         0.0         0.0         0.0         0.0         0.0         0.0         0.0         1.4         24.         35.         32.         0.0         0.0         0.0         0.0         0.0         0.0         0.0         0.0         28.         0.0         0.0         0.0         0.0         0.0         0.0         0.0         0.0         0.0         0.0         0.0         0.0         0.0         0.0        0.15E+03
   100  CYS      0.29         2.3         12.         1.0         0.0         0.0         0.0         0.0         0.0         0.0         0.0         0.0         1.4         42.         0.0         0.0         0.0         0.0         0.0         0.0         0.0         0.0         0.0         0.0         41.         0.0         0.0         0.0         0.0         0.0         0.0         0.0         0.0         0.0         0.0         0.0         0.0         0.0         0.0        0.10E+03
   101  ALA      0.27         1.7         12.         1.0         0.0         0.0         0.0         0.0         0.0         0.0         0.0         0.0         1.4         0.0         0.0         0.0         0.0         0.0         0.0         0.0         0.0         0.0         0.0         0.0        0.25E+03     0.0         0.0         0.0         0.0         0.0         0.0         0.0         0.0         0.0         0.0         0.0         0.0         0.0         0.0        0.26E+03
   102  GLN      0.28         1.7         12.         1.1        0.20E-01     0.0         0.0         0.0         0.0         0.0         0.0         0.0         1.4        0.44E-01     39.         10.         0.0         0.0         0.0         0.0         0.0         0.0         0.0         0.0        0.27E+03     0.0         0.0         0.0         0.0         0.0         0.0         0.0         0.0         0.0         0.0         0.0         0.0         0.0         0.0        0.33E+03
   103  ALA      0.23         1.7         12.         1.0         0.0         0.0         0.0         0.0         0.0         0.0         0.0         0.0         1.2         0.0         0.0         0.0         0.0         0.0         0.0         0.0         0.0         0.0         0.0         0.0        0.28E+03     0.0         0.0         0.0         0.0         0.0         0.0         0.0         0.0         0.0         0.0         0.0         0.0         0.0         0.0        0.30E+03
   104  ALA      0.23         1.6         12.         1.1         0.0         0.0         0.0         0.0         0.0         0.0         0.0         0.0         1.4         0.0         0.0         0.0         0.0         0.0         0.0         0.0         0.0         0.0         0.0         0.0        0.28E+03     0.0         0.0         0.0         0.0         0.0         0.0         0.0         0.0         0.0         0.0         0.0         0.0         0.0         0.0        0.29E+03
   105  THR      0.26         2.3         11.         1.4        0.16E-01     0.0         0.0         0.0         0.0         0.0         0.0         0.0         1.1         65.         0.0         0.0         0.0         0.0         0.0         0.0         0.0         0.0         0.0         0.0        0.23E+03     0.0         0.0         0.0         0.0         0.0         0.0         0.0         0.0         0.0         0.0         0.0         0.0         0.0         0.0        0.31E+03
   106  LEU       1.5         9.8         11.         4.7        0.72         0.0         0.0         0.0         0.0         0.0         0.0         0.0        0.96         42.        0.65E-01     0.0         0.0         0.0         0.0         0.0         0.0         0.0         0.0         0.0        0.20E+03     0.0         0.0         0.0         0.0         0.0         0.0         0.0         0.0         0.0         0.0         0.0         0.0         0.0         0.0        0.27E+03
   107  ALA      0.21         1.8         11.        0.99         0.0         0.0         0.0         0.0         0.0         0.0         0.0         0.0         1.2         0.0         0.0         0.0         0.0         0.0         0.0         0.0         0.0         0.0         0.0         0.0        0.27E+03     0.0         0.0         0.0         0.0         0.0         0.0         0.0         0.0         0.0         0.0         0.0         0.0         0.0         0.0        0.28E+03
   108  ALA      0.27         1.6         11.         1.1         0.0         0.0         0.0         0.0         0.0         0.0         0.0         0.0         1.3         0.0         0.0         0.0         0.0         0.0         0.0         0.0         0.0         0.0         0.0         0.0        0.27E+03     0.0         0.0         0.0         0.0         0.0         0.0         0.0         0.0         0.0         0.0         0.0         0.0         0.0         0.0        0.29E+03
   109  TYR      0.71         8.8         13.         3.2        0.54E-01     0.0         0.0         0.0         0.0         0.0         0.0         0.0        0.88         49.         1.9         0.0         0.0         0.0         0.0         0.0         0.0         0.0         0.0         0.0        0.19E+03     0.0         0.0         0.0         0.0         0.0         0.0         0.0         0.0         0.0         0.0         0.0         0.0         0.0         0.0        0.27E+03
   110  PRO      0.36         25.         7.1        0.87        0.54E-01     0.0         0.0         0.0         0.0         0.0         0.0         0.0        0.77         24.         35.         32.         0.0         0.0         0.0         0.0         0.0         0.0         0.0         0.0         67.         0.0         0.0         0.0         0.0         0.0         0.0         0.0         0.0         0.0         0.0         0.0         0.0         0.0         0.0        0.19E+03
   111  ALA      0.15         1.9         11.        0.95         0.0         0.0         0.0         0.0         0.0         0.0         0.0         0.0         1.3         0.0         0.0         0.0         0.0         0.0         0.0         0.0         0.0         0.0         0.0         0.0        0.24E+03     0.0         0.0         0.0         0.0         0.0         0.0         0.0         0.0         0.0         0.0         0.0         0.0         0.0         0.0        0.26E+03
   112  GLU      0.19         1.9         11.         1.1         0.0         0.0         0.0         0.0         0.0         0.0         0.0         0.0         1.3         39.        0.27         24.         0.0         0.0         0.0         0.0         0.0         0.0         0.0         0.0        0.23E+03     0.0         0.0         0.0         0.0         0.0         0.0         0.0         0.0         0.0         0.0         0.0         0.0         0.0         0.0        0.31E+03
   113  THR      0.43         5.8         11.         2.1        0.24         0.0         0.0         0.0         0.0         0.0         0.0         0.0        0.84         66.         0.0         0.0         0.0         0.0         0.0         0.0         0.0         0.0         0.0         0.0        0.16E+03     0.0         0.0         0.0         0.0         0.0         0.0         0.0         0.0         0.0         0.0         0.0         0.0         0.0         0.0        0.25E+03
   114  PRO      0.69         28.         8.6         3.1        0.13         0.0         0.0         0.0         0.0         0.0         0.0         0.0        0.54        0.88        0.77         6.0         0.0         0.0         0.0         0.0         0.0         0.0         0.0         0.0        0.13E+03     0.0         0.0         0.0         0.0         0.0         0.0         0.0         0.0         0.0         0.0         0.0         0.0         0.0         0.0        0.18E+03
   115  THR      0.26         2.9         17.         2.5        0.56E-01     0.0         0.0         0.0         0.0         0.0         0.0         0.0        0.64        0.43E-01     0.0         0.0         0.0         0.0         0.0         0.0         0.0         0.0         0.0         0.0        0.19E+03     0.0         0.0         0.0         0.0         0.0         0.0         0.0         0.0         0.0         0.0         0.0         0.0         0.0         0.0        0.21E+03
   116  ALA      0.17         1.3         10.         1.0         0.0         0.0         0.0         0.0         0.0         0.0         0.0         0.0         1.1         0.0         0.0         0.0         0.0         0.0         0.0         0.0         0.0         0.0         0.0         0.0        0.25E+03     0.0         0.0         0.0         0.0         0.0         0.0         0.0         0.0         0.0         0.0         0.0         0.0         0.0         0.0        0.26E+03
   117  GLY      0.17        0.37         1.4        0.21         0.0         0.0         0.0         0.0         0.0         0.0         0.0         0.0         1.2         0.0         0.0         0.0         0.0         0.0         0.0         0.0         0.0         0.0         0.0         0.0        0.14E+03     0.0         0.0         0.0         0.0         0.0         0.0         0.0         0.0         0.0         0.0         0.0         0.0         0.0         0.0        0.14E+03
   118  GLU      0.18         1.5         10.         1.1         0.0         0.0         0.0         0.0         0.0         0.0         0.0         0.0        0.88         39.        0.24         24.         0.0         0.0         0.0         0.0         0.0         0.0         0.0         0.0        0.21E+03     0.0         0.0         0.0         0.0         0.0         0.0         0.0         0.0         0.0         0.0         0.0         0.0         0.0         0.0        0.29E+03
   119  GLU      0.45         1.6         10.         1.3         0.0         0.0         0.0         0.0         0.0         0.0         0.0         0.0        0.76         44.        0.25         18.         0.0         0.0         0.0         0.0         0.0         0.0         0.0         0.0        0.18E+03     0.0         0.0         0.0         0.0         0.0         0.0         0.0         0.0         0.0         0.0         0.0         0.0         0.0         0.0        0.26E+03
   120  TYR       1.3         10.         13.         3.4        0.49E-01     0.0         0.0         0.0         0.0         0.0         0.0         0.0        0.61         49.         2.2         0.0         0.0         0.0         0.0         0.0         0.0         0.0         0.0         0.0        0.18E+03     0.0         0.0         0.0         0.0         0.0         0.0         0.0         0.0         0.0         0.0         0.0         0.0         0.0         0.0        0.26E+03
   121  PRO      0.85         27.         7.9         1.2        0.49E-01     0.0         0.0         0.0         0.0         0.0         0.0         0.0        0.72         6.9         3.9        0.82         0.0         0.0         0.0         0.0         0.0         0.0         0.0         0.0         52.         0.0         0.0         0.0         0.0         0.0         0.0         0.0         0.0         0.0         0.0         0.0         0.0         0.0         0.0        0.10E+03
   122  SER      0.37         2.1         10.        0.89         0.0         0.0         0.0         0.0         0.0         0.0         0.0         0.0        0.90         37.         0.0         0.0         0.0         0.0         0.0         0.0         0.0         0.0         0.0         0.0        0.14E+03     0.0         0.0         0.0         0.0         0.0         0.0         0.0         0.0         0.0         0.0         0.0         0.0         0.0         0.0        0.19E+03
   123  ARG      0.33         4.5         10.         1.4         0.0         0.0         0.0         0.0         0.0         0.0         0.0         0.0         1.1        0.43        0.38E-01     34.         25.         0.0         0.0         0.0         0.0         0.0         0.0         0.0        0.15E+03     0.0         0.0         0.0         0.0         0.0         0.0         0.0         0.0         0.0         0.0         0.0         0.0         0.0         0.0        0.23E+03
   124  PRO      0.87         26.         7.3         1.1         0.0         0.0         0.0         0.0         0.0         0.0         0.0         0.0         1.4         6.6         3.8        0.92         0.0         0.0         0.0         0.0         0.0         0.0         0.0         0.0         57.         0.0         0.0         0.0         0.0         0.0         0.0         0.0         0.0         0.0         0.0         0.0         0.0         0.0         0.0        0.11E+03
   125  THR      0.25         2.6         10.         1.4         0.0         0.0         0.0         0.0         0.0         0.0         0.0         0.0        0.97         65.         0.0         0.0         0.0         0.0         0.0         0.0         0.0         0.0         0.0         0.0        0.19E+03     0.0         0.0         0.0         0.0         0.0         0.0         0.0         0.0         0.0         0.0         0.0         0.0         0.0         0.0        0.27E+03
   126  GLU      0.29         1.7         11.         1.2         0.0         0.0         0.0         0.0         0.0         0.0         0.0         0.0        0.88         44.        0.28         24.         0.0         0.0         0.0         0.0         0.0         0.0         0.0         0.0        0.19E+03     0.0         0.0         0.0         0.0         0.0         0.0         0.0         0.0         0.0         0.0         0.0         0.0         0.0         0.0        0.28E+03
   127  PHE      0.47         5.8         12.         2.5         0.0         0.0         0.0         0.0         0.0         0.0         0.0         0.0        0.97         45.        0.13E-01     0.0         0.0         0.0         0.0         0.0         0.0         0.0         0.0         0.0        0.24E+03     0.0         0.0         0.0         0.0         0.0         0.0         0.0         0.0         0.0         0.0         0.0         0.0         0.0         0.0        0.30E+03
   128  ALA      0.34         2.0         11.         1.1         0.0         0.0         0.0         0.0         0.0         0.0         0.0         0.0         1.0         0.0         0.0         0.0         0.0         0.0         0.0         0.0         0.0         0.0         0.0         0.0        0.27E+03     0.0         0.0         0.0         0.0         0.0         0.0         0.0         0.0         0.0         0.0         0.0         0.0         0.0         0.0        0.28E+03
   129  PHE      0.61         6.3         12.         1.7         0.0         0.0         0.0         0.0         0.0         0.0         0.0         0.0        0.83         45.        0.26         0.0         0.0         0.0         0.0         0.0         0.0         0.0         0.0         0.0        0.24E+03     0.0         0.0         0.0         0.0         0.0         0.0         0.0         0.0         0.0         0.0         0.0         0.0         0.0         0.0        0.30E+03
   130  TYR      0.81         10.         13.         3.5        0.11         0.0         0.0         0.0         0.0         0.0         0.0         0.0        0.79         49.         2.5         0.0         0.0         0.0         0.0         0.0         0.0         0.0         0.0         0.0        0.18E+03     0.0         0.0         0.0         0.0         0.0         0.0         0.0         0.0         0.0         0.0         0.0         0.0         0.0         0.0        0.26E+03
   131  PRO       1.1         26.         6.3        0.60        0.11         0.0         0.0         0.0         0.0         0.0         0.0         0.0         1.2         6.1         3.5         1.1         0.0         0.0         0.0         0.0         0.0         0.0         0.0         0.0         48.         0.0         0.0         0.0         0.0         0.0         0.0         0.0         0.0         0.0         0.0         0.0         0.0         0.0         0.0         93.    
   132  GLY      0.50         1.3         1.1        0.12         0.0         0.0         0.0         0.0         0.0         0.0         0.0         0.0        0.75         0.0         0.0         0.0         0.0         0.0         0.0         0.0         0.0         0.0         0.0         0.0        0.11E+03     0.0         0.0         0.0         0.0         0.0         0.0         0.0         0.0         0.0         0.0         0.0         0.0         0.0         0.0        0.11E+03
   133  TYR       1.1         10.         13.         3.7        0.13         0.0         0.0         0.0         0.0         0.0         0.0         0.0        0.26         48.         2.9         0.0         0.0         0.0         0.0         0.0         0.0         0.0         0.0         0.0        0.17E+03     0.0         0.0         0.0         0.0         0.0         0.0         0.0         0.0         0.0         0.0         0.0         0.0         0.0         0.0        0.25E+03
   134  PRO       1.5         27.         6.4        0.82        0.13         0.0         0.0         0.0         0.0         0.0         0.0         0.0        0.52         6.4         3.6        0.96         0.0         0.0         0.0         0.0         0.0         0.0         0.0         0.0         48.         0.0         0.0         0.0         0.0         0.0         0.0         0.0         0.0         0.0         0.0         0.0         0.0         0.0         0.0         96.    
   135  GLY      0.67         1.5         1.2        0.14E-01     0.0         0.0         0.0         0.0         0.0         0.0         0.0         0.0        0.53         0.0         0.0         0.0         0.0         0.0         0.0         0.0         0.0         0.0         0.0         0.0        0.11E+03     0.0         0.0         0.0         0.0         0.0         0.0         0.0         0.0         0.0         0.0         0.0         0.0         0.0         0.0        0.12E+03
   136  THR      0.81         2.3         9.7         1.3         0.0         0.0         0.0         0.0         0.0         0.0         0.0         0.0        0.28         65.         0.0         0.0         0.0         0.0         0.0         0.0         0.0         0.0         0.0         0.0        0.21E+03     0.0         0.0         0.0         0.0         0.0         0.0         0.0         0.0         0.0         0.0         0.0         0.0         0.0         0.0        0.29E+03
   137  TYR       1.0         6.7         12.         2.4        0.32E-01     0.0         0.0         0.0         0.0         0.0         0.0         0.0        0.56         49.        0.75         0.0         0.0         0.0         0.0         0.0         0.0         0.0         0.0         0.0        0.25E+03     0.0         0.0         0.0         0.0         0.0         0.0         0.0         0.0         0.0         0.0         0.0         0.0         0.0         0.0        0.32E+03
   138  GLN      0.77         4.6         10.         1.4        0.32E-01     0.0         0.0         0.0         0.0         0.0         0.0         0.0        0.63         40.         38.         10.         0.0         0.0         0.0         0.0         0.0         0.0         0.0         0.0        0.18E+03     0.0         0.0         0.0         0.0         0.0         0.0         0.0         0.0         0.0         0.0         0.0         0.0         0.0         0.0        0.28E+03
   139  PRO      0.81         25.         6.9        0.69         0.0         0.0         0.0         0.0         0.0         0.0         0.0         0.0         1.2         24.         35.         32.         0.0         0.0         0.0         0.0         0.0         0.0         0.0         0.0         64.         0.0         0.0         0.0         0.0         0.0         0.0         0.0         0.0         0.0         0.0         0.0         0.0         0.0         0.0        0.19E+03
   140  MET      0.89         3.0         11.         1.1         0.0         0.0         0.0         0.0         0.0         0.0         0.0         0.0         1.0         47.         34.         30.         0.0         0.0         0.0         0.0         0.0         0.0         0.0         0.0        0.24E+03     0.0         0.0         0.0         0.0         0.0         0.0         0.0         0.0         0.0         0.0         0.0         0.0         0.0         0.0        0.37E+03
   141  ALA      0.83         2.8         11.         1.2         0.0         0.0         0.0         0.0         0.0         0.0         0.0         0.0        0.75         0.0         0.0         0.0         0.0         0.0         0.0         0.0         0.0         0.0         0.0         0.0        0.26E+03     0.0         0.0         0.0         0.0         0.0         0.0         0.0         0.0         0.0         0.0         0.0         0.0         0.0         0.0        0.28E+03
   142  SER      0.76         2.3         10.         1.2         0.0         0.0         0.0         0.0         0.0         0.0         0.0         0.0        0.82         37.         0.0         0.0         0.0         0.0         0.0         0.0         0.0         0.0         0.0         0.0        0.18E+03     0.0         0.0         0.0         0.0         0.0         0.0         0.0         0.0         0.0         0.0         0.0         0.0         0.0         0.0        0.24E+03
   143  TYR       1.3         6.5         13.         1.5         0.0         0.0         0.0         0.0         0.0         0.0         0.0         0.0        0.91         49.        0.61         0.0         0.0         0.0         0.0         0.0         0.0         0.0         0.0         0.0        0.24E+03     0.0         0.0         0.0         0.0         0.0         0.0         0.0         0.0         0.0         0.0         0.0         0.0         0.0         0.0        0.32E+03
   144  LEU       1.7         7.7         11.         5.2        0.51         0.0         0.0         0.0         0.0         0.0         0.0         0.0         1.1         45.         35.         0.0         0.0         0.0         0.0         0.0         0.0         0.0         0.0         0.0        0.19E+03     0.0         0.0         0.0         0.0         0.0         0.0         0.0         0.0         0.0         0.0         0.0         0.0         0.0         0.0        0.30E+03
   145  ASP       1.0         3.4         13.         1.3        0.88E-01     0.0         0.0         0.0         0.0         0.0         0.0         0.0         1.1         39.         1.4         0.0         0.0         0.0         0.0         0.0         0.0         0.0         0.0         0.0        0.14E+03     0.0         0.0         0.0         0.0         0.0         0.0         0.0         0.0         0.0         0.0         0.0         0.0         0.0         0.0        0.20E+03
   146  VAL      0.90         2.6         11.         1.5        0.14E-01     0.0         0.0         0.0         0.0         0.0         0.0         0.0         1.5         58.         0.0         0.0         0.0         0.0         0.0         0.0         0.0         0.0         0.0         0.0         42.         0.0         0.0         0.0         0.0         0.0         0.0         0.0         0.0         0.0         0.0         0.0         0.0         0.0         0.0        0.12E+03
   147  SER      0.91         2.3         12.         1.0         0.0         0.0         0.0         0.0         0.0         0.0         0.0         0.0         1.2         42.         0.0         0.0         0.0         0.0         0.0         0.0         0.0         0.0         0.0         0.0        0.12E+03     0.0         0.0         0.0         0.0         0.0         0.0         0.0         0.0         0.0         0.0         0.0         0.0         0.0         0.0        0.18E+03
   148  VAL      0.86         2.6         12.         1.4         0.0         0.0         0.0         0.0         0.0         0.0         0.0         0.0         1.4         58.         0.0         0.0         0.0         0.0         0.0         0.0         0.0         0.0         0.0         0.0         25.         0.0         0.0         0.0         0.0         0.0         0.0         0.0         0.0         0.0         0.0         0.0         0.0         0.0         0.0        0.10E+03
   149  VAL      0.95         2.5         12.         1.3         0.0         0.0         0.0         0.0         0.0         0.0         0.0         0.0         1.3        0.23         0.0         0.0         0.0         0.0         0.0         0.0         0.0         0.0         0.0         0.0         36.         0.0         0.0         0.0         0.0         0.0         0.0         0.0         0.0         0.0         0.0         0.0         0.0         0.0         0.0         54.    
   150  GLN      0.88         2.7         11.         1.3         0.0         0.0         0.0         0.0         0.0         0.0         0.0         0.0         1.2        0.17        0.29        0.40E-01     0.0         0.0         0.0         0.0         0.0         0.0         0.0         0.0        0.22E+03     0.0         0.0         0.0         0.0         0.0         0.0         0.0         0.0         0.0         0.0         0.0         0.0         0.0         0.0        0.24E+03
   151  THR      0.99         2.2         10.         1.4         0.0         0.0         0.0         0.0         0.0         0.0         0.0         0.0        0.81        0.17         0.0         0.0         0.0         0.0         0.0         0.0         0.0         0.0         0.0         0.0        0.23E+03     0.0         0.0         0.0         0.0         0.0         0.0         0.0         0.0         0.0         0.0         0.0         0.0         0.0         0.0        0.25E+03
   152  LEU       1.8         8.4         9.6         5.3        0.40         0.0         0.0         0.0         0.0         0.0         0.0         0.0         1.1         45.         35.         0.0         0.0         0.0         0.0         0.0         0.0         0.0         0.0         0.0        0.22E+03     0.0         0.0         0.0         0.0         0.0         0.0         0.0         0.0         0.0         0.0         0.0         0.0         0.0         0.0        0.33E+03
   153  GLY      0.83         1.7         1.7        0.25        0.84E-01     0.0         0.0         0.0         0.0         0.0         0.0         0.0         1.4         0.0         0.0         0.0         0.0         0.0         0.0         0.0         0.0         0.0         0.0         0.0        0.14E+03     0.0         0.0         0.0         0.0         0.0         0.0         0.0         0.0         0.0         0.0         0.0         0.0         0.0         0.0        0.15E+03
   154  ALA      0.83         6.1         12.         1.3         0.0         0.0         0.0         0.0         0.0         0.0         0.0         0.0         1.4         0.0         0.0         0.0         0.0         0.0         0.0         0.0         0.0         0.0         0.0         0.0        0.23E+03     0.0         0.0         0.0         0.0         0.0         0.0         0.0         0.0         0.0         0.0         0.0         0.0         0.0         0.0        0.25E+03
   155  PRO       1.4         26.         6.4        0.65         0.0         0.0         0.0         0.0         0.0         0.0         0.0         0.0         2.0         5.4         3.1         1.4         0.0         0.0         0.0         0.0         0.0         0.0         0.0         0.0         61.         0.0         0.0         0.0         0.0         0.0         0.0         0.0         0.0         0.0         0.0         0.0         0.0         0.0         0.0        0.11E+03
   156  GLY      0.83         1.9         1.0        0.74E-01     0.0         0.0         0.0         0.0         0.0         0.0         0.0         0.0        0.89         0.0         0.0         0.0         0.0         0.0         0.0         0.0         0.0         0.0         0.0         0.0        0.11E+03     0.0         0.0         0.0         0.0         0.0         0.0         0.0         0.0         0.0         0.0         0.0         0.0         0.0         0.0        0.11E+03
   157  GLU      0.91         6.9         12.         2.0         0.0         0.0         0.0         0.0         0.0         0.0         0.0         0.0        0.60         44.        0.22         23.         0.0         0.0         0.0         0.0         0.0         0.0         0.0         0.0        0.15E+03     0.0         0.0         0.0         0.0         0.0         0.0         0.0         0.0         0.0         0.0         0.0         0.0         0.0         0.0        0.24E+03
   158  PRO       1.5         29.         6.3        0.95         0.0         0.0         0.0         0.0         0.0         0.0         0.0         0.0         3.1         6.2         3.5         1.0         0.0         0.0         0.0         0.0         0.0         0.0         0.0         0.0        0.12E+03     0.0         0.0         0.0         0.0         0.0         0.0         0.0         0.0         0.0         0.0         0.0         0.0         0.0         0.0        0.17E+03
   159  ARG       1.0         6.6         7.4         1.8         0.0         0.0         0.0         0.0         0.0         0.0         0.0         0.0         3.2         40.        0.93E-01    0.14E-01     43.         0.0         0.0         0.0         0.0         0.0         0.0         0.0        0.18E+03     0.0         0.0         0.0         0.0         0.0         0.0         0.0         0.0         0.0         0.0         0.0         0.0         0.0         0.0        0.29E+03
   160  HIS       1.7         5.9         10.         1.1         0.0         0.0         0.0         0.0         0.0         0.0         0.0         0.0        0.85         41.         31.         0.0         0.0         0.0         0.0         0.0         0.0         0.0         0.0         0.0        0.22E+03     0.0         0.0         0.0         0.0         0.0         0.0         0.0         0.0         0.0         0.0         0.0         0.0         0.0         0.0        0.31E+03
   161  ASP       1.1         3.5         9.5         1.4        0.85E-01     0.0         0.0         0.0         0.0         0.0         0.0         0.0        0.76         37.         2.5         0.0         0.0         0.0         0.0         0.0         0.0         0.0         0.0         0.0        0.20E+03     0.0         0.0         0.0         0.0         0.0         0.0         0.0         0.0         0.0         0.0         0.0         0.0         0.0         0.0        0.26E+03
   162  SER      0.82         1.9         9.3         1.1        0.85E-01     0.0         0.0         0.0         0.0         0.0         0.0         0.0        0.66        0.20         0.0         0.0         0.0         0.0         0.0         0.0         0.0         0.0         0.0         0.0        0.16E+03     0.0         0.0         0.0         0.0         0.0         0.0         0.0         0.0         0.0         0.0         0.0         0.0         0.0         0.0        0.18E+03
   163  LEU      0.98         7.0         8.7         4.3         0.0         0.0         0.0         0.0         0.0         0.0         0.0         0.0        0.42        0.13         38.         0.0         0.0         0.0         0.0         0.0         0.0         0.0         0.0         0.0        0.21E+03     0.0         0.0         0.0         0.0         0.0         0.0         0.0         0.0         0.0         0.0         0.0         0.0         0.0         0.0        0.27E+03
   164  LEU       1.7         13.         11.         4.2        0.20         0.0         0.0         0.0         0.0         0.0         0.0         0.0         2.6         44.         36.         0.0         0.0         0.0         0.0         0.0         0.0         0.0         0.0         0.0        0.16E+03     0.0         0.0         0.0         0.0         0.0         0.0         0.0         0.0         0.0         0.0         0.0         0.0         0.0         0.0        0.28E+03
   165  PRO       1.3         32.         9.3         2.1        0.42E-01     0.0         0.0         0.0         0.0         0.0         0.0         0.0         2.9        0.57        0.76         5.6         0.0         0.0         0.0         0.0         0.0         0.0         0.0         0.0        0.11E+03     0.0         0.0         0.0         0.0         0.0         0.0         0.0         0.0         0.0         0.0         0.0         0.0         0.0         0.0        0.16E+03
   166  VAL      0.80         2.7         16.         2.2        0.25         0.0         0.0         0.0         0.0         0.0         0.0         0.0         1.0        0.66E-01     0.0         0.0         0.0         0.0         0.0         0.0         0.0         0.0         0.0         0.0         73.         0.0         0.0         0.0         0.0         0.0         0.0         0.0         0.0         0.0         0.0         0.0         0.0         0.0         0.0         96.    
   167  ASP       1.1         4.1         11.         1.4        0.90E-01     0.0         0.0         0.0         0.0         0.0         0.0         0.0         1.5         37.         2.1         0.0         0.0         0.0         0.0         0.0         0.0         0.0         0.0         0.0        0.14E+03     0.0         0.0         0.0         0.0         0.0         0.0         0.0         0.0         0.0         0.0         0.0         0.0         0.0         0.0        0.20E+03
   168  SER      0.79         3.2         10.         1.0        0.90E-01     0.0         0.0         0.0         0.0         0.0         0.0         0.0         1.7         38.         0.0         0.0         0.0         0.0         0.0         0.0         0.0         0.0         0.0         0.0        0.12E+03     0.0         0.0         0.0         0.0         0.0         0.0         0.0         0.0         0.0         0.0         0.0         0.0         0.0         0.0        0.18E+03
   169  TYR       1.2         8.4         13.         2.4        0.72E-01     0.0         0.0         0.0         0.0         0.0         0.0         0.0         1.2         47.        0.29         0.0         0.0         0.0         0.0         0.0         0.0         0.0         0.0         0.0        0.24E+03     0.0         0.0         0.0         0.0         0.0         0.0         0.0         0.0         0.0         0.0         0.0         0.0         0.0         0.0        0.32E+03
   170  GLN       1.1         2.2         12.         1.3         0.0         0.0         0.0         0.0         0.0         0.0         0.0         0.0        0.98         40.        0.32        0.50E-01     0.0         0.0         0.0         0.0         0.0         0.0         0.0         0.0        0.25E+03     0.0         0.0         0.0         0.0         0.0         0.0         0.0         0.0         0.0         0.0         0.0         0.0         0.0         0.0        0.30E+03
   171  SER      0.96         4.0         11.         1.2        0.72E-01     0.0         0.0         0.0         0.0         0.0         0.0         0.0        0.84         42.         0.0         0.0         0.0         0.0         0.0         0.0         0.0         0.0         0.0         0.0        0.18E+03     0.0         0.0         0.0         0.0         0.0         0.0         0.0         0.0         0.0         0.0         0.0         0.0         0.0         0.0        0.24E+03
   172  TRP       3.1         13.         12.         2.2         0.0         0.0         0.0         0.0         0.0         0.0         0.0         0.0        0.79         50.         42.         0.0         0.0         0.0         0.0         0.0         0.0         0.0         0.0         0.0        0.21E+03     0.0         0.0         0.0         0.0         0.0         0.0         0.0         0.0         0.0         0.0         0.0         0.0         0.0         0.0        0.34E+03
   173  ALA       1.1         4.6         11.         1.2         0.0         0.0         0.0         0.0         0.0         0.0         0.0         0.0        0.90         0.0         0.0         0.0         0.0         0.0         0.0         0.0         0.0         0.0         0.0         0.0        0.26E+03     0.0         0.0         0.0         0.0         0.0         0.0         0.0         0.0         0.0         0.0         0.0         0.0         0.0         0.0        0.28E+03
   174  LEU       1.9         10.         11.         5.0        0.33         0.0         0.0         0.0         0.0         0.0         0.0         0.0        0.82         45.         35.         0.0         0.0         0.0         0.0         0.0         0.0         0.0         0.0         0.0        0.25E+03     0.0         0.0         0.0         0.0         0.0         0.0         0.0         0.0         0.0         0.0         0.0         0.0         0.0         0.0        0.36E+03
   175  ALA      0.95         3.2         9.0         1.1        0.92E-01     0.0         0.0         0.0         0.0         0.0         0.0         0.0        0.76         0.0         0.0         0.0         0.0         0.0         0.0         0.0         0.0         0.0         0.0         0.0        0.24E+03     0.0         0.0         0.0         0.0         0.0         0.0         0.0         0.0         0.0         0.0         0.0         0.0         0.0         0.0        0.26E+03
   176  GLY      0.99         1.7         0.0        0.27         0.0         0.0         0.0         0.0         0.0         0.0         0.0         0.0         1.2         0.0         0.0         0.0         0.0         0.0         0.0         0.0         0.0         0.0         0.0         0.0        0.12E+03     0.0         0.0         0.0         0.0         0.0         0.0         0.0         0.0         0.0         0.0         0.0         0.0         0.0         0.0        0.12E+03
   177  GLY      0.99         1.7         1.5        0.23E-01     0.0         0.0         0.0         0.0         0.0         0.0         0.0         0.0        0.78         0.0         0.0         0.0         0.0         0.0         0.0         0.0         0.0         0.0         0.0         0.0        0.11E+03     0.0         0.0         0.0         0.0         0.0         0.0         0.0         0.0         0.0         0.0         0.0         0.0         0.0         0.0        0.12E+03
   178  TRP       3.6         13.         9.1         2.7        0.15         0.0         0.0         0.0         0.0         0.0         0.0         0.0         1.5         44.         21.         0.0         0.0         0.0         0.0         0.0         0.0         0.0         0.0         0.0        0.19E+03     0.0         0.0         0.0         0.0         0.0         0.0         0.0         0.0         0.0         0.0         0.0         0.0         0.0         0.0        0.29E+03
   179  ASN       1.5         5.2         9.2         1.2        0.28         0.0         0.0         0.0         0.0         0.0         0.0         0.0         1.8         32.         4.0         0.0         0.0         0.0         0.0         0.0         0.0         0.0         0.0         0.0        0.20E+03     0.0         0.0         0.0         0.0         0.0         0.0         0.0         0.0         0.0         0.0         0.0         0.0         0.0         0.0        0.25E+03
   180  SER       1.6         2.6         10.         1.1        0.13         0.0         0.0         0.0         0.0         0.0         0.0         0.0        0.74         38.         0.0         0.0         0.0         0.0         0.0         0.0         0.0         0.0         0.0         0.0        0.17E+03     0.0         0.0         0.0         0.0         0.0         0.0         0.0         0.0         0.0         0.0         0.0         0.0         0.0         0.0        0.22E+03
   181  GLN       1.6         3.8         11.         1.7         0.0         0.0         0.0         0.0         0.0         0.0         0.0         0.0        0.45         44.         38.         2.5         0.0         0.0         0.0         0.0         0.0         0.0         0.0         0.0        0.23E+03     0.0         0.0         0.0         0.0         0.0         0.0         0.0         0.0         0.0         0.0         0.0         0.0         0.0         0.0        0.34E+03
   182  MET       1.7         3.8         11.         1.6         0.0         0.0         0.0         0.0         0.0         0.0         0.0         0.0        0.36         45.         34.         32.         0.0         0.0         0.0         0.0         0.0         0.0         0.0         0.0        0.23E+03     0.0         0.0         0.0         0.0         0.0         0.0         0.0         0.0         0.0         0.0         0.0         0.0         0.0         0.0        0.36E+03
   183  CYS       2.1         3.8         9.5         1.2         0.0         0.0         0.0         0.0         0.0         0.0         0.0         0.0        0.19        0.34         0.0         0.0         0.0         0.0         0.0         0.0         0.0         0.0         0.0         0.0         40.         0.0         0.0         0.0         0.0         0.0         0.0         0.0         0.0         0.0         0.0         0.0         0.0         0.0         0.0         57.    
   184  CYS       2.3         4.6         11.         1.0        0.11         0.0         0.0         0.0         0.0         0.0         0.0         0.0        0.22         38.         0.0         0.0         0.0         0.0         0.0         0.0         0.0         0.0         0.0         0.0         36.         0.0         0.0         0.0         0.0         0.0         0.0         0.0         0.0         0.0         0.0         0.0         0.0         0.0         0.0         92.    
   185  GLN       2.0         4.4         8.4         1.1        0.11         0.0         0.0         0.0         0.0         0.0         0.0         0.0        0.55         1.0         39.        0.75         0.0         0.0         0.0         0.0         0.0         0.0         0.0         0.0        0.19E+03     0.0         0.0         0.0         0.0         0.0         0.0         0.0         0.0         0.0         0.0         0.0         0.0         0.0         0.0        0.25E+03
   186  GLY       2.0         3.1         1.7        0.20         0.0         0.0         0.0         0.0         0.0         0.0         0.0         0.0        0.54         0.0         0.0         0.0         0.0         0.0         0.0         0.0         0.0         0.0         0.0         0.0        0.14E+03     0.0         0.0         0.0         0.0         0.0         0.0         0.0         0.0         0.0         0.0         0.0         0.0         0.0         0.0        0.15E+03
   187  GLU       2.0         4.4         11.        0.72         0.0         0.0         0.0         0.0         0.0         0.0         0.0         0.0        0.43        0.67         32.         24.         0.0         0.0         0.0         0.0         0.0         0.0         0.0         0.0        0.22E+03     0.0         0.0         0.0         0.0         0.0         0.0         0.0         0.0         0.0         0.0         0.0         0.0         0.0         0.0        0.29E+03
   188  GLN       2.0         4.8         9.4         1.1         0.0         0.0         0.0         0.0         0.0         0.0         0.0         0.0        0.52        0.34        0.30        0.13         0.0         0.0         0.0         0.0         0.0         0.0         0.0         0.0        0.23E+03     0.0         0.0         0.0         0.0         0.0         0.0         0.0         0.0         0.0         0.0         0.0         0.0         0.0         0.0        0.25E+03
   189  ASN       2.0         5.8         10.         2.9         0.0         0.0         0.0         0.0         0.0         0.0         0.0         0.0        0.51         32.         5.4         0.0         0.0         0.0         0.0         0.0         0.0         0.0         0.0         0.0        0.19E+03     0.0         0.0         0.0         0.0         0.0         0.0         0.0         0.0         0.0         0.0         0.0         0.0         0.0         0.0        0.25E+03
   190  PRO       3.0         33.         8.0         2.2         0.0         0.0         0.0         0.0         0.0         0.0         0.0         0.0         1.2         5.8         3.3         1.2         0.0         0.0         0.0         0.0         0.0         0.0         0.0         0.0         37.         0.0         0.0         0.0         0.0         0.0         0.0         0.0         0.0         0.0         0.0         0.0         0.0         0.0         0.0         95.    
   191  PRO       3.3         28.         7.3        0.80         0.0         0.0         0.0         0.0         0.0         0.0         0.0         0.0        0.96         4.4         2.5         1.7         0.0         0.0         0.0         0.0         0.0         0.0         0.0         0.0         29.         0.0         0.0         0.0         0.0         0.0         0.0         0.0         0.0         0.0         0.0         0.0         0.0         0.0         0.0         79.    
   192  GLY       2.9         7.7         1.5        0.45         0.0         0.0         0.0         0.0         0.0         0.0         0.0         0.0        0.45         0.0         0.0         0.0         0.0         0.0         0.0         0.0         0.0         0.0         0.0         0.0         97.         0.0         0.0         0.0         0.0         0.0         0.0         0.0         0.0         0.0         0.0         0.0         0.0         0.0         0.0        0.11E+03
   193  PRO       3.6         31.         9.3        0.35         0.0         0.0         0.0         0.0         0.0         0.0         0.0         0.0         1.0         4.2         2.4         1.8         0.0         0.0         0.0         0.0         0.0         0.0         0.0         0.0         55.         0.0         0.0         0.0         0.0         0.0         0.0         0.0         0.0         0.0         0.0         0.0         0.0         0.0         0.0        0.11E+03
   194  PHE       3.4         11.         11.         1.7        0.17         0.0         0.0         0.0         0.0         0.0         0.0         0.0         1.3         51.         1.5         0.0         0.0         0.0         0.0         0.0         0.0         0.0         0.0         0.0        0.19E+03     0.0         0.0         0.0         0.0         0.0         0.0         0.0         0.0         0.0         0.0         0.0         0.0         0.0         0.0        0.27E+03
   195  TRP       5.8         15.         13.         1.9         0.0         0.0         0.0         0.0         0.0         0.0         0.0         0.0         1.2         1.2         1.1         0.0         0.0         0.0         0.0         0.0         0.0         0.0         0.0         0.0        0.22E+03     0.0         0.0         0.0         0.0         0.0         0.0         0.0         0.0         0.0         0.0         0.0         0.0         0.0         0.0        0.26E+03
   196  LYS       3.8         7.5         13.         1.9        0.33         0.0         0.0         0.0         0.0         0.0         0.0         0.0         2.0         39.         35.         16.        0.95         0.0         0.0         0.0         0.0         0.0         0.0         0.0        0.24E+03     0.0         0.0         0.0         0.0         0.0         0.0         0.0         0.0         0.0         0.0         0.0         0.0         0.0         0.0        0.36E+03
   197  ALA       2.4         5.1         14.         1.5         0.0         0.0         0.0         0.0         0.0         0.0         0.0         0.0         2.5         0.0         0.0         0.0         0.0         0.0         0.0         0.0         0.0         0.0         0.0         0.0        0.29E+03     0.0         0.0         0.0         0.0         0.0         0.0         0.0         0.0         0.0         0.0         0.0         0.0         0.0         0.0        0.32E+03
   198  ALA       2.3         4.6         14.         1.2        0.11         0.0         0.0         0.0         0.0         0.0         0.0         0.0         1.8         0.0         0.0         0.0         0.0         0.0         0.0         0.0         0.0         0.0         0.0         0.0        0.30E+03     0.0         0.0         0.0         0.0         0.0         0.0         0.0         0.0         0.0         0.0         0.0         0.0         0.0         0.0        0.32E+03
   199  PHE       3.2         11.         15.         2.6        0.11         0.0         0.0         0.0         0.0         0.0         0.0         0.0         1.8         3.4         52.         0.0         0.0         0.0         0.0         0.0         0.0         0.0         0.0         0.0        0.27E+03     0.0         0.0         0.0         0.0         0.0         0.0         0.0         0.0         0.0         0.0         0.0         0.0         0.0         0.0        0.35E+03
   200  ALA       2.9         5.0         14.         2.0         0.0         0.0         0.0         0.0         0.0         0.0         0.0         0.0         2.5         0.0         0.0         0.0         0.0         0.0         0.0         0.0         0.0         0.0         0.0         0.0        0.29E+03     0.0         0.0         0.0         0.0         0.0         0.0         0.0         0.0         0.0         0.0         0.0         0.0         0.0         0.0        0.32E+03
   201  ASP       3.8         12.         14.         3.9        0.51         0.0         0.0         0.0         0.0         0.0         0.0         0.0         1.5         49.         7.0         0.0         0.0         0.0         0.0         0.0         0.0         0.0         0.0         0.0        0.24E+03     0.0         0.0         0.0         0.0         0.0         0.0         0.0         0.0         0.0         0.0         0.0         0.0         0.0         0.0        0.33E+03
   202  SER       3.3         7.0         13.        0.64         0.0         0.0         0.0         0.0         0.0         0.0         0.0         0.0         1.3         1.9         0.0         0.0         0.0         0.0         0.0         0.0         0.0         0.0         0.0         0.0        0.17E+03     0.0         0.0         0.0         0.0         0.0         0.0         0.0         0.0         0.0         0.0         0.0         0.0         0.0         0.0        0.20E+03
   203  SER       3.5         5.5         11.         1.6         0.0         0.0         0.0         0.0         0.0         0.0         0.0         0.0         2.0        0.43         0.0         0.0         0.0         0.0         0.0         0.0         0.0         0.0         0.0         0.0        0.16E+03     0.0         0.0         0.0         0.0         0.0         0.0         0.0         0.0         0.0         0.0         0.0         0.0         0.0         0.0        0.19E+03
   204  GLY       3.4         5.6         2.3        0.40         0.0         0.0         0.0         0.0         0.0         0.0         0.0         0.0        0.85         0.0         0.0         0.0         0.0         0.0         0.0         0.0         0.0         0.0         0.0         0.0        0.12E+03     0.0         0.0         0.0         0.0         0.0         0.0         0.0         0.0         0.0         0.0         0.0         0.0         0.0         0.0        0.14E+03
   205  GLN       4.3         8.5         13.         1.6         0.0         0.0         0.0         0.0         0.0         0.0         0.0         0.0        0.68         40.         1.7         6.5         0.0         0.0         0.0         0.0         0.0         0.0         0.0         0.0        0.23E+03     0.0         0.0         0.0         0.0         0.0         0.0         0.0         0.0         0.0         0.0         0.0         0.0         0.0         0.0        0.30E+03
   206  HIS       5.0         13.         16.         1.2         0.0         0.0         0.0         0.0         0.0         0.0         0.0         0.0         1.6         43.         25.         0.0         0.0         0.0         0.0         0.0         0.0         0.0         0.0         0.0        0.17E+03     0.0         0.0         0.0         0.0         0.0         0.0         0.0         0.0         0.0         0.0         0.0         0.0         0.0         0.0        0.27E+03
   207  PRO       3.1         32.         7.4         1.4         0.0         0.0         0.0         0.0         0.0         0.0         0.0         0.0         2.4         23.         35.         32.         0.0         0.0         0.0         0.0         0.0         0.0         0.0         0.0         44.         0.0         0.0         0.0         0.0         0.0         0.0         0.0         0.0         0.0         0.0         0.0         0.0         0.0         0.0        0.18E+03
   208  PRO       3.0         34.         9.4        0.93        0.10         0.0         0.0         0.0         0.0         0.0         0.0         0.0         4.4         3.2         1.5         1.6         0.0         0.0         0.0         0.0         0.0         0.0         0.0         0.0         97.         0.0         0.0         0.0         0.0         0.0         0.0         0.0         0.0         0.0         0.0         0.0         0.0         0.0         0.0        0.16E+03
   209  ASP       3.8         21.         9.0         11.        0.10         0.0         0.0         0.0         0.0         0.0         0.0         0.0         7.6         50.         7.6         0.0         0.0         0.0         0.0         0.0         0.0         0.0         0.0         0.0        0.16E+03     0.0         0.0         0.0         0.0         0.0         0.0         0.0         0.0         0.0         0.0         0.0         0.0         0.0         0.0        0.27E+03
   210  ALA       3.7         15.         6.0         2.7         0.0         0.0         0.0         0.0         0.0         0.0         0.0         0.0         7.2         0.0         0.0         0.0         0.0         0.0         0.0         0.0         0.0         0.0         0.0         0.0        0.19E+03     0.0         0.0         0.0         0.0         0.0         0.0         0.0         0.0         0.0         0.0         0.0         0.0         0.0         0.0        0.23E+03
   211  CYS       4.2         19.         4.0         3.3         0.0         0.0         0.0         0.0         0.0         0.0         0.0         0.0         4.6         44.         0.0         0.0         0.0         0.0         0.0         0.0         0.0         0.0         0.0         0.0         68.         0.0         0.0         0.0         0.0         0.0         0.0         0.0         0.0         0.0         0.0         0.0         0.0         0.0         0.0        0.15E+03
   212  ALA       3.1         4.2         13.         2.2         0.0         0.0         0.0         0.0         0.0         0.0         0.0         0.0         3.3         0.0         0.0         0.0         0.0         0.0         0.0         0.0         0.0         0.0         0.0         0.0        0.18E+03     0.0         0.0         0.0         0.0         0.0         0.0         0.0         0.0         0.0         0.0         0.0         0.0         0.0         0.0        0.20E+03
   213  PHE       4.4         17.         13.         7.2         0.0         0.0         0.0         0.0         0.0         0.0         0.0         0.0         1.8         50.         51.         0.0         0.0         0.0         0.0         0.0         0.0         0.0         0.0         0.0        0.19E+03     0.0         0.0         0.0         0.0         0.0         0.0         0.0         0.0         0.0         0.0         0.0         0.0         0.0         0.0        0.33E+03
   214  ARG       6.1         21.         12.         5.4        0.66         0.0         0.0         0.0         0.0         0.0         0.0         0.0         3.1         8.6         2.6         37.         13.         0.0         0.0         0.0         0.0         0.0         0.0         0.0        0.21E+03     0.0         0.0         0.0         0.0         0.0         0.0         0.0         0.0         0.0         0.0         0.0         0.0         0.0         0.0        0.32E+03
   215  ARG       7.1         20.         15.         4.3        0.66         0.0         0.0         0.0         0.0         0.0         0.0         0.0         5.3         35.         11.         40.         18.         0.0         0.0         0.0         0.0         0.0         0.0         0.0        0.23E+03     0.0         0.0         0.0         0.0         0.0         0.0         0.0         0.0         0.0         0.0         0.0         0.0         0.0         0.0        0.39E+03
   216  GLY       3.4         11.         3.2        0.36        0.28         0.0         0.0         0.0         41.         46.         0.0         0.0         3.3         0.0         0.0         0.0         0.0         0.0         0.0         0.0         0.0         0.0         4.4         0.0        0.22E+03     0.0         0.0         0.0         0.0         0.0         0.0         0.0         0.0         0.0         0.0         0.0         0.0         0.0         0.0        0.33E+03
   217  ARG       2.1         9.7         18.         2.3        0.28         0.0         0.0         0.0         18.         27.         0.0         0.0        0.62         3.4         30.         42.         43.         0.0         0.0         0.0         0.0         0.0         4.0         0.0         83.         0.0         0.0         0.0         0.0         0.0         0.0         0.0         0.0         0.0         0.0         0.0         0.0         0.0         0.0        0.28E+03
   218  LYS       1.8         10.         14.         2.3         0.0         0.0         0.0         0.0         7.9         16.         0.0         0.0         2.0         4.4         39.         5.2         2.2         0.0         0.0         0.0         0.0         0.0         22.         0.0         26.         0.0         0.0         0.0         0.0         0.0         0.0         0.0         0.0         0.0         0.0         0.0         0.0         0.0         0.0        0.15E+03
   219  LYS       1.9         12.         4.9         3.1         0.0         0.0         0.0         0.0         4.4         7.5         0.0         0.0         7.7         30.         50.         26.        0.74         0.0         0.0         0.0         0.0         0.0         24.         0.0         23.         2.0         0.0         0.0         0.0         0.0         0.0         0.0         0.0         0.0         0.0         0.0         0.0         0.0         0.0        0.20E+03
   220  ARG       1.7         19.         12.         3.2         0.0         0.0         0.0         0.0         7.9         8.6         0.0         0.0         8.3         38.        0.35         29.        0.59         0.0         0.0         0.0         0.0         0.0         12.         0.0         26.         0.0         0.0         0.0         0.0         0.0         0.0         0.0         0.0         0.0         0.0         0.0         0.0         0.0         0.0        0.17E+03
   221  ILE       1.6         18.         17.         6.9        0.41         0.0         0.0         0.0         7.5         9.0         0.0         0.0         3.1         81.         39.         0.0         0.0         0.0         0.0         0.0         0.0         0.0         4.2         0.0         34.         0.0         0.0         0.0         0.0         0.0         0.0         0.0         0.0         0.0         0.0         0.0         0.0         0.0         0.0        0.22E+03
   222  PRO       1.5         29.         5.4         5.3         0.0         0.0         0.0         0.0         6.0         10.         0.0         0.0         2.0         1.7         36.         33.         0.0         0.0         0.0         0.0         0.0         0.0         5.3         0.0         15.         1.0         0.0         0.0         0.0         0.0         0.0         0.0         0.0         0.0         0.0         0.0         0.0         0.0         0.0        0.15E+03
   223  TYR       1.9         20.         6.9         9.3        0.30         0.0         0.0         0.0         7.9         7.2         0.0         0.0         4.6         74.         1.2         0.0         0.0         0.0         0.0         0.0         0.0         0.0         12.         0.0         23.         4.7         0.0         0.0         0.0         0.0         0.0         0.0         0.0         0.0         0.0         0.0         0.0         0.0         0.0        0.17E+03
   224  SER       1.2         8.3         11.         1.1        0.15         0.0         0.0         0.0         7.9         6.8         0.0         0.0         4.0         35.         0.0         0.0         0.0         0.0         0.0         0.0         0.0         0.0         15.         0.0         10.         5.8         0.0         0.0         0.0         0.0         0.0         0.0         0.0         0.0         0.0         0.0         0.0         0.0         0.0        0.11E+03
   225  LYS       1.7         20.         5.5         2.0         0.0         0.0         0.0         0.0         5.0         4.1         0.0         0.0         1.2         7.9         41.         30.         26.         0.0         0.0         0.0         0.0         0.0         8.5         0.0         7.3         0.0         0.0         0.0         0.0         0.0         0.0         0.0         0.0         0.0         0.0         0.0         0.0         0.0         0.0        0.16E+03
   226  GLY      0.45         5.0        0.53E-01     2.6         0.0         0.0         0.0         0.0         6.2         11.         0.0         0.0         1.9         0.0         0.0         0.0         0.0         0.0         0.0         0.0         0.0         0.0         9.4         0.0         11.         0.0         0.0         0.0         0.0         0.0         0.0         0.0         0.0         0.0         0.0         0.0         0.0         0.0         0.0         47.    
   227  GLN       2.0         10.         5.5         5.4        0.62         0.0         0.0         0.0         7.8         9.1         0.0         0.0         2.9         4.7         36.         6.0         0.0         0.0         0.0         0.0         0.0         0.0         18.         0.0         14.         10.         0.0         0.0         0.0         0.0         0.0         0.0         0.0         0.0         0.0         0.0         0.0         0.0         0.0        0.13E+03
   228  LEU       3.1         15.         6.2         3.9         0.0         0.0         0.0         0.0         8.1         9.9         0.0         0.0         1.7         42.         42.         0.0         0.0         0.0         0.0         0.0         0.0         0.0         11.         0.0         12.         15.         0.0         0.0         0.0         0.0         0.0         0.0         0.0         0.0         0.0         0.0         0.0         0.0         0.0        0.17E+03
   229  ARG       1.3         8.0         4.5         1.2         0.0         0.0         0.0         0.0         4.7         6.4         0.0         0.0         1.8        0.39E-01     1.7         34.         19.         0.0         0.0         0.0         0.0         0.0         3.3         0.0         8.3        0.53         0.0         0.0         0.0         0.0         0.0         0.0         0.0         0.0         0.0         0.0         0.0         0.0         0.0         95.    
   230  GLU       1.2         7.7         6.2         2.9         0.0         0.0         0.0         0.0         6.4         13.         0.0         0.0         3.2        0.14         1.5         3.6         0.0         0.0         0.0         0.0         0.0         0.0         4.1         0.0         8.2         3.2         0.0         0.0         0.0         0.0         0.0         0.0         0.0         0.0         0.0         0.0         0.0         0.0         0.0         62.    
   231  LEU       1.2         12.         4.5         5.4         0.0         0.0         0.0         0.0         9.8         11.         0.0         0.0         3.5         37.         39.         0.0         0.0         0.0         0.0         0.0         0.0         0.0         8.5         0.0         11.         19.         0.0         0.0         0.0         0.0         0.0         0.0         0.0         0.0         0.0         0.0         0.0         0.0         0.0        0.16E+03
   232  GLU       1.2         8.0         6.2         2.9         0.0         0.0         0.0         0.0         7.7         11.         0.0         0.0         2.8         29.         30.        0.79E-01     0.0         0.0         0.0         0.0         0.0         0.0         13.         0.0         6.9         9.7         0.0         0.0         0.0         0.0         0.0         0.0         0.0         0.0         0.0         0.0         0.0         0.0         0.0        0.13E+03
   233  ARG       1.8         14.         5.6         4.6        0.67         0.0         0.0         0.0         7.7         8.7         0.0         0.0         2.2         6.2         31.        0.96         3.0         0.0         0.0         0.0         0.0         0.0         16.         0.0         12.        0.77         0.0         0.0         0.0         0.0         0.0         0.0         0.0         0.0         0.0         0.0         0.0         0.0         0.0        0.12E+03
   234  GLU       1.6         8.2         6.4         4.6        0.93E-01     0.0         0.0         0.0         5.8         14.         0.0         0.0         1.5        0.62         3.3        0.16         0.0         0.0         0.0         0.0         0.0         0.0         6.1         0.0         9.8         9.0         0.0         0.0         0.0         0.0         0.0         0.0         0.0         0.0         0.0         0.0         0.0         0.0         0.0         71.    
   235  TYR       1.9         10.         7.0         5.2        0.47         0.0         0.0         0.0         6.7         11.         0.0         0.0         1.5         8.4        0.44E-02     0.0         0.0         0.0         0.0         0.0         0.0         0.0         2.4         0.0         11.         6.9         0.0         0.0         0.0         0.0         0.0         0.0         0.0         0.0         0.0         0.0         0.0         0.0         0.0         73.    
   236  ALA       1.1         7.8         5.2        0.95         0.0         0.0         0.0         0.0         4.5         8.9         0.0         0.0         3.4         0.0         0.0         0.0         0.0         0.0         0.0         0.0         0.0         0.0         1.8         0.0         5.8        0.24         0.0         0.0         0.0         0.0         0.0         0.0         0.0         0.0         0.0         0.0         0.0         0.0         0.0         40.    
   237  ALA       1.2         7.9         6.3        0.48         0.0         0.0         0.0         0.0         3.0         2.7         0.0         0.0         3.2         0.0         0.0         0.0         0.0         0.0         0.0         0.0         0.0         0.0         7.0         0.0         24.         0.0         0.0         0.0         0.0         0.0         0.0         0.0         0.0         0.0         0.0         0.0         0.0         0.0         0.0         56.    
   238  ASN       1.9         12.         5.9         9.6         1.1         0.0         0.0         0.0         6.6         16.         0.0         0.0         4.8         39.         11.         0.0         0.0         0.0         0.0         0.0         0.0         0.0         15.         0.0        0.13E+03     0.0         0.0         0.0         0.0         0.0         0.0         0.0         0.0         0.0         0.0         0.0         0.0         0.0         0.0        0.25E+03
   239  LYS       1.4         9.2         7.0         3.0         0.0         0.0         0.0         0.0         13.         12.         0.0         0.0         7.7         29.         38.        0.32E-01     1.5         0.0         0.0         0.0         0.0         0.0         11.         0.0         51.         0.0         0.0         0.0         0.0         0.0         0.0         0.0         0.0         0.0         0.0         0.0         0.0         0.0         0.0        0.18E+03
   240  PHE       1.5         11.         12.         2.9        0.86E-01     0.0         0.0         0.0         4.1         7.8         0.0         0.0         5.2         12.         50.         0.0         0.0         0.0         0.0         0.0         0.0         0.0         14.         0.0         14.         7.7         0.0         0.0         0.0         0.0         0.0         0.0         0.0         0.0         0.0         0.0         0.0         0.0         0.0        0.14E+03
   241  ILE       1.4         13.         9.0         4.2        0.37         0.0         0.0         0.0         3.7         8.9         0.0         0.0         3.3         13.         43.         0.0         0.0         0.0         0.0         0.0         0.0         0.0         14.         0.0         13.         12.         0.0         0.0         0.0         0.0         0.0         0.0         0.0         0.0         0.0         0.0         0.0         0.0         0.0        0.14E+03
   242  THR       2.0         9.4         4.3         1.4        0.85         0.0         0.0         0.0         3.2         7.4         0.0         0.0         2.0         51.         0.0         0.0         0.0         0.0         0.0         0.0         0.0         0.0         16.         0.0         10.         4.2         0.0         0.0         0.0         0.0         0.0         0.0         0.0         0.0         0.0         0.0         0.0         0.0         0.0        0.11E+03
   243  LYS      0.30         3.1         4.8        0.25        0.54         0.0         0.0         0.0         3.5         4.4         0.0         0.0        0.41        0.94         38.         23.         24.         0.0         0.0         0.0         0.0         0.0         6.8         0.0         5.6         2.1         0.0         0.0         0.0         0.0         0.0         0.0         0.0         0.0         0.0         0.0         0.0         0.0         0.0        0.12E+03
   244  ASP      0.87         6.2         5.2        0.34        0.20         0.0         0.0         0.0         2.6         6.1         0.0         0.0         1.8         30.         2.5         0.0         0.0         0.0         0.0         0.0         0.0         0.0         12.         0.0         4.4         4.9         0.0         0.0         0.0         0.0         0.0         0.0         0.0         0.0         0.0         0.0         0.0         0.0         0.0         77.    
   245  LYS       1.4         8.7         4.6        0.51         0.0         0.0         0.0         0.0         4.4         5.2         0.0         0.0         2.5        0.32         50.        0.11         24.         0.0         0.0         0.0         0.0         0.0         6.2         0.0         6.4         7.5         0.0         0.0         0.0         0.0         0.0         0.0         0.0         0.0         0.0         0.0         0.0         0.0         0.0        0.12E+03
   246  ARG       1.3         12.         6.1         2.9         1.1         0.0         0.0         0.0         5.2         12.         0.0         0.0         1.1         3.8         3.3         3.1         22.         0.0         0.0         0.0         0.0         0.0         6.1         0.0         7.6         14.         0.0         0.0         0.0         0.0         0.0         0.0         0.0         0.0         0.0         0.0         0.0         0.0         0.0        0.10E+03
   247  ARG       1.2         8.6         5.2         1.1        0.42         0.0         0.0         0.0         3.5         7.4         0.0         0.0        0.88        0.93        0.31E-01    0.22         30.         0.0         0.0         0.0         0.0         0.0         6.5         0.0         4.4         5.1         0.0         0.0         0.0         0.0         0.0         0.0         0.0         0.0         0.0         0.0         0.0         0.0         0.0         75.    
   248  LYS       1.3         6.7         5.5        0.80        0.27         0.0         0.0         0.0         3.4         6.4         0.0         0.0         1.5         5.2         35.         1.5        0.19         0.0         0.0         0.0         0.0         0.0         1.7         0.0         6.4         4.3         0.0         0.0         0.0         0.0         0.0         0.0         0.0         0.0         0.0         0.0         0.0         0.0         0.0         80.    
   249  ILE       1.7         8.0         2.6         6.0         1.2         0.0         0.0         0.0         5.6         13.         0.0         0.0         2.6         2.9        0.72         0.0         0.0         0.0         0.0         0.0         0.0         0.0         3.2         0.0         15.         8.4         0.0         0.0         0.0         0.0         0.0         0.0         0.0         0.0         0.0         0.0         0.0         0.0         0.0         71.    
   250  SER       1.1         6.0         6.4         3.2        0.75         0.0         0.0         0.0         6.2         11.         0.0         0.0         2.7        0.45         0.0         0.0         0.0         0.0         0.0         0.0         0.0         0.0         2.9         0.0         9.9         4.9         0.0         0.0         0.0         0.0         0.0         0.0         0.0         0.0         0.0         0.0         0.0         0.0         0.0         56.    
   251  ALA       1.1         5.2         4.4         1.7        0.24         0.0         0.0         0.0         3.2         9.7         0.0         0.0         1.6         0.0         0.0         0.0         0.0         0.0         0.0         0.0         0.0         0.0         3.2         0.0         13.         0.0         0.0         0.0         0.0         0.0         0.0         0.0         0.0         0.0         0.0         0.0         0.0         0.0         0.0         43.    
   252  ALA       1.8         9.9         4.9         1.5         0.0         0.0         0.0         0.0         5.6         8.7         0.0         0.0         1.5         0.0         0.0         0.0         0.0         0.0         0.0         0.0         0.0         0.0         2.8         0.0         14.         1.1         0.0         0.0         0.0         0.0         0.0         0.0         0.0         0.0         0.0         0.0         0.0         0.0         0.0         52.    
   253  THR       1.0         12.         9.8         2.6        0.94         0.0         0.0         0.0         7.8         11.         0.0         0.0         2.0         1.7         0.0         0.0         0.0         0.0         0.0         0.0         0.0         0.0         6.1         0.0         20.         11.         0.0         0.0         0.0         0.0         0.0         0.0         0.0         0.0         0.0         0.0         0.0         0.0         0.0         86.    
   254  SER       1.6         7.0         20.         1.7        0.57         0.0         0.0         0.0         3.8         6.3         0.0         0.0         1.6         37.         0.0         0.0         0.0         0.0         0.0         0.0         0.0         0.0         3.2         0.0         21.         0.0         0.0         0.0         0.0         0.0         0.0         0.0         0.0         0.0         0.0         0.0         0.0         0.0         0.0        0.10E+03
   255  LEU       2.8         12.         4.4         6.1         0.0         0.0         0.0         0.0         7.6         7.8         0.0         0.0        0.59         3.1        0.33E-02     0.0         0.0         0.0         0.0         0.0         0.0         0.0         7.4         0.0         44.         7.1         0.0         0.0         0.0         0.0         0.0         0.0         0.0         0.0         0.0         0.0         0.0         0.0         0.0        0.10E+03
   256  SER       2.1         7.6         17.         1.3        0.19         0.0         0.0         0.0         3.3         5.7         0.0         0.0         1.5         1.3         0.0         0.0         0.0         0.0         0.0         0.0         0.0         0.0         7.3         0.0         60.        0.56         0.0         0.0         0.0         0.0         0.0         0.0         0.0         0.0         0.0         0.0         0.0         0.0         0.0        0.11E+03
   257  GLU       1.1         8.1         13.         3.7        0.61E-01     0.0         0.0         0.0         7.3         12.         0.0         0.0         2.0         1.2        0.68        0.15         0.0         0.0         0.0         0.0         0.0         0.0         6.7         0.0         40.         9.3         0.0         0.0         0.0         0.0         0.0         0.0         0.0         0.0         0.0         0.0         0.0         0.0         0.0        0.11E+03
   258  ARG       1.4         9.6         5.6         1.9        0.37         0.0         0.0         0.0         3.8         5.0         0.0         0.0        0.93         1.2         1.0        0.66         26.         0.0         0.0         0.0         0.0         0.0         4.4         0.0         12.        0.34         0.0         0.0         0.0         0.0         0.0         0.0         0.0         0.0         0.0         0.0         0.0         0.0         0.0         74.    
   259  GLN       1.4         9.5         5.7         2.0        0.67         0.0         0.0         0.0         3.7         5.0         0.0         0.0        0.93        0.50         2.0         1.1         0.0         0.0         0.0         0.0         0.0         0.0         5.4         0.0         4.0         2.5         0.0         0.0         0.0         0.0         0.0         0.0         0.0         0.0         0.0         0.0         0.0         0.0         0.0         44.    
   260  ILE       1.6         8.3         5.2         6.4         1.0         0.0         0.0         0.0         5.5         9.7         0.0         0.0         2.3         56.         31.         0.0         0.0         0.0         0.0         0.0         0.0         0.0         5.1         0.0         4.7         1.8         0.0         0.0         0.0         0.0         0.0         0.0         0.0         0.0         0.0         0.0         0.0         0.0         0.0        0.14E+03
   261  THR      0.98         5.8         5.0         3.5        0.90         0.0         0.0         0.0         4.2         5.7         0.0         0.0         2.7         67.         0.0         0.0         0.0         0.0         0.0         0.0         0.0         0.0         8.3         0.0         5.5         6.9         0.0         0.0         0.0         0.0         0.0         0.0         0.0         0.0         0.0         0.0         0.0         0.0         0.0        0.12E+03
   262  ILE       1.0         6.5         5.2         1.2         0.0         0.0         0.0         0.0         3.6         4.6         0.0         0.0         3.3        0.18         51.         0.0         0.0         0.0         0.0         0.0         0.0         0.0         5.8         0.0         6.3         2.3         0.0         0.0         0.0         0.0         0.0         0.0         0.0         0.0         0.0         0.0         0.0         0.0         0.0         91.    
   263  TRP       3.3         19.         4.5         3.6         1.2         0.0         0.0         0.0         5.9         6.9         0.0         0.0         2.2         6.1        0.77         0.0         0.0         0.0         0.0         0.0         0.0         0.0         4.4         0.0         3.7         31.         0.0         0.0         0.0         0.0         0.0         0.0         0.0         0.0         0.0         0.0         0.0         0.0         0.0         92.    
   264  PHE       1.2         9.3         5.9         3.3         0.0         0.0         0.0         0.0         5.4         7.4         0.0         0.0        0.81         4.4         4.8         0.0         0.0         0.0         0.0         0.0         0.0         0.0         2.6         0.0         2.4         20.         0.0         0.0         0.0         0.0         0.0         0.0         0.0         0.0         0.0         0.0         0.0         0.0         0.0         67.    
   265  GLN      0.66         4.7         4.8         1.6         0.0         0.0         0.0         0.0         2.7         3.8         0.0         0.0        0.95         1.5        0.72        0.15         0.0         0.0         0.0         0.0         0.0         0.0         1.9         0.0         2.4        0.87         0.0         0.0         0.0         0.0         0.0         0.0         0.0         0.0         0.0         0.0         0.0         0.0         0.0         27.    
   266  ASN       2.3         6.6         6.1         1.6        0.50         0.0         0.0         0.0         4.2         4.5         0.0         0.0         1.2         24.         15.         0.0         0.0         0.0         0.0         0.0         0.0         0.0         6.9         0.0         2.7         10.         0.0         0.0         0.0         0.0         0.0         0.0         0.0         0.0         0.0         0.0         0.0         0.0         0.0         85.    
   267  ARG       1.8         5.5         5.7         1.1        0.51         0.0         0.0         0.0         5.7         8.5         0.0         0.0         1.5        0.87         30.         29.         29.         0.0         0.0         0.0         0.0         0.0         9.0         0.0         4.1         17.         0.0         0.0         0.0         0.0         0.0         0.0         0.0         0.0         0.0         0.0         0.0         0.0         0.0        0.15E+03
   268  ARG       1.1         7.1         5.6         2.3         0.0         0.0         0.0         0.0         7.8         8.3         0.0         0.0         1.0         4.7         31.        0.51         24.         0.0         0.0         0.0         0.0         0.0         8.1         0.0         5.7         14.         0.0         0.0         0.0         0.0         0.0         0.0         0.0         0.0         0.0         0.0         0.0         0.0         0.0        0.12E+03
   269  VAL      0.96         8.8         4.8         2.0         0.0         0.0         0.0         0.0         4.1         7.4         0.0         0.0         2.4         2.1         0.0         0.0         0.0         0.0         0.0         0.0         0.0         0.0         15.         0.0         5.9         6.3         0.0         0.0         0.0         0.0         0.0         0.0         0.0         0.0         0.0         0.0         0.0         0.0         0.0         60.    
   270  LYS       1.7         15.         5.6         1.3        0.50         0.0         0.0         0.0         13.         6.2         0.0         0.0         4.3         27.         1.2         2.1         20.         0.0         0.0         0.0         0.0         0.0         13.         0.0         9.1         8.9         0.0         0.0         0.0         0.0         0.0         0.0         0.0         0.0         0.0         0.0         0.0         0.0         0.0        0.13E+03
   271  GLU       2.5         15.         3.9         5.2        0.33         0.0         0.0         0.0         8.0         11.         0.0         0.0         6.5         44.         6.3        0.18         0.0         0.0         0.0         0.0         0.0         0.0         18.         0.0         7.1         15.         0.0         0.0         0.0         0.0         0.0         0.0         0.0         0.0         0.0         0.0         0.0         0.0         0.0        0.14E+03
   272  LYS       2.3         8.2         5.3         2.1         0.0         0.0         0.0         0.0         8.7         10.         0.0         0.0         7.1         33.        0.87E-02     28.         20.         0.0         0.0         0.0         0.0         0.0         24.         0.0         11.         2.4         0.0         0.0         0.0         0.0         0.0         0.0         0.0         0.0         0.0         0.0         0.0         0.0         0.0        0.16E+03
   273  LYS       1.6         9.9         5.7         2.1         0.0         0.0         0.0         0.0         7.0         10.         0.0         0.0         8.2         29.         1.0        0.31        0.12         0.0         0.0         0.0         0.0         0.0         14.         0.0         8.6         2.0         0.0         0.0         0.0         0.0         0.0         0.0         0.0         0.0         0.0         0.0         0.0         0.0         0.0        0.10E+03
   274  VAL      0.96         17.         10.         2.4        0.66E-01     0.0         0.0         0.0         7.8         12.         0.0         0.0         8.7         49.         0.0         0.0         0.0         0.0         0.0         0.0         0.0         0.0         14.         0.0         22.         0.0         0.0         0.0         0.0         0.0         0.0         0.0         0.0         0.0         0.0         0.0         0.0         0.0         0.0        0.15E+03
   275  LEU       1.9         21.         15.         5.3        0.84         0.0         0.0         0.0         7.6         14.         0.0         0.0         4.6         46.         3.5         0.0         0.0         0.0         0.0         0.0         0.0         0.0         3.3         0.0         17.         0.0         0.0         0.0         0.0         0.0         0.0         0.0         0.0         0.0         0.0         0.0         0.0         0.0         0.0        0.14E+03
   276  ALA      0.64         7.6         4.6         1.2         0.0         0.0         0.0         0.0         9.3         13.         0.0         0.0         5.1         0.0         0.0         0.0         0.0         0.0         0.0         0.0         0.0         0.0         3.8         0.0         13.         0.0         0.0         0.0         0.0         0.0         0.0         0.0         0.0         0.0         0.0         0.0         0.0         0.0         0.0         59.    
   277  LYS      0.74         11.         3.9         2.2         0.0         0.0         0.0         0.0         10.         13.         0.0         0.0         7.7         30.         51.         1.9         24.         0.0         0.0         0.0         0.0         0.0         1.4         0.0         13.        0.54         0.0         0.0         0.0         0.0         0.0         0.0         0.0         0.0         0.0         0.0         0.0         0.0         0.0        0.17E+03
   278  VAL       1.1         9.5         4.0         3.7        0.15         0.0         0.0         0.0         7.3         15.         0.0         0.0         5.6         55.         0.0         0.0         0.0         0.0         0.0         0.0         0.0         0.0         1.5         0.0         9.1         0.0         0.0         0.0         0.0         0.0         0.0         0.0         0.0         0.0         0.0         0.0         0.0         0.0         0.0        0.11E+03
   279  LYS      0.79         3.0         8.0        0.60        0.79         0.0         0.0         0.0         9.4         15.         0.0         0.0         4.3         32.         37.        0.24E-01     22.         0.0         0.0         0.0         0.0         0.0         1.0         0.0         27.         1.7         0.0         0.0         0.0         0.0         0.0         0.0         0.0         0.0         0.0         0.0         0.0         0.0         0.0        0.16E+03
   280  ASN      0.22         7.1         19.         1.1        0.14         0.0         0.0         0.0         0.0         0.0         0.0         0.0         2.7         33.         3.0         0.0         0.0         0.0         0.0         0.0         0.0         0.0         0.0         0.0        0.14E+03     0.0         0.0         0.0         0.0         0.0         0.0         0.0         0.0         0.0         0.0         0.0         0.0         0.0         0.0        0.21E+03
   281  SER       1.4         7.8         8.3        0.95         1.2         0.0         0.0         0.0         0.0         0.0         0.0         0.0         1.1         38.         0.0         0.0         0.0         0.0         0.0         0.0         0.0         0.0         0.0         0.0         44.         0.0         0.0         0.0         0.0         0.0         0.0         0.0         0.0         0.0         0.0         0.0         0.0         0.0         0.0        0.10E+03
   282  ALA      0.93         5.8         11.         1.4        0.66         0.0         0.0         0.0         8.0         13.         0.0         0.0         1.3         0.0         0.0         0.0         0.0         0.0         0.0         0.0         0.0         0.0         2.4         0.0         71.        0.54         0.0         0.0         0.0         0.0         0.0         0.0         0.0         0.0         0.0         0.0         0.0         0.0         0.0        0.12E+03
   283  THR       2.8         16.         9.9         7.6         1.5         0.0         0.0         0.0         6.5         11.         0.0         0.0         3.7         70.         0.0         0.0         0.0         0.0         0.0         0.0         0.0         0.0         2.4         0.0        0.11E+03     1.7         0.0         0.0         0.0         0.0         0.0         0.0         0.0         0.0         0.0         0.0         0.0         0.0         0.0        0.24E+03
   284  PRO       1.7         37.         6.8         4.2         1.5         0.0         0.0         0.0         5.9         11.         0.0         0.0         3.2         22.         18.         3.4         0.0         0.0         0.0         0.0         0.0         0.0         2.8         0.0         16.         0.0         0.0         0.0         0.0         0.0         0.0         0.0         0.0         0.0         0.0         0.0         0.0         0.0         0.0        0.13E+03
