# Supplementary material for: Computational Modeling of complete HOXB13 protein for predicting the functional effect of SNPs and the associated role in hereditary prostate cancer
Source: Sci Rep. 2017 Mar 8;7:43830. doi: 10.1038/srep43830 (PMC5363706; doi:10.1038/srep43830)
Supplement: Supplementary Dataset [file srep43830-s1.zip › SR Supplementary Data Files Complete/HOXB13 Modeller/HOXB13 Modeller/hoxb13.V99990025]

# Heavy relative violation of each residue is written to: hoxb13.V99990025
# The profile is NOT normalized by the number of restraints.
# The profiles are smoothed over a window of residues:    1
# The sum of all numbers in the file:   53668.6211
#COLUMNS S S  N N N N N N N N N N N N N N N N N N N N N N N N N N N N N N N N N N N N N N N N 
# RESID  RES            1           2           3           4           5           6           7           8           9          10          11          12          13          14          15          16          17          18          19          20          21          22          23          24          25          26          27          28          29          30          31          32          33          34          35          36          37          38          39     TOTAL

     1  MET       1.1         3.4         2.6        0.91         0.0         0.0         0.0         0.0         27.         26.         0.0         0.0        0.86E-01     49.         34.         39.         0.0         0.0         0.0         0.0         0.0         0.0         0.0         0.0         29.         0.0         0.0         0.0         0.0         0.0         0.0         0.0         0.0         0.0         0.0         0.0         0.0         0.0         0.0        0.21E+03
     2  GLU       2.4         8.0         11.         1.8         0.0         0.0         0.0         0.0         0.0         0.0         0.0         0.0        0.46        0.56         34.         24.         0.0         0.0         0.0         0.0         0.0         0.0         0.0         0.0        0.17E+03     0.0         0.0         0.0         0.0         0.0         0.0         0.0         0.0         0.0         0.0         0.0         0.0         0.0         0.0        0.26E+03
     3  PRO       2.5         29.         6.7        0.69         0.0         0.0         0.0         0.0         0.0         0.0         0.0         0.0        0.61         5.3         3.0         1.4         0.0         0.0         0.0         0.0         0.0         0.0         0.0         0.0         46.         0.0         0.0         0.0         0.0         0.0         0.0         0.0         0.0         0.0         0.0         0.0         0.0         0.0         0.0         95.    
     4  GLY       1.8         4.2         1.4        0.80E-01     0.0         0.0         0.0         0.0         0.0         0.0         0.0         0.0        0.51         0.0         0.0         0.0         0.0         0.0         0.0         0.0         0.0         0.0         0.0         0.0         74.         0.0         0.0         0.0         0.0         0.0         0.0         0.0         0.0         0.0         0.0         0.0         0.0         0.0         0.0         82.    
     5  ASN       1.7         3.9         8.2        0.97         0.0         0.0         0.0         0.0         0.0         0.0         0.0         0.0        0.41         44.         15.         0.0         0.0         0.0         0.0         0.0         0.0         0.0         0.0         0.0        0.19E+03     0.0         0.0         0.0         0.0         0.0         0.0         0.0         0.0         0.0         0.0         0.0         0.0         0.0         0.0        0.26E+03
     6  TYR       1.7         8.6         13.         1.3         0.0         0.0         0.0         0.0         0.0         0.0         0.0         0.0        0.90         53.        0.31         0.0         0.0         0.0         0.0         0.0         0.0         0.0         0.0         0.0        0.25E+03     0.0         0.0         0.0         0.0         0.0         0.0         0.0         0.0         0.0         0.0         0.0         0.0         0.0         0.0        0.33E+03
     7  ALA       1.1         2.6         11.         1.1         0.0         0.0         0.0         0.0         0.0         0.0         0.0         0.0         1.1         0.0         0.0         0.0         0.0         0.0         0.0         0.0         0.0         0.0         0.0         0.0        0.27E+03     0.0         0.0         0.0         0.0         0.0         0.0         0.0         0.0         0.0         0.0         0.0         0.0         0.0         0.0        0.29E+03
     8  THR      0.90         2.9         11.         1.4         0.0         0.0         0.0         0.0         0.0         0.0         0.0         0.0        0.82         65.         0.0         0.0         0.0         0.0         0.0         0.0         0.0         0.0         0.0         0.0        0.23E+03     0.0         0.0         0.0         0.0         0.0         0.0         0.0         0.0         0.0         0.0         0.0         0.0         0.0         0.0        0.32E+03
     9  LEU       1.6         8.5         9.8         5.2        0.39         0.0         0.0         0.0         0.0         0.0         0.0         0.0        0.69         44.         35.         0.0         0.0         0.0         0.0         0.0         0.0         0.0         0.0         0.0        0.23E+03     0.0         0.0         0.0         0.0         0.0         0.0         0.0         0.0         0.0         0.0         0.0         0.0         0.0         0.0        0.33E+03
    10  ASP      0.87         3.2         9.2        0.80        0.27         0.0         0.0         0.0         0.0         0.0         0.0         0.0        0.61         39.         1.6         0.0         0.0         0.0         0.0         0.0         0.0         0.0         0.0         0.0        0.15E+03     0.0         0.0         0.0         0.0         0.0         0.0         0.0         0.0         0.0         0.0         0.0         0.0         0.0         0.0        0.20E+03
    11  GLY      0.38         1.3         1.7        0.18        0.66E-01     0.0         0.0         0.0         0.0         0.0         0.0         0.0        0.63         0.0         0.0         0.0         0.0         0.0         0.0         0.0         0.0         0.0         0.0         0.0        0.10E+03     0.0         0.0         0.0         0.0         0.0         0.0         0.0         0.0         0.0         0.0         0.0         0.0         0.0         0.0        0.11E+03
    12  ALA      0.29         1.4         10.        0.83         0.0         0.0         0.0         0.0         0.0         0.0         0.0         0.0        0.82         0.0         0.0         0.0         0.0         0.0         0.0         0.0         0.0         0.0         0.0         0.0        0.24E+03     0.0         0.0         0.0         0.0         0.0         0.0         0.0         0.0         0.0         0.0         0.0         0.0         0.0         0.0        0.26E+03
    13  LYS      0.34         1.9         7.5         1.2         0.0         0.0         0.0         0.0         0.0         0.0         0.0         0.0        0.75         35.        0.27        0.30E-01    0.85E-02     0.0         0.0         0.0         0.0         0.0         0.0         0.0        0.21E+03     0.0         0.0         0.0         0.0         0.0         0.0         0.0         0.0         0.0         0.0         0.0         0.0         0.0         0.0        0.25E+03
    14  ASP      0.46         2.6         9.7         1.9        0.11         0.0         0.0         0.0         0.0         0.0         0.0         0.0         1.0         50.         2.6         0.0         0.0         0.0         0.0         0.0         0.0         0.0         0.0         0.0        0.14E+03     0.0         0.0         0.0         0.0         0.0         0.0         0.0         0.0         0.0         0.0         0.0         0.0         0.0         0.0        0.21E+03
    15  ILE      0.33         3.9         10.         1.9        0.10E-01     0.0         0.0         0.0         0.0         0.0         0.0         0.0         1.2        0.28         38.         0.0         0.0         0.0         0.0         0.0         0.0         0.0         0.0         0.0         47.         0.0         0.0         0.0         0.0         0.0         0.0         0.0         0.0         0.0         0.0         0.0         0.0         0.0         0.0        0.10E+03
    16  GLU      0.14         2.7         7.7         1.5         0.0         0.0         0.0         0.0         0.0         0.0         0.0         0.0        0.86        0.15        0.20         24.         0.0         0.0         0.0         0.0         0.0         0.0         0.0         0.0        0.18E+03     0.0         0.0         0.0         0.0         0.0         0.0         0.0         0.0         0.0         0.0         0.0         0.0         0.0         0.0        0.21E+03
    17  GLY      0.11         2.2        0.51        0.26         0.0         0.0         0.0         0.0         0.0         0.0         0.0         0.0        0.69         0.0         0.0         0.0         0.0         0.0         0.0         0.0         0.0         0.0         0.0         0.0        0.14E+03     0.0         0.0         0.0         0.0         0.0         0.0         0.0         0.0         0.0         0.0         0.0         0.0         0.0         0.0        0.14E+03
    18  LEU      0.42         6.8         9.2         4.1         0.0         0.0         0.0         0.0         0.0         0.0         0.0         0.0        0.94        0.14        0.67E-01     0.0         0.0         0.0         0.0         0.0         0.0         0.0         0.0         0.0        0.17E+03     0.0         0.0         0.0         0.0         0.0         0.0         0.0         0.0         0.0         0.0         0.0         0.0         0.0         0.0        0.19E+03
    19  LEU      0.33         5.9         5.5         4.7         0.0         0.0         0.0         0.0         0.0         0.0         0.0         0.0        0.79        0.41         37.         0.0         0.0         0.0         0.0         0.0         0.0         0.0         0.0         0.0        0.18E+03     0.0         0.0         0.0         0.0         0.0         0.0         0.0         0.0         0.0         0.0         0.0         0.0         0.0         0.0        0.23E+03
    20  GLY      0.12         1.2        0.26E-02    0.26         0.0         0.0         0.0         0.0         0.0         0.0         0.0         0.0        0.32         0.0         0.0         0.0         0.0         0.0         0.0         0.0         0.0         0.0         0.0         0.0         92.         0.0         0.0         0.0         0.0         0.0         0.0         0.0         0.0         0.0         0.0         0.0         0.0         0.0         0.0         94.    
    21  ALA      0.18         2.2         5.9         1.2         0.0         0.0         0.0         0.0         0.0         0.0         0.0         0.0        0.69         0.0         0.0         0.0         0.0         0.0         0.0         0.0         0.0         0.0         0.0         0.0        0.18E+03     0.0         0.0         0.0         0.0         0.0         0.0         0.0         0.0         0.0         0.0         0.0         0.0         0.0         0.0        0.19E+03
    22  GLY      0.11         1.4         0.0        0.24         0.0         0.0         0.0         0.0         0.0         0.0         0.0         0.0        0.70         0.0         0.0         0.0         0.0         0.0         0.0         0.0         0.0         0.0         0.0         0.0         81.         0.0         0.0         0.0         0.0         0.0         0.0         0.0         0.0         0.0         0.0         0.0         0.0         0.0         0.0         83.    
    23  GLY      0.24         2.2         0.0        0.14E-01     0.0         0.0         0.0         0.0         0.0         0.0         0.0         0.0        0.70         0.0         0.0         0.0         0.0         0.0         0.0         0.0         0.0         0.0         0.0         0.0        0.12E+03     0.0         0.0         0.0         0.0         0.0         0.0         0.0         0.0         0.0         0.0         0.0         0.0         0.0         0.0        0.13E+03
    24  GLY      0.38         1.3         1.2         0.0         0.0         0.0         0.0         0.0         0.0         0.0         0.0         0.0         1.2         0.0         0.0         0.0         0.0         0.0         0.0         0.0         0.0         0.0         0.0         0.0         96.         0.0         0.0         0.0         0.0         0.0         0.0         0.0         0.0         0.0         0.0         0.0         0.0         0.0         0.0        0.10E+03
    25  ARG      0.77         3.8         10.         1.1         0.0         0.0         0.0         0.0         0.0         0.0         0.0         0.0         1.3         35.        0.65         37.         30.         0.0         0.0         0.0         0.0         0.0         0.0         0.0        0.21E+03     0.0         0.0         0.0         0.0         0.0         0.0         0.0         0.0         0.0         0.0         0.0         0.0         0.0         0.0        0.33E+03
    26  ASN      0.67         1.6         10.         1.2         0.0         0.0         0.0         0.0         0.0         0.0         0.0         0.0        0.58        0.76         16.         0.0         0.0         0.0         0.0         0.0         0.0         0.0         0.0         0.0        0.22E+03     0.0         0.0         0.0         0.0         0.0         0.0         0.0         0.0         0.0         0.0         0.0         0.0         0.0         0.0        0.25E+03
    27  LEU       1.0         7.0         9.7         4.4         0.0         0.0         0.0         0.0         0.0         0.0         0.0         0.0        0.80        0.45        0.95E-02     0.0         0.0         0.0         0.0         0.0         0.0         0.0         0.0         0.0        0.20E+03     0.0         0.0         0.0         0.0         0.0         0.0         0.0         0.0         0.0         0.0         0.0         0.0         0.0         0.0        0.23E+03
    28  VAL      0.95         1.9         9.4         1.7        0.67E-01     0.0         0.0         0.0         0.0         0.0         0.0         0.0         1.3         58.         0.0         0.0         0.0         0.0         0.0         0.0         0.0         0.0         0.0         0.0         33.         0.0         0.0         0.0         0.0         0.0         0.0         0.0         0.0         0.0         0.0         0.0         0.0         0.0         0.0        0.11E+03
    29  ALA      0.93         5.1         6.8         1.7        0.17         0.0         0.0         0.0         0.0         0.0         0.0         0.0         1.3         0.0         0.0         0.0         0.0         0.0         0.0         0.0         0.0         0.0         0.0         0.0         32.         0.0         0.0         0.0         0.0         0.0         0.0         0.0         0.0         0.0         0.0         0.0         0.0         0.0         0.0         48.    
    30  HIS       2.6         7.3         15.         2.9        0.17         0.0         0.0         0.0         0.0         0.0         0.0         0.0        0.82         36.        0.25         0.0         0.0         0.0         0.0         0.0         0.0         0.0         0.0         0.0        0.15E+03     0.0         0.0         0.0         0.0         0.0         0.0         0.0         0.0         0.0         0.0         0.0         0.0         0.0         0.0        0.22E+03
    31  SER       1.5         6.3         12.         1.2         0.0         0.0         0.0         0.0         0.0         0.0         0.0         0.0        0.86         41.         0.0         0.0         0.0         0.0         0.0         0.0         0.0         0.0         0.0         0.0         96.         0.0         0.0         0.0         0.0         0.0         0.0         0.0         0.0         0.0         0.0         0.0         0.0         0.0         0.0        0.16E+03
    32  PRO       1.8         25.         7.0        0.88         0.0         0.0         0.0         0.0         0.0         0.0         0.0         0.0         1.8         23.         35.         33.         0.0         0.0         0.0         0.0         0.0         0.0         0.0         0.0         51.         0.0         0.0         0.0         0.0         0.0         0.0         0.0         0.0         0.0         0.0         0.0         0.0         0.0         0.0        0.18E+03
    33  LEU       2.0         8.8         11.         4.3         0.0         0.0         0.0         0.0         0.0         0.0         0.0         0.0         1.1        0.35E-01     38.         0.0         0.0         0.0         0.0         0.0         0.0         0.0         0.0         0.0        0.21E+03     0.0         0.0         0.0         0.0         0.0         0.0         0.0         0.0         0.0         0.0         0.0         0.0         0.0         0.0        0.27E+03
    34  THR       2.0         5.0         9.8         1.3        0.43E-01     0.0         0.0         0.0         0.0         0.0         0.0         0.0        0.89         66.         0.0         0.0         0.0         0.0         0.0         0.0         0.0         0.0         0.0         0.0        0.20E+03     0.0         0.0         0.0         0.0         0.0         0.0         0.0         0.0         0.0         0.0         0.0         0.0         0.0         0.0        0.28E+03
    35  SER       1.7         3.5         15.         1.8        0.27         0.0         0.0         0.0         15.         33.         0.0         0.0         2.0        0.36         0.0         0.0         0.0         0.0         0.0         0.0         0.0         0.0         3.6         0.0         70.         0.0         0.0         0.0         0.0         0.0         0.0         0.0         0.0         0.0         0.0         0.0         0.0         0.0         0.0        0.15E+03
    36  HIS       1.9         16.         7.7         2.6        0.73         0.0         0.0         0.0         20.         24.         0.0         0.0         3.9        0.18E-01     19.         0.0         0.0         0.0         0.0         0.0         0.0         0.0         3.6         0.0        0.15E+03     0.0         0.0         0.0         0.0         0.0         0.0         0.0         0.0         0.0         0.0         0.0         0.0         0.0         0.0        0.25E+03
    37  PRO       1.2         28.         8.9         1.6        0.58         0.0         0.0         0.0         0.0         0.0         0.0         0.0         4.6         25.         35.         30.         0.0         0.0         0.0         0.0         0.0         0.0         0.0         0.0         67.         0.0         0.0         0.0         0.0         0.0         0.0         0.0         0.0         0.0         0.0         0.0         0.0         0.0         0.0        0.20E+03
    38  ALA      0.65         8.9         11.         1.5        0.56         0.0         0.0         0.0         0.0         0.0         0.0         0.0         4.6         0.0         0.0         0.0         0.0         0.0         0.0         0.0         0.0         0.0         0.0         0.0        0.25E+03     0.0         0.0         0.0         0.0         0.0         0.0         0.0         0.0         0.0         0.0         0.0         0.0         0.0         0.0        0.28E+03
    39  ALA      0.34         9.8         6.6         1.9        0.30         0.0         0.0         0.0         0.0         0.0         0.0         0.0         5.6         0.0         0.0         0.0         0.0         0.0         0.0         0.0         0.0         0.0         0.0         0.0        0.21E+03     0.0         0.0         0.0         0.0         0.0         0.0         0.0         0.0         0.0         0.0         0.0         0.0         0.0         0.0        0.23E+03
    40  PRO       1.2         33.         9.0         3.4        0.66E-01     0.0         0.0         0.0         0.0         0.0         0.0         0.0         5.7         25.         35.         30.         0.0         0.0         0.0         0.0         0.0         0.0         0.0         0.0         63.         0.0         0.0         0.0         0.0         0.0         0.0         0.0         0.0         0.0         0.0         0.0         0.0         0.0         0.0        0.21E+03
    41  THR       1.0         7.9         19.         2.5         1.1         0.0         0.0         0.0         0.0         0.0         0.0         0.0         3.3         67.         0.0         0.0         0.0         0.0         0.0         0.0         0.0         0.0         0.0         0.0        0.15E+03     0.0         0.0         0.0         0.0         0.0         0.0         0.0         0.0         0.0         0.0         0.0         0.0         0.0         0.0        0.25E+03
    42  LEU       2.3         19.         18.         4.3         1.7         0.0         0.0         0.0         0.0         0.0         0.0         0.0         2.7         46.         3.3         0.0         0.0         0.0         0.0         0.0         0.0         0.0         0.0         0.0        0.26E+03     0.0         0.0         0.0         0.0         0.0         0.0         0.0         0.0         0.0         0.0         0.0         0.0         0.0         0.0        0.36E+03
    43  MET       1.7         17.         19.         2.0        0.85         0.0         0.0         0.0         17.         35.         0.0         0.0         7.5         45.        0.10E-01     29.         0.0         0.0         0.0         0.0         0.0         0.0         0.0         0.0        0.11E+03     1.6         0.0         0.0         0.0         0.0         0.0         0.0         0.0         0.0         0.0         0.0         0.0         0.0         0.0        0.29E+03
    44  PRO       1.4         41.         7.2        0.84        0.25         0.0         0.0         0.0         0.0         0.0         0.0         0.0         7.5         8.8         5.1        0.20         0.0         0.0         0.0         0.0         0.0         0.0         0.0         0.0        0.13E+03     0.0         0.0         0.0         0.0         0.0         0.0         0.0         0.0         0.0         0.0         0.0         0.0         0.0         0.0        0.20E+03
    45  ALA      0.44         16.         15.        0.91        0.74         0.0         0.0         0.0         0.0         0.0         0.0         0.0         3.3         0.0         0.0         0.0         0.0         0.0         0.0         0.0         0.0         0.0         0.0         0.0        0.26E+03     0.0         0.0         0.0         0.0         0.0         0.0         0.0         0.0         0.0         0.0         0.0         0.0         0.0         0.0        0.29E+03
    46  VAL       1.5         12.         12.         3.0         2.4         0.0         0.0         0.0         0.0         0.0         0.0         0.0         4.0         55.         0.0         0.0         0.0         0.0         0.0         0.0         0.0         0.0         0.0         0.0         76.         0.0         0.0         0.0         0.0         0.0         0.0         0.0         0.0         0.0         0.0         0.0         0.0         0.0         0.0        0.17E+03
    47  ASN       1.4         13.         12.         4.5         1.2         0.0         0.0         0.0         0.0         0.0         0.0         0.0         3.8         30.         3.2         0.0         0.0         0.0         0.0         0.0         0.0         0.0         0.0         0.0        0.20E+03     0.0         0.0         0.0         0.0         0.0         0.0         0.0         0.0         0.0         0.0         0.0         0.0         0.0         0.0        0.27E+03
    48  TYR       1.0         9.5         16.         1.4        0.30         0.0         0.0         0.0         0.0         0.0         0.0         0.0         1.5         48.        0.70         0.0         0.0         0.0         0.0         0.0         0.0         0.0         0.0         0.0        0.20E+03     0.0         0.0         0.0         0.0         0.0         0.0         0.0         0.0         0.0         0.0         0.0         0.0         0.0         0.0        0.28E+03
    49  ALA      0.38         9.9         12.         1.0        0.11         0.0         0.0         0.0         0.0         0.0         0.0         0.0         2.6         0.0         0.0         0.0         0.0         0.0         0.0         0.0         0.0         0.0         0.0         0.0        0.25E+03     0.0         0.0         0.0         0.0         0.0         0.0         0.0         0.0         0.0         0.0         0.0         0.0         0.0         0.0        0.28E+03
    50  PRO       1.6         31.         10.         1.3        0.84E-01     0.0         0.0         0.0         0.0         0.0         0.0         0.0         4.5         25.         35.         30.         0.0         0.0         0.0         0.0         0.0         0.0         0.0         0.0         60.         0.0         0.0         0.0         0.0         0.0         0.0         0.0         0.0         0.0         0.0         0.0         0.0         0.0         0.0        0.20E+03
    51  LEU       1.0         16.         12.         5.5        0.55         0.0         0.0         0.0         24.         40.         0.0         0.0         5.6         5.0         45.         0.0         0.0         0.0         0.0         0.0         0.0         0.0         0.0         0.0         91.         3.7         0.0         0.0         0.0         0.0         0.0         0.0         0.0         0.0         0.0         0.0         0.0         0.0         0.0        0.25E+03
    52  ASP       1.4         7.5         6.4         3.6        0.65         0.0         0.0         0.0         0.0         0.0         0.0         0.0         4.8         4.0         1.1         0.0         0.0         0.0         0.0         0.0         0.0         0.0         0.0         0.0        0.17E+03     0.0         0.0         0.0         0.0         0.0         0.0         0.0         0.0         0.0         0.0         0.0         0.0         0.0         0.0        0.20E+03
    53  LEU       2.4         16.         5.6         4.3         1.6         0.0         0.0         0.0         0.0         0.0         0.0         0.0         3.3         3.1         4.0         0.0         0.0         0.0         0.0         0.0         0.0         0.0         0.0         0.0        0.16E+03     0.0         0.0         0.0         0.0         0.0         0.0         0.0         0.0         0.0         0.0         0.0         0.0         0.0         0.0        0.20E+03
    54  PRO       1.7         32.         6.4         1.6        0.99         0.0         0.0         0.0         0.0         0.0         0.0         0.0         2.2        0.28        0.93         4.6         0.0         0.0         0.0         0.0         0.0         0.0         0.0         0.0         35.         0.0         0.0         0.0         0.0         0.0         0.0         0.0         0.0         0.0         0.0         0.0         0.0         0.0         0.0         86.    
    55  GLY      0.93         3.8        0.69        0.20        0.34         0.0         0.0         0.0         0.0         0.0         0.0         0.0        0.82         0.0         0.0         0.0         0.0         0.0         0.0         0.0         0.0         0.0         0.0         0.0         43.         0.0         0.0         0.0         0.0         0.0         0.0         0.0         0.0         0.0         0.0         0.0         0.0         0.0         0.0         50.    
    56  SER       1.3         2.5         10.         1.1        0.29         0.0         0.0         0.0         0.0         0.0         0.0         0.0        0.62         42.         0.0         0.0         0.0         0.0         0.0         0.0         0.0         0.0         0.0         0.0        0.10E+03     0.0         0.0         0.0         0.0         0.0         0.0         0.0         0.0         0.0         0.0         0.0         0.0         0.0         0.0        0.16E+03
    57  ALA       1.3         5.3         8.8         2.9        0.77         0.0         0.0         0.0         0.0         0.0         0.0         0.0         2.4         0.0         0.0         0.0         0.0         0.0         0.0         0.0         0.0         0.0         0.0         0.0        0.21E+03     0.0         0.0         0.0         0.0         0.0         0.0         0.0         0.0         0.0         0.0         0.0         0.0         0.0         0.0        0.24E+03
    58  GLU       3.1         21.         7.7         7.0         1.7         0.0         0.0         0.0         24.         44.         0.0         0.0         4.1         29.         29.        0.38E-01     0.0         0.0         0.0         0.0         0.0         0.0         0.0         0.0         51.         2.1         0.0         0.0         0.0         0.0         0.0         0.0         0.0         0.0         0.0         0.0         0.0         0.0         0.0        0.22E+03
    59  PRO       4.4         39.         12.         1.4         1.3         0.0         0.0         0.0         0.0         0.0         0.0         0.0         9.0         2.2         1.5         2.7         0.0         0.0         0.0         0.0         0.0         0.0         0.0         0.0         81.         0.0         0.0         0.0         0.0         0.0         0.0         0.0         0.0         0.0         0.0         0.0         0.0         0.0         0.0        0.15E+03
    60  PRO       2.5         43.         8.0         3.0         3.0         0.0         0.0         0.0         0.0         0.0         0.0         0.0         11.         2.5        0.44         7.3         0.0         0.0         0.0         0.0         0.0         0.0         0.0         0.0        0.11E+03     0.0         0.0         0.0         0.0         0.0         0.0         0.0         0.0         0.0         0.0         0.0         0.0         0.0         0.0        0.19E+03
    61  LYS       2.8         13.         12.         2.9         1.3         0.0         0.0         0.0         0.0         0.0         0.0         0.0         5.2         35.         1.6         24.         24.         0.0         0.0         0.0         0.0         0.0         0.0         0.0        0.19E+03     0.0         0.0         0.0         0.0         0.0         0.0         0.0         0.0         0.0         0.0         0.0         0.0         0.0         0.0        0.31E+03
    62  GLN      0.84         4.9         9.1         1.4        0.15         0.0         0.0         0.0         0.0         0.0         0.0         0.0         2.3         45.        0.81         7.3         0.0         0.0         0.0         0.0         0.0         0.0         0.0         0.0        0.20E+03     0.0         0.0         0.0         0.0         0.0         0.0         0.0         0.0         0.0         0.0         0.0         0.0         0.0         0.0        0.27E+03
    63  CYS      0.67         2.4         9.1        0.96         0.0         0.0         0.0         0.0         0.0         0.0         0.0         0.0         1.5         38.         0.0         0.0         0.0         0.0         0.0         0.0         0.0         0.0         0.0         0.0         53.         0.0         0.0         0.0         0.0         0.0         0.0         0.0         0.0         0.0         0.0         0.0         0.0         0.0         0.0        0.11E+03
    64  HIS       1.4         6.6         5.5         2.4        0.76E-01     0.0         0.0         0.0         0.0         0.0         0.0         0.0        0.80         36.         29.         0.0         0.0         0.0         0.0         0.0         0.0         0.0         0.0         0.0        0.13E+03     0.0         0.0         0.0         0.0         0.0         0.0         0.0         0.0         0.0         0.0         0.0         0.0         0.0         0.0        0.21E+03
    65  PRO      0.36         25.         8.1         1.1        0.19         0.0         0.0         0.0         0.0         0.0         0.0         0.0        0.71         24.         35.         31.         0.0         0.0         0.0         0.0         0.0         0.0         0.0         0.0         30.         0.0         0.0         0.0         0.0         0.0         0.0         0.0         0.0         0.0         0.0         0.0         0.0         0.0         0.0        0.16E+03
    66  CYS      0.48         4.4         14.         2.3        0.15         0.0         0.0         0.0         0.0         0.0         0.0         0.0        0.76         38.         0.0         0.0         0.0         0.0         0.0         0.0         0.0         0.0         0.0         0.0         35.         0.0         0.0         0.0         0.0         0.0         0.0         0.0         0.0         0.0         0.0         0.0         0.0         0.0         0.0         94.    
    67  PRO      0.44         25.         5.2         1.2        0.40E-01     0.0         0.0         0.0         0.0         0.0         0.0         0.0        0.56         24.         35.         31.         0.0         0.0         0.0         0.0         0.0         0.0         0.0         0.0         21.         0.0         0.0         0.0         0.0         0.0         0.0         0.0         0.0         0.0         0.0         0.0         0.0         0.0         0.0        0.14E+03
    68  GLY      0.67E-01     1.2        0.12        0.19         0.0         0.0         0.0         0.0         0.0         0.0         0.0         0.0        0.38         0.0         0.0         0.0         0.0         0.0         0.0         0.0         0.0         0.0         0.0         0.0         72.         0.0         0.0         0.0         0.0         0.0         0.0         0.0         0.0         0.0         0.0         0.0         0.0         0.0         0.0         74.    
    69  VAL      0.11         4.2         6.2         1.9         0.0         0.0         0.0         0.0         0.0         0.0         0.0         0.0        0.72         54.         0.0         0.0         0.0         0.0         0.0         0.0         0.0         0.0         0.0         0.0         23.         0.0         0.0         0.0         0.0         0.0         0.0         0.0         0.0         0.0         0.0         0.0         0.0         0.0         0.0         91.    
    70  PRO      0.54         25.         6.3         1.2         0.0         0.0         0.0         0.0         0.0         0.0         0.0         0.0         1.0         24.         35.         31.         0.0         0.0         0.0         0.0         0.0         0.0         0.0         0.0         35.         0.0         0.0         0.0         0.0         0.0         0.0         0.0         0.0         0.0         0.0         0.0         0.0         0.0         0.0        0.16E+03
    71  GLN      0.33         2.5         8.0         1.2         0.0         0.0         0.0         0.0         0.0         0.0         0.0         0.0        0.97         45.        0.26        0.10         0.0         0.0         0.0         0.0         0.0         0.0         0.0         0.0        0.19E+03     0.0         0.0         0.0         0.0         0.0         0.0         0.0         0.0         0.0         0.0         0.0         0.0         0.0         0.0        0.25E+03
    72  GLY      0.24        0.55         1.2        0.29         0.0         0.0         0.0         0.0         0.0         0.0         0.0         0.0        0.51         0.0         0.0         0.0         0.0         0.0         0.0         0.0         0.0         0.0         0.0         0.0        0.14E+03     0.0         0.0         0.0         0.0         0.0         0.0         0.0         0.0         0.0         0.0         0.0         0.0         0.0         0.0        0.14E+03
    73  THR      0.49         1.9         8.4         1.1         0.0         0.0         0.0         0.0         0.0         0.0         0.0         0.0        0.26         65.         0.0         0.0         0.0         0.0         0.0         0.0         0.0         0.0         0.0         0.0        0.18E+03     0.0         0.0         0.0         0.0         0.0         0.0         0.0         0.0         0.0         0.0         0.0         0.0         0.0         0.0        0.26E+03
    74  SER      0.30         4.8         9.2         1.5         0.0         0.0         0.0         0.0         0.0         0.0         0.0         0.0        0.95         38.         0.0         0.0         0.0         0.0         0.0         0.0         0.0         0.0         0.0         0.0         95.         0.0         0.0         0.0         0.0         0.0         0.0         0.0         0.0         0.0         0.0         0.0         0.0         0.0         0.0        0.15E+03
    75  PRO      0.92         26.         6.6        0.90         0.0         0.0         0.0         0.0         0.0         0.0         0.0         0.0         1.1         6.3         3.6        0.99         0.0         0.0         0.0         0.0         0.0         0.0         0.0         0.0         48.         0.0         0.0         0.0         0.0         0.0         0.0         0.0         0.0         0.0         0.0         0.0         0.0         0.0         0.0         94.    
    76  ALA      0.31         4.9         9.1         1.5         0.0         0.0         0.0         0.0         0.0         0.0         0.0         0.0        0.76         0.0         0.0         0.0         0.0         0.0         0.0         0.0         0.0         0.0         0.0         0.0        0.17E+03     0.0         0.0         0.0         0.0         0.0         0.0         0.0         0.0         0.0         0.0         0.0         0.0         0.0         0.0        0.19E+03
    77  PRO      0.94         27.         6.7         1.0         0.0         0.0         0.0         0.0         0.0         0.0         0.0         0.0         1.2         6.3         3.6         1.0         0.0         0.0         0.0         0.0         0.0         0.0         0.0         0.0         37.         0.0         0.0         0.0         0.0         0.0         0.0         0.0         0.0         0.0         0.0         0.0         0.0         0.0         0.0         84.    
    78  VAL      0.68         7.3         9.9        0.87        0.26         0.0         0.0         0.0         0.0         0.0         0.0         0.0         1.9        0.37         0.0         0.0         0.0         0.0         0.0         0.0         0.0         0.0         0.0         0.0         19.         0.0         0.0         0.0         0.0         0.0         0.0         0.0         0.0         0.0         0.0         0.0         0.0         0.0         0.0         40.    
    79  PRO      0.97         29.         9.8         2.9        0.57         0.0         0.0         0.0         0.0         0.0         0.0         0.0         1.6        0.36        0.83         5.4         0.0         0.0         0.0         0.0         0.0         0.0         0.0         0.0        0.12E+03     0.0         0.0         0.0         0.0         0.0         0.0         0.0         0.0         0.0         0.0         0.0         0.0         0.0         0.0        0.17E+03
    80  TYR       1.5         10.         17.         2.9        0.30         0.0         0.0         0.0         0.0         0.0         0.0         0.0        0.97         49.        0.57         0.0         0.0         0.0         0.0         0.0         0.0         0.0         0.0         0.0        0.27E+03     0.0         0.0         0.0         0.0         0.0         0.0         0.0         0.0         0.0         0.0         0.0         0.0         0.0         0.0        0.35E+03
    81  GLY      0.44         2.0         1.1        0.26         0.0         0.0         0.0         0.0         0.0         0.0         0.0         0.0        0.92         0.0         0.0         0.0         0.0         0.0         0.0         0.0         0.0         0.0         0.0         0.0        0.16E+03     0.0         0.0         0.0         0.0         0.0         0.0         0.0         0.0         0.0         0.0         0.0         0.0         0.0         0.0        0.16E+03
    82  TYR       1.2         5.7         13.         1.3         0.0         0.0         0.0         0.0         0.0         0.0         0.0         0.0        0.79         49.        0.41         0.0         0.0         0.0         0.0         0.0         0.0         0.0         0.0         0.0        0.24E+03     0.0         0.0         0.0         0.0         0.0         0.0         0.0         0.0         0.0         0.0         0.0         0.0         0.0         0.0        0.31E+03
    83  PHE      0.62         5.7         11.         1.8        0.25E-01     0.0         0.0         0.0         0.0         0.0         0.0         0.0        0.88         45.        0.30         0.0         0.0         0.0         0.0         0.0         0.0         0.0         0.0         0.0        0.22E+03     0.0         0.0         0.0         0.0         0.0         0.0         0.0         0.0         0.0         0.0         0.0         0.0         0.0         0.0        0.29E+03
    84  GLY      0.46        0.81         0.0        0.21        0.25E-01     0.0         0.0         0.0         0.0         0.0         0.0         0.0        0.91         0.0         0.0         0.0         0.0         0.0         0.0         0.0         0.0         0.0         0.0         0.0        0.11E+03     0.0         0.0         0.0         0.0         0.0         0.0         0.0         0.0         0.0         0.0         0.0         0.0         0.0         0.0        0.12E+03
    85  GLY      0.41        0.75         0.0        0.30E-01     0.0         0.0         0.0         0.0         0.0         0.0         0.0         0.0        0.78         0.0         0.0         0.0         0.0         0.0         0.0         0.0         0.0         0.0         0.0         0.0         95.         0.0         0.0         0.0         0.0         0.0         0.0         0.0         0.0         0.0         0.0         0.0         0.0         0.0         0.0         97.    
    86  GLY      0.38        0.76         1.2        0.98E-02     0.0         0.0         0.0         0.0         0.0         0.0         0.0         0.0        0.51         0.0         0.0         0.0         0.0         0.0         0.0         0.0         0.0         0.0         0.0         0.0        0.12E+03     0.0         0.0         0.0         0.0         0.0         0.0         0.0         0.0         0.0         0.0         0.0         0.0         0.0         0.0        0.12E+03
    87  TYR      0.80         5.9         12.         1.9        0.53E-01     0.0         0.0         0.0         0.0         0.0         0.0         0.0        0.15         49.        0.72         0.0         0.0         0.0         0.0         0.0         0.0         0.0         0.0         0.0        0.24E+03     0.0         0.0         0.0         0.0         0.0         0.0         0.0         0.0         0.0         0.0         0.0         0.0         0.0         0.0        0.31E+03
    88  TYR       1.0         6.1         12.         1.3        0.23E-02     0.0         0.0         0.0         0.0         0.0         0.0         0.0        0.26         49.        0.41         0.0         0.0         0.0         0.0         0.0         0.0         0.0         0.0         0.0        0.25E+03     0.0         0.0         0.0         0.0         0.0         0.0         0.0         0.0         0.0         0.0         0.0         0.0         0.0         0.0        0.32E+03
    89  SER      0.68         2.1         10.         1.0        0.51E-01     0.0         0.0         0.0         0.0         0.0         0.0         0.0         1.1         42.         0.0         0.0         0.0         0.0         0.0         0.0         0.0         0.0         0.0         0.0        0.14E+03     0.0         0.0         0.0         0.0         0.0         0.0         0.0         0.0         0.0         0.0         0.0         0.0         0.0         0.0        0.20E+03
    90  CYS      0.51         2.1         11.        0.99         0.0         0.0         0.0         0.0         0.0         0.0         0.0         0.0         1.2         38.         0.0         0.0         0.0         0.0         0.0         0.0         0.0         0.0         0.0         0.0         44.         0.0         0.0         0.0         0.0         0.0         0.0         0.0         0.0         0.0         0.0         0.0         0.0         0.0         0.0         97.    
    91  ARG      0.89         2.5         12.         1.2         0.0         0.0         0.0         0.0         0.0         0.0         0.0         0.0         1.2         35.         30.        0.10E-01    0.31         0.0         0.0         0.0         0.0         0.0         0.0         0.0        0.13E+03     0.0         0.0         0.0         0.0         0.0         0.0         0.0         0.0         0.0         0.0         0.0         0.0         0.0         0.0        0.22E+03
    92  VAL      0.58         2.0         12.         1.4         0.0         0.0         0.0         0.0         0.0         0.0         0.0         0.0         1.6         58.         0.0         0.0         0.0         0.0         0.0         0.0         0.0         0.0         0.0         0.0         46.         0.0         0.0         0.0         0.0         0.0         0.0         0.0         0.0         0.0         0.0         0.0         0.0         0.0         0.0        0.12E+03
    93  SER      0.62         2.2         12.         1.0         0.0         0.0         0.0         0.0         0.0         0.0         0.0         0.0         1.5         38.         0.0         0.0         0.0         0.0         0.0         0.0         0.0         0.0         0.0         0.0        0.15E+03     0.0         0.0         0.0         0.0         0.0         0.0         0.0         0.0         0.0         0.0         0.0         0.0         0.0         0.0        0.21E+03
    94  ARG      0.73         2.2         12.         1.1         0.0         0.0         0.0         0.0         0.0         0.0         0.0         0.0         1.4         35.        0.46E-01     35.         23.         0.0         0.0         0.0         0.0         0.0         0.0         0.0        0.23E+03     0.0         0.0         0.0         0.0         0.0         0.0         0.0         0.0         0.0         0.0         0.0         0.0         0.0         0.0        0.34E+03
    95  SER      0.86         1.8         12.         1.1         0.0         0.0         0.0         0.0         0.0         0.0         0.0         0.0         1.4         38.         0.0         0.0         0.0         0.0         0.0         0.0         0.0         0.0         0.0         0.0        0.17E+03     0.0         0.0         0.0         0.0         0.0         0.0         0.0         0.0         0.0         0.0         0.0         0.0         0.0         0.0        0.23E+03
    96  SER      0.56         1.2         11.         1.0         0.0         0.0         0.0         0.0         0.0         0.0         0.0         0.0         1.3         38.         0.0         0.0         0.0         0.0         0.0         0.0         0.0         0.0         0.0         0.0        0.16E+03     0.0         0.0         0.0         0.0         0.0         0.0         0.0         0.0         0.0         0.0         0.0         0.0         0.0         0.0        0.21E+03
    97  LEU      0.75         7.1         11.         4.3         0.0         0.0         0.0         0.0         0.0         0.0         0.0         0.0         1.3        0.11        0.22E-01     0.0         0.0         0.0         0.0         0.0         0.0         0.0         0.0         0.0        0.18E+03     0.0         0.0         0.0         0.0         0.0         0.0         0.0         0.0         0.0         0.0         0.0         0.0         0.0         0.0        0.21E+03
    98  LYS      0.67         4.5         11.         1.5         0.0         0.0         0.0         0.0         0.0         0.0         0.0         0.0         1.7         35.        0.20         16.         24.         0.0         0.0         0.0         0.0         0.0         0.0         0.0        0.15E+03     0.0         0.0         0.0         0.0         0.0         0.0         0.0         0.0         0.0         0.0         0.0         0.0         0.0         0.0        0.25E+03
    99  PRO      0.93         26.         7.7         1.2         0.0         0.0         0.0         0.0         0.0         0.0         0.0         0.0         1.7         6.5         3.7        0.98         0.0         0.0         0.0         0.0         0.0         0.0         0.0         0.0         30.         0.0         0.0         0.0         0.0         0.0         0.0         0.0         0.0         0.0         0.0         0.0         0.0         0.0         0.0         79.    
   100  CYS      0.52         2.0         12.        0.89         0.0         0.0         0.0         0.0         0.0         0.0         0.0         0.0         1.4         38.         0.0         0.0         0.0         0.0         0.0         0.0         0.0         0.0         0.0         0.0         41.         0.0         0.0         0.0         0.0         0.0         0.0         0.0         0.0         0.0         0.0         0.0         0.0         0.0         0.0         95.    
   101  ALA      0.25         1.8         11.        0.97         0.0         0.0         0.0         0.0         0.0         0.0         0.0         0.0         1.3         0.0         0.0         0.0         0.0         0.0         0.0         0.0         0.0         0.0         0.0         0.0        0.25E+03     0.0         0.0         0.0         0.0         0.0         0.0         0.0         0.0         0.0         0.0         0.0         0.0         0.0         0.0        0.26E+03
   102  GLN      0.36         2.6         12.         1.1        0.56E-01     0.0         0.0         0.0         0.0         0.0         0.0         0.0         1.3         45.         38.         5.1         0.0         0.0         0.0         0.0         0.0         0.0         0.0         0.0        0.27E+03     0.0         0.0         0.0         0.0         0.0         0.0         0.0         0.0         0.0         0.0         0.0         0.0         0.0         0.0        0.37E+03
   103  ALA      0.23         1.7         12.         1.0         0.0         0.0         0.0         0.0         0.0         0.0         0.0         0.0         1.3         0.0         0.0         0.0         0.0         0.0         0.0         0.0         0.0         0.0         0.0         0.0        0.28E+03     0.0         0.0         0.0         0.0         0.0         0.0         0.0         0.0         0.0         0.0         0.0         0.0         0.0         0.0        0.30E+03
   104  ALA      0.23         1.6         11.         1.0         0.0         0.0         0.0         0.0         0.0         0.0         0.0         0.0         1.3         0.0         0.0         0.0         0.0         0.0         0.0         0.0         0.0         0.0         0.0         0.0        0.28E+03     0.0         0.0         0.0         0.0         0.0         0.0         0.0         0.0         0.0         0.0         0.0         0.0         0.0         0.0        0.29E+03
   105  THR      0.24         2.2         10.         1.4         0.0         0.0         0.0         0.0         0.0         0.0         0.0         0.0         1.1         70.         0.0         0.0         0.0         0.0         0.0         0.0         0.0         0.0         0.0         0.0        0.23E+03     0.0         0.0         0.0         0.0         0.0         0.0         0.0         0.0         0.0         0.0         0.0         0.0         0.0         0.0        0.31E+03
   106  LEU       1.6         9.6         11.         4.7        0.71         0.0         0.0         0.0         0.0         0.0         0.0         0.0         1.1         42.        0.17         0.0         0.0         0.0         0.0         0.0         0.0         0.0         0.0         0.0        0.20E+03     0.0         0.0         0.0         0.0         0.0         0.0         0.0         0.0         0.0         0.0         0.0         0.0         0.0         0.0        0.27E+03
   107  ALA      0.19         1.8         11.         1.0         0.0         0.0         0.0         0.0         0.0         0.0         0.0         0.0         1.3         0.0         0.0         0.0         0.0         0.0         0.0         0.0         0.0         0.0         0.0         0.0        0.27E+03     0.0         0.0         0.0         0.0         0.0         0.0         0.0         0.0         0.0         0.0         0.0         0.0         0.0         0.0        0.28E+03
   108  ALA      0.36         1.8         11.         1.1         0.0         0.0         0.0         0.0         0.0         0.0         0.0         0.0         1.3         0.0         0.0         0.0         0.0         0.0         0.0         0.0         0.0         0.0         0.0         0.0        0.27E+03     0.0         0.0         0.0         0.0         0.0         0.0         0.0         0.0         0.0         0.0         0.0         0.0         0.0         0.0        0.29E+03
   109  TYR      0.96         9.9         13.         3.5        0.63E-01     0.0         0.0         0.0         0.0         0.0         0.0         0.0        0.89         49.         2.1         0.0         0.0         0.0         0.0         0.0         0.0         0.0         0.0         0.0        0.19E+03     0.0         0.0         0.0         0.0         0.0         0.0         0.0         0.0         0.0         0.0         0.0         0.0         0.0         0.0        0.27E+03
   110  PRO      0.94         27.         8.0         1.2        0.63E-01     0.0         0.0         0.0         0.0         0.0         0.0         0.0        0.73         7.0         4.0        0.78         0.0         0.0         0.0         0.0         0.0         0.0         0.0         0.0         68.         0.0         0.0         0.0         0.0         0.0         0.0         0.0         0.0         0.0         0.0         0.0         0.0         0.0         0.0        0.12E+03
   111  ALA      0.16         1.9         11.        0.93         0.0         0.0         0.0         0.0         0.0         0.0         0.0         0.0         1.1         0.0         0.0         0.0         0.0         0.0         0.0         0.0         0.0         0.0         0.0         0.0        0.23E+03     0.0         0.0         0.0         0.0         0.0         0.0         0.0         0.0         0.0         0.0         0.0         0.0         0.0         0.0        0.25E+03
   112  GLU      0.22         1.9         10.         1.2         0.0         0.0         0.0         0.0         0.0         0.0         0.0         0.0        0.97         39.         33.         24.         0.0         0.0         0.0         0.0         0.0         0.0         0.0         0.0        0.19E+03     0.0         0.0         0.0         0.0         0.0         0.0         0.0         0.0         0.0         0.0         0.0         0.0         0.0         0.0        0.30E+03
   113  THR      0.15         5.0         10.         1.9         0.0         0.0         0.0         0.0         0.0         0.0         0.0         0.0         1.4        0.15         0.0         0.0         0.0         0.0         0.0         0.0         0.0         0.0         0.0         0.0        0.15E+03     0.0         0.0         0.0         0.0         0.0         0.0         0.0         0.0         0.0         0.0         0.0         0.0         0.0         0.0        0.17E+03
   114  PRO      0.77         26.         7.0         1.0         0.0         0.0         0.0         0.0         0.0         0.0         0.0         0.0         1.5         6.6         3.7        0.94         0.0         0.0         0.0         0.0         0.0         0.0         0.0         0.0         57.         0.0         0.0         0.0         0.0         0.0         0.0         0.0         0.0         0.0         0.0         0.0         0.0         0.0         0.0        0.10E+03
   115  THR      0.18         2.4         11.         1.5        0.26E-01     0.0         0.0         0.0         0.0         0.0         0.0         0.0        0.82         66.         0.0         0.0         0.0         0.0         0.0         0.0         0.0         0.0         0.0         0.0        0.20E+03     0.0         0.0         0.0         0.0         0.0         0.0         0.0         0.0         0.0         0.0         0.0         0.0         0.0         0.0        0.29E+03
   116  ALA      0.18         1.4         9.8         1.1         0.0         0.0         0.0         0.0         0.0         0.0         0.0         0.0        0.96         0.0         0.0         0.0         0.0         0.0         0.0         0.0         0.0         0.0         0.0         0.0        0.25E+03     0.0         0.0         0.0         0.0         0.0         0.0         0.0         0.0         0.0         0.0         0.0         0.0         0.0         0.0        0.26E+03
   117  GLY      0.17        0.37         1.3        0.22         0.0         0.0         0.0         0.0         0.0         0.0         0.0         0.0         1.1         0.0         0.0         0.0         0.0         0.0         0.0         0.0         0.0         0.0         0.0         0.0        0.14E+03     0.0         0.0         0.0         0.0         0.0         0.0         0.0         0.0         0.0         0.0         0.0         0.0         0.0         0.0        0.14E+03
   118  GLU      0.44         2.0         10.         1.4        0.21         0.0         0.0         0.0         0.0         0.0         0.0         0.0        0.83         44.         30.         23.         0.0         0.0         0.0         0.0         0.0         0.0         0.0         0.0        0.21E+03     0.0         0.0         0.0         0.0         0.0         0.0         0.0         0.0         0.0         0.0         0.0         0.0         0.0         0.0        0.32E+03
   119  GLU      0.73         1.7         10.         1.5        0.99E-01     0.0         0.0         0.0         0.0         0.0         0.0         0.0        0.78         39.         29.         23.         0.0         0.0         0.0         0.0         0.0         0.0         0.0         0.0        0.18E+03     0.0         0.0         0.0         0.0         0.0         0.0         0.0         0.0         0.0         0.0         0.0         0.0         0.0         0.0        0.29E+03
   120  TYR      0.98         9.8         13.         3.1        0.73E-01     0.0         0.0         0.0         0.0         0.0         0.0         0.0        0.70         49.         2.1         0.0         0.0         0.0         0.0         0.0         0.0         0.0         0.0         0.0        0.17E+03     0.0         0.0         0.0         0.0         0.0         0.0         0.0         0.0         0.0         0.0         0.0         0.0         0.0         0.0        0.25E+03
   121  PRO      0.97         26.         7.8         1.0        0.73E-01     0.0         0.0         0.0         0.0         0.0         0.0         0.0        0.81         6.8         3.8        0.82         0.0         0.0         0.0         0.0         0.0         0.0         0.0         0.0         52.         0.0         0.0         0.0         0.0         0.0         0.0         0.0         0.0         0.0         0.0         0.0         0.0         0.0         0.0        0.10E+03
   122  SER      0.19         2.0         9.9        0.99         0.0         0.0         0.0         0.0         0.0         0.0         0.0         0.0        0.93        0.19         0.0         0.0         0.0         0.0         0.0         0.0         0.0         0.0         0.0         0.0        0.14E+03     0.0         0.0         0.0         0.0         0.0         0.0         0.0         0.0         0.0         0.0         0.0         0.0         0.0         0.0        0.15E+03
   123  ARG      0.52         4.6         10.         1.4        0.11E-01     0.0         0.0         0.0         0.0         0.0         0.0         0.0         1.1         35.         30.        0.41E-01     43.         0.0         0.0         0.0         0.0         0.0         0.0         0.0        0.15E+03     0.0         0.0         0.0         0.0         0.0         0.0         0.0         0.0         0.0         0.0         0.0         0.0         0.0         0.0        0.27E+03
   124  PRO      0.87         26.         7.3         1.2        0.11E-01     0.0         0.0         0.0         0.0         0.0         0.0         0.0         1.4         6.5         3.7        0.90         0.0         0.0         0.0         0.0         0.0         0.0         0.0         0.0         57.         0.0         0.0         0.0         0.0         0.0         0.0         0.0         0.0         0.0         0.0         0.0         0.0         0.0         0.0        0.11E+03
   125  THR      0.34         2.8         10.         1.4         0.0         0.0         0.0         0.0         0.0         0.0         0.0         0.0        0.89         65.         0.0         0.0         0.0         0.0         0.0         0.0         0.0         0.0         0.0         0.0        0.20E+03     0.0         0.0         0.0         0.0         0.0         0.0         0.0         0.0         0.0         0.0         0.0         0.0         0.0         0.0        0.28E+03
   126  GLU      0.45         2.1         10.         1.2         0.0         0.0         0.0         0.0         0.0         0.0         0.0         0.0        0.86         39.        0.25         24.         0.0         0.0         0.0         0.0         0.0         0.0         0.0         0.0        0.23E+03     0.0         0.0         0.0         0.0         0.0         0.0         0.0         0.0         0.0         0.0         0.0         0.0         0.0         0.0        0.31E+03
   127  PHE      0.87         6.1         12.         1.3         0.0         0.0         0.0         0.0         0.0         0.0         0.0         0.0        0.96         45.        0.15         0.0         0.0         0.0         0.0         0.0         0.0         0.0         0.0         0.0        0.24E+03     0.0         0.0         0.0         0.0         0.0         0.0         0.0         0.0         0.0         0.0         0.0         0.0         0.0         0.0        0.31E+03
   128  ALA      0.35         2.2         11.         1.1         0.0         0.0         0.0         0.0         0.0         0.0         0.0         0.0         1.0         0.0         0.0         0.0         0.0         0.0         0.0         0.0         0.0         0.0         0.0         0.0        0.27E+03     0.0         0.0         0.0         0.0         0.0         0.0         0.0         0.0         0.0         0.0         0.0         0.0         0.0         0.0        0.28E+03
   129  PHE      0.69         6.7         11.         1.5         0.0         0.0         0.0         0.0         0.0         0.0         0.0         0.0        0.81         45.        0.11         0.0         0.0         0.0         0.0         0.0         0.0         0.0         0.0         0.0        0.24E+03     0.0         0.0         0.0         0.0         0.0         0.0         0.0         0.0         0.0         0.0         0.0         0.0         0.0         0.0        0.30E+03
   130  TYR      0.96         10.         13.         3.8        0.98E-01     0.0         0.0         0.0         0.0         0.0         0.0         0.0        0.41         49.         2.5         0.0         0.0         0.0         0.0         0.0         0.0         0.0         0.0         0.0        0.18E+03     0.0         0.0         0.0         0.0         0.0         0.0         0.0         0.0         0.0         0.0         0.0         0.0         0.0         0.0        0.26E+03
   131  PRO      0.65         24.         5.4        0.62        0.98E-01     0.0         0.0         0.0         0.0         0.0         0.0         0.0        0.75         24.         35.         32.         0.0         0.0         0.0         0.0         0.0         0.0         0.0         0.0         46.         0.0         0.0         0.0         0.0         0.0         0.0         0.0         0.0         0.0         0.0         0.0         0.0         0.0         0.0        0.17E+03
   132  GLY      0.47         1.3        0.89        0.73E-01     0.0         0.0         0.0         0.0         0.0         0.0         0.0         0.0        0.57         0.0         0.0         0.0         0.0         0.0         0.0         0.0         0.0         0.0         0.0         0.0        0.11E+03     0.0         0.0         0.0         0.0         0.0         0.0         0.0         0.0         0.0         0.0         0.0         0.0         0.0         0.0        0.12E+03
   133  TYR      0.78         9.3         13.         2.2        0.61E-01     0.0         0.0         0.0         0.0         0.0         0.0         0.0        0.72         54.         50.         0.0         0.0         0.0         0.0         0.0         0.0         0.0         0.0         0.0        0.18E+03     0.0         0.0         0.0         0.0         0.0         0.0         0.0         0.0         0.0         0.0         0.0         0.0         0.0         0.0        0.31E+03
   134  PRO       1.1         29.         5.8         1.2         0.0         0.0         0.0         0.0         0.0         0.0         0.0         0.0         2.0         6.8         3.8        0.85         0.0         0.0         0.0         0.0         0.0         0.0         0.0         0.0        0.11E+03     0.0         0.0         0.0         0.0         0.0         0.0         0.0         0.0         0.0         0.0         0.0         0.0         0.0         0.0        0.16E+03
   135  GLY      0.47         3.6         1.3        0.14        0.22E-01     0.0         0.0         0.0         0.0         0.0         0.0         0.0         1.9         0.0         0.0         0.0         0.0         0.0         0.0         0.0         0.0         0.0         0.0         0.0         79.         0.0         0.0         0.0         0.0         0.0         0.0         0.0         0.0         0.0         0.0         0.0         0.0         0.0         0.0         86.    
   136  THR      0.85         2.7         9.0         1.2         0.0         0.0         0.0         0.0         0.0         0.0         0.0         0.0        0.50         70.         0.0         0.0         0.0         0.0         0.0         0.0         0.0         0.0         0.0         0.0        0.20E+03     0.0         0.0         0.0         0.0         0.0         0.0         0.0         0.0         0.0         0.0         0.0         0.0         0.0         0.0        0.28E+03
   137  TYR       1.2         6.2         12.         1.9        0.36E-01     0.0         0.0         0.0         0.0         0.0         0.0         0.0        0.42         49.        0.99         0.0         0.0         0.0         0.0         0.0         0.0         0.0         0.0         0.0        0.24E+03     0.0         0.0         0.0         0.0         0.0         0.0         0.0         0.0         0.0         0.0         0.0         0.0         0.0         0.0        0.32E+03
   138  GLN      0.72         5.1         11.         1.0        0.36E-01     0.0         0.0         0.0         0.0         0.0         0.0         0.0         1.4        0.35        0.36         10.         0.0         0.0         0.0         0.0         0.0         0.0         0.0         0.0        0.18E+03     0.0         0.0         0.0         0.0         0.0         0.0         0.0         0.0         0.0         0.0         0.0         0.0         0.0         0.0        0.21E+03
   139  PRO      0.94         29.         9.2         2.5        0.14         0.0         0.0         0.0         0.0         0.0         0.0         0.0         1.7        0.77        0.74         5.8         0.0         0.0         0.0         0.0         0.0         0.0         0.0         0.0        0.13E+03     0.0         0.0         0.0         0.0         0.0         0.0         0.0         0.0         0.0         0.0         0.0         0.0         0.0         0.0        0.18E+03
   140  MET       1.1         3.7         16.         2.1        0.14         0.0         0.0         0.0         0.0         0.0         0.0         0.0        0.71        0.45         34.         30.         0.0         0.0         0.0         0.0         0.0         0.0         0.0         0.0        0.21E+03     0.0         0.0         0.0         0.0         0.0         0.0         0.0         0.0         0.0         0.0         0.0         0.0         0.0         0.0        0.30E+03
   141  ALA      0.75         2.6         11.         1.1         0.0         0.0         0.0         0.0         0.0         0.0         0.0         0.0        0.62         0.0         0.0         0.0         0.0         0.0         0.0         0.0         0.0         0.0         0.0         0.0        0.25E+03     0.0         0.0         0.0         0.0         0.0         0.0         0.0         0.0         0.0         0.0         0.0         0.0         0.0         0.0        0.27E+03
   142  SER      0.75         1.8         10.         1.1         0.0         0.0         0.0         0.0         0.0         0.0         0.0         0.0        0.65        0.19         0.0         0.0         0.0         0.0         0.0         0.0         0.0         0.0         0.0         0.0        0.17E+03     0.0         0.0         0.0         0.0         0.0         0.0         0.0         0.0         0.0         0.0         0.0         0.0         0.0         0.0        0.19E+03
   143  TYR       1.1         6.9         13.         1.4         0.0         0.0         0.0         0.0         0.0         0.0         0.0         0.0        0.87         49.        0.43         0.0         0.0         0.0         0.0         0.0         0.0         0.0         0.0         0.0        0.21E+03     0.0         0.0         0.0         0.0         0.0         0.0         0.0         0.0         0.0         0.0         0.0         0.0         0.0         0.0        0.28E+03
   144  LEU      0.94         6.7         11.         4.3         0.0         0.0         0.0         0.0         0.0         0.0         0.0         0.0         1.1        0.16         38.         0.0         0.0         0.0         0.0         0.0         0.0         0.0         0.0         0.0        0.19E+03     0.0         0.0         0.0         0.0         0.0         0.0         0.0         0.0         0.0         0.0         0.0         0.0         0.0         0.0        0.25E+03
   145  ASP      0.88         3.3         12.         1.3        0.88E-01     0.0         0.0         0.0         0.0         0.0         0.0         0.0         1.0         39.         1.3         0.0         0.0         0.0         0.0         0.0         0.0         0.0         0.0         0.0        0.14E+03     0.0         0.0         0.0         0.0         0.0         0.0         0.0         0.0         0.0         0.0         0.0         0.0         0.0         0.0        0.20E+03
   146  VAL      0.78         2.4         11.         1.4         0.0         0.0         0.0         0.0         0.0         0.0         0.0         0.0         1.4         58.         0.0         0.0         0.0         0.0         0.0         0.0         0.0         0.0         0.0         0.0         41.         0.0         0.0         0.0         0.0         0.0         0.0         0.0         0.0         0.0         0.0         0.0         0.0         0.0         0.0        0.12E+03
   147  SER      0.81         2.2         12.         1.0         0.0         0.0         0.0         0.0         0.0         0.0         0.0         0.0         1.4         42.         0.0         0.0         0.0         0.0         0.0         0.0         0.0         0.0         0.0         0.0        0.12E+03     0.0         0.0         0.0         0.0         0.0         0.0         0.0         0.0         0.0         0.0         0.0         0.0         0.0         0.0        0.18E+03
   148  VAL      0.83         2.2         12.         1.3        0.14E-01     0.0         0.0         0.0         0.0         0.0         0.0         0.0         1.5        0.89E-01     0.0         0.0         0.0         0.0         0.0         0.0         0.0         0.0         0.0         0.0         25.         0.0         0.0         0.0         0.0         0.0         0.0         0.0         0.0         0.0         0.0         0.0         0.0         0.0         0.0         43.    
   149  VAL      0.81         2.3         12.         1.3        0.14E-01     0.0         0.0         0.0         0.0         0.0         0.0         0.0         1.4        0.16         0.0         0.0         0.0         0.0         0.0         0.0         0.0         0.0         0.0         0.0         37.         0.0         0.0         0.0         0.0         0.0         0.0         0.0         0.0         0.0         0.0         0.0         0.0         0.0         0.0         55.    
   150  GLN      0.84         2.4         12.         1.4         0.0         0.0         0.0         0.0         0.0         0.0         0.0         0.0         1.4         45.        0.30        0.29E-01     0.0         0.0         0.0         0.0         0.0         0.0         0.0         0.0        0.22E+03     0.0         0.0         0.0         0.0         0.0         0.0         0.0         0.0         0.0         0.0         0.0         0.0         0.0         0.0        0.29E+03
   151  THR      0.78         2.6         11.         1.5        0.69E-02     0.0         0.0         0.0         0.0         0.0         0.0         0.0        0.89         65.         0.0         0.0         0.0         0.0         0.0         0.0         0.0         0.0         0.0         0.0        0.23E+03     0.0         0.0         0.0         0.0         0.0         0.0         0.0         0.0         0.0         0.0         0.0         0.0         0.0         0.0        0.32E+03
   152  LEU      0.94         7.1         9.0         4.4        0.69E-02     0.0         0.0         0.0         0.0         0.0         0.0         0.0         1.2        0.20         38.         0.0         0.0         0.0         0.0         0.0         0.0         0.0         0.0         0.0        0.22E+03     0.0         0.0         0.0         0.0         0.0         0.0         0.0         0.0         0.0         0.0         0.0         0.0         0.0         0.0        0.28E+03
   153  GLY      0.71         1.6         1.7        0.27         0.0         0.0         0.0         0.0         0.0         0.0         0.0         0.0         1.4         0.0         0.0         0.0         0.0         0.0         0.0         0.0         0.0         0.0         0.0         0.0        0.14E+03     0.0         0.0         0.0         0.0         0.0         0.0         0.0         0.0         0.0         0.0         0.0         0.0         0.0         0.0        0.14E+03
   154  ALA      0.70         5.5         11.         1.1         0.0         0.0         0.0         0.0         0.0         0.0         0.0         0.0         1.4         0.0         0.0         0.0         0.0         0.0         0.0         0.0         0.0         0.0         0.0         0.0        0.23E+03     0.0         0.0         0.0         0.0         0.0         0.0         0.0         0.0         0.0         0.0         0.0         0.0         0.0         0.0        0.25E+03
   155  PRO      0.85         24.         5.4         1.0         0.0         0.0         0.0         0.0         0.0         0.0         0.0         0.0         1.8         23.         35.         33.         0.0         0.0         0.0         0.0         0.0         0.0         0.0         0.0         59.         0.0         0.0         0.0         0.0         0.0         0.0         0.0         0.0         0.0         0.0         0.0         0.0         0.0         0.0        0.18E+03
   156  GLY      0.71         1.4         1.3        0.10         0.0         0.0         0.0         0.0         0.0         0.0         0.0         0.0        0.94         0.0         0.0         0.0         0.0         0.0         0.0         0.0         0.0         0.0         0.0         0.0        0.12E+03     0.0         0.0         0.0         0.0         0.0         0.0         0.0         0.0         0.0         0.0         0.0         0.0         0.0         0.0        0.12E+03
   157  GLU      0.72         4.7         10.         1.2         0.0         0.0         0.0         0.0         0.0         0.0         0.0         0.0        0.91         44.        0.28         24.         0.0         0.0         0.0         0.0         0.0         0.0         0.0         0.0        0.19E+03     0.0         0.0         0.0         0.0         0.0         0.0         0.0         0.0         0.0         0.0         0.0         0.0         0.0         0.0        0.28E+03
   158  PRO      0.76         24.         6.7        0.85         0.0         0.0         0.0         0.0         0.0         0.0         0.0         0.0         1.5         24.         35.         32.         0.0         0.0         0.0         0.0         0.0         0.0         0.0         0.0         66.         0.0         0.0         0.0         0.0         0.0         0.0         0.0         0.0         0.0         0.0         0.0         0.0         0.0         0.0        0.19E+03
   159  ARG       1.3         4.0         10.         1.6        0.27         0.0         0.0         0.0         0.0         0.0         0.0         0.0        0.90         39.         28.        0.59E-01    0.23         0.0         0.0         0.0         0.0         0.0         0.0         0.0        0.20E+03     0.0         0.0         0.0         0.0         0.0         0.0         0.0         0.0         0.0         0.0         0.0         0.0         0.0         0.0        0.29E+03
   160  HIS       1.3         5.2         11.         1.2         0.0         0.0         0.0         0.0         0.0         0.0         0.0         0.0        0.79         38.         31.         0.0         0.0         0.0         0.0         0.0         0.0         0.0         0.0         0.0        0.17E+03     0.0         0.0         0.0         0.0         0.0         0.0         0.0         0.0         0.0         0.0         0.0         0.0         0.0         0.0        0.26E+03
   161  ASP      0.71         2.4         11.         1.3         0.0         0.0         0.0         0.0         0.0         0.0         0.0         0.0         1.0        0.22E-02    0.79         0.0         0.0         0.0         0.0         0.0         0.0         0.0         0.0         0.0        0.15E+03     0.0         0.0         0.0         0.0         0.0         0.0         0.0         0.0         0.0         0.0         0.0         0.0         0.0         0.0        0.17E+03
   162  SER      0.67         1.9         10.         1.1         0.0         0.0         0.0         0.0         0.0         0.0         0.0         0.0        0.71         42.         0.0         0.0         0.0         0.0         0.0         0.0         0.0         0.0         0.0         0.0        0.12E+03     0.0         0.0         0.0         0.0         0.0         0.0         0.0         0.0         0.0         0.0         0.0         0.0         0.0         0.0        0.18E+03
   163  LEU      0.81         7.0         9.9         4.4         0.0         0.0         0.0         0.0         0.0         0.0         0.0         0.0        0.71        0.74E-01    0.16E-01     0.0         0.0         0.0         0.0         0.0         0.0         0.0         0.0         0.0        0.21E+03     0.0         0.0         0.0         0.0         0.0         0.0         0.0         0.0         0.0         0.0         0.0         0.0         0.0         0.0        0.23E+03
   164  LEU       1.7         15.         12.         4.7        0.49         0.0         0.0         0.0         0.0         0.0         0.0         0.0        0.67         42.        0.61E-01     0.0         0.0         0.0         0.0         0.0         0.0         0.0         0.0         0.0        0.15E+03     0.0         0.0         0.0         0.0         0.0         0.0         0.0         0.0         0.0         0.0         0.0         0.0         0.0         0.0        0.23E+03
   165  PRO       1.6         28.         8.0         1.4        0.19         0.0         0.0         0.0         0.0         0.0         0.0         0.0        0.58         6.3         3.6         1.0         0.0         0.0         0.0         0.0         0.0         0.0         0.0         0.0         29.         0.0         0.0         0.0         0.0         0.0         0.0         0.0         0.0         0.0         0.0         0.0         0.0         0.0         0.0         80.    
   166  VAL      0.65         2.2         10.         1.2         0.0         0.0         0.0         0.0         0.0         0.0         0.0         0.0        0.68         58.         0.0         0.0         0.0         0.0         0.0         0.0         0.0         0.0         0.0         0.0         21.         0.0         0.0         0.0         0.0         0.0         0.0         0.0         0.0         0.0         0.0         0.0         0.0         0.0         0.0         95.    
   167  ASP      0.74         3.1         12.         1.1        0.33E-01     0.0         0.0         0.0         0.0         0.0         0.0         0.0         1.1         39.         1.3         0.0         0.0         0.0         0.0         0.0         0.0         0.0         0.0         0.0        0.13E+03     0.0         0.0         0.0         0.0         0.0         0.0         0.0         0.0         0.0         0.0         0.0         0.0         0.0         0.0        0.19E+03
   168  SER      0.71         2.0         11.         1.0        0.30E-01     0.0         0.0         0.0         0.0         0.0         0.0         0.0        0.93         42.         0.0         0.0         0.0         0.0         0.0         0.0         0.0         0.0         0.0         0.0        0.12E+03     0.0         0.0         0.0         0.0         0.0         0.0         0.0         0.0         0.0         0.0         0.0         0.0         0.0         0.0        0.18E+03
   169  TYR       1.2         7.1         12.         2.0         0.0         0.0         0.0         0.0         0.0         0.0         0.0         0.0         1.3         49.        0.38         0.0         0.0         0.0         0.0         0.0         0.0         0.0         0.0         0.0        0.24E+03     0.0         0.0         0.0         0.0         0.0         0.0         0.0         0.0         0.0         0.0         0.0         0.0         0.0         0.0        0.31E+03
   170  GLN      0.79         3.9         11.         1.0         0.0         0.0         0.0         0.0         0.0         0.0         0.0         0.0         1.3         40.         38.         10.         0.0         0.0         0.0         0.0         0.0         0.0         0.0         0.0        0.24E+03     0.0         0.0         0.0         0.0         0.0         0.0         0.0         0.0         0.0         0.0         0.0         0.0         0.0         0.0        0.35E+03
   171  SER      0.72         3.4         11.         1.2         0.0         0.0         0.0         0.0         0.0         0.0         0.0         0.0         1.0        0.14         0.0         0.0         0.0         0.0         0.0         0.0         0.0         0.0         0.0         0.0        0.18E+03     0.0         0.0         0.0         0.0         0.0         0.0         0.0         0.0         0.0         0.0         0.0         0.0         0.0         0.0        0.20E+03
   172  TRP       3.1         12.         13.         1.5        0.36E-01     0.0         0.0         0.0         0.0         0.0         0.0         0.0        0.89         49.         41.         0.0         0.0         0.0         0.0         0.0         0.0         0.0         0.0         0.0        0.22E+03     0.0         0.0         0.0         0.0         0.0         0.0         0.0         0.0         0.0         0.0         0.0         0.0         0.0         0.0        0.35E+03
   173  ALA      0.90         4.4         11.         1.2         0.0         0.0         0.0         0.0         0.0         0.0         0.0         0.0        0.93         0.0         0.0         0.0         0.0         0.0         0.0         0.0         0.0         0.0         0.0         0.0        0.27E+03     0.0         0.0         0.0         0.0         0.0         0.0         0.0         0.0         0.0         0.0         0.0         0.0         0.0         0.0        0.29E+03
   174  LEU       1.1         8.6         11.         4.0        0.36E-01     0.0         0.0         0.0         0.0         0.0         0.0         0.0         1.2        0.50         37.         0.0         0.0         0.0         0.0         0.0         0.0         0.0         0.0         0.0        0.25E+03     0.0         0.0         0.0         0.0         0.0         0.0         0.0         0.0         0.0         0.0         0.0         0.0         0.0         0.0        0.31E+03
   175  ALA      0.89         3.1         10.         1.2         0.0         0.0         0.0         0.0         0.0         0.0         0.0         0.0         1.3         0.0         0.0         0.0         0.0         0.0         0.0         0.0         0.0         0.0         0.0         0.0        0.25E+03     0.0         0.0         0.0         0.0         0.0         0.0         0.0         0.0         0.0         0.0         0.0         0.0         0.0         0.0        0.27E+03
   176  GLY      0.89         1.7         0.0        0.27         0.0         0.0         0.0         0.0         0.0         0.0         0.0         0.0         1.8         0.0         0.0         0.0         0.0         0.0         0.0         0.0         0.0         0.0         0.0         0.0        0.11E+03     0.0         0.0         0.0         0.0         0.0         0.0         0.0         0.0         0.0         0.0         0.0         0.0         0.0         0.0        0.12E+03
   177  GLY       1.0         1.8         1.4        0.17E-01     0.0         0.0         0.0         0.0         0.0         0.0         0.0         0.0         1.3         0.0         0.0         0.0         0.0         0.0         0.0         0.0         0.0         0.0         0.0         0.0         95.         0.0         0.0         0.0         0.0         0.0         0.0         0.0         0.0         0.0         0.0         0.0         0.0         0.0         0.0        0.10E+03
   178  TRP       3.4         12.         14.         1.5         0.0         0.0         0.0         0.0         0.0         0.0         0.0         0.0         1.8         50.         20.         0.0         0.0         0.0         0.0         0.0         0.0         0.0         0.0         0.0        0.17E+03     0.0         0.0         0.0         0.0         0.0         0.0         0.0         0.0         0.0         0.0         0.0         0.0         0.0         0.0        0.27E+03
   179  ASN      0.83         3.7         15.         1.5         0.0         0.0         0.0         0.0         0.0         0.0         0.0         0.0         2.8         34.         11.         0.0         0.0         0.0         0.0         0.0         0.0         0.0         0.0         0.0        0.22E+03     0.0         0.0         0.0         0.0         0.0         0.0         0.0         0.0         0.0         0.0         0.0         0.0         0.0         0.0        0.29E+03
   180  SER       1.1         3.3         16.         1.3         0.0         0.0         0.0         0.0         0.0         0.0         0.0         0.0         2.9         37.         0.0         0.0         0.0         0.0         0.0         0.0         0.0         0.0         0.0         0.0        0.15E+03     0.0         0.0         0.0         0.0         0.0         0.0         0.0         0.0         0.0         0.0         0.0         0.0         0.0         0.0        0.21E+03
   181  GLN       1.3         3.3         17.         1.5        0.29E-02     0.0         0.0         0.0         0.0         0.0         0.0         0.0         2.3         37.         38.         8.1         0.0         0.0         0.0         0.0         0.0         0.0         0.0         0.0        0.28E+03     0.0         0.0         0.0         0.0         0.0         0.0         0.0         0.0         0.0         0.0         0.0         0.0         0.0         0.0        0.39E+03
   182  MET       1.6         3.3         13.         1.3        0.29E-02     0.0         0.0         0.0         0.0         0.0         0.0         0.0         1.5        0.25         35.         30.         0.0         0.0         0.0         0.0         0.0         0.0         0.0         0.0        0.26E+03     0.0         0.0         0.0         0.0         0.0         0.0         0.0         0.0         0.0         0.0         0.0         0.0         0.0         0.0        0.34E+03
   183  CYS       1.7         2.7         13.         1.2         0.0         0.0         0.0         0.0         0.0         0.0         0.0         0.0         1.4         38.         0.0         0.0         0.0         0.0         0.0         0.0         0.0         0.0         0.0         0.0         45.         0.0         0.0         0.0         0.0         0.0         0.0         0.0         0.0         0.0         0.0         0.0         0.0         0.0         0.0        0.10E+03
   184  CYS       1.6         2.9         13.         1.2         0.0         0.0         0.0         0.0         0.0         0.0         0.0         0.0         1.2         38.         0.0         0.0         0.0         0.0         0.0         0.0         0.0         0.0         0.0         0.0         40.         0.0         0.0         0.0         0.0         0.0         0.0         0.0         0.0         0.0         0.0         0.0         0.0         0.0         0.0         97.    
   185  GLN       1.6         3.8         11.         2.0         0.0         0.0         0.0         0.0         0.0         0.0         0.0         0.0        0.97         44.        0.18         10.         0.0         0.0         0.0         0.0         0.0         0.0         0.0         0.0        0.21E+03     0.0         0.0         0.0         0.0         0.0         0.0         0.0         0.0         0.0         0.0         0.0         0.0         0.0         0.0        0.28E+03
   186  GLY       1.6         2.6         1.7        0.23         0.0         0.0         0.0         0.0         0.0         0.0         0.0         0.0        0.58         0.0         0.0         0.0         0.0         0.0         0.0         0.0         0.0         0.0         0.0         0.0        0.14E+03     0.0         0.0         0.0         0.0         0.0         0.0         0.0         0.0         0.0         0.0         0.0         0.0         0.0         0.0        0.15E+03
   187  GLU       1.7         3.5         11.        0.91         0.0         0.0         0.0         0.0         0.0         0.0         0.0         0.0        0.26        0.78         34.         24.         0.0         0.0         0.0         0.0         0.0         0.0         0.0         0.0        0.21E+03     0.0         0.0         0.0         0.0         0.0         0.0         0.0         0.0         0.0         0.0         0.0         0.0         0.0         0.0        0.29E+03
   188  GLN       2.0         4.0         9.9         1.3         0.0         0.0         0.0         0.0         0.0         0.0         0.0         0.0        0.24         40.        0.29         7.6         0.0         0.0         0.0         0.0         0.0         0.0         0.0         0.0        0.24E+03     0.0         0.0         0.0         0.0         0.0         0.0         0.0         0.0         0.0         0.0         0.0         0.0         0.0         0.0        0.30E+03
   189  ASN       1.9         6.1         9.7         1.7         0.0         0.0         0.0         0.0         0.0         0.0         0.0         0.0        0.14        0.50         15.         0.0         0.0         0.0         0.0         0.0         0.0         0.0         0.0         0.0        0.19E+03     0.0         0.0         0.0         0.0         0.0         0.0         0.0         0.0         0.0         0.0         0.0         0.0         0.0         0.0        0.23E+03
   190  PRO       2.2         30.         6.7         1.2         0.0         0.0         0.0         0.0         0.0         0.0         0.0         0.0         1.4         23.         35.         33.         0.0         0.0         0.0         0.0         0.0         0.0         0.0         0.0         37.         0.0         0.0         0.0         0.0         0.0         0.0         0.0         0.0         0.0         0.0         0.0         0.0         0.0         0.0        0.17E+03
   191  PRO       2.6         27.         6.9        0.64         0.0         0.0         0.0         0.0         0.0         0.0         0.0         0.0         1.5         4.7         2.7         1.7         0.0         0.0         0.0         0.0         0.0         0.0         0.0         0.0         29.         0.0         0.0         0.0         0.0         0.0         0.0         0.0         0.0         0.0         0.0         0.0         0.0         0.0         0.0         77.    
   192  GLY       2.1         6.8         1.3        0.48         0.0         0.0         0.0         0.0         0.0         0.0         0.0         0.0        0.20         0.0         0.0         0.0         0.0         0.0         0.0         0.0         0.0         0.0         0.0         0.0         99.         0.0         0.0         0.0         0.0         0.0         0.0         0.0         0.0         0.0         0.0         0.0         0.0         0.0         0.0        0.11E+03
   193  PRO       2.8         29.         8.5        0.60         0.0         0.0         0.0         0.0         0.0         0.0         0.0         0.0        0.55         5.2         3.0         1.4         0.0         0.0         0.0         0.0         0.0         0.0         0.0         0.0         55.         0.0         0.0         0.0         0.0         0.0         0.0         0.0         0.0         0.0         0.0         0.0         0.0         0.0         0.0        0.11E+03
   194  PHE       2.7         9.4         12.         1.6        0.49E-01     0.0         0.0         0.0         0.0         0.0         0.0         0.0        0.99         50.        0.77         0.0         0.0         0.0         0.0         0.0         0.0         0.0         0.0         0.0        0.20E+03     0.0         0.0         0.0         0.0         0.0         0.0         0.0         0.0         0.0         0.0         0.0         0.0         0.0         0.0        0.28E+03
   195  TRP       4.8         13.         12.         1.2         0.0         0.0         0.0         0.0         0.0         0.0         0.0         0.0        0.70         1.5         42.         0.0         0.0         0.0         0.0         0.0         0.0         0.0         0.0         0.0        0.22E+03     0.0         0.0         0.0         0.0         0.0         0.0         0.0         0.0         0.0         0.0         0.0         0.0         0.0         0.0        0.29E+03
   196  LYS       2.7         5.2         11.         1.2         0.0         0.0         0.0         0.0         0.0         0.0         0.0         0.0        0.52         42.         51.        0.28E-01    0.13E-01     0.0         0.0         0.0         0.0         0.0         0.0         0.0        0.23E+03     0.0         0.0         0.0         0.0         0.0         0.0         0.0         0.0         0.0         0.0         0.0         0.0         0.0         0.0        0.34E+03
   197  ALA       2.5         4.6         12.         1.1         0.0         0.0         0.0         0.0         0.0         0.0         0.0         0.0        0.59         0.0         0.0         0.0         0.0         0.0         0.0         0.0         0.0         0.0         0.0         0.0        0.27E+03     0.0         0.0         0.0         0.0         0.0         0.0         0.0         0.0         0.0         0.0         0.0         0.0         0.0         0.0        0.29E+03
   198  ALA       2.3         4.4         12.         1.3         0.0         0.0         0.0         0.0         0.0         0.0         0.0         0.0        0.90         0.0         0.0         0.0         0.0         0.0         0.0         0.0         0.0         0.0         0.0         0.0        0.28E+03     0.0         0.0         0.0         0.0         0.0         0.0         0.0         0.0         0.0         0.0         0.0         0.0         0.0         0.0        0.30E+03
   199  PHE       2.4         8.2         13.         2.3         0.0         0.0         0.0         0.0         0.0         0.0         0.0         0.0        0.85        0.38         51.         0.0         0.0         0.0         0.0         0.0         0.0         0.0         0.0         0.0        0.25E+03     0.0         0.0         0.0         0.0         0.0         0.0         0.0         0.0         0.0         0.0         0.0         0.0         0.0         0.0        0.33E+03
   200  ALA       2.0         3.9         11.         1.5         0.0         0.0         0.0         0.0         0.0         0.0         0.0         0.0        0.76         0.0         0.0         0.0         0.0         0.0         0.0         0.0         0.0         0.0         0.0         0.0        0.27E+03     0.0         0.0         0.0         0.0         0.0         0.0         0.0         0.0         0.0         0.0         0.0         0.0         0.0         0.0        0.29E+03
   201  ASP       1.9         4.4         9.6         1.6         0.0         0.0         0.0         0.0         0.0         0.0         0.0         0.0        0.92         1.2         1.3         0.0         0.0         0.0         0.0         0.0         0.0         0.0         0.0         0.0        0.21E+03     0.0         0.0         0.0         0.0         0.0         0.0         0.0         0.0         0.0         0.0         0.0         0.0         0.0         0.0        0.23E+03
   202  SER       1.8         3.7         10.         1.3         0.0         0.0         0.0         0.0         0.0         0.0         0.0         0.0        0.45         43.         0.0         0.0         0.0         0.0         0.0         0.0         0.0         0.0         0.0         0.0        0.15E+03     0.0         0.0         0.0         0.0         0.0         0.0         0.0         0.0         0.0         0.0         0.0         0.0         0.0         0.0        0.21E+03
   203  SER       2.5         4.3         8.5         1.7        0.78E-01     0.0         0.0         0.0         0.0         0.0         0.0         0.0        0.35         38.         0.0         0.0         0.0         0.0         0.0         0.0         0.0         0.0         0.0         0.0        0.15E+03     0.0         0.0         0.0         0.0         0.0         0.0         0.0         0.0         0.0         0.0         0.0         0.0         0.0         0.0        0.20E+03
   204  GLY       2.0         3.4         1.5        0.50        0.78E-01     0.0         0.0         0.0         0.0         0.0         0.0         0.0        0.70         0.0         0.0         0.0         0.0         0.0         0.0         0.0         0.0         0.0         0.0         0.0        0.13E+03     0.0         0.0         0.0         0.0         0.0         0.0         0.0         0.0         0.0         0.0         0.0         0.0         0.0         0.0        0.14E+03
   205  GLN       2.2         7.7         8.7         2.3         0.0         0.0         0.0         0.0         0.0         0.0         0.0         0.0         1.3        0.62        0.96        0.62         0.0         0.0         0.0         0.0         0.0         0.0         0.0         0.0        0.21E+03     0.0         0.0         0.0         0.0         0.0         0.0         0.0         0.0         0.0         0.0         0.0         0.0         0.0         0.0        0.23E+03
   206  HIS       3.0         10.         9.9         2.0         0.0         0.0         0.0         0.0         0.0         0.0         0.0         0.0         1.9         2.7        0.16         0.0         0.0         0.0         0.0         0.0         0.0         0.0         0.0         0.0        0.19E+03     0.0         0.0         0.0         0.0         0.0         0.0         0.0         0.0         0.0         0.0         0.0         0.0         0.0         0.0        0.22E+03
   207  PRO       2.2         29.         7.5         1.0         0.0         0.0         0.0         0.0         0.0         0.0         0.0         0.0         2.3         5.4         3.1         1.3         0.0         0.0         0.0         0.0         0.0         0.0         0.0         0.0         39.         0.0         0.0         0.0         0.0         0.0         0.0         0.0         0.0         0.0         0.0         0.0         0.0         0.0         0.0         91.    
   208  PRO       2.0         25.         5.9        0.72         0.0         0.0         0.0         0.0         0.0         0.0         0.0         0.0         2.0         23.         35.         33.         0.0         0.0         0.0         0.0         0.0         0.0         0.0         0.0         29.         0.0         0.0         0.0         0.0         0.0         0.0         0.0         0.0         0.0         0.0         0.0         0.0         0.0         0.0        0.16E+03
   209  ASP       3.9         13.         5.4         2.4         0.0         0.0         0.0         0.0         0.0         0.0         0.0         0.0         1.1         2.7         7.9         0.0         0.0         0.0         0.0         0.0         0.0         0.0         0.0         0.0        0.15E+03     0.0         0.0         0.0         0.0         0.0         0.0         0.0         0.0         0.0         0.0         0.0         0.0         0.0         0.0        0.18E+03
   210  ALA       4.3         7.9         14.         2.2         0.0         0.0         0.0         0.0         0.0         0.0         0.0         0.0         2.1         0.0         0.0         0.0         0.0         0.0         0.0         0.0         0.0         0.0         0.0         0.0        0.24E+03     0.0         0.0         0.0         0.0         0.0         0.0         0.0         0.0         0.0         0.0         0.0         0.0         0.0         0.0        0.27E+03
   211  CYS       4.4         11.         17.         4.5         0.0         0.0         0.0         0.0         0.0         0.0         0.0         0.0         2.1         7.8         0.0         0.0         0.0         0.0         0.0         0.0         0.0         0.0         0.0         0.0         81.         0.0         0.0         0.0         0.0         0.0         0.0         0.0         0.0         0.0         0.0         0.0         0.0         0.0         0.0        0.13E+03
   212  ALA       3.3         6.8         5.6         1.9         0.0         0.0         0.0         0.0         0.0         0.0         0.0         0.0         1.4         0.0         0.0         0.0         0.0         0.0         0.0         0.0         0.0         0.0         0.0         0.0        0.19E+03     0.0         0.0         0.0         0.0         0.0         0.0         0.0         0.0         0.0         0.0         0.0         0.0         0.0         0.0        0.21E+03
   213  PHE       3.9         12.         11.         1.7         0.0         0.0         0.0         0.0         0.0         0.0         0.0         0.0         2.0        0.60        0.75         0.0         0.0         0.0         0.0         0.0         0.0         0.0         0.0         0.0        0.22E+03     0.0         0.0         0.0         0.0         0.0         0.0         0.0         0.0         0.0         0.0         0.0         0.0         0.0         0.0        0.25E+03
   214  ARG       4.0         10.         9.2         2.9         0.0         0.0         0.0         0.0         0.0         0.0         0.0         0.0         2.2         1.8         23.         27.         42.         0.0         0.0         0.0         0.0         0.0         0.0         0.0        0.21E+03     0.0         0.0         0.0         0.0         0.0         0.0         0.0         0.0         0.0         0.0         0.0         0.0         0.0         0.0        0.33E+03
   215  ARG       4.9         13.         6.7         1.4         0.0         0.0         0.0         0.0         0.0         0.0         0.0         0.0         1.9         3.7         1.4        0.80         19.         0.0         0.0         0.0         0.0         0.0         0.0         0.0        0.21E+03     0.0         0.0         0.0         0.0         0.0         0.0         0.0         0.0         0.0         0.0         0.0         0.0         0.0         0.0        0.26E+03
   216  GLY       2.6         11.         2.8        0.59        0.42E-01     0.0         0.0         0.0         42.         44.         0.0         0.0         2.8         0.0         0.0         0.0         0.0         0.0         0.0         0.0         0.0         0.0         1.1         0.0        0.20E+03     0.0         0.0         0.0         0.0         0.0         0.0         0.0         0.0         0.0         0.0         0.0         0.0         0.0         0.0        0.31E+03
   217  ARG       1.9         13.         20.         1.9        0.42E-01     0.0         0.0         0.0         18.         24.         0.0         0.0         2.5         1.4         29.         3.8         2.8         0.0         0.0         0.0         0.0         0.0         2.6         0.0         38.         0.0         0.0         0.0         0.0         0.0         0.0         0.0         0.0         0.0         0.0         0.0         0.0         0.0         0.0        0.16E+03
   218  LYS       1.6         10.         3.9         3.2        0.11         0.0         0.0         0.0         11.         12.         0.0         0.0         1.1         26.         51.         35.         18.         0.0         0.0         0.0         0.0         0.0         17.         0.0         17.         0.0         0.0         0.0         0.0         0.0         0.0         0.0         0.0         0.0         0.0         0.0         0.0         0.0         0.0        0.21E+03
   219  LYS       1.9         14.         6.9         2.0        0.68         0.0         0.0         0.0         5.1         8.1         0.0         0.0         1.8         31.        0.28         29.         22.         0.0         0.0         0.0         0.0         0.0         25.         0.0         30.         1.9         0.0         0.0         0.0         0.0         0.0         0.0         0.0         0.0         0.0         0.0         0.0         0.0         0.0        0.18E+03
   220  ARG       2.5         18.         13.         3.6        0.57         0.0         0.0         0.0         8.3         4.7         0.0         0.0         1.2         7.3         3.1         5.9         12.         0.0         0.0         0.0         0.0         0.0         12.         0.0         97.         0.0         0.0         0.0         0.0         0.0         0.0         0.0         0.0         0.0         0.0         0.0         0.0         0.0         0.0        0.19E+03
   221  ILE       1.4         9.0         7.8         2.6         0.0         0.0         0.0         0.0         12.         8.1         0.0         0.0        0.82E-02    0.93        0.15         0.0         0.0         0.0         0.0         0.0         0.0         0.0         5.9         0.0         26.         0.0         0.0         0.0         0.0         0.0         0.0         0.0         0.0         0.0         0.0         0.0         0.0         0.0         0.0         74.    
   222  PRO       1.3         27.         5.4         3.2         0.0         0.0         0.0         0.0         8.4         9.0         0.0         0.0        0.29E-01     1.2         35.         31.         0.0         0.0         0.0         0.0         0.0         0.0         4.4         0.0         6.9        0.54         0.0         0.0         0.0         0.0         0.0         0.0         0.0         0.0         0.0         0.0         0.0         0.0         0.0        0.13E+03
   223  TYR       2.1         14.         7.2         3.2         0.0         0.0         0.0         0.0         10.         6.4         0.0         0.0         2.4         47.         50.         0.0         0.0         0.0         0.0         0.0         0.0         0.0         7.6         0.0         21.         2.2         0.0         0.0         0.0         0.0         0.0         0.0         0.0         0.0         0.0         0.0         0.0         0.0         0.0        0.17E+03
   224  SER       1.2         6.3         11.         1.5        0.56         0.0         0.0         0.0         8.4         6.3         0.0         0.0         3.3         39.         0.0         0.0         0.0         0.0         0.0         0.0         0.0         0.0         8.1         0.0         10.         4.0         0.0         0.0         0.0         0.0         0.0         0.0         0.0         0.0         0.0         0.0         0.0         0.0         0.0         99.    
   225  LYS       1.0         8.8         5.0         1.9         0.0         0.0         0.0         0.0         4.1         6.4         0.0         0.0         1.4         30.        0.54         32.         2.5         0.0         0.0         0.0         0.0         0.0         5.9         0.0         7.1         0.0         0.0         0.0         0.0         0.0         0.0         0.0         0.0         0.0         0.0         0.0         0.0         0.0         0.0        0.11E+03
   226  GLY       1.0         5.0        0.52E-01     3.6         0.0         0.0         0.0         0.0         5.9         9.4         0.0         0.0        0.87         0.0         0.0         0.0         0.0         0.0         0.0         0.0         0.0         0.0         5.6         0.0         9.3         0.0         0.0         0.0         0.0         0.0         0.0         0.0         0.0         0.0         0.0         0.0         0.0         0.0         0.0         41.    
   227  GLN       1.9         15.         5.4         4.6         1.3         0.0         0.0         0.0         6.8         8.3         0.0         0.0        0.73         7.6         45.         6.4         0.0         0.0         0.0         0.0         0.0         0.0         11.         0.0         13.         7.8         0.0         0.0         0.0         0.0         0.0         0.0         0.0         0.0         0.0         0.0         0.0         0.0         0.0        0.13E+03
   228  LEU       1.9         10.         6.5         5.6         0.0         0.0         0.0         0.0         7.9         13.         0.0         0.0         1.8        0.52         5.1         0.0         0.0         0.0         0.0         0.0         0.0         0.0         5.3         0.0         11.         12.         0.0         0.0         0.0         0.0         0.0         0.0         0.0         0.0         0.0         0.0         0.0         0.0         0.0         82.    
   229  ARG       1.1         7.7         4.0         1.0         0.0         0.0         0.0         0.0         5.0         6.4         0.0         0.0         2.6        0.15        0.16         31.         20.         0.0         0.0         0.0         0.0         0.0         3.1         0.0         8.9         1.9         0.0         0.0         0.0         0.0         0.0         0.0         0.0         0.0         0.0         0.0         0.0         0.0         0.0         93.    
   230  GLU       1.2         8.1         7.0         4.5         0.0         0.0         0.0         0.0         7.8         14.         0.0         0.0         2.5         2.6         2.9        0.48E-01     0.0         0.0         0.0         0.0         0.0         0.0         6.8         0.0         10.         3.7         0.0         0.0         0.0         0.0         0.0         0.0         0.0         0.0         0.0         0.0         0.0         0.0         0.0         71.    
   231  LEU       3.6         18.         4.5         5.0        0.60         0.0         0.0         0.0         11.         12.         0.0         0.0         2.8         40.         41.         0.0         0.0         0.0         0.0         0.0         0.0         0.0         11.         0.0         11.         27.         0.0         0.0         0.0         0.0         0.0         0.0         0.0         0.0         0.0         0.0         0.0         0.0         0.0        0.19E+03
   232  GLU       1.5         12.         6.6         2.3         0.0         0.0         0.0         0.0         8.8         11.         0.0         0.0         2.7         29.         6.7         1.6         0.0         0.0         0.0         0.0         0.0         0.0         30.         0.0         8.3         11.         0.0         0.0         0.0         0.0         0.0         0.0         0.0         0.0         0.0         0.0         0.0         0.0         0.0        0.13E+03
   233  ARG       2.7         19.         6.1         5.9         1.1         0.0         0.0         0.0         9.2         10.         0.0         0.0         3.4         42.         26.         24.         9.8         0.0         0.0         0.0         0.0         0.0         37.         0.0         9.3         4.4         0.0         0.0         0.0         0.0         0.0         0.0         0.0         0.0         0.0         0.0         0.0         0.0         0.0        0.21E+03
   234  GLU       1.7         9.4         6.0         4.4        0.63         0.0         0.0         0.0         11.         17.         0.0         0.0         2.2         29.         32.        0.45         0.0         0.0         0.0         0.0         0.0         0.0         9.2         0.0         5.0         9.6         0.0         0.0         0.0         0.0         0.0         0.0         0.0         0.0         0.0         0.0         0.0         0.0         0.0        0.14E+03
   235  TYR       1.6         11.         7.4         5.0        0.60         0.0         0.0         0.0         6.5         12.         0.0         0.0         1.1         8.2        0.36         0.0         0.0         0.0         0.0         0.0         0.0         0.0         2.8         0.0         11.         9.1         0.0         0.0         0.0         0.0         0.0         0.0         0.0         0.0         0.0         0.0         0.0         0.0         0.0         77.    
   236  ALA       1.1         8.8         5.0         1.0         0.0         0.0         0.0         0.0         5.6         9.3         0.0         0.0         3.4         0.0         0.0         0.0         0.0         0.0         0.0         0.0         0.0         0.0         1.7         0.0         4.9         2.6         0.0         0.0         0.0         0.0         0.0         0.0         0.0         0.0         0.0         0.0         0.0         0.0         0.0         43.    
   237  ALA      0.98         7.6         5.6         1.1         0.0         0.0         0.0         0.0         3.6         3.2         0.0         0.0         3.3         0.0         0.0         0.0         0.0         0.0         0.0         0.0         0.0         0.0         2.9         0.0         26.         0.0         0.0         0.0         0.0         0.0         0.0         0.0         0.0         0.0         0.0         0.0         0.0         0.0         0.0         55.    
   238  ASN       1.3         6.4         4.8         8.1        0.52         0.0         0.0         0.0         5.8         15.         0.0         0.0         4.9        0.94E-01     1.4         0.0         0.0         0.0         0.0         0.0         0.0         0.0         9.6         0.0        0.13E+03     0.0         0.0         0.0         0.0         0.0         0.0         0.0         0.0         0.0         0.0         0.0         0.0         0.0         0.0        0.19E+03
   239  LYS       1.6         9.7         8.0         4.8        0.88E-01     0.0         0.0         0.0         12.         13.         0.0         0.0         7.7         35.         48.        0.71         24.         0.0         0.0         0.0         0.0         0.0         12.         0.0         51.         0.0         0.0         0.0         0.0         0.0         0.0         0.0         0.0         0.0         0.0         0.0         0.0         0.0         0.0        0.23E+03
   240  PHE       1.3         11.         12.         3.2        0.66E-01     0.0         0.0         0.0         5.3         7.6         0.0         0.0         4.5         12.         50.         0.0         0.0         0.0         0.0         0.0         0.0         0.0         14.         0.0         14.         6.7         0.0         0.0         0.0         0.0         0.0         0.0         0.0         0.0         0.0         0.0         0.0         0.0         0.0        0.14E+03
   241  ILE       1.4         13.         9.6         5.5        0.51         0.0         0.0         0.0         4.5         9.1         0.0         0.0         2.6         15.         42.         0.0         0.0         0.0         0.0         0.0         0.0         0.0         12.         0.0         12.         12.         0.0         0.0         0.0         0.0         0.0         0.0         0.0         0.0         0.0         0.0         0.0         0.0         0.0        0.14E+03
   242  THR       1.0         4.7         3.5         1.9        0.59         0.0         0.0         0.0         3.6         7.3         0.0         0.0         3.6        0.87         0.0         0.0         0.0         0.0         0.0         0.0         0.0         0.0         8.7         0.0         9.8         2.6         0.0         0.0         0.0         0.0         0.0         0.0         0.0         0.0         0.0         0.0         0.0         0.0         0.0         48.    
   243  LYS      0.72         2.9         4.9        0.43        0.85E-01     0.0         0.0         0.0         3.7         4.4         0.0         0.0         1.9         3.2         53.         24.        0.18         0.0         0.0         0.0         0.0         0.0         4.7         0.0         5.7        0.97         0.0         0.0         0.0         0.0         0.0         0.0         0.0         0.0         0.0         0.0         0.0         0.0         0.0        0.11E+03
   244  ASP       1.1         5.2         4.9        0.76        0.22         0.0         0.0         0.0         2.7         5.7         0.0         0.0         1.5         2.5         1.1         0.0         0.0         0.0         0.0         0.0         0.0         0.0         5.0         0.0         5.1         2.0         0.0         0.0         0.0         0.0         0.0         0.0         0.0         0.0         0.0         0.0         0.0         0.0         0.0         38.    
   245  LYS       1.9         12.         5.2         2.1        0.72E-01     0.0         0.0         0.0         4.7         5.5         0.0         0.0         1.4         1.1        0.55         1.2         23.         0.0         0.0         0.0         0.0         0.0         4.3         0.0         7.0         7.7         0.0         0.0         0.0         0.0         0.0         0.0         0.0         0.0         0.0         0.0         0.0         0.0         0.0         78.    
   246  ARG       1.6         9.3         5.3         1.8         1.8         0.0         0.0         0.0         5.5         17.         0.0         0.0        0.86        0.27         8.7         35.         25.         0.0         0.0         0.0         0.0         0.0         6.6         0.0         6.1         23.         0.0         0.0         0.0         0.0         0.0         0.0         0.0         0.0         0.0         0.0         0.0         0.0         0.0        0.15E+03
   247  ARG       1.1         9.8         5.9         2.0        0.40         0.0         0.0         0.0         3.2         7.0         0.0         0.0         1.0         2.5         2.4         32.        0.65         0.0         0.0         0.0         0.0         0.0         6.7         0.0         5.3         8.1         0.0         0.0         0.0         0.0         0.0         0.0         0.0         0.0         0.0         0.0         0.0         0.0         0.0         88.    
   248  LYS       1.1         9.7         5.0        0.24        0.48         0.0         0.0         0.0         4.7         6.5         0.0         0.0         1.2        0.90         32.         1.3        0.19         0.0         0.0         0.0         0.0         0.0         1.7         0.0         6.2         3.6         0.0         0.0         0.0         0.0         0.0         0.0         0.0         0.0         0.0         0.0         0.0         0.0         0.0         75.    
   249  ILE       1.6         7.2         2.8         5.4         1.3         0.0         0.0         0.0         6.8         13.         0.0         0.0         2.3         2.3        0.83         0.0         0.0         0.0         0.0         0.0         0.0         0.0         3.6         0.0         14.         13.         0.0         0.0         0.0         0.0         0.0         0.0         0.0         0.0         0.0         0.0         0.0         0.0         0.0         74.    
   250  SER       1.4         6.4         6.2         4.2         1.2         0.0         0.0         0.0         7.4         11.         0.0         0.0         1.9         2.4         0.0         0.0         0.0         0.0         0.0         0.0         0.0         0.0         2.9         0.0         9.5         7.2         0.0         0.0         0.0         0.0         0.0         0.0         0.0         0.0         0.0         0.0         0.0         0.0         0.0         62.    
   251  ALA       1.1         5.7         4.4         1.8        0.11         0.0         0.0         0.0         4.3         9.3         0.0         0.0         1.2         0.0         0.0         0.0         0.0         0.0         0.0         0.0         0.0         0.0         2.9         0.0         13.         0.0         0.0         0.0         0.0         0.0         0.0         0.0         0.0         0.0         0.0         0.0         0.0         0.0         0.0         44.    
   252  ALA       1.8         10.         5.0         1.9         0.0         0.0         0.0         0.0         6.0         9.8         0.0         0.0         1.4         0.0         0.0         0.0         0.0         0.0         0.0         0.0         0.0         0.0         2.9         0.0         15.        0.43         0.0         0.0         0.0         0.0         0.0         0.0         0.0         0.0         0.0         0.0         0.0         0.0         0.0         55.    
   253  THR      0.87         10.         9.5         1.6         1.0         0.0         0.0         0.0         8.3         12.         0.0         0.0         2.4        0.40         0.0         0.0         0.0         0.0         0.0         0.0         0.0         0.0         7.5         0.0         19.         8.6         0.0         0.0         0.0         0.0         0.0         0.0         0.0         0.0         0.0         0.0         0.0         0.0         0.0         82.    
   254  SER       1.6         6.9         20.         2.1        0.63         0.0         0.0         0.0         4.0         5.8         0.0         0.0         1.8        0.12         0.0         0.0         0.0         0.0         0.0         0.0         0.0         0.0         4.2         0.0         21.         0.0         0.0         0.0         0.0         0.0         0.0         0.0         0.0         0.0         0.0         0.0         0.0         0.0         0.0         67.    
   255  LEU       2.4         10.         4.4         6.1         0.0         0.0         0.0         0.0         7.6         7.5         0.0         0.0        0.27         2.6        0.24E-01     0.0         0.0         0.0         0.0         0.0         0.0         0.0         11.         0.0         44.         7.5         0.0         0.0         0.0         0.0         0.0         0.0         0.0         0.0         0.0         0.0         0.0         0.0         0.0        0.10E+03
   256  SER       1.9         6.6         17.         1.1        0.31         0.0         0.0         0.0         3.4         5.6         0.0         0.0         1.9         39.         0.0         0.0         0.0         0.0         0.0         0.0         0.0         0.0         19.         0.0         60.         2.4         0.0         0.0         0.0         0.0         0.0         0.0         0.0         0.0         0.0         0.0         0.0         0.0         0.0        0.16E+03
   257  GLU       1.8         11.         13.         4.9        0.56         0.0         0.0         0.0         6.0         13.         0.0         0.0         2.0         33.         2.6         3.3         0.0         0.0         0.0         0.0         0.0         0.0         14.         0.0         40.         25.         0.0         0.0         0.0         0.0         0.0         0.0         0.0         0.0         0.0         0.0         0.0         0.0         0.0        0.17E+03
   258  ARG       1.9         9.8         5.6         1.7        0.31         0.0         0.0         0.0         3.9         5.9         0.0         0.0        0.94         32.         31.        0.64E-01     25.         0.0         0.0         0.0         0.0         0.0         11.         0.0         12.        0.99         0.0         0.0         0.0         0.0         0.0         0.0         0.0         0.0         0.0         0.0         0.0         0.0         0.0        0.14E+03
   259  GLN       1.4         7.7         5.3         1.2        0.61         0.0         0.0         0.0         4.7         5.5         0.0         0.0         1.4         39.         33.        0.31         0.0         0.0         0.0         0.0         0.0         0.0         9.6         0.0         4.2         4.5         0.0         0.0         0.0         0.0         0.0         0.0         0.0         0.0         0.0         0.0         0.0         0.0         0.0        0.12E+03
   260  ILE       3.2         13.         4.3         5.9         1.9         0.0         0.0         0.0         6.1         9.4         0.0         0.0         2.8         5.7         4.2         0.0         0.0         0.0         0.0         0.0         0.0         0.0         5.4         0.0         5.5         2.1         0.0         0.0         0.0         0.0         0.0         0.0         0.0         0.0         0.0         0.0         0.0         0.0         0.0         69.    
   261  THR       1.6         7.3         4.4         2.8        0.56E-01     0.0         0.0         0.0         3.3         6.6         0.0         0.0         2.3         3.0         0.0         0.0         0.0         0.0         0.0         0.0         0.0         0.0         10.         0.0         6.2         7.7         0.0         0.0         0.0         0.0         0.0         0.0         0.0         0.0         0.0         0.0         0.0         0.0         0.0         55.    
   262  ILE       1.3         5.4         5.4         1.7         0.0         0.0         0.0         0.0         5.7         6.6         0.0         0.0         3.0        0.86         1.5         0.0         0.0         0.0         0.0         0.0         0.0         0.0         6.9         0.0         6.6         5.3         0.0         0.0         0.0         0.0         0.0         0.0         0.0         0.0         0.0         0.0         0.0         0.0         0.0         50.    
   263  TRP       4.5         16.         5.0         3.8         1.3         0.0         0.0         0.0         9.5         7.6         0.0         0.0         3.2         10.        0.38         0.0         0.0         0.0         0.0         0.0         0.0         0.0         4.3         0.0         3.2         22.         0.0         0.0         0.0         0.0         0.0         0.0         0.0         0.0         0.0         0.0         0.0         0.0         0.0         91.    
   264  PHE       1.2         7.3         6.2         3.2        0.12         0.0         0.0         0.0         5.6         8.6         0.0         0.0         1.0         5.1         5.8         0.0         0.0         0.0         0.0         0.0         0.0         0.0         3.2         0.0         4.2         18.         0.0         0.0         0.0         0.0         0.0         0.0         0.0         0.0         0.0         0.0         0.0         0.0         0.0         69.    
   265  GLN      0.74         5.3         4.3         1.9         0.0         0.0         0.0         0.0         2.9         4.6         0.0         0.0         1.5         1.6         1.8         10.         0.0         0.0         0.0         0.0         0.0         0.0         2.0         0.0         4.0         4.0         0.0         0.0         0.0         0.0         0.0         0.0         0.0         0.0         0.0         0.0         0.0         0.0         0.0         45.    
   266  ASN       1.0         4.6         5.0         1.6        0.50         0.0         0.0         0.0         4.3         3.7         0.0         0.0         1.4        0.81         14.         0.0         0.0         0.0         0.0         0.0         0.0         0.0         7.4         0.0         2.9         5.5         0.0         0.0         0.0         0.0         0.0         0.0         0.0         0.0         0.0         0.0         0.0         0.0         0.0         53.    
   267  ARG       1.3         8.0         6.5         2.1        0.23         0.0         0.0         0.0         7.7         9.6         0.0         0.0        0.48         32.         37.         41.         21.         0.0         0.0         0.0         0.0         0.0         11.         0.0         5.4         16.         0.0         0.0         0.0         0.0         0.0         0.0         0.0         0.0         0.0         0.0         0.0         0.0         0.0        0.20E+03
   268  ARG       1.5         6.5         5.4         1.9        0.96E-01     0.0         0.0         0.0         7.3         8.9         0.0         0.0        0.65         34.         29.         35.         26.         0.0         0.0         0.0         0.0         0.0         9.5         0.0         4.4         7.0         0.0         0.0         0.0         0.0         0.0         0.0         0.0         0.0         0.0         0.0         0.0         0.0         0.0        0.18E+03
   269  VAL       1.2         7.5         4.9         2.0        0.51E-01     0.0         0.0         0.0         5.2         7.4         0.0         0.0         2.6         2.8         0.0         0.0         0.0         0.0         0.0         0.0         0.0         0.0         14.         0.0         7.0         6.8         0.0         0.0         0.0         0.0         0.0         0.0         0.0         0.0         0.0         0.0         0.0         0.0         0.0         61.    
   270  LYS       1.5         10.         4.9         1.8        0.38         0.0         0.0         0.0         15.         7.4         0.0         0.0         5.4         30.        0.76         1.5         25.         0.0         0.0         0.0         0.0         0.0         10.         0.0         10.         5.8         0.0         0.0         0.0         0.0         0.0         0.0         0.0         0.0         0.0         0.0         0.0         0.0         0.0        0.13E+03
   271  GLU       1.3         14.         4.3         2.7        0.17E-01     0.0         0.0         0.0         8.2         9.6         0.0         0.0         6.7        0.69         1.9         2.4         0.0         0.0         0.0         0.0         0.0         0.0         7.6         0.0         7.1         6.9         0.0         0.0         0.0         0.0         0.0         0.0         0.0         0.0         0.0         0.0         0.0         0.0         0.0         73.    
   272  LYS       1.6         11.         6.2         3.1        0.51E-01     0.0         0.0         0.0         11.         10.         0.0         0.0         5.3         36.         35.         2.4        0.58         0.0         0.0         0.0         0.0         0.0         9.5         0.0         10.         3.9         0.0         0.0         0.0         0.0         0.0         0.0         0.0         0.0         0.0         0.0         0.0         0.0         0.0        0.15E+03
   273  LYS       1.8         11.         4.6         2.4         0.0         0.0         0.0         0.0         7.3         11.         0.0         0.0         7.4         2.7        0.82        0.10E-03    0.15         0.0         0.0         0.0         0.0         0.0         6.1         0.0         5.6         1.9         0.0         0.0         0.0         0.0         0.0         0.0         0.0         0.0         0.0         0.0         0.0         0.0         0.0         63.    
   274  VAL       2.0         15.         9.3         2.5        0.25         0.0         0.0         0.0         7.5         11.         0.0         0.0         8.3         1.8         0.0         0.0         0.0         0.0         0.0         0.0         0.0         0.0         6.2         0.0         8.9         0.0         0.0         0.0         0.0         0.0         0.0         0.0         0.0         0.0         0.0         0.0         0.0         0.0         0.0         73.    
   275  LEU       1.9         15.         18.         8.4        0.25         0.0         0.0         0.0         8.9         13.         0.0         0.0         4.0         8.6         39.         0.0         0.0         0.0         0.0         0.0         0.0         0.0         1.9         0.0         10.         0.0         0.0         0.0         0.0         0.0         0.0         0.0         0.0         0.0         0.0         0.0         0.0         0.0         0.0        0.13E+03
   276  ALA      0.86         5.1         4.8        0.80         0.0         0.0         0.0         0.0         8.7         12.         0.0         0.0         4.0         0.0         0.0         0.0         0.0         0.0         0.0         0.0         0.0         0.0         3.5         0.0         11.         0.0         0.0         0.0         0.0         0.0         0.0         0.0         0.0         0.0         0.0         0.0         0.0         0.0         0.0         51.    
   277  LYS      0.92         10.         4.7         1.8        0.15         0.0         0.0         0.0         12.         14.         0.0         0.0         6.8         29.         50.         28.        0.11E-01     0.0         0.0         0.0         0.0         0.0         1.3         0.0         5.7        0.85         0.0         0.0         0.0         0.0         0.0         0.0         0.0         0.0         0.0         0.0         0.0         0.0         0.0        0.17E+03
   278  VAL      0.98         10.         3.2         1.7        0.15         0.0         0.0         0.0         6.0         10.         0.0         0.0         4.4        0.12         0.0         0.0         0.0         0.0         0.0         0.0         0.0         0.0         1.1         0.0         14.         0.0         0.0         0.0         0.0         0.0         0.0         0.0         0.0         0.0         0.0         0.0         0.0         0.0         0.0         52.    
   279  LYS      0.40         6.5         6.5        0.65        0.54         0.0         0.0         0.0         5.2         11.         0.0         0.0        0.70        0.11E-02    0.30        0.18         23.         0.0         0.0         0.0         0.0         0.0        0.74         0.0         33.        0.82         0.0         0.0         0.0         0.0         0.0         0.0         0.0         0.0         0.0         0.0         0.0         0.0         0.0         90.    
   280  ASN      0.98         7.2         16.         1.7         0.0         0.0         0.0         0.0         0.0         0.0         0.0         0.0         1.4         36.         9.8         0.0         0.0         0.0         0.0         0.0         0.0         0.0         0.0         0.0        0.13E+03     0.0         0.0         0.0         0.0         0.0         0.0         0.0         0.0         0.0         0.0         0.0         0.0         0.0         0.0        0.21E+03
   281  SER      0.50         4.6         9.7         1.0        0.65         0.0         0.0         0.0         0.0         0.0         0.0         0.0         3.0         37.         0.0         0.0         0.0         0.0         0.0         0.0         0.0         0.0         0.0         0.0         32.         0.0         0.0         0.0         0.0         0.0         0.0         0.0         0.0         0.0         0.0         0.0         0.0         0.0         0.0         89.    
   282  ALA      0.32         1.9         19.         1.2         0.0         0.0         0.0         0.0         6.7         11.         0.0         0.0         2.6         0.0         0.0         0.0         0.0         0.0         0.0         0.0         0.0         0.0         2.5         0.0         33.        0.85         0.0         0.0         0.0         0.0         0.0         0.0         0.0         0.0         0.0         0.0         0.0         0.0         0.0         80.    
   283  THR      0.24         5.2         9.6         1.9        0.11         0.0         0.0         0.0         4.7         7.9         0.0         0.0         1.3         63.         0.0         0.0         0.0         0.0         0.0         0.0         0.0         0.0         2.0         0.0        0.16E+03    0.82         0.0         0.0         0.0         0.0         0.0         0.0         0.0         0.0         0.0         0.0         0.0         0.0         0.0        0.26E+03
   284  PRO      0.62         23.         9.6         1.1         0.0         0.0         0.0         0.0         2.5         4.6         0.0         0.0        0.40         5.9         3.5         1.1         0.0         0.0         0.0         0.0         0.0         0.0         3.2         0.0         26.         0.0         0.0         0.0         0.0         0.0         0.0         0.0         0.0         0.0         0.0         0.0         0.0         0.0         0.0         82.    
