# Supplementary material for: Computational Modeling of complete HOXB13 protein for predicting the functional effect of SNPs and the associated role in hereditary prostate cancer
Source: Sci Rep. 2017 Mar 8;7:43830. doi: 10.1038/srep43830 (PMC5363706; doi:10.1038/srep43830)
Supplement: Supplementary Dataset [file srep43830-s1.zip › SR Supplementary Data Files Complete/HOXB13 Modeller/HOXB13 Modeller/hoxb13.V99990026]

# Heavy relative violation of each residue is written to: hoxb13.V99990026
# The profile is NOT normalized by the number of restraints.
# The profiles are smoothed over a window of residues:    1
# The sum of all numbers in the file:   54336.0430
#COLUMNS S S  N N N N N N N N N N N N N N N N N N N N N N N N N N N N N N N N N N N N N N N N 
# RESID  RES            1           2           3           4           5           6           7           8           9          10          11          12          13          14          15          16          17          18          19          20          21          22          23          24          25          26          27          28          29          30          31          32          33          34          35          36          37          38          39     TOTAL

     1  MET      0.76         2.5         2.2         1.2        0.82E-01     0.0         0.0         0.0         24.         22.         0.0         0.0        0.87E-01     47.        0.10E-01     39.         0.0         0.0         0.0         0.0         0.0         0.0         0.0         0.0         21.         0.0         0.0         0.0         0.0         0.0         0.0         0.0         0.0         0.0         0.0         0.0         0.0         0.0         0.0        0.16E+03
     2  GLU       2.3         8.1         12.         1.5        0.15         0.0         0.0         0.0         0.0         0.0         0.0         0.0        0.50         39.         26.         24.         0.0         0.0         0.0         0.0         0.0         0.0         0.0         0.0        0.13E+03     0.0         0.0         0.0         0.0         0.0         0.0         0.0         0.0         0.0         0.0         0.0         0.0         0.0         0.0        0.24E+03
     3  PRO       2.1         26.         5.9         1.1        0.15         0.0         0.0         0.0         0.0         0.0         0.0         0.0         1.2         23.         35.         34.         0.0         0.0         0.0         0.0         0.0         0.0         0.0         0.0         46.         0.0         0.0         0.0         0.0         0.0         0.0         0.0         0.0         0.0         0.0         0.0         0.0         0.0         0.0        0.17E+03
     4  GLY       1.5         2.7         1.6        0.10         0.0         0.0         0.0         0.0         0.0         0.0         0.0         0.0        0.95         0.0         0.0         0.0         0.0         0.0         0.0         0.0         0.0         0.0         0.0         0.0        0.12E+03     0.0         0.0         0.0         0.0         0.0         0.0         0.0         0.0         0.0         0.0         0.0         0.0         0.0         0.0        0.12E+03
     5  ASN       1.4         3.3         9.9        0.92         0.0         0.0         0.0         0.0         0.0         0.0         0.0         0.0        0.61        0.56         16.         0.0         0.0         0.0         0.0         0.0         0.0         0.0         0.0         0.0        0.21E+03     0.0         0.0         0.0         0.0         0.0         0.0         0.0         0.0         0.0         0.0         0.0         0.0         0.0         0.0        0.24E+03
     6  TYR       1.9         8.9         11.         4.9        0.19         0.0         0.0         0.0         0.0         0.0         0.0         0.0         1.4         49.         4.6         0.0         0.0         0.0         0.0         0.0         0.0         0.0         0.0         0.0        0.25E+03     0.0         0.0         0.0         0.0         0.0         0.0         0.0         0.0         0.0         0.0         0.0         0.0         0.0         0.0        0.33E+03
     7  ALA       1.2         4.3         5.8         1.3        0.19         0.0         0.0         0.0         0.0         0.0         0.0         0.0         1.0         0.0         0.0         0.0         0.0         0.0         0.0         0.0         0.0         0.0         0.0         0.0        0.22E+03     0.0         0.0         0.0         0.0         0.0         0.0         0.0         0.0         0.0         0.0         0.0         0.0         0.0         0.0        0.24E+03
     8  THR       1.0         2.9         7.3         1.2        0.11         0.0         0.0         0.0         0.0         0.0         0.0         0.0        0.99E-01    0.61         0.0         0.0         0.0         0.0         0.0         0.0         0.0         0.0         0.0         0.0        0.20E+03     0.0         0.0         0.0         0.0         0.0         0.0         0.0         0.0         0.0         0.0         0.0         0.0         0.0         0.0        0.22E+03
     9  LEU      0.72         7.5         5.0         4.7        0.11         0.0         0.0         0.0         0.0         0.0         0.0         0.0        0.45        0.62        0.33E-01     0.0         0.0         0.0         0.0         0.0         0.0         0.0         0.0         0.0        0.19E+03     0.0         0.0         0.0         0.0         0.0         0.0         0.0         0.0         0.0         0.0         0.0         0.0         0.0         0.0        0.21E+03
    10  ASP      0.51         4.1         6.5         1.4        0.84E-01     0.0         0.0         0.0         0.0         0.0         0.0         0.0         1.1         38.         2.7         0.0         0.0         0.0         0.0         0.0         0.0         0.0         0.0         0.0        0.17E+03     0.0         0.0         0.0         0.0         0.0         0.0         0.0         0.0         0.0         0.0         0.0         0.0         0.0         0.0        0.22E+03
    11  GLY      0.69E-01     2.0         2.7        0.23        0.84E-01     0.0         0.0         0.0         0.0         0.0         0.0         0.0         1.0         0.0         0.0         0.0         0.0         0.0         0.0         0.0         0.0         0.0         0.0         0.0        0.12E+03     0.0         0.0         0.0         0.0         0.0         0.0         0.0         0.0         0.0         0.0         0.0         0.0         0.0         0.0        0.12E+03
    12  ALA      0.65E-01     1.4         12.        0.84         0.0         0.0         0.0         0.0         0.0         0.0         0.0         0.0         1.3         0.0         0.0         0.0         0.0         0.0         0.0         0.0         0.0         0.0         0.0         0.0        0.26E+03     0.0         0.0         0.0         0.0         0.0         0.0         0.0         0.0         0.0         0.0         0.0         0.0         0.0         0.0        0.27E+03
    13  LYS      0.12         2.7         8.3         1.1         0.0         0.0         0.0         0.0         0.0         0.0         0.0         0.0         1.4         35.         37.         16.         24.         0.0         0.0         0.0         0.0         0.0         0.0         0.0        0.19E+03     0.0         0.0         0.0         0.0         0.0         0.0         0.0         0.0         0.0         0.0         0.0         0.0         0.0         0.0        0.31E+03
    14  ASP      0.18         2.9         11.         1.4        0.94E-01     0.0         0.0         0.0         0.0         0.0         0.0         0.0         1.5         39.         1.4         0.0         0.0         0.0         0.0         0.0         0.0         0.0         0.0         0.0        0.13E+03     0.0         0.0         0.0         0.0         0.0         0.0         0.0         0.0         0.0         0.0         0.0         0.0         0.0         0.0        0.19E+03
    15  ILE      0.17         3.7         12.         1.8         0.0         0.0         0.0         0.0         0.0         0.0         0.0         0.0         1.3        0.23E-01    0.67         0.0         0.0         0.0         0.0         0.0         0.0         0.0         0.0         0.0         50.         0.0         0.0         0.0         0.0         0.0         0.0         0.0         0.0         0.0         0.0         0.0         0.0         0.0         0.0         70.    
    16  GLU      0.13         2.5         9.2         1.4         0.0         0.0         0.0         0.0         0.0         0.0         0.0         0.0        0.83        0.69E-01    0.27         24.         0.0         0.0         0.0         0.0         0.0         0.0         0.0         0.0        0.18E+03     0.0         0.0         0.0         0.0         0.0         0.0         0.0         0.0         0.0         0.0         0.0         0.0         0.0         0.0        0.22E+03
    17  GLY      0.21        0.52        0.66        0.22         0.0         0.0         0.0         0.0         0.0         0.0         0.0         0.0         1.2         0.0         0.0         0.0         0.0         0.0         0.0         0.0         0.0         0.0         0.0         0.0        0.12E+03     0.0         0.0         0.0         0.0         0.0         0.0         0.0         0.0         0.0         0.0         0.0         0.0         0.0         0.0        0.13E+03
    18  LEU      0.55         6.5         8.4         4.2         0.0         0.0         0.0         0.0         0.0         0.0         0.0         0.0        0.74         45.         38.         0.0         0.0         0.0         0.0         0.0         0.0         0.0         0.0         0.0        0.20E+03     0.0         0.0         0.0         0.0         0.0         0.0         0.0         0.0         0.0         0.0         0.0         0.0         0.0         0.0        0.31E+03
    19  LEU      0.46         6.6         8.0         4.3         0.0         0.0         0.0         0.0         0.0         0.0         0.0         0.0        0.81         45.         38.         0.0         0.0         0.0         0.0         0.0         0.0         0.0         0.0         0.0        0.18E+03     0.0         0.0         0.0         0.0         0.0         0.0         0.0         0.0         0.0         0.0         0.0         0.0         0.0         0.0        0.28E+03
    20  GLY      0.22         1.6         2.5        0.24         0.0         0.0         0.0         0.0         0.0         0.0         0.0         0.0        0.89         0.0         0.0         0.0         0.0         0.0         0.0         0.0         0.0         0.0         0.0         0.0        0.15E+03     0.0         0.0         0.0         0.0         0.0         0.0         0.0         0.0         0.0         0.0         0.0         0.0         0.0         0.0        0.15E+03
    21  ALA      0.26         2.8         11.        0.75         0.0         0.0         0.0         0.0         0.0         0.0         0.0         0.0        0.88         0.0         0.0         0.0         0.0         0.0         0.0         0.0         0.0         0.0         0.0         0.0        0.24E+03     0.0         0.0         0.0         0.0         0.0         0.0         0.0         0.0         0.0         0.0         0.0         0.0         0.0         0.0        0.26E+03
    22  GLY      0.16         1.4         0.0        0.21         0.0         0.0         0.0         0.0         0.0         0.0         0.0         0.0         1.2         0.0         0.0         0.0         0.0         0.0         0.0         0.0         0.0         0.0         0.0         0.0         81.         0.0         0.0         0.0         0.0         0.0         0.0         0.0         0.0         0.0         0.0         0.0         0.0         0.0         0.0         84.    
    23  GLY      0.23         2.9         0.0        0.51E-01     0.0         0.0         0.0         0.0         0.0         0.0         0.0         0.0        0.76         0.0         0.0         0.0         0.0         0.0         0.0         0.0         0.0         0.0         0.0         0.0         16.         0.0         0.0         0.0         0.0         0.0         0.0         0.0         0.0         0.0         0.0         0.0         0.0         0.0         0.0         20.    
    24  GLY      0.42         1.6         1.4        0.17E-01     0.0         0.0         0.0         0.0         0.0         0.0         0.0         0.0        0.46         0.0         0.0         0.0         0.0         0.0         0.0         0.0         0.0         0.0         0.0         0.0         71.         0.0         0.0         0.0         0.0         0.0         0.0         0.0         0.0         0.0         0.0         0.0         0.0         0.0         0.0         75.    
    25  ARG      0.81         3.3         11.        0.89         0.0         0.0         0.0         0.0         0.0         0.0         0.0         0.0        0.75         35.        0.76         39.        0.58E-01     0.0         0.0         0.0         0.0         0.0         0.0         0.0        0.22E+03     0.0         0.0         0.0         0.0         0.0         0.0         0.0         0.0         0.0         0.0         0.0         0.0         0.0         0.0        0.31E+03
    26  ASN       1.1         3.5         10.         1.3        0.53E-01     0.0         0.0         0.0         0.0         0.0         0.0         0.0        0.65         32.         2.9         0.0         0.0         0.0         0.0         0.0         0.0         0.0         0.0         0.0        0.22E+03     0.0         0.0         0.0         0.0         0.0         0.0         0.0         0.0         0.0         0.0         0.0         0.0         0.0         0.0        0.27E+03
    27  LEU       1.2         7.4         9.8         4.4        0.53E-01     0.0         0.0         0.0         0.0         0.0         0.0         0.0        0.84        0.35        0.62E-01     0.0         0.0         0.0         0.0         0.0         0.0         0.0         0.0         0.0        0.20E+03     0.0         0.0         0.0         0.0         0.0         0.0         0.0         0.0         0.0         0.0         0.0         0.0         0.0         0.0        0.22E+03
    28  VAL       1.2         2.7         11.         1.5         0.0         0.0         0.0         0.0         0.0         0.0         0.0         0.0        0.69         58.         0.0         0.0         0.0         0.0         0.0         0.0         0.0         0.0         0.0         0.0         67.         0.0         0.0         0.0         0.0         0.0         0.0         0.0         0.0         0.0         0.0         0.0         0.0         0.0         0.0        0.14E+03
    29  ALA       1.3         2.7         11.         1.2         0.0         0.0         0.0         0.0         0.0         0.0         0.0         0.0        0.44         0.0         0.0         0.0         0.0         0.0         0.0         0.0         0.0         0.0         0.0         0.0        0.23E+03     0.0         0.0         0.0         0.0         0.0         0.0         0.0         0.0         0.0         0.0         0.0         0.0         0.0         0.0        0.25E+03
    30  HIS       2.3         5.9         10.         1.6         0.0         0.0         0.0         0.0         0.0         0.0         0.0         0.0        0.55        0.58         31.         0.0         0.0         0.0         0.0         0.0         0.0         0.0         0.0         0.0        0.22E+03     0.0         0.0         0.0         0.0         0.0         0.0         0.0         0.0         0.0         0.0         0.0         0.0         0.0         0.0        0.27E+03
    31  SER       1.6         6.6         10.         1.6         0.0         0.0         0.0         0.0         0.0         0.0         0.0         0.0        0.67         42.         0.0         0.0         0.0         0.0         0.0         0.0         0.0         0.0         0.0         0.0        0.14E+03     0.0         0.0         0.0         0.0         0.0         0.0         0.0         0.0         0.0         0.0         0.0         0.0         0.0         0.0        0.20E+03
    32  PRO       2.0         26.         6.7        0.90         0.0         0.0         0.0         0.0         0.0         0.0         0.0         0.0         1.2         23.         35.         33.         0.0         0.0         0.0         0.0         0.0         0.0         0.0         0.0         55.         0.0         0.0         0.0         0.0         0.0         0.0         0.0         0.0         0.0         0.0         0.0         0.0         0.0         0.0        0.18E+03
    33  LEU       2.2         9.0         8.9         4.3         0.0         0.0         0.0         0.0         0.0         0.0         0.0         0.0         1.1        0.23        0.29E-02     0.0         0.0         0.0         0.0         0.0         0.0         0.0         0.0         0.0        0.19E+03     0.0         0.0         0.0         0.0         0.0         0.0         0.0         0.0         0.0         0.0         0.0         0.0         0.0         0.0        0.22E+03
    34  THR       2.3         4.9         7.8         1.9        0.83E-01     0.0         0.0         0.0         0.0         0.0         0.0         0.0        0.61         65.         0.0         0.0         0.0         0.0         0.0         0.0         0.0         0.0         0.0         0.0        0.18E+03     0.0         0.0         0.0         0.0         0.0         0.0         0.0         0.0         0.0         0.0         0.0         0.0         0.0         0.0        0.26E+03
    35  SER       1.2         3.1         11.         1.7        0.11         0.0         0.0         0.0         16.         35.         0.0         0.0         3.2         45.         0.0         0.0         0.0         0.0         0.0         0.0         0.0         0.0         7.6         0.0         56.         0.0         0.0         0.0         0.0         0.0         0.0         0.0         0.0         0.0         0.0         0.0         0.0         0.0         0.0        0.18E+03
    36  HIS       2.4         10.         21.         1.4        0.85         0.0         0.0         0.0         19.         25.         0.0         0.0         5.9         1.4        0.60         0.0         0.0         0.0         0.0         0.0         0.0         0.0         7.6         0.0        0.15E+03     0.0         0.0         0.0         0.0         0.0         0.0         0.0         0.0         0.0         0.0         0.0         0.0         0.0         0.0        0.25E+03
    37  PRO       1.8         33.         3.1         4.7        0.76         0.0         0.0         0.0         0.0         0.0         0.0         0.0         4.4         2.8        0.71         8.4         0.0         0.0         0.0         0.0         0.0         0.0         0.0         0.0         59.         0.0         0.0         0.0         0.0         0.0         0.0         0.0         0.0         0.0         0.0         0.0         0.0         0.0         0.0        0.12E+03
    38  ALA      0.37         6.2         11.        0.98        0.17         0.0         0.0         0.0         0.0         0.0         0.0         0.0         2.8         0.0         0.0         0.0         0.0         0.0         0.0         0.0         0.0         0.0         0.0         0.0        0.20E+03     0.0         0.0         0.0         0.0         0.0         0.0         0.0         0.0         0.0         0.0         0.0         0.0         0.0         0.0        0.23E+03
    39  ALA      0.78         17.         13.         2.2        0.57         0.0         0.0         0.0         0.0         0.0         0.0         0.0         3.2         0.0         0.0         0.0         0.0         0.0         0.0         0.0         0.0         0.0         0.0         0.0        0.28E+03     0.0         0.0         0.0         0.0         0.0         0.0         0.0         0.0         0.0         0.0         0.0         0.0         0.0         0.0        0.32E+03
    40  PRO       1.5         29.         12.         1.9        0.27         0.0         0.0         0.0         0.0         0.0         0.0         0.0         3.2         25.         35.         30.         0.0         0.0         0.0         0.0         0.0         0.0         0.0         0.0         90.         0.0         0.0         0.0         0.0         0.0         0.0         0.0         0.0         0.0         0.0         0.0         0.0         0.0         0.0        0.23E+03
    41  THR       1.0         14.         19.        0.47        0.92         0.0         0.0         0.0         0.0         0.0         0.0         0.0         1.6        0.14         0.0         0.0         0.0         0.0         0.0         0.0         0.0         0.0         0.0         0.0        0.16E+03     0.0         0.0         0.0         0.0         0.0         0.0         0.0         0.0         0.0         0.0         0.0         0.0         0.0         0.0        0.20E+03
    42  LEU       1.2         10.         9.5         3.6        0.89         0.0         0.0         0.0         0.0         0.0         0.0         0.0         2.9         3.2        0.64E-01     0.0         0.0         0.0         0.0         0.0         0.0         0.0         0.0         0.0        0.21E+03     0.0         0.0         0.0         0.0         0.0         0.0         0.0         0.0         0.0         0.0         0.0         0.0         0.0         0.0        0.24E+03
    43  MET       3.9         20.         14.         1.9         1.8         0.0         0.0         0.0         15.         32.         0.0         0.0         3.0         29.         35.         30.         0.0         0.0         0.0         0.0         0.0         0.0         0.0         0.0         86.        0.99         0.0         0.0         0.0         0.0         0.0         0.0         0.0         0.0         0.0         0.0         0.0         0.0         0.0        0.27E+03
    44  PRO       2.4         36.         3.3         4.7         2.7         0.0         0.0         0.0         0.0         0.0         0.0         0.0         1.2         3.0         7.2         20.         0.0         0.0         0.0         0.0         0.0         0.0         0.0         0.0         47.         0.0         0.0         0.0         0.0         0.0         0.0         0.0         0.0         0.0         0.0         0.0         0.0         0.0         0.0        0.13E+03
    45  ALA       1.1         4.5         12.        0.51         1.3         0.0         0.0         0.0         0.0         0.0         0.0         0.0         2.3         0.0         0.0         0.0         0.0         0.0         0.0         0.0         0.0         0.0         0.0         0.0        0.15E+03     0.0         0.0         0.0         0.0         0.0         0.0         0.0         0.0         0.0         0.0         0.0         0.0         0.0         0.0        0.17E+03
    46  VAL       8.5         31.         14.         6.4         16.         0.0         0.0         0.0         0.0         0.0         0.0         0.0         2.0         60.         0.0         0.0         0.0         0.0         0.0         0.0         0.0         0.0         0.0         0.0         35.         0.0         0.0         0.0         0.0         0.0         0.0         0.0         0.0         0.0         0.0         0.0         0.0         0.0         0.0        0.17E+03
    47  ASN       13.         49.         6.3         6.2         15.         0.0         0.0         0.0         0.0         0.0         0.0         0.0         2.4         31.         11.         0.0         0.0         0.0         0.0         0.0         0.0         0.0         0.0         0.0         17.         0.0         0.0         0.0         0.0         0.0         0.0         0.0         0.0         0.0         0.0         0.0         0.0         0.0         0.0        0.15E+03
    48  TYR       7.7         30.         4.3         2.9         3.0         0.0         0.0         0.0         0.0         0.0         0.0         0.0         4.0         46.        0.30         0.0         0.0         0.0         0.0         0.0         0.0         0.0         0.0         0.0         40.         0.0         0.0         0.0         0.0         0.0         0.0         0.0         0.0         0.0         0.0         0.0         0.0         0.0         0.0        0.14E+03
    49  ALA       9.6         30.         5.3         4.0         4.8         0.0         0.0         0.0         0.0         0.0         0.0         0.0         8.8         0.0         0.0         0.0         0.0         0.0         0.0         0.0         0.0         0.0         0.0         0.0         50.         0.0         0.0         0.0         0.0         0.0         0.0         0.0         0.0         0.0         0.0         0.0         0.0         0.0         0.0        0.11E+03
    50  PRO       9.8         41.         14.         2.9         4.0         0.0         0.0         0.0         0.0         0.0         0.0         0.0         11.         2.4        0.36         7.2         0.0         0.0         0.0         0.0         0.0         0.0         0.0         0.0         63.         0.0         0.0         0.0         0.0         0.0         0.0         0.0         0.0         0.0         0.0         0.0         0.0         0.0         0.0        0.16E+03
    51  LEU       9.7         29.         11.         8.9         3.5         0.0         0.0         0.0         18.         33.         0.0         0.0         6.1         7.6         6.1         0.0         0.0         0.0         0.0         0.0         0.0         0.0         0.0         0.0        0.10E+03     2.5         0.0         0.0         0.0         0.0         0.0         0.0         0.0         0.0         0.0         0.0         0.0         0.0         0.0        0.24E+03
    52  ASP       8.9         28.         1.8         4.1         6.1         0.0         0.0         0.0         0.0         0.0         0.0         0.0         2.9         35.         3.8         0.0         0.0         0.0         0.0         0.0         0.0         0.0         0.0         0.0         71.         0.0         0.0         0.0         0.0         0.0         0.0         0.0         0.0         0.0         0.0         0.0         0.0         0.0         0.0        0.16E+03
    53  LEU       13.         40.         7.2         9.7         4.9         0.0         0.0         0.0         0.0         0.0         0.0         0.0         5.9         43.         37.         0.0         0.0         0.0         0.0         0.0         0.0         0.0         0.0         0.0         43.         0.0         0.0         0.0         0.0         0.0         0.0         0.0         0.0         0.0         0.0         0.0         0.0         0.0         0.0        0.20E+03
    54  PRO       13.         60.         7.6         3.3         4.3         0.0         0.0         0.0         0.0         0.0         0.0         0.0         5.1         24.         36.         33.         0.0         0.0         0.0         0.0         0.0         0.0         0.0         0.0         98.         0.0         0.0         0.0         0.0         0.0         0.0         0.0         0.0         0.0         0.0         0.0         0.0         0.0         0.0        0.28E+03
    55  GLY       9.9         37.        0.47         1.5         19.         0.0         0.0         0.0         0.0         0.0         0.0         0.0         2.2         0.0         0.0         0.0         0.0         0.0         0.0         0.0         0.0         0.0         0.0         0.0        0.11E+03     0.0         0.0         0.0         0.0         0.0         0.0         0.0         0.0         0.0         0.0         0.0         0.0         0.0         0.0        0.18E+03
    56  SER      0.71         13.         12.         2.0         3.3         0.0         0.0         0.0         0.0         0.0         0.0         0.0         5.7        0.21         0.0         0.0         0.0         0.0         0.0         0.0         0.0         0.0         0.0         0.0         97.         0.0         0.0         0.0         0.0         0.0         0.0         0.0         0.0         0.0         0.0         0.0         0.0         0.0         0.0        0.13E+03
    57  ALA      0.55         7.7         17.         2.4        0.75         0.0         0.0         0.0         0.0         0.0         0.0         0.0         6.6         0.0         0.0         0.0         0.0         0.0         0.0         0.0         0.0         0.0         0.0         0.0        0.20E+03     0.0         0.0         0.0         0.0         0.0         0.0         0.0         0.0         0.0         0.0         0.0         0.0         0.0         0.0        0.23E+03
    58  GLU       2.5         9.9         19.         2.5         1.2         0.0         0.0         0.0         22.         40.         0.0         0.0         7.2         3.4         24.        0.96         0.0         0.0         0.0         0.0         0.0         0.0         0.0         0.0        0.18E+03     1.5         0.0         0.0         0.0         0.0         0.0         0.0         0.0         0.0         0.0         0.0         0.0         0.0         0.0        0.31E+03
    59  PRO       2.0         42.         7.7         2.3        0.44         0.0         0.0         0.0         0.0         0.0         0.0         0.0         8.5         1.6        0.45         6.5         0.0         0.0         0.0         0.0         0.0         0.0         0.0         0.0         37.         0.0         0.0         0.0         0.0         0.0         0.0         0.0         0.0         0.0         0.0         0.0         0.0         0.0         0.0        0.11E+03
    60  PRO       2.3         25.         8.8        0.72        0.77         0.0         0.0         0.0         0.0         0.0         0.0         0.0         4.6         23.         36.         35.         0.0         0.0         0.0         0.0         0.0         0.0         0.0         0.0         39.         0.0         0.0         0.0         0.0         0.0         0.0         0.0         0.0         0.0         0.0         0.0         0.0         0.0         0.0        0.17E+03
    61  LYS       1.7         6.7         4.6         1.7         0.0         0.0         0.0         0.0         0.0         0.0         0.0         0.0         1.5         35.        0.59E-01    0.27        0.59E-02     0.0         0.0         0.0         0.0         0.0         0.0         0.0        0.15E+03     0.0         0.0         0.0         0.0         0.0         0.0         0.0         0.0         0.0         0.0         0.0         0.0         0.0         0.0        0.20E+03
    62  GLN       1.7         8.5         4.7         1.0        0.71E-01     0.0         0.0         0.0         0.0         0.0         0.0         0.0         1.2        0.35         36.        0.83E-01     0.0         0.0         0.0         0.0         0.0         0.0         0.0         0.0        0.18E+03     0.0         0.0         0.0         0.0         0.0         0.0         0.0         0.0         0.0         0.0         0.0         0.0         0.0         0.0        0.23E+03
    63  CYS       1.1         9.3         4.5         1.6        0.31         0.0         0.0         0.0         0.0         0.0         0.0         0.0         2.4         1.3         0.0         0.0         0.0         0.0         0.0         0.0         0.0         0.0         0.0         0.0         91.         0.0         0.0         0.0         0.0         0.0         0.0         0.0         0.0         0.0         0.0         0.0         0.0         0.0         0.0        0.11E+03
    64  HIS       1.4         11.         9.5        0.77        0.85E-01     0.0         0.0         0.0         0.0         0.0         0.0         0.0         2.9         1.1         32.         0.0         0.0         0.0         0.0         0.0         0.0         0.0         0.0         0.0        0.13E+03     0.0         0.0         0.0         0.0         0.0         0.0         0.0         0.0         0.0         0.0         0.0         0.0         0.0         0.0        0.19E+03
    65  PRO      0.96         29.         10.         3.2        0.11         0.0         0.0         0.0         0.0         0.0         0.0         0.0        0.82         1.1        0.76         6.3         0.0         0.0         0.0         0.0         0.0         0.0         0.0         0.0         28.         0.0         0.0         0.0         0.0         0.0         0.0         0.0         0.0         0.0         0.0         0.0         0.0         0.0         0.0         80.    
    66  CYS      0.39         5.2         12.         1.2        0.21E-01     0.0         0.0         0.0         0.0         0.0         0.0         0.0         1.7         42.         0.0         0.0         0.0         0.0         0.0         0.0         0.0         0.0         0.0         0.0         16.         0.0         0.0         0.0         0.0         0.0         0.0         0.0         0.0         0.0         0.0         0.0         0.0         0.0         0.0         79.    
    67  PRO       1.2         28.         6.4         1.2         0.0         0.0         0.0         0.0         0.0         0.0         0.0         0.0         1.5         7.7         4.4        0.62         0.0         0.0         0.0         0.0         0.0         0.0         0.0         0.0         16.         0.0         0.0         0.0         0.0         0.0         0.0         0.0         0.0         0.0         0.0         0.0         0.0         0.0         0.0         67.    
    68  GLY      0.15         2.1        0.77        0.20         0.0         0.0         0.0         0.0         0.0         0.0         0.0         0.0        0.97         0.0         0.0         0.0         0.0         0.0         0.0         0.0         0.0         0.0         0.0         0.0         46.         0.0         0.0         0.0         0.0         0.0         0.0         0.0         0.0         0.0         0.0         0.0         0.0         0.0         0.0         50.    
    69  VAL      0.52         6.6         11.         3.3        0.29         0.0         0.0         0.0         0.0         0.0         0.0         0.0         2.0         56.         0.0         0.0         0.0         0.0         0.0         0.0         0.0         0.0         0.0         0.0         26.         0.0         0.0         0.0         0.0         0.0         0.0         0.0         0.0         0.0         0.0         0.0         0.0         0.0         0.0        0.11E+03
    70  PRO       1.1         28.         5.7         1.4         0.0         0.0         0.0         0.0         0.0         0.0         0.0         0.0         1.8         7.3         4.2        0.69         0.0         0.0         0.0         0.0         0.0         0.0         0.0         0.0        0.11E+03     0.0         0.0         0.0         0.0         0.0         0.0         0.0         0.0         0.0         0.0         0.0         0.0         0.0         0.0        0.15E+03
    71  GLN      0.53         4.7         6.0         2.1        0.19         0.0         0.0         0.0         0.0         0.0         0.0         0.0         1.5         40.         34.        0.61         0.0         0.0         0.0         0.0         0.0         0.0         0.0         0.0        0.19E+03     0.0         0.0         0.0         0.0         0.0         0.0         0.0         0.0         0.0         0.0         0.0         0.0         0.0         0.0        0.27E+03
    72  GLY      0.58E-01     1.7         1.3        0.22         0.0         0.0         0.0         0.0         0.0         0.0         0.0         0.0        0.86         0.0         0.0         0.0         0.0         0.0         0.0         0.0         0.0         0.0         0.0         0.0        0.13E+03     0.0         0.0         0.0         0.0         0.0         0.0         0.0         0.0         0.0         0.0         0.0         0.0         0.0         0.0        0.13E+03
    73  THR      0.83E-01     1.9         8.8         1.2         0.0         0.0         0.0         0.0         0.0         0.0         0.0         0.0        0.46         65.         0.0         0.0         0.0         0.0         0.0         0.0         0.0         0.0         0.0         0.0        0.18E+03     0.0         0.0         0.0         0.0         0.0         0.0         0.0         0.0         0.0         0.0         0.0         0.0         0.0         0.0        0.26E+03
    74  SER      0.94E-01     4.0         8.8         1.4         0.0         0.0         0.0         0.0         0.0         0.0         0.0         0.0        0.63        0.25         0.0         0.0         0.0         0.0         0.0         0.0         0.0         0.0         0.0         0.0         95.         0.0         0.0         0.0         0.0         0.0         0.0         0.0         0.0         0.0         0.0         0.0         0.0         0.0         0.0        0.11E+03
    75  PRO      0.22         25.         6.0        0.77         0.0         0.0         0.0         0.0         0.0         0.0         0.0         0.0        0.87         24.         35.         32.         0.0         0.0         0.0         0.0         0.0         0.0         0.0         0.0         50.         0.0         0.0         0.0         0.0         0.0         0.0         0.0         0.0         0.0         0.0         0.0         0.0         0.0         0.0        0.17E+03
    76  ALA      0.11         5.1         8.5         1.5         0.0         0.0         0.0         0.0         0.0         0.0         0.0         0.0        0.83         0.0         0.0         0.0         0.0         0.0         0.0         0.0         0.0         0.0         0.0         0.0        0.21E+03     0.0         0.0         0.0         0.0         0.0         0.0         0.0         0.0         0.0         0.0         0.0         0.0         0.0         0.0        0.23E+03
    77  PRO      0.81         28.         8.3         2.1        0.53         0.0         0.0         0.0         0.0         0.0         0.0         0.0        0.79         25.         35.         31.         0.0         0.0         0.0         0.0         0.0         0.0         0.0         0.0        0.12E+03     0.0         0.0         0.0         0.0         0.0         0.0         0.0         0.0         0.0         0.0         0.0         0.0         0.0         0.0        0.25E+03
    78  VAL       1.5         11.         16.         4.3        0.70         0.0         0.0         0.0         0.0         0.0         0.0         0.0         1.3        0.45         0.0         0.0         0.0         0.0         0.0         0.0         0.0         0.0         0.0         0.0         42.         0.0         0.0         0.0         0.0         0.0         0.0         0.0         0.0         0.0         0.0         0.0         0.0         0.0         0.0         77.    
    79  PRO      0.92         26.         7.6         1.4        0.17         0.0         0.0         0.0         0.0         0.0         0.0         0.0         1.2         7.3         4.2        0.64         0.0         0.0         0.0         0.0         0.0         0.0         0.0         0.0         43.         0.0         0.0         0.0         0.0         0.0         0.0         0.0         0.0         0.0         0.0         0.0         0.0         0.0         0.0         93.    
    80  TYR      0.66         6.3         11.         1.5        0.17E-01     0.0         0.0         0.0         0.0         0.0         0.0         0.0        0.86         49.        0.51         0.0         0.0         0.0         0.0         0.0         0.0         0.0         0.0         0.0        0.21E+03     0.0         0.0         0.0         0.0         0.0         0.0         0.0         0.0         0.0         0.0         0.0         0.0         0.0         0.0        0.27E+03
    81  GLY      0.25        0.68         1.0        0.24        0.17E-01     0.0         0.0         0.0         0.0         0.0         0.0         0.0        0.70         0.0         0.0         0.0         0.0         0.0         0.0         0.0         0.0         0.0         0.0         0.0        0.15E+03     0.0         0.0         0.0         0.0         0.0         0.0         0.0         0.0         0.0         0.0         0.0         0.0         0.0         0.0        0.15E+03
    82  TYR      0.62         5.3         12.         1.2         0.0         0.0         0.0         0.0         0.0         0.0         0.0         0.0        0.45         49.        0.35         0.0         0.0         0.0         0.0         0.0         0.0         0.0         0.0         0.0        0.24E+03     0.0         0.0         0.0         0.0         0.0         0.0         0.0         0.0         0.0         0.0         0.0         0.0         0.0         0.0        0.31E+03
    83  PHE      0.63         5.2         10.         1.3         0.0         0.0         0.0         0.0         0.0         0.0         0.0         0.0        0.72         45.        0.25         0.0         0.0         0.0         0.0         0.0         0.0         0.0         0.0         0.0        0.22E+03     0.0         0.0         0.0         0.0         0.0         0.0         0.0         0.0         0.0         0.0         0.0         0.0         0.0         0.0        0.28E+03
    84  GLY      0.43        0.65         0.0        0.22         0.0         0.0         0.0         0.0         0.0         0.0         0.0         0.0        0.87         0.0         0.0         0.0         0.0         0.0         0.0         0.0         0.0         0.0         0.0         0.0        0.12E+03     0.0         0.0         0.0         0.0         0.0         0.0         0.0         0.0         0.0         0.0         0.0         0.0         0.0         0.0        0.12E+03
    85  GLY      0.37        0.69         0.0         0.0         0.0         0.0         0.0         0.0         0.0         0.0         0.0         0.0        0.77         0.0         0.0         0.0         0.0         0.0         0.0         0.0         0.0         0.0         0.0         0.0         95.         0.0         0.0         0.0         0.0         0.0         0.0         0.0         0.0         0.0         0.0         0.0         0.0         0.0         0.0         97.    
    86  GLY      0.45        0.64         1.2         0.0         0.0         0.0         0.0         0.0         0.0         0.0         0.0         0.0        0.50         0.0         0.0         0.0         0.0         0.0         0.0         0.0         0.0         0.0         0.0         0.0        0.12E+03     0.0         0.0         0.0         0.0         0.0         0.0         0.0         0.0         0.0         0.0         0.0         0.0         0.0         0.0        0.12E+03
    87  TYR      0.94         5.6         12.         2.0        0.68E-01     0.0         0.0         0.0         0.0         0.0         0.0         0.0        0.13         49.        0.69         0.0         0.0         0.0         0.0         0.0         0.0         0.0         0.0         0.0        0.24E+03     0.0         0.0         0.0         0.0         0.0         0.0         0.0         0.0         0.0         0.0         0.0         0.0         0.0         0.0        0.31E+03
    88  TYR      0.88         5.8         12.         1.4        0.61E-02     0.0         0.0         0.0         0.0         0.0         0.0         0.0        0.29         49.        0.37         0.0         0.0         0.0         0.0         0.0         0.0         0.0         0.0         0.0        0.25E+03     0.0         0.0         0.0         0.0         0.0         0.0         0.0         0.0         0.0         0.0         0.0         0.0         0.0         0.0        0.32E+03
    89  SER      0.67         2.2         10.        0.89        0.62E-01     0.0         0.0         0.0         0.0         0.0         0.0         0.0         1.0         42.         0.0         0.0         0.0         0.0         0.0         0.0         0.0         0.0         0.0         0.0        0.14E+03     0.0         0.0         0.0         0.0         0.0         0.0         0.0         0.0         0.0         0.0         0.0         0.0         0.0         0.0        0.20E+03
    90  CYS      0.56         2.2         11.         1.1         0.0         0.0         0.0         0.0         0.0         0.0         0.0         0.0         1.1         38.         0.0         0.0         0.0         0.0         0.0         0.0         0.0         0.0         0.0         0.0         53.         0.0         0.0         0.0         0.0         0.0         0.0         0.0         0.0         0.0         0.0         0.0         0.0         0.0         0.0        0.11E+03
    91  ARG      0.50         2.4         12.         1.0         0.0         0.0         0.0         0.0         0.0         0.0         0.0         0.0         1.3        0.19         26.         36.        0.29         0.0         0.0         0.0         0.0         0.0         0.0         0.0        0.19E+03     0.0         0.0         0.0         0.0         0.0         0.0         0.0         0.0         0.0         0.0         0.0         0.0         0.0         0.0        0.27E+03
    92  VAL      0.44         2.2         12.         1.3         0.0         0.0         0.0         0.0         0.0         0.0         0.0         0.0         1.5        0.21         0.0         0.0         0.0         0.0         0.0         0.0         0.0         0.0         0.0         0.0         54.         0.0         0.0         0.0         0.0         0.0         0.0         0.0         0.0         0.0         0.0         0.0         0.0         0.0         0.0         72.    
    93  SER      0.43         2.4         12.         1.1         0.0         0.0         0.0         0.0         0.0         0.0         0.0         0.0         1.5        0.14         0.0         0.0         0.0         0.0         0.0         0.0         0.0         0.0         0.0         0.0        0.15E+03     0.0         0.0         0.0         0.0         0.0         0.0         0.0         0.0         0.0         0.0         0.0         0.0         0.0         0.0        0.17E+03
    94  ARG      0.65         2.7         12.         1.1         0.0         0.0         0.0         0.0         0.0         0.0         0.0         0.0         1.4        0.43        0.27E-01     36.         44.         0.0         0.0         0.0         0.0         0.0         0.0         0.0        0.23E+03     0.0         0.0         0.0         0.0         0.0         0.0         0.0         0.0         0.0         0.0         0.0         0.0         0.0         0.0        0.33E+03
    95  SER      0.50         2.2         12.         1.0         0.0         0.0         0.0         0.0         0.0         0.0         0.0         0.0         1.4         38.         0.0         0.0         0.0         0.0         0.0         0.0         0.0         0.0         0.0         0.0        0.17E+03     0.0         0.0         0.0         0.0         0.0         0.0         0.0         0.0         0.0         0.0         0.0         0.0         0.0         0.0        0.22E+03
    96  SER      0.38         1.6         11.         1.0         0.0         0.0         0.0         0.0         0.0         0.0         0.0         0.0         1.3         38.         0.0         0.0         0.0         0.0         0.0         0.0         0.0         0.0         0.0         0.0        0.16E+03     0.0         0.0         0.0         0.0         0.0         0.0         0.0         0.0         0.0         0.0         0.0         0.0         0.0         0.0        0.21E+03
    97  LEU       1.2         7.6         11.         5.3        0.50         0.0         0.0         0.0         0.0         0.0         0.0         0.0         1.2         45.         35.         0.0         0.0         0.0         0.0         0.0         0.0         0.0         0.0         0.0        0.18E+03     0.0         0.0         0.0         0.0         0.0         0.0         0.0         0.0         0.0         0.0         0.0         0.0         0.0         0.0        0.29E+03
    98  LYS      0.39         4.4         11.         1.4         0.0         0.0         0.0         0.0         0.0         0.0         0.0         0.0         1.6        0.17        0.37         21.        0.84E-02     0.0         0.0         0.0         0.0         0.0         0.0         0.0        0.15E+03     0.0         0.0         0.0         0.0         0.0         0.0         0.0         0.0         0.0         0.0         0.0         0.0         0.0         0.0        0.19E+03
    99  PRO      0.88         26.         7.8         1.1         0.0         0.0         0.0         0.0         0.0         0.0         0.0         0.0         1.6         6.4         3.7        0.98         0.0         0.0         0.0         0.0         0.0         0.0         0.0         0.0         30.         0.0         0.0         0.0         0.0         0.0         0.0         0.0         0.0         0.0         0.0         0.0         0.0         0.0         0.0         79.    
   100  CYS      0.33         2.3         12.         1.1         0.0         0.0         0.0         0.0         0.0         0.0         0.0         0.0         1.4         38.         0.0         0.0         0.0         0.0         0.0         0.0         0.0         0.0         0.0         0.0         41.         0.0         0.0         0.0         0.0         0.0         0.0         0.0         0.0         0.0         0.0         0.0         0.0         0.0         0.0         96.    
   101  ALA      0.38         1.8         12.         1.0         0.0         0.0         0.0         0.0         0.0         0.0         0.0         0.0         1.3         0.0         0.0         0.0         0.0         0.0         0.0         0.0         0.0         0.0         0.0         0.0        0.25E+03     0.0         0.0         0.0         0.0         0.0         0.0         0.0         0.0         0.0         0.0         0.0         0.0         0.0         0.0        0.26E+03
   102  GLN      0.49         1.8         12.         1.1         0.0         0.0         0.0         0.0         0.0         0.0         0.0         0.0         1.4         40.         39.        0.33E-01     0.0         0.0         0.0         0.0         0.0         0.0         0.0         0.0        0.26E+03     0.0         0.0         0.0         0.0         0.0         0.0         0.0         0.0         0.0         0.0         0.0         0.0         0.0         0.0        0.36E+03
   103  ALA      0.26         1.7         12.         1.0         0.0         0.0         0.0         0.0         0.0         0.0         0.0         0.0         1.3         0.0         0.0         0.0         0.0         0.0         0.0         0.0         0.0         0.0         0.0         0.0        0.28E+03     0.0         0.0         0.0         0.0         0.0         0.0         0.0         0.0         0.0         0.0         0.0         0.0         0.0         0.0        0.29E+03
   104  ALA      0.29         1.6         11.         1.0         0.0         0.0         0.0         0.0         0.0         0.0         0.0         0.0         1.3         0.0         0.0         0.0         0.0         0.0         0.0         0.0         0.0         0.0         0.0         0.0        0.28E+03     0.0         0.0         0.0         0.0         0.0         0.0         0.0         0.0         0.0         0.0         0.0         0.0         0.0         0.0        0.29E+03
   105  THR      0.28         1.9         10.         1.5         0.0         0.0         0.0         0.0         0.0         0.0         0.0         0.0         1.0         70.         0.0         0.0         0.0         0.0         0.0         0.0         0.0         0.0         0.0         0.0        0.23E+03     0.0         0.0         0.0         0.0         0.0         0.0         0.0         0.0         0.0         0.0         0.0         0.0         0.0         0.0        0.31E+03
   106  LEU      0.53         6.7         11.         4.3         0.0         0.0         0.0         0.0         0.0         0.0         0.0         0.0         1.0        0.13        0.77E-01     0.0         0.0         0.0         0.0         0.0         0.0         0.0         0.0         0.0        0.20E+03     0.0         0.0         0.0         0.0         0.0         0.0         0.0         0.0         0.0         0.0         0.0         0.0         0.0         0.0        0.22E+03
   107  ALA      0.21         1.8         11.         1.0         0.0         0.0         0.0         0.0         0.0         0.0         0.0         0.0         1.2         0.0         0.0         0.0         0.0         0.0         0.0         0.0         0.0         0.0         0.0         0.0        0.27E+03     0.0         0.0         0.0         0.0         0.0         0.0         0.0         0.0         0.0         0.0         0.0         0.0         0.0         0.0        0.28E+03
   108  ALA      0.24         1.6         11.         1.1         0.0         0.0         0.0         0.0         0.0         0.0         0.0         0.0         1.2         0.0         0.0         0.0         0.0         0.0         0.0         0.0         0.0         0.0         0.0         0.0        0.27E+03     0.0         0.0         0.0         0.0         0.0         0.0         0.0         0.0         0.0         0.0         0.0         0.0         0.0         0.0        0.29E+03
   109  TYR      0.74         9.7         13.         3.2        0.87E-01     0.0         0.0         0.0         0.0         0.0         0.0         0.0        0.95         49.         2.1         0.0         0.0         0.0         0.0         0.0         0.0         0.0         0.0         0.0        0.19E+03     0.0         0.0         0.0         0.0         0.0         0.0         0.0         0.0         0.0         0.0         0.0         0.0         0.0         0.0        0.27E+03
   110  PRO      0.90         27.         8.0         1.2        0.87E-01     0.0         0.0         0.0         0.0         0.0         0.0         0.0        0.81         6.9         4.0        0.81         0.0         0.0         0.0         0.0         0.0         0.0         0.0         0.0         68.         0.0         0.0         0.0         0.0         0.0         0.0         0.0         0.0         0.0         0.0         0.0         0.0         0.0         0.0        0.12E+03
   111  ALA      0.17         1.9         11.        0.91         0.0         0.0         0.0         0.0         0.0         0.0         0.0         0.0         1.1         0.0         0.0         0.0         0.0         0.0         0.0         0.0         0.0         0.0         0.0         0.0        0.23E+03     0.0         0.0         0.0         0.0         0.0         0.0         0.0         0.0         0.0         0.0         0.0         0.0         0.0         0.0        0.25E+03
   112  GLU      0.26         1.8         10.         1.1         0.0         0.0         0.0         0.0         0.0         0.0         0.0         0.0         1.0         44.        0.27         24.         0.0         0.0         0.0         0.0         0.0         0.0         0.0         0.0        0.19E+03     0.0         0.0         0.0         0.0         0.0         0.0         0.0         0.0         0.0         0.0         0.0         0.0         0.0         0.0        0.27E+03
   113  THR      0.14         4.5         10.         1.7         0.0         0.0         0.0         0.0         0.0         0.0         0.0         0.0         1.3         70.         0.0         0.0         0.0         0.0         0.0         0.0         0.0         0.0         0.0         0.0        0.15E+03     0.0         0.0         0.0         0.0         0.0         0.0         0.0         0.0         0.0         0.0         0.0         0.0         0.0         0.0        0.23E+03
   114  PRO      0.24         24.         6.3        0.84         0.0         0.0         0.0         0.0         0.0         0.0         0.0         0.0         1.4         24.         35.         32.         0.0         0.0         0.0         0.0         0.0         0.0         0.0         0.0         48.         0.0         0.0         0.0         0.0         0.0         0.0         0.0         0.0         0.0         0.0         0.0         0.0         0.0         0.0        0.17E+03
   115  THR      0.19         2.4         11.         1.7        0.53E-01     0.0         0.0         0.0         0.0         0.0         0.0         0.0        0.84         66.         0.0         0.0         0.0         0.0         0.0         0.0         0.0         0.0         0.0         0.0        0.16E+03     0.0         0.0         0.0         0.0         0.0         0.0         0.0         0.0         0.0         0.0         0.0         0.0         0.0         0.0        0.24E+03
   116  ALA      0.13         1.4         9.9         1.1         0.0         0.0         0.0         0.0         0.0         0.0         0.0         0.0        0.97         0.0         0.0         0.0         0.0         0.0         0.0         0.0         0.0         0.0         0.0         0.0        0.24E+03     0.0         0.0         0.0         0.0         0.0         0.0         0.0         0.0         0.0         0.0         0.0         0.0         0.0         0.0        0.26E+03
   117  GLY      0.10        0.45         1.3        0.22         0.0         0.0         0.0         0.0         0.0         0.0         0.0         0.0         1.1         0.0         0.0         0.0         0.0         0.0         0.0         0.0         0.0         0.0         0.0         0.0        0.13E+03     0.0         0.0         0.0         0.0         0.0         0.0         0.0         0.0         0.0         0.0         0.0         0.0         0.0         0.0        0.14E+03
   118  GLU      0.21         1.7         10.        0.76         0.0         0.0         0.0         0.0         0.0         0.0         0.0         0.0        0.90        0.23E-01    0.26         24.         0.0         0.0         0.0         0.0         0.0         0.0         0.0         0.0        0.21E+03     0.0         0.0         0.0         0.0         0.0         0.0         0.0         0.0         0.0         0.0         0.0         0.0         0.0         0.0        0.24E+03
   119  GLU      0.26         1.6         10.         1.2         0.0         0.0         0.0         0.0         0.0         0.0         0.0         0.0        0.83         39.        0.29         24.         0.0         0.0         0.0         0.0         0.0         0.0         0.0         0.0        0.18E+03     0.0         0.0         0.0         0.0         0.0         0.0         0.0         0.0         0.0         0.0         0.0         0.0         0.0         0.0        0.26E+03
   120  TYR      0.68         10.         13.         3.4        0.71E-01     0.0         0.0         0.0         0.0         0.0         0.0         0.0        0.67         49.         2.0         0.0         0.0         0.0         0.0         0.0         0.0         0.0         0.0         0.0        0.18E+03     0.0         0.0         0.0         0.0         0.0         0.0         0.0         0.0         0.0         0.0         0.0         0.0         0.0         0.0        0.25E+03
   121  PRO      0.93         27.         8.2         1.2        0.71E-01     0.0         0.0         0.0         0.0         0.0         0.0         0.0        0.72         7.0         4.0        0.78         0.0         0.0         0.0         0.0         0.0         0.0         0.0         0.0         52.         0.0         0.0         0.0         0.0         0.0         0.0         0.0         0.0         0.0         0.0         0.0         0.0         0.0         0.0        0.10E+03
   122  SER      0.17         1.8         10.        0.91         0.0         0.0         0.0         0.0         0.0         0.0         0.0         0.0         1.1         42.         0.0         0.0         0.0         0.0         0.0         0.0         0.0         0.0         0.0         0.0        0.14E+03     0.0         0.0         0.0         0.0         0.0         0.0         0.0         0.0         0.0         0.0         0.0         0.0         0.0         0.0        0.20E+03
   123  ARG      0.23         4.2         10.         1.5         0.0         0.0         0.0         0.0         0.0         0.0         0.0         0.0         1.1         39.        0.10E-01    0.71E-01     25.         0.0         0.0         0.0         0.0         0.0         0.0         0.0        0.16E+03     0.0         0.0         0.0         0.0         0.0         0.0         0.0         0.0         0.0         0.0         0.0         0.0         0.0         0.0        0.24E+03
   124  PRO      0.49         27.         7.7         1.5        0.13         0.0         0.0         0.0         0.0         0.0         0.0         0.0        0.67         24.         35.         31.         0.0         0.0         0.0         0.0         0.0         0.0         0.0         0.0        0.12E+03     0.0         0.0         0.0         0.0         0.0         0.0         0.0         0.0         0.0         0.0         0.0         0.0         0.0         0.0        0.25E+03
   125  THR      0.51         3.5         15.         2.5        0.13         0.0         0.0         0.0         0.0         0.0         0.0         0.0        0.39        0.45E-01     0.0         0.0         0.0         0.0         0.0         0.0         0.0         0.0         0.0         0.0        0.17E+03     0.0         0.0         0.0         0.0         0.0         0.0         0.0         0.0         0.0         0.0         0.0         0.0         0.0         0.0        0.19E+03
   126  GLU      0.35         2.1         11.         1.1         0.0         0.0         0.0         0.0         0.0         0.0         0.0         0.0        0.90         38.         33.         24.         0.0         0.0         0.0         0.0         0.0         0.0         0.0         0.0        0.19E+03     0.0         0.0         0.0         0.0         0.0         0.0         0.0         0.0         0.0         0.0         0.0         0.0         0.0         0.0        0.30E+03
   127  PHE      0.75         6.0         13.         1.2         0.0         0.0         0.0         0.0         0.0         0.0         0.0         0.0         1.0         45.        0.47E-01     0.0         0.0         0.0         0.0         0.0         0.0         0.0         0.0         0.0        0.24E+03     0.0         0.0         0.0         0.0         0.0         0.0         0.0         0.0         0.0         0.0         0.0         0.0         0.0         0.0        0.31E+03
   128  ALA      0.37         2.1         11.         1.1         0.0         0.0         0.0         0.0         0.0         0.0         0.0         0.0         1.1         0.0         0.0         0.0         0.0         0.0         0.0         0.0         0.0         0.0         0.0         0.0        0.27E+03     0.0         0.0         0.0         0.0         0.0         0.0         0.0         0.0         0.0         0.0         0.0         0.0         0.0         0.0        0.29E+03
   129  PHE      0.82         6.4         12.         2.0         0.0         0.0         0.0         0.0         0.0         0.0         0.0         0.0        0.91         45.        0.44E-01     0.0         0.0         0.0         0.0         0.0         0.0         0.0         0.0         0.0        0.24E+03     0.0         0.0         0.0         0.0         0.0         0.0         0.0         0.0         0.0         0.0         0.0         0.0         0.0         0.0        0.31E+03
   130  TYR      0.90         9.7         13.         3.2        0.80E-01     0.0         0.0         0.0         0.0         0.0         0.0         0.0        0.69         49.         2.1         0.0         0.0         0.0         0.0         0.0         0.0         0.0         0.0         0.0        0.18E+03     0.0         0.0         0.0         0.0         0.0         0.0         0.0         0.0         0.0         0.0         0.0         0.0         0.0         0.0        0.26E+03
   131  PRO      0.58         24.         5.5        0.67        0.80E-01     0.0         0.0         0.0         0.0         0.0         0.0         0.0         1.2         24.         35.         32.         0.0         0.0         0.0         0.0         0.0         0.0         0.0         0.0         46.         0.0         0.0         0.0         0.0         0.0         0.0         0.0         0.0         0.0         0.0         0.0         0.0         0.0         0.0        0.17E+03
   132  GLY      0.49         1.4         1.1        0.75E-01     0.0         0.0         0.0         0.0         0.0         0.0         0.0         0.0        0.88         0.0         0.0         0.0         0.0         0.0         0.0         0.0         0.0         0.0         0.0         0.0        0.11E+03     0.0         0.0         0.0         0.0         0.0         0.0         0.0         0.0         0.0         0.0         0.0         0.0         0.0         0.0        0.11E+03
   133  TYR       1.1         9.6         13.         3.9        0.95E-01     0.0         0.0         0.0         0.0         0.0         0.0         0.0        0.47         49.         2.9         0.0         0.0         0.0         0.0         0.0         0.0         0.0         0.0         0.0        0.17E+03     0.0         0.0         0.0         0.0         0.0         0.0         0.0         0.0         0.0         0.0         0.0         0.0         0.0         0.0        0.25E+03
   134  PRO      0.79         25.         5.5        0.57        0.95E-01     0.0         0.0         0.0         0.0         0.0         0.0         0.0        0.74         24.         35.         32.         0.0         0.0         0.0         0.0         0.0         0.0         0.0         0.0         46.         0.0         0.0         0.0         0.0         0.0         0.0         0.0         0.0         0.0         0.0         0.0         0.0         0.0         0.0        0.17E+03
   135  GLY      0.54         1.2         1.2        0.39E-01     0.0         0.0         0.0         0.0         0.0         0.0         0.0         0.0        0.72         0.0         0.0         0.0         0.0         0.0         0.0         0.0         0.0         0.0         0.0         0.0        0.11E+03     0.0         0.0         0.0         0.0         0.0         0.0         0.0         0.0         0.0         0.0         0.0         0.0         0.0         0.0        0.11E+03
   136  THR      0.64         2.2         9.9         1.3         0.0         0.0         0.0         0.0         0.0         0.0         0.0         0.0        0.54         65.         0.0         0.0         0.0         0.0         0.0         0.0         0.0         0.0         0.0         0.0        0.21E+03     0.0         0.0         0.0         0.0         0.0         0.0         0.0         0.0         0.0         0.0         0.0         0.0         0.0         0.0        0.29E+03
   137  TYR      0.91         6.0         12.         1.5        0.14E-01     0.0         0.0         0.0         0.0         0.0         0.0         0.0        0.90         49.        0.63         0.0         0.0         0.0         0.0         0.0         0.0         0.0         0.0         0.0        0.25E+03     0.0         0.0         0.0         0.0         0.0         0.0         0.0         0.0         0.0         0.0         0.0         0.0         0.0         0.0        0.32E+03
   138  GLN      0.75         4.4         11.         1.6        0.14E-01     0.0         0.0         0.0         0.0         0.0         0.0         0.0        0.97         45.        0.28        0.14         0.0         0.0         0.0         0.0         0.0         0.0         0.0         0.0        0.18E+03     0.0         0.0         0.0         0.0         0.0         0.0         0.0         0.0         0.0         0.0         0.0         0.0         0.0         0.0        0.24E+03
   139  PRO       1.3         27.         7.8         1.1         0.0         0.0         0.0         0.0         0.0         0.0         0.0         0.0         1.3         6.2         3.5         1.0         0.0         0.0         0.0         0.0         0.0         0.0         0.0         0.0         67.         0.0         0.0         0.0         0.0         0.0         0.0         0.0         0.0         0.0         0.0         0.0         0.0         0.0         0.0        0.12E+03
   140  MET      0.95         4.7         12.         1.1        0.17         0.0         0.0         0.0         0.0         0.0         0.0         0.0         1.0         40.         32.         30.         0.0         0.0         0.0         0.0         0.0         0.0         0.0         0.0        0.24E+03     0.0         0.0         0.0         0.0         0.0         0.0         0.0         0.0         0.0         0.0         0.0         0.0         0.0         0.0        0.36E+03
   141  ALA      0.76         2.8         11.         1.2        0.65E-01     0.0         0.0         0.0         0.0         0.0         0.0         0.0        0.82         0.0         0.0         0.0         0.0         0.0         0.0         0.0         0.0         0.0         0.0         0.0        0.26E+03     0.0         0.0         0.0         0.0         0.0         0.0         0.0         0.0         0.0         0.0         0.0         0.0         0.0         0.0        0.28E+03
   142  SER      0.84         2.2         10.         1.1         0.0         0.0         0.0         0.0         0.0         0.0         0.0         0.0        0.80         37.         0.0         0.0         0.0         0.0         0.0         0.0         0.0         0.0         0.0         0.0        0.18E+03     0.0         0.0         0.0         0.0         0.0         0.0         0.0         0.0         0.0         0.0         0.0         0.0         0.0         0.0        0.23E+03
   143  TYR       1.1         6.4         13.         1.4         0.0         0.0         0.0         0.0         0.0         0.0         0.0         0.0        0.93         49.        0.41         0.0         0.0         0.0         0.0         0.0         0.0         0.0         0.0         0.0        0.21E+03     0.0         0.0         0.0         0.0         0.0         0.0         0.0         0.0         0.0         0.0         0.0         0.0         0.0         0.0        0.28E+03
   144  LEU       1.8         10.         11.         4.7        0.71         0.0         0.0         0.0         0.0         0.0         0.0         0.0         1.1         42.        0.84E-01     0.0         0.0         0.0         0.0         0.0         0.0         0.0         0.0         0.0        0.19E+03     0.0         0.0         0.0         0.0         0.0         0.0         0.0         0.0         0.0         0.0         0.0         0.0         0.0         0.0        0.26E+03
   145  ASP       1.1         3.7         12.         1.9        0.20         0.0         0.0         0.0         0.0         0.0         0.0         0.0         1.1         50.         2.3         0.0         0.0         0.0         0.0         0.0         0.0         0.0         0.0         0.0        0.14E+03     0.0         0.0         0.0         0.0         0.0         0.0         0.0         0.0         0.0         0.0         0.0         0.0         0.0         0.0        0.21E+03
   146  VAL      0.77         2.4         11.         1.4        0.39E-01     0.0         0.0         0.0         0.0         0.0         0.0         0.0         1.6         58.         0.0         0.0         0.0         0.0         0.0         0.0         0.0         0.0         0.0         0.0         42.         0.0         0.0         0.0         0.0         0.0         0.0         0.0         0.0         0.0         0.0         0.0         0.0         0.0         0.0        0.12E+03
   147  SER      0.73         2.0         12.         1.0         0.0         0.0         0.0         0.0         0.0         0.0         0.0         0.0         1.3         42.         0.0         0.0         0.0         0.0         0.0         0.0         0.0         0.0         0.0         0.0        0.12E+03     0.0         0.0         0.0         0.0         0.0         0.0         0.0         0.0         0.0         0.0         0.0         0.0         0.0         0.0        0.18E+03
   148  VAL      0.79         2.2         12.         1.3        0.23E-01     0.0         0.0         0.0         0.0         0.0         0.0         0.0         1.4        0.83E-01     0.0         0.0         0.0         0.0         0.0         0.0         0.0         0.0         0.0         0.0         25.         0.0         0.0         0.0         0.0         0.0         0.0         0.0         0.0         0.0         0.0         0.0         0.0         0.0         0.0         42.    
   149  VAL      0.80         2.2         12.         1.4        0.23E-01     0.0         0.0         0.0         0.0         0.0         0.0         0.0         1.3         58.         0.0         0.0         0.0         0.0         0.0         0.0         0.0         0.0         0.0         0.0         37.         0.0         0.0         0.0         0.0         0.0         0.0         0.0         0.0         0.0         0.0         0.0         0.0         0.0         0.0        0.11E+03
   150  GLN      0.94         3.3         12.         2.1        0.19         0.0         0.0         0.0         0.0         0.0         0.0         0.0         1.2         40.         34.        0.60         0.0         0.0         0.0         0.0         0.0         0.0         0.0         0.0        0.23E+03     0.0         0.0         0.0         0.0         0.0         0.0         0.0         0.0         0.0         0.0         0.0         0.0         0.0         0.0        0.32E+03
   151  THR      0.81         2.1         11.         1.4        0.50E-01     0.0         0.0         0.0         0.0         0.0         0.0         0.0        0.78        0.15         0.0         0.0         0.0         0.0         0.0         0.0         0.0         0.0         0.0         0.0        0.24E+03     0.0         0.0         0.0         0.0         0.0         0.0         0.0         0.0         0.0         0.0         0.0         0.0         0.0         0.0        0.25E+03
   152  LEU       1.6         8.0         9.7         5.3        0.44         0.0         0.0         0.0         0.0         0.0         0.0         0.0         1.1         45.         35.         0.0         0.0         0.0         0.0         0.0         0.0         0.0         0.0         0.0        0.22E+03     0.0         0.0         0.0         0.0         0.0         0.0         0.0         0.0         0.0         0.0         0.0         0.0         0.0         0.0        0.33E+03
   153  GLY      0.76         1.5         1.7        0.24        0.80E-01     0.0         0.0         0.0         0.0         0.0         0.0         0.0         1.4         0.0         0.0         0.0         0.0         0.0         0.0         0.0         0.0         0.0         0.0         0.0        0.14E+03     0.0         0.0         0.0         0.0         0.0         0.0         0.0         0.0         0.0         0.0         0.0         0.0         0.0         0.0        0.15E+03
   154  ALA      0.73         5.3         11.         1.2         0.0         0.0         0.0         0.0         0.0         0.0         0.0         0.0         1.3         0.0         0.0         0.0         0.0         0.0         0.0         0.0         0.0         0.0         0.0         0.0        0.23E+03     0.0         0.0         0.0         0.0         0.0         0.0         0.0         0.0         0.0         0.0         0.0         0.0         0.0         0.0        0.25E+03
   155  PRO      0.85         24.         5.5         1.0         0.0         0.0         0.0         0.0         0.0         0.0         0.0         0.0         1.8         23.         35.         33.         0.0         0.0         0.0         0.0         0.0         0.0         0.0         0.0         59.         0.0         0.0         0.0         0.0         0.0         0.0         0.0         0.0         0.0         0.0         0.0         0.0         0.0         0.0        0.18E+03
   156  GLY      0.75         1.6         1.3        0.13         0.0         0.0         0.0         0.0         0.0         0.0         0.0         0.0        0.89         0.0         0.0         0.0         0.0         0.0         0.0         0.0         0.0         0.0         0.0         0.0        0.12E+03     0.0         0.0         0.0         0.0         0.0         0.0         0.0         0.0         0.0         0.0         0.0         0.0         0.0         0.0        0.12E+03
   157  GLU      0.70         5.2         10.         1.2         0.0         0.0         0.0         0.0         0.0         0.0         0.0         0.0        0.88         44.        0.26         24.         0.0         0.0         0.0         0.0         0.0         0.0         0.0         0.0        0.19E+03     0.0         0.0         0.0         0.0         0.0         0.0         0.0         0.0         0.0         0.0         0.0         0.0         0.0         0.0        0.28E+03
   158  PRO      0.87         24.         6.5        0.90         0.0         0.0         0.0         0.0         0.0         0.0         0.0         0.0         1.5         24.         35.         33.         0.0         0.0         0.0         0.0         0.0         0.0         0.0         0.0         66.         0.0         0.0         0.0         0.0         0.0         0.0         0.0         0.0         0.0         0.0         0.0         0.0         0.0         0.0        0.19E+03
   159  ARG      0.89         3.2         9.5         1.1         0.0         0.0         0.0         0.0         0.0         0.0         0.0         0.0        0.87         35.        0.38E-01    0.87E-02     23.         0.0         0.0         0.0         0.0         0.0         0.0         0.0        0.20E+03     0.0         0.0         0.0         0.0         0.0         0.0         0.0         0.0         0.0         0.0         0.0         0.0         0.0         0.0        0.27E+03
   160  HIS       1.6         4.6         11.         1.0         0.0         0.0         0.0         0.0         0.0         0.0         0.0         0.0        0.47         38.         31.         0.0         0.0         0.0         0.0         0.0         0.0         0.0         0.0         0.0        0.17E+03     0.0         0.0         0.0         0.0         0.0         0.0         0.0         0.0         0.0         0.0         0.0         0.0         0.0         0.0        0.26E+03
   161  ASP      0.87         3.2         11.        0.96        0.69E-01     0.0         0.0         0.0         0.0         0.0         0.0         0.0        0.84         38.         1.8         0.0         0.0         0.0         0.0         0.0         0.0         0.0         0.0         0.0        0.15E+03     0.0         0.0         0.0         0.0         0.0         0.0         0.0         0.0         0.0         0.0         0.0         0.0         0.0         0.0        0.21E+03
   162  SER      0.69         1.9         9.9         1.2        0.69E-01     0.0         0.0         0.0         0.0         0.0         0.0         0.0        0.73        0.16         0.0         0.0         0.0         0.0         0.0         0.0         0.0         0.0         0.0         0.0        0.12E+03     0.0         0.0         0.0         0.0         0.0         0.0         0.0         0.0         0.0         0.0         0.0         0.0         0.0         0.0        0.13E+03
   163  LEU      0.90         6.7         9.9         4.2         0.0         0.0         0.0         0.0         0.0         0.0         0.0         0.0        0.70        0.73E-01    0.38E-02     0.0         0.0         0.0         0.0         0.0         0.0         0.0         0.0         0.0        0.21E+03     0.0         0.0         0.0         0.0         0.0         0.0         0.0         0.0         0.0         0.0         0.0         0.0         0.0         0.0        0.23E+03
   164  LEU       1.5         10.         12.         5.1        0.39         0.0         0.0         0.0         0.0         0.0         0.0         0.0         1.1         45.         35.         0.0         0.0         0.0         0.0         0.0         0.0         0.0         0.0         0.0        0.15E+03     0.0         0.0         0.0         0.0         0.0         0.0         0.0         0.0         0.0         0.0         0.0         0.0         0.0         0.0        0.26E+03
   165  PRO      0.88         24.         7.0        0.46        0.57E-01     0.0         0.0         0.0         0.0         0.0         0.0         0.0         1.5         24.         35.         33.         0.0         0.0         0.0         0.0         0.0         0.0         0.0         0.0         28.         0.0         0.0         0.0         0.0         0.0         0.0         0.0         0.0         0.0         0.0         0.0         0.0         0.0         0.0        0.15E+03
   166  VAL      0.67         2.4         11.         1.2         0.0         0.0         0.0         0.0         0.0         0.0         0.0         0.0         1.2        0.19         0.0         0.0         0.0         0.0         0.0         0.0         0.0         0.0         0.0         0.0         23.         0.0         0.0         0.0         0.0         0.0         0.0         0.0         0.0         0.0         0.0         0.0         0.0         0.0         0.0         40.    
   167  ASP      0.83         3.6         13.         1.3        0.10         0.0         0.0         0.0         0.0         0.0         0.0         0.0         1.4         39.         1.2         0.0         0.0         0.0         0.0         0.0         0.0         0.0         0.0         0.0        0.13E+03     0.0         0.0         0.0         0.0         0.0         0.0         0.0         0.0         0.0         0.0         0.0         0.0         0.0         0.0        0.19E+03
   168  SER      0.70         2.2         11.         1.1         0.0         0.0         0.0         0.0         0.0         0.0         0.0         0.0         1.2        0.18         0.0         0.0         0.0         0.0         0.0         0.0         0.0         0.0         0.0         0.0        0.12E+03     0.0         0.0         0.0         0.0         0.0         0.0         0.0         0.0         0.0         0.0         0.0         0.0         0.0         0.0        0.14E+03
   169  TYR       1.0         7.3         13.         1.4        0.14E-01     0.0         0.0         0.0         0.0         0.0         0.0         0.0         1.3         49.        0.73         0.0         0.0         0.0         0.0         0.0         0.0         0.0         0.0         0.0        0.24E+03     0.0         0.0         0.0         0.0         0.0         0.0         0.0         0.0         0.0         0.0         0.0         0.0         0.0         0.0        0.32E+03
   170  GLN      0.84         2.9         13.         1.0         0.0         0.0         0.0         0.0         0.0         0.0         0.0         0.0         1.6         40.         39.         10.         0.0         0.0         0.0         0.0         0.0         0.0         0.0         0.0        0.25E+03     0.0         0.0         0.0         0.0         0.0         0.0         0.0         0.0         0.0         0.0         0.0         0.0         0.0         0.0        0.36E+03
   171  SER      0.66         3.3         12.         1.2        0.14E-01     0.0         0.0         0.0         0.0         0.0         0.0         0.0         1.4        0.12         0.0         0.0         0.0         0.0         0.0         0.0         0.0         0.0         0.0         0.0        0.18E+03     0.0         0.0         0.0         0.0         0.0         0.0         0.0         0.0         0.0         0.0         0.0         0.0         0.0         0.0        0.20E+03
   172  TRP       2.8         11.         13.         1.3         0.0         0.0         0.0         0.0         0.0         0.0         0.0         0.0         1.3         58.        0.92         0.0         0.0         0.0         0.0         0.0         0.0         0.0         0.0         0.0        0.22E+03     0.0         0.0         0.0         0.0         0.0         0.0         0.0         0.0         0.0         0.0         0.0         0.0         0.0         0.0        0.31E+03
   173  ALA      0.64         2.9         11.         1.1         0.0         0.0         0.0         0.0         0.0         0.0         0.0         0.0         1.3         0.0         0.0         0.0         0.0         0.0         0.0         0.0         0.0         0.0         0.0         0.0        0.27E+03     0.0         0.0         0.0         0.0         0.0         0.0         0.0         0.0         0.0         0.0         0.0         0.0         0.0         0.0        0.29E+03
   174  LEU       1.4         8.9         12.         5.2        0.43         0.0         0.0         0.0         0.0         0.0         0.0         0.0         1.1         45.         35.         0.0         0.0         0.0         0.0         0.0         0.0         0.0         0.0         0.0        0.26E+03     0.0         0.0         0.0         0.0         0.0         0.0         0.0         0.0         0.0         0.0         0.0         0.0         0.0         0.0        0.36E+03
   175  ALA      0.68         2.8         9.8         1.1        0.17E-01     0.0         0.0         0.0         0.0         0.0         0.0         0.0         1.0         0.0         0.0         0.0         0.0         0.0         0.0         0.0         0.0         0.0         0.0         0.0        0.25E+03     0.0         0.0         0.0         0.0         0.0         0.0         0.0         0.0         0.0         0.0         0.0         0.0         0.0         0.0        0.27E+03
   176  GLY      0.72         1.2         0.0        0.26         0.0         0.0         0.0         0.0         0.0         0.0         0.0         0.0         1.5         0.0         0.0         0.0         0.0         0.0         0.0         0.0         0.0         0.0         0.0         0.0        0.12E+03     0.0         0.0         0.0         0.0         0.0         0.0         0.0         0.0         0.0         0.0         0.0         0.0         0.0         0.0        0.12E+03
   177  GLY      0.70         1.4         1.4        0.14E-01     0.0         0.0         0.0         0.0         0.0         0.0         0.0         0.0        0.90         0.0         0.0         0.0         0.0         0.0         0.0         0.0         0.0         0.0         0.0         0.0         98.         0.0         0.0         0.0         0.0         0.0         0.0         0.0         0.0         0.0         0.0         0.0         0.0         0.0         0.0        0.10E+03
   178  TRP       3.1         13.         15.         1.9         0.0         0.0         0.0         0.0         0.0         0.0         0.0         0.0         1.5         50.         20.         0.0         0.0         0.0         0.0         0.0         0.0         0.0         0.0         0.0        0.16E+03     0.0         0.0         0.0         0.0         0.0         0.0         0.0         0.0         0.0         0.0         0.0         0.0         0.0         0.0        0.27E+03
   179  ASN       1.0         3.8         16.         1.3        0.25E-01     0.0         0.0         0.0         0.0         0.0         0.0         0.0         2.8         44.         15.         0.0         0.0         0.0         0.0         0.0         0.0         0.0         0.0         0.0        0.23E+03     0.0         0.0         0.0         0.0         0.0         0.0         0.0         0.0         0.0         0.0         0.0         0.0         0.0         0.0        0.31E+03
   180  SER       1.1         2.7         16.         1.1        0.14         0.0         0.0         0.0         0.0         0.0         0.0         0.0         2.7        0.34         0.0         0.0         0.0         0.0         0.0         0.0         0.0         0.0         0.0         0.0        0.15E+03     0.0         0.0         0.0         0.0         0.0         0.0         0.0         0.0         0.0         0.0         0.0         0.0         0.0         0.0        0.17E+03
   181  GLN       1.5         5.6         14.        0.98        0.14         0.0         0.0         0.0         0.0         0.0         0.0         0.0         2.2        0.66         34.        0.19         0.0         0.0         0.0         0.0         0.0         0.0         0.0         0.0        0.26E+03     0.0         0.0         0.0         0.0         0.0         0.0         0.0         0.0         0.0         0.0         0.0         0.0         0.0         0.0        0.32E+03
   182  MET       1.4         3.5         14.         1.8         0.0         0.0         0.0         0.0         0.0         0.0         0.0         0.0         1.9         46.        0.59E-02     30.         0.0         0.0         0.0         0.0         0.0         0.0         0.0         0.0        0.26E+03     0.0         0.0         0.0         0.0         0.0         0.0         0.0         0.0         0.0         0.0         0.0         0.0         0.0         0.0        0.36E+03
   183  CYS       1.6         3.1         13.         1.2         0.0         0.0         0.0         0.0         0.0         0.0         0.0         0.0         1.4        0.23         0.0         0.0         0.0         0.0         0.0         0.0         0.0         0.0         0.0         0.0         45.         0.0         0.0         0.0         0.0         0.0         0.0         0.0         0.0         0.0         0.0         0.0         0.0         0.0         0.0         65.    
   184  CYS       1.7         3.2         13.        0.97         0.0         0.0         0.0         0.0         0.0         0.0         0.0         0.0         1.4         38.         0.0         0.0         0.0         0.0         0.0         0.0         0.0         0.0         0.0         0.0         40.         0.0         0.0         0.0         0.0         0.0         0.0         0.0         0.0         0.0         0.0         0.0         0.0         0.0         0.0         99.    
   185  GLN       1.8         3.8         11.         1.5         0.0         0.0         0.0         0.0         0.0         0.0         0.0         0.0         1.6         37.         38.         2.0         0.0         0.0         0.0         0.0         0.0         0.0         0.0         0.0        0.21E+03     0.0         0.0         0.0         0.0         0.0         0.0         0.0         0.0         0.0         0.0         0.0         0.0         0.0         0.0        0.30E+03
   186  GLY       1.8         2.9         2.0        0.20         0.0         0.0         0.0         0.0         0.0         0.0         0.0         0.0         1.2         0.0         0.0         0.0         0.0         0.0         0.0         0.0         0.0         0.0         0.0         0.0        0.14E+03     0.0         0.0         0.0         0.0         0.0         0.0         0.0         0.0         0.0         0.0         0.0         0.0         0.0         0.0        0.15E+03
   187  GLU       1.9         3.7         12.         1.1         0.0         0.0         0.0         0.0         0.0         0.0         0.0         0.0        0.56        0.40E-01     34.         24.         0.0         0.0         0.0         0.0         0.0         0.0         0.0         0.0        0.22E+03     0.0         0.0         0.0         0.0         0.0         0.0         0.0         0.0         0.0         0.0         0.0         0.0         0.0         0.0        0.30E+03
   188  GLN       2.3         5.0         10.         2.2        0.30         0.0         0.0         0.0         0.0         0.0         0.0         0.0        0.28         45.         34.         2.4         0.0         0.0         0.0         0.0         0.0         0.0         0.0         0.0        0.24E+03     0.0         0.0         0.0         0.0         0.0         0.0         0.0         0.0         0.0         0.0         0.0         0.0         0.0         0.0        0.34E+03
   189  ASN       2.0         6.3         9.9         1.8         0.0         0.0         0.0         0.0         0.0         0.0         0.0         0.0        0.17        0.17E-01     15.         0.0         0.0         0.0         0.0         0.0         0.0         0.0         0.0         0.0        0.19E+03     0.0         0.0         0.0         0.0         0.0         0.0         0.0         0.0         0.0         0.0         0.0         0.0         0.0         0.0        0.23E+03
   190  PRO       2.2         31.         6.8         1.2         0.0         0.0         0.0         0.0         0.0         0.0         0.0         0.0         1.5         23.         35.         33.         0.0         0.0         0.0         0.0         0.0         0.0         0.0         0.0         37.         0.0         0.0         0.0         0.0         0.0         0.0         0.0         0.0         0.0         0.0         0.0         0.0         0.0         0.0        0.17E+03
   191  PRO       2.5         27.         7.0        0.84         0.0         0.0         0.0         0.0         0.0         0.0         0.0         0.0         1.6         4.3         2.5         1.8         0.0         0.0         0.0         0.0         0.0         0.0         0.0         0.0         29.         0.0         0.0         0.0         0.0         0.0         0.0         0.0         0.0         0.0         0.0         0.0         0.0         0.0         0.0         77.    
   192  GLY       2.0         6.7         1.3        0.51         0.0         0.0         0.0         0.0         0.0         0.0         0.0         0.0        0.25         0.0         0.0         0.0         0.0         0.0         0.0         0.0         0.0         0.0         0.0         0.0         98.         0.0         0.0         0.0         0.0         0.0         0.0         0.0         0.0         0.0         0.0         0.0         0.0         0.0         0.0        0.11E+03
   193  PRO       2.6         29.         8.4        0.50         0.0         0.0         0.0         0.0         0.0         0.0         0.0         0.0        0.84         5.1         2.9         1.5         0.0         0.0         0.0         0.0         0.0         0.0         0.0         0.0         55.         0.0         0.0         0.0         0.0         0.0         0.0         0.0         0.0         0.0         0.0         0.0         0.0         0.0         0.0        0.11E+03
   194  PHE       2.5         8.9         12.         2.2        0.13         0.0         0.0         0.0         0.0         0.0         0.0         0.0         1.4         50.        0.58         0.0         0.0         0.0         0.0         0.0         0.0         0.0         0.0         0.0        0.20E+03     0.0         0.0         0.0         0.0         0.0         0.0         0.0         0.0         0.0         0.0         0.0         0.0         0.0         0.0        0.28E+03
   195  TRP       4.7         13.         13.         1.2         0.0         0.0         0.0         0.0         0.0         0.0         0.0         0.0         1.2         2.0         41.         0.0         0.0         0.0         0.0         0.0         0.0         0.0         0.0         0.0        0.22E+03     0.0         0.0         0.0         0.0         0.0         0.0         0.0         0.0         0.0         0.0         0.0         0.0         0.0         0.0        0.30E+03
   196  LYS       2.7         5.8         12.         1.6        0.19         0.0         0.0         0.0         0.0         0.0         0.0         0.0        0.95         37.         37.         16.         24.         0.0         0.0         0.0         0.0         0.0         0.0         0.0        0.24E+03     0.0         0.0         0.0         0.0         0.0         0.0         0.0         0.0         0.0         0.0         0.0         0.0         0.0         0.0        0.38E+03
   197  ALA       2.5         4.7         12.         1.1         0.0         0.0         0.0         0.0         0.0         0.0         0.0         0.0        0.84         0.0         0.0         0.0         0.0         0.0         0.0         0.0         0.0         0.0         0.0         0.0        0.28E+03     0.0         0.0         0.0         0.0         0.0         0.0         0.0         0.0         0.0         0.0         0.0         0.0         0.0         0.0        0.30E+03
   198  ALA       2.5         4.6         12.         1.0         0.0         0.0         0.0         0.0         0.0         0.0         0.0         0.0        0.81         0.0         0.0         0.0         0.0         0.0         0.0         0.0         0.0         0.0         0.0         0.0        0.28E+03     0.0         0.0         0.0         0.0         0.0         0.0         0.0         0.0         0.0         0.0         0.0         0.0         0.0         0.0        0.30E+03
   199  PHE       2.8         9.7         14.         1.8         0.0         0.0         0.0         0.0         0.0         0.0         0.0         0.0         1.8         2.1         51.         0.0         0.0         0.0         0.0         0.0         0.0         0.0         0.0         0.0        0.26E+03     0.0         0.0         0.0         0.0         0.0         0.0         0.0         0.0         0.0         0.0         0.0         0.0         0.0         0.0        0.34E+03
   200  ALA       2.4         4.7         15.         1.3         0.0         0.0         0.0         0.0         0.0         0.0         0.0         0.0         2.6         0.0         0.0         0.0         0.0         0.0         0.0         0.0         0.0         0.0         0.0         0.0        0.29E+03     0.0         0.0         0.0         0.0         0.0         0.0         0.0         0.0         0.0         0.0         0.0         0.0         0.0         0.0        0.31E+03
   201  ASP       2.5         6.3         19.         1.3         0.0         0.0         0.0         0.0         0.0         0.0         0.0         0.0         3.0         40.         3.5         0.0         0.0         0.0         0.0         0.0         0.0         0.0         0.0         0.0        0.20E+03     0.0         0.0         0.0         0.0         0.0         0.0         0.0         0.0         0.0         0.0         0.0         0.0         0.0         0.0        0.27E+03
   202  SER       3.0         6.3         16.         1.3        0.34         0.0         0.0         0.0         0.0         0.0         0.0         0.0         3.3        0.19         0.0         0.0         0.0         0.0         0.0         0.0         0.0         0.0         0.0         0.0        0.18E+03     0.0         0.0         0.0         0.0         0.0         0.0         0.0         0.0         0.0         0.0         0.0         0.0         0.0         0.0        0.21E+03
   203  SER       3.4         9.7         11.         1.8        0.34         0.0         0.0         0.0         0.0         0.0         0.0         0.0         2.8         48.         0.0         0.0         0.0         0.0         0.0         0.0         0.0         0.0         0.0         0.0        0.17E+03     0.0         0.0         0.0         0.0         0.0         0.0         0.0         0.0         0.0         0.0         0.0         0.0         0.0         0.0        0.24E+03
   204  GLY       2.3         6.1         2.4        0.16         0.0         0.0         0.0         0.0         0.0         0.0         0.0         0.0         2.3         0.0         0.0         0.0         0.0         0.0         0.0         0.0         0.0         0.0         0.0         0.0        0.10E+03     0.0         0.0         0.0         0.0         0.0         0.0         0.0         0.0         0.0         0.0         0.0         0.0         0.0         0.0        0.12E+03
   205  GLN       2.6         5.8         12.         2.3         0.0         0.0         0.0         0.0         0.0         0.0         0.0         0.0        0.98         45.        0.32         2.6         0.0         0.0         0.0         0.0         0.0         0.0         0.0         0.0        0.22E+03     0.0         0.0         0.0         0.0         0.0         0.0         0.0         0.0         0.0         0.0         0.0         0.0         0.0         0.0        0.30E+03
   206  HIS       3.1         12.         14.         2.1         0.0         0.0         0.0         0.0         0.0         0.0         0.0         0.0         1.1         3.7        0.78         0.0         0.0         0.0         0.0         0.0         0.0         0.0         0.0         0.0        0.14E+03     0.0         0.0         0.0         0.0         0.0         0.0         0.0         0.0         0.0         0.0         0.0         0.0         0.0         0.0        0.18E+03
   207  PRO       2.5         29.         8.6         1.8         0.0         0.0         0.0         0.0         0.0         0.0         0.0         0.0         2.7         6.1         3.5         1.1         0.0         0.0         0.0         0.0         0.0         0.0         0.0         0.0         33.         0.0         0.0         0.0         0.0         0.0         0.0         0.0         0.0         0.0         0.0         0.0         0.0         0.0         0.0         88.    
   208  PRO       2.2         24.         9.1         1.3         0.0         0.0         0.0         0.0         0.0         0.0         0.0         0.0         3.7         22.         35.         35.         0.0         0.0         0.0         0.0         0.0         0.0         0.0         0.0         35.         0.0         0.0         0.0         0.0         0.0         0.0         0.0         0.0         0.0         0.0         0.0         0.0         0.0         0.0        0.17E+03
   209  ASP       1.5         8.1         20.        0.67        0.17E-01     0.0         0.0         0.0         0.0         0.0         0.0         0.0         2.9         40.         3.9         0.0         0.0         0.0         0.0         0.0         0.0         0.0         0.0         0.0        0.16E+03     0.0         0.0         0.0         0.0         0.0         0.0         0.0         0.0         0.0         0.0         0.0         0.0         0.0         0.0        0.24E+03
   210  ALA       1.6         8.9         15.         1.7        0.27         0.0         0.0         0.0         0.0         0.0         0.0         0.0         3.8         0.0         0.0         0.0         0.0         0.0         0.0         0.0         0.0         0.0         0.0         0.0        0.25E+03     0.0         0.0         0.0         0.0         0.0         0.0         0.0         0.0         0.0         0.0         0.0         0.0         0.0         0.0        0.28E+03
   211  CYS       1.5         10.         23.         3.8        0.25         0.0         0.0         0.0         0.0         0.0         0.0         0.0         6.1        0.54E-01     0.0         0.0         0.0         0.0         0.0         0.0         0.0         0.0         0.0         0.0        0.10E+03     0.0         0.0         0.0         0.0         0.0         0.0         0.0         0.0         0.0         0.0         0.0         0.0         0.0         0.0        0.15E+03
   212  ALA       1.1         3.9         14.         1.2         0.0         0.0         0.0         0.0         0.0         0.0         0.0         0.0         3.2         0.0         0.0         0.0         0.0         0.0         0.0         0.0         0.0         0.0         0.0         0.0        0.20E+03     0.0         0.0         0.0         0.0         0.0         0.0         0.0         0.0         0.0         0.0         0.0         0.0         0.0         0.0        0.23E+03
   213  PHE       4.4         13.         15.         2.5         0.0         0.0         0.0         0.0         0.0         0.0         0.0         0.0         1.2         1.0        0.35         0.0         0.0         0.0         0.0         0.0         0.0         0.0         0.0         0.0        0.25E+03     0.0         0.0         0.0         0.0         0.0         0.0         0.0         0.0         0.0         0.0         0.0         0.0         0.0         0.0        0.29E+03
   214  ARG       4.2         13.         12.         1.5        0.27         0.0         0.0         0.0         0.0         0.0         0.0         0.0         2.0         35.         7.9         30.         43.         0.0         0.0         0.0         0.0         0.0         0.0         0.0        0.25E+03     0.0         0.0         0.0         0.0         0.0         0.0         0.0         0.0         0.0         0.0         0.0         0.0         0.0         0.0        0.40E+03
   215  ARG       4.9         15.         9.8         2.5        0.12         0.0         0.0         0.0         0.0         0.0         0.0         0.0         3.4         3.6         5.2         37.         30.         0.0         0.0         0.0         0.0         0.0         0.0         0.0        0.24E+03     0.0         0.0         0.0         0.0         0.0         0.0         0.0         0.0         0.0         0.0         0.0         0.0         0.0         0.0        0.35E+03
   216  GLY       2.9         13.        0.32E-01    0.55         0.0         0.0         0.0         0.0         41.         45.         0.0         0.0         2.9         0.0         0.0         0.0         0.0         0.0         0.0         0.0         0.0         0.0         3.6         0.0        0.23E+03     0.0         0.0         0.0         0.0         0.0         0.0         0.0         0.0         0.0         0.0         0.0         0.0         0.0         0.0        0.34E+03
   217  ARG       1.5         11.         5.2         3.0         0.0         0.0         0.0         0.0         15.         24.         0.0         0.0         2.6         37.         9.8         42.         16.         0.0         0.0         0.0         0.0         0.0         3.6         0.0        0.14E+03     0.0         0.0         0.0         0.0         0.0         0.0         0.0         0.0         0.0         0.0         0.0         0.0         0.0         0.0        0.31E+03
   218  LYS       1.6         11.         6.6         3.6         0.0         0.0         0.0         0.0         7.0         14.         0.0         0.0         2.8         30.         52.         35.         4.5         0.0         0.0         0.0         0.0         0.0         22.         0.0         33.         0.0         0.0         0.0         0.0         0.0         0.0         0.0         0.0         0.0         0.0         0.0         0.0         0.0         0.0        0.22E+03
   219  LYS       2.5         17.         6.2         1.9        0.12         0.0         0.0         0.0         6.5         11.         0.0         0.0         4.7         27.         49.         20.         26.         0.0         0.0         0.0         0.0         0.0         24.         0.0         18.        0.59         0.0         0.0         0.0         0.0         0.0         0.0         0.0         0.0         0.0         0.0         0.0         0.0         0.0        0.21E+03
   220  ARG       3.6         16.         4.1         5.6        0.43         0.0         0.0         0.0         9.7         9.8         0.0         0.0         4.7         28.         31.         35.         19.         0.0         0.0         0.0         0.0         0.0         8.1         0.0         36.         0.0         0.0         0.0         0.0         0.0         0.0         0.0         0.0         0.0         0.0         0.0         0.0         0.0         0.0        0.21E+03
   221  ILE       3.3         29.         15.         9.8        0.31         0.0         0.0         0.0         7.3         8.9         0.0         0.0        0.90         1.8         44.         0.0         0.0         0.0         0.0         0.0         0.0         0.0         5.3         0.0         78.         0.0         0.0         0.0         0.0         0.0         0.0         0.0         0.0         0.0         0.0         0.0         0.0         0.0         0.0        0.20E+03
   222  PRO       3.5         29.         7.9         2.4         0.0         0.0         0.0         0.0         8.7         12.         0.0         0.0         1.1         22.         2.0         2.0         0.0         0.0         0.0         0.0         0.0         0.0         4.3         0.0         29.        0.83         0.0         0.0         0.0         0.0         0.0         0.0         0.0         0.0         0.0         0.0         0.0         0.0         0.0        0.12E+03
   223  TYR       5.7         31.         6.5         7.1        0.16         0.0         0.0         0.0         11.         8.5         0.0         0.0         4.9         60.         39.         0.0         0.0         0.0         0.0         0.0         0.0         0.0         8.0         0.0         24.         3.5         0.0         0.0         0.0         0.0         0.0         0.0         0.0         0.0         0.0         0.0         0.0         0.0         0.0        0.21E+03
   224  SER       1.4         8.3         10.        0.70        0.96E-01     0.0         0.0         0.0         5.5         7.0         0.0         0.0         4.3         38.         0.0         0.0         0.0         0.0         0.0         0.0         0.0         0.0         11.         0.0         8.1         5.8         0.0         0.0         0.0         0.0         0.0         0.0         0.0         0.0         0.0         0.0         0.0         0.0         0.0        0.10E+03
   225  LYS       1.2         12.         4.1         2.9         0.0         0.0         0.0         0.0         2.7         6.0         0.0         0.0        0.86         32.        0.56         1.2        0.11         0.0         0.0         0.0         0.0         0.0         9.0         0.0         7.3         0.0         0.0         0.0         0.0         0.0         0.0         0.0         0.0         0.0         0.0         0.0         0.0         0.0         0.0         80.    
   226  GLY      0.50         4.0        0.21E-01     3.6         0.0         0.0         0.0         0.0         4.2         9.3         0.0         0.0         2.2         0.0         0.0         0.0         0.0         0.0         0.0         0.0         0.0         0.0         11.         0.0         11.         0.0         0.0         0.0         0.0         0.0         0.0         0.0         0.0         0.0         0.0         0.0         0.0         0.0         0.0         46.    
   227  GLN       2.0         21.         4.4         1.4         1.8         0.0         0.0         0.0         7.2         8.2         0.0         0.0         2.1         7.8         51.         9.4         0.0         0.0         0.0         0.0         0.0         0.0         11.         0.0         15.         13.         0.0         0.0         0.0         0.0         0.0         0.0         0.0         0.0         0.0         0.0         0.0         0.0         0.0        0.16E+03
   228  LEU       1.1         9.9         6.5         6.5         0.0         0.0         0.0         0.0         7.1         12.         0.0         0.0         1.8         3.9         37.         0.0         0.0         0.0         0.0         0.0         0.0         0.0         3.0         0.0         11.         7.7         0.0         0.0         0.0         0.0         0.0         0.0         0.0         0.0         0.0         0.0         0.0         0.0         0.0        0.11E+03
   229  ARG      0.90         8.9         4.0         1.5        0.61E-01     0.0         0.0         0.0         4.4         6.1         0.0         0.0         2.1        0.90         22.         2.1         43.         0.0         0.0         0.0         0.0         0.0         3.9         0.0         9.3        0.31         0.0         0.0         0.0         0.0         0.0         0.0         0.0         0.0         0.0         0.0         0.0         0.0         0.0        0.11E+03
   230  GLU       1.0         7.0         6.8         4.2         0.0         0.0         0.0         0.0         7.5         13.         0.0         0.0         2.7         2.0        0.88         2.6         0.0         0.0         0.0         0.0         0.0         0.0         7.9         0.0         9.7         2.1         0.0         0.0         0.0         0.0         0.0         0.0         0.0         0.0         0.0         0.0         0.0         0.0         0.0         68.    
   231  LEU       3.9         19.         4.9         5.6        0.83         0.0         0.0         0.0         12.         11.         0.0         0.0         2.3         39.         41.         0.0         0.0         0.0         0.0         0.0         0.0         0.0         8.5         0.0         11.         27.         0.0         0.0         0.0         0.0         0.0         0.0         0.0         0.0         0.0         0.0         0.0         0.0         0.0        0.19E+03
   232  GLU       1.2         8.4         5.8         2.6         0.0         0.0         0.0         0.0         8.8         10.         0.0         0.0         1.5        0.75        0.11E-01    0.15         0.0         0.0         0.0         0.0         0.0         0.0         10.         0.0         8.5         5.8         0.0         0.0         0.0         0.0         0.0         0.0         0.0         0.0         0.0         0.0         0.0         0.0         0.0         64.    
   233  ARG       1.6         8.5         3.7         1.9        0.61E-01     0.0         0.0         0.0         5.9         9.7         0.0         0.0         2.5         1.1         35.         39.         17.         0.0         0.0         0.0         0.0         0.0         13.         0.0         13.        0.96         0.0         0.0         0.0         0.0         0.0         0.0         0.0         0.0         0.0         0.0         0.0         0.0         0.0        0.15E+03
   234  GLU       2.0         7.8         6.9         5.7        0.62         0.0         0.0         0.0         7.0         14.         0.0         0.0         1.7         43.         32.         1.6         0.0         0.0         0.0         0.0         0.0         0.0         4.1         0.0         9.7         16.         0.0         0.0         0.0         0.0         0.0         0.0         0.0         0.0         0.0         0.0         0.0         0.0         0.0        0.15E+03
   235  TYR       1.7         11.         6.9         3.5        0.42         0.0         0.0         0.0         7.3         12.         0.0         0.0        0.91         8.3        0.45         0.0         0.0         0.0         0.0         0.0         0.0         0.0         3.1         0.0         10.         6.6         0.0         0.0         0.0         0.0         0.0         0.0         0.0         0.0         0.0         0.0         0.0         0.0         0.0         73.    
   236  ALA       1.2         8.5         5.2        0.93         0.0         0.0         0.0         0.0         4.6         9.5         0.0         0.0         3.1         0.0         0.0         0.0         0.0         0.0         0.0         0.0         0.0         0.0         1.6         0.0         6.0        0.65         0.0         0.0         0.0         0.0         0.0         0.0         0.0         0.0         0.0         0.0         0.0         0.0         0.0         41.    
   237  ALA       1.0         7.5         5.8        0.85         0.0         0.0         0.0         0.0         3.6         2.9         0.0         0.0         3.2         0.0         0.0         0.0         0.0         0.0         0.0         0.0         0.0         0.0         3.5         0.0         25.         0.0         0.0         0.0         0.0         0.0         0.0         0.0         0.0         0.0         0.0         0.0         0.0         0.0         0.0         54.    
   238  ASN       1.3         6.5         5.0         7.7        0.42         0.0         0.0         0.0         5.9         16.         0.0         0.0         4.8         1.0         14.         0.0         0.0         0.0         0.0         0.0         0.0         0.0         12.         0.0        0.13E+03     0.0         0.0         0.0         0.0         0.0         0.0         0.0         0.0         0.0         0.0         0.0         0.0         0.0         0.0        0.20E+03
   239  LYS       1.8         9.9         7.5         3.9        0.65E-01     0.0         0.0         0.0         12.         12.         0.0         0.0         8.4         31.         1.8         26.         26.         0.0         0.0         0.0         0.0         0.0         13.         0.0         52.         0.0         0.0         0.0         0.0         0.0         0.0         0.0         0.0         0.0         0.0         0.0         0.0         0.0         0.0        0.21E+03
   240  PHE       1.5         12.         12.         3.7         0.0         0.0         0.0         0.0         4.8         8.7         0.0         0.0         5.5         12.         51.         0.0         0.0         0.0         0.0         0.0         0.0         0.0         15.         0.0         13.         8.6         0.0         0.0         0.0         0.0         0.0         0.0         0.0         0.0         0.0         0.0         0.0         0.0         0.0        0.15E+03
   241  ILE       1.2         12.         9.0         4.0        0.47         0.0         0.0         0.0         5.0         9.5         0.0         0.0         2.4         12.         42.         0.0         0.0         0.0         0.0         0.0         0.0         0.0         14.         0.0         11.         12.         0.0         0.0         0.0         0.0         0.0         0.0         0.0         0.0         0.0         0.0         0.0         0.0         0.0        0.13E+03
   242  THR       1.0         4.7         3.5         2.0        0.55         0.0         0.0         0.0         3.6         7.6         0.0         0.0         3.3         1.5         0.0         0.0         0.0         0.0         0.0         0.0         0.0         0.0         9.2         0.0         9.4         1.7         0.0         0.0         0.0         0.0         0.0         0.0         0.0         0.0         0.0         0.0         0.0         0.0         0.0         48.    
   243  LYS      0.54         3.1         4.8        0.48        0.44E-01     0.0         0.0         0.0         4.2         5.5         0.0         0.0         2.1         3.4         53.         25.        0.66         0.0         0.0         0.0         0.0         0.0         5.8         0.0         5.7         1.1         0.0         0.0         0.0         0.0         0.0         0.0         0.0         0.0         0.0         0.0         0.0         0.0         0.0        0.12E+03
   244  ASP      0.76         5.8         5.3        0.88        0.29         0.0         0.0         0.0         3.0         5.9         0.0         0.0         1.5         29.         1.9         0.0         0.0         0.0         0.0         0.0         0.0         0.0         8.5         0.0         4.2         3.8         0.0         0.0         0.0         0.0         0.0         0.0         0.0         0.0         0.0         0.0         0.0         0.0         0.0         71.    
   245  LYS       1.5         9.9         4.8        0.48         0.0         0.0         0.0         0.0         5.7         5.2         0.0         0.0         2.0         2.8         49.         2.0         24.         0.0         0.0         0.0         0.0         0.0         6.3         0.0         6.2         10.         0.0         0.0         0.0         0.0         0.0         0.0         0.0         0.0         0.0         0.0         0.0         0.0         0.0        0.13E+03
   246  ARG       1.3         10.         5.8         4.0        0.95         0.0         0.0         0.0         7.1         14.         0.0         0.0         1.4        0.59         9.8         33.         28.         0.0         0.0         0.0         0.0         0.0         6.2         0.0         7.7         24.         0.0         0.0         0.0         0.0         0.0         0.0         0.0         0.0         0.0         0.0         0.0         0.0         0.0        0.15E+03
   247  ARG      0.79         7.4         5.4         1.9        0.25         0.0         0.0         0.0         4.8         9.5         0.0         0.0         1.2         1.1        0.92E-02    0.48E-01     26.         0.0         0.0         0.0         0.0         0.0         6.8         0.0         5.0         5.3         0.0         0.0         0.0         0.0         0.0         0.0         0.0         0.0         0.0         0.0         0.0         0.0         0.0         75.    
   248  LYS       1.0         7.4         5.4        0.62        0.31         0.0         0.0         0.0         4.7         7.7         0.0         0.0         1.3         4.5         35.        0.29        0.24E-01     0.0         0.0         0.0         0.0         0.0         1.7         0.0         5.2         4.3         0.0         0.0         0.0         0.0         0.0         0.0         0.0         0.0         0.0         0.0         0.0         0.0         0.0         79.    
   249  ILE       1.4         7.4         2.9         5.0         1.2         0.0         0.0         0.0         6.5         15.         0.0         0.0         2.2         1.6        0.87         0.0         0.0         0.0         0.0         0.0         0.0         0.0         3.9         0.0         13.         13.         0.0         0.0         0.0         0.0         0.0         0.0         0.0         0.0         0.0         0.0         0.0         0.0         0.0         74.    
   250  SER       1.2         4.3         6.6         3.3         1.1         0.0         0.0         0.0         6.6         12.         0.0         0.0         2.3         45.         0.0         0.0         0.0         0.0         0.0         0.0         0.0         0.0         1.6         0.0         9.1         6.9         0.0         0.0         0.0         0.0         0.0         0.0         0.0         0.0         0.0         0.0         0.0         0.0         0.0        0.10E+03
   251  ALA       1.2         5.6         4.4         1.6        0.14         0.0         0.0         0.0         4.1         9.8         0.0         0.0         1.3         0.0         0.0         0.0         0.0         0.0         0.0         0.0         0.0         0.0         1.7         0.0         13.         0.0         0.0         0.0         0.0         0.0         0.0         0.0         0.0         0.0         0.0         0.0         0.0         0.0         0.0         43.    
   252  ALA       1.8         10.         5.0         1.9         0.0         0.0         0.0         0.0         6.0         9.8         0.0         0.0         1.2         0.0         0.0         0.0         0.0         0.0         0.0         0.0         0.0         0.0         3.0         0.0         14.        0.63         0.0         0.0         0.0         0.0         0.0         0.0         0.0         0.0         0.0         0.0         0.0         0.0         0.0         54.    
   253  THR      0.92         9.5         9.5         1.7         1.3         0.0         0.0         0.0         7.4         12.         0.0         0.0         2.4        0.70         0.0         0.0         0.0         0.0         0.0         0.0         0.0         0.0         7.2         0.0         19.         10.         0.0         0.0         0.0         0.0         0.0         0.0         0.0         0.0         0.0         0.0         0.0         0.0         0.0         82.    
   254  SER       1.6         7.9         20.         2.4        0.64         0.0         0.0         0.0         4.0         6.1         0.0         0.0         2.4        0.60E-01     0.0         0.0         0.0         0.0         0.0         0.0         0.0         0.0         3.7         0.0         21.         0.0         0.0         0.0         0.0         0.0         0.0         0.0         0.0         0.0         0.0         0.0         0.0         0.0         0.0         69.    
   255  LEU       2.6         13.         4.3         9.5         0.0         0.0         0.0         0.0         7.6         13.         0.0         0.0         1.7         3.2        0.56E-01     0.0         0.0         0.0         0.0         0.0         0.0         0.0         12.         0.0         36.         7.7         0.0         0.0         0.0         0.0         0.0         0.0         0.0         0.0         0.0         0.0         0.0         0.0         0.0        0.11E+03
   256  SER       2.6         15.         13.         5.6        0.45         0.0         0.0         0.0         7.6         12.         0.0         0.0         3.2         40.         0.0         0.0         0.0         0.0         0.0         0.0         0.0         0.0         15.         0.0         34.         1.9         0.0         0.0         0.0         0.0         0.0         0.0         0.0         0.0         0.0         0.0         0.0         0.0         0.0        0.15E+03
   257  GLU       2.3         18.         15.         11.         1.1         0.0         0.0         0.0         12.         16.         0.0         0.0         4.4         46.        0.97E-01     4.2         0.0         0.0         0.0         0.0         0.0         0.0         10.         0.0         32.         20.         0.0         0.0         0.0         0.0         0.0         0.0         0.0         0.0         0.0         0.0         0.0         0.0         0.0        0.19E+03
   258  ARG       1.7         11.         5.4         2.0        0.40         0.0         0.0         0.0         5.4         6.6         0.0         0.0         2.7        0.11         2.4         37.         30.         0.0         0.0         0.0         0.0         0.0         7.7         0.0         11.        0.62         0.0         0.0         0.0         0.0         0.0         0.0         0.0         0.0         0.0         0.0         0.0         0.0         0.0        0.12E+03
   259  GLN       1.5         12.         5.4         1.8        0.56         0.0         0.0         0.0         4.2         6.1         0.0         0.0         1.6         3.0         1.3         3.0         0.0         0.0         0.0         0.0         0.0         0.0         5.8         0.0         3.6         3.7         0.0         0.0         0.0         0.0         0.0         0.0         0.0         0.0         0.0         0.0         0.0         0.0         0.0         54.    
   260  ILE       2.9         20.         6.1         9.6         1.3         0.0         0.0         0.0         6.0         11.         0.0         0.0         2.6         57.         42.         0.0         0.0         0.0         0.0         0.0         0.0         0.0         6.7         0.0         6.0         3.1         0.0         0.0         0.0         0.0         0.0         0.0         0.0         0.0         0.0         0.0         0.0         0.0         0.0        0.17E+03
   261  THR       1.1         3.5         4.8         2.9        0.55         0.0         0.0         0.0         5.4         7.6         0.0         0.0         2.8         69.         0.0         0.0         0.0         0.0         0.0         0.0         0.0         0.0         8.7         0.0         6.9         8.3         0.0         0.0         0.0         0.0         0.0         0.0         0.0         0.0         0.0         0.0         0.0         0.0         0.0        0.12E+03
   262  ILE       1.2         6.7         7.3         2.9        0.17         0.0         0.0         0.0         6.2         6.6         0.0         0.0         3.6         7.2         42.         0.0         0.0         0.0         0.0         0.0         0.0         0.0         5.6         0.0         7.7         6.3         0.0         0.0         0.0         0.0         0.0         0.0         0.0         0.0         0.0         0.0         0.0         0.0         0.0        0.10E+03
   263  TRP       5.5         18.         5.3         4.4         1.5         0.0         0.0         0.0         9.8         7.5         0.0         0.0         2.7         9.7        0.56         0.0         0.0         0.0         0.0         0.0         0.0         0.0         4.3         0.0         4.6         26.         0.0         0.0         0.0         0.0         0.0         0.0         0.0         0.0         0.0         0.0         0.0         0.0         0.0        0.10E+03
   264  PHE       1.1         11.         5.6         6.3        0.41         0.0         0.0         0.0         5.9         7.7         0.0         0.0         1.9         4.7         6.5         0.0         0.0         0.0         0.0         0.0         0.0         0.0         4.2         0.0         5.0         22.         0.0         0.0         0.0         0.0         0.0         0.0         0.0         0.0         0.0         0.0         0.0         0.0         0.0         82.    
   265  GLN      0.78         5.8         4.3         2.1         0.0         0.0         0.0         0.0         3.5         4.1         0.0         0.0         2.1         2.1         37.         10.         0.0         0.0         0.0         0.0         0.0         0.0         2.5         0.0         4.1         5.2         0.0         0.0         0.0         0.0         0.0         0.0         0.0         0.0         0.0         0.0         0.0         0.0         0.0         83.    
   266  ASN       1.2         3.1         5.1         1.4        0.64         0.0         0.0         0.0         4.4         4.5         0.0         0.0         1.6         2.2         16.         0.0         0.0         0.0         0.0         0.0         0.0         0.0         8.5         0.0         3.0         6.4         0.0         0.0         0.0         0.0         0.0         0.0         0.0         0.0         0.0         0.0         0.0         0.0         0.0         58.    
   267  ARG       3.5         8.1         6.0         2.7        0.87         0.0         0.0         0.0         6.3         9.1         0.0         0.0         1.7         32.         17.         40.         43.         0.0         0.0         0.0         0.0         0.0         11.         0.0         4.3         16.         0.0         0.0         0.0         0.0         0.0         0.0         0.0         0.0         0.0         0.0         0.0         0.0         0.0        0.20E+03
   268  ARG       1.3         5.9         5.9         2.0        0.44         0.0         0.0         0.0         8.1         9.3         0.0         0.0         1.7         8.2         32.        0.14E-01    0.96         0.0         0.0         0.0         0.0         0.0         7.9         0.0         5.2         16.         0.0         0.0         0.0         0.0         0.0         0.0         0.0         0.0         0.0         0.0         0.0         0.0         0.0        0.11E+03
   269  VAL      0.86         8.5         4.8         1.5         0.0         0.0         0.0         0.0         4.2         7.8         0.0         0.0         2.6         2.9         0.0         0.0         0.0         0.0         0.0         0.0         0.0         0.0         12.         0.0         5.3         6.3         0.0         0.0         0.0         0.0         0.0         0.0         0.0         0.0         0.0         0.0         0.0         0.0         0.0         56.    
   270  LYS       1.5         12.         6.4         2.6         1.2         0.0         0.0         0.0         16.         7.6         0.0         0.0         4.7         51.         32.         28.        0.60         0.0         0.0         0.0         0.0         0.0         10.         0.0         9.7         8.2         0.0         0.0         0.0         0.0         0.0         0.0         0.0         0.0         0.0         0.0         0.0         0.0         0.0        0.19E+03
   271  GLU       3.0         15.         3.9         5.0        0.45         0.0         0.0         0.0         6.5         9.4         0.0         0.0         6.4         44.         7.5        0.44         0.0         0.0         0.0         0.0         0.0         0.0         21.         0.0         7.6         20.         0.0         0.0         0.0         0.0         0.0         0.0         0.0         0.0         0.0         0.0         0.0         0.0         0.0        0.15E+03
   272  LYS       1.6         8.1         5.3         1.5         0.0         0.0         0.0         0.0         8.7         9.8         0.0         0.0         6.3         33.         1.4        0.11E-01    0.43E-01     0.0         0.0         0.0         0.0         0.0         15.         0.0         11.         2.8         0.0         0.0         0.0         0.0         0.0         0.0         0.0         0.0         0.0         0.0         0.0         0.0         0.0        0.10E+03
   273  LYS       1.5         8.6         4.7         1.8         0.0         0.0         0.0         0.0         7.1         10.         0.0         0.0         7.4         2.5        0.49        0.89E-01     1.2         0.0         0.0         0.0         0.0         0.0         4.8         0.0         6.3        0.59         0.0         0.0         0.0         0.0         0.0         0.0         0.0         0.0         0.0         0.0         0.0         0.0         0.0         57.    
   274  VAL       1.1         14.         9.0         3.2        0.14         0.0         0.0         0.0         8.3         11.         0.0         0.0         8.1         1.9         0.0         0.0         0.0         0.0         0.0         0.0         0.0         0.0         5.7         0.0         10.         0.0         0.0         0.0         0.0         0.0         0.0         0.0         0.0         0.0         0.0         0.0         0.0         0.0         0.0         73.    
   275  LEU      0.91         13.         18.         5.2        0.10         0.0         0.0         0.0         9.8         13.         0.0         0.0         3.7        0.17        0.22E-01     0.0         0.0         0.0         0.0         0.0         0.0         0.0         1.6         0.0         9.7         0.0         0.0         0.0         0.0         0.0         0.0         0.0         0.0         0.0         0.0         0.0         0.0         0.0         0.0         75.    
   276  ALA       1.1         6.5         5.2        0.58        0.42E-01     0.0         0.0         0.0         10.         13.         0.0         0.0         3.9         0.0         0.0         0.0         0.0         0.0         0.0         0.0         0.0         0.0         3.2         0.0         11.         0.0         0.0         0.0         0.0         0.0         0.0         0.0         0.0         0.0         0.0         0.0         0.0         0.0         0.0         55.    
   277  LYS       1.3         10.         4.2         1.7        0.97E-01     0.0         0.0         0.0         11.         13.         0.0         0.0         6.4         2.3        0.32        0.86E-01    0.50         0.0         0.0         0.0         0.0         0.0         1.6         0.0         8.5         2.5         0.0         0.0         0.0         0.0         0.0         0.0         0.0         0.0         0.0         0.0         0.0         0.0         0.0         63.    
   278  VAL       1.1         9.1         3.3         1.7        0.97E-01     0.0         0.0         0.0         5.8         9.3         0.0         0.0         3.6        0.37         0.0         0.0         0.0         0.0         0.0         0.0         0.0         0.0         1.1         0.0         14.         0.0         0.0         0.0         0.0         0.0         0.0         0.0         0.0         0.0         0.0         0.0         0.0         0.0         0.0         49.    
   279  LYS      0.65         10.         6.0         2.6        0.54         0.0         0.0         0.0         5.6         10.         0.0         0.0         1.1         3.4         2.5         28.        0.38E-01     0.0         0.0         0.0         0.0         0.0        0.52         0.0         35.        0.58         0.0         0.0         0.0         0.0         0.0         0.0         0.0         0.0         0.0         0.0         0.0         0.0         0.0        0.11E+03
   280  ASN      0.96         8.5         15.         1.6        0.14         0.0         0.0         0.0         0.0         0.0         0.0         0.0         1.1         32.         3.4         0.0         0.0         0.0         0.0         0.0         0.0         0.0         0.0         0.0        0.13E+03     0.0         0.0         0.0         0.0         0.0         0.0         0.0         0.0         0.0         0.0         0.0         0.0         0.0         0.0        0.19E+03
   281  SER      0.29         3.7         6.6         1.0        0.40         0.0         0.0         0.0         0.0         0.0         0.0         0.0         2.1         42.         0.0         0.0         0.0         0.0         0.0         0.0         0.0         0.0         0.0         0.0         53.         0.0         0.0         0.0         0.0         0.0         0.0         0.0         0.0         0.0         0.0         0.0         0.0         0.0         0.0        0.11E+03
   282  ALA      0.28         4.0         11.        0.41        0.96E-02     0.0         0.0         0.0         6.7         11.         0.0         0.0         1.8         0.0         0.0         0.0         0.0         0.0         0.0         0.0         0.0         0.0         2.0         0.0        0.14E+03     2.5         0.0         0.0         0.0         0.0         0.0         0.0         0.0         0.0         0.0         0.0         0.0         0.0         0.0        0.18E+03
   283  THR      0.25         6.4         9.5         2.2        0.12         0.0         0.0         0.0         6.8         7.9         0.0         0.0         1.2         65.         0.0         0.0         0.0         0.0         0.0         0.0         0.0         0.0         2.2         0.0        0.14E+03    0.58         0.0         0.0         0.0         0.0         0.0         0.0         0.0         0.0         0.0         0.0         0.0         0.0         0.0        0.25E+03
   284  PRO      0.63         22.         10.        0.81        0.87E-01     0.0         0.0         0.0         2.6         4.3         0.0         0.0        0.68         5.5         3.3         1.3         0.0         0.0         0.0         0.0         0.0         0.0         2.2         0.0         21.         0.0         0.0         0.0         0.0         0.0         0.0         0.0         0.0         0.0         0.0         0.0         0.0         0.0         0.0         75.    
