# Supplementary material for: Computational Modeling of complete HOXB13 protein for predicting the functional effect of SNPs and the associated role in hereditary prostate cancer
Source: Sci Rep. 2017 Mar 8;7:43830. doi: 10.1038/srep43830 (PMC5363706; doi:10.1038/srep43830)
Supplement: Supplementary Dataset [file srep43830-s1.zip › SR Supplementary Data Files Complete/HOXB13 Modeller/HOXB13 Modeller/hoxb13.V99990027]

# Heavy relative violation of each residue is written to: hoxb13.V99990027
# The profile is NOT normalized by the number of restraints.
# The profiles are smoothed over a window of residues:    1
# The sum of all numbers in the file:   53059.6680
#COLUMNS S S  N N N N N N N N N N N N N N N N N N N N N N N N N N N N N N N N N N N N N N N N 
# RESID  RES            1           2           3           4           5           6           7           8           9          10          11          12          13          14          15          16          17          18          19          20          21          22          23          24          25          26          27          28          29          30          31          32          33          34          35          36          37          38          39     TOTAL

     1  MET      0.94         3.4         2.1        0.80         0.0         0.0         0.0         0.0         24.         20.         0.0         0.0        0.47        0.54        0.21E-01     38.         0.0         0.0         0.0         0.0         0.0         0.0         0.0         0.0         27.         0.0         0.0         0.0         0.0         0.0         0.0         0.0         0.0         0.0         0.0         0.0         0.0         0.0         0.0        0.12E+03
     2  GLU       2.1         7.5         8.9         1.4        0.44E-01     0.0         0.0         0.0         0.0         0.0         0.0         0.0        0.76         39.         32.         24.         0.0         0.0         0.0         0.0         0.0         0.0         0.0         0.0        0.17E+03     0.0         0.0         0.0         0.0         0.0         0.0         0.0         0.0         0.0         0.0         0.0         0.0         0.0         0.0        0.28E+03
     3  PRO       1.7         27.         5.3        0.52        0.44E-01     0.0         0.0         0.0         0.0         0.0         0.0         0.0        0.39         24.         35.         33.         0.0         0.0         0.0         0.0         0.0         0.0         0.0         0.0         54.         0.0         0.0         0.0         0.0         0.0         0.0         0.0         0.0         0.0         0.0         0.0         0.0         0.0         0.0        0.18E+03
     4  GLY       1.4         4.0         1.1        0.95E-01     0.0         0.0         0.0         0.0         0.0         0.0         0.0         0.0        0.76         0.0         0.0         0.0         0.0         0.0         0.0         0.0         0.0         0.0         0.0         0.0        0.14E+03     0.0         0.0         0.0         0.0         0.0         0.0         0.0         0.0         0.0         0.0         0.0         0.0         0.0         0.0        0.15E+03
     5  ASN       1.3         4.1         7.3         1.0         0.0         0.0         0.0         0.0         0.0         0.0         0.0         0.0         1.2        0.11         15.         0.0         0.0         0.0         0.0         0.0         0.0         0.0         0.0         0.0        0.19E+03     0.0         0.0         0.0         0.0         0.0         0.0         0.0         0.0         0.0         0.0         0.0         0.0         0.0         0.0        0.22E+03
     6  TYR       1.5         9.7         12.         2.1        0.18E-01     0.0         0.0         0.0         0.0         0.0         0.0         0.0         1.1         53.        0.62         0.0         0.0         0.0         0.0         0.0         0.0         0.0         0.0         0.0        0.25E+03     0.0         0.0         0.0         0.0         0.0         0.0         0.0         0.0         0.0         0.0         0.0         0.0         0.0         0.0        0.33E+03
     7  ALA      0.85         3.6         9.2        0.92        0.18E-01     0.0         0.0         0.0         0.0         0.0         0.0         0.0        0.97         0.0         0.0         0.0         0.0         0.0         0.0         0.0         0.0         0.0         0.0         0.0        0.25E+03     0.0         0.0         0.0         0.0         0.0         0.0         0.0         0.0         0.0         0.0         0.0         0.0         0.0         0.0        0.27E+03
     8  THR      0.68         3.4         9.7         1.3         0.0         0.0         0.0         0.0         0.0         0.0         0.0         0.0        0.78         70.         0.0         0.0         0.0         0.0         0.0         0.0         0.0         0.0         0.0         0.0        0.19E+03     0.0         0.0         0.0         0.0         0.0         0.0         0.0         0.0         0.0         0.0         0.0         0.0         0.0         0.0        0.27E+03
     9  LEU      0.75         6.4         8.9         4.4         0.0         0.0         0.0         0.0         0.0         0.0         0.0         0.0        0.46        0.12        0.20E-02     0.0         0.0         0.0         0.0         0.0         0.0         0.0         0.0         0.0        0.21E+03     0.0         0.0         0.0         0.0         0.0         0.0         0.0         0.0         0.0         0.0         0.0         0.0         0.0         0.0        0.23E+03
    10  ASP      0.69         2.9         9.0         1.2        0.56E-01     0.0         0.0         0.0         0.0         0.0         0.0         0.0         1.3         40.         2.0         0.0         0.0         0.0         0.0         0.0         0.0         0.0         0.0         0.0        0.15E+03     0.0         0.0         0.0         0.0         0.0         0.0         0.0         0.0         0.0         0.0         0.0         0.0         0.0         0.0        0.21E+03
    11  GLY      0.34         2.6         2.0        0.20        0.56E-01     0.0         0.0         0.0         0.0         0.0         0.0         0.0         1.8         0.0         0.0         0.0         0.0         0.0         0.0         0.0         0.0         0.0         0.0         0.0        0.10E+03     0.0         0.0         0.0         0.0         0.0         0.0         0.0         0.0         0.0         0.0         0.0         0.0         0.0         0.0        0.11E+03
    12  ALA      0.29         2.4         11.        0.67         0.0         0.0         0.0         0.0         0.0         0.0         0.0         0.0         1.3         0.0         0.0         0.0         0.0         0.0         0.0         0.0         0.0         0.0         0.0         0.0        0.24E+03     0.0         0.0         0.0         0.0         0.0         0.0         0.0         0.0         0.0         0.0         0.0         0.0         0.0         0.0        0.26E+03
    13  LYS      0.31         3.0         9.3         1.0         0.0         0.0         0.0         0.0         0.0         0.0         0.0         0.0         1.2         35.        0.56         16.        0.11         0.0         0.0         0.0         0.0         0.0         0.0         0.0        0.18E+03     0.0         0.0         0.0         0.0         0.0         0.0         0.0         0.0         0.0         0.0         0.0         0.0         0.0         0.0        0.25E+03
    14  ASP      0.15         2.6         11.         1.2         0.0         0.0         0.0         0.0         0.0         0.0         0.0         0.0         1.7        0.39        0.47         0.0         0.0         0.0         0.0         0.0         0.0         0.0         0.0         0.0        0.13E+03     0.0         0.0         0.0         0.0         0.0         0.0         0.0         0.0         0.0         0.0         0.0         0.0         0.0         0.0        0.15E+03
    15  ILE      0.23         3.8         12.         1.9         0.0         0.0         0.0         0.0         0.0         0.0         0.0         0.0         1.7        0.16        0.71         0.0         0.0         0.0         0.0         0.0         0.0         0.0         0.0         0.0         49.         0.0         0.0         0.0         0.0         0.0         0.0         0.0         0.0         0.0         0.0         0.0         0.0         0.0         0.0         69.    
    16  GLU      0.29         2.8         8.4         1.2         0.0         0.0         0.0         0.0         0.0         0.0         0.0         0.0         1.0         39.        0.34         24.         0.0         0.0         0.0         0.0         0.0         0.0         0.0         0.0        0.18E+03     0.0         0.0         0.0         0.0         0.0         0.0         0.0         0.0         0.0         0.0         0.0         0.0         0.0         0.0        0.26E+03
    17  GLY      0.85E-01    0.59        0.43        0.20         0.0         0.0         0.0         0.0         0.0         0.0         0.0         0.0        0.98         0.0         0.0         0.0         0.0         0.0         0.0         0.0         0.0         0.0         0.0         0.0        0.14E+03     0.0         0.0         0.0         0.0         0.0         0.0         0.0         0.0         0.0         0.0         0.0         0.0         0.0         0.0        0.14E+03
    18  LEU      0.41         7.0         7.6         4.1         0.0         0.0         0.0         0.0         0.0         0.0         0.0         0.0        0.77         45.         38.         0.0         0.0         0.0         0.0         0.0         0.0         0.0         0.0         0.0        0.20E+03     0.0         0.0         0.0         0.0         0.0         0.0         0.0         0.0         0.0         0.0         0.0         0.0         0.0         0.0        0.30E+03
    19  LEU      0.32         7.6         8.7         4.6         0.0         0.0         0.0         0.0         0.0         0.0         0.0         0.0         1.0        0.19         38.         0.0         0.0         0.0         0.0         0.0         0.0         0.0         0.0         0.0        0.17E+03     0.0         0.0         0.0         0.0         0.0         0.0         0.0         0.0         0.0         0.0         0.0         0.0         0.0         0.0        0.23E+03
    20  GLY      0.10         2.4        0.33E-02    0.25         0.0         0.0         0.0         0.0         0.0         0.0         0.0         0.0         1.2         0.0         0.0         0.0         0.0         0.0         0.0         0.0         0.0         0.0         0.0         0.0         99.         0.0         0.0         0.0         0.0         0.0         0.0         0.0         0.0         0.0         0.0         0.0         0.0         0.0         0.0        0.10E+03
    21  ALA      0.11         2.2         5.7         1.2         0.0         0.0         0.0         0.0         0.0         0.0         0.0         0.0        0.90         0.0         0.0         0.0         0.0         0.0         0.0         0.0         0.0         0.0         0.0         0.0        0.18E+03     0.0         0.0         0.0         0.0         0.0         0.0         0.0         0.0         0.0         0.0         0.0         0.0         0.0         0.0        0.20E+03
    22  GLY      0.78E-01    0.47         0.0        0.25         0.0         0.0         0.0         0.0         0.0         0.0         0.0         0.0        0.47         0.0         0.0         0.0         0.0         0.0         0.0         0.0         0.0         0.0         0.0         0.0         79.         0.0         0.0         0.0         0.0         0.0         0.0         0.0         0.0         0.0         0.0         0.0         0.0         0.0         0.0         81.    
    23  GLY      0.21        0.37         0.0        0.79E-01     0.0         0.0         0.0         0.0         0.0         0.0         0.0         0.0        0.35         0.0         0.0         0.0         0.0         0.0         0.0         0.0         0.0         0.0         0.0         0.0        0.12E+03     0.0         0.0         0.0         0.0         0.0         0.0         0.0         0.0         0.0         0.0         0.0         0.0         0.0         0.0        0.12E+03
    24  GLY      0.23        0.75         1.7        0.86E-01     0.0         0.0         0.0         0.0         0.0         0.0         0.0         0.0        0.69         0.0         0.0         0.0         0.0         0.0         0.0         0.0         0.0         0.0         0.0         0.0        0.15E+03     0.0         0.0         0.0         0.0         0.0         0.0         0.0         0.0         0.0         0.0         0.0         0.0         0.0         0.0        0.15E+03
    25  ARG      0.60         3.5         9.4        0.60         0.0         0.0         0.0         0.0         0.0         0.0         0.0         0.0         1.1        0.93E-01    0.38E-01    0.45         44.         0.0         0.0         0.0         0.0         0.0         0.0         0.0        0.20E+03     0.0         0.0         0.0         0.0         0.0         0.0         0.0         0.0         0.0         0.0         0.0         0.0         0.0         0.0        0.26E+03
    26  ASN      0.56         5.1         19.         1.0         0.0         0.0         0.0         0.0         0.0         0.0         0.0         0.0         1.7         1.3         15.         0.0         0.0         0.0         0.0         0.0         0.0         0.0         0.0         0.0        0.20E+03     0.0         0.0         0.0         0.0         0.0         0.0         0.0         0.0         0.0         0.0         0.0         0.0         0.0         0.0        0.24E+03
    27  LEU       1.0         6.3         6.4         4.7         0.0         0.0         0.0         0.0         0.0         0.0         0.0         0.0         1.6        0.72E-01     37.         0.0         0.0         0.0         0.0         0.0         0.0         0.0         0.0         0.0        0.17E+03     0.0         0.0         0.0         0.0         0.0         0.0         0.0         0.0         0.0         0.0         0.0         0.0         0.0         0.0        0.23E+03
    28  VAL       1.1         3.1         9.3         1.6         0.0         0.0         0.0         0.0         0.0         0.0         0.0         0.0        0.69         58.         0.0         0.0         0.0         0.0         0.0         0.0         0.0         0.0         0.0         0.0         61.         0.0         0.0         0.0         0.0         0.0         0.0         0.0         0.0         0.0         0.0         0.0         0.0         0.0         0.0        0.14E+03
    29  ALA       1.2         2.8         9.8         1.2         0.0         0.0         0.0         0.0         0.0         0.0         0.0         0.0        0.11         0.0         0.0         0.0         0.0         0.0         0.0         0.0         0.0         0.0         0.0         0.0        0.22E+03     0.0         0.0         0.0         0.0         0.0         0.0         0.0         0.0         0.0         0.0         0.0         0.0         0.0         0.0        0.24E+03
    30  HIS       2.3         5.7         8.0         1.6         0.0         0.0         0.0         0.0         0.0         0.0         0.0         0.0        0.65        0.52         31.         0.0         0.0         0.0         0.0         0.0         0.0         0.0         0.0         0.0        0.20E+03     0.0         0.0         0.0         0.0         0.0         0.0         0.0         0.0         0.0         0.0         0.0         0.0         0.0         0.0        0.25E+03
    31  SER       1.5         7.3         9.2         1.7         0.0         0.0         0.0         0.0         0.0         0.0         0.0         0.0         1.1        0.16         0.0         0.0         0.0         0.0         0.0         0.0         0.0         0.0         0.0         0.0        0.13E+03     0.0         0.0         0.0         0.0         0.0         0.0         0.0         0.0         0.0         0.0         0.0         0.0         0.0         0.0        0.16E+03
    32  PRO       1.8         26.         6.3        0.88         0.0         0.0         0.0         0.0         0.0         0.0         0.0         0.0        0.94         23.         35.         33.         0.0         0.0         0.0         0.0         0.0         0.0         0.0         0.0         53.         0.0         0.0         0.0         0.0         0.0         0.0         0.0         0.0         0.0         0.0         0.0         0.0         0.0         0.0        0.18E+03
    33  LEU       1.9         8.9         7.7         4.0         0.0         0.0         0.0         0.0         0.0         0.0         0.0         0.0        0.87        0.16        0.38E-01     0.0         0.0         0.0         0.0         0.0         0.0         0.0         0.0         0.0        0.18E+03     0.0         0.0         0.0         0.0         0.0         0.0         0.0         0.0         0.0         0.0         0.0         0.0         0.0         0.0        0.21E+03
    34  THR       2.0         4.1         7.2         1.5         0.0         0.0         0.0         0.0         0.0         0.0         0.0         0.0        0.42         70.         0.0         0.0         0.0         0.0         0.0         0.0         0.0         0.0         0.0         0.0        0.18E+03     0.0         0.0         0.0         0.0         0.0         0.0         0.0         0.0         0.0         0.0         0.0         0.0         0.0         0.0        0.26E+03
    35  SER       1.5         4.7         13.         1.1        0.83E-01     0.0         0.0         0.0         14.         29.         0.0         0.0         1.3        0.51         0.0         0.0         0.0         0.0         0.0         0.0         0.0         0.0         4.3         0.0         62.         0.0         0.0         0.0         0.0         0.0         0.0         0.0         0.0         0.0         0.0         0.0         0.0         0.0         0.0        0.13E+03
    36  HIS       2.3         17.         7.8         2.1        0.63         0.0         0.0         0.0         19.         23.         0.0         0.0         3.5        0.17         14.         0.0         0.0         0.0         0.0         0.0         0.0         0.0         4.3         0.0        0.15E+03     0.0         0.0         0.0         0.0         0.0         0.0         0.0         0.0         0.0         0.0         0.0         0.0         0.0         0.0        0.25E+03
    37  PRO       1.3         30.         8.5         2.2        0.56         0.0         0.0         0.0         0.0         0.0         0.0         0.0         4.2         10.         6.0        0.41         0.0         0.0         0.0         0.0         0.0         0.0         0.0         0.0         65.         0.0         0.0         0.0         0.0         0.0         0.0         0.0         0.0         0.0         0.0         0.0         0.0         0.0         0.0        0.13E+03
    38  ALA      0.75         7.7         9.9         1.4        0.71         0.0         0.0         0.0         0.0         0.0         0.0         0.0         5.3         0.0         0.0         0.0         0.0         0.0         0.0         0.0         0.0         0.0         0.0         0.0        0.24E+03     0.0         0.0         0.0         0.0         0.0         0.0         0.0         0.0         0.0         0.0         0.0         0.0         0.0         0.0        0.27E+03
    39  ALA       1.1         13.         5.8         1.1         1.8         0.0         0.0         0.0         0.0         0.0         0.0         0.0         8.7         0.0         0.0         0.0         0.0         0.0         0.0         0.0         0.0         0.0         0.0         0.0        0.20E+03     0.0         0.0         0.0         0.0         0.0         0.0         0.0         0.0         0.0         0.0         0.0         0.0         0.0         0.0        0.23E+03
    40  PRO       1.7         35.         11.        0.87         1.2         0.0         0.0         0.0         0.0         0.0         0.0         0.0         5.8        0.88         1.2         4.2         0.0         0.0         0.0         0.0         0.0         0.0         0.0         0.0         78.         0.0         0.0         0.0         0.0         0.0         0.0         0.0         0.0         0.0         0.0         0.0         0.0         0.0         0.0        0.14E+03
    41  THR      0.68         7.9         13.         1.4        0.45         0.0         0.0         0.0         0.0         0.0         0.0         0.0         1.4        0.42         0.0         0.0         0.0         0.0         0.0         0.0         0.0         0.0         0.0         0.0        0.21E+03     0.0         0.0         0.0         0.0         0.0         0.0         0.0         0.0         0.0         0.0         0.0         0.0         0.0         0.0        0.23E+03
    42  LEU       1.6         9.2         5.2         4.4        0.95         0.0         0.0         0.0         0.0         0.0         0.0         0.0         1.3         41.         38.         0.0         0.0         0.0         0.0         0.0         0.0         0.0         0.0         0.0        0.17E+03     0.0         0.0         0.0         0.0         0.0         0.0         0.0         0.0         0.0         0.0         0.0         0.0         0.0         0.0        0.27E+03
    43  MET       1.1         11.         7.9        0.64         1.0         0.0         0.0         0.0         16.         30.         0.0         0.0         2.7         38.        0.88E-01    0.53         0.0         0.0         0.0         0.0         0.0         0.0         0.0         0.0         43.         1.5         0.0         0.0         0.0         0.0         0.0         0.0         0.0         0.0         0.0         0.0         0.0         0.0         0.0        0.15E+03
    44  PRO      0.86         29.         6.2         2.6        0.78         0.0         0.0         0.0         0.0         0.0         0.0         0.0         4.1        0.80         1.1         4.3         0.0         0.0         0.0         0.0         0.0         0.0         0.0         0.0         98.         0.0         0.0         0.0         0.0         0.0         0.0         0.0         0.0         0.0         0.0         0.0         0.0         0.0         0.0        0.15E+03
    45  ALA      0.49         5.8         14.         2.3        0.60         0.0         0.0         0.0         0.0         0.0         0.0         0.0         2.0         0.0         0.0         0.0         0.0         0.0         0.0         0.0         0.0         0.0         0.0         0.0        0.14E+03     0.0         0.0         0.0         0.0         0.0         0.0         0.0         0.0         0.0         0.0         0.0         0.0         0.0         0.0        0.17E+03
    46  VAL       2.8         13.         6.9         6.4         4.0         0.0         0.0         0.0         0.0         0.0         0.0         0.0         2.9         6.2         0.0         0.0         0.0         0.0         0.0         0.0         0.0         0.0         0.0         0.0         56.         0.0         0.0         0.0         0.0         0.0         0.0         0.0         0.0         0.0         0.0         0.0         0.0         0.0         0.0         98.    
    47  ASN       3.7         18.         2.3         3.7         4.9         0.0         0.0         0.0         0.0         0.0         0.0         0.0         6.8         29.         15.         0.0         0.0         0.0         0.0         0.0         0.0         0.0         0.0         0.0        0.11E+03     0.0         0.0         0.0         0.0         0.0         0.0         0.0         0.0         0.0         0.0         0.0         0.0         0.0         0.0        0.19E+03
    48  TYR       4.0         18.         20.         3.7         2.8         0.0         0.0         0.0         0.0         0.0         0.0         0.0         13.         48.        0.53         0.0         0.0         0.0         0.0         0.0         0.0         0.0         0.0         0.0        0.23E+03     0.0         0.0         0.0         0.0         0.0         0.0         0.0         0.0         0.0         0.0         0.0         0.0         0.0         0.0        0.34E+03
    49  ALA       1.4         24.         14.         3.3        0.79         0.0         0.0         0.0         0.0         0.0         0.0         0.0         11.         0.0         0.0         0.0         0.0         0.0         0.0         0.0         0.0         0.0         0.0         0.0        0.23E+03     0.0         0.0         0.0         0.0         0.0         0.0         0.0         0.0         0.0         0.0         0.0         0.0         0.0         0.0        0.29E+03
    50  PRO       3.6         33.         10.         1.9         1.1         0.0         0.0         0.0         0.0         0.0         0.0         0.0         6.8         24.         35.         32.         0.0         0.0         0.0         0.0         0.0         0.0         0.0         0.0         54.         0.0         0.0         0.0         0.0         0.0         0.0         0.0         0.0         0.0         0.0         0.0         0.0         0.0         0.0        0.20E+03
    51  LEU       3.3         20.         11.         11.         1.6         0.0         0.0         0.0         21.         39.         0.0         0.0         6.2         3.7         2.2         0.0         0.0         0.0         0.0         0.0         0.0         0.0         0.0         0.0         80.         1.7         0.0         0.0         0.0         0.0         0.0         0.0         0.0         0.0         0.0         0.0         0.0         0.0         0.0        0.20E+03
    52  ASP       2.3         9.6         3.1         2.9        0.79         0.0         0.0         0.0         0.0         0.0         0.0         0.0         2.0         39.         1.9         0.0         0.0         0.0         0.0         0.0         0.0         0.0         0.0         0.0         94.         0.0         0.0         0.0         0.0         0.0         0.0         0.0         0.0         0.0         0.0         0.0         0.0         0.0         0.0        0.16E+03
    53  LEU       4.5         31.         11.         5.8         2.8         0.0         0.0         0.0         0.0         0.0         0.0         0.0         7.3         42.         3.9         0.0         0.0         0.0         0.0         0.0         0.0         0.0         0.0         0.0        0.15E+03     0.0         0.0         0.0         0.0         0.0         0.0         0.0         0.0         0.0         0.0         0.0         0.0         0.0         0.0        0.26E+03
    54  PRO       3.3         41.         6.8         3.6         1.4         0.0         0.0         0.0         0.0         0.0         0.0         0.0         8.3         23.         35.         33.         0.0         0.0         0.0         0.0         0.0         0.0         0.0         0.0         50.         0.0         0.0         0.0         0.0         0.0         0.0         0.0         0.0         0.0         0.0         0.0         0.0         0.0         0.0        0.21E+03
    55  GLY       2.1         8.2         2.1         2.7         1.3         0.0         0.0         0.0         0.0         0.0         0.0         0.0         4.6         0.0         0.0         0.0         0.0         0.0         0.0         0.0         0.0         0.0         0.0         0.0         44.         0.0         0.0         0.0         0.0         0.0         0.0         0.0         0.0         0.0         0.0         0.0         0.0         0.0         0.0         65.    
    56  SER       1.7         5.1         18.         1.1        0.87         0.0         0.0         0.0         0.0         0.0         0.0         0.0         4.2         42.         0.0         0.0         0.0         0.0         0.0         0.0         0.0         0.0         0.0         0.0        0.12E+03     0.0         0.0         0.0         0.0         0.0         0.0         0.0         0.0         0.0         0.0         0.0         0.0         0.0         0.0        0.19E+03
    57  ALA       2.0         6.5         15.        0.78        0.88         0.0         0.0         0.0         0.0         0.0         0.0         0.0         1.9         0.0         0.0         0.0         0.0         0.0         0.0         0.0         0.0         0.0         0.0         0.0        0.28E+03     0.0         0.0         0.0         0.0         0.0         0.0         0.0         0.0         0.0         0.0         0.0         0.0         0.0         0.0        0.31E+03
    58  GLU       3.6         15.         19.         2.5         1.6         0.0         0.0         0.0         22.         42.         0.0         0.0         5.2         3.8         26.         1.7         0.0         0.0         0.0         0.0         0.0         0.0         0.0         0.0        0.19E+03    0.20         0.0         0.0         0.0         0.0         0.0         0.0         0.0         0.0         0.0         0.0         0.0         0.0         0.0        0.34E+03
    59  PRO       3.2         41.         8.7         1.8        0.97         0.0         0.0         0.0         0.0         0.0         0.0         0.0         8.9         23.         36.         34.         0.0         0.0         0.0         0.0         0.0         0.0         0.0         0.0         39.         0.0         0.0         0.0         0.0         0.0         0.0         0.0         0.0         0.0         0.0         0.0         0.0         0.0         0.0        0.20E+03
    60  PRO       3.3         29.         9.9         2.7         1.0         0.0         0.0         0.0         0.0         0.0         0.0         0.0         7.6         21.         35.         36.         0.0         0.0         0.0         0.0         0.0         0.0         0.0         0.0         46.         0.0         0.0         0.0         0.0         0.0         0.0         0.0         0.0         0.0         0.0         0.0         0.0         0.0         0.0        0.19E+03
    61  LYS       1.4         10.         8.7         1.8         1.1         0.0         0.0         0.0         0.0         0.0         0.0         0.0         4.7         8.1         51.         1.3        0.61E-02     0.0         0.0         0.0         0.0         0.0         0.0         0.0        0.18E+03     0.0         0.0         0.0         0.0         0.0         0.0         0.0         0.0         0.0         0.0         0.0         0.0         0.0         0.0        0.27E+03
    62  GLN      0.44         3.7         13.         1.8        0.76E-01     0.0         0.0         0.0         0.0         0.0         0.0         0.0         1.8         40.        0.74         3.7         0.0         0.0         0.0         0.0         0.0         0.0         0.0         0.0        0.16E+03     0.0         0.0         0.0         0.0         0.0         0.0         0.0         0.0         0.0         0.0         0.0         0.0         0.0         0.0        0.23E+03
    63  CYS      0.17         2.3         8.0        0.76        0.58E-01     0.0         0.0         0.0         0.0         0.0         0.0         0.0         1.3         42.         0.0         0.0         0.0         0.0         0.0         0.0         0.0         0.0         0.0         0.0         59.         0.0         0.0         0.0         0.0         0.0         0.0         0.0         0.0         0.0         0.0         0.0         0.0         0.0         0.0        0.11E+03
    64  HIS       1.8         15.         7.9         1.7        0.79         0.0         0.0         0.0         0.0         0.0         0.0         0.0         3.0         35.         31.         0.0         0.0         0.0         0.0         0.0         0.0         0.0         0.0         0.0        0.14E+03     0.0         0.0         0.0         0.0         0.0         0.0         0.0         0.0         0.0         0.0         0.0         0.0         0.0         0.0        0.23E+03
    65  PRO       1.0         30.         10.         1.4        0.73         0.0         0.0         0.0         0.0         0.0         0.0         0.0         2.2        0.45         1.1         4.6         0.0         0.0         0.0         0.0         0.0         0.0         0.0         0.0         34.         0.0         0.0         0.0         0.0         0.0         0.0         0.0         0.0         0.0         0.0         0.0         0.0         0.0         0.0         86.    
    66  CYS      0.34         7.8         9.8        0.82        0.14         0.0         0.0         0.0         0.0         0.0         0.0         0.0         2.0         42.         0.0         0.0         0.0         0.0         0.0         0.0         0.0         0.0         0.0         0.0         15.         0.0         0.0         0.0         0.0         0.0         0.0         0.0         0.0         0.0         0.0         0.0         0.0         0.0         0.0         78.    
    67  PRO      0.51         26.         4.8         1.0        0.14         0.0         0.0         0.0         0.0         0.0         0.0         0.0         2.3         25.         35.         31.         0.0         0.0         0.0         0.0         0.0         0.0         0.0         0.0         22.         0.0         0.0         0.0         0.0         0.0         0.0         0.0         0.0         0.0         0.0         0.0         0.0         0.0         0.0        0.15E+03
    68  GLY      0.70E-01     3.5         1.3        0.19         0.0         0.0         0.0         0.0         0.0         0.0         0.0         0.0         1.1         0.0         0.0         0.0         0.0         0.0         0.0         0.0         0.0         0.0         0.0         0.0        0.10E+03     0.0         0.0         0.0         0.0         0.0         0.0         0.0         0.0         0.0         0.0         0.0         0.0         0.0         0.0        0.11E+03
    69  VAL       1.7         8.6         10.         2.7         1.4         0.0         0.0         0.0         0.0         0.0         0.0         0.0         1.4         47.         0.0         0.0         0.0         0.0         0.0         0.0         0.0         0.0         0.0         0.0         23.         0.0         0.0         0.0         0.0         0.0         0.0         0.0         0.0         0.0         0.0         0.0         0.0         0.0         0.0         95.    
    70  PRO       2.0         31.         7.7         2.8        0.75         0.0         0.0         0.0         0.0         0.0         0.0         0.0         1.6         9.9         5.5        0.43         0.0         0.0         0.0         0.0         0.0         0.0         0.0         0.0         34.         0.0         0.0         0.0         0.0         0.0         0.0         0.0         0.0         0.0         0.0         0.0         0.0         0.0         0.0         96.    
    71  GLN      0.73         6.1         8.7         1.4        0.16         0.0         0.0         0.0         0.0         0.0         0.0         0.0        0.71         39.         39.         9.5         0.0         0.0         0.0         0.0         0.0         0.0         0.0         0.0        0.19E+03     0.0         0.0         0.0         0.0         0.0         0.0         0.0         0.0         0.0         0.0         0.0         0.0         0.0         0.0        0.30E+03
    72  GLY      0.60         3.6         1.3        0.29        0.88E-01     0.0         0.0         0.0         0.0         0.0         0.0         0.0        0.87         0.0         0.0         0.0         0.0         0.0         0.0         0.0         0.0         0.0         0.0         0.0        0.14E+03     0.0         0.0         0.0         0.0         0.0         0.0         0.0         0.0         0.0         0.0         0.0         0.0         0.0         0.0        0.15E+03
    73  THR      0.56         3.8         10.         1.1         0.0         0.0         0.0         0.0         0.0         0.0         0.0         0.0        0.92         66.         0.0         0.0         0.0         0.0         0.0         0.0         0.0         0.0         0.0         0.0        0.19E+03     0.0         0.0         0.0         0.0         0.0         0.0         0.0         0.0         0.0         0.0         0.0         0.0         0.0         0.0        0.27E+03
    74  SER      0.64         5.8         10.         1.4         0.0         0.0         0.0         0.0         0.0         0.0         0.0         0.0         1.3         37.         0.0         0.0         0.0         0.0         0.0         0.0         0.0         0.0         0.0         0.0         98.         0.0         0.0         0.0         0.0         0.0         0.0         0.0         0.0         0.0         0.0         0.0         0.0         0.0         0.0        0.15E+03
    75  PRO      0.69         24.         6.0         1.1         0.0         0.0         0.0         0.0         0.0         0.0         0.0         0.0         1.7         23.         35.         33.         0.0         0.0         0.0         0.0         0.0         0.0         0.0         0.0         47.         0.0         0.0         0.0         0.0         0.0         0.0         0.0         0.0         0.0         0.0         0.0         0.0         0.0         0.0        0.17E+03
    76  ALA      0.53         4.9         9.7         1.3         0.0         0.0         0.0         0.0         0.0         0.0         0.0         0.0         1.1         0.0         0.0         0.0         0.0         0.0         0.0         0.0         0.0         0.0         0.0         0.0        0.17E+03     0.0         0.0         0.0         0.0         0.0         0.0         0.0         0.0         0.0         0.0         0.0         0.0         0.0         0.0        0.18E+03
    77  PRO      0.67         24.         5.9        0.94         0.0         0.0         0.0         0.0         0.0         0.0         0.0         0.0         1.6         23.         35.         33.         0.0         0.0         0.0         0.0         0.0         0.0         0.0         0.0         36.         0.0         0.0         0.0         0.0         0.0         0.0         0.0         0.0         0.0         0.0         0.0         0.0         0.0         0.0        0.16E+03
    78  VAL      0.58         5.9         9.8        0.85        0.12         0.0         0.0         0.0         0.0         0.0         0.0         0.0         2.3        0.25         0.0         0.0         0.0         0.0         0.0         0.0         0.0         0.0         0.0         0.0         19.         0.0         0.0         0.0         0.0         0.0         0.0         0.0         0.0         0.0         0.0         0.0         0.0         0.0         0.0         39.    
    79  PRO       1.1         30.         9.9         3.3        0.46         0.0         0.0         0.0         0.0         0.0         0.0         0.0         2.2        0.63        0.81         5.7         0.0         0.0         0.0         0.0         0.0         0.0         0.0         0.0        0.12E+03     0.0         0.0         0.0         0.0         0.0         0.0         0.0         0.0         0.0         0.0         0.0         0.0         0.0         0.0        0.17E+03
    80  TYR       1.6         12.         16.         3.5        0.34         0.0         0.0         0.0         0.0         0.0         0.0         0.0         1.4         49.        0.33         0.0         0.0         0.0         0.0         0.0         0.0         0.0         0.0         0.0        0.27E+03     0.0         0.0         0.0         0.0         0.0         0.0         0.0         0.0         0.0         0.0         0.0         0.0         0.0         0.0        0.36E+03
    81  GLY      0.56         2.2         1.2        0.26         0.0         0.0         0.0         0.0         0.0         0.0         0.0         0.0        0.79         0.0         0.0         0.0         0.0         0.0         0.0         0.0         0.0         0.0         0.0         0.0        0.16E+03     0.0         0.0         0.0         0.0         0.0         0.0         0.0         0.0         0.0         0.0         0.0         0.0         0.0         0.0        0.16E+03
    82  TYR      0.84         6.0         13.         1.5         0.0         0.0         0.0         0.0         0.0         0.0         0.0         0.0        0.87         49.        0.52         0.0         0.0         0.0         0.0         0.0         0.0         0.0         0.0         0.0        0.24E+03     0.0         0.0         0.0         0.0         0.0         0.0         0.0         0.0         0.0         0.0         0.0         0.0         0.0         0.0        0.31E+03
    83  PHE       1.0         5.8         11.         1.3        0.52E-01     0.0         0.0         0.0         0.0         0.0         0.0         0.0         1.1         45.        0.48         0.0         0.0         0.0         0.0         0.0         0.0         0.0         0.0         0.0        0.22E+03     0.0         0.0         0.0         0.0         0.0         0.0         0.0         0.0         0.0         0.0         0.0         0.0         0.0         0.0        0.29E+03
    84  GLY      0.56         1.3         0.0        0.22        0.52E-01     0.0         0.0         0.0         0.0         0.0         0.0         0.0        0.98         0.0         0.0         0.0         0.0         0.0         0.0         0.0         0.0         0.0         0.0         0.0        0.12E+03     0.0         0.0         0.0         0.0         0.0         0.0         0.0         0.0         0.0         0.0         0.0         0.0         0.0         0.0        0.12E+03
    85  GLY      0.60         1.0         0.0         0.0         0.0         0.0         0.0         0.0         0.0         0.0         0.0         0.0        0.85         0.0         0.0         0.0         0.0         0.0         0.0         0.0         0.0         0.0         0.0         0.0         97.         0.0         0.0         0.0         0.0         0.0         0.0         0.0         0.0         0.0         0.0         0.0         0.0         0.0         0.0         99.    
    86  GLY      0.60         1.0         1.2         0.0         0.0         0.0         0.0         0.0         0.0         0.0         0.0         0.0        0.49         0.0         0.0         0.0         0.0         0.0         0.0         0.0         0.0         0.0         0.0         0.0        0.12E+03     0.0         0.0         0.0         0.0         0.0         0.0         0.0         0.0         0.0         0.0         0.0         0.0         0.0         0.0        0.12E+03
    87  TYR       1.0         6.1         12.         1.8        0.75E-01     0.0         0.0         0.0         0.0         0.0         0.0         0.0        0.88E-01     49.        0.79         0.0         0.0         0.0         0.0         0.0         0.0         0.0         0.0         0.0        0.24E+03     0.0         0.0         0.0         0.0         0.0         0.0         0.0         0.0         0.0         0.0         0.0         0.0         0.0         0.0        0.31E+03
    88  TYR       1.0         6.2         12.         1.3        0.19E-01     0.0         0.0         0.0         0.0         0.0         0.0         0.0        0.39         49.        0.29         0.0         0.0         0.0         0.0         0.0         0.0         0.0         0.0         0.0        0.25E+03     0.0         0.0         0.0         0.0         0.0         0.0         0.0         0.0         0.0         0.0         0.0         0.0         0.0         0.0        0.32E+03
    89  SER      0.77         2.4         10.        0.92        0.55E-01     0.0         0.0         0.0         0.0         0.0         0.0         0.0         1.0         42.         0.0         0.0         0.0         0.0         0.0         0.0         0.0         0.0         0.0         0.0        0.14E+03     0.0         0.0         0.0         0.0         0.0         0.0         0.0         0.0         0.0         0.0         0.0         0.0         0.0         0.0        0.20E+03
    90  CYS      0.72         2.0         11.         1.1         0.0         0.0         0.0         0.0         0.0         0.0         0.0         0.0         1.1         38.         0.0         0.0         0.0         0.0         0.0         0.0         0.0         0.0         0.0         0.0         53.         0.0         0.0         0.0         0.0         0.0         0.0         0.0         0.0         0.0         0.0         0.0         0.0         0.0         0.0        0.11E+03
    91  ARG      0.74         2.6         12.         1.1         0.0         0.0         0.0         0.0         0.0         0.0         0.0         0.0         1.3         35.        0.43E-02     36.        0.19         0.0         0.0         0.0         0.0         0.0         0.0         0.0        0.19E+03     0.0         0.0         0.0         0.0         0.0         0.0         0.0         0.0         0.0         0.0         0.0         0.0         0.0         0.0        0.28E+03
    92  VAL      0.68         2.2         12.         1.3         0.0         0.0         0.0         0.0         0.0         0.0         0.0         0.0         1.4        0.21         0.0         0.0         0.0         0.0         0.0         0.0         0.0         0.0         0.0         0.0         55.         0.0         0.0         0.0         0.0         0.0         0.0         0.0         0.0         0.0         0.0         0.0         0.0         0.0         0.0         72.    
    93  SER      0.63         2.3         12.         1.1         0.0         0.0         0.0         0.0         0.0         0.0         0.0         0.0         1.5         38.         0.0         0.0         0.0         0.0         0.0         0.0         0.0         0.0         0.0         0.0        0.15E+03     0.0         0.0         0.0         0.0         0.0         0.0         0.0         0.0         0.0         0.0         0.0         0.0         0.0         0.0        0.21E+03
    94  ARG      0.68         2.6         12.         1.2         0.0         0.0         0.0         0.0         0.0         0.0         0.0         0.0         1.5         39.        0.46E-01     34.         43.         0.0         0.0         0.0         0.0         0.0         0.0         0.0        0.23E+03     0.0         0.0         0.0         0.0         0.0         0.0         0.0         0.0         0.0         0.0         0.0         0.0         0.0         0.0        0.36E+03
    95  SER      0.61         2.2         11.         1.0         0.0         0.0         0.0         0.0         0.0         0.0         0.0         0.0         1.3         42.         0.0         0.0         0.0         0.0         0.0         0.0         0.0         0.0         0.0         0.0        0.17E+03     0.0         0.0         0.0         0.0         0.0         0.0         0.0         0.0         0.0         0.0         0.0         0.0         0.0         0.0        0.23E+03
    96  SER      0.59         1.6         11.         1.0         0.0         0.0         0.0         0.0         0.0         0.0         0.0         0.0         1.2         42.         0.0         0.0         0.0         0.0         0.0         0.0         0.0         0.0         0.0         0.0        0.16E+03     0.0         0.0         0.0         0.0         0.0         0.0         0.0         0.0         0.0         0.0         0.0         0.0         0.0         0.0        0.22E+03
    97  LEU       1.7         11.         12.         4.6        0.67         0.0         0.0         0.0         0.0         0.0         0.0         0.0         1.2         42.        0.12         0.0         0.0         0.0         0.0         0.0         0.0         0.0         0.0         0.0        0.18E+03     0.0         0.0         0.0         0.0         0.0         0.0         0.0         0.0         0.0         0.0         0.0         0.0         0.0         0.0        0.25E+03
    98  LYS      0.57         4.7         11.         1.6        0.52E-01     0.0         0.0         0.0         0.0         0.0         0.0         0.0         1.5         35.        0.85E-02     16.        0.40E-01     0.0         0.0         0.0         0.0         0.0         0.0         0.0        0.15E+03     0.0         0.0         0.0         0.0         0.0         0.0         0.0         0.0         0.0         0.0         0.0         0.0         0.0         0.0        0.22E+03
    99  PRO       1.1         26.         7.9         1.1         0.0         0.0         0.0         0.0         0.0         0.0         0.0         0.0         1.6         6.3         3.6         1.0         0.0         0.0         0.0         0.0         0.0         0.0         0.0         0.0         31.         0.0         0.0         0.0         0.0         0.0         0.0         0.0         0.0         0.0         0.0         0.0         0.0         0.0         0.0         79.    
   100  CYS      0.57         2.3         12.        0.95         0.0         0.0         0.0         0.0         0.0         0.0         0.0         0.0         1.4        0.23         0.0         0.0         0.0         0.0         0.0         0.0         0.0         0.0         0.0         0.0         41.         0.0         0.0         0.0         0.0         0.0         0.0         0.0         0.0         0.0         0.0         0.0         0.0         0.0         0.0         58.    
   101  ALA      0.59         2.0         12.         1.1         0.0         0.0         0.0         0.0         0.0         0.0         0.0         0.0         1.2         0.0         0.0         0.0         0.0         0.0         0.0         0.0         0.0         0.0         0.0         0.0        0.25E+03     0.0         0.0         0.0         0.0         0.0         0.0         0.0         0.0         0.0         0.0         0.0         0.0         0.0         0.0        0.26E+03
   102  GLN      0.61         2.0         12.         1.3         0.0         0.0         0.0         0.0         0.0         0.0         0.0         0.0         1.3         45.        0.31        0.69E-01     0.0         0.0         0.0         0.0         0.0         0.0         0.0         0.0        0.26E+03     0.0         0.0         0.0         0.0         0.0         0.0         0.0         0.0         0.0         0.0         0.0         0.0         0.0         0.0        0.32E+03
   103  ALA      0.52         1.8         12.         1.1         0.0         0.0         0.0         0.0         0.0         0.0         0.0         0.0         1.3         0.0         0.0         0.0         0.0         0.0         0.0         0.0         0.0         0.0         0.0         0.0        0.28E+03     0.0         0.0         0.0         0.0         0.0         0.0         0.0         0.0         0.0         0.0         0.0         0.0         0.0         0.0        0.30E+03
   104  ALA      0.53         1.9         12.         1.1         0.0         0.0         0.0         0.0         0.0         0.0         0.0         0.0         1.3         0.0         0.0         0.0         0.0         0.0         0.0         0.0         0.0         0.0         0.0         0.0        0.28E+03     0.0         0.0         0.0         0.0         0.0         0.0         0.0         0.0         0.0         0.0         0.0         0.0         0.0         0.0        0.29E+03
   105  THR      0.49         2.1         10.         1.4         0.0         0.0         0.0         0.0         0.0         0.0         0.0         0.0         1.0        0.16         0.0         0.0         0.0         0.0         0.0         0.0         0.0         0.0         0.0         0.0        0.23E+03     0.0         0.0         0.0         0.0         0.0         0.0         0.0         0.0         0.0         0.0         0.0         0.0         0.0         0.0        0.24E+03
   106  LEU      0.64         6.8         11.         4.3         0.0         0.0         0.0         0.0         0.0         0.0         0.0         0.0         1.1         45.         38.         0.0         0.0         0.0         0.0         0.0         0.0         0.0         0.0         0.0        0.20E+03     0.0         0.0         0.0         0.0         0.0         0.0         0.0         0.0         0.0         0.0         0.0         0.0         0.0         0.0        0.31E+03
   107  ALA      0.45         1.8         12.         1.0         0.0         0.0         0.0         0.0         0.0         0.0         0.0         0.0         1.4         0.0         0.0         0.0         0.0         0.0         0.0         0.0         0.0         0.0         0.0         0.0        0.27E+03     0.0         0.0         0.0         0.0         0.0         0.0         0.0         0.0         0.0         0.0         0.0         0.0         0.0         0.0        0.29E+03
   108  ALA      0.47         1.9         11.         1.0         0.0         0.0         0.0         0.0         0.0         0.0         0.0         0.0         1.2         0.0         0.0         0.0         0.0         0.0         0.0         0.0         0.0         0.0         0.0         0.0        0.27E+03     0.0         0.0         0.0         0.0         0.0         0.0         0.0         0.0         0.0         0.0         0.0         0.0         0.0         0.0        0.29E+03
   109  TYR       1.1         9.8         13.         3.7        0.66E-01     0.0         0.0         0.0         0.0         0.0         0.0         0.0        0.97         49.         2.4         0.0         0.0         0.0         0.0         0.0         0.0         0.0         0.0         0.0        0.19E+03     0.0         0.0         0.0         0.0         0.0         0.0         0.0         0.0         0.0         0.0         0.0         0.0         0.0         0.0        0.27E+03
   110  PRO       1.0         27.         8.0         1.1        0.66E-01     0.0         0.0         0.0         0.0         0.0         0.0         0.0        0.78         6.8         3.8        0.83         0.0         0.0         0.0         0.0         0.0         0.0         0.0         0.0         68.         0.0         0.0         0.0         0.0         0.0         0.0         0.0         0.0         0.0         0.0         0.0         0.0         0.0         0.0        0.12E+03
   111  ALA      0.29         2.0         11.        0.93         0.0         0.0         0.0         0.0         0.0         0.0         0.0         0.0         1.1         0.0         0.0         0.0         0.0         0.0         0.0         0.0         0.0         0.0         0.0         0.0        0.23E+03     0.0         0.0         0.0         0.0         0.0         0.0         0.0         0.0         0.0         0.0         0.0         0.0         0.0         0.0        0.25E+03
   112  GLU      0.36         2.2         10.         1.2         0.0         0.0         0.0         0.0         0.0         0.0         0.0         0.0         1.0        0.91E-01    0.25         18.         0.0         0.0         0.0         0.0         0.0         0.0         0.0         0.0        0.19E+03     0.0         0.0         0.0         0.0         0.0         0.0         0.0         0.0         0.0         0.0         0.0         0.0         0.0         0.0        0.22E+03
   113  THR      0.20         4.6         10.         1.6         0.0         0.0         0.0         0.0         0.0         0.0         0.0         0.0         1.2         70.         0.0         0.0         0.0         0.0         0.0         0.0         0.0         0.0         0.0         0.0        0.15E+03     0.0         0.0         0.0         0.0         0.0         0.0         0.0         0.0         0.0         0.0         0.0         0.0         0.0         0.0        0.23E+03
   114  PRO      0.28         24.         6.2        0.83         0.0         0.0         0.0         0.0         0.0         0.0         0.0         0.0         1.4         24.         35.         32.         0.0         0.0         0.0         0.0         0.0         0.0         0.0         0.0         48.         0.0         0.0         0.0         0.0         0.0         0.0         0.0         0.0         0.0         0.0         0.0         0.0         0.0         0.0        0.17E+03
   115  THR      0.16         2.4         11.         1.4         0.0         0.0         0.0         0.0         0.0         0.0         0.0         0.0        0.82         70.         0.0         0.0         0.0         0.0         0.0         0.0         0.0         0.0         0.0         0.0        0.16E+03     0.0         0.0         0.0         0.0         0.0         0.0         0.0         0.0         0.0         0.0         0.0         0.0         0.0         0.0        0.25E+03
   116  ALA      0.16         1.4         9.8         1.1         0.0         0.0         0.0         0.0         0.0         0.0         0.0         0.0        0.94         0.0         0.0         0.0         0.0         0.0         0.0         0.0         0.0         0.0         0.0         0.0        0.24E+03     0.0         0.0         0.0         0.0         0.0         0.0         0.0         0.0         0.0         0.0         0.0         0.0         0.0         0.0        0.26E+03
   117  GLY      0.15        0.36         1.3        0.25         0.0         0.0         0.0         0.0         0.0         0.0         0.0         0.0         1.1         0.0         0.0         0.0         0.0         0.0         0.0         0.0         0.0         0.0         0.0         0.0        0.14E+03     0.0         0.0         0.0         0.0         0.0         0.0         0.0         0.0         0.0         0.0         0.0         0.0         0.0         0.0        0.14E+03
   118  GLU      0.16         1.8         10.        0.84         0.0         0.0         0.0         0.0         0.0         0.0         0.0         0.0        0.83        0.87E-01     34.         24.         0.0         0.0         0.0         0.0         0.0         0.0         0.0         0.0        0.21E+03     0.0         0.0         0.0         0.0         0.0         0.0         0.0         0.0         0.0         0.0         0.0         0.0         0.0         0.0        0.28E+03
   119  GLU      0.18         1.6         9.9         1.1         0.0         0.0         0.0         0.0         0.0         0.0         0.0         0.0        0.77         44.        0.28         24.         0.0         0.0         0.0         0.0         0.0         0.0         0.0         0.0        0.18E+03     0.0         0.0         0.0         0.0         0.0         0.0         0.0         0.0         0.0         0.0         0.0         0.0         0.0         0.0        0.27E+03
   120  TYR      0.69         9.9         13.         3.4        0.60E-01     0.0         0.0         0.0         0.0         0.0         0.0         0.0        0.68         49.         2.0         0.0         0.0         0.0         0.0         0.0         0.0         0.0         0.0         0.0        0.17E+03     0.0         0.0         0.0         0.0         0.0         0.0         0.0         0.0         0.0         0.0         0.0         0.0         0.0         0.0        0.25E+03
   121  PRO      0.86         26.         7.9         1.2        0.60E-01     0.0         0.0         0.0         0.0         0.0         0.0         0.0        0.79         6.9         4.0        0.84         0.0         0.0         0.0         0.0         0.0         0.0         0.0         0.0         52.         0.0         0.0         0.0         0.0         0.0         0.0         0.0         0.0         0.0         0.0         0.0         0.0         0.0         0.0        0.10E+03
   122  SER      0.21         1.9         10.        0.83         0.0         0.0         0.0         0.0         0.0         0.0         0.0         0.0         1.0         42.         0.0         0.0         0.0         0.0         0.0         0.0         0.0         0.0         0.0         0.0        0.14E+03     0.0         0.0         0.0         0.0         0.0         0.0         0.0         0.0         0.0         0.0         0.0         0.0         0.0         0.0        0.19E+03
   123  ARG      0.31         4.8         10.         1.5         0.0         0.0         0.0         0.0         0.0         0.0         0.0         0.0         1.1         35.         30.        0.85E-02     24.         0.0         0.0         0.0         0.0         0.0         0.0         0.0        0.15E+03     0.0         0.0         0.0         0.0         0.0         0.0         0.0         0.0         0.0         0.0         0.0         0.0         0.0         0.0        0.26E+03
   124  PRO      0.82         26.         7.3         1.2         0.0         0.0         0.0         0.0         0.0         0.0         0.0         0.0         1.3         6.7         3.8        0.88         0.0         0.0         0.0         0.0         0.0         0.0         0.0         0.0         57.         0.0         0.0         0.0         0.0         0.0         0.0         0.0         0.0         0.0         0.0         0.0         0.0         0.0         0.0        0.11E+03
   125  THR      0.23         2.6         10.         1.4         0.0         0.0         0.0         0.0         0.0         0.0         0.0         0.0        0.94        0.14         0.0         0.0         0.0         0.0         0.0         0.0         0.0         0.0         0.0         0.0        0.19E+03     0.0         0.0         0.0         0.0         0.0         0.0         0.0         0.0         0.0         0.0         0.0         0.0         0.0         0.0        0.21E+03
   126  GLU      0.37         1.8         11.         1.2         0.0         0.0         0.0         0.0         0.0         0.0         0.0         0.0        0.84         44.        0.24         24.         0.0         0.0         0.0         0.0         0.0         0.0         0.0         0.0        0.19E+03     0.0         0.0         0.0         0.0         0.0         0.0         0.0         0.0         0.0         0.0         0.0         0.0         0.0         0.0        0.28E+03
   127  PHE      0.90         5.7         13.         1.3         0.0         0.0         0.0         0.0         0.0         0.0         0.0         0.0        0.89         45.        0.16         0.0         0.0         0.0         0.0         0.0         0.0         0.0         0.0         0.0        0.24E+03     0.0         0.0         0.0         0.0         0.0         0.0         0.0         0.0         0.0         0.0         0.0         0.0         0.0         0.0        0.30E+03
   128  ALA      0.38         2.0         11.         1.2         0.0         0.0         0.0         0.0         0.0         0.0         0.0         0.0         1.0         0.0         0.0         0.0         0.0         0.0         0.0         0.0         0.0         0.0         0.0         0.0        0.27E+03     0.0         0.0         0.0         0.0         0.0         0.0         0.0         0.0         0.0         0.0         0.0         0.0         0.0         0.0        0.29E+03
   129  PHE      0.85         6.2         12.         1.1         0.0         0.0         0.0         0.0         0.0         0.0         0.0         0.0        0.81         45.        0.76E-01     0.0         0.0         0.0         0.0         0.0         0.0         0.0         0.0         0.0        0.24E+03     0.0         0.0         0.0         0.0         0.0         0.0         0.0         0.0         0.0         0.0         0.0         0.0         0.0         0.0        0.31E+03
   130  TYR       1.0         10.         13.         3.4        0.91E-01     0.0         0.0         0.0         0.0         0.0         0.0         0.0        0.85         49.         2.3         0.0         0.0         0.0         0.0         0.0         0.0         0.0         0.0         0.0        0.18E+03     0.0         0.0         0.0         0.0         0.0         0.0         0.0         0.0         0.0         0.0         0.0         0.0         0.0         0.0        0.26E+03
   131  PRO       1.2         26.         6.3        0.60        0.91E-01     0.0         0.0         0.0         0.0         0.0         0.0         0.0         1.4         6.1         3.5         1.1         0.0         0.0         0.0         0.0         0.0         0.0         0.0         0.0         47.         0.0         0.0         0.0         0.0         0.0         0.0         0.0         0.0         0.0         0.0         0.0         0.0         0.0         0.0         93.    
   132  GLY      0.49         1.4         1.1        0.83E-01     0.0         0.0         0.0         0.0         0.0         0.0         0.0         0.0        0.76         0.0         0.0         0.0         0.0         0.0         0.0         0.0         0.0         0.0         0.0         0.0        0.11E+03     0.0         0.0         0.0         0.0         0.0         0.0         0.0         0.0         0.0         0.0         0.0         0.0         0.0         0.0        0.11E+03
   133  TYR       1.1         9.5         13.         3.7        0.12         0.0         0.0         0.0         0.0         0.0         0.0         0.0        0.39         49.         3.0         0.0         0.0         0.0         0.0         0.0         0.0         0.0         0.0         0.0        0.17E+03     0.0         0.0         0.0         0.0         0.0         0.0         0.0         0.0         0.0         0.0         0.0         0.0         0.0         0.0        0.25E+03
   134  PRO      0.92         26.         5.5        0.49        0.12         0.0         0.0         0.0         0.0         0.0         0.0         0.0        0.69         24.         35.         32.         0.0         0.0         0.0         0.0         0.0         0.0         0.0         0.0         47.         0.0         0.0         0.0         0.0         0.0         0.0         0.0         0.0         0.0         0.0         0.0         0.0         0.0         0.0        0.17E+03
   135  GLY      0.65         1.4         1.2        0.50E-01     0.0         0.0         0.0         0.0         0.0         0.0         0.0         0.0        0.58         0.0         0.0         0.0         0.0         0.0         0.0         0.0         0.0         0.0         0.0         0.0        0.11E+03     0.0         0.0         0.0         0.0         0.0         0.0         0.0         0.0         0.0         0.0         0.0         0.0         0.0         0.0        0.12E+03
   136  THR      0.61         2.1         9.5         1.2         0.0         0.0         0.0         0.0         0.0         0.0         0.0         0.0        0.36        0.47E-01     0.0         0.0         0.0         0.0         0.0         0.0         0.0         0.0         0.0         0.0        0.21E+03     0.0         0.0         0.0         0.0         0.0         0.0         0.0         0.0         0.0         0.0         0.0         0.0         0.0         0.0        0.22E+03
   137  TYR      0.92         6.4         12.         1.4         0.0         0.0         0.0         0.0         0.0         0.0         0.0         0.0        0.73         49.        0.34         0.0         0.0         0.0         0.0         0.0         0.0         0.0         0.0         0.0        0.25E+03     0.0         0.0         0.0         0.0         0.0         0.0         0.0         0.0         0.0         0.0         0.0         0.0         0.0         0.0        0.32E+03
   138  GLN       1.3         6.0         11.         2.4        0.11         0.0         0.0         0.0         0.0         0.0         0.0         0.0        0.67         40.         31.        0.21         0.0         0.0         0.0         0.0         0.0         0.0         0.0         0.0        0.17E+03     0.0         0.0         0.0         0.0         0.0         0.0         0.0         0.0         0.0         0.0         0.0         0.0         0.0         0.0        0.27E+03
   139  PRO       1.5         27.         8.1        0.92        0.70E-01     0.0         0.0         0.0         0.0         0.0         0.0         0.0        0.88         6.0         3.4         1.1         0.0         0.0         0.0         0.0         0.0         0.0         0.0         0.0         67.         0.0         0.0         0.0         0.0         0.0         0.0         0.0         0.0         0.0         0.0         0.0         0.0         0.0         0.0        0.12E+03
   140  MET       1.1         4.4         12.         1.0        0.13         0.0         0.0         0.0         0.0         0.0         0.0         0.0        0.86         40.         32.         30.         0.0         0.0         0.0         0.0         0.0         0.0         0.0         0.0        0.24E+03     0.0         0.0         0.0         0.0         0.0         0.0         0.0         0.0         0.0         0.0         0.0         0.0         0.0         0.0        0.36E+03
   141  ALA      0.96         2.6         11.         1.1        0.11         0.0         0.0         0.0         0.0         0.0         0.0         0.0        0.67         0.0         0.0         0.0         0.0         0.0         0.0         0.0         0.0         0.0         0.0         0.0        0.26E+03     0.0         0.0         0.0         0.0         0.0         0.0         0.0         0.0         0.0         0.0         0.0         0.0         0.0         0.0        0.27E+03
   142  SER      0.95         2.0         10.         1.1         0.0         0.0         0.0         0.0         0.0         0.0         0.0         0.0        0.62         38.         0.0         0.0         0.0         0.0         0.0         0.0         0.0         0.0         0.0         0.0        0.17E+03     0.0         0.0         0.0         0.0         0.0         0.0         0.0         0.0         0.0         0.0         0.0         0.0         0.0         0.0        0.23E+03
   143  TYR       1.1         6.9         13.         1.9         0.0         0.0         0.0         0.0         0.0         0.0         0.0         0.0        0.85         49.        0.36         0.0         0.0         0.0         0.0         0.0         0.0         0.0         0.0         0.0        0.21E+03     0.0         0.0         0.0         0.0         0.0         0.0         0.0         0.0         0.0         0.0         0.0         0.0         0.0         0.0        0.28E+03
   144  LEU       1.9         11.         12.         4.7        0.71         0.0         0.0         0.0         0.0         0.0         0.0         0.0         1.0         42.        0.36E-01     0.0         0.0         0.0         0.0         0.0         0.0         0.0         0.0         0.0        0.19E+03     0.0         0.0         0.0         0.0         0.0         0.0         0.0         0.0         0.0         0.0         0.0         0.0         0.0         0.0        0.26E+03
   145  ASP       1.0         3.9         13.         1.1        0.11         0.0         0.0         0.0         0.0         0.0         0.0         0.0         1.2         39.         1.4         0.0         0.0         0.0         0.0         0.0         0.0         0.0         0.0         0.0        0.14E+03     0.0         0.0         0.0         0.0         0.0         0.0         0.0         0.0         0.0         0.0         0.0         0.0         0.0         0.0        0.20E+03
   146  VAL      0.99         2.8         12.         1.6        0.49E-01     0.0         0.0         0.0         0.0         0.0         0.0         0.0         1.6        0.56         0.0         0.0         0.0         0.0         0.0         0.0         0.0         0.0         0.0         0.0         42.         0.0         0.0         0.0         0.0         0.0         0.0         0.0         0.0         0.0         0.0         0.0         0.0         0.0         0.0         61.    
   147  SER      0.91         2.1         12.         1.0        0.12E-01     0.0         0.0         0.0         0.0         0.0         0.0         0.0         1.4         38.         0.0         0.0         0.0         0.0         0.0         0.0         0.0         0.0         0.0         0.0        0.12E+03     0.0         0.0         0.0         0.0         0.0         0.0         0.0         0.0         0.0         0.0         0.0         0.0         0.0         0.0        0.18E+03
   148  VAL      0.96         2.5         12.         1.3        0.28E-01     0.0         0.0         0.0         0.0         0.0         0.0         0.0         1.4        0.15         0.0         0.0         0.0         0.0         0.0         0.0         0.0         0.0         0.0         0.0         25.         0.0         0.0         0.0         0.0         0.0         0.0         0.0         0.0         0.0         0.0         0.0         0.0         0.0         0.0         44.    
   149  VAL      0.90         2.5         12.         1.3        0.28E-01     0.0         0.0         0.0         0.0         0.0         0.0         0.0         1.4        0.15         0.0         0.0         0.0         0.0         0.0         0.0         0.0         0.0         0.0         0.0         37.         0.0         0.0         0.0         0.0         0.0         0.0         0.0         0.0         0.0         0.0         0.0         0.0         0.0         0.0         55.    
   150  GLN      0.94         2.8         12.         1.4         0.0         0.0         0.0         0.0         0.0         0.0         0.0         0.0         1.4        0.15        0.30         10.         0.0         0.0         0.0         0.0         0.0         0.0         0.0         0.0        0.23E+03     0.0         0.0         0.0         0.0         0.0         0.0         0.0         0.0         0.0         0.0         0.0         0.0         0.0         0.0        0.25E+03
   151  THR       1.0         2.9         11.         1.4         0.0         0.0         0.0         0.0         0.0         0.0         0.0         0.0         1.0         65.         0.0         0.0         0.0         0.0         0.0         0.0         0.0         0.0         0.0         0.0        0.23E+03     0.0         0.0         0.0         0.0         0.0         0.0         0.0         0.0         0.0         0.0         0.0         0.0         0.0         0.0        0.32E+03
   152  LEU       1.2         7.4         9.2         4.4         0.0         0.0         0.0         0.0         0.0         0.0         0.0         0.0         1.3        0.22E-01    0.13E-03     0.0         0.0         0.0         0.0         0.0         0.0         0.0         0.0         0.0        0.22E+03     0.0         0.0         0.0         0.0         0.0         0.0         0.0         0.0         0.0         0.0         0.0         0.0         0.0         0.0        0.24E+03
   153  GLY       1.0         2.1         1.8        0.24         0.0         0.0         0.0         0.0         0.0         0.0         0.0         0.0         1.5         0.0         0.0         0.0         0.0         0.0         0.0         0.0         0.0         0.0         0.0         0.0        0.14E+03     0.0         0.0         0.0         0.0         0.0         0.0         0.0         0.0         0.0         0.0         0.0         0.0         0.0         0.0        0.15E+03
   154  ALA       1.0         5.9         12.         1.2         0.0         0.0         0.0         0.0         0.0         0.0         0.0         0.0         1.4         0.0         0.0         0.0         0.0         0.0         0.0         0.0         0.0         0.0         0.0         0.0        0.23E+03     0.0         0.0         0.0         0.0         0.0         0.0         0.0         0.0         0.0         0.0         0.0         0.0         0.0         0.0        0.25E+03
   155  PRO       1.2         24.         5.6         1.0         0.0         0.0         0.0         0.0         0.0         0.0         0.0         0.0         1.9         23.         35.         33.         0.0         0.0         0.0         0.0         0.0         0.0         0.0         0.0         60.         0.0         0.0         0.0         0.0         0.0         0.0         0.0         0.0         0.0         0.0         0.0         0.0         0.0         0.0        0.18E+03
   156  GLY       1.1         2.1         1.2        0.78E-01     0.0         0.0         0.0         0.0         0.0         0.0         0.0         0.0         1.1         0.0         0.0         0.0         0.0         0.0         0.0         0.0         0.0         0.0         0.0         0.0        0.11E+03     0.0         0.0         0.0         0.0         0.0         0.0         0.0         0.0         0.0         0.0         0.0         0.0         0.0         0.0        0.11E+03
   157  GLU       1.1         6.0         11.        0.62         0.0         0.0         0.0         0.0         0.0         0.0         0.0         0.0         1.0         44.        0.23         24.         0.0         0.0         0.0         0.0         0.0         0.0         0.0         0.0        0.16E+03     0.0         0.0         0.0         0.0         0.0         0.0         0.0         0.0         0.0         0.0         0.0         0.0         0.0         0.0        0.25E+03
   158  PRO       1.3         31.         9.5         2.3        0.12         0.0         0.0         0.0         0.0         0.0         0.0         0.0         1.5        0.72        0.77         5.8         0.0         0.0         0.0         0.0         0.0         0.0         0.0         0.0        0.13E+03     0.0         0.0         0.0         0.0         0.0         0.0         0.0         0.0         0.0         0.0         0.0         0.0         0.0         0.0        0.18E+03
   159  ARG       1.3         4.5         15.         2.4        0.12         0.0         0.0         0.0         0.0         0.0         0.0         0.0        0.80        0.40         30.         36.        0.22         0.0         0.0         0.0         0.0         0.0         0.0         0.0        0.19E+03     0.0         0.0         0.0         0.0         0.0         0.0         0.0         0.0         0.0         0.0         0.0         0.0         0.0         0.0        0.28E+03
   160  HIS       2.1         5.5         11.         1.1         0.0         0.0         0.0         0.0         0.0         0.0         0.0         0.0        0.39         37.         31.         0.0         0.0         0.0         0.0         0.0         0.0         0.0         0.0         0.0        0.22E+03     0.0         0.0         0.0         0.0         0.0         0.0         0.0         0.0         0.0         0.0         0.0         0.0         0.0         0.0        0.30E+03
   161  ASP       1.5         4.5         12.         1.6        0.91E-01     0.0         0.0         0.0         0.0         0.0         0.0         0.0        0.79         38.         5.0         0.0         0.0         0.0         0.0         0.0         0.0         0.0         0.0         0.0        0.17E+03     0.0         0.0         0.0         0.0         0.0         0.0         0.0         0.0         0.0         0.0         0.0         0.0         0.0         0.0        0.23E+03
   162  SER       1.2         2.8         10.         1.1        0.91E-01     0.0         0.0         0.0         0.0         0.0         0.0         0.0        0.77         42.         0.0         0.0         0.0         0.0         0.0         0.0         0.0         0.0         0.0         0.0        0.15E+03     0.0         0.0         0.0         0.0         0.0         0.0         0.0         0.0         0.0         0.0         0.0         0.0         0.0         0.0        0.21E+03
   163  LEU       2.4         11.         12.         4.5        0.65         0.0         0.0         0.0         0.0         0.0         0.0         0.0        0.86         42.        0.11         0.0         0.0         0.0         0.0         0.0         0.0         0.0         0.0         0.0        0.18E+03     0.0         0.0         0.0         0.0         0.0         0.0         0.0         0.0         0.0         0.0         0.0         0.0         0.0         0.0        0.25E+03
   164  LEU       2.1         11.         12.         5.2        0.49         0.0         0.0         0.0         0.0         0.0         0.0         0.0        0.90         45.         35.         0.0         0.0         0.0         0.0         0.0         0.0         0.0         0.0         0.0        0.15E+03     0.0         0.0         0.0         0.0         0.0         0.0         0.0         0.0         0.0         0.0         0.0         0.0         0.0         0.0        0.26E+03
   165  PRO       1.3         26.         6.1        0.68        0.12         0.0         0.0         0.0         0.0         0.0         0.0         0.0        0.66         24.         35.         32.         0.0         0.0         0.0         0.0         0.0         0.0         0.0         0.0         39.         0.0         0.0         0.0         0.0         0.0         0.0         0.0         0.0         0.0         0.0         0.0         0.0         0.0         0.0        0.16E+03
   166  VAL      0.75         3.9         6.4        0.92         0.0         0.0         0.0         0.0         0.0         0.0         0.0         0.0        0.48        0.21         0.0         0.0         0.0         0.0         0.0         0.0         0.0         0.0         0.0         0.0         86.         0.0         0.0         0.0         0.0         0.0         0.0         0.0         0.0         0.0         0.0         0.0         0.0         0.0         0.0         98.    
   167  ASP      0.97         6.0         19.         1.4        0.18         0.0         0.0         0.0         0.0         0.0         0.0         0.0        0.67         38.         1.3         0.0         0.0         0.0         0.0         0.0         0.0         0.0         0.0         0.0        0.17E+03     0.0         0.0         0.0         0.0         0.0         0.0         0.0         0.0         0.0         0.0         0.0         0.0         0.0         0.0        0.24E+03
   168  SER      0.97         2.9         7.4         1.3         0.0         0.0         0.0         0.0         0.0         0.0         0.0         0.0         1.0        0.22         0.0         0.0         0.0         0.0         0.0         0.0         0.0         0.0         0.0         0.0        0.14E+03     0.0         0.0         0.0         0.0         0.0         0.0         0.0         0.0         0.0         0.0         0.0         0.0         0.0         0.0        0.16E+03
   169  TYR       1.4         7.6         13.         1.7         0.0         0.0         0.0         0.0         0.0         0.0         0.0         0.0         1.6         49.        0.41         0.0         0.0         0.0         0.0         0.0         0.0         0.0         0.0         0.0        0.24E+03     0.0         0.0         0.0         0.0         0.0         0.0         0.0         0.0         0.0         0.0         0.0         0.0         0.0         0.0        0.32E+03
   170  GLN       1.3         3.5         12.         1.1         0.0         0.0         0.0         0.0         0.0         0.0         0.0         0.0         1.4         40.        0.35        0.30E-01     0.0         0.0         0.0         0.0         0.0         0.0         0.0         0.0        0.25E+03     0.0         0.0         0.0         0.0         0.0         0.0         0.0         0.0         0.0         0.0         0.0         0.0         0.0         0.0        0.31E+03
   171  SER       1.2         4.0         12.         1.2         0.0         0.0         0.0         0.0         0.0         0.0         0.0         0.0         1.2         37.         0.0         0.0         0.0         0.0         0.0         0.0         0.0         0.0         0.0         0.0        0.18E+03     0.0         0.0         0.0         0.0         0.0         0.0         0.0         0.0         0.0         0.0         0.0         0.0         0.0         0.0        0.24E+03
   172  TRP       3.6         13.         16.         2.4         0.0         0.0         0.0         0.0         0.0         0.0         0.0         0.0         1.9         50.         41.         0.0         0.0         0.0         0.0         0.0         0.0         0.0         0.0         0.0        0.24E+03     0.0         0.0         0.0         0.0         0.0         0.0         0.0         0.0         0.0         0.0         0.0         0.0         0.0         0.0        0.37E+03
   173  ALA       1.4         5.1         14.         1.3         0.0         0.0         0.0         0.0         0.0         0.0         0.0         0.0         2.4         0.0         0.0         0.0         0.0         0.0         0.0         0.0         0.0         0.0         0.0         0.0        0.28E+03     0.0         0.0         0.0         0.0         0.0         0.0         0.0         0.0         0.0         0.0         0.0         0.0         0.0         0.0        0.31E+03
   174  LEU       1.5         9.1         12.         4.1         0.0         0.0         0.0         0.0         0.0         0.0         0.0         0.0         2.1        0.16        0.90E-01     0.0         0.0         0.0         0.0         0.0         0.0         0.0         0.0         0.0        0.17E+03     0.0         0.0         0.0         0.0         0.0         0.0         0.0         0.0         0.0         0.0         0.0         0.0         0.0         0.0        0.20E+03
   175  ALA       1.0         5.6         3.7        0.92         0.0         0.0         0.0         0.0         0.0         0.0         0.0         0.0        0.80         0.0         0.0         0.0         0.0         0.0         0.0         0.0         0.0         0.0         0.0         0.0         41.         0.0         0.0         0.0         0.0         0.0         0.0         0.0         0.0         0.0         0.0         0.0         0.0         0.0         0.0         53.    
   176  GLY       1.1         2.6         0.0        0.24         0.0         0.0         0.0         0.0         0.0         0.0         0.0         0.0         2.2         0.0         0.0         0.0         0.0         0.0         0.0         0.0         0.0         0.0         0.0         0.0         53.         0.0         0.0         0.0         0.0         0.0         0.0         0.0         0.0         0.0         0.0         0.0         0.0         0.0         0.0         59.    
   177  GLY       1.3         4.5         2.0        0.39E-01     0.0         0.0         0.0         0.0         0.0         0.0         0.0         0.0         3.6         0.0         0.0         0.0         0.0         0.0         0.0         0.0         0.0         0.0         0.0         0.0         70.         0.0         0.0         0.0         0.0         0.0         0.0         0.0         0.0         0.0         0.0         0.0         0.0         0.0         0.0         82.    
   178  TRP       3.4         12.         18.        0.98        0.16E-01     0.0         0.0         0.0         0.0         0.0         0.0         0.0         3.0         50.        0.30         0.0         0.0         0.0         0.0         0.0         0.0         0.0         0.0         0.0        0.17E+03     0.0         0.0         0.0         0.0         0.0         0.0         0.0         0.0         0.0         0.0         0.0         0.0         0.0         0.0        0.26E+03
   179  ASN       1.6         4.7         17.         1.5        0.10         0.0         0.0         0.0         0.0         0.0         0.0         0.0         2.8         33.         3.8         0.0         0.0         0.0         0.0         0.0         0.0         0.0         0.0         0.0        0.24E+03     0.0         0.0         0.0         0.0         0.0         0.0         0.0         0.0         0.0         0.0         0.0         0.0         0.0         0.0        0.31E+03
   180  SER       1.4         3.6         15.         1.2        0.86E-01     0.0         0.0         0.0         0.0         0.0         0.0         0.0         2.8         37.         0.0         0.0         0.0         0.0         0.0         0.0         0.0         0.0         0.0         0.0        0.20E+03     0.0         0.0         0.0         0.0         0.0         0.0         0.0         0.0         0.0         0.0         0.0         0.0         0.0         0.0        0.27E+03
   181  GLN       1.5         3.1         16.         1.7         0.0         0.0         0.0         0.0         0.0         0.0         0.0         0.0         2.3         40.        0.37        0.29E-01     0.0         0.0         0.0         0.0         0.0         0.0         0.0         0.0        0.28E+03     0.0         0.0         0.0         0.0         0.0         0.0         0.0         0.0         0.0         0.0         0.0         0.0         0.0         0.0        0.35E+03
   182  MET       1.5         3.5         13.         1.5         0.0         0.0         0.0         0.0         0.0         0.0         0.0         0.0         1.6         40.        0.54E-01    0.19E-01     0.0         0.0         0.0         0.0         0.0         0.0         0.0         0.0        0.26E+03     0.0         0.0         0.0         0.0         0.0         0.0         0.0         0.0         0.0         0.0         0.0         0.0         0.0         0.0        0.32E+03
   183  CYS       1.6         3.2         12.         1.1         0.0         0.0         0.0         0.0         0.0         0.0         0.0         0.0         1.4        0.35         0.0         0.0         0.0         0.0         0.0         0.0         0.0         0.0         0.0         0.0         45.         0.0         0.0         0.0         0.0         0.0         0.0         0.0         0.0         0.0         0.0         0.0         0.0         0.0         0.0         65.    
   184  CYS       1.7         3.5         13.         1.2         0.0         0.0         0.0         0.0         0.0         0.0         0.0         0.0         1.2         42.         0.0         0.0         0.0         0.0         0.0         0.0         0.0         0.0         0.0         0.0         41.         0.0         0.0         0.0         0.0         0.0         0.0         0.0         0.0         0.0         0.0         0.0         0.0         0.0         0.0        0.10E+03
   185  GLN       1.9         4.1         11.         2.2         0.0         0.0         0.0         0.0         0.0         0.0         0.0         0.0         1.0         45.        0.70E-01     1.8         0.0         0.0         0.0         0.0         0.0         0.0         0.0         0.0        0.21E+03     0.0         0.0         0.0         0.0         0.0         0.0         0.0         0.0         0.0         0.0         0.0         0.0         0.0         0.0        0.28E+03
   186  GLY       1.9         3.0         1.8        0.20         0.0         0.0         0.0         0.0         0.0         0.0         0.0         0.0        0.44         0.0         0.0         0.0         0.0         0.0         0.0         0.0         0.0         0.0         0.0         0.0        0.14E+03     0.0         0.0         0.0         0.0         0.0         0.0         0.0         0.0         0.0         0.0         0.0         0.0         0.0         0.0        0.15E+03
   187  GLU       2.0         4.0         11.        0.99         0.0         0.0         0.0         0.0         0.0         0.0         0.0         0.0        0.76E-01    0.92         35.         24.         0.0         0.0         0.0         0.0         0.0         0.0         0.0         0.0        0.22E+03     0.0         0.0         0.0         0.0         0.0         0.0         0.0         0.0         0.0         0.0         0.0         0.0         0.0         0.0        0.29E+03
   188  GLN       2.2         4.8         9.6         1.8         0.0         0.0         0.0         0.0         0.0         0.0         0.0         0.0        0.49        0.53        0.29         9.9         0.0         0.0         0.0         0.0         0.0         0.0         0.0         0.0        0.23E+03     0.0         0.0         0.0         0.0         0.0         0.0         0.0         0.0         0.0         0.0         0.0         0.0         0.0         0.0        0.26E+03
   189  ASN       2.1         7.8         9.3         2.2         0.0         0.0         0.0         0.0         0.0         0.0         0.0         0.0        0.50        0.16         1.6         0.0         0.0         0.0         0.0         0.0         0.0         0.0         0.0         0.0        0.19E+03     0.0         0.0         0.0         0.0         0.0         0.0         0.0         0.0         0.0         0.0         0.0         0.0         0.0         0.0        0.21E+03
   190  PRO       2.7         33.         8.0         1.6         0.0         0.0         0.0         0.0         0.0         0.0         0.0         0.0         1.2         5.2         3.0         1.4         0.0         0.0         0.0         0.0         0.0         0.0         0.0         0.0         37.         0.0         0.0         0.0         0.0         0.0         0.0         0.0         0.0         0.0         0.0         0.0         0.0         0.0         0.0         93.    
   191  PRO       2.7         28.         7.1        0.70         0.0         0.0         0.0         0.0         0.0         0.0         0.0         0.0         1.4         4.6         2.6         1.7         0.0         0.0         0.0         0.0         0.0         0.0         0.0         0.0         30.         0.0         0.0         0.0         0.0         0.0         0.0         0.0         0.0         0.0         0.0         0.0         0.0         0.0         0.0         79.    
   192  GLY       2.1         7.1        0.97        0.44         0.0         0.0         0.0         0.0         0.0         0.0         0.0         0.0        0.61         0.0         0.0         0.0         0.0         0.0         0.0         0.0         0.0         0.0         0.0         0.0        0.10E+03     0.0         0.0         0.0         0.0         0.0         0.0         0.0         0.0         0.0         0.0         0.0         0.0         0.0         0.0        0.12E+03
   193  PRO       2.6         28.         7.1        0.49         0.0         0.0         0.0         0.0         0.0         0.0         0.0         0.0        0.88         23.         35.         33.         0.0         0.0         0.0         0.0         0.0         0.0         0.0         0.0         53.         0.0         0.0         0.0         0.0         0.0         0.0         0.0         0.0         0.0         0.0         0.0         0.0         0.0         0.0        0.18E+03
   194  PHE       2.7         9.3         11.         1.7        0.11         0.0         0.0         0.0         0.0         0.0         0.0         0.0        0.91         51.         1.0         0.0         0.0         0.0         0.0         0.0         0.0         0.0         0.0         0.0        0.19E+03     0.0         0.0         0.0         0.0         0.0         0.0         0.0         0.0         0.0         0.0         0.0         0.0         0.0         0.0        0.27E+03
   195  TRP       4.7         13.         11.         1.6         0.0         0.0         0.0         0.0         0.0         0.0         0.0         0.0        0.76        0.20         41.         0.0         0.0         0.0         0.0         0.0         0.0         0.0         0.0         0.0        0.20E+03     0.0         0.0         0.0         0.0         0.0         0.0         0.0         0.0         0.0         0.0         0.0         0.0         0.0         0.0        0.28E+03
   196  LYS       2.8         6.5         9.0         1.6        0.25         0.0         0.0         0.0         0.0         0.0         0.0         0.0        0.44         38.         36.         16.        0.31E-01     0.0         0.0         0.0         0.0         0.0         0.0         0.0        0.21E+03     0.0         0.0         0.0         0.0         0.0         0.0         0.0         0.0         0.0         0.0         0.0         0.0         0.0         0.0        0.32E+03
   197  ALA       2.5         4.7         10.         1.3         0.0         0.0         0.0         0.0         0.0         0.0         0.0         0.0        0.22         0.0         0.0         0.0         0.0         0.0         0.0         0.0         0.0         0.0         0.0         0.0        0.26E+03     0.0         0.0         0.0         0.0         0.0         0.0         0.0         0.0         0.0         0.0         0.0         0.0         0.0         0.0        0.28E+03
   198  ALA       2.6         4.8         10.         1.4         0.0         0.0         0.0         0.0         0.0         0.0         0.0         0.0        0.31         0.0         0.0         0.0         0.0         0.0         0.0         0.0         0.0         0.0         0.0         0.0        0.26E+03     0.0         0.0         0.0         0.0         0.0         0.0         0.0         0.0         0.0         0.0         0.0         0.0         0.0         0.0        0.28E+03
   199  PHE       2.8         8.9         11.         1.4         0.0         0.0         0.0         0.0         0.0         0.0         0.0         0.0        0.37        0.59         51.         0.0         0.0         0.0         0.0         0.0         0.0         0.0         0.0         0.0        0.24E+03     0.0         0.0         0.0         0.0         0.0         0.0         0.0         0.0         0.0         0.0         0.0         0.0         0.0         0.0        0.31E+03
   200  ALA       2.6         5.1         10.         1.0         0.0         0.0         0.0         0.0         0.0         0.0         0.0         0.0        0.46         0.0         0.0         0.0         0.0         0.0         0.0         0.0         0.0         0.0         0.0         0.0        0.26E+03     0.0         0.0         0.0         0.0         0.0         0.0         0.0         0.0         0.0         0.0         0.0         0.0         0.0         0.0        0.27E+03
   201  ASP       2.8         5.8         8.8         1.0         0.0         0.0         0.0         0.0         0.0         0.0         0.0         0.0        0.36         36.         4.4         0.0         0.0         0.0         0.0         0.0         0.0         0.0         0.0         0.0        0.20E+03     0.0         0.0         0.0         0.0         0.0         0.0         0.0         0.0         0.0         0.0         0.0         0.0         0.0         0.0        0.26E+03
   202  SER       2.7         5.2         9.8         1.1        0.89E-02     0.0         0.0         0.0         0.0         0.0         0.0         0.0        0.50         38.         0.0         0.0         0.0         0.0         0.0         0.0         0.0         0.0         0.0         0.0        0.15E+03     0.0         0.0         0.0         0.0         0.0         0.0         0.0         0.0         0.0         0.0         0.0         0.0         0.0         0.0        0.21E+03
   203  SER       2.6         4.9         7.6         1.1        0.89E-02     0.0         0.0         0.0         0.0         0.0         0.0         0.0        0.74        0.47         0.0         0.0         0.0         0.0         0.0         0.0         0.0         0.0         0.0         0.0        0.14E+03     0.0         0.0         0.0         0.0         0.0         0.0         0.0         0.0         0.0         0.0         0.0         0.0         0.0         0.0        0.16E+03
   204  GLY       2.7         4.2         1.6        0.27         0.0         0.0         0.0         0.0         0.0         0.0         0.0         0.0         1.1         0.0         0.0         0.0         0.0         0.0         0.0         0.0         0.0         0.0         0.0         0.0        0.14E+03     0.0         0.0         0.0         0.0         0.0         0.0         0.0         0.0         0.0         0.0         0.0         0.0         0.0         0.0        0.15E+03
   205  GLN       3.0         6.9         9.6        0.68         0.0         0.0         0.0         0.0         0.0         0.0         0.0         0.0        0.91         1.3         1.2         1.1         0.0         0.0         0.0         0.0         0.0         0.0         0.0         0.0        0.22E+03     0.0         0.0         0.0         0.0         0.0         0.0         0.0         0.0         0.0         0.0         0.0         0.0         0.0         0.0        0.24E+03
   206  HIS       3.8         11.         9.6         2.9         0.0         0.0         0.0         0.0         0.0         0.0         0.0         0.0        0.74        0.85         32.         0.0         0.0         0.0         0.0         0.0         0.0         0.0         0.0         0.0        0.19E+03     0.0         0.0         0.0         0.0         0.0         0.0         0.0         0.0         0.0         0.0         0.0         0.0         0.0         0.0        0.25E+03
   207  PRO       3.2         32.         6.7         1.5         0.0         0.0         0.0         0.0         0.0         0.0         0.0         0.0         1.6         23.         35.         34.         0.0         0.0         0.0         0.0         0.0         0.0         0.0         0.0         37.         0.0         0.0         0.0         0.0         0.0         0.0         0.0         0.0         0.0         0.0         0.0         0.0         0.0         0.0        0.17E+03
   208  PRO       2.9         29.         6.6         1.8         0.0         0.0         0.0         0.0         0.0         0.0         0.0         0.0         3.2         22.         35.         34.         0.0         0.0         0.0         0.0         0.0         0.0         0.0         0.0         30.         0.0         0.0         0.0         0.0         0.0         0.0         0.0         0.0         0.0         0.0         0.0         0.0         0.0         0.0        0.17E+03
   209  ASP       3.8         8.6         4.3         2.1        0.52         0.0         0.0         0.0         0.0         0.0         0.0         0.0         3.0         35.         1.8         0.0         0.0         0.0         0.0         0.0         0.0         0.0         0.0         0.0        0.14E+03     0.0         0.0         0.0         0.0         0.0         0.0         0.0         0.0         0.0         0.0         0.0         0.0         0.0         0.0        0.20E+03
   210  ALA       2.3         6.4         8.2        0.96        0.52         0.0         0.0         0.0         0.0         0.0         0.0         0.0         1.4         0.0         0.0         0.0         0.0         0.0         0.0         0.0         0.0         0.0         0.0         0.0        0.21E+03     0.0         0.0         0.0         0.0         0.0         0.0         0.0         0.0         0.0         0.0         0.0         0.0         0.0         0.0        0.23E+03
   211  CYS       2.0         8.3         5.1        0.87         0.0         0.0         0.0         0.0         0.0         0.0         0.0         0.0         1.2         43.         0.0         0.0         0.0         0.0         0.0         0.0         0.0         0.0         0.0         0.0         64.         0.0         0.0         0.0         0.0         0.0         0.0         0.0         0.0         0.0         0.0         0.0         0.0         0.0         0.0        0.12E+03
   212  ALA       2.3         8.7         3.1         2.3         0.0         0.0         0.0         0.0         0.0         0.0         0.0         0.0         2.4         0.0         0.0         0.0         0.0         0.0         0.0         0.0         0.0         0.0         0.0         0.0        0.17E+03     0.0         0.0         0.0         0.0         0.0         0.0         0.0         0.0         0.0         0.0         0.0         0.0         0.0         0.0        0.18E+03
   213  PHE       3.6         26.         3.3         4.1         0.0         0.0         0.0         0.0         0.0         0.0         0.0         0.0         3.7         4.8        0.42         0.0         0.0         0.0         0.0         0.0         0.0         0.0         0.0         0.0        0.15E+03     0.0         0.0         0.0         0.0         0.0         0.0         0.0         0.0         0.0         0.0         0.0         0.0         0.0         0.0        0.20E+03
   214  ARG       4.7         32.         4.3         9.0         0.0         0.0         0.0         0.0         0.0         0.0         0.0         0.0         3.3         39.        0.16        0.42         3.6         0.0         0.0         0.0         0.0         0.0         0.0         0.0        0.15E+03     0.0         0.0         0.0         0.0         0.0         0.0         0.0         0.0         0.0         0.0         0.0         0.0         0.0         0.0        0.24E+03
   215  ARG       6.8         31.         8.7         7.9         0.0         0.0         0.0         0.0         0.0         0.0         0.0         0.0         3.7        0.69         4.7         1.3         42.         0.0         0.0         0.0         0.0         0.0         0.0         0.0         75.         0.0         0.0         0.0         0.0         0.0         0.0         0.0         0.0         0.0         0.0         0.0         0.0         0.0         0.0        0.18E+03
   216  GLY       3.6         15.         2.4        0.19        0.29         0.0         0.0         0.0         42.         50.         0.0         0.0         5.5         0.0         0.0         0.0         0.0         0.0         0.0         0.0         0.0         0.0         3.3         0.0        0.21E+03     0.0         0.0         0.0         0.0         0.0         0.0         0.0         0.0         0.0         0.0         0.0         0.0         0.0         0.0        0.33E+03
   217  ARG       3.6         17.         7.8         4.6        0.29         0.0         0.0         0.0         16.         25.         0.0         0.0         6.1         33.         6.3         9.8         2.8         0.0         0.0         0.0         0.0         0.0         4.2         0.0        0.10E+03     0.0         0.0         0.0         0.0         0.0         0.0         0.0         0.0         0.0         0.0         0.0         0.0         0.0         0.0        0.24E+03
   218  LYS       3.7         15.         7.1         5.2        0.67         0.0         0.0         0.0         8.2         12.         0.0         0.0         4.0         22.         51.         16.         27.         0.0         0.0         0.0         0.0         0.0         24.         0.0         27.         0.0         0.0         0.0         0.0         0.0         0.0         0.0         0.0         0.0         0.0         0.0         0.0         0.0         0.0        0.22E+03
   219  LYS       3.2         19.         5.6         3.0        0.54         0.0         0.0         0.0         6.5         8.6         0.0         0.0         7.8         4.9         45.         37.         24.         0.0         0.0         0.0         0.0         0.0         25.         0.0         19.         3.2         0.0         0.0         0.0         0.0         0.0         0.0         0.0         0.0         0.0         0.0         0.0         0.0         0.0        0.21E+03
   220  ARG       2.0         21.         6.4         2.6        0.46         0.0         0.0         0.0         13.         8.7         0.0         0.0         10.         42.         38.         33.         3.6         0.0         0.0         0.0         0.0         0.0         9.9         0.0         8.6         0.0         0.0         0.0         0.0         0.0         0.0         0.0         0.0         0.0         0.0         0.0         0.0         0.0         0.0        0.20E+03
   221  ILE       1.7         21.         9.5         3.3         0.0         0.0         0.0         0.0         12.         9.1         0.0         0.0         5.3        0.16         49.         0.0         0.0         0.0         0.0         0.0         0.0         0.0         3.4         0.0         10.         0.0         0.0         0.0         0.0         0.0         0.0         0.0         0.0         0.0         0.0         0.0         0.0         0.0         0.0        0.13E+03
   222  PRO       2.4         26.         6.2         3.4         0.0         0.0         0.0         0.0         6.3         11.         0.0         0.0         2.6         1.9         35.         31.         0.0         0.0         0.0         0.0         0.0         0.0         5.9         0.0         13.         1.0         0.0         0.0         0.0         0.0         0.0         0.0         0.0         0.0         0.0         0.0         0.0         0.0         0.0        0.15E+03
   223  TYR       2.9         14.         7.8         4.9         0.0         0.0         0.0         0.0         10.         7.4         0.0         0.0         2.5         11.         1.7         0.0         0.0         0.0         0.0         0.0         0.0         0.0         6.3         0.0         25.         1.0         0.0         0.0         0.0         0.0         0.0         0.0         0.0         0.0         0.0         0.0         0.0         0.0         0.0         95.    
   224  SER       1.2         3.9         11.         1.5         0.0         0.0         0.0         0.0         6.7         7.2         0.0         0.0         1.8         1.9         0.0         0.0         0.0         0.0         0.0         0.0         0.0         0.0         5.3         0.0         11.         4.1         0.0         0.0         0.0         0.0         0.0         0.0         0.0         0.0         0.0         0.0         0.0         0.0         0.0         56.    
   225  LYS       1.9         11.         5.8         3.7         0.0         0.0         0.0         0.0         5.0         8.2         0.0         0.0        0.26         30.         1.6         37.         20.         0.0         0.0         0.0         0.0         0.0         4.0         0.0         9.4         0.0         0.0         0.0         0.0         0.0         0.0         0.0         0.0         0.0         0.0         0.0         0.0         0.0         0.0        0.14E+03
   226  GLY      0.83         3.9        0.30E-01     3.7         0.0         0.0         0.0         0.0         5.6         9.6         0.0         0.0        0.43         0.0         0.0         0.0         0.0         0.0         0.0         0.0         0.0         0.0         4.3         0.0         10.         0.0         0.0         0.0         0.0         0.0         0.0         0.0         0.0         0.0         0.0         0.0         0.0         0.0         0.0         39.    
   227  GLN       1.8         10.         4.8         4.7        0.95         0.0         0.0         0.0         5.6         7.7         0.0         0.0         1.0         6.3         45.         6.4         0.0         0.0         0.0         0.0         0.0         0.0         8.1         0.0         13.         7.5         0.0         0.0         0.0         0.0         0.0         0.0         0.0         0.0         0.0         0.0         0.0         0.0         0.0        0.12E+03
   228  LEU       1.2         11.         6.6         6.6         0.0         0.0         0.0         0.0         7.0         14.         0.0         0.0         1.5         5.8         37.         0.0         0.0         0.0         0.0         0.0         0.0         0.0         2.7         0.0         9.8         9.9         0.0         0.0         0.0         0.0         0.0         0.0         0.0         0.0         0.0         0.0         0.0         0.0         0.0        0.11E+03
   229  ARG      0.79         6.0         4.4         1.5         0.0         0.0         0.0         0.0         5.0         6.0         0.0         0.0         2.1        0.18         19.         35.        0.11         0.0         0.0         0.0         0.0         0.0         3.9         0.0         6.3         1.6         0.0         0.0         0.0         0.0         0.0         0.0         0.0         0.0         0.0         0.0         0.0         0.0         0.0         92.    
   230  GLU       1.5         9.2         5.7         3.4         0.0         0.0         0.0         0.0         8.1         12.         0.0         0.0         2.1         1.5         26.         4.1         0.0         0.0         0.0         0.0         0.0         0.0         3.2         0.0         4.7         5.2         0.0         0.0         0.0         0.0         0.0         0.0         0.0         0.0         0.0         0.0         0.0         0.0         0.0         87.    
   231  LEU      0.98         11.         5.3         6.3        0.18         0.0         0.0         0.0         11.         12.         0.0         0.0         2.6         7.3         35.         0.0         0.0         0.0         0.0         0.0         0.0         0.0         6.9         0.0         8.0         11.         0.0         0.0         0.0         0.0         0.0         0.0         0.0         0.0         0.0         0.0         0.0         0.0         0.0        0.12E+03
   232  GLU       1.3         7.4         6.1         2.2         0.0         0.0         0.0         0.0         7.5         11.         0.0         0.0         2.9         30.         29.        0.96         0.0         0.0         0.0         0.0         0.0         0.0         32.         0.0         6.0         10.         0.0         0.0         0.0         0.0         0.0         0.0         0.0         0.0         0.0         0.0         0.0         0.0         0.0        0.15E+03
   233  ARG       2.8         14.         5.0         3.6         1.4         0.0         0.0         0.0         6.5         9.6         0.0         0.0         3.4         39.         14.         1.9         43.         0.0         0.0         0.0         0.0         0.0         35.         0.0         9.8         5.7         0.0         0.0         0.0         0.0         0.0         0.0         0.0         0.0         0.0         0.0         0.0         0.0         0.0        0.20E+03
   234  GLU       1.1         5.6         5.8         3.5         0.0         0.0         0.0         0.0         6.3         15.         0.0         0.0         2.2        0.40         32.         2.3         0.0         0.0         0.0         0.0         0.0         0.0         6.7         0.0         6.0         8.0         0.0         0.0         0.0         0.0         0.0         0.0         0.0         0.0         0.0         0.0         0.0         0.0         0.0         96.    
   235  TYR       1.5         11.         6.9         2.4        0.39         0.0         0.0         0.0         6.2         11.         0.0         0.0         1.2         7.5        0.38         0.0         0.0         0.0         0.0         0.0         0.0         0.0         2.8         0.0         9.1         9.0         0.0         0.0         0.0         0.0         0.0         0.0         0.0         0.0         0.0         0.0         0.0         0.0         0.0         69.    
   236  ALA       1.0         8.8         4.9        0.96         0.0         0.0         0.0         0.0         5.0         9.0         0.0         0.0         3.5         0.0         0.0         0.0         0.0         0.0         0.0         0.0         0.0         0.0         1.7         0.0         4.8         4.2         0.0         0.0         0.0         0.0         0.0         0.0         0.0         0.0         0.0         0.0         0.0         0.0         0.0         44.    
   237  ALA      0.81         7.3         5.8        0.78         0.0         0.0         0.0         0.0         3.6         3.0         0.0         0.0         3.6         0.0         0.0         0.0         0.0         0.0         0.0         0.0         0.0         0.0         1.9         0.0         26.         0.0         0.0         0.0         0.0         0.0         0.0         0.0         0.0         0.0         0.0         0.0         0.0         0.0         0.0         52.    
   238  ASN       1.3         5.5         5.1         7.8        0.39         0.0         0.0         0.0         5.1         16.         0.0         0.0         4.7         1.0         1.3         0.0         0.0         0.0         0.0         0.0         0.0         0.0         9.8         0.0        0.13E+03     0.0         0.0         0.0         0.0         0.0         0.0         0.0         0.0         0.0         0.0         0.0         0.0         0.0         0.0        0.19E+03
   239  LYS       1.9         10.         7.3         3.7         0.0         0.0         0.0         0.0         12.         12.         0.0         0.0         7.3         32.         2.7         32.         28.         0.0         0.0         0.0         0.0         0.0         12.         0.0         52.         0.0         0.0         0.0         0.0         0.0         0.0         0.0         0.0         0.0         0.0         0.0         0.0         0.0         0.0        0.21E+03
   240  PHE       1.4         10.         12.         2.3        0.85E-01     0.0         0.0         0.0         4.4         8.0         0.0         0.0         5.4         12.         51.         0.0         0.0         0.0         0.0         0.0         0.0         0.0         12.         0.0         14.         6.8         0.0         0.0         0.0         0.0         0.0         0.0         0.0         0.0         0.0         0.0         0.0         0.0         0.0        0.14E+03
   241  ILE       1.2         7.8         7.0         3.3        0.51         0.0         0.0         0.0         3.7         8.9         0.0         0.0         3.0         1.6         49.         0.0         0.0         0.0         0.0         0.0         0.0         0.0         14.         0.0         13.         12.         0.0         0.0         0.0         0.0         0.0         0.0         0.0         0.0         0.0         0.0         0.0         0.0         0.0        0.13E+03
   242  THR       1.5         7.8         4.1        0.72        0.76         0.0         0.0         0.0         2.9         7.4         0.0         0.0         2.1         51.         0.0         0.0         0.0         0.0         0.0         0.0         0.0         0.0         16.         0.0         9.6         5.5         0.0         0.0         0.0         0.0         0.0         0.0         0.0         0.0         0.0         0.0         0.0         0.0         0.0        0.11E+03
   243  LYS      0.36         3.1         5.0        0.78        0.26         0.0         0.0         0.0         3.2         5.3         0.0         0.0        0.88         4.1         53.         25.        0.62         0.0         0.0         0.0         0.0         0.0         7.9         0.0         6.0        0.96         0.0         0.0         0.0         0.0         0.0         0.0         0.0         0.0         0.0         0.0         0.0         0.0         0.0        0.12E+03
   244  ASP      0.81         6.4         5.0         1.7         0.0         0.0         0.0         0.0         3.1         5.1         0.0         0.0         1.5         31.         3.1         0.0         0.0         0.0         0.0         0.0         0.0         0.0         13.         0.0         5.3         4.8         0.0         0.0         0.0         0.0         0.0         0.0         0.0         0.0         0.0         0.0         0.0         0.0         0.0         80.    
   245  LYS       1.3         8.1         4.7        0.86         0.0         0.0         0.0         0.0         4.7         5.9         0.0         0.0         2.3        0.72         38.         1.1        0.59E-02     0.0         0.0         0.0         0.0         0.0         7.1         0.0         8.3         11.         0.0         0.0         0.0         0.0         0.0         0.0         0.0         0.0         0.0         0.0         0.0         0.0         0.0         94.    
   246  ARG       1.4         8.7         6.2         2.9        0.56         0.0         0.0         0.0         5.3         12.         0.0         0.0         1.5         2.0         2.7        0.22         24.         0.0         0.0         0.0         0.0         0.0         6.7         0.0         9.1         18.         0.0         0.0         0.0         0.0         0.0         0.0         0.0         0.0         0.0         0.0         0.0         0.0         0.0        0.10E+03
   247  ARG       1.0         8.8         5.2         1.4        0.11         0.0         0.0         0.0         4.0         10.         0.0         0.0         2.0         3.7         1.1         4.0         43.         0.0         0.0         0.0         0.0         0.0         7.5         0.0         3.5         6.6         0.0         0.0         0.0         0.0         0.0         0.0         0.0         0.0         0.0         0.0         0.0         0.0         0.0        0.10E+03
   248  LYS      0.38         4.3         4.7        0.43         0.0         0.0         0.0         0.0         4.4         8.9         0.0         0.0         1.7         1.0         1.0        0.68E-01    0.99         0.0         0.0         0.0         0.0         0.0         1.6         0.0         5.4         5.0         0.0         0.0         0.0         0.0         0.0         0.0         0.0         0.0         0.0         0.0         0.0         0.0         0.0         40.    
   249  ILE       1.3         7.8         2.7         5.9         1.4         0.0         0.0         0.0         6.6         14.         0.0         0.0         2.4         1.5        0.74         0.0         0.0         0.0         0.0         0.0         0.0         0.0         3.7         0.0         14.         5.7         0.0         0.0         0.0         0.0         0.0         0.0         0.0         0.0         0.0         0.0         0.0         0.0         0.0         68.    
   250  SER       1.2         4.1         6.8         3.7        0.79         0.0         0.0         0.0         6.8         12.         0.0         0.0         3.3         44.         0.0         0.0         0.0         0.0         0.0         0.0         0.0         0.0         1.6         0.0         9.8         6.8         0.0         0.0         0.0         0.0         0.0         0.0         0.0         0.0         0.0         0.0         0.0         0.0         0.0        0.10E+03
   251  ALA       1.2         5.2         4.3         1.4        0.69E-01     0.0         0.0         0.0         4.2         9.5         0.0         0.0         1.8         0.0         0.0         0.0         0.0         0.0         0.0         0.0         0.0         0.0         1.8         0.0         13.         0.0         0.0         0.0         0.0         0.0         0.0         0.0         0.0         0.0         0.0         0.0         0.0         0.0         0.0         43.    
   252  ALA       2.1         11.         5.0         1.9         0.0         0.0         0.0         0.0         5.5         10.         0.0         0.0         1.3         0.0         0.0         0.0         0.0         0.0         0.0         0.0         0.0         0.0         2.8         0.0         15.         2.0         0.0         0.0         0.0         0.0         0.0         0.0         0.0         0.0         0.0         0.0         0.0         0.0         0.0         56.    
   253  THR      0.94         13.         9.9         2.8         1.7         0.0         0.0         0.0         7.3         12.         0.0         0.0         1.7         2.1         0.0         0.0         0.0         0.0         0.0         0.0         0.0         0.0         15.         0.0         21.         7.6         0.0         0.0         0.0         0.0         0.0         0.0         0.0         0.0         0.0         0.0         0.0         0.0         0.0         93.    
   254  SER       1.7         8.0         20.         1.9        0.50         0.0         0.0         0.0         3.9         6.8         0.0         0.0         2.0        0.69         0.0         0.0         0.0         0.0         0.0         0.0         0.0         0.0         11.         0.0         21.         0.0         0.0         0.0         0.0         0.0         0.0         0.0         0.0         0.0         0.0         0.0         0.0         0.0         0.0         77.    
   255  LEU       4.1         13.         4.4         10.        0.38         0.0         0.0         0.0         5.4         14.         0.0         0.0         1.8         2.6         38.         0.0         0.0         0.0         0.0         0.0         0.0         0.0         29.         0.0         36.         15.         0.0         0.0         0.0         0.0         0.0         0.0         0.0         0.0         0.0         0.0         0.0         0.0         0.0        0.17E+03
   256  SER       2.4         14.         14.         5.5        0.48         0.0         0.0         0.0         7.5         12.         0.0         0.0         1.8         41.         0.0         0.0         0.0         0.0         0.0         0.0         0.0         0.0         22.         0.0         34.         2.1         0.0         0.0         0.0         0.0         0.0         0.0         0.0         0.0         0.0         0.0         0.0         0.0         0.0        0.16E+03
   257  GLU       2.1         11.         14.         5.3        0.38         0.0         0.0         0.0         10.         16.         0.0         0.0         2.6         34.        0.89         3.3         0.0         0.0         0.0         0.0         0.0         0.0         15.         0.0         33.         19.         0.0         0.0         0.0         0.0         0.0         0.0         0.0         0.0         0.0         0.0         0.0         0.0         0.0        0.17E+03
   258  ARG       1.4         11.         5.4         2.4        0.18         0.0         0.0         0.0         4.8         6.3         0.0         0.0         1.9         31.         30.        0.41        0.38         0.0         0.0         0.0         0.0         0.0         11.         0.0         11.         1.0         0.0         0.0         0.0         0.0         0.0         0.0         0.0         0.0         0.0         0.0         0.0         0.0         0.0        0.12E+03
   259  GLN       1.1         11.         5.8         1.9         1.1         0.0         0.0         0.0         4.5         6.4         0.0         0.0        0.83        0.68E-01     1.2         2.4         0.0         0.0         0.0         0.0         0.0         0.0         7.3         0.0         4.6         5.4         0.0         0.0         0.0         0.0         0.0         0.0         0.0         0.0         0.0         0.0         0.0         0.0         0.0         54.    
   260  ILE       1.5         11.         5.2         7.0        0.68         0.0         0.0         0.0         5.5         11.         0.0         0.0         2.1         55.         32.         0.0         0.0         0.0         0.0         0.0         0.0         0.0         5.1         0.0         4.6         3.1         0.0         0.0         0.0         0.0         0.0         0.0         0.0         0.0         0.0         0.0         0.0         0.0         0.0        0.14E+03
   261  THR      0.89         5.9         4.3         2.8        0.53         0.0         0.0         0.0         3.1         7.5         0.0         0.0         1.7         3.3         0.0         0.0         0.0         0.0         0.0         0.0         0.0         0.0         9.7         0.0         6.1         6.0         0.0         0.0         0.0         0.0         0.0         0.0         0.0         0.0         0.0         0.0         0.0         0.0         0.0         52.    
   262  ILE       1.4         7.6         6.6         4.4        0.42         0.0         0.0         0.0         5.2         6.7         0.0         0.0         2.5         41.         37.         0.0         0.0         0.0         0.0         0.0         0.0         0.0         7.8         0.0         9.3         3.8         0.0         0.0         0.0         0.0         0.0         0.0         0.0         0.0         0.0         0.0         0.0         0.0         0.0        0.13E+03
   263  TRP       2.6         14.         5.5         4.5        0.73         0.0         0.0         0.0         6.7         7.8         0.0         0.0         2.4         7.2         4.5         0.0         0.0         0.0         0.0         0.0         0.0         0.0         3.8         0.0         4.4         13.         0.0         0.0         0.0         0.0         0.0         0.0         0.0         0.0         0.0         0.0         0.0         0.0         0.0         77.    
   264  PHE      0.89         11.         5.9         3.6        0.11E-01     0.0         0.0         0.0         5.2         8.3         0.0         0.0        0.73         4.5         6.1         0.0         0.0         0.0         0.0         0.0         0.0         0.0         2.2         0.0         2.5         18.         0.0         0.0         0.0         0.0         0.0         0.0         0.0         0.0         0.0         0.0         0.0         0.0         0.0         70.    
   265  GLN      0.93         9.6         5.4         3.3        0.41E-01     0.0         0.0         0.0         3.8         4.7         0.0         0.0         1.2         46.         3.7         6.9         0.0         0.0         0.0         0.0         0.0         0.0         3.6         0.0         2.4         3.0         0.0         0.0         0.0         0.0         0.0         0.0         0.0         0.0         0.0         0.0         0.0         0.0         0.0         94.    
   266  ASN       1.2         3.7         5.1         1.4        0.52         0.0         0.0         0.0         4.4         4.4         0.0         0.0         1.1         1.5         16.         0.0         0.0         0.0         0.0         0.0         0.0         0.0         7.0         0.0         3.2         5.8         0.0         0.0         0.0         0.0         0.0         0.0         0.0         0.0         0.0         0.0         0.0         0.0         0.0         55.    
   267  ARG       2.0         4.5         5.7         2.3        0.92E-01     0.0         0.0         0.0         6.3         7.8         0.0         0.0        0.73         34.         22.         38.        0.60         0.0         0.0         0.0         0.0         0.0         10.         0.0         7.2         22.         0.0         0.0         0.0         0.0         0.0         0.0         0.0         0.0         0.0         0.0         0.0         0.0         0.0        0.16E+03
   268  ARG       2.0         4.9         6.5         2.6        0.52         0.0         0.0         0.0         6.3         8.5         0.0         0.0        0.21         9.0         33.         4.4         15.         0.0         0.0         0.0         0.0         0.0         6.8         0.0         6.4         9.3         0.0         0.0         0.0         0.0         0.0         0.0         0.0         0.0         0.0         0.0         0.0         0.0         0.0        0.11E+03
   269  VAL       1.6         8.7         4.8         2.8        0.66         0.0         0.0         0.0         5.1         7.7         0.0         0.0         1.5         2.4         0.0         0.0         0.0         0.0         0.0         0.0         0.0         0.0         11.         0.0         5.2         5.0         0.0         0.0         0.0         0.0         0.0         0.0         0.0         0.0         0.0         0.0         0.0         0.0         0.0         57.    
   270  LYS       2.0         11.         5.1         1.0        0.55         0.0         0.0         0.0         13.         6.4         0.0         0.0         4.3         32.        0.25        0.28        0.14         0.0         0.0         0.0         0.0         0.0         9.5         0.0         8.4         9.2         0.0         0.0         0.0         0.0         0.0         0.0         0.0         0.0         0.0         0.0         0.0         0.0         0.0        0.10E+03
   271  GLU       1.5         9.1         4.6         2.3        0.67E-01     0.0         0.0         0.0         11.         12.         0.0         0.0         5.2        0.39         3.1         2.6         0.0         0.0         0.0         0.0         0.0         0.0         8.0         0.0         4.2         13.         0.0         0.0         0.0         0.0         0.0         0.0         0.0         0.0         0.0         0.0         0.0         0.0         0.0         76.    
   272  LYS      0.78         8.4         5.6         1.3        0.94E-01     0.0         0.0         0.0         10.         13.         0.0         0.0         4.4         33.         2.0        0.39        0.16         0.0         0.0         0.0         0.0         0.0         7.0         0.0         11.         2.2         0.0         0.0         0.0         0.0         0.0         0.0         0.0         0.0         0.0         0.0         0.0         0.0         0.0         99.    
   273  LYS       1.4         10.         6.0         3.6         1.2         0.0         0.0         0.0         7.5         17.         0.0         0.0         4.2         29.         5.0         3.1         3.1         0.0         0.0         0.0         0.0         0.0         6.8         0.0         13.         3.2         0.0         0.0         0.0         0.0         0.0         0.0         0.0         0.0         0.0         0.0         0.0         0.0         0.0        0.11E+03
   274  VAL       1.9         14.         5.0         2.8         1.0         0.0         0.0         0.0         7.1         13.         0.0         0.0         4.7         58.         0.0         0.0         0.0         0.0         0.0         0.0         0.0         0.0         13.         0.0         34.         0.0         0.0         0.0         0.0         0.0         0.0         0.0         0.0         0.0         0.0         0.0         0.0         0.0         0.0        0.16E+03
   275  LEU       2.6         23.         6.3         6.1        0.78         0.0         0.0         0.0         12.         18.         0.0         0.0         7.2         45.         3.1         0.0         0.0         0.0         0.0         0.0         0.0         0.0         6.4         0.0        0.10E+03     0.0         0.0         0.0         0.0         0.0         0.0         0.0         0.0         0.0         0.0         0.0         0.0         0.0         0.0        0.23E+03
   276  ALA       1.4         15.         6.1         1.5        0.12         0.0         0.0         0.0         12.         15.         0.0         0.0         6.9         0.0         0.0         0.0         0.0         0.0         0.0         0.0         0.0         0.0         4.9         0.0         38.         0.0         0.0         0.0         0.0         0.0         0.0         0.0         0.0         0.0         0.0         0.0         0.0         0.0         0.0        0.10E+03
   277  LYS       1.3         9.9         5.5         1.3        0.40         0.0         0.0         0.0         11.         19.         0.0         0.0         3.3        0.72         38.         27.        0.11E-01     0.0         0.0         0.0         0.0         0.0         1.6         0.0         15.         1.0         0.0         0.0         0.0         0.0         0.0         0.0         0.0         0.0         0.0         0.0         0.0         0.0         0.0        0.13E+03
   278  VAL      0.92         6.5         3.8         1.2        0.32         0.0         0.0         0.0         6.9         14.         0.0         0.0         2.4        0.17         0.0         0.0         0.0         0.0         0.0         0.0         0.0         0.0         2.1         0.0         9.3         0.0         0.0         0.0         0.0         0.0         0.0         0.0         0.0         0.0         0.0         0.0         0.0         0.0         0.0         47.    
   279  LYS      0.41         8.4         6.9         1.0        0.35         0.0         0.0         0.0         5.7         11.         0.0         0.0         2.5         35.        0.55        0.45E-01     21.         0.0         0.0         0.0         0.0         0.0         1.5         0.0         27.         1.3         0.0         0.0         0.0         0.0         0.0         0.0         0.0         0.0         0.0         0.0         0.0         0.0         0.0        0.12E+03
   280  ASN      0.56         8.0         17.         1.5        0.54E-01     0.0         0.0         0.0         0.0         0.0         0.0         0.0         2.5         34.         9.0         0.0         0.0         0.0         0.0         0.0         0.0         0.0         0.0         0.0        0.13E+03     0.0         0.0         0.0         0.0         0.0         0.0         0.0         0.0         0.0         0.0         0.0         0.0         0.0         0.0        0.20E+03
   281  SER      0.42         5.3         6.8         1.0        0.30         0.0         0.0         0.0         0.0         0.0         0.0         0.0         1.7         37.         0.0         0.0         0.0         0.0         0.0         0.0         0.0         0.0         0.0         0.0         50.         0.0         0.0         0.0         0.0         0.0         0.0         0.0         0.0         0.0         0.0         0.0         0.0         0.0         0.0        0.10E+03
   282  ALA      0.29         5.1         13.        0.58        0.15E-01     0.0         0.0         0.0         5.8         11.         0.0         0.0        0.59         0.0         0.0         0.0         0.0         0.0         0.0         0.0         0.0         0.0         1.9         0.0        0.11E+03     1.0         0.0         0.0         0.0         0.0         0.0         0.0         0.0         0.0         0.0         0.0         0.0         0.0         0.0        0.15E+03
   283  THR       1.7         18.         7.7         6.2        0.68         0.0         0.0         0.0         7.9         7.9         0.0         0.0        0.88         68.         0.0         0.0         0.0         0.0         0.0         0.0         0.0         0.0         2.4         0.0         24.         1.3         0.0         0.0         0.0         0.0         0.0         0.0         0.0         0.0         0.0         0.0         0.0         0.0         0.0        0.15E+03
   284  PRO      0.69         25.         9.2        0.56        0.68         0.0         0.0         0.0         3.2         4.4         0.0         0.0        0.81         5.5         3.3         1.3         0.0         0.0         0.0         0.0         0.0         0.0         2.1         0.0        0.93         0.0         0.0         0.0         0.0         0.0         0.0         0.0         0.0         0.0         0.0         0.0         0.0         0.0         0.0         57.    
