# Supplementary material for: Computational Modeling of complete HOXB13 protein for predicting the functional effect of SNPs and the associated role in hereditary prostate cancer
Source: Sci Rep. 2017 Mar 8;7:43830. doi: 10.1038/srep43830 (PMC5363706; doi:10.1038/srep43830)
Supplement: Supplementary Dataset [file srep43830-s1.zip › SR Supplementary Data Files Complete/HOXB13 Modeller/HOXB13 Modeller/hoxb13.V99990028]

# Heavy relative violation of each residue is written to: hoxb13.V99990028
# The profile is NOT normalized by the number of restraints.
# The profiles are smoothed over a window of residues:    1
# The sum of all numbers in the file:   53193.9180
#COLUMNS S S  N N N N N N N N N N N N N N N N N N N N N N N N N N N N N N N N N N N N N N N N 
# RESID  RES            1           2           3           4           5           6           7           8           9          10          11          12          13          14          15          16          17          18          19          20          21          22          23          24          25          26          27          28          29          30          31          32          33          34          35          36          37          38          39     TOTAL

     1  MET       1.2         4.0         3.0        0.98        0.53E-01     0.0         0.0         0.0         27.         24.         0.0         0.0        0.39E-01    0.31         33.        0.44         0.0         0.0         0.0         0.0         0.0         0.0         0.0         0.0         22.         0.0         0.0         0.0         0.0         0.0         0.0         0.0         0.0         0.0         0.0         0.0         0.0         0.0         0.0        0.12E+03
     2  GLU       2.3         7.9         11.         1.4         0.0         0.0         0.0         0.0         0.0         0.0         0.0         0.0        0.75E-01     39.         33.         24.         0.0         0.0         0.0         0.0         0.0         0.0         0.0         0.0        0.15E+03     0.0         0.0         0.0         0.0         0.0         0.0         0.0         0.0         0.0         0.0         0.0         0.0         0.0         0.0        0.27E+03
     3  PRO       1.7         30.         5.6         2.0         0.0         0.0         0.0         0.0         0.0         0.0         0.0         0.0        0.75         24.         35.         32.         0.0         0.0         0.0         0.0         0.0         0.0         0.0         0.0        0.11E+03     0.0         0.0         0.0         0.0         0.0         0.0         0.0         0.0         0.0         0.0         0.0         0.0         0.0         0.0        0.24E+03
     4  GLY       1.7         2.8         1.6        0.17         0.0         0.0         0.0         0.0         0.0         0.0         0.0         0.0        0.83         0.0         0.0         0.0         0.0         0.0         0.0         0.0         0.0         0.0         0.0         0.0         88.         0.0         0.0         0.0         0.0         0.0         0.0         0.0         0.0         0.0         0.0         0.0         0.0         0.0         0.0         95.    
     5  ASN       1.9         4.3         11.         1.1        0.84E-01     0.0         0.0         0.0         0.0         0.0         0.0         0.0        0.56         32.         4.6         0.0         0.0         0.0         0.0         0.0         0.0         0.0         0.0         0.0        0.20E+03     0.0         0.0         0.0         0.0         0.0         0.0         0.0         0.0         0.0         0.0         0.0         0.0         0.0         0.0        0.26E+03
     6  TYR       2.3         12.         12.         2.4        0.26         0.0         0.0         0.0         0.0         0.0         0.0         0.0         1.2         47.        0.46         0.0         0.0         0.0         0.0         0.0         0.0         0.0         0.0         0.0        0.25E+03     0.0         0.0         0.0         0.0         0.0         0.0         0.0         0.0         0.0         0.0         0.0         0.0         0.0         0.0        0.33E+03
     7  ALA       1.3         3.4         9.2        0.74        0.17         0.0         0.0         0.0         0.0         0.0         0.0         0.0         1.6         0.0         0.0         0.0         0.0         0.0         0.0         0.0         0.0         0.0         0.0         0.0        0.25E+03     0.0         0.0         0.0         0.0         0.0         0.0         0.0         0.0         0.0         0.0         0.0         0.0         0.0         0.0        0.27E+03
     8  THR      0.87         4.8         5.4         1.2         0.0         0.0         0.0         0.0         0.0         0.0         0.0         0.0         1.4         70.         0.0         0.0         0.0         0.0         0.0         0.0         0.0         0.0         0.0         0.0        0.20E+03     0.0         0.0         0.0         0.0         0.0         0.0         0.0         0.0         0.0         0.0         0.0         0.0         0.0         0.0        0.28E+03
     9  LEU       2.6         15.         6.7         4.7        0.43         0.0         0.0         0.0         0.0         0.0         0.0         0.0         2.2         40.        0.65E-01     0.0         0.0         0.0         0.0         0.0         0.0         0.0         0.0         0.0        0.19E+03     0.0         0.0         0.0         0.0         0.0         0.0         0.0         0.0         0.0         0.0         0.0         0.0         0.0         0.0        0.26E+03
    10  ASP      0.87         6.7         3.3         2.1        0.51         0.0         0.0         0.0         0.0         0.0         0.0         0.0         1.9         50.        0.18         0.0         0.0         0.0         0.0         0.0         0.0         0.0         0.0         0.0        0.15E+03     0.0         0.0         0.0         0.0         0.0         0.0         0.0         0.0         0.0         0.0         0.0         0.0         0.0         0.0        0.21E+03
    11  GLY      0.22         1.5         2.2        0.33         0.0         0.0         0.0         0.0         0.0         0.0         0.0         0.0        0.34         0.0         0.0         0.0         0.0         0.0         0.0         0.0         0.0         0.0         0.0         0.0         97.         0.0         0.0         0.0         0.0         0.0         0.0         0.0         0.0         0.0         0.0         0.0         0.0         0.0         0.0        0.10E+03
    12  ALA      0.20         1.0         11.        0.85         0.0         0.0         0.0         0.0         0.0         0.0         0.0         0.0        0.80         0.0         0.0         0.0         0.0         0.0         0.0         0.0         0.0         0.0         0.0         0.0        0.25E+03     0.0         0.0         0.0         0.0         0.0         0.0         0.0         0.0         0.0         0.0         0.0         0.0         0.0         0.0        0.26E+03
    13  LYS      0.51         3.2         6.4         2.3        0.25         0.0         0.0         0.0         0.0         0.0         0.0         0.0        0.82         38.         37.         16.        0.24         0.0         0.0         0.0         0.0         0.0         0.0         0.0        0.20E+03     0.0         0.0         0.0         0.0         0.0         0.0         0.0         0.0         0.0         0.0         0.0         0.0         0.0         0.0        0.30E+03
    14  ASP      0.25         1.7         9.7         1.4         0.0         0.0         0.0         0.0         0.0         0.0         0.0         0.0        0.78        0.17        0.62         0.0         0.0         0.0         0.0         0.0         0.0         0.0         0.0         0.0        0.14E+03     0.0         0.0         0.0         0.0         0.0         0.0         0.0         0.0         0.0         0.0         0.0         0.0         0.0         0.0        0.15E+03
    15  ILE      0.32         2.0         10.         2.5        0.42E-01     0.0         0.0         0.0         0.0         0.0         0.0         0.0        0.71         53.        0.65         0.0         0.0         0.0         0.0         0.0         0.0         0.0         0.0         0.0         47.         0.0         0.0         0.0         0.0         0.0         0.0         0.0         0.0         0.0         0.0         0.0         0.0         0.0         0.0        0.12E+03
    16  GLU      0.33         1.9         7.3         1.3         0.0         0.0         0.0         0.0         0.0         0.0         0.0         0.0        0.39         39.         34.         24.         0.0         0.0         0.0         0.0         0.0         0.0         0.0         0.0        0.17E+03     0.0         0.0         0.0         0.0         0.0         0.0         0.0         0.0         0.0         0.0         0.0         0.0         0.0         0.0        0.28E+03
    17  GLY      0.11        0.52        0.41        0.25         0.0         0.0         0.0         0.0         0.0         0.0         0.0         0.0        0.40         0.0         0.0         0.0         0.0         0.0         0.0         0.0         0.0         0.0         0.0         0.0        0.14E+03     0.0         0.0         0.0         0.0         0.0         0.0         0.0         0.0         0.0         0.0         0.0         0.0         0.0         0.0        0.14E+03
    18  LEU       1.2         11.         8.9         4.5        0.71         0.0         0.0         0.0         0.0         0.0         0.0         0.0        0.12         42.        0.24E-01     0.0         0.0         0.0         0.0         0.0         0.0         0.0         0.0         0.0        0.18E+03     0.0         0.0         0.0         0.0         0.0         0.0         0.0         0.0         0.0         0.0         0.0         0.0         0.0         0.0        0.24E+03
    19  LEU      0.40         6.0         8.2         4.2        0.91E-01     0.0         0.0         0.0         0.0         0.0         0.0         0.0        0.59        0.32         38.         0.0         0.0         0.0         0.0         0.0         0.0         0.0         0.0         0.0        0.17E+03     0.0         0.0         0.0         0.0         0.0         0.0         0.0         0.0         0.0         0.0         0.0         0.0         0.0         0.0        0.23E+03
    20  GLY      0.73E-01     2.5        0.58E-05    0.62E-01    0.72E-02     0.0         0.0         0.0         0.0         0.0         0.0         0.0        0.92         0.0         0.0         0.0         0.0         0.0         0.0         0.0         0.0         0.0         0.0         0.0         85.         0.0         0.0         0.0         0.0         0.0         0.0         0.0         0.0         0.0         0.0         0.0         0.0         0.0         0.0         88.    
    21  ALA      0.14         3.1         6.0         1.2        0.72E-02     0.0         0.0         0.0         0.0         0.0         0.0         0.0         1.1         0.0         0.0         0.0         0.0         0.0         0.0         0.0         0.0         0.0         0.0         0.0        0.19E+03     0.0         0.0         0.0         0.0         0.0         0.0         0.0         0.0         0.0         0.0         0.0         0.0         0.0         0.0        0.20E+03
    22  GLY      0.10         1.8         0.0        0.23         0.0         0.0         0.0         0.0         0.0         0.0         0.0         0.0         1.2         0.0         0.0         0.0         0.0         0.0         0.0         0.0         0.0         0.0         0.0         0.0         87.         0.0         0.0         0.0         0.0         0.0         0.0         0.0         0.0         0.0         0.0         0.0         0.0         0.0         0.0         91.    
    23  GLY      0.19         1.5         0.0        0.52E-01     0.0         0.0         0.0         0.0         0.0         0.0         0.0         0.0        0.74         0.0         0.0         0.0         0.0         0.0         0.0         0.0         0.0         0.0         0.0         0.0         68.         0.0         0.0         0.0         0.0         0.0         0.0         0.0         0.0         0.0         0.0         0.0         0.0         0.0         0.0         70.    
    24  GLY      0.26         1.8        0.89        0.43E-01     0.0         0.0         0.0         0.0         0.0         0.0         0.0         0.0        0.49         0.0         0.0         0.0         0.0         0.0         0.0         0.0         0.0         0.0         0.0         0.0         81.         0.0         0.0         0.0         0.0         0.0         0.0         0.0         0.0         0.0         0.0         0.0         0.0         0.0         0.0         85.    
    25  ARG      0.55         2.5         8.9        0.79         0.0         0.0         0.0         0.0         0.0         0.0         0.0         0.0        0.24        0.37         1.8         34.        0.54         0.0         0.0         0.0         0.0         0.0         0.0         0.0        0.20E+03     0.0         0.0         0.0         0.0         0.0         0.0         0.0         0.0         0.0         0.0         0.0         0.0         0.0         0.0        0.25E+03
    26  ASN      0.66         1.6         8.7         1.4         0.0         0.0         0.0         0.0         0.0         0.0         0.0         0.0        0.32        0.50         10.         0.0         0.0         0.0         0.0         0.0         0.0         0.0         0.0         0.0        0.21E+03     0.0         0.0         0.0         0.0         0.0         0.0         0.0         0.0         0.0         0.0         0.0         0.0         0.0         0.0        0.23E+03
    27  LEU       1.0         6.8         8.7         4.4        0.14E-01     0.0         0.0         0.0         0.0         0.0         0.0         0.0        0.69        0.29         37.         0.0         0.0         0.0         0.0         0.0         0.0         0.0         0.0         0.0        0.19E+03     0.0         0.0         0.0         0.0         0.0         0.0         0.0         0.0         0.0         0.0         0.0         0.0         0.0         0.0        0.25E+03
    28  VAL       1.0         2.7         10.         1.2        0.74E-02     0.0         0.0         0.0         0.0         0.0         0.0         0.0        0.50        0.21         0.0         0.0         0.0         0.0         0.0         0.0         0.0         0.0         0.0         0.0         65.         0.0         0.0         0.0         0.0         0.0         0.0         0.0         0.0         0.0         0.0         0.0         0.0         0.0         0.0         81.    
    29  ALA       1.1         2.8         11.         1.2        0.74E-02     0.0         0.0         0.0         0.0         0.0         0.0         0.0        0.61         0.0         0.0         0.0         0.0         0.0         0.0         0.0         0.0         0.0         0.0         0.0        0.24E+03     0.0         0.0         0.0         0.0         0.0         0.0         0.0         0.0         0.0         0.0         0.0         0.0         0.0         0.0        0.25E+03
    30  HIS       2.2         5.5         10.         1.2         0.0         0.0         0.0         0.0         0.0         0.0         0.0         0.0        0.56        0.46         31.         0.0         0.0         0.0         0.0         0.0         0.0         0.0         0.0         0.0        0.21E+03     0.0         0.0         0.0         0.0         0.0         0.0         0.0         0.0         0.0         0.0         0.0         0.0         0.0         0.0        0.26E+03
    31  SER       1.4         6.7         11.         1.6         0.0         0.0         0.0         0.0         0.0         0.0         0.0         0.0        0.78        0.27         0.0         0.0         0.0         0.0         0.0         0.0         0.0         0.0         0.0         0.0         98.         0.0         0.0         0.0         0.0         0.0         0.0         0.0         0.0         0.0         0.0         0.0         0.0         0.0         0.0        0.12E+03
    32  PRO       2.1         27.         8.0        0.68         0.0         0.0         0.0         0.0         0.0         0.0         0.0         0.0         1.8         5.1         2.9         1.5         0.0         0.0         0.0         0.0         0.0         0.0         0.0         0.0         52.         0.0         0.0         0.0         0.0         0.0         0.0         0.0         0.0         0.0         0.0         0.0         0.0         0.0         0.0        0.10E+03
    33  LEU       1.9         8.5         11.         4.2         0.0         0.0         0.0         0.0         0.0         0.0         0.0         0.0         1.2        0.19         37.         0.0         0.0         0.0         0.0         0.0         0.0         0.0         0.0         0.0        0.21E+03     0.0         0.0         0.0         0.0         0.0         0.0         0.0         0.0         0.0         0.0         0.0         0.0         0.0         0.0        0.27E+03
    34  THR       1.9         4.2         11.         1.6         0.0         0.0         0.0         0.0         0.0         0.0         0.0         0.0        0.37         70.         0.0         0.0         0.0         0.0         0.0         0.0         0.0         0.0         0.0         0.0        0.20E+03     0.0         0.0         0.0         0.0         0.0         0.0         0.0         0.0         0.0         0.0         0.0         0.0         0.0         0.0        0.29E+03
    35  SER       1.9         7.7         14.         1.0        0.41         0.0         0.0         0.0         15.         33.         0.0         0.0        0.91         51.         0.0         0.0         0.0         0.0         0.0         0.0         0.0         0.0         8.2         0.0         39.         0.0         0.0         0.0         0.0         0.0         0.0         0.0         0.0         0.0         0.0         0.0         0.0         0.0         0.0        0.17E+03
    36  HIS       2.6         11.         7.5         3.4        0.54         0.0         0.0         0.0         18.         22.         0.0         0.0         2.6         1.8        0.50         0.0         0.0         0.0         0.0         0.0         0.0         0.0         8.2         0.0         10.         0.0         0.0         0.0         0.0         0.0         0.0         0.0         0.0         0.0         0.0         0.0         0.0         0.0         0.0         88.    
    37  PRO       1.5         23.         6.1         1.1         1.1         0.0         0.0         0.0         0.0         0.0         0.0         0.0         2.7         23.         35.         34.         0.0         0.0         0.0         0.0         0.0         0.0         0.0         0.0         41.         0.0         0.0         0.0         0.0         0.0         0.0         0.0         0.0         0.0         0.0         0.0         0.0         0.0         0.0        0.17E+03
    38  ALA      0.50         1.9         8.4         1.2        0.42E-01     0.0         0.0         0.0         0.0         0.0         0.0         0.0         1.4         0.0         0.0         0.0         0.0         0.0         0.0         0.0         0.0         0.0         0.0         0.0        0.20E+03     0.0         0.0         0.0         0.0         0.0         0.0         0.0         0.0         0.0         0.0         0.0         0.0         0.0         0.0        0.22E+03
    39  ALA      0.62         5.7         15.         1.9        0.47         0.0         0.0         0.0         0.0         0.0         0.0         0.0         2.1         0.0         0.0         0.0         0.0         0.0         0.0         0.0         0.0         0.0         0.0         0.0        0.23E+03     0.0         0.0         0.0         0.0         0.0         0.0         0.0         0.0         0.0         0.0         0.0         0.0         0.0         0.0        0.25E+03
    40  PRO      0.94         29.         9.5         2.3        0.23         0.0         0.0         0.0         0.0         0.0         0.0         0.0         1.8        0.63        0.82         5.7         0.0         0.0         0.0         0.0         0.0         0.0         0.0         0.0         68.         0.0         0.0         0.0         0.0         0.0         0.0         0.0         0.0         0.0         0.0         0.0         0.0         0.0         0.0        0.12E+03
    41  THR      0.74         4.2         9.7         1.8        0.23         0.0         0.0         0.0         0.0         0.0         0.0         0.0        0.51         63.         0.0         0.0         0.0         0.0         0.0         0.0         0.0         0.0         0.0         0.0        0.19E+03     0.0         0.0         0.0         0.0         0.0         0.0         0.0         0.0         0.0         0.0         0.0         0.0         0.0         0.0        0.27E+03
    42  LEU       2.8         23.         3.8         6.2        0.95         0.0         0.0         0.0         0.0         0.0         0.0         0.0        0.55         39.         32.         0.0         0.0         0.0         0.0         0.0         0.0         0.0         0.0         0.0        0.16E+03     0.0         0.0         0.0         0.0         0.0         0.0         0.0         0.0         0.0         0.0         0.0         0.0         0.0         0.0        0.27E+03
    43  MET      0.79         8.1         5.3         1.4        0.99         0.0         0.0         0.0         18.         36.         0.0         0.0         3.8        0.88        0.79         29.         0.0         0.0         0.0         0.0         0.0         0.0         0.0         0.0         95.         1.6         0.0         0.0         0.0         0.0         0.0         0.0         0.0         0.0         0.0         0.0         0.0         0.0         0.0        0.20E+03
    44  PRO       1.2         28.         6.6        0.77        0.29         0.0         0.0         0.0         0.0         0.0         0.0         0.0         4.0         6.6         3.7        0.90         0.0         0.0         0.0         0.0         0.0         0.0         0.0         0.0         49.         0.0         0.0         0.0         0.0         0.0         0.0         0.0         0.0         0.0         0.0         0.0         0.0         0.0         0.0        0.10E+03
    45  ALA      0.46         2.5         4.9         1.2        0.55         0.0         0.0         0.0         0.0         0.0         0.0         0.0         1.7         0.0         0.0         0.0         0.0         0.0         0.0         0.0         0.0         0.0         0.0         0.0        0.17E+03     0.0         0.0         0.0         0.0         0.0         0.0         0.0         0.0         0.0         0.0         0.0         0.0         0.0         0.0        0.18E+03
    46  VAL      0.34         2.9         8.4         1.1        0.15         0.0         0.0         0.0         0.0         0.0         0.0         0.0         1.3        0.51         0.0         0.0         0.0         0.0         0.0         0.0         0.0         0.0         0.0         0.0         64.         0.0         0.0         0.0         0.0         0.0         0.0         0.0         0.0         0.0         0.0         0.0         0.0         0.0         0.0         79.    
    47  ASN      0.79         5.6         22.         2.0        0.52         0.0         0.0         0.0         0.0         0.0         0.0         0.0         1.0         34.         9.3         0.0         0.0         0.0         0.0         0.0         0.0         0.0         0.0         0.0        0.19E+03     0.0         0.0         0.0         0.0         0.0         0.0         0.0         0.0         0.0         0.0         0.0         0.0         0.0         0.0        0.27E+03
    48  TYR       1.8         11.         19.         3.9        0.47         0.0         0.0         0.0         0.0         0.0         0.0         0.0         2.1        0.53        0.19         0.0         0.0         0.0         0.0         0.0         0.0         0.0         0.0         0.0        0.32E+03     0.0         0.0         0.0         0.0         0.0         0.0         0.0         0.0         0.0         0.0         0.0         0.0         0.0         0.0        0.36E+03
    49  ALA      0.76         8.0         9.2         2.2        0.28         0.0         0.0         0.0         0.0         0.0         0.0         0.0         3.0         0.0         0.0         0.0         0.0         0.0         0.0         0.0         0.0         0.0         0.0         0.0        0.21E+03     0.0         0.0         0.0         0.0         0.0         0.0         0.0         0.0         0.0         0.0         0.0         0.0         0.0         0.0        0.24E+03
    50  PRO       1.3         27.         11.        0.94        0.18         0.0         0.0         0.0         0.0         0.0         0.0         0.0         3.0         6.2         3.6         1.1         0.0         0.0         0.0         0.0         0.0         0.0         0.0         0.0         60.         0.0         0.0         0.0         0.0         0.0         0.0         0.0         0.0         0.0         0.0         0.0         0.0         0.0         0.0        0.11E+03
    51  LEU       1.6         19.         18.         5.2        0.81         0.0         0.0         0.0         23.         37.         0.0         0.0         1.6         56.         3.4         0.0         0.0         0.0         0.0         0.0         0.0         0.0         0.0         0.0        0.16E+03     4.0         0.0         0.0         0.0         0.0         0.0         0.0         0.0         0.0         0.0         0.0         0.0         0.0         0.0        0.33E+03
    52  ASP      0.52         11.         8.6        0.54        0.48         0.0         0.0         0.0         0.0         0.0         0.0         0.0         2.7         4.2         1.3         0.0         0.0         0.0         0.0         0.0         0.0         0.0         0.0         0.0        0.19E+03     0.0         0.0         0.0         0.0         0.0         0.0         0.0         0.0         0.0         0.0         0.0         0.0         0.0         0.0        0.22E+03
    53  LEU       1.3         17.         5.8         5.7        0.29         0.0         0.0         0.0         0.0         0.0         0.0         0.0         3.5         44.         35.         0.0         0.0         0.0         0.0         0.0         0.0         0.0         0.0         0.0        0.16E+03     0.0         0.0         0.0         0.0         0.0         0.0         0.0         0.0         0.0         0.0         0.0         0.0         0.0         0.0        0.28E+03
    54  PRO      0.79         29.         5.4         2.1        0.29         0.0         0.0         0.0         0.0         0.0         0.0         0.0         1.9         25.         35.         30.         0.0         0.0         0.0         0.0         0.0         0.0         0.0         0.0         30.         0.0         0.0         0.0         0.0         0.0         0.0         0.0         0.0         0.0         0.0         0.0         0.0         0.0         0.0        0.16E+03
    55  GLY      0.21         1.4        0.83E-01    0.27        0.22E-01     0.0         0.0         0.0         0.0         0.0         0.0         0.0        0.83         0.0         0.0         0.0         0.0         0.0         0.0         0.0         0.0         0.0         0.0         0.0         47.         0.0         0.0         0.0         0.0         0.0         0.0         0.0         0.0         0.0         0.0         0.0         0.0         0.0         0.0         50.    
    56  SER      0.58         2.8         3.0         1.2        0.16         0.0         0.0         0.0         0.0         0.0         0.0         0.0        0.52         38.         0.0         0.0         0.0         0.0         0.0         0.0         0.0         0.0         0.0         0.0        0.10E+03     0.0         0.0         0.0         0.0         0.0         0.0         0.0         0.0         0.0         0.0         0.0         0.0         0.0         0.0        0.15E+03
    57  ALA      0.66         4.8         8.0         1.2        0.64         0.0         0.0         0.0         0.0         0.0         0.0         0.0         2.2         0.0         0.0         0.0         0.0         0.0         0.0         0.0         0.0         0.0         0.0         0.0        0.21E+03     0.0         0.0         0.0         0.0         0.0         0.0         0.0         0.0         0.0         0.0         0.0         0.0         0.0         0.0        0.22E+03
    58  GLU       2.7         15.         18.         4.9         1.3         0.0         0.0         0.0         25.         46.         0.0         0.0         6.6         31.         26.         1.2         0.0         0.0         0.0         0.0         0.0         0.0         0.0         0.0        0.18E+03     2.4         0.0         0.0         0.0         0.0         0.0         0.0         0.0         0.0         0.0         0.0         0.0         0.0         0.0        0.36E+03
    59  PRO      0.93         40.         6.0         3.2        0.44         0.0         0.0         0.0         0.0         0.0         0.0         0.0         7.5         1.3        0.61         6.2         0.0         0.0         0.0         0.0         0.0         0.0         0.0         0.0         33.         0.0         0.0         0.0         0.0         0.0         0.0         0.0         0.0         0.0         0.0         0.0         0.0         0.0         0.0         99.    
    60  PRO      0.90         25.         5.7         1.5         0.0         0.0         0.0         0.0         0.0         0.0         0.0         0.0         3.1         23.         35.         34.         0.0         0.0         0.0         0.0         0.0         0.0         0.0         0.0         34.         0.0         0.0         0.0         0.0         0.0         0.0         0.0         0.0         0.0         0.0         0.0         0.0         0.0         0.0        0.16E+03
    61  LYS      0.85         2.7         5.2         1.2         0.0         0.0         0.0         0.0         0.0         0.0         0.0         0.0        0.97         35.         37.         17.         24.         0.0         0.0         0.0         0.0         0.0         0.0         0.0        0.16E+03     0.0         0.0         0.0         0.0         0.0         0.0         0.0         0.0         0.0         0.0         0.0         0.0         0.0         0.0        0.28E+03
    62  GLN      0.71         3.9         7.4         1.5        0.85E-02     0.0         0.0         0.0         0.0         0.0         0.0         0.0         1.1        0.41         37.         3.1         0.0         0.0         0.0         0.0         0.0         0.0         0.0         0.0        0.18E+03     0.0         0.0         0.0         0.0         0.0         0.0         0.0         0.0         0.0         0.0         0.0         0.0         0.0         0.0        0.23E+03
    63  CYS      0.46         3.9         4.3        0.93         0.0         0.0         0.0         0.0         0.0         0.0         0.0         0.0         1.8        0.25         0.0         0.0         0.0         0.0         0.0         0.0         0.0         0.0         0.0         0.0         93.         0.0         0.0         0.0         0.0         0.0         0.0         0.0         0.0         0.0         0.0         0.0         0.0         0.0         0.0        0.10E+03
    64  HIS       1.4         8.5         7.5         2.5        0.64E-01     0.0         0.0         0.0         0.0         0.0         0.0         0.0         2.0         35.         30.         0.0         0.0         0.0         0.0         0.0         0.0         0.0         0.0         0.0        0.14E+03     0.0         0.0         0.0         0.0         0.0         0.0         0.0         0.0         0.0         0.0         0.0         0.0         0.0         0.0        0.23E+03
    65  PRO      0.35         25.         8.6        0.71        0.64E-01     0.0         0.0         0.0         0.0         0.0         0.0         0.0         1.1         24.         35.         32.         0.0         0.0         0.0         0.0         0.0         0.0         0.0         0.0         30.         0.0         0.0         0.0         0.0         0.0         0.0         0.0         0.0         0.0         0.0         0.0         0.0         0.0         0.0        0.16E+03
    66  CYS      0.23         5.2         11.         1.2         0.0         0.0         0.0         0.0         0.0         0.0         0.0         0.0         2.4         42.         0.0         0.0         0.0         0.0         0.0         0.0         0.0         0.0         0.0         0.0         14.         0.0         0.0         0.0         0.0         0.0         0.0         0.0         0.0         0.0         0.0         0.0         0.0         0.0         0.0         76.    
    67  PRO       1.1         29.         5.6        0.92         0.0         0.0         0.0         0.0         0.0         0.0         0.0         0.0         2.1         7.2         4.1        0.76         0.0         0.0         0.0         0.0         0.0         0.0         0.0         0.0         23.         0.0         0.0         0.0         0.0         0.0         0.0         0.0         0.0         0.0         0.0         0.0         0.0         0.0         0.0         74.    
    68  GLY      0.25         3.0         1.2        0.17         0.0         0.0         0.0         0.0         0.0         0.0         0.0         0.0         1.0         0.0         0.0         0.0         0.0         0.0         0.0         0.0         0.0         0.0         0.0         0.0         93.         0.0         0.0         0.0         0.0         0.0         0.0         0.0         0.0         0.0         0.0         0.0         0.0         0.0         0.0         99.    
    69  VAL      0.23         5.2         11.         1.5         0.0         0.0         0.0         0.0         0.0         0.0         0.0         0.0         1.9        0.19         0.0         0.0         0.0         0.0         0.0         0.0         0.0         0.0         0.0         0.0         30.         0.0         0.0         0.0         0.0         0.0         0.0         0.0         0.0         0.0         0.0         0.0         0.0         0.0         0.0         50.    
    70  PRO       1.0         27.         5.4         1.1         0.0         0.0         0.0         0.0         0.0         0.0         0.0         0.0         2.0         7.5         4.3        0.67         0.0         0.0         0.0         0.0         0.0         0.0         0.0         0.0        0.10E+03     0.0         0.0         0.0         0.0         0.0         0.0         0.0         0.0         0.0         0.0         0.0         0.0         0.0         0.0        0.15E+03
    71  GLN      0.25         3.5         5.5         1.2         0.0         0.0         0.0         0.0         0.0         0.0         0.0         0.0         1.3        0.76        0.33         10.         0.0         0.0         0.0         0.0         0.0         0.0         0.0         0.0        0.18E+03     0.0         0.0         0.0         0.0         0.0         0.0         0.0         0.0         0.0         0.0         0.0         0.0         0.0         0.0        0.20E+03
    72  GLY      0.18         1.9         1.1        0.23         0.0         0.0         0.0         0.0         0.0         0.0         0.0         0.0        0.70         0.0         0.0         0.0         0.0         0.0         0.0         0.0         0.0         0.0         0.0         0.0        0.14E+03     0.0         0.0         0.0         0.0         0.0         0.0         0.0         0.0         0.0         0.0         0.0         0.0         0.0         0.0        0.14E+03
    73  THR      0.22         2.6         9.4         1.3         0.0         0.0         0.0         0.0         0.0         0.0         0.0         0.0        0.61         65.         0.0         0.0         0.0         0.0         0.0         0.0         0.0         0.0         0.0         0.0        0.19E+03     0.0         0.0         0.0         0.0         0.0         0.0         0.0         0.0         0.0         0.0         0.0         0.0         0.0         0.0        0.27E+03
    74  SER      0.16         4.5         9.0         1.5         0.0         0.0         0.0         0.0         0.0         0.0         0.0         0.0         1.2         38.         0.0         0.0         0.0         0.0         0.0         0.0         0.0         0.0         0.0         0.0        0.14E+03     0.0         0.0         0.0         0.0         0.0         0.0         0.0         0.0         0.0         0.0         0.0         0.0         0.0         0.0        0.19E+03
    75  PRO      0.80         26.         6.7         1.2         0.0         0.0         0.0         0.0         0.0         0.0         0.0         0.0        0.86         6.9         3.9        0.78         0.0         0.0         0.0         0.0         0.0         0.0         0.0         0.0         58.         0.0         0.0         0.0         0.0         0.0         0.0         0.0         0.0         0.0         0.0         0.0         0.0         0.0         0.0        0.11E+03
    76  ALA      0.11         5.1         9.0         1.5         0.0         0.0         0.0         0.0         0.0         0.0         0.0         0.0        0.77         0.0         0.0         0.0         0.0         0.0         0.0         0.0         0.0         0.0         0.0         0.0        0.20E+03     0.0         0.0         0.0         0.0         0.0         0.0         0.0         0.0         0.0         0.0         0.0         0.0         0.0         0.0        0.22E+03
    77  PRO      0.74         26.         6.3         1.0         0.0         0.0         0.0         0.0         0.0         0.0         0.0         0.0        0.97         6.7         3.8        0.90         0.0         0.0         0.0         0.0         0.0         0.0         0.0         0.0         42.         0.0         0.0         0.0         0.0         0.0         0.0         0.0         0.0         0.0         0.0         0.0         0.0         0.0         0.0         88.    
    78  VAL      0.13         5.2         7.6         1.9         0.0         0.0         0.0         0.0         0.0         0.0         0.0         0.0        0.60         58.         0.0         0.0         0.0         0.0         0.0         0.0         0.0         0.0         0.0         0.0         8.8         0.0         0.0         0.0         0.0         0.0         0.0         0.0         0.0         0.0         0.0         0.0         0.0         0.0         0.0         82.    
    79  PRO      0.97         27.         7.2         1.5         0.0         0.0         0.0         0.0         0.0         0.0         0.0         0.0        0.30         7.3         4.2        0.68         0.0         0.0         0.0         0.0         0.0         0.0         0.0         0.0         38.         0.0         0.0         0.0         0.0         0.0         0.0         0.0         0.0         0.0         0.0         0.0         0.0         0.0         0.0         87.    
    80  TYR      0.70         6.0         10.         1.2         0.0         0.0         0.0         0.0         0.0         0.0         0.0         0.0        0.35         49.        0.41         0.0         0.0         0.0         0.0         0.0         0.0         0.0         0.0         0.0        0.20E+03     0.0         0.0         0.0         0.0         0.0         0.0         0.0         0.0         0.0         0.0         0.0         0.0         0.0         0.0        0.27E+03
    81  GLY      0.30        0.55        0.99        0.24         0.0         0.0         0.0         0.0         0.0         0.0         0.0         0.0        0.36         0.0         0.0         0.0         0.0         0.0         0.0         0.0         0.0         0.0         0.0         0.0        0.15E+03     0.0         0.0         0.0         0.0         0.0         0.0         0.0         0.0         0.0         0.0         0.0         0.0         0.0         0.0        0.16E+03
    82  TYR      0.66         5.4         12.         1.3         0.0         0.0         0.0         0.0         0.0         0.0         0.0         0.0        0.45         49.        0.33         0.0         0.0         0.0         0.0         0.0         0.0         0.0         0.0         0.0        0.24E+03     0.0         0.0         0.0         0.0         0.0         0.0         0.0         0.0         0.0         0.0         0.0         0.0         0.0         0.0        0.31E+03
    83  PHE      0.68         5.4         10.         1.6         0.0         0.0         0.0         0.0         0.0         0.0         0.0         0.0        0.82         45.        0.24         0.0         0.0         0.0         0.0         0.0         0.0         0.0         0.0         0.0        0.22E+03     0.0         0.0         0.0         0.0         0.0         0.0         0.0         0.0         0.0         0.0         0.0         0.0         0.0         0.0        0.28E+03
    84  GLY      0.23        0.98         0.0        0.25         0.0         0.0         0.0         0.0         0.0         0.0         0.0         0.0        0.74         0.0         0.0         0.0         0.0         0.0         0.0         0.0         0.0         0.0         0.0         0.0        0.12E+03     0.0         0.0         0.0         0.0         0.0         0.0         0.0         0.0         0.0         0.0         0.0         0.0         0.0         0.0        0.12E+03
    85  GLY      0.32        0.63         0.0        0.52E-01     0.0         0.0         0.0         0.0         0.0         0.0         0.0         0.0        0.70         0.0         0.0         0.0         0.0         0.0         0.0         0.0         0.0         0.0         0.0         0.0         96.         0.0         0.0         0.0         0.0         0.0         0.0         0.0         0.0         0.0         0.0         0.0         0.0         0.0         0.0         98.    
    86  GLY      0.37        0.47        0.91        0.56E-01     0.0         0.0         0.0         0.0         0.0         0.0         0.0         0.0        0.47         0.0         0.0         0.0         0.0         0.0         0.0         0.0         0.0         0.0         0.0         0.0        0.11E+03     0.0         0.0         0.0         0.0         0.0         0.0         0.0         0.0         0.0         0.0         0.0         0.0         0.0         0.0        0.12E+03
    87  TYR      0.89         7.3         13.         2.0        0.74E-01     0.0         0.0         0.0         0.0         0.0         0.0         0.0        0.13         49.        0.98         0.0         0.0         0.0         0.0         0.0         0.0         0.0         0.0         0.0        0.20E+03     0.0         0.0         0.0         0.0         0.0         0.0         0.0         0.0         0.0         0.0         0.0         0.0         0.0         0.0        0.27E+03
    88  TYR      0.68         6.5         13.         1.4         0.0         0.0         0.0         0.0         0.0         0.0         0.0         0.0        0.96         49.        0.39         0.0         0.0         0.0         0.0         0.0         0.0         0.0         0.0         0.0        0.25E+03     0.0         0.0         0.0         0.0         0.0         0.0         0.0         0.0         0.0         0.0         0.0         0.0         0.0         0.0        0.32E+03
    89  SER      0.41         1.7         11.         1.2        0.74E-01     0.0         0.0         0.0         0.0         0.0         0.0         0.0         1.6         42.         0.0         0.0         0.0         0.0         0.0         0.0         0.0         0.0         0.0         0.0        0.15E+03     0.0         0.0         0.0         0.0         0.0         0.0         0.0         0.0         0.0         0.0         0.0         0.0         0.0         0.0        0.21E+03
    90  CYS      0.27         2.0         10.         1.1         0.0         0.0         0.0         0.0         0.0         0.0         0.0         0.0         1.0         42.         0.0         0.0         0.0         0.0         0.0         0.0         0.0         0.0         0.0         0.0         44.         0.0         0.0         0.0         0.0         0.0         0.0         0.0         0.0         0.0         0.0         0.0         0.0         0.0         0.0        0.10E+03
    91  ARG      0.38         2.4         11.        0.99        0.42E-01     0.0         0.0         0.0         0.0         0.0         0.0         0.0         1.1        0.81         29.         31.        0.91E-01     0.0         0.0         0.0         0.0         0.0         0.0         0.0        0.13E+03     0.0         0.0         0.0         0.0         0.0         0.0         0.0         0.0         0.0         0.0         0.0         0.0         0.0         0.0        0.21E+03
    92  VAL      0.39         1.9         11.         1.3         0.0         0.0         0.0         0.0         0.0         0.0         0.0         0.0         1.4        0.22         0.0         0.0         0.0         0.0         0.0         0.0         0.0         0.0         0.0         0.0         44.         0.0         0.0         0.0         0.0         0.0         0.0         0.0         0.0         0.0         0.0         0.0         0.0         0.0         0.0         61.    
    93  SER      0.30         2.0         11.         1.1         0.0         0.0         0.0         0.0         0.0         0.0         0.0         0.0         1.3         38.         0.0         0.0         0.0         0.0         0.0         0.0         0.0         0.0         0.0         0.0        0.15E+03     0.0         0.0         0.0         0.0         0.0         0.0         0.0         0.0         0.0         0.0         0.0         0.0         0.0         0.0        0.20E+03
    94  ARG      0.39         2.1         12.         1.0         0.0         0.0         0.0         0.0         0.0         0.0         0.0         0.0         1.3         35.        0.54E-01    0.31E-01     25.         0.0         0.0         0.0         0.0         0.0         0.0         0.0        0.23E+03     0.0         0.0         0.0         0.0         0.0         0.0         0.0         0.0         0.0         0.0         0.0         0.0         0.0         0.0        0.30E+03
    95  SER      0.31         1.8         11.         1.1         0.0         0.0         0.0         0.0         0.0         0.0         0.0         0.0         1.3        0.15         0.0         0.0         0.0         0.0         0.0         0.0         0.0         0.0         0.0         0.0        0.16E+03     0.0         0.0         0.0         0.0         0.0         0.0         0.0         0.0         0.0         0.0         0.0         0.0         0.0         0.0        0.18E+03
    96  SER      0.26         1.7         11.         1.0         0.0         0.0         0.0         0.0         0.0         0.0         0.0         0.0         1.2        0.17         0.0         0.0         0.0         0.0         0.0         0.0         0.0         0.0         0.0         0.0        0.11E+03     0.0         0.0         0.0         0.0         0.0         0.0         0.0         0.0         0.0         0.0         0.0         0.0         0.0         0.0        0.13E+03
    97  LEU      0.65         6.5         11.         4.0         0.0         0.0         0.0         0.0         0.0         0.0         0.0         0.0         1.2        0.11        0.60E-01     0.0         0.0         0.0         0.0         0.0         0.0         0.0         0.0         0.0        0.17E+03     0.0         0.0         0.0         0.0         0.0         0.0         0.0         0.0         0.0         0.0         0.0         0.0         0.0         0.0        0.19E+03
    98  LYS      0.37         4.5         11.         1.3         0.0         0.0         0.0         0.0         0.0         0.0         0.0         0.0         1.6         36.        0.23        0.14        0.22E-01     0.0         0.0         0.0         0.0         0.0         0.0         0.0        0.15E+03     0.0         0.0         0.0         0.0         0.0         0.0         0.0         0.0         0.0         0.0         0.0         0.0         0.0         0.0        0.20E+03
    99  PRO      0.85         26.         7.8         1.2         0.0         0.0         0.0         0.0         0.0         0.0         0.0         0.0         1.6         6.6         3.8        0.88         0.0         0.0         0.0         0.0         0.0         0.0         0.0         0.0         30.         0.0         0.0         0.0         0.0         0.0         0.0         0.0         0.0         0.0         0.0         0.0         0.0         0.0         0.0         78.    
   100  CYS      0.25         2.3         12.         1.0         0.0         0.0         0.0         0.0         0.0         0.0         0.0         0.0         1.4         42.         0.0         0.0         0.0         0.0         0.0         0.0         0.0         0.0         0.0         0.0         41.         0.0         0.0         0.0         0.0         0.0         0.0         0.0         0.0         0.0         0.0         0.0         0.0         0.0         0.0        0.10E+03
   101  ALA      0.24         1.8         12.         1.1         0.0         0.0         0.0         0.0         0.0         0.0         0.0         0.0         1.4         0.0         0.0         0.0         0.0         0.0         0.0         0.0         0.0         0.0         0.0         0.0        0.25E+03     0.0         0.0         0.0         0.0         0.0         0.0         0.0         0.0         0.0         0.0         0.0         0.0         0.0         0.0        0.26E+03
   102  GLN      0.27         1.8         12.         1.3         0.0         0.0         0.0         0.0         0.0         0.0         0.0         0.0         1.4         40.        0.29         10.         0.0         0.0         0.0         0.0         0.0         0.0         0.0         0.0        0.27E+03     0.0         0.0         0.0         0.0         0.0         0.0         0.0         0.0         0.0         0.0         0.0         0.0         0.0         0.0        0.33E+03
   103  ALA      0.22         1.8         12.         1.0         0.0         0.0         0.0         0.0         0.0         0.0         0.0         0.0         1.3         0.0         0.0         0.0         0.0         0.0         0.0         0.0         0.0         0.0         0.0         0.0        0.28E+03     0.0         0.0         0.0         0.0         0.0         0.0         0.0         0.0         0.0         0.0         0.0         0.0         0.0         0.0        0.30E+03
   104  ALA      0.19         1.6         11.         1.1         0.0         0.0         0.0         0.0         0.0         0.0         0.0         0.0         1.4         0.0         0.0         0.0         0.0         0.0         0.0         0.0         0.0         0.0         0.0         0.0        0.28E+03     0.0         0.0         0.0         0.0         0.0         0.0         0.0         0.0         0.0         0.0         0.0         0.0         0.0         0.0        0.29E+03
   105  THR      0.18         2.2         11.         1.5        0.16E-01     0.0         0.0         0.0         0.0         0.0         0.0         0.0         1.1         65.         0.0         0.0         0.0         0.0         0.0         0.0         0.0         0.0         0.0         0.0        0.23E+03     0.0         0.0         0.0         0.0         0.0         0.0         0.0         0.0         0.0         0.0         0.0         0.0         0.0         0.0        0.31E+03
   106  LEU      0.98         7.5         11.         5.3        0.50         0.0         0.0         0.0         0.0         0.0         0.0         0.0         1.0         45.         35.         0.0         0.0         0.0         0.0         0.0         0.0         0.0         0.0         0.0        0.20E+03     0.0         0.0         0.0         0.0         0.0         0.0         0.0         0.0         0.0         0.0         0.0         0.0         0.0         0.0        0.31E+03
   107  ALA      0.17         1.9         11.         1.0         0.0         0.0         0.0         0.0         0.0         0.0         0.0         0.0         1.2         0.0         0.0         0.0         0.0         0.0         0.0         0.0         0.0         0.0         0.0         0.0        0.27E+03     0.0         0.0         0.0         0.0         0.0         0.0         0.0         0.0         0.0         0.0         0.0         0.0         0.0         0.0        0.28E+03
   108  ALA      0.17         1.6         11.         1.0         0.0         0.0         0.0         0.0         0.0         0.0         0.0         0.0         1.2         0.0         0.0         0.0         0.0         0.0         0.0         0.0         0.0         0.0         0.0         0.0        0.27E+03     0.0         0.0         0.0         0.0         0.0         0.0         0.0         0.0         0.0         0.0         0.0         0.0         0.0         0.0        0.29E+03
   109  TYR      0.46         8.3         12.         2.0        0.44E-01     0.0         0.0         0.0         0.0         0.0         0.0         0.0         1.4         55.         50.         0.0         0.0         0.0         0.0         0.0         0.0         0.0         0.0         0.0        0.20E+03     0.0         0.0         0.0         0.0         0.0         0.0         0.0         0.0         0.0         0.0         0.0         0.0         0.0         0.0        0.33E+03
   110  PRO      0.79         26.         7.7         1.3         0.0         0.0         0.0         0.0         0.0         0.0         0.0         0.0         1.3         6.9         3.9        0.82         0.0         0.0         0.0         0.0         0.0         0.0         0.0         0.0         69.         0.0         0.0         0.0         0.0         0.0         0.0         0.0         0.0         0.0         0.0         0.0         0.0         0.0         0.0        0.12E+03
   111  ALA      0.14         1.8         11.        0.96         0.0         0.0         0.0         0.0         0.0         0.0         0.0         0.0         1.1         0.0         0.0         0.0         0.0         0.0         0.0         0.0         0.0         0.0         0.0         0.0        0.23E+03     0.0         0.0         0.0         0.0         0.0         0.0         0.0         0.0         0.0         0.0         0.0         0.0         0.0         0.0        0.25E+03
   112  GLU      0.15         1.7         10.         1.2         0.0         0.0         0.0         0.0         0.0         0.0         0.0         0.0        0.94         39.        0.22         24.         0.0         0.0         0.0         0.0         0.0         0.0         0.0         0.0        0.19E+03     0.0         0.0         0.0         0.0         0.0         0.0         0.0         0.0         0.0         0.0         0.0         0.0         0.0         0.0        0.27E+03
   113  THR      0.15         4.8         10.         1.8        0.18E-01     0.0         0.0         0.0         0.0         0.0         0.0         0.0         1.2         65.         0.0         0.0         0.0         0.0         0.0         0.0         0.0         0.0         0.0         0.0        0.15E+03     0.0         0.0         0.0         0.0         0.0         0.0         0.0         0.0         0.0         0.0         0.0         0.0         0.0         0.0        0.23E+03
   114  PRO      0.24         24.         6.2        0.84         0.0         0.0         0.0         0.0         0.0         0.0         0.0         0.0         1.3         24.         35.         32.         0.0         0.0         0.0         0.0         0.0         0.0         0.0         0.0         48.         0.0         0.0         0.0         0.0         0.0         0.0         0.0         0.0         0.0         0.0         0.0         0.0         0.0         0.0        0.17E+03
   115  THR      0.16         2.3         11.         1.4         0.0         0.0         0.0         0.0         0.0         0.0         0.0         0.0        0.76         70.         0.0         0.0         0.0         0.0         0.0         0.0         0.0         0.0         0.0         0.0        0.16E+03     0.0         0.0         0.0         0.0         0.0         0.0         0.0         0.0         0.0         0.0         0.0         0.0         0.0         0.0        0.25E+03
   116  ALA      0.16         1.3         9.7         1.0         0.0         0.0         0.0         0.0         0.0         0.0         0.0         0.0        0.91         0.0         0.0         0.0         0.0         0.0         0.0         0.0         0.0         0.0         0.0         0.0        0.24E+03     0.0         0.0         0.0         0.0         0.0         0.0         0.0         0.0         0.0         0.0         0.0         0.0         0.0         0.0        0.25E+03
   117  GLY      0.19        0.43         1.1        0.22         0.0         0.0         0.0         0.0         0.0         0.0         0.0         0.0         1.0         0.0         0.0         0.0         0.0         0.0         0.0         0.0         0.0         0.0         0.0         0.0        0.14E+03     0.0         0.0         0.0         0.0         0.0         0.0         0.0         0.0         0.0         0.0         0.0         0.0         0.0         0.0        0.14E+03
   118  GLU      0.18         1.7         9.8        0.88         0.0         0.0         0.0         0.0         0.0         0.0         0.0         0.0        0.68         39.         33.         24.         0.0         0.0         0.0         0.0         0.0         0.0         0.0         0.0        0.21E+03     0.0         0.0         0.0         0.0         0.0         0.0         0.0         0.0         0.0         0.0         0.0         0.0         0.0         0.0        0.32E+03
   119  GLU      0.23         1.6         9.9         1.4         0.0         0.0         0.0         0.0         0.0         0.0         0.0         0.0        0.80         39.        0.32         24.         0.0         0.0         0.0         0.0         0.0         0.0         0.0         0.0        0.19E+03     0.0         0.0         0.0         0.0         0.0         0.0         0.0         0.0         0.0         0.0         0.0         0.0         0.0         0.0        0.26E+03
   120  TYR      0.78         11.         13.         4.0        0.13         0.0         0.0         0.0         0.0         0.0         0.0         0.0        0.92         46.         2.8         0.0         0.0         0.0         0.0         0.0         0.0         0.0         0.0         0.0        0.19E+03     0.0         0.0         0.0         0.0         0.0         0.0         0.0         0.0         0.0         0.0         0.0         0.0         0.0         0.0        0.27E+03
   121  PRO       1.2         31.         8.7         1.9        0.45         0.0         0.0         0.0         0.0         0.0         0.0         0.0        0.47         7.8         4.5        0.56         0.0         0.0         0.0         0.0         0.0         0.0         0.0         0.0        0.12E+03     0.0         0.0         0.0         0.0         0.0         0.0         0.0         0.0         0.0         0.0         0.0         0.0         0.0         0.0        0.18E+03
   122  SER       1.3         9.0         12.         4.1        0.58         0.0         0.0         0.0         0.0         0.0         0.0         0.0        0.63         1.5         0.0         0.0         0.0         0.0         0.0         0.0         0.0         0.0         0.0         0.0        0.12E+03     0.0         0.0         0.0         0.0         0.0         0.0         0.0         0.0         0.0         0.0         0.0         0.0         0.0         0.0        0.15E+03
   123  ARG      0.44         3.9         10.         1.4         0.0         0.0         0.0         0.0         0.0         0.0         0.0         0.0         1.2         35.         30.         34.         25.         0.0         0.0         0.0         0.0         0.0         0.0         0.0        0.15E+03     0.0         0.0         0.0         0.0         0.0         0.0         0.0         0.0         0.0         0.0         0.0         0.0         0.0         0.0        0.29E+03
   124  PRO      0.31         24.         6.6        0.85         0.0         0.0         0.0         0.0         0.0         0.0         0.0         0.0         1.4         24.         35.         32.         0.0         0.0         0.0         0.0         0.0         0.0         0.0         0.0         57.         0.0         0.0         0.0         0.0         0.0         0.0         0.0         0.0         0.0         0.0         0.0         0.0         0.0         0.0        0.18E+03
   125  THR      0.26         2.5         11.         1.4         0.0         0.0         0.0         0.0         0.0         0.0         0.0         0.0         1.1         70.         0.0         0.0         0.0         0.0         0.0         0.0         0.0         0.0         0.0         0.0        0.19E+03     0.0         0.0         0.0         0.0         0.0         0.0         0.0         0.0         0.0         0.0         0.0         0.0         0.0         0.0        0.28E+03
   126  GLU      0.42         1.9         11.         1.1         0.0         0.0         0.0         0.0         0.0         0.0         0.0         0.0         1.1        0.78E-01    0.27         24.         0.0         0.0         0.0         0.0         0.0         0.0         0.0         0.0        0.19E+03     0.0         0.0         0.0         0.0         0.0         0.0         0.0         0.0         0.0         0.0         0.0         0.0         0.0         0.0        0.23E+03
   127  PHE      0.75         6.1         13.         1.3         0.0         0.0         0.0         0.0         0.0         0.0         0.0         0.0         1.1         45.        0.95E-01     0.0         0.0         0.0         0.0         0.0         0.0         0.0         0.0         0.0        0.24E+03     0.0         0.0         0.0         0.0         0.0         0.0         0.0         0.0         0.0         0.0         0.0         0.0         0.0         0.0        0.31E+03
   128  ALA      0.45         2.0         11.         1.1         0.0         0.0         0.0         0.0         0.0         0.0         0.0         0.0         1.2         0.0         0.0         0.0         0.0         0.0         0.0         0.0         0.0         0.0         0.0         0.0        0.27E+03     0.0         0.0         0.0         0.0         0.0         0.0         0.0         0.0         0.0         0.0         0.0         0.0         0.0         0.0        0.29E+03
   129  PHE      0.86         6.4         12.         1.6         0.0         0.0         0.0         0.0         0.0         0.0         0.0         0.0         1.0         45.        0.92E-01     0.0         0.0         0.0         0.0         0.0         0.0         0.0         0.0         0.0        0.24E+03     0.0         0.0         0.0         0.0         0.0         0.0         0.0         0.0         0.0         0.0         0.0         0.0         0.0         0.0        0.31E+03
   130  TYR       1.1         10.         13.         3.1        0.80E-01     0.0         0.0         0.0         0.0         0.0         0.0         0.0        0.99         49.         2.1         0.0         0.0         0.0         0.0         0.0         0.0         0.0         0.0         0.0        0.18E+03     0.0         0.0         0.0         0.0         0.0         0.0         0.0         0.0         0.0         0.0         0.0         0.0         0.0         0.0        0.26E+03
   131  PRO       1.1         26.         6.3        0.61        0.80E-01     0.0         0.0         0.0         0.0         0.0         0.0         0.0         1.5         6.1         3.5         1.1         0.0         0.0         0.0         0.0         0.0         0.0         0.0         0.0         47.         0.0         0.0         0.0         0.0         0.0         0.0         0.0         0.0         0.0         0.0         0.0         0.0         0.0         0.0         93.    
   132  GLY      0.43         1.4         1.1        0.63E-01     0.0         0.0         0.0         0.0         0.0         0.0         0.0         0.0        0.89         0.0         0.0         0.0         0.0         0.0         0.0         0.0         0.0         0.0         0.0         0.0        0.11E+03     0.0         0.0         0.0         0.0         0.0         0.0         0.0         0.0         0.0         0.0         0.0         0.0         0.0         0.0        0.11E+03
   133  TYR       1.0         10.         13.         3.9        0.12         0.0         0.0         0.0         0.0         0.0         0.0         0.0        0.26         49.         2.9         0.0         0.0         0.0         0.0         0.0         0.0         0.0         0.0         0.0        0.17E+03     0.0         0.0         0.0         0.0         0.0         0.0         0.0         0.0         0.0         0.0         0.0         0.0         0.0         0.0        0.25E+03
   134  PRO       1.4         27.         6.4        0.92        0.12         0.0         0.0         0.0         0.0         0.0         0.0         0.0        0.45         6.5         3.7        0.93         0.0         0.0         0.0         0.0         0.0         0.0         0.0         0.0         48.         0.0         0.0         0.0         0.0         0.0         0.0         0.0         0.0         0.0         0.0         0.0         0.0         0.0         0.0         95.    
   135  GLY      0.54         1.4         1.2        0.46E-01     0.0         0.0         0.0         0.0         0.0         0.0         0.0         0.0        0.61         0.0         0.0         0.0         0.0         0.0         0.0         0.0         0.0         0.0         0.0         0.0        0.11E+03     0.0         0.0         0.0         0.0         0.0         0.0         0.0         0.0         0.0         0.0         0.0         0.0         0.0         0.0        0.11E+03
   136  THR      0.70         2.1         9.7         1.2         0.0         0.0         0.0         0.0         0.0         0.0         0.0         0.0        0.42         65.         0.0         0.0         0.0         0.0         0.0         0.0         0.0         0.0         0.0         0.0        0.21E+03     0.0         0.0         0.0         0.0         0.0         0.0         0.0         0.0         0.0         0.0         0.0         0.0         0.0         0.0        0.29E+03
   137  TYR       1.4         6.0         12.         1.6        0.27E-01     0.0         0.0         0.0         0.0         0.0         0.0         0.0        0.61         49.        0.92         0.0         0.0         0.0         0.0         0.0         0.0         0.0         0.0         0.0        0.25E+03     0.0         0.0         0.0         0.0         0.0         0.0         0.0         0.0         0.0         0.0         0.0         0.0         0.0         0.0        0.32E+03
   138  GLN      0.73         4.9         10.         1.6        0.27E-01     0.0         0.0         0.0         0.0         0.0         0.0         0.0        0.77         40.        0.30         10.         0.0         0.0         0.0         0.0         0.0         0.0         0.0         0.0        0.18E+03     0.0         0.0         0.0         0.0         0.0         0.0         0.0         0.0         0.0         0.0         0.0         0.0         0.0         0.0        0.25E+03
   139  PRO       1.3         27.         7.9         1.0         0.0         0.0         0.0         0.0         0.0         0.0         0.0         0.0         1.3         6.1         3.5         1.1         0.0         0.0         0.0         0.0         0.0         0.0         0.0         0.0         66.         0.0         0.0         0.0         0.0         0.0         0.0         0.0         0.0         0.0         0.0         0.0         0.0         0.0         0.0        0.12E+03
   140  MET      0.85         3.3         11.         1.0         0.0         0.0         0.0         0.0         0.0         0.0         0.0         0.0         1.0         47.        0.61E-02     30.         0.0         0.0         0.0         0.0         0.0         0.0         0.0         0.0        0.24E+03     0.0         0.0         0.0         0.0         0.0         0.0         0.0         0.0         0.0         0.0         0.0         0.0         0.0         0.0        0.33E+03
   141  ALA      0.82         2.6         11.         1.1         0.0         0.0         0.0         0.0         0.0         0.0         0.0         0.0        0.77         0.0         0.0         0.0         0.0         0.0         0.0         0.0         0.0         0.0         0.0         0.0        0.26E+03     0.0         0.0         0.0         0.0         0.0         0.0         0.0         0.0         0.0         0.0         0.0         0.0         0.0         0.0        0.28E+03
   142  SER      0.96         1.9         10.         1.1         0.0         0.0         0.0         0.0         0.0         0.0         0.0         0.0        0.78         38.         0.0         0.0         0.0         0.0         0.0         0.0         0.0         0.0         0.0         0.0        0.18E+03     0.0         0.0         0.0         0.0         0.0         0.0         0.0         0.0         0.0         0.0         0.0         0.0         0.0         0.0        0.23E+03
   143  TYR       1.1         7.0         13.         1.7         0.0         0.0         0.0         0.0         0.0         0.0         0.0         0.0        0.92         49.        0.39         0.0         0.0         0.0         0.0         0.0         0.0         0.0         0.0         0.0        0.21E+03     0.0         0.0         0.0         0.0         0.0         0.0         0.0         0.0         0.0         0.0         0.0         0.0         0.0         0.0        0.28E+03
   144  LEU       1.1         6.9         11.         4.3         0.0         0.0         0.0         0.0         0.0         0.0         0.0         0.0         1.1        0.16         38.         0.0         0.0         0.0         0.0         0.0         0.0         0.0         0.0         0.0        0.19E+03     0.0         0.0         0.0         0.0         0.0         0.0         0.0         0.0         0.0         0.0         0.0         0.0         0.0         0.0        0.25E+03
   145  ASP      0.97         3.4         13.         1.1        0.84E-01     0.0         0.0         0.0         0.0         0.0         0.0         0.0        0.98         39.         1.3         0.0         0.0         0.0         0.0         0.0         0.0         0.0         0.0         0.0        0.14E+03     0.0         0.0         0.0         0.0         0.0         0.0         0.0         0.0         0.0         0.0         0.0         0.0         0.0         0.0        0.20E+03
   146  VAL      0.89         2.8         11.         1.6         0.0         0.0         0.0         0.0         0.0         0.0         0.0         0.0         1.4         54.         0.0         0.0         0.0         0.0         0.0         0.0         0.0         0.0         0.0         0.0         42.         0.0         0.0         0.0         0.0         0.0         0.0         0.0         0.0         0.0         0.0         0.0         0.0         0.0         0.0        0.11E+03
   147  SER      0.93         2.2         12.         1.0         0.0         0.0         0.0         0.0         0.0         0.0         0.0         0.0         1.3         42.         0.0         0.0         0.0         0.0         0.0         0.0         0.0         0.0         0.0         0.0        0.12E+03     0.0         0.0         0.0         0.0         0.0         0.0         0.0         0.0         0.0         0.0         0.0         0.0         0.0         0.0        0.18E+03
   148  VAL       1.0         2.7         12.         1.3        0.42E-01     0.0         0.0         0.0         0.0         0.0         0.0         0.0         1.4        0.33         0.0         0.0         0.0         0.0         0.0         0.0         0.0         0.0         0.0         0.0         25.         0.0         0.0         0.0         0.0         0.0         0.0         0.0         0.0         0.0         0.0         0.0         0.0         0.0         0.0         44.    
   149  VAL      0.96         2.5         12.         1.4        0.42E-01     0.0         0.0         0.0         0.0         0.0         0.0         0.0         1.3         58.         0.0         0.0         0.0         0.0         0.0         0.0         0.0         0.0         0.0         0.0         36.         0.0         0.0         0.0         0.0         0.0         0.0         0.0         0.0         0.0         0.0         0.0         0.0         0.0         0.0        0.11E+03
   150  GLN      0.96         2.6         12.         1.5         0.0         0.0         0.0         0.0         0.0         0.0         0.0         0.0         1.3        0.18         39.         2.7         0.0         0.0         0.0         0.0         0.0         0.0         0.0         0.0        0.22E+03     0.0         0.0         0.0         0.0         0.0         0.0         0.0         0.0         0.0         0.0         0.0         0.0         0.0         0.0        0.28E+03
   151  THR      0.95         2.7         11.         1.5         0.0         0.0         0.0         0.0         0.0         0.0         0.0         0.0        0.81         65.         0.0         0.0         0.0         0.0         0.0         0.0         0.0         0.0         0.0         0.0        0.23E+03     0.0         0.0         0.0         0.0         0.0         0.0         0.0         0.0         0.0         0.0         0.0         0.0         0.0         0.0        0.32E+03
   152  LEU       2.2         12.         11.         4.4        0.61         0.0         0.0         0.0         0.0         0.0         0.0         0.0         1.1         43.         1.2         0.0         0.0         0.0         0.0         0.0         0.0         0.0         0.0         0.0        0.23E+03     0.0         0.0         0.0         0.0         0.0         0.0         0.0         0.0         0.0         0.0         0.0         0.0         0.0         0.0        0.31E+03
   153  GLY       1.0         1.9         1.4        0.25        0.17         0.0         0.0         0.0         0.0         0.0         0.0         0.0         1.7         0.0         0.0         0.0         0.0         0.0         0.0         0.0         0.0         0.0         0.0         0.0        0.14E+03     0.0         0.0         0.0         0.0         0.0         0.0         0.0         0.0         0.0         0.0         0.0         0.0         0.0         0.0        0.15E+03
   154  ALA      0.91         4.4         11.         1.3         0.0         0.0         0.0         0.0         0.0         0.0         0.0         0.0         1.0         0.0         0.0         0.0         0.0         0.0         0.0         0.0         0.0         0.0         0.0         0.0        0.24E+03     0.0         0.0         0.0         0.0         0.0         0.0         0.0         0.0         0.0         0.0         0.0         0.0         0.0         0.0        0.26E+03
   155  PRO      0.96         28.         5.2         1.8         0.0         0.0         0.0         0.0         0.0         0.0         0.0         0.0        0.76         24.         35.         31.         0.0         0.0         0.0         0.0         0.0         0.0         0.0         0.0        0.12E+03     0.0         0.0         0.0         0.0         0.0         0.0         0.0         0.0         0.0         0.0         0.0         0.0         0.0         0.0        0.25E+03
   156  GLY      0.92         2.3         1.1        0.15         0.0         0.0         0.0         0.0         0.0         0.0         0.0         0.0        0.77         0.0         0.0         0.0         0.0         0.0         0.0         0.0         0.0         0.0         0.0         0.0         80.         0.0         0.0         0.0         0.0         0.0         0.0         0.0         0.0         0.0         0.0         0.0         0.0         0.0         0.0         85.    
   157  GLU      0.92         7.2         12.         1.7         0.0         0.0         0.0         0.0         0.0         0.0         0.0         0.0         1.4        0.38         34.         24.         0.0         0.0         0.0         0.0         0.0         0.0         0.0         0.0        0.14E+03     0.0         0.0         0.0         0.0         0.0         0.0         0.0         0.0         0.0         0.0         0.0         0.0         0.0         0.0        0.23E+03
   158  PRO       1.5         29.         6.2        0.72         0.0         0.0         0.0         0.0         0.0         0.0         0.0         0.0         3.6         6.1         3.4         1.1         0.0         0.0         0.0         0.0         0.0         0.0         0.0         0.0        0.12E+03     0.0         0.0         0.0         0.0         0.0         0.0         0.0         0.0         0.0         0.0         0.0         0.0         0.0         0.0        0.17E+03
   159  ARG      0.93         7.2         7.3         1.6         0.0         0.0         0.0         0.0         0.0         0.0         0.0         0.0         3.4         39.        0.29E-01     35.        0.53         0.0         0.0         0.0         0.0         0.0         0.0         0.0        0.18E+03     0.0         0.0         0.0         0.0         0.0         0.0         0.0         0.0         0.0         0.0         0.0         0.0         0.0         0.0        0.28E+03
   160  HIS       1.8         6.7         10.         1.1         0.0         0.0         0.0         0.0         0.0         0.0         0.0         0.0         1.0         38.         31.         0.0         0.0         0.0         0.0         0.0         0.0         0.0         0.0         0.0        0.22E+03     0.0         0.0         0.0         0.0         0.0         0.0         0.0         0.0         0.0         0.0         0.0         0.0         0.0         0.0        0.30E+03
   161  ASP       1.2         3.7         9.5         1.5        0.96E-01     0.0         0.0         0.0         0.0         0.0         0.0         0.0        0.85         37.         2.7         0.0         0.0         0.0         0.0         0.0         0.0         0.0         0.0         0.0        0.20E+03     0.0         0.0         0.0         0.0         0.0         0.0         0.0         0.0         0.0         0.0         0.0         0.0         0.0         0.0        0.26E+03
   162  SER       1.1         2.1         9.7         1.1        0.96E-01     0.0         0.0         0.0         0.0         0.0         0.0         0.0        0.71         37.         0.0         0.0         0.0         0.0         0.0         0.0         0.0         0.0         0.0         0.0        0.16E+03     0.0         0.0         0.0         0.0         0.0         0.0         0.0         0.0         0.0         0.0         0.0         0.0         0.0         0.0        0.21E+03
   163  LEU       2.2         12.         11.         4.4        0.66         0.0         0.0         0.0         0.0         0.0         0.0         0.0        0.70         43.        0.14         0.0         0.0         0.0         0.0         0.0         0.0         0.0         0.0         0.0        0.18E+03     0.0         0.0         0.0         0.0         0.0         0.0         0.0         0.0         0.0         0.0         0.0         0.0         0.0         0.0        0.25E+03
   164  LEU       1.1         9.5         10.         4.8        0.16         0.0         0.0         0.0         0.0         0.0         0.0         0.0         1.2        0.80E-01    0.38E-02     0.0         0.0         0.0         0.0         0.0         0.0         0.0         0.0         0.0        0.16E+03     0.0         0.0         0.0         0.0         0.0         0.0         0.0         0.0         0.0         0.0         0.0         0.0         0.0         0.0        0.19E+03
   165  PRO       1.6         27.         7.7        0.88         0.0         0.0         0.0         0.0         0.0         0.0         0.0         0.0         1.6         5.8         3.3         1.2         0.0         0.0         0.0         0.0         0.0         0.0         0.0         0.0         32.         0.0         0.0         0.0         0.0         0.0         0.0         0.0         0.0         0.0         0.0         0.0         0.0         0.0         0.0         81.    
   166  VAL      0.96         3.0         11.         1.3         0.0         0.0         0.0         0.0         0.0         0.0         0.0         0.0        0.99        0.24         0.0         0.0         0.0         0.0         0.0         0.0         0.0         0.0         0.0         0.0         23.         0.0         0.0         0.0         0.0         0.0         0.0         0.0         0.0         0.0         0.0         0.0         0.0         0.0         0.0         40.    
   167  ASP       1.1         4.1         12.         1.0        0.57E-01     0.0         0.0         0.0         0.0         0.0         0.0         0.0         1.1         38.         1.7         0.0         0.0         0.0         0.0         0.0         0.0         0.0         0.0         0.0        0.13E+03     0.0         0.0         0.0         0.0         0.0         0.0         0.0         0.0         0.0         0.0         0.0         0.0         0.0         0.0        0.19E+03
   168  SER      0.92         2.2         11.         1.1        0.57E-01     0.0         0.0         0.0         0.0         0.0         0.0         0.0         1.2        0.14         0.0         0.0         0.0         0.0         0.0         0.0         0.0         0.0         0.0         0.0        0.12E+03     0.0         0.0         0.0         0.0         0.0         0.0         0.0         0.0         0.0         0.0         0.0         0.0         0.0         0.0        0.14E+03
   169  TYR       1.4         7.0         13.         2.0         0.0         0.0         0.0         0.0         0.0         0.0         0.0         0.0         1.3         49.        0.42         0.0         0.0         0.0         0.0         0.0         0.0         0.0         0.0         0.0        0.24E+03     0.0         0.0         0.0         0.0         0.0         0.0         0.0         0.0         0.0         0.0         0.0         0.0         0.0         0.0        0.31E+03
   170  GLN       1.4         4.2         12.         1.6        0.27         0.0         0.0         0.0         0.0         0.0         0.0         0.0         1.4         40.         34.         9.0         0.0         0.0         0.0         0.0         0.0         0.0         0.0         0.0        0.25E+03     0.0         0.0         0.0         0.0         0.0         0.0         0.0         0.0         0.0         0.0         0.0         0.0         0.0         0.0        0.35E+03
   171  SER       1.0         4.2         12.         1.1         0.0         0.0         0.0         0.0         0.0         0.0         0.0         0.0         1.3         38.         0.0         0.0         0.0         0.0         0.0         0.0         0.0         0.0         0.0         0.0        0.18E+03     0.0         0.0         0.0         0.0         0.0         0.0         0.0         0.0         0.0         0.0         0.0         0.0         0.0         0.0        0.24E+03
   172  TRP       3.1         13.         13.         2.0         0.0         0.0         0.0         0.0         0.0         0.0         0.0         0.0         1.3         50.         42.         0.0         0.0         0.0         0.0         0.0         0.0         0.0         0.0         0.0        0.23E+03     0.0         0.0         0.0         0.0         0.0         0.0         0.0         0.0         0.0         0.0         0.0         0.0         0.0         0.0        0.35E+03
   173  ALA      0.93         4.4         12.         1.1         0.0         0.0         0.0         0.0         0.0         0.0         0.0         0.0         1.4         0.0         0.0         0.0         0.0         0.0         0.0         0.0         0.0         0.0         0.0         0.0        0.27E+03     0.0         0.0         0.0         0.0         0.0         0.0         0.0         0.0         0.0         0.0         0.0         0.0         0.0         0.0        0.29E+03
   174  LEU       1.2         8.5         12.         4.4         0.0         0.0         0.0         0.0         0.0         0.0         0.0         0.0         1.3         45.         38.         0.0         0.0         0.0         0.0         0.0         0.0         0.0         0.0         0.0        0.26E+03     0.0         0.0         0.0         0.0         0.0         0.0         0.0         0.0         0.0         0.0         0.0         0.0         0.0         0.0        0.37E+03
   175  ALA      0.82         3.3         9.7         1.1         0.0         0.0         0.0         0.0         0.0         0.0         0.0         0.0         1.0         0.0         0.0         0.0         0.0         0.0         0.0         0.0         0.0         0.0         0.0         0.0        0.25E+03     0.0         0.0         0.0         0.0         0.0         0.0         0.0         0.0         0.0         0.0         0.0         0.0         0.0         0.0        0.27E+03
   176  GLY      0.77         1.5         0.0        0.25         0.0         0.0         0.0         0.0         0.0         0.0         0.0         0.0         1.6         0.0         0.0         0.0         0.0         0.0         0.0         0.0         0.0         0.0         0.0         0.0        0.12E+03     0.0         0.0         0.0         0.0         0.0         0.0         0.0         0.0         0.0         0.0         0.0         0.0         0.0         0.0        0.12E+03
   177  GLY       1.0         1.5         1.5        0.79E-01     0.0         0.0         0.0         0.0         0.0         0.0         0.0         0.0         1.2         0.0         0.0         0.0         0.0         0.0         0.0         0.0         0.0         0.0         0.0         0.0        0.11E+03     0.0         0.0         0.0         0.0         0.0         0.0         0.0         0.0         0.0         0.0         0.0         0.0         0.0         0.0        0.11E+03
   178  TRP       3.3         11.         13.         1.8         0.0         0.0         0.0         0.0         0.0         0.0         0.0         0.0         1.1         50.         20.         0.0         0.0         0.0         0.0         0.0         0.0         0.0         0.0         0.0        0.22E+03     0.0         0.0         0.0         0.0         0.0         0.0         0.0         0.0         0.0         0.0         0.0         0.0         0.0         0.0        0.32E+03
   179  ASN      0.88         3.1         13.         1.0         0.0         0.0         0.0         0.0         0.0         0.0         0.0         0.0         1.8        0.69         15.         0.0         0.0         0.0         0.0         0.0         0.0         0.0         0.0         0.0        0.23E+03     0.0         0.0         0.0         0.0         0.0         0.0         0.0         0.0         0.0         0.0         0.0         0.0         0.0         0.0        0.26E+03
   180  SER      0.94         2.3         14.         1.0         0.0         0.0         0.0         0.0         0.0         0.0         0.0         0.0         2.2         42.         0.0         0.0         0.0         0.0         0.0         0.0         0.0         0.0         0.0         0.0        0.19E+03     0.0         0.0         0.0         0.0         0.0         0.0         0.0         0.0         0.0         0.0         0.0         0.0         0.0         0.0        0.25E+03
   181  GLN       1.1         2.8         15.         1.3        0.40E-01     0.0         0.0         0.0         0.0         0.0         0.0         0.0         1.6         45.        0.27        0.65E-02     0.0         0.0         0.0         0.0         0.0         0.0         0.0         0.0        0.27E+03     0.0         0.0         0.0         0.0         0.0         0.0         0.0         0.0         0.0         0.0         0.0         0.0         0.0         0.0        0.33E+03
   182  MET       1.4         6.1         14.         1.3        0.58         0.0         0.0         0.0         0.0         0.0         0.0         0.0         2.6        0.73        0.10E-01     30.         0.0         0.0         0.0         0.0         0.0         0.0         0.0         0.0        0.25E+03     0.0         0.0         0.0         0.0         0.0         0.0         0.0         0.0         0.0         0.0         0.0         0.0         0.0         0.0        0.31E+03
   183  CYS       2.2         9.8         18.         3.9        0.56         0.0         0.0         0.0         0.0         0.0         0.0         0.0         2.8         3.7         0.0         0.0         0.0         0.0         0.0         0.0         0.0         0.0         0.0         0.0         59.         0.0         0.0         0.0         0.0         0.0         0.0         0.0         0.0         0.0         0.0         0.0         0.0         0.0         0.0        0.10E+03
   184  CYS       1.1         3.0         13.         1.0        0.19E-01     0.0         0.0         0.0         0.0         0.0         0.0         0.0         1.5        0.74E-01     0.0         0.0         0.0         0.0         0.0         0.0         0.0         0.0         0.0         0.0         43.         0.0         0.0         0.0         0.0         0.0         0.0         0.0         0.0         0.0         0.0         0.0         0.0         0.0         0.0         62.    
   185  GLN       1.3         2.5         10.         1.4         0.0         0.0         0.0         0.0         0.0         0.0         0.0         0.0         1.5        0.14        0.26        0.46E-01     0.0         0.0         0.0         0.0         0.0         0.0         0.0         0.0        0.20E+03     0.0         0.0         0.0         0.0         0.0         0.0         0.0         0.0         0.0         0.0         0.0         0.0         0.0         0.0        0.22E+03
   186  GLY       1.2         1.9         1.9        0.22         0.0         0.0         0.0         0.0         0.0         0.0         0.0         0.0         1.3         0.0         0.0         0.0         0.0         0.0         0.0         0.0         0.0         0.0         0.0         0.0        0.14E+03     0.0         0.0         0.0         0.0         0.0         0.0         0.0         0.0         0.0         0.0         0.0         0.0         0.0         0.0        0.14E+03
   187  GLU       1.6         3.0         12.        0.91         0.0         0.0         0.0         0.0         0.0         0.0         0.0         0.0        0.90        0.16        0.23         24.         0.0         0.0         0.0         0.0         0.0         0.0         0.0         0.0        0.22E+03     0.0         0.0         0.0         0.0         0.0         0.0         0.0         0.0         0.0         0.0         0.0         0.0         0.0         0.0        0.26E+03
   188  GLN       1.9         2.6         10.         1.6         0.0         0.0         0.0         0.0         0.0         0.0         0.0         0.0        0.50         40.        0.33         2.4         0.0         0.0         0.0         0.0         0.0         0.0         0.0         0.0        0.24E+03     0.0         0.0         0.0         0.0         0.0         0.0         0.0         0.0         0.0         0.0         0.0         0.0         0.0         0.0        0.30E+03
   189  ASN       1.4         5.4         9.9         1.8         0.0         0.0         0.0         0.0         0.0         0.0         0.0         0.0        0.34        0.74         16.         0.0         0.0         0.0         0.0         0.0         0.0         0.0         0.0         0.0        0.19E+03     0.0         0.0         0.0         0.0         0.0         0.0         0.0         0.0         0.0         0.0         0.0         0.0         0.0         0.0        0.23E+03
   190  PRO       2.1         32.         7.9         1.8         0.0         0.0         0.0         0.0         0.0         0.0         0.0         0.0         1.5         5.9         3.4         1.2         0.0         0.0         0.0         0.0         0.0         0.0         0.0         0.0         38.         0.0         0.0         0.0         0.0         0.0         0.0         0.0         0.0         0.0         0.0         0.0         0.0         0.0         0.0         93.    
   191  PRO       2.1         26.         6.8        0.61         0.0         0.0         0.0         0.0         0.0         0.0         0.0         0.0         1.7         4.7         2.7         1.7         0.0         0.0         0.0         0.0         0.0         0.0         0.0         0.0         29.         0.0         0.0         0.0         0.0         0.0         0.0         0.0         0.0         0.0         0.0         0.0         0.0         0.0         0.0         76.    
   192  GLY       1.6         5.3        0.86        0.30         0.0         0.0         0.0         0.0         0.0         0.0         0.0         0.0        0.52         0.0         0.0         0.0         0.0         0.0         0.0         0.0         0.0         0.0         0.0         0.0         96.         0.0         0.0         0.0         0.0         0.0         0.0         0.0         0.0         0.0         0.0         0.0         0.0         0.0         0.0        0.10E+03
   193  PRO       2.0         27.         7.2        0.48         0.0         0.0         0.0         0.0         0.0         0.0         0.0         0.0         1.0         23.         35.         33.         0.0         0.0         0.0         0.0         0.0         0.0         0.0         0.0         53.         0.0         0.0         0.0         0.0         0.0         0.0         0.0         0.0         0.0         0.0         0.0         0.0         0.0         0.0        0.18E+03
   194  PHE       2.1         8.8         11.         2.1         0.0         0.0         0.0         0.0         0.0         0.0         0.0         0.0         1.6         50.        0.38E-01     0.0         0.0         0.0         0.0         0.0         0.0         0.0         0.0         0.0        0.20E+03     0.0         0.0         0.0         0.0         0.0         0.0         0.0         0.0         0.0         0.0         0.0         0.0         0.0         0.0        0.27E+03
   195  TRP       4.2         13.         12.         1.8         0.0         0.0         0.0         0.0         0.0         0.0         0.0         0.0         1.1         2.4         40.         0.0         0.0         0.0         0.0         0.0         0.0         0.0         0.0         0.0        0.22E+03     0.0         0.0         0.0         0.0         0.0         0.0         0.0         0.0         0.0         0.0         0.0         0.0         0.0         0.0        0.29E+03
   196  LYS       1.8         4.2         11.         1.0         0.0         0.0         0.0         0.0         0.0         0.0         0.0         0.0         1.2         41.         50.         1.5         25.         0.0         0.0         0.0         0.0         0.0         0.0         0.0        0.23E+03     0.0         0.0         0.0         0.0         0.0         0.0         0.0         0.0         0.0         0.0         0.0         0.0         0.0         0.0        0.37E+03
   197  ALA       1.8         3.5         13.         1.3         0.0         0.0         0.0         0.0         0.0         0.0         0.0         0.0         1.2         0.0         0.0         0.0         0.0         0.0         0.0         0.0         0.0         0.0         0.0         0.0        0.28E+03     0.0         0.0         0.0         0.0         0.0         0.0         0.0         0.0         0.0         0.0         0.0         0.0         0.0         0.0        0.30E+03
   198  ALA       1.8         3.7         12.         1.2         0.0         0.0         0.0         0.0         0.0         0.0         0.0         0.0         1.0         0.0         0.0         0.0         0.0         0.0         0.0         0.0         0.0         0.0         0.0         0.0        0.28E+03     0.0         0.0         0.0         0.0         0.0         0.0         0.0         0.0         0.0         0.0         0.0         0.0         0.0         0.0        0.30E+03
   199  PHE       2.1         8.8         13.         2.2         0.0         0.0         0.0         0.0         0.0         0.0         0.0         0.0         1.8        0.73         50.         0.0         0.0         0.0         0.0         0.0         0.0         0.0         0.0         0.0        0.25E+03     0.0         0.0         0.0         0.0         0.0         0.0         0.0         0.0         0.0         0.0         0.0         0.0         0.0         0.0        0.33E+03
   200  ALA       1.8         3.4         14.         1.3         0.0         0.0         0.0         0.0         0.0         0.0         0.0         0.0         2.0         0.0         0.0         0.0         0.0         0.0         0.0         0.0         0.0         0.0         0.0         0.0        0.29E+03     0.0         0.0         0.0         0.0         0.0         0.0         0.0         0.0         0.0         0.0         0.0         0.0         0.0         0.0        0.31E+03
   201  ASP       1.8         5.0         14.         1.6         0.0         0.0         0.0         0.0         0.0         0.0         0.0         0.0         1.6         40.         5.1         0.0         0.0         0.0         0.0         0.0         0.0         0.0         0.0         0.0        0.24E+03     0.0         0.0         0.0         0.0         0.0         0.0         0.0         0.0         0.0         0.0         0.0         0.0         0.0         0.0        0.31E+03
   202  SER       1.4         3.1         12.         1.3         0.0         0.0         0.0         0.0         0.0         0.0         0.0         0.0         2.1         38.         0.0         0.0         0.0         0.0         0.0         0.0         0.0         0.0         0.0         0.0        0.17E+03     0.0         0.0         0.0         0.0         0.0         0.0         0.0         0.0         0.0         0.0         0.0         0.0         0.0         0.0        0.23E+03
   203  SER       1.4         2.9         10.         1.9         0.0         0.0         0.0         0.0         0.0         0.0         0.0         0.0         1.9        0.13         0.0         0.0         0.0         0.0         0.0         0.0         0.0         0.0         0.0         0.0        0.16E+03     0.0         0.0         0.0         0.0         0.0         0.0         0.0         0.0         0.0         0.0         0.0         0.0         0.0         0.0        0.18E+03
   204  GLY       1.2         2.2         2.4        0.31         0.0         0.0         0.0         0.0         0.0         0.0         0.0         0.0        0.92         0.0         0.0         0.0         0.0         0.0         0.0         0.0         0.0         0.0         0.0         0.0        0.12E+03     0.0         0.0         0.0         0.0         0.0         0.0         0.0         0.0         0.0         0.0         0.0         0.0         0.0         0.0        0.13E+03
   205  GLN       1.7         4.6         15.        0.79         0.0         0.0         0.0         0.0         0.0         0.0         0.0         0.0        0.89         44.         1.3         3.1         0.0         0.0         0.0         0.0         0.0         0.0         0.0         0.0        0.24E+03     0.0         0.0         0.0         0.0         0.0         0.0         0.0         0.0         0.0         0.0         0.0         0.0         0.0         0.0        0.31E+03
   206  HIS       3.1         10.         13.         3.3         0.0         0.0         0.0         0.0         0.0         0.0         0.0         0.0         1.3         39.         33.         0.0         0.0         0.0         0.0         0.0         0.0         0.0         0.0         0.0        0.16E+03     0.0         0.0         0.0         0.0         0.0         0.0         0.0         0.0         0.0         0.0         0.0         0.0         0.0         0.0        0.27E+03
   207  PRO       2.4         32.         8.0         1.4         0.0         0.0         0.0         0.0         0.0         0.0         0.0         0.0         1.3         5.6         3.2         1.3         0.0         0.0         0.0         0.0         0.0         0.0         0.0         0.0         32.         0.0         0.0         0.0         0.0         0.0         0.0         0.0         0.0         0.0         0.0         0.0         0.0         0.0         0.0         87.    
   208  PRO       1.9         27.         6.3         1.3         0.0         0.0         0.0         0.0         0.0         0.0         0.0         0.0         1.9         23.         35.         34.         0.0         0.0         0.0         0.0         0.0         0.0         0.0         0.0         30.         0.0         0.0         0.0         0.0         0.0         0.0         0.0         0.0         0.0         0.0         0.0         0.0         0.0         0.0        0.16E+03
   209  ASP       2.7         10.         4.7         2.2        0.44         0.0         0.0         0.0         0.0         0.0         0.0         0.0         2.2         31.         6.9         0.0         0.0         0.0         0.0         0.0         0.0         0.0         0.0         0.0        0.14E+03     0.0         0.0         0.0         0.0         0.0         0.0         0.0         0.0         0.0         0.0         0.0         0.0         0.0         0.0        0.21E+03
   210  ALA       1.5         5.2         7.1        0.32        0.44         0.0         0.0         0.0         0.0         0.0         0.0         0.0         2.0         0.0         0.0         0.0         0.0         0.0         0.0         0.0         0.0         0.0         0.0         0.0        0.20E+03     0.0         0.0         0.0         0.0         0.0         0.0         0.0         0.0         0.0         0.0         0.0         0.0         0.0         0.0        0.22E+03
   211  CYS       2.3         5.7         3.3         2.7        0.34         0.0         0.0         0.0         0.0         0.0         0.0         0.0         3.9         32.         0.0         0.0         0.0         0.0         0.0         0.0         0.0         0.0         0.0         0.0         46.         0.0         0.0         0.0         0.0         0.0         0.0         0.0         0.0         0.0         0.0         0.0         0.0         0.0         0.0         96.    
   212  ALA       1.9         16.         5.9         2.4        0.80         0.0         0.0         0.0         0.0         0.0         0.0         0.0         4.0         0.0         0.0         0.0         0.0         0.0         0.0         0.0         0.0         0.0         0.0         0.0         48.         0.0         0.0         0.0         0.0         0.0         0.0         0.0         0.0         0.0         0.0         0.0         0.0         0.0         0.0         79.    
   213  PHE       5.5         22.         20.         8.2        0.46         0.0         0.0         0.0         0.0         0.0         0.0         0.0         2.8         44.         3.2         0.0         0.0         0.0         0.0         0.0         0.0         0.0         0.0         0.0        0.24E+03     0.0         0.0         0.0         0.0         0.0         0.0         0.0         0.0         0.0         0.0         0.0         0.0         0.0         0.0        0.35E+03
   214  ARG       5.7         14.         13.         1.8         0.0         0.0         0.0         0.0         0.0         0.0         0.0         0.0         2.5         38.         4.2         34.         44.         0.0         0.0         0.0         0.0         0.0         0.0         0.0        0.25E+03     0.0         0.0         0.0         0.0         0.0         0.0         0.0         0.0         0.0         0.0         0.0         0.0         0.0         0.0        0.41E+03
   215  ARG       6.4         11.         9.4         1.5         0.0         0.0         0.0         0.0         0.0         0.0         0.0         0.0         3.2         27.         28.         34.         21.         0.0         0.0         0.0         0.0         0.0         0.0         0.0        0.24E+03     0.0         0.0         0.0         0.0         0.0         0.0         0.0         0.0         0.0         0.0         0.0         0.0         0.0         0.0        0.38E+03
   216  GLY       3.0         13.        0.15E-01    0.22         0.0         0.0         0.0         0.0         51.         55.         0.0         0.0         5.0         0.0         0.0         0.0         0.0         0.0         0.0         0.0         0.0         0.0         3.7         0.0        0.26E+03     0.0         0.0         0.0         0.0         0.0         0.0         0.0         0.0         0.0         0.0         0.0         0.0         0.0         0.0        0.39E+03
   217  ARG       1.9         15.         5.6         4.0         0.0         0.0         0.0         0.0         20.         29.         0.0         0.0         4.4         36.         1.8         34.         43.         0.0         0.0         0.0         0.0         0.0         4.3         0.0        0.14E+03     0.0         0.0         0.0         0.0         0.0         0.0         0.0         0.0         0.0         0.0         0.0         0.0         0.0         0.0        0.34E+03
   218  LYS       2.3         10.         8.6         3.7        0.31         0.0         0.0         0.0         10.         13.         0.0         0.0         3.4         21.         49.         1.2        0.34E-01     0.0         0.0         0.0         0.0         0.0         16.         0.0         22.         0.0         0.0         0.0         0.0         0.0         0.0         0.0         0.0         0.0         0.0         0.0         0.0         0.0         0.0        0.16E+03
   219  LYS       2.9         17.         4.7         3.7        0.17         0.0         0.0         0.0         8.3         8.8         0.0         0.0         6.4         35.         35.         28.         15.         0.0         0.0         0.0         0.0         0.0         18.         0.0         18.         3.0         0.0         0.0         0.0         0.0         0.0         0.0         0.0         0.0         0.0         0.0         0.0         0.0         0.0        0.20E+03
   220  ARG       2.3         16.         14.         2.4        0.17         0.0         0.0         0.0         9.0         7.4         0.0         0.0         9.1         33.         5.1         30.         17.         0.0         0.0         0.0         0.0         0.0         11.         0.0         37.         0.0         0.0         0.0         0.0         0.0         0.0         0.0         0.0         0.0         0.0         0.0         0.0         0.0         0.0        0.20E+03
   221  ILE       1.7         12.         15.         3.5        0.96E-01     0.0         0.0         0.0         9.7         7.8         0.0         0.0         4.9        0.43        0.37         0.0         0.0         0.0         0.0         0.0         0.0         0.0         3.7         0.0         18.         0.0         0.0         0.0         0.0         0.0         0.0         0.0         0.0         0.0         0.0         0.0         0.0         0.0         0.0         77.    
   222  PRO       2.0         30.         6.6         5.1         0.0         0.0         0.0         0.0         8.7         10.         0.0         0.0         1.1         25.         1.2         4.8         0.0         0.0         0.0         0.0         0.0         0.0         3.6         0.0         7.1        0.47         0.0         0.0         0.0         0.0         0.0         0.0         0.0         0.0         0.0         0.0         0.0         0.0         0.0        0.11E+03
   223  TYR       2.7         17.         6.4         8.8         0.0         0.0         0.0         0.0         12.         7.3         0.0         0.0         3.6         47.         50.         0.0         0.0         0.0         0.0         0.0         0.0         0.0         5.5         0.0         23.         1.3         0.0         0.0         0.0         0.0         0.0         0.0         0.0         0.0         0.0         0.0         0.0         0.0         0.0        0.18E+03
   224  SER      0.70         4.2         10.         1.8        0.68E-01     0.0         0.0         0.0         6.1         6.2         0.0         0.0         3.2         1.6         0.0         0.0         0.0         0.0         0.0         0.0         0.0         0.0         5.1         0.0         9.7         4.2         0.0         0.0         0.0         0.0         0.0         0.0         0.0         0.0         0.0         0.0         0.0         0.0         0.0         53.    
   225  LYS      0.99         7.4         4.8         1.0         0.0         0.0         0.0         0.0         4.1         6.9         0.0         0.0         1.1         29.         33.         23.         28.         0.0         0.0         0.0         0.0         0.0         7.2         0.0         7.5         0.0         0.0         0.0         0.0         0.0         0.0         0.0         0.0         0.0         0.0         0.0         0.0         0.0         0.0        0.15E+03
   226  GLY      0.70         4.1        0.48E-01     3.2         0.0         0.0         0.0         0.0         4.3         9.5         0.0         0.0         1.8         0.0         0.0         0.0         0.0         0.0         0.0         0.0         0.0         0.0         7.7         0.0         9.3         0.0         0.0         0.0         0.0         0.0         0.0         0.0         0.0         0.0         0.0         0.0         0.0         0.0         0.0         41.    
   227  GLN       1.5         12.         5.1         5.0        0.74         0.0         0.0         0.0         6.6         8.3         0.0         0.0         1.2         5.8         41.         6.1         0.0         0.0         0.0         0.0         0.0         0.0         8.6         0.0         14.         7.8         0.0         0.0         0.0         0.0         0.0         0.0         0.0         0.0         0.0         0.0         0.0         0.0         0.0        0.12E+03
   228  LEU      0.77         11.         6.0         5.5         0.0         0.0         0.0         0.0         7.3         12.         0.0         0.0         1.4         5.0         36.         0.0         0.0         0.0         0.0         0.0         0.0         0.0         3.3         0.0         8.5         6.3         0.0         0.0         0.0         0.0         0.0         0.0         0.0         0.0         0.0         0.0         0.0         0.0         0.0        0.10E+03
   229  ARG       1.1         9.8         4.9         3.4        0.15         0.0         0.0         0.0         4.8         6.6         0.0         0.0         1.8         41.         27.         2.6         3.0         0.0         0.0         0.0         0.0         0.0         6.9         0.0         4.9         1.9         0.0         0.0         0.0         0.0         0.0         0.0         0.0         0.0         0.0         0.0         0.0         0.0         0.0        0.12E+03
   230  GLU       1.3         10.         5.0         4.0        0.27         0.0         0.0         0.0         9.8         14.         0.0         0.0         1.9         39.         23.         2.7         0.0         0.0         0.0         0.0         0.0         0.0         6.2         0.0         2.7         4.7         0.0         0.0         0.0         0.0         0.0         0.0         0.0         0.0         0.0         0.0         0.0         0.0         0.0        0.12E+03
   231  LEU      0.99         12.         5.1         4.9         0.0         0.0         0.0         0.0         8.9         12.         0.0         0.0         2.5         8.3         35.         0.0         0.0         0.0         0.0         0.0         0.0         0.0         4.4         0.0         8.7         15.         0.0         0.0         0.0         0.0         0.0         0.0         0.0         0.0         0.0         0.0         0.0         0.0         0.0        0.12E+03
   232  GLU       1.2         11.         6.0         3.1         0.0         0.0         0.0         0.0         7.7         10.         0.0         0.0         2.2        0.44E-02     1.6         2.6         0.0         0.0         0.0         0.0         0.0         0.0         9.9         0.0         8.1         5.1         0.0         0.0         0.0         0.0         0.0         0.0         0.0         0.0         0.0         0.0         0.0         0.0         0.0         69.    
   233  ARG       1.4         9.7         3.6         2.1        0.20         0.0         0.0         0.0         5.0         9.4         0.0         0.0         1.7         1.4         31.         38.         3.5         0.0         0.0         0.0         0.0         0.0         14.         0.0         13.         2.9         0.0         0.0         0.0         0.0         0.0         0.0         0.0         0.0         0.0         0.0         0.0         0.0         0.0        0.14E+03
   234  GLU       1.5         11.         7.6         7.1        0.41         0.0         0.0         0.0         5.7         15.         0.0         0.0         1.1         7.1         23.        0.14         0.0         0.0         0.0         0.0         0.0         0.0         4.3         0.0         9.4         11.         0.0         0.0         0.0         0.0         0.0         0.0         0.0         0.0         0.0         0.0         0.0         0.0         0.0        0.10E+03
   235  TYR       1.5         9.8         6.9         3.3        0.41         0.0         0.0         0.0         6.3         12.         0.0         0.0         1.2         6.5        0.13         0.0         0.0         0.0         0.0         0.0         0.0         0.0         3.2         0.0         9.6         8.9         0.0         0.0         0.0         0.0         0.0         0.0         0.0         0.0         0.0         0.0         0.0         0.0         0.0         69.    
   236  ALA       1.0         7.9         5.2        0.98         0.0         0.0         0.0         0.0         4.4         9.1         0.0         0.0         3.3         0.0         0.0         0.0         0.0         0.0         0.0         0.0         0.0         0.0         2.2         0.0         5.5         1.0         0.0         0.0         0.0         0.0         0.0         0.0         0.0         0.0         0.0         0.0         0.0         0.0         0.0         41.    
   237  ALA      0.84         7.0         6.0        0.83         0.0         0.0         0.0         0.0         3.3         2.6         0.0         0.0         3.2         0.0         0.0         0.0         0.0         0.0         0.0         0.0         0.0         0.0         11.         0.0         25.         0.0         0.0         0.0         0.0         0.0         0.0         0.0         0.0         0.0         0.0         0.0         0.0         0.0         0.0         60.    
   238  ASN       2.0         8.2         6.1         8.1        0.41         0.0         0.0         0.0         5.6         16.         0.0         0.0         4.6         28.         2.5         0.0         0.0         0.0         0.0         0.0         0.0         0.0         17.         0.0        0.13E+03     0.0         0.0         0.0         0.0         0.0         0.0         0.0         0.0         0.0         0.0         0.0         0.0         0.0         0.0        0.23E+03
   239  LYS       1.6         9.7         7.1         2.9         0.0         0.0         0.0         0.0         12.         12.         0.0         0.0         7.4         29.         38.        0.35E-01     1.2         0.0         0.0         0.0         0.0         0.0         10.         0.0         52.         0.0         0.0         0.0         0.0         0.0         0.0         0.0         0.0         0.0         0.0         0.0         0.0         0.0         0.0        0.18E+03
   240  PHE       1.4         10.         12.         2.4        0.11         0.0         0.0         0.0         4.1         8.0         0.0         0.0         5.2         12.         51.         0.0         0.0         0.0         0.0         0.0         0.0         0.0         12.         0.0         14.         7.6         0.0         0.0         0.0         0.0         0.0         0.0         0.0         0.0         0.0         0.0         0.0         0.0         0.0        0.14E+03
   241  ILE       1.2         7.4         7.0         3.7        0.68         0.0         0.0         0.0         3.2         8.8         0.0         0.0         2.6         1.4         50.         0.0         0.0         0.0         0.0         0.0         0.0         0.0         14.         0.0         13.         14.         0.0         0.0         0.0         0.0         0.0         0.0         0.0         0.0         0.0         0.0         0.0         0.0         0.0        0.13E+03
   242  THR       1.3         5.7         3.9         1.2        0.68         0.0         0.0         0.0         2.5         7.2         0.0         0.0         2.4         56.         0.0         0.0         0.0         0.0         0.0         0.0         0.0         0.0         14.         0.0         9.8         7.1         0.0         0.0         0.0         0.0         0.0         0.0         0.0         0.0         0.0         0.0         0.0         0.0         0.0        0.11E+03
   243  LYS      0.53         2.9         4.8        0.48        0.28E-01     0.0         0.0         0.0         2.9         5.0         0.0         0.0         1.2         3.1         53.         25.        0.13         0.0         0.0         0.0         0.0         0.0         7.9         0.0         5.2        0.81         0.0         0.0         0.0         0.0         0.0         0.0         0.0         0.0         0.0         0.0         0.0         0.0         0.0        0.11E+03
   244  ASP      0.82         5.8         5.3        0.87         0.0         0.0         0.0         0.0         2.5         5.2         0.0         0.0        0.92         30.         1.2         0.0         0.0         0.0         0.0         0.0         0.0         0.0         11.         0.0         4.7         3.3         0.0         0.0         0.0         0.0         0.0         0.0         0.0         0.0         0.0         0.0         0.0         0.0         0.0         72.    
   245  LYS       1.4         8.9         5.6         2.0        0.34         0.0         0.0         0.0         4.8         5.5         0.0         0.0         2.0         6.4         38.         28.         1.1         0.0         0.0         0.0         0.0         0.0         7.9         0.0         8.0         15.         0.0         0.0         0.0         0.0         0.0         0.0         0.0         0.0         0.0         0.0         0.0         0.0         0.0        0.13E+03
   246  ARG       1.4         8.9         6.2         2.9        0.47         0.0         0.0         0.0         4.8         12.         0.0         0.0         1.5         2.8         4.1        0.13E-03     22.         0.0         0.0         0.0         0.0         0.0         6.2         0.0         8.7         14.         0.0         0.0         0.0         0.0         0.0         0.0         0.0         0.0         0.0         0.0         0.0         0.0         0.0         95.    
   247  ARG      0.74         5.4         5.5         1.3        0.14         0.0         0.0         0.0         2.4         7.8         0.0         0.0         1.5         1.3        0.85        0.62E-01     23.         0.0         0.0         0.0         0.0         0.0         7.2         0.0         5.8         5.0         0.0         0.0         0.0         0.0         0.0         0.0         0.0         0.0         0.0         0.0         0.0         0.0         0.0         68.    
   248  LYS      0.52         5.4         4.7         1.2         0.0         0.0         0.0         0.0         4.1         7.4         0.0         0.0         1.8         5.4         51.        0.10E-03    0.87E-04     0.0         0.0         0.0         0.0         0.0         1.9         0.0         5.6         6.1         0.0         0.0         0.0         0.0         0.0         0.0         0.0         0.0         0.0         0.0         0.0         0.0         0.0         96.    
   249  ILE       1.4         7.5         2.9         5.0         1.3         0.0         0.0         0.0         5.5         13.         0.0         0.0         2.4         1.6        0.52         0.0         0.0         0.0         0.0         0.0         0.0         0.0         3.8         0.0         14.         5.5         0.0         0.0         0.0         0.0         0.0         0.0         0.0         0.0         0.0         0.0         0.0         0.0         0.0         64.    
   250  SER       1.1         4.3         6.5         3.3        0.86         0.0         0.0         0.0         5.9         11.         0.0         0.0         2.7         45.         0.0         0.0         0.0         0.0         0.0         0.0         0.0         0.0         1.6         0.0         9.2         5.9         0.0         0.0         0.0         0.0         0.0         0.0         0.0         0.0         0.0         0.0         0.0         0.0         0.0         97.    
   251  ALA       1.2         5.3         4.4         1.7        0.11         0.0         0.0         0.0         2.6         9.4         0.0         0.0         1.6         0.0         0.0         0.0         0.0         0.0         0.0         0.0         0.0         0.0         1.8         0.0         13.         0.0         0.0         0.0         0.0         0.0         0.0         0.0         0.0         0.0         0.0         0.0         0.0         0.0         0.0         41.    
   252  ALA       1.9         10.         4.9         1.7         0.0         0.0         0.0         0.0         4.7         9.2         0.0         0.0         1.4         0.0         0.0         0.0         0.0         0.0         0.0         0.0         0.0         0.0         2.8         0.0         15.         1.6         0.0         0.0         0.0         0.0         0.0         0.0         0.0         0.0         0.0         0.0         0.0         0.0         0.0         53.    
   253  THR      0.96         12.         9.9         2.3         1.1         0.0         0.0         0.0         7.7         11.         0.0         0.0         2.1        0.78         0.0         0.0         0.0         0.0         0.0         0.0         0.0         0.0         6.8         0.0         20.         5.5         0.0         0.0         0.0         0.0         0.0         0.0         0.0         0.0         0.0         0.0         0.0         0.0         0.0         80.    
   254  SER       1.8         7.1         20.         1.2        0.57         0.0         0.0         0.0         4.5         6.3         0.0         0.0         1.5        0.69         0.0         0.0         0.0         0.0         0.0         0.0         0.0         0.0         3.4         0.0         22.         0.0         0.0         0.0         0.0         0.0         0.0         0.0         0.0         0.0         0.0         0.0         0.0         0.0         0.0         68.    
   255  LEU       2.7         11.         4.5         6.4         0.0         0.0         0.0         0.0         7.6         7.4         0.0         0.0        0.59         3.0        0.86E-01     0.0         0.0         0.0         0.0         0.0         0.0         0.0         11.         0.0         44.         7.0         0.0         0.0         0.0         0.0         0.0         0.0         0.0         0.0         0.0         0.0         0.0         0.0         0.0        0.10E+03
   256  SER       2.1         8.9         17.         1.6        0.61         0.0         0.0         0.0         2.8         5.2         0.0         0.0         1.6         39.         0.0         0.0         0.0         0.0         0.0         0.0         0.0         0.0         14.         0.0         62.         2.4         0.0         0.0         0.0         0.0         0.0         0.0         0.0         0.0         0.0         0.0         0.0         0.0         0.0        0.16E+03
   257  GLU       2.7         17.         14.         9.1        0.39         0.0         0.0         0.0         9.7         13.         0.0         0.0         2.6         43.        0.41E-01     3.3         0.0         0.0         0.0         0.0         0.0         0.0         10.         0.0         39.         13.         0.0         0.0         0.0         0.0         0.0         0.0         0.0         0.0         0.0         0.0         0.0         0.0         0.0        0.18E+03
   258  ARG       2.2         14.         5.1         2.3        0.58         0.0         0.0         0.0         4.0         5.4         0.0         0.0         2.1         34.        0.28        0.13E-03     30.         0.0         0.0         0.0         0.0         0.0         12.         0.0         11.        0.98         0.0         0.0         0.0         0.0         0.0         0.0         0.0         0.0         0.0         0.0         0.0         0.0         0.0        0.12E+03
   259  GLN       1.6         10.         5.4         1.3        0.74         0.0         0.0         0.0         3.7         5.0         0.0         0.0         1.2         39.         33.         2.4         0.0         0.0         0.0         0.0         0.0         0.0         9.5         0.0         3.4         3.8         0.0         0.0         0.0         0.0         0.0         0.0         0.0         0.0         0.0         0.0         0.0         0.0         0.0        0.12E+03
   260  ILE       1.3         7.7         5.0         5.6        0.64         0.0         0.0         0.0         5.7         9.6         0.0         0.0         1.9         44.         38.         0.0         0.0         0.0         0.0         0.0         0.0         0.0         5.7         0.0         4.3         1.6         0.0         0.0         0.0         0.0         0.0         0.0         0.0         0.0         0.0         0.0         0.0         0.0         0.0        0.13E+03
   261  THR      0.77         7.5         4.3         3.0        0.41         0.0         0.0         0.0         3.2         6.7         0.0         0.0         2.4         3.5         0.0         0.0         0.0         0.0         0.0         0.0         0.0         0.0         9.1         0.0         7.4         6.1         0.0         0.0         0.0         0.0         0.0         0.0         0.0         0.0         0.0         0.0         0.0         0.0         0.0         54.    
   262  ILE      0.89         9.1         7.3         3.1        0.18         0.0         0.0         0.0         5.6         6.2         0.0         0.0         3.0         6.5         41.         0.0         0.0         0.0         0.0         0.0         0.0         0.0         6.0         0.0         8.5         5.7         0.0         0.0         0.0         0.0         0.0         0.0         0.0         0.0         0.0         0.0         0.0         0.0         0.0        0.10E+03
   263  TRP       2.7         12.         5.3         4.2         1.1         0.0         0.0         0.0         6.9         7.4         0.0         0.0         2.1         5.4         4.0         0.0         0.0         0.0         0.0         0.0         0.0         0.0         3.2         0.0         4.4         15.         0.0         0.0         0.0         0.0         0.0         0.0         0.0         0.0         0.0         0.0         0.0         0.0         0.0         74.    
   264  PHE       1.2         9.0         6.1         3.7        0.50E-01     0.0         0.0         0.0         5.4         7.6         0.0         0.0        0.88         4.9         5.9         0.0         0.0         0.0         0.0         0.0         0.0         0.0         2.3         0.0         3.1         19.         0.0         0.0         0.0         0.0         0.0         0.0         0.0         0.0         0.0         0.0         0.0         0.0         0.0         69.    
   265  GLN       1.0         5.7         4.3         2.0         0.0         0.0         0.0         0.0         3.6         4.0         0.0         0.0         1.7         2.8         37.        0.23         0.0         0.0         0.0         0.0         0.0         0.0         2.0         0.0         3.6         5.0         0.0         0.0         0.0         0.0         0.0         0.0         0.0         0.0         0.0         0.0         0.0         0.0         0.0         73.    
   266  ASN       1.2         3.9         5.4         1.6        0.83         0.0         0.0         0.0         4.5         4.4         0.0         0.0         1.7         3.1         16.         0.0         0.0         0.0         0.0         0.0         0.0         0.0         6.4         0.0         4.0         5.7         0.0         0.0         0.0         0.0         0.0         0.0         0.0         0.0         0.0         0.0         0.0         0.0         0.0         59.    
   267  ARG       1.4         6.5         5.6         1.9        0.29         0.0         0.0         0.0         7.1         7.6         0.0         0.0         1.3         5.0         34.         43.         17.         0.0         0.0         0.0         0.0         0.0         9.4         0.0         5.7         15.         0.0         0.0         0.0         0.0         0.0         0.0         0.0         0.0         0.0         0.0         0.0         0.0         0.0        0.16E+03
   268  ARG       1.4         7.1         5.7         2.7        0.22E-01     0.0         0.0         0.0         5.8         7.6         0.0         0.0         1.3         36.         7.7         31.        0.76         0.0         0.0         0.0         0.0         0.0         10.         0.0         5.7         14.         0.0         0.0         0.0         0.0         0.0         0.0         0.0         0.0         0.0         0.0         0.0         0.0         0.0        0.14E+03
   269  VAL       1.2         8.3         5.0         1.9        0.14E-01     0.0         0.0         0.0         3.9         7.0         0.0         0.0         2.1         3.1         0.0         0.0         0.0         0.0         0.0         0.0         0.0         0.0         14.         0.0         5.8         6.0         0.0         0.0         0.0         0.0         0.0         0.0         0.0         0.0         0.0         0.0         0.0         0.0         0.0         58.    
   270  LYS       1.4         12.         5.2        0.74        0.65         0.0         0.0         0.0         9.3         7.0         0.0         0.0         4.1         32.        0.48         1.2         24.         0.0         0.0         0.0         0.0         0.0         9.8         0.0         7.6         5.3         0.0         0.0         0.0         0.0         0.0         0.0         0.0         0.0         0.0         0.0         0.0         0.0         0.0        0.12E+03
   271  GLU       1.1         11.         4.6         2.6        0.22E-01     0.0         0.0         0.0         9.9         10.         0.0         0.0         4.9        0.71E-01    0.31         1.3         0.0         0.0         0.0         0.0         0.0         0.0         5.8         0.0         4.4         16.         0.0         0.0         0.0         0.0         0.0         0.0         0.0         0.0         0.0         0.0         0.0         0.0         0.0         71.    
   272  LYS       1.0         6.4         5.5         1.2        0.14E-01     0.0         0.0         0.0         8.6         9.7         0.0         0.0         4.6         33.         2.0        0.70E-02    0.87E-04     0.0         0.0         0.0         0.0         0.0         5.3         0.0         11.         2.8         0.0         0.0         0.0         0.0         0.0         0.0         0.0         0.0         0.0         0.0         0.0         0.0         0.0         91.    
   273  LYS       1.6         13.         4.3         2.9         0.0         0.0         0.0         0.0         5.7         9.3         0.0         0.0         7.6        0.37         4.5         31.        0.92         0.0         0.0         0.0         0.0         0.0         6.2         0.0         8.2         3.0         0.0         0.0         0.0         0.0         0.0         0.0         0.0         0.0         0.0         0.0         0.0         0.0         0.0         98.    
   274  VAL      0.93         16.         9.3         2.5        0.21         0.0         0.0         0.0         8.4         12.         0.0         0.0         9.1         57.         0.0         0.0         0.0         0.0         0.0         0.0         0.0         0.0         12.         0.0         12.         0.0         0.0         0.0         0.0         0.0         0.0         0.0         0.0         0.0         0.0         0.0         0.0         0.0         0.0        0.14E+03
   275  LEU       1.1         14.         17.         4.8        0.33         0.0         0.0         0.0         10.         14.         0.0         0.0         4.2         45.         38.         0.0         0.0         0.0         0.0         0.0         0.0         0.0         4.6         0.0         10.         0.0         0.0         0.0         0.0         0.0         0.0         0.0         0.0         0.0         0.0         0.0         0.0         0.0         0.0        0.16E+03
   276  ALA       1.3         5.1         4.7         1.1        0.45         0.0         0.0         0.0         10.         14.         0.0         0.0         4.1         0.0         0.0         0.0         0.0         0.0         0.0         0.0         0.0         0.0         3.9         0.0         11.         0.0         0.0         0.0         0.0         0.0         0.0         0.0         0.0         0.0         0.0         0.0         0.0         0.0         0.0         56.    
   277  LYS       1.4         9.4         3.7         1.9        0.17E-01     0.0         0.0         0.0         11.         13.         0.0         0.0         7.7        0.99        0.42         30.        0.91E-01     0.0         0.0         0.0         0.0         0.0         1.7         0.0         11.         1.8         0.0         0.0         0.0         0.0         0.0         0.0         0.0         0.0         0.0         0.0         0.0         0.0         0.0         94.    
   278  VAL       1.3         13.         3.7         3.2        0.15         0.0         0.0         0.0         6.7         11.         0.0         0.0         6.9         57.         0.0         0.0         0.0         0.0         0.0         0.0         0.0         0.0         2.1         0.0         14.         0.0         0.0         0.0         0.0         0.0         0.0         0.0         0.0         0.0         0.0         0.0         0.0         0.0         0.0        0.12E+03
   279  LYS      0.69         8.4         6.8         1.5        0.42         0.0         0.0         0.0         6.5         11.         0.0         0.0         4.6         32.        0.15E-01    0.88E-02    0.62E-01     0.0         0.0         0.0         0.0         0.0         1.5         0.0         43.         1.2         0.0         0.0         0.0         0.0         0.0         0.0         0.0         0.0         0.0         0.0         0.0         0.0         0.0        0.12E+03
   280  ASN      0.93         7.1         10.         2.1         1.0         0.0         0.0         0.0         0.0         0.0         0.0         0.0         4.3         42.         1.1         0.0         0.0         0.0         0.0         0.0         0.0         0.0         0.0         0.0        0.18E+03     0.0         0.0         0.0         0.0         0.0         0.0         0.0         0.0         0.0         0.0         0.0         0.0         0.0         0.0        0.24E+03
   281  SER      0.58         8.3         6.8         1.7        0.73         0.0         0.0         0.0         0.0         0.0         0.0         0.0         5.0         38.         0.0         0.0         0.0         0.0         0.0         0.0         0.0         0.0         0.0         0.0         33.         0.0         0.0         0.0         0.0         0.0         0.0         0.0         0.0         0.0         0.0         0.0         0.0         0.0         0.0         94.    
   282  ALA      0.85         7.6         18.         1.7        0.42         0.0         0.0         0.0         7.2         12.         0.0         0.0         2.3         0.0         0.0         0.0         0.0         0.0         0.0         0.0         0.0         0.0         1.6         0.0         7.5         1.8         0.0         0.0         0.0         0.0         0.0         0.0         0.0         0.0         0.0         0.0         0.0         0.0         0.0         60.    
   283  THR      0.79         6.3         6.2         2.3        0.40         0.0         0.0         0.0         7.8         9.0         0.0         0.0        0.83        0.27         0.0         0.0         0.0         0.0         0.0         0.0         0.0         0.0         1.6         0.0         3.9         1.2         0.0         0.0         0.0         0.0         0.0         0.0         0.0         0.0         0.0         0.0         0.0         0.0         0.0         41.    
   284  PRO      0.58         23.         9.8        0.57        0.34         0.0         0.0         0.0         3.1         5.2         0.0         0.0        0.78         5.7         3.4         1.2         0.0         0.0         0.0         0.0         0.0         0.0         1.2         0.0        0.46         0.0         0.0         0.0         0.0         0.0         0.0         0.0         0.0         0.0         0.0         0.0         0.0         0.0         0.0         56.    
