# Supplementary material for: Computational Modeling of complete HOXB13 protein for predicting the functional effect of SNPs and the associated role in hereditary prostate cancer
Source: Sci Rep. 2017 Mar 8;7:43830. doi: 10.1038/srep43830 (PMC5363706; doi:10.1038/srep43830)
Supplement: Supplementary Dataset [file srep43830-s1.zip › SR Supplementary Data Files Complete/HOXB13 Modeller/HOXB13 Modeller/hoxb13.V99990029]

# Heavy relative violation of each residue is written to: hoxb13.V99990029
# The profile is NOT normalized by the number of restraints.
# The profiles are smoothed over a window of residues:    1
# The sum of all numbers in the file:   52791.1992
#COLUMNS S S  N N N N N N N N N N N N N N N N N N N N N N N N N N N N N N N N N N N N N N N N 
# RESID  RES            1           2           3           4           5           6           7           8           9          10          11          12          13          14          15          16          17          18          19          20          21          22          23          24          25          26          27          28          29          30          31          32          33          34          35          36          37          38          39     TOTAL

     1  MET      0.98         3.8         4.0        0.84        0.73E-01     0.0         0.0         0.0         27.         26.         0.0         0.0        0.67         37.        0.52E-01     32.         0.0         0.0         0.0         0.0         0.0         0.0         0.0         0.0        0.75         0.0         0.0         0.0         0.0         0.0         0.0         0.0         0.0         0.0         0.0         0.0         0.0         0.0         0.0        0.13E+03
     2  GLU       3.7         27.         6.3         1.1        0.99         0.0         0.0         0.0         0.0         0.0         0.0         0.0         5.9         39.        0.25         24.         0.0         0.0         0.0         0.0         0.0         0.0         0.0         0.0         6.0         0.0         0.0         0.0         0.0         0.0         0.0         0.0         0.0         0.0         0.0         0.0         0.0         0.0         0.0        0.11E+03
     3  PRO       3.1         39.         5.1         1.7        0.99         0.0         0.0         0.0         0.0         0.0         0.0         0.0         5.6        0.64        0.60         5.2         0.0         0.0         0.0         0.0         0.0         0.0         0.0         0.0         25.         0.0         0.0         0.0         0.0         0.0         0.0         0.0         0.0         0.0         0.0         0.0         0.0         0.0         0.0         87.    
     4  GLY       1.7         4.4         1.1        0.16         0.0         0.0         0.0         0.0         0.0         0.0         0.0         0.0         1.0         0.0         0.0         0.0         0.0         0.0         0.0         0.0         0.0         0.0         0.0         0.0        0.12E+03     0.0         0.0         0.0         0.0         0.0         0.0         0.0         0.0         0.0         0.0         0.0         0.0         0.0         0.0        0.13E+03
     5  ASN       1.6         4.7         9.2         1.3        0.27E-01     0.0         0.0         0.0         0.0         0.0         0.0         0.0         1.1         35.         11.         0.0         0.0         0.0         0.0         0.0         0.0         0.0         0.0         0.0        0.20E+03     0.0         0.0         0.0         0.0         0.0         0.0         0.0         0.0         0.0         0.0         0.0         0.0         0.0         0.0        0.27E+03
     6  TYR       1.9         9.2         13.         1.5        0.21         0.0         0.0         0.0         0.0         0.0         0.0         0.0         1.1         52.         52.         0.0         0.0         0.0         0.0         0.0         0.0         0.0         0.0         0.0        0.26E+03     0.0         0.0         0.0         0.0         0.0         0.0         0.0         0.0         0.0         0.0         0.0         0.0         0.0         0.0        0.39E+03
     7  ALA      0.98         2.3         12.         1.1         0.0         0.0         0.0         0.0         0.0         0.0         0.0         0.0         1.3         0.0         0.0         0.0         0.0         0.0         0.0         0.0         0.0         0.0         0.0         0.0        0.28E+03     0.0         0.0         0.0         0.0         0.0         0.0         0.0         0.0         0.0         0.0         0.0         0.0         0.0         0.0        0.29E+03
     8  THR      0.90         2.7         11.         1.4         0.0         0.0         0.0         0.0         0.0         0.0         0.0         0.0         1.3         65.         0.0         0.0         0.0         0.0         0.0         0.0         0.0         0.0         0.0         0.0        0.23E+03     0.0         0.0         0.0         0.0         0.0         0.0         0.0         0.0         0.0         0.0         0.0         0.0         0.0         0.0        0.31E+03
     9  LEU       1.7         11.         11.         4.8        0.56         0.0         0.0         0.0         0.0         0.0         0.0         0.0        0.72         41.        0.31E-01     0.0         0.0         0.0         0.0         0.0         0.0         0.0         0.0         0.0        0.19E+03     0.0         0.0         0.0         0.0         0.0         0.0         0.0         0.0         0.0         0.0         0.0         0.0         0.0         0.0        0.26E+03
    10  ASP      0.73         3.5         9.4         1.5        0.26         0.0         0.0         0.0         0.0         0.0         0.0         0.0         1.1         39.         1.3         0.0         0.0         0.0         0.0         0.0         0.0         0.0         0.0         0.0        0.14E+03     0.0         0.0         0.0         0.0         0.0         0.0         0.0         0.0         0.0         0.0         0.0         0.0         0.0         0.0        0.20E+03
    11  GLY      0.37         1.7         2.2        0.31        0.73E-01     0.0         0.0         0.0         0.0         0.0         0.0         0.0         1.7         0.0         0.0         0.0         0.0         0.0         0.0         0.0         0.0         0.0         0.0         0.0        0.10E+03     0.0         0.0         0.0         0.0         0.0         0.0         0.0         0.0         0.0         0.0         0.0         0.0         0.0         0.0        0.11E+03
    12  ALA      0.25         1.4         12.        0.81         0.0         0.0         0.0         0.0         0.0         0.0         0.0         0.0         1.8         0.0         0.0         0.0         0.0         0.0         0.0         0.0         0.0         0.0         0.0         0.0        0.25E+03     0.0         0.0         0.0         0.0         0.0         0.0         0.0         0.0         0.0         0.0         0.0         0.0         0.0         0.0        0.26E+03
    13  LYS      0.24         3.2         10.         1.0         0.0         0.0         0.0         0.0         0.0         0.0         0.0         0.0         1.8        0.33        0.26         22.         24.         0.0         0.0         0.0         0.0         0.0         0.0         0.0        0.18E+03     0.0         0.0         0.0         0.0         0.0         0.0         0.0         0.0         0.0         0.0         0.0         0.0         0.0         0.0        0.24E+03
    14  ASP      0.20         3.4         11.         1.3         0.0         0.0         0.0         0.0         0.0         0.0         0.0         0.0         2.2        0.29        0.80         0.0         0.0         0.0         0.0         0.0         0.0         0.0         0.0         0.0        0.14E+03     0.0         0.0         0.0         0.0         0.0         0.0         0.0         0.0         0.0         0.0         0.0         0.0         0.0         0.0        0.16E+03
    15  ILE      0.49         3.6         11.         3.4        0.21         0.0         0.0         0.0         0.0         0.0         0.0         0.0         2.0         53.        0.58         0.0         0.0         0.0         0.0         0.0         0.0         0.0         0.0         0.0         48.         0.0         0.0         0.0         0.0         0.0         0.0         0.0         0.0         0.0         0.0         0.0         0.0         0.0         0.0        0.12E+03
    16  GLU      0.14         4.1         8.2         1.6         0.0         0.0         0.0         0.0         0.0         0.0         0.0         0.0         1.1         39.        0.24         24.         0.0         0.0         0.0         0.0         0.0         0.0         0.0         0.0        0.18E+03     0.0         0.0         0.0         0.0         0.0         0.0         0.0         0.0         0.0         0.0         0.0         0.0         0.0         0.0        0.26E+03
    17  GLY      0.18         2.3        0.33        0.25         0.0         0.0         0.0         0.0         0.0         0.0         0.0         0.0        0.64         0.0         0.0         0.0         0.0         0.0         0.0         0.0         0.0         0.0         0.0         0.0        0.14E+03     0.0         0.0         0.0         0.0         0.0         0.0         0.0         0.0         0.0         0.0         0.0         0.0         0.0         0.0        0.14E+03
    18  LEU      0.49         6.2         8.5         4.2         0.0         0.0         0.0         0.0         0.0         0.0         0.0         0.0        0.30         45.         38.         0.0         0.0         0.0         0.0         0.0         0.0         0.0         0.0         0.0        0.18E+03     0.0         0.0         0.0         0.0         0.0         0.0         0.0         0.0         0.0         0.0         0.0         0.0         0.0         0.0        0.28E+03
    19  LEU      0.54         7.3         7.8         4.4         0.0         0.0         0.0         0.0         0.0         0.0         0.0         0.0        0.89         46.         38.         0.0         0.0         0.0         0.0         0.0         0.0         0.0         0.0         0.0        0.21E+03     0.0         0.0         0.0         0.0         0.0         0.0         0.0         0.0         0.0         0.0         0.0         0.0         0.0         0.0        0.31E+03
    20  GLY      0.83E-01     1.3        0.65E-02    0.25         0.0         0.0         0.0         0.0         0.0         0.0         0.0         0.0        0.95         0.0         0.0         0.0         0.0         0.0         0.0         0.0         0.0         0.0         0.0         0.0        0.17E+03     0.0         0.0         0.0         0.0         0.0         0.0         0.0         0.0         0.0         0.0         0.0         0.0         0.0         0.0        0.17E+03
    21  ALA      0.11         1.6         4.6         1.3         0.0         0.0         0.0         0.0         0.0         0.0         0.0         0.0         1.1         0.0         0.0         0.0         0.0         0.0         0.0         0.0         0.0         0.0         0.0         0.0        0.19E+03     0.0         0.0         0.0         0.0         0.0         0.0         0.0         0.0         0.0         0.0         0.0         0.0         0.0         0.0        0.20E+03
    22  GLY      0.13         2.1         0.0        0.27         0.0         0.0         0.0         0.0         0.0         0.0         0.0         0.0        0.86         0.0         0.0         0.0         0.0         0.0         0.0         0.0         0.0         0.0         0.0         0.0         78.         0.0         0.0         0.0         0.0         0.0         0.0         0.0         0.0         0.0         0.0         0.0         0.0         0.0         0.0         81.    
    23  GLY      0.24         2.5         0.0        0.63E-01     0.0         0.0         0.0         0.0         0.0         0.0         0.0         0.0         1.4         0.0         0.0         0.0         0.0         0.0         0.0         0.0         0.0         0.0         0.0         0.0         61.         0.0         0.0         0.0         0.0         0.0         0.0         0.0         0.0         0.0         0.0         0.0         0.0         0.0         0.0         65.    
    24  GLY      0.37         5.1        0.82E-01    0.11         0.0         0.0         0.0         0.0         0.0         0.0         0.0         0.0         1.9         0.0         0.0         0.0         0.0         0.0         0.0         0.0         0.0         0.0         0.0         0.0         74.         0.0         0.0         0.0         0.0         0.0         0.0         0.0         0.0         0.0         0.0         0.0         0.0         0.0         0.0         81.    
    25  ARG      0.74         7.5         5.8        0.76         0.0         0.0         0.0         0.0         0.0         0.0         0.0         0.0         1.2         35.         1.1         37.        0.26         0.0         0.0         0.0         0.0         0.0         0.0         0.0        0.17E+03     0.0         0.0         0.0         0.0         0.0         0.0         0.0         0.0         0.0         0.0         0.0         0.0         0.0         0.0        0.26E+03
    26  ASN      0.76         2.4         5.2         1.6         0.0         0.0         0.0         0.0         0.0         0.0         0.0         0.0        0.98        0.49         15.         0.0         0.0         0.0         0.0         0.0         0.0         0.0         0.0         0.0        0.18E+03     0.0         0.0         0.0         0.0         0.0         0.0         0.0         0.0         0.0         0.0         0.0         0.0         0.0         0.0        0.20E+03
    27  LEU       1.3         7.0         7.7         4.6         0.0         0.0         0.0         0.0         0.0         0.0         0.0         0.0        0.31        0.35        0.47E-01     0.0         0.0         0.0         0.0         0.0         0.0         0.0         0.0         0.0        0.18E+03     0.0         0.0         0.0         0.0         0.0         0.0         0.0         0.0         0.0         0.0         0.0         0.0         0.0         0.0        0.20E+03
    28  VAL       1.4         3.4         9.3         1.4        0.85E-01     0.0         0.0         0.0         0.0         0.0         0.0         0.0        0.24        0.97         0.0         0.0         0.0         0.0         0.0         0.0         0.0         0.0         0.0         0.0         63.         0.0         0.0         0.0         0.0         0.0         0.0         0.0         0.0         0.0         0.0         0.0         0.0         0.0         0.0         80.    
    29  ALA       1.3         3.0         9.8         1.2        0.85E-01     0.0         0.0         0.0         0.0         0.0         0.0         0.0        0.21         0.0         0.0         0.0         0.0         0.0         0.0         0.0         0.0         0.0         0.0         0.0        0.22E+03     0.0         0.0         0.0         0.0         0.0         0.0         0.0         0.0         0.0         0.0         0.0         0.0         0.0         0.0        0.24E+03
    30  HIS       2.4         6.2         9.0         1.4         0.0         0.0         0.0         0.0         0.0         0.0         0.0         0.0        0.27         39.        0.26E-01     0.0         0.0         0.0         0.0         0.0         0.0         0.0         0.0         0.0        0.21E+03     0.0         0.0         0.0         0.0         0.0         0.0         0.0         0.0         0.0         0.0         0.0         0.0         0.0         0.0        0.26E+03
    31  SER       1.7         6.8         9.4         1.8         0.0         0.0         0.0         0.0         0.0         0.0         0.0         0.0        0.47        0.65E-01     0.0         0.0         0.0         0.0         0.0         0.0         0.0         0.0         0.0         0.0        0.14E+03     0.0         0.0         0.0         0.0         0.0         0.0         0.0         0.0         0.0         0.0         0.0         0.0         0.0         0.0        0.16E+03
    32  PRO       2.3         29.         7.9        0.93         0.0         0.0         0.0         0.0         0.0         0.0         0.0         0.0        0.79         5.5         3.1         1.3         0.0         0.0         0.0         0.0         0.0         0.0         0.0         0.0         57.         0.0         0.0         0.0         0.0         0.0         0.0         0.0         0.0         0.0         0.0         0.0         0.0         0.0         0.0        0.11E+03
    33  LEU       3.1         17.         10.         4.2        0.45         0.0         0.0         0.0         0.0         0.0         0.0         0.0         1.2         45.         2.1         0.0         0.0         0.0         0.0         0.0         0.0         0.0         0.0         0.0        0.21E+03     0.0         0.0         0.0         0.0         0.0         0.0         0.0         0.0         0.0         0.0         0.0         0.0         0.0         0.0        0.29E+03
    34  THR       2.1         6.4         8.6         1.8        0.28         0.0         0.0         0.0         0.0         0.0         0.0         0.0         1.0         70.         0.0         0.0         0.0         0.0         0.0         0.0         0.0         0.0         0.0         0.0        0.20E+03     0.0         0.0         0.0         0.0         0.0         0.0         0.0         0.0         0.0         0.0         0.0         0.0         0.0         0.0        0.29E+03
    35  SER       1.7         7.3         7.4        0.77         0.0         0.0         0.0         0.0         18.         36.         0.0         0.0         1.0         46.         0.0         0.0         0.0         0.0         0.0         0.0         0.0         0.0         4.7         0.0         92.         0.0         0.0         0.0         0.0         0.0         0.0         0.0         0.0         0.0         0.0         0.0         0.0         0.0         0.0        0.22E+03
    36  HIS       2.0         18.         3.2         2.5        0.54         0.0         0.0         0.0         22.         28.         0.0         0.0         1.6         2.9         20.         0.0         0.0         0.0         0.0         0.0         0.0         0.0         4.7         0.0        0.12E+03     0.0         0.0         0.0         0.0         0.0         0.0         0.0         0.0         0.0         0.0         0.0         0.0         0.0         0.0        0.22E+03
    37  PRO      0.93         27.         4.8         1.2        0.64         0.0         0.0         0.0         0.0         0.0         0.0         0.0        0.96         25.         35.         31.         0.0         0.0         0.0         0.0         0.0         0.0         0.0         0.0         50.         0.0         0.0         0.0         0.0         0.0         0.0         0.0         0.0         0.0         0.0         0.0         0.0         0.0         0.0        0.18E+03
    38  ALA      0.45         4.4         11.        0.79        0.31         0.0         0.0         0.0         0.0         0.0         0.0         0.0         1.1         0.0         0.0         0.0         0.0         0.0         0.0         0.0         0.0         0.0         0.0         0.0        0.20E+03     0.0         0.0         0.0         0.0         0.0         0.0         0.0         0.0         0.0         0.0         0.0         0.0         0.0         0.0        0.22E+03
    39  ALA      0.50         10.         12.        0.88        0.48         0.0         0.0         0.0         0.0         0.0         0.0         0.0         3.7         0.0         0.0         0.0         0.0         0.0         0.0         0.0         0.0         0.0         0.0         0.0        0.26E+03     0.0         0.0         0.0         0.0         0.0         0.0         0.0         0.0         0.0         0.0         0.0         0.0         0.0         0.0        0.29E+03
    40  PRO       1.2         30.         4.1        0.97        0.53         0.0         0.0         0.0         0.0         0.0         0.0         0.0         5.2         25.         35.         30.         0.0         0.0         0.0         0.0         0.0         0.0         0.0         0.0         67.         0.0         0.0         0.0         0.0         0.0         0.0         0.0         0.0         0.0         0.0         0.0         0.0         0.0         0.0        0.20E+03
    41  THR      0.81         6.6         7.3         2.4        0.14E-01     0.0         0.0         0.0         0.0         0.0         0.0         0.0         4.0         70.         0.0         0.0         0.0         0.0         0.0         0.0         0.0         0.0         0.0         0.0        0.16E+03     0.0         0.0         0.0         0.0         0.0         0.0         0.0         0.0         0.0         0.0         0.0         0.0         0.0         0.0        0.25E+03
    42  LEU       1.6         15.         5.4         6.5        0.49         0.0         0.0         0.0         0.0         0.0         0.0         0.0         3.1        0.16         41.         0.0         0.0         0.0         0.0         0.0         0.0         0.0         0.0         0.0        0.17E+03     0.0         0.0         0.0         0.0         0.0         0.0         0.0         0.0         0.0         0.0         0.0         0.0         0.0         0.0        0.25E+03
    43  MET       1.7         11.         9.3         2.2        0.83         0.0         0.0         0.0         21.         39.         0.0         0.0         4.5        0.25E-01     2.0         22.         0.0         0.0         0.0         0.0         0.0         0.0         0.0         0.0         96.         1.9         0.0         0.0         0.0         0.0         0.0         0.0         0.0         0.0         0.0         0.0         0.0         0.0         0.0        0.21E+03
    44  PRO       2.1         26.         5.2        0.43        0.91         0.0         0.0         0.0         0.0         0.0         0.0         0.0         3.2         24.         35.         32.         0.0         0.0         0.0         0.0         0.0         0.0         0.0         0.0         44.         0.0         0.0         0.0         0.0         0.0         0.0         0.0         0.0         0.0         0.0         0.0         0.0         0.0         0.0        0.17E+03
    45  ALA      0.55         4.8         2.9         2.3        0.84         0.0         0.0         0.0         0.0         0.0         0.0         0.0        0.96         0.0         0.0         0.0         0.0         0.0         0.0         0.0         0.0         0.0         0.0         0.0        0.15E+03     0.0         0.0         0.0         0.0         0.0         0.0         0.0         0.0         0.0         0.0         0.0         0.0         0.0         0.0        0.16E+03
    46  VAL      0.50         5.5         11.         1.3        0.25         0.0         0.0         0.0         0.0         0.0         0.0         0.0         2.2        0.81         0.0         0.0         0.0         0.0         0.0         0.0         0.0         0.0         0.0         0.0         58.         0.0         0.0         0.0         0.0         0.0         0.0         0.0         0.0         0.0         0.0         0.0         0.0         0.0         0.0         79.    
    47  ASN      0.73         8.2         20.         1.6        0.16E-01     0.0         0.0         0.0         0.0         0.0         0.0         0.0         2.6         1.4         1.4         0.0         0.0         0.0         0.0         0.0         0.0         0.0         0.0         0.0        0.17E+03     0.0         0.0         0.0         0.0         0.0         0.0         0.0         0.0         0.0         0.0         0.0         0.0         0.0         0.0        0.20E+03
    48  TYR       1.3         14.         12.         5.7        0.74         0.0         0.0         0.0         0.0         0.0         0.0         0.0         1.3        0.38         1.2         0.0         0.0         0.0         0.0         0.0         0.0         0.0         0.0         0.0        0.24E+03     0.0         0.0         0.0         0.0         0.0         0.0         0.0         0.0         0.0         0.0         0.0         0.0         0.0         0.0        0.27E+03
    49  ALA      0.60         11.         11.         1.3        0.10         0.0         0.0         0.0         0.0         0.0         0.0         0.0         3.7         0.0         0.0         0.0         0.0         0.0         0.0         0.0         0.0         0.0         0.0         0.0        0.20E+03     0.0         0.0         0.0         0.0         0.0         0.0         0.0         0.0         0.0         0.0         0.0         0.0         0.0         0.0        0.23E+03
    50  PRO       1.4         31.         8.4         1.7         1.1         0.0         0.0         0.0         0.0         0.0         0.0         0.0         5.0         5.8         3.4         1.2         0.0         0.0         0.0         0.0         0.0         0.0         0.0         0.0         52.         0.0         0.0         0.0         0.0         0.0         0.0         0.0         0.0         0.0         0.0         0.0         0.0         0.0         0.0        0.11E+03
    51  LEU       2.2         11.         8.0         6.5         2.5         0.0         0.0         0.0         25.         43.         0.0         0.0         4.3         5.9         4.2         0.0         0.0         0.0         0.0         0.0         0.0         0.0         0.0         0.0         97.         3.7         0.0         0.0         0.0         0.0         0.0         0.0         0.0         0.0         0.0         0.0         0.0         0.0         0.0        0.21E+03
    52  ASP      0.44         4.8         1.8         1.6        0.52         0.0         0.0         0.0         0.0         0.0         0.0         0.0         3.1         1.9        0.24         0.0         0.0         0.0         0.0         0.0         0.0         0.0         0.0         0.0        0.11E+03     0.0         0.0         0.0         0.0         0.0         0.0         0.0         0.0         0.0         0.0         0.0         0.0         0.0         0.0        0.13E+03
    53  LEU       1.2         13.         5.3         4.1        0.25         0.0         0.0         0.0         0.0         0.0         0.0         0.0        0.98         1.0         37.         0.0         0.0         0.0         0.0         0.0         0.0         0.0         0.0         0.0         32.         0.0         0.0         0.0         0.0         0.0         0.0         0.0         0.0         0.0         0.0         0.0         0.0         0.0         0.0         95.    
    54  PRO       1.0         31.         5.2         2.5        0.31         0.0         0.0         0.0         0.0         0.0         0.0         0.0         1.4         25.         35.         30.         0.0         0.0         0.0         0.0         0.0         0.0         0.0         0.0         86.         0.0         0.0         0.0         0.0         0.0         0.0         0.0         0.0         0.0         0.0         0.0         0.0         0.0         0.0        0.22E+03
    55  GLY      0.70         4.0         2.6        0.66        0.25         0.0         0.0         0.0         0.0         0.0         0.0         0.0         1.1         0.0         0.0         0.0         0.0         0.0         0.0         0.0         0.0         0.0         0.0         0.0         73.         0.0         0.0         0.0         0.0         0.0         0.0         0.0         0.0         0.0         0.0         0.0         0.0         0.0         0.0         82.    
    56  SER      0.71         8.6         10.        0.87        0.73         0.0         0.0         0.0         0.0         0.0         0.0         0.0        0.80         43.         0.0         0.0         0.0         0.0         0.0         0.0         0.0         0.0         0.0         0.0        0.16E+03     0.0         0.0         0.0         0.0         0.0         0.0         0.0         0.0         0.0         0.0         0.0         0.0         0.0         0.0        0.23E+03
    57  ALA      0.53         2.7         6.1         1.3        0.96E-01     0.0         0.0         0.0         0.0         0.0         0.0         0.0         1.2         0.0         0.0         0.0         0.0         0.0         0.0         0.0         0.0         0.0         0.0         0.0        0.20E+03     0.0         0.0         0.0         0.0         0.0         0.0         0.0         0.0         0.0         0.0         0.0         0.0         0.0         0.0        0.21E+03
    58  GLU      0.83         7.8         20.         1.8        0.21         0.0         0.0         0.0         25.         46.         0.0         0.0         2.5         28.         31.         1.2         0.0         0.0         0.0         0.0         0.0         0.0         0.0         0.0        0.18E+03     1.8         0.0         0.0         0.0         0.0         0.0         0.0         0.0         0.0         0.0         0.0         0.0         0.0         0.0        0.35E+03
    59  PRO       1.1         38.         8.0         3.6        0.52         0.0         0.0         0.0         0.0         0.0         0.0         0.0         6.7         1.1        0.48         5.8         0.0         0.0         0.0         0.0         0.0         0.0         0.0         0.0         36.         0.0         0.0         0.0         0.0         0.0         0.0         0.0         0.0         0.0         0.0         0.0         0.0         0.0         0.0        0.10E+03
    60  PRO       1.3         33.         7.6         1.2        0.26         0.0         0.0         0.0         0.0         0.0         0.0         0.0         5.1         5.1         3.0         1.6         0.0         0.0         0.0         0.0         0.0         0.0         0.0         0.0         44.         0.0         0.0         0.0         0.0         0.0         0.0         0.0         0.0         0.0         0.0         0.0         0.0         0.0         0.0        0.10E+03
    61  LYS       1.3         12.         12.         2.8        0.33         0.0         0.0         0.0         0.0         0.0         0.0         0.0         2.1         42.         35.         17.         24.         0.0         0.0         0.0         0.0         0.0         0.0         0.0        0.21E+03     0.0         0.0         0.0         0.0         0.0         0.0         0.0         0.0         0.0         0.0         0.0         0.0         0.0         0.0        0.36E+03
    62  GLN      0.94         8.1         11.         2.8        0.18         0.0         0.0         0.0         0.0         0.0         0.0         0.0         2.9         45.         32.         2.3         0.0         0.0         0.0         0.0         0.0         0.0         0.0         0.0        0.22E+03     0.0         0.0         0.0         0.0         0.0         0.0         0.0         0.0         0.0         0.0         0.0         0.0         0.0         0.0        0.32E+03
    63  CYS       1.3         5.2         6.2         1.1        0.26         0.0         0.0         0.0         0.0         0.0         0.0         0.0         1.3         33.         0.0         0.0         0.0         0.0         0.0         0.0         0.0         0.0         0.0         0.0         61.         0.0         0.0         0.0         0.0         0.0         0.0         0.0         0.0         0.0         0.0         0.0         0.0         0.0         0.0        0.11E+03
    64  HIS       1.3         9.0         5.0         1.9        0.29         0.0         0.0         0.0         0.0         0.0         0.0         0.0        0.98         38.         31.         0.0         0.0         0.0         0.0         0.0         0.0         0.0         0.0         0.0        0.12E+03     0.0         0.0         0.0         0.0         0.0         0.0         0.0         0.0         0.0         0.0         0.0         0.0         0.0         0.0        0.21E+03
    65  PRO       1.1         30.         9.7         1.8        0.14         0.0         0.0         0.0         0.0         0.0         0.0         0.0         1.1         25.         35.         30.         0.0         0.0         0.0         0.0         0.0         0.0         0.0         0.0         29.         0.0         0.0         0.0         0.0         0.0         0.0         0.0         0.0         0.0         0.0         0.0         0.0         0.0         0.0        0.16E+03
    66  CYS      0.20         9.5         12.        0.98        0.12         0.0         0.0         0.0         0.0         0.0         0.0         0.0         2.1         42.         0.0         0.0         0.0         0.0         0.0         0.0         0.0         0.0         0.0         0.0         19.         0.0         0.0         0.0         0.0         0.0         0.0         0.0         0.0         0.0         0.0         0.0         0.0         0.0         0.0         86.    
    67  PRO       1.1         28.         6.0         1.3        0.73E-02     0.0         0.0         0.0         0.0         0.0         0.0         0.0         2.0         7.8         4.5        0.57         0.0         0.0         0.0         0.0         0.0         0.0         0.0         0.0         16.         0.0         0.0         0.0         0.0         0.0         0.0         0.0         0.0         0.0         0.0         0.0         0.0         0.0         0.0         67.    
    68  GLY      0.14         2.4        0.84        0.19         0.0         0.0         0.0         0.0         0.0         0.0         0.0         0.0        0.97         0.0         0.0         0.0         0.0         0.0         0.0         0.0         0.0         0.0         0.0         0.0         44.         0.0         0.0         0.0         0.0         0.0         0.0         0.0         0.0         0.0         0.0         0.0         0.0         0.0         0.0         48.    
    69  VAL      0.67         6.8         11.         3.4        0.38         0.0         0.0         0.0         0.0         0.0         0.0         0.0         1.2         56.         0.0         0.0         0.0         0.0         0.0         0.0         0.0         0.0         0.0         0.0         26.         0.0         0.0         0.0         0.0         0.0         0.0         0.0         0.0         0.0         0.0         0.0         0.0         0.0         0.0        0.11E+03
    70  PRO      0.43         27.         4.9         1.2         0.0         0.0         0.0         0.0         0.0         0.0         0.0         0.0         2.2         24.         35.         32.         0.0         0.0         0.0         0.0         0.0         0.0         0.0         0.0        0.10E+03     0.0         0.0         0.0         0.0         0.0         0.0         0.0         0.0         0.0         0.0         0.0         0.0         0.0         0.0        0.23E+03
    71  GLN      0.66         7.1         5.4         2.8        0.28         0.0         0.0         0.0         0.0         0.0         0.0         0.0         2.5         45.         34.        0.57         0.0         0.0         0.0         0.0         0.0         0.0         0.0         0.0        0.18E+03     0.0         0.0         0.0         0.0         0.0         0.0         0.0         0.0         0.0         0.0         0.0         0.0         0.0         0.0        0.28E+03
    72  GLY      0.25         3.0         1.2        0.27        0.87E-01     0.0         0.0         0.0         0.0         0.0         0.0         0.0         1.0         0.0         0.0         0.0         0.0         0.0         0.0         0.0         0.0         0.0         0.0         0.0        0.14E+03     0.0         0.0         0.0         0.0         0.0         0.0         0.0         0.0         0.0         0.0         0.0         0.0         0.0         0.0        0.15E+03
    73  THR      0.38         2.5         9.6         1.2        0.45E-01     0.0         0.0         0.0         0.0         0.0         0.0         0.0        0.83        0.21         0.0         0.0         0.0         0.0         0.0         0.0         0.0         0.0         0.0         0.0        0.20E+03     0.0         0.0         0.0         0.0         0.0         0.0         0.0         0.0         0.0         0.0         0.0         0.0         0.0         0.0        0.21E+03
    74  SER      0.27         4.4         9.0         1.4        0.45E-01     0.0         0.0         0.0         0.0         0.0         0.0         0.0         1.3        0.14         0.0         0.0         0.0         0.0         0.0         0.0         0.0         0.0         0.0         0.0        0.15E+03     0.0         0.0         0.0         0.0         0.0         0.0         0.0         0.0         0.0         0.0         0.0         0.0         0.0         0.0        0.17E+03
    75  PRO      0.58         27.         7.9         1.8        0.21         0.0         0.0         0.0         0.0         0.0         0.0         0.0         1.1         24.         35.         31.         0.0         0.0         0.0         0.0         0.0         0.0         0.0         0.0        0.13E+03     0.0         0.0         0.0         0.0         0.0         0.0         0.0         0.0         0.0         0.0         0.0         0.0         0.0         0.0        0.26E+03
    76  ALA      0.55         8.6         15.         3.5        0.21         0.0         0.0         0.0         0.0         0.0         0.0         0.0         1.0         0.0         0.0         0.0         0.0         0.0         0.0         0.0         0.0         0.0         0.0         0.0        0.22E+03     0.0         0.0         0.0         0.0         0.0         0.0         0.0         0.0         0.0         0.0         0.0         0.0         0.0         0.0        0.25E+03
    77  PRO      0.87         26.         6.7        0.83         0.0         0.0         0.0         0.0         0.0         0.0         0.0         0.0         1.3         6.2         3.5         1.1         0.0         0.0         0.0         0.0         0.0         0.0         0.0         0.0         43.         0.0         0.0         0.0         0.0         0.0         0.0         0.0         0.0         0.0         0.0         0.0         0.0         0.0         0.0         90.    
    78  VAL      0.31         4.6         8.3         1.7         0.0         0.0         0.0         0.0         0.0         0.0         0.0         0.0        0.81        0.14         0.0         0.0         0.0         0.0         0.0         0.0         0.0         0.0         0.0         0.0         6.3         0.0         0.0         0.0         0.0         0.0         0.0         0.0         0.0         0.0         0.0         0.0         0.0         0.0         0.0         22.    
    79  PRO      0.46         26.         6.8         1.2         0.0         0.0         0.0         0.0         0.0         0.0         0.0         0.0        0.76         24.         35.         32.         0.0         0.0         0.0         0.0         0.0         0.0         0.0         0.0         37.         0.0         0.0         0.0         0.0         0.0         0.0         0.0         0.0         0.0         0.0         0.0         0.0         0.0         0.0        0.16E+03
    80  TYR      0.80         7.3         10.         1.4         0.0         0.0         0.0         0.0         0.0         0.0         0.0         0.0         1.0         49.        0.47         0.0         0.0         0.0         0.0         0.0         0.0         0.0         0.0         0.0        0.20E+03     0.0         0.0         0.0         0.0         0.0         0.0         0.0         0.0         0.0         0.0         0.0         0.0         0.0         0.0        0.28E+03
    81  GLY      0.55         1.3         1.1        0.26         0.0         0.0         0.0         0.0         0.0         0.0         0.0         0.0        0.72         0.0         0.0         0.0         0.0         0.0         0.0         0.0         0.0         0.0         0.0         0.0        0.15E+03     0.0         0.0         0.0         0.0         0.0         0.0         0.0         0.0         0.0         0.0         0.0         0.0         0.0         0.0        0.15E+03
    82  TYR      0.81         6.0         13.         1.0         0.0         0.0         0.0         0.0         0.0         0.0         0.0         0.0        0.82         49.        0.42         0.0         0.0         0.0         0.0         0.0         0.0         0.0         0.0         0.0        0.24E+03     0.0         0.0         0.0         0.0         0.0         0.0         0.0         0.0         0.0         0.0         0.0         0.0         0.0         0.0        0.31E+03
    83  PHE      0.75         6.0         11.         1.4        0.24E-01     0.0         0.0         0.0         0.0         0.0         0.0         0.0         1.0         45.        0.44         0.0         0.0         0.0         0.0         0.0         0.0         0.0         0.0         0.0        0.22E+03     0.0         0.0         0.0         0.0         0.0         0.0         0.0         0.0         0.0         0.0         0.0         0.0         0.0         0.0        0.29E+03
    84  GLY      0.56         1.6         0.0        0.27        0.24E-01     0.0         0.0         0.0         0.0         0.0         0.0         0.0        0.86         0.0         0.0         0.0         0.0         0.0         0.0         0.0         0.0         0.0         0.0         0.0        0.12E+03     0.0         0.0         0.0         0.0         0.0         0.0         0.0         0.0         0.0         0.0         0.0         0.0         0.0         0.0        0.12E+03
    85  GLY      0.58         1.1         0.0        0.43E-01     0.0         0.0         0.0         0.0         0.0         0.0         0.0         0.0        0.80         0.0         0.0         0.0         0.0         0.0         0.0         0.0         0.0         0.0         0.0         0.0         97.         0.0         0.0         0.0         0.0         0.0         0.0         0.0         0.0         0.0         0.0         0.0         0.0         0.0         0.0        0.10E+03
    86  GLY      0.77        0.65         1.1        0.98E-02     0.0         0.0         0.0         0.0         0.0         0.0         0.0         0.0        0.47         0.0         0.0         0.0         0.0         0.0         0.0         0.0         0.0         0.0         0.0         0.0        0.12E+03     0.0         0.0         0.0         0.0         0.0         0.0         0.0         0.0         0.0         0.0         0.0         0.0         0.0         0.0        0.12E+03
    87  TYR       1.2         7.1         13.         2.2        0.72E-01     0.0         0.0         0.0         0.0         0.0         0.0         0.0        0.16         49.         1.4         0.0         0.0         0.0         0.0         0.0         0.0         0.0         0.0         0.0        0.21E+03     0.0         0.0         0.0         0.0         0.0         0.0         0.0         0.0         0.0         0.0         0.0         0.0         0.0         0.0        0.28E+03
    88  TYR       1.4         6.7         13.         2.1         0.0         0.0         0.0         0.0         0.0         0.0         0.0         0.0         1.0         49.        0.40         0.0         0.0         0.0         0.0         0.0         0.0         0.0         0.0         0.0        0.24E+03     0.0         0.0         0.0         0.0         0.0         0.0         0.0         0.0         0.0         0.0         0.0         0.0         0.0         0.0        0.32E+03
    89  SER      0.79         2.3         11.         1.2        0.72E-01     0.0         0.0         0.0         0.0         0.0         0.0         0.0         1.6         43.         0.0         0.0         0.0         0.0         0.0         0.0         0.0         0.0         0.0         0.0        0.15E+03     0.0         0.0         0.0         0.0         0.0         0.0         0.0         0.0         0.0         0.0         0.0         0.0         0.0         0.0        0.21E+03
    90  CYS      0.80         2.0         11.         1.1         0.0         0.0         0.0         0.0         0.0         0.0         0.0         0.0         1.1         42.         0.0         0.0         0.0         0.0         0.0         0.0         0.0         0.0         0.0         0.0         54.         0.0         0.0         0.0         0.0         0.0         0.0         0.0         0.0         0.0         0.0         0.0         0.0         0.0         0.0        0.11E+03
    91  ARG      0.85         2.7         11.         1.1         0.0         0.0         0.0         0.0         0.0         0.0         0.0         0.0         1.3         35.        0.31E-01     36.         26.         0.0         0.0         0.0         0.0         0.0         0.0         0.0        0.19E+03     0.0         0.0         0.0         0.0         0.0         0.0         0.0         0.0         0.0         0.0         0.0         0.0         0.0         0.0        0.30E+03
    92  VAL      0.78         2.3         12.         1.4         0.0         0.0         0.0         0.0         0.0         0.0         0.0         0.0         1.6        0.26         0.0         0.0         0.0         0.0         0.0         0.0         0.0         0.0         0.0         0.0         54.         0.0         0.0         0.0         0.0         0.0         0.0         0.0         0.0         0.0         0.0         0.0         0.0         0.0         0.0         72.    
    93  SER      0.77         2.2         12.         1.2         0.0         0.0         0.0         0.0         0.0         0.0         0.0         0.0         1.4         37.         0.0         0.0         0.0         0.0         0.0         0.0         0.0         0.0         0.0         0.0        0.15E+03     0.0         0.0         0.0         0.0         0.0         0.0         0.0         0.0         0.0         0.0         0.0         0.0         0.0         0.0        0.21E+03
    94  ARG      0.61         2.3         12.         1.2         0.0         0.0         0.0         0.0         0.0         0.0         0.0         0.0         1.3         39.        0.46E-01     36.         26.         0.0         0.0         0.0         0.0         0.0         0.0         0.0        0.23E+03     0.0         0.0         0.0         0.0         0.0         0.0         0.0         0.0         0.0         0.0         0.0         0.0         0.0         0.0        0.34E+03
    95  SER      0.55         2.1         11.         1.1         0.0         0.0         0.0         0.0         0.0         0.0         0.0         0.0         1.4         42.         0.0         0.0         0.0         0.0         0.0         0.0         0.0         0.0         0.0         0.0        0.17E+03     0.0         0.0         0.0         0.0         0.0         0.0         0.0         0.0         0.0         0.0         0.0         0.0         0.0         0.0        0.23E+03
    96  SER      0.54         2.1         11.         1.2         0.0         0.0         0.0         0.0         0.0         0.0         0.0         0.0        0.91        0.15         0.0         0.0         0.0         0.0         0.0         0.0         0.0         0.0         0.0         0.0        0.17E+03     0.0         0.0         0.0         0.0         0.0         0.0         0.0         0.0         0.0         0.0         0.0         0.0         0.0         0.0        0.18E+03
    97  LEU      0.68         6.9         10.         4.3         0.0         0.0         0.0         0.0         0.0         0.0         0.0         0.0         1.1        0.88E-01    0.15E-01     0.0         0.0         0.0         0.0         0.0         0.0         0.0         0.0         0.0        0.23E+03     0.0         0.0         0.0         0.0         0.0         0.0         0.0         0.0         0.0         0.0         0.0         0.0         0.0         0.0        0.25E+03
    98  LYS      0.57         4.6         9.3         1.6         0.0         0.0         0.0         0.0         0.0         0.0         0.0         0.0         1.2         35.        0.55E-01    0.73         23.         0.0         0.0         0.0         0.0         0.0         0.0         0.0        0.21E+03     0.0         0.0         0.0         0.0         0.0         0.0         0.0         0.0         0.0         0.0         0.0         0.0         0.0         0.0        0.29E+03
    99  PRO      0.73         28.         7.3         2.6        0.23         0.0         0.0         0.0         0.0         0.0         0.0         0.0         1.0         25.         35.         31.         0.0         0.0         0.0         0.0         0.0         0.0         0.0         0.0        0.11E+03     0.0         0.0         0.0         0.0         0.0         0.0         0.0         0.0         0.0         0.0         0.0         0.0         0.0         0.0        0.24E+03
   100  CYS      0.93         8.7         18.         3.3        0.23         0.0         0.0         0.0         0.0         0.0         0.0         0.0        0.89         44.         0.0         0.0         0.0         0.0         0.0         0.0         0.0         0.0         0.0         0.0         74.         0.0         0.0         0.0         0.0         0.0         0.0         0.0         0.0         0.0         0.0         0.0         0.0         0.0         0.0        0.15E+03
   101  ALA      0.43         2.1         7.4         1.4         0.0         0.0         0.0         0.0         0.0         0.0         0.0         0.0        0.79         0.0         0.0         0.0         0.0         0.0         0.0         0.0         0.0         0.0         0.0         0.0        0.21E+03     0.0         0.0         0.0         0.0         0.0         0.0         0.0         0.0         0.0         0.0         0.0         0.0         0.0         0.0        0.22E+03
   102  GLN      0.53         1.9         12.         1.3        0.20E-01     0.0         0.0         0.0         0.0         0.0         0.0         0.0         1.2        0.47         39.         9.9         0.0         0.0         0.0         0.0         0.0         0.0         0.0         0.0        0.26E+03     0.0         0.0         0.0         0.0         0.0         0.0         0.0         0.0         0.0         0.0         0.0         0.0         0.0         0.0        0.32E+03
   103  ALA      0.48         1.8         11.         1.1         0.0         0.0         0.0         0.0         0.0         0.0         0.0         0.0        0.98         0.0         0.0         0.0         0.0         0.0         0.0         0.0         0.0         0.0         0.0         0.0        0.28E+03     0.0         0.0         0.0         0.0         0.0         0.0         0.0         0.0         0.0         0.0         0.0         0.0         0.0         0.0        0.29E+03
   104  ALA      0.46         1.8         11.         1.0         0.0         0.0         0.0         0.0         0.0         0.0         0.0         0.0         1.2         0.0         0.0         0.0         0.0         0.0         0.0         0.0         0.0         0.0         0.0         0.0        0.27E+03     0.0         0.0         0.0         0.0         0.0         0.0         0.0         0.0         0.0         0.0         0.0         0.0         0.0         0.0        0.29E+03
   105  THR      0.47         2.1         11.         1.4         0.0         0.0         0.0         0.0         0.0         0.0         0.0         0.0        0.84         65.         0.0         0.0         0.0         0.0         0.0         0.0         0.0         0.0         0.0         0.0        0.23E+03     0.0         0.0         0.0         0.0         0.0         0.0         0.0         0.0         0.0         0.0         0.0         0.0         0.0         0.0        0.31E+03
   106  LEU      0.64         6.9         11.         4.2         0.0         0.0         0.0         0.0         0.0         0.0         0.0         0.0        0.95        0.68E-01     38.         0.0         0.0         0.0         0.0         0.0         0.0         0.0         0.0         0.0        0.21E+03     0.0         0.0         0.0         0.0         0.0         0.0         0.0         0.0         0.0         0.0         0.0         0.0         0.0         0.0        0.27E+03
   107  ALA      0.47         1.6         12.         1.0         0.0         0.0         0.0         0.0         0.0         0.0         0.0         0.0         1.4         0.0         0.0         0.0         0.0         0.0         0.0         0.0         0.0         0.0         0.0         0.0        0.27E+03     0.0         0.0         0.0         0.0         0.0         0.0         0.0         0.0         0.0         0.0         0.0         0.0         0.0         0.0        0.29E+03
   108  ALA      0.48         1.8         11.         1.0         0.0         0.0         0.0         0.0         0.0         0.0         0.0         0.0         1.2         0.0         0.0         0.0         0.0         0.0         0.0         0.0         0.0         0.0         0.0         0.0        0.28E+03     0.0         0.0         0.0         0.0         0.0         0.0         0.0         0.0         0.0         0.0         0.0         0.0         0.0         0.0        0.29E+03
   109  TYR       1.0         9.9         13.         3.8        0.85E-01     0.0         0.0         0.0         0.0         0.0         0.0         0.0        0.83         49.         2.5         0.0         0.0         0.0         0.0         0.0         0.0         0.0         0.0         0.0        0.19E+03     0.0         0.0         0.0         0.0         0.0         0.0         0.0         0.0         0.0         0.0         0.0         0.0         0.0         0.0        0.27E+03
   110  PRO       1.2         27.         8.1         1.1        0.85E-01     0.0         0.0         0.0         0.0         0.0         0.0         0.0        0.83         6.6         3.8        0.89         0.0         0.0         0.0         0.0         0.0         0.0         0.0         0.0         69.         0.0         0.0         0.0         0.0         0.0         0.0         0.0         0.0         0.0         0.0         0.0         0.0         0.0         0.0        0.12E+03
   111  ALA      0.51         2.1         11.        0.93         0.0         0.0         0.0         0.0         0.0         0.0         0.0         0.0         1.2         0.0         0.0         0.0         0.0         0.0         0.0         0.0         0.0         0.0         0.0         0.0        0.24E+03     0.0         0.0         0.0         0.0         0.0         0.0         0.0         0.0         0.0         0.0         0.0         0.0         0.0         0.0        0.26E+03
   112  GLU      0.47         1.9         11.         1.0         0.0         0.0         0.0         0.0         0.0         0.0         0.0         0.0         1.1         39.        0.27         24.         0.0         0.0         0.0         0.0         0.0         0.0         0.0         0.0        0.24E+03     0.0         0.0         0.0         0.0         0.0         0.0         0.0         0.0         0.0         0.0         0.0         0.0         0.0         0.0        0.32E+03
   113  THR      0.45         5.4         10.         1.9         0.0         0.0         0.0         0.0         0.0         0.0         0.0         0.0         1.5        0.13         0.0         0.0         0.0         0.0         0.0         0.0         0.0         0.0         0.0         0.0        0.20E+03     0.0         0.0         0.0         0.0         0.0         0.0         0.0         0.0         0.0         0.0         0.0         0.0         0.0         0.0        0.22E+03
   114  PRO      0.99         26.         7.2        0.92         0.0         0.0         0.0         0.0         0.0         0.0         0.0         0.0         1.7         6.2         3.6         1.1         0.0         0.0         0.0         0.0         0.0         0.0         0.0         0.0         66.         0.0         0.0         0.0         0.0         0.0         0.0         0.0         0.0         0.0         0.0         0.0         0.0         0.0         0.0        0.11E+03
   115  THR      0.37         2.4         11.         1.4         0.0         0.0         0.0         0.0         0.0         0.0         0.0         0.0         1.0        0.14         0.0         0.0         0.0         0.0         0.0         0.0         0.0         0.0         0.0         0.0        0.21E+03     0.0         0.0         0.0         0.0         0.0         0.0         0.0         0.0         0.0         0.0         0.0         0.0         0.0         0.0        0.22E+03
   116  ALA      0.38         1.6         10.         1.0         0.0         0.0         0.0         0.0         0.0         0.0         0.0         0.0         1.2         0.0         0.0         0.0         0.0         0.0         0.0         0.0         0.0         0.0         0.0         0.0        0.25E+03     0.0         0.0         0.0         0.0         0.0         0.0         0.0         0.0         0.0         0.0         0.0         0.0         0.0         0.0        0.27E+03
   117  GLY      0.37        0.99         1.2        0.21         0.0         0.0         0.0         0.0         0.0         0.0         0.0         0.0         1.3         0.0         0.0         0.0         0.0         0.0         0.0         0.0         0.0         0.0         0.0         0.0        0.13E+03     0.0         0.0         0.0         0.0         0.0         0.0         0.0         0.0         0.0         0.0         0.0         0.0         0.0         0.0        0.14E+03
   118  GLU      0.33         2.3         11.        0.77         0.0         0.0         0.0         0.0         0.0         0.0         0.0         0.0        0.79        0.12         34.         24.         0.0         0.0         0.0         0.0         0.0         0.0         0.0         0.0        0.21E+03     0.0         0.0         0.0         0.0         0.0         0.0         0.0         0.0         0.0         0.0         0.0         0.0         0.0         0.0        0.28E+03
   119  GLU      0.64         2.7         10.         1.8        0.23         0.0         0.0         0.0         0.0         0.0         0.0         0.0         1.1         43.         30.         18.         0.0         0.0         0.0         0.0         0.0         0.0         0.0         0.0        0.19E+03     0.0         0.0         0.0         0.0         0.0         0.0         0.0         0.0         0.0         0.0         0.0         0.0         0.0         0.0        0.30E+03
   120  TYR      0.84         11.         13.         3.4        0.10         0.0         0.0         0.0         0.0         0.0         0.0         0.0         1.3         47.         2.3         0.0         0.0         0.0         0.0         0.0         0.0         0.0         0.0         0.0        0.19E+03     0.0         0.0         0.0         0.0         0.0         0.0         0.0         0.0         0.0         0.0         0.0         0.0         0.0         0.0        0.27E+03
   121  PRO       1.3         31.         8.9         2.0        0.48         0.0         0.0         0.0         0.0         0.0         0.0         0.0        0.76         7.9         4.5        0.55         0.0         0.0         0.0         0.0         0.0         0.0         0.0         0.0        0.12E+03     0.0         0.0         0.0         0.0         0.0         0.0         0.0         0.0         0.0         0.0         0.0         0.0         0.0         0.0        0.18E+03
   122  SER       1.5         9.2         12.         4.2        0.58         0.0         0.0         0.0         0.0         0.0         0.0         0.0        0.84         1.5         0.0         0.0         0.0         0.0         0.0         0.0         0.0         0.0         0.0         0.0        0.12E+03     0.0         0.0         0.0         0.0         0.0         0.0         0.0         0.0         0.0         0.0         0.0         0.0         0.0         0.0        0.15E+03
   123  ARG      0.36         4.7         12.         1.6         0.0         0.0         0.0         0.0         0.0         0.0         0.0         0.0         1.5         35.        0.20E-01    0.66E-01     24.         0.0         0.0         0.0         0.0         0.0         0.0         0.0        0.14E+03     0.0         0.0         0.0         0.0         0.0         0.0         0.0         0.0         0.0         0.0         0.0         0.0         0.0         0.0        0.22E+03
   124  PRO      0.96         26.         7.3        0.89         0.0         0.0         0.0         0.0         0.0         0.0         0.0         0.0         2.1         6.1         3.4         1.1         0.0         0.0         0.0         0.0         0.0         0.0         0.0         0.0         49.         0.0         0.0         0.0         0.0         0.0         0.0         0.0         0.0         0.0         0.0         0.0         0.0         0.0         0.0         96.    
   125  THR      0.35         3.1         11.         1.3         0.0         0.0         0.0         0.0         0.0         0.0         0.0         0.0         1.4        0.18         0.0         0.0         0.0         0.0         0.0         0.0         0.0         0.0         0.0         0.0        0.12E+03     0.0         0.0         0.0         0.0         0.0         0.0         0.0         0.0         0.0         0.0         0.0         0.0         0.0         0.0        0.13E+03
   126  GLU      0.48         3.5         6.7         2.0        0.21         0.0         0.0         0.0         0.0         0.0         0.0         0.0        0.95         44.        0.29         24.         0.0         0.0         0.0         0.0         0.0         0.0         0.0         0.0         50.         0.0         0.0         0.0         0.0         0.0         0.0         0.0         0.0         0.0         0.0         0.0         0.0         0.0         0.0        0.13E+03
   127  PHE       1.1         8.1         18.         3.1        0.21         0.0         0.0         0.0         0.0         0.0         0.0         0.0         1.2         45.        0.11         0.0         0.0         0.0         0.0         0.0         0.0         0.0         0.0         0.0        0.18E+03     0.0         0.0         0.0         0.0         0.0         0.0         0.0         0.0         0.0         0.0         0.0         0.0         0.0         0.0        0.26E+03
   128  ALA      0.50         3.1         13.         1.2         0.0         0.0         0.0         0.0         0.0         0.0         0.0         0.0         1.6         0.0         0.0         0.0         0.0         0.0         0.0         0.0         0.0         0.0         0.0         0.0        0.28E+03     0.0         0.0         0.0         0.0         0.0         0.0         0.0         0.0         0.0         0.0         0.0         0.0         0.0         0.0        0.29E+03
   129  PHE      0.91         7.4         12.         1.5         0.0         0.0         0.0         0.0         0.0         0.0         0.0         0.0         1.2         45.        0.14         0.0         0.0         0.0         0.0         0.0         0.0         0.0         0.0         0.0        0.24E+03     0.0         0.0         0.0         0.0         0.0         0.0         0.0         0.0         0.0         0.0         0.0         0.0         0.0         0.0        0.31E+03
   130  TYR       1.0         11.         14.         2.7        0.22E-01     0.0         0.0         0.0         0.0         0.0         0.0         0.0         1.4         49.         1.4         0.0         0.0         0.0         0.0         0.0         0.0         0.0         0.0         0.0        0.18E+03     0.0         0.0         0.0         0.0         0.0         0.0         0.0         0.0         0.0         0.0         0.0         0.0         0.0         0.0        0.26E+03
   131  PRO       1.1         25.         6.4        0.60        0.22E-01     0.0         0.0         0.0         0.0         0.0         0.0         0.0         2.2         5.7         3.2         1.3         0.0         0.0         0.0         0.0         0.0         0.0         0.0         0.0         47.         0.0         0.0         0.0         0.0         0.0         0.0         0.0         0.0         0.0         0.0         0.0         0.0         0.0         0.0         92.    
   132  GLY      0.53         2.6         1.0        0.11         0.0         0.0         0.0         0.0         0.0         0.0         0.0         0.0         1.7         0.0         0.0         0.0         0.0         0.0         0.0         0.0         0.0         0.0         0.0         0.0        0.10E+03     0.0         0.0         0.0         0.0         0.0         0.0         0.0         0.0         0.0         0.0         0.0         0.0         0.0         0.0        0.11E+03
   133  TYR       1.0         11.         13.         1.7        0.23         0.0         0.0         0.0         0.0         0.0         0.0         0.0         2.0         49.         1.6         0.0         0.0         0.0         0.0         0.0         0.0         0.0         0.0         0.0        0.18E+03     0.0         0.0         0.0         0.0         0.0         0.0         0.0         0.0         0.0         0.0         0.0         0.0         0.0         0.0        0.26E+03
   134  PRO       1.1         29.         6.7         2.2        0.17         0.0         0.0         0.0         0.0         0.0         0.0         0.0         1.4        0.47        0.81         5.5         0.0         0.0         0.0         0.0         0.0         0.0         0.0         0.0        0.11E+03     0.0         0.0         0.0         0.0         0.0         0.0         0.0         0.0         0.0         0.0         0.0         0.0         0.0         0.0        0.16E+03
   135  GLY      0.55         1.7         1.3        0.12        0.55E-01     0.0         0.0         0.0         0.0         0.0         0.0         0.0        0.78         0.0         0.0         0.0         0.0         0.0         0.0         0.0         0.0         0.0         0.0         0.0         88.         0.0         0.0         0.0         0.0         0.0         0.0         0.0         0.0         0.0         0.0         0.0         0.0         0.0         0.0         92.    
   136  THR      0.67         2.4         11.         1.2         0.0         0.0         0.0         0.0         0.0         0.0         0.0         0.0        0.84         65.         0.0         0.0         0.0         0.0         0.0         0.0         0.0         0.0         0.0         0.0        0.21E+03     0.0         0.0         0.0         0.0         0.0         0.0         0.0         0.0         0.0         0.0         0.0         0.0         0.0         0.0        0.29E+03
   137  TYR       1.1         6.4         12.         2.1        0.20E-01     0.0         0.0         0.0         0.0         0.0         0.0         0.0         1.2         49.        0.79         0.0         0.0         0.0         0.0         0.0         0.0         0.0         0.0         0.0        0.25E+03     0.0         0.0         0.0         0.0         0.0         0.0         0.0         0.0         0.0         0.0         0.0         0.0         0.0         0.0        0.32E+03
   138  GLN       1.4         8.9         12.         2.6        0.21         0.0         0.0         0.0         0.0         0.0         0.0         0.0         2.1         33.         36.         6.5         0.0         0.0         0.0         0.0         0.0         0.0         0.0         0.0        0.19E+03     0.0         0.0         0.0         0.0         0.0         0.0         0.0         0.0         0.0         0.0         0.0         0.0         0.0         0.0        0.29E+03
   139  PRO       1.6         32.         9.9         2.5        0.19         0.0         0.0         0.0         0.0         0.0         0.0         0.0         1.7         7.6         4.4        0.63         0.0         0.0         0.0         0.0         0.0         0.0         0.0         0.0        0.13E+03     0.0         0.0         0.0         0.0         0.0         0.0         0.0         0.0         0.0         0.0         0.0         0.0         0.0         0.0        0.19E+03
   140  MET       1.1         4.5         16.         2.3        0.38         0.0         0.0         0.0         0.0         0.0         0.0         0.0         1.1        0.44        0.10E-01     38.         0.0         0.0         0.0         0.0         0.0         0.0         0.0         0.0        0.21E+03     0.0         0.0         0.0         0.0         0.0         0.0         0.0         0.0         0.0         0.0         0.0         0.0         0.0         0.0        0.27E+03
   141  ALA      0.80         2.4         12.         1.2         0.0         0.0         0.0         0.0         0.0         0.0         0.0         0.0         1.4         0.0         0.0         0.0         0.0         0.0         0.0         0.0         0.0         0.0         0.0         0.0        0.26E+03     0.0         0.0         0.0         0.0         0.0         0.0         0.0         0.0         0.0         0.0         0.0         0.0         0.0         0.0        0.28E+03
   142  SER      0.80         2.0         12.         1.1         0.0         0.0         0.0         0.0         0.0         0.0         0.0         0.0         1.3        0.12         0.0         0.0         0.0         0.0         0.0         0.0         0.0         0.0         0.0         0.0        0.18E+03     0.0         0.0         0.0         0.0         0.0         0.0         0.0         0.0         0.0         0.0         0.0         0.0         0.0         0.0        0.20E+03
   143  TYR       1.2         6.7         13.         2.2         0.0         0.0         0.0         0.0         0.0         0.0         0.0         0.0         1.3         49.        0.44         0.0         0.0         0.0         0.0         0.0         0.0         0.0         0.0         0.0        0.21E+03     0.0         0.0         0.0         0.0         0.0         0.0         0.0         0.0         0.0         0.0         0.0         0.0         0.0         0.0        0.28E+03
   144  LEU      0.95         7.0         12.         4.3         0.0         0.0         0.0         0.0         0.0         0.0         0.0         0.0         1.3        0.16         38.         0.0         0.0         0.0         0.0         0.0         0.0         0.0         0.0         0.0        0.18E+03     0.0         0.0         0.0         0.0         0.0         0.0         0.0         0.0         0.0         0.0         0.0         0.0         0.0         0.0        0.25E+03
   145  ASP      0.86         3.3         14.         1.2        0.75E-01     0.0         0.0         0.0         0.0         0.0         0.0         0.0         1.2         39.         1.3         0.0         0.0         0.0         0.0         0.0         0.0         0.0         0.0         0.0        0.13E+03     0.0         0.0         0.0         0.0         0.0         0.0         0.0         0.0         0.0         0.0         0.0         0.0         0.0         0.0        0.19E+03
   146  VAL      0.76         2.8         12.         1.4         0.0         0.0         0.0         0.0         0.0         0.0         0.0         0.0         1.4         58.         0.0         0.0         0.0         0.0         0.0         0.0         0.0         0.0         0.0         0.0         42.         0.0         0.0         0.0         0.0         0.0         0.0         0.0         0.0         0.0         0.0         0.0         0.0         0.0         0.0        0.12E+03
   147  SER      0.79         2.1         12.         1.1         0.0         0.0         0.0         0.0         0.0         0.0         0.0         0.0         1.5        0.17         0.0         0.0         0.0         0.0         0.0         0.0         0.0         0.0         0.0         0.0        0.12E+03     0.0         0.0         0.0         0.0         0.0         0.0         0.0         0.0         0.0         0.0         0.0         0.0         0.0         0.0        0.14E+03
   148  VAL      0.84         2.4         12.         1.4        0.18E-01     0.0         0.0         0.0         0.0         0.0         0.0         0.0         1.5        0.64E-01     0.0         0.0         0.0         0.0         0.0         0.0         0.0         0.0         0.0         0.0         26.         0.0         0.0         0.0         0.0         0.0         0.0         0.0         0.0         0.0         0.0         0.0         0.0         0.0         0.0         44.    
   149  VAL      0.79         2.3         12.         1.3        0.18E-01     0.0         0.0         0.0         0.0         0.0         0.0         0.0         1.5        0.20         0.0         0.0         0.0         0.0         0.0         0.0         0.0         0.0         0.0         0.0         37.         0.0         0.0         0.0         0.0         0.0         0.0         0.0         0.0         0.0         0.0         0.0         0.0         0.0         0.0         55.    
   150  GLN      0.83         2.9         11.         1.3         0.0         0.0         0.0         0.0         0.0         0.0         0.0         0.0         1.4         40.         39.         10.         0.0         0.0         0.0         0.0         0.0         0.0         0.0         0.0        0.22E+03     0.0         0.0         0.0         0.0         0.0         0.0         0.0         0.0         0.0         0.0         0.0         0.0         0.0         0.0        0.33E+03
   151  THR      0.74         2.1         11.         1.5         0.0         0.0         0.0         0.0         0.0         0.0         0.0         0.0        0.83        0.11         0.0         0.0         0.0         0.0         0.0         0.0         0.0         0.0         0.0         0.0        0.23E+03     0.0         0.0         0.0         0.0         0.0         0.0         0.0         0.0         0.0         0.0         0.0         0.0         0.0         0.0        0.24E+03
   152  LEU       2.0         12.         10.         4.5        0.62         0.0         0.0         0.0         0.0         0.0         0.0         0.0         1.1         43.        0.54         0.0         0.0         0.0         0.0         0.0         0.0         0.0         0.0         0.0        0.18E+03     0.0         0.0         0.0         0.0         0.0         0.0         0.0         0.0         0.0         0.0         0.0         0.0         0.0         0.0        0.26E+03
   153  GLY      0.77         1.5         1.7        0.25        0.16         0.0         0.0         0.0         0.0         0.0         0.0         0.0         1.5         0.0         0.0         0.0         0.0         0.0         0.0         0.0         0.0         0.0         0.0         0.0        0.14E+03     0.0         0.0         0.0         0.0         0.0         0.0         0.0         0.0         0.0         0.0         0.0         0.0         0.0         0.0        0.14E+03
   154  ALA      0.72         5.9         11.         1.3         0.0         0.0         0.0         0.0         0.0         0.0         0.0         0.0         1.5         0.0         0.0         0.0         0.0         0.0         0.0         0.0         0.0         0.0         0.0         0.0        0.23E+03     0.0         0.0         0.0         0.0         0.0         0.0         0.0         0.0         0.0         0.0         0.0         0.0         0.0         0.0        0.25E+03
   155  PRO       1.3         26.         6.3        0.69         0.0         0.0         0.0         0.0         0.0         0.0         0.0         0.0         1.9         5.5         3.2         1.3         0.0         0.0         0.0         0.0         0.0         0.0         0.0         0.0         60.         0.0         0.0         0.0         0.0         0.0         0.0         0.0         0.0         0.0         0.0         0.0         0.0         0.0         0.0        0.11E+03
   156  GLY      0.70         1.5         1.4        0.87E-01     0.0         0.0         0.0         0.0         0.0         0.0         0.0         0.0        0.88         0.0         0.0         0.0         0.0         0.0         0.0         0.0         0.0         0.0         0.0         0.0        0.12E+03     0.0         0.0         0.0         0.0         0.0         0.0         0.0         0.0         0.0         0.0         0.0         0.0         0.0         0.0        0.12E+03
   157  GLU      0.76         5.3         11.         1.3         0.0         0.0         0.0         0.0         0.0         0.0         0.0         0.0         1.0         39.         33.         24.         0.0         0.0         0.0         0.0         0.0         0.0         0.0         0.0        0.19E+03     0.0         0.0         0.0         0.0         0.0         0.0         0.0         0.0         0.0         0.0         0.0         0.0         0.0         0.0        0.31E+03
   158  PRO       1.3         26.         7.5        0.94         0.0         0.0         0.0         0.0         0.0         0.0         0.0         0.0         1.5         6.1         3.5         1.1         0.0         0.0         0.0         0.0         0.0         0.0         0.0         0.0         67.         0.0         0.0         0.0         0.0         0.0         0.0         0.0         0.0         0.0         0.0         0.0         0.0         0.0         0.0        0.12E+03
   159  ARG      0.83         2.6         10.         1.0         0.0         0.0         0.0         0.0         0.0         0.0         0.0         0.0        0.81         35.        0.86E-01     34.         24.         0.0         0.0         0.0         0.0         0.0         0.0         0.0        0.20E+03     0.0         0.0         0.0         0.0         0.0         0.0         0.0         0.0         0.0         0.0         0.0         0.0         0.0         0.0        0.31E+03
   160  HIS       1.6         4.5         11.         1.1         0.0         0.0         0.0         0.0         0.0         0.0         0.0         0.0        0.52         38.         31.         0.0         0.0         0.0         0.0         0.0         0.0         0.0         0.0         0.0        0.18E+03     0.0         0.0         0.0         0.0         0.0         0.0         0.0         0.0         0.0         0.0         0.0         0.0         0.0         0.0        0.27E+03
   161  ASP      0.81         3.1         10.         1.6        0.11         0.0         0.0         0.0         0.0         0.0         0.0         0.0        0.92         50.         2.2         0.0         0.0         0.0         0.0         0.0         0.0         0.0         0.0         0.0        0.20E+03     0.0         0.0         0.0         0.0         0.0         0.0         0.0         0.0         0.0         0.0         0.0         0.0         0.0         0.0        0.27E+03
   162  SER      0.71         1.8         10.         1.1         0.0         0.0         0.0         0.0         0.0         0.0         0.0         0.0        0.89         42.         0.0         0.0         0.0         0.0         0.0         0.0         0.0         0.0         0.0         0.0        0.12E+03     0.0         0.0         0.0         0.0         0.0         0.0         0.0         0.0         0.0         0.0         0.0         0.0         0.0         0.0        0.18E+03
   163  LEU       1.9         11.         11.         4.5        0.69         0.0         0.0         0.0         0.0         0.0         0.0         0.0        0.82         42.        0.56E-01     0.0         0.0         0.0         0.0         0.0         0.0         0.0         0.0         0.0        0.17E+03     0.0         0.0         0.0         0.0         0.0         0.0         0.0         0.0         0.0         0.0         0.0         0.0         0.0         0.0        0.25E+03
   164  LEU      0.97         8.6         11.         4.4        0.10         0.0         0.0         0.0         0.0         0.0         0.0         0.0         1.2        0.32E-01    0.33E-01     0.0         0.0         0.0         0.0         0.0         0.0         0.0         0.0         0.0        0.15E+03     0.0         0.0         0.0         0.0         0.0         0.0         0.0         0.0         0.0         0.0         0.0         0.0         0.0         0.0        0.18E+03
   165  PRO      0.92         25.         6.9        0.85         0.0         0.0         0.0         0.0         0.0         0.0         0.0         0.0         1.7         24.         35.         32.         0.0         0.0         0.0         0.0         0.0         0.0         0.0         0.0         29.         0.0         0.0         0.0         0.0         0.0         0.0         0.0         0.0         0.0         0.0         0.0         0.0         0.0         0.0        0.16E+03
   166  VAL      0.77         3.2         11.         1.3         0.0         0.0         0.0         0.0         0.0         0.0         0.0         0.0         1.2        0.21         0.0         0.0         0.0         0.0         0.0         0.0         0.0         0.0         0.0         0.0         24.         0.0         0.0         0.0         0.0         0.0         0.0         0.0         0.0         0.0         0.0         0.0         0.0         0.0         0.0         42.    
   167  ASP      0.92         3.9         13.         1.3        0.45E-01     0.0         0.0         0.0         0.0         0.0         0.0         0.0         1.3         38.         1.7         0.0         0.0         0.0         0.0         0.0         0.0         0.0         0.0         0.0        0.13E+03     0.0         0.0         0.0         0.0         0.0         0.0         0.0         0.0         0.0         0.0         0.0         0.0         0.0         0.0        0.19E+03
   168  SER      0.75         2.2         11.         1.1        0.45E-01     0.0         0.0         0.0         0.0         0.0         0.0         0.0         1.2        0.15         0.0         0.0         0.0         0.0         0.0         0.0         0.0         0.0         0.0         0.0        0.12E+03     0.0         0.0         0.0         0.0         0.0         0.0         0.0         0.0         0.0         0.0         0.0         0.0         0.0         0.0        0.14E+03
   169  TYR       1.2         7.8         13.         3.1        0.97E-01     0.0         0.0         0.0         0.0         0.0         0.0         0.0        0.56         48.         1.1         0.0         0.0         0.0         0.0         0.0         0.0         0.0         0.0         0.0        0.24E+03     0.0         0.0         0.0         0.0         0.0         0.0         0.0         0.0         0.0         0.0         0.0         0.0         0.0         0.0        0.32E+03
   170  GLN      0.98         2.6         12.         1.2         0.0         0.0         0.0         0.0         0.0         0.0         0.0         0.0         1.2        0.12        0.29         10.         0.0         0.0         0.0         0.0         0.0         0.0         0.0         0.0        0.25E+03     0.0         0.0         0.0         0.0         0.0         0.0         0.0         0.0         0.0         0.0         0.0         0.0         0.0         0.0        0.27E+03
   171  SER      0.95         3.1         11.         1.2        0.97E-01     0.0         0.0         0.0         0.0         0.0         0.0         0.0         1.5         43.         0.0         0.0         0.0         0.0         0.0         0.0         0.0         0.0         0.0         0.0        0.18E+03     0.0         0.0         0.0         0.0         0.0         0.0         0.0         0.0         0.0         0.0         0.0         0.0         0.0         0.0        0.24E+03
   172  TRP       3.1         13.         12.         1.7         0.0         0.0         0.0         0.0         0.0         0.0         0.0         0.0        0.97         50.         42.         0.0         0.0         0.0         0.0         0.0         0.0         0.0         0.0         0.0        0.22E+03     0.0         0.0         0.0         0.0         0.0         0.0         0.0         0.0         0.0         0.0         0.0         0.0         0.0         0.0        0.34E+03
   173  ALA      0.81         5.0         11.         1.3         0.0         0.0         0.0         0.0         0.0         0.0         0.0         0.0         1.2         0.0         0.0         0.0         0.0         0.0         0.0         0.0         0.0         0.0         0.0         0.0        0.27E+03     0.0         0.0         0.0         0.0         0.0         0.0         0.0         0.0         0.0         0.0         0.0         0.0         0.0         0.0        0.29E+03
   174  LEU       1.1         8.5         11.         4.3         0.0         0.0         0.0         0.0         0.0         0.0         0.0         0.0         1.2        0.19        0.75E-03     0.0         0.0         0.0         0.0         0.0         0.0         0.0         0.0         0.0        0.25E+03     0.0         0.0         0.0         0.0         0.0         0.0         0.0         0.0         0.0         0.0         0.0         0.0         0.0         0.0        0.28E+03
   175  ALA      0.83         3.2         9.6         1.2         0.0         0.0         0.0         0.0         0.0         0.0         0.0         0.0        0.98         0.0         0.0         0.0         0.0         0.0         0.0         0.0         0.0         0.0         0.0         0.0        0.25E+03     0.0         0.0         0.0         0.0         0.0         0.0         0.0         0.0         0.0         0.0         0.0         0.0         0.0         0.0        0.27E+03
   176  GLY      0.85         1.6         0.0        0.25         0.0         0.0         0.0         0.0         0.0         0.0         0.0         0.0         1.6         0.0         0.0         0.0         0.0         0.0         0.0         0.0         0.0         0.0         0.0         0.0        0.12E+03     0.0         0.0         0.0         0.0         0.0         0.0         0.0         0.0         0.0         0.0         0.0         0.0         0.0         0.0        0.12E+03
   177  GLY      0.84         1.8         1.4        0.72E-01     0.0         0.0         0.0         0.0         0.0         0.0         0.0         0.0         1.2         0.0         0.0         0.0         0.0         0.0         0.0         0.0         0.0         0.0         0.0         0.0         98.         0.0         0.0         0.0         0.0         0.0         0.0         0.0         0.0         0.0         0.0         0.0         0.0         0.0         0.0        0.10E+03
   178  TRP       3.1         13.         16.         2.9         0.0         0.0         0.0         0.0         0.0         0.0         0.0         0.0         1.4         50.         41.         0.0         0.0         0.0         0.0         0.0         0.0         0.0         0.0         0.0        0.17E+03     0.0         0.0         0.0         0.0         0.0         0.0         0.0         0.0         0.0         0.0         0.0         0.0         0.0         0.0        0.29E+03
   179  ASN      0.95         4.1         15.         1.4        0.32E-01     0.0         0.0         0.0         0.0         0.0         0.0         0.0         2.5         44.        0.99         0.0         0.0         0.0         0.0         0.0         0.0         0.0         0.0         0.0        0.22E+03     0.0         0.0         0.0         0.0         0.0         0.0         0.0         0.0         0.0         0.0         0.0         0.0         0.0         0.0        0.29E+03
   180  SER       1.0         3.2         15.        0.83        0.32E-01     0.0         0.0         0.0         0.0         0.0         0.0         0.0         3.0         42.         0.0         0.0         0.0         0.0         0.0         0.0         0.0         0.0         0.0         0.0        0.15E+03     0.0         0.0         0.0         0.0         0.0         0.0         0.0         0.0         0.0         0.0         0.0         0.0         0.0         0.0        0.21E+03
   181  GLN      0.95         3.8         16.         1.9         0.0         0.0         0.0         0.0         0.0         0.0         0.0         0.0         2.5         40.        0.31         10.         0.0         0.0         0.0         0.0         0.0         0.0         0.0         0.0        0.27E+03     0.0         0.0         0.0         0.0         0.0         0.0         0.0         0.0         0.0         0.0         0.0         0.0         0.0         0.0        0.35E+03
   182  MET       1.2         3.2         14.         1.3        0.99E-02     0.0         0.0         0.0         0.0         0.0         0.0         0.0         1.6         39.         2.3        0.45         0.0         0.0         0.0         0.0         0.0         0.0         0.0         0.0        0.27E+03     0.0         0.0         0.0         0.0         0.0         0.0         0.0         0.0         0.0         0.0         0.0         0.0         0.0         0.0        0.33E+03
   183  CYS       1.3         3.2         13.        0.93        0.99E-02     0.0         0.0         0.0         0.0         0.0         0.0         0.0         1.3        0.35         0.0         0.0         0.0         0.0         0.0         0.0         0.0         0.0         0.0         0.0         46.         0.0         0.0         0.0         0.0         0.0         0.0         0.0         0.0         0.0         0.0         0.0         0.0         0.0         0.0         66.    
   184  CYS       1.4         3.4         14.         1.1         0.0         0.0         0.0         0.0         0.0         0.0         0.0         0.0         1.8         42.         0.0         0.0         0.0         0.0         0.0         0.0         0.0         0.0         0.0         0.0         42.         0.0         0.0         0.0         0.0         0.0         0.0         0.0         0.0         0.0         0.0         0.0         0.0         0.0         0.0        0.11E+03
   185  GLN       1.5         3.0         11.         1.8         0.0         0.0         0.0         0.0         0.0         0.0         0.0         0.0         1.7         40.        0.30         10.         0.0         0.0         0.0         0.0         0.0         0.0         0.0         0.0        0.21E+03     0.0         0.0         0.0         0.0         0.0         0.0         0.0         0.0         0.0         0.0         0.0         0.0         0.0         0.0        0.28E+03
   186  GLY       1.6         2.7         1.9        0.22         0.0         0.0         0.0         0.0         0.0         0.0         0.0         0.0        0.96         0.0         0.0         0.0         0.0         0.0         0.0         0.0         0.0         0.0         0.0         0.0        0.14E+03     0.0         0.0         0.0         0.0         0.0         0.0         0.0         0.0         0.0         0.0         0.0         0.0         0.0         0.0        0.15E+03
   187  GLU       1.7         3.5         12.         1.0         0.0         0.0         0.0         0.0         0.0         0.0         0.0         0.0        0.47        0.43         35.         24.         0.0         0.0         0.0         0.0         0.0         0.0         0.0         0.0        0.22E+03     0.0         0.0         0.0         0.0         0.0         0.0         0.0         0.0         0.0         0.0         0.0         0.0         0.0         0.0        0.30E+03
   188  GLN       2.0         3.5         9.6         1.7         0.0         0.0         0.0         0.0         0.0         0.0         0.0         0.0        0.22         40.        0.29         2.8         0.0         0.0         0.0         0.0         0.0         0.0         0.0         0.0        0.23E+03     0.0         0.0         0.0         0.0         0.0         0.0         0.0         0.0         0.0         0.0         0.0         0.0         0.0         0.0        0.29E+03
   189  ASN       2.0         6.5         9.4         2.2        0.31E-01     0.0         0.0         0.0         0.0         0.0         0.0         0.0        0.31         44.         15.         0.0         0.0         0.0         0.0         0.0         0.0         0.0         0.0         0.0        0.19E+03     0.0         0.0         0.0         0.0         0.0         0.0         0.0         0.0         0.0         0.0         0.0         0.0         0.0         0.0        0.27E+03
   190  PRO       2.2         31.         6.8         1.3         0.0         0.0         0.0         0.0         0.0         0.0         0.0         0.0         1.7         23.         35.         33.         0.0         0.0         0.0         0.0         0.0         0.0         0.0         0.0         36.         0.0         0.0         0.0         0.0         0.0         0.0         0.0         0.0         0.0         0.0         0.0         0.0         0.0         0.0        0.17E+03
   191  PRO       2.6         27.         6.9        0.78         0.0         0.0         0.0         0.0         0.0         0.0         0.0         0.0         1.8         4.4         2.6         1.8         0.0         0.0         0.0         0.0         0.0         0.0         0.0         0.0         29.         0.0         0.0         0.0         0.0         0.0         0.0         0.0         0.0         0.0         0.0         0.0         0.0         0.0         0.0         76.    
   192  GLY       2.1         6.4         1.3        0.41         0.0         0.0         0.0         0.0         0.0         0.0         0.0         0.0        0.42         0.0         0.0         0.0         0.0         0.0         0.0         0.0         0.0         0.0         0.0         0.0         96.         0.0         0.0         0.0         0.0         0.0         0.0         0.0         0.0         0.0         0.0         0.0         0.0         0.0         0.0        0.11E+03
   193  PRO       2.8         29.         8.6        0.36         0.0         0.0         0.0         0.0         0.0         0.0         0.0         0.0        0.62         4.9         2.8         1.5         0.0         0.0         0.0         0.0         0.0         0.0         0.0         0.0         54.         0.0         0.0         0.0         0.0         0.0         0.0         0.0         0.0         0.0         0.0         0.0         0.0         0.0         0.0        0.10E+03
   194  PHE       2.8         9.1         11.         2.0        0.23         0.0         0.0         0.0         0.0         0.0         0.0         0.0         1.5         50.        0.24         0.0         0.0         0.0         0.0         0.0         0.0         0.0         0.0         0.0        0.19E+03     0.0         0.0         0.0         0.0         0.0         0.0         0.0         0.0         0.0         0.0         0.0         0.0         0.0         0.0        0.27E+03
   195  TRP       4.9         14.         11.         1.3         0.0         0.0         0.0         0.0         0.0         0.0         0.0         0.0         1.0         2.7         41.         0.0         0.0         0.0         0.0         0.0         0.0         0.0         0.0         0.0        0.21E+03     0.0         0.0         0.0         0.0         0.0         0.0         0.0         0.0         0.0         0.0         0.0         0.0         0.0         0.0        0.29E+03
   196  LYS       2.7         5.5         11.         1.0         0.0         0.0         0.0         0.0         0.0         0.0         0.0         0.0        0.57         41.         51.        0.51         24.         0.0         0.0         0.0         0.0         0.0         0.0         0.0        0.23E+03     0.0         0.0         0.0         0.0         0.0         0.0         0.0         0.0         0.0         0.0         0.0         0.0         0.0         0.0        0.36E+03
   197  ALA       2.7         4.9         12.         1.1         0.0         0.0         0.0         0.0         0.0         0.0         0.0         0.0        0.53         0.0         0.0         0.0         0.0         0.0         0.0         0.0         0.0         0.0         0.0         0.0        0.27E+03     0.0         0.0         0.0         0.0         0.0         0.0         0.0         0.0         0.0         0.0         0.0         0.0         0.0         0.0        0.29E+03
   198  ALA       2.7         5.0         12.         1.3         0.0         0.0         0.0         0.0         0.0         0.0         0.0         0.0        0.37         0.0         0.0         0.0         0.0         0.0         0.0         0.0         0.0         0.0         0.0         0.0        0.27E+03     0.0         0.0         0.0         0.0         0.0         0.0         0.0         0.0         0.0         0.0         0.0         0.0         0.0         0.0        0.30E+03
   199  PHE       3.0         10.         13.         3.8        0.13         0.0         0.0         0.0         0.0         0.0         0.0         0.0        0.76         43.         3.1         0.0         0.0         0.0         0.0         0.0         0.0         0.0         0.0         0.0        0.25E+03     0.0         0.0         0.0         0.0         0.0         0.0         0.0         0.0         0.0         0.0         0.0         0.0         0.0         0.0        0.32E+03
   200  ALA       2.7         5.3         11.        0.51        0.13         0.0         0.0         0.0         0.0         0.0         0.0         0.0         1.0         0.0         0.0         0.0         0.0         0.0         0.0         0.0         0.0         0.0         0.0         0.0        0.26E+03     0.0         0.0         0.0         0.0         0.0         0.0         0.0         0.0         0.0         0.0         0.0         0.0         0.0         0.0        0.28E+03
   201  ASP       2.5         6.2         7.5         1.4         0.0         0.0         0.0         0.0         0.0         0.0         0.0         0.0        0.95        0.19E-01    0.53         0.0         0.0         0.0         0.0         0.0         0.0         0.0         0.0         0.0        0.19E+03     0.0         0.0         0.0         0.0         0.0         0.0         0.0         0.0         0.0         0.0         0.0         0.0         0.0         0.0        0.21E+03
   202  SER       2.6         5.1         5.4         1.4         0.0         0.0         0.0         0.0         0.0         0.0         0.0         0.0        0.52        0.16         0.0         0.0         0.0         0.0         0.0         0.0         0.0         0.0         0.0         0.0        0.12E+03     0.0         0.0         0.0         0.0         0.0         0.0         0.0         0.0         0.0         0.0         0.0         0.0         0.0         0.0        0.14E+03
   203  SER       2.4         3.9         8.7         1.1        0.27E-01     0.0         0.0         0.0         0.0         0.0         0.0         0.0        0.76         38.         0.0         0.0         0.0         0.0         0.0         0.0         0.0         0.0         0.0         0.0        0.14E+03     0.0         0.0         0.0         0.0         0.0         0.0         0.0         0.0         0.0         0.0         0.0         0.0         0.0         0.0        0.20E+03
   204  GLY       2.2         3.3         1.9        0.23        0.27E-01     0.0         0.0         0.0         0.0         0.0         0.0         0.0        0.61         0.0         0.0         0.0         0.0         0.0         0.0         0.0         0.0         0.0         0.0         0.0        0.13E+03     0.0         0.0         0.0         0.0         0.0         0.0         0.0         0.0         0.0         0.0         0.0         0.0         0.0         0.0        0.14E+03
   205  GLN       2.1         4.8         9.5         2.4         0.0         0.0         0.0         0.0         0.0         0.0         0.0         0.0         1.2         36.         5.0        0.62         0.0         0.0         0.0         0.0         0.0         0.0         0.0         0.0        0.21E+03     0.0         0.0         0.0         0.0         0.0         0.0         0.0         0.0         0.0         0.0         0.0         0.0         0.0         0.0        0.27E+03
   206  HIS       2.9         15.         10.         3.5         0.0         0.0         0.0         0.0         0.0         0.0         0.0         0.0         2.8        0.76         19.         0.0         0.0         0.0         0.0         0.0         0.0         0.0         0.0         0.0        0.18E+03     0.0         0.0         0.0         0.0         0.0         0.0         0.0         0.0         0.0         0.0         0.0         0.0         0.0         0.0        0.23E+03
   207  PRO       2.8         33.         6.5         1.3         0.0         0.0         0.0         0.0         0.0         0.0         0.0         0.0         2.6         23.         35.         33.         0.0         0.0         0.0         0.0         0.0         0.0         0.0         0.0         33.         0.0         0.0         0.0         0.0         0.0         0.0         0.0         0.0         0.0         0.0         0.0         0.0         0.0         0.0        0.17E+03
   208  PRO       3.3         28.         5.9        0.35         0.0         0.0         0.0         0.0         0.0         0.0         0.0         0.0         2.1         23.         35.         33.         0.0         0.0         0.0         0.0         0.0         0.0         0.0         0.0         27.         0.0         0.0         0.0         0.0         0.0         0.0         0.0         0.0         0.0         0.0         0.0         0.0         0.0         0.0        0.16E+03
   209  ASP       3.8         12.         6.0        0.85         0.0         0.0         0.0         0.0         0.0         0.0         0.0         0.0         2.0        0.72         1.2         0.0         0.0         0.0         0.0         0.0         0.0         0.0         0.0         0.0        0.16E+03     0.0         0.0         0.0         0.0         0.0         0.0         0.0         0.0         0.0         0.0         0.0         0.0         0.0         0.0        0.18E+03
   210  ALA       4.3         8.8         13.         1.5        0.33         0.0         0.0         0.0         0.0         0.0         0.0         0.0         3.9         0.0         0.0         0.0         0.0         0.0         0.0         0.0         0.0         0.0         0.0         0.0        0.24E+03     0.0         0.0         0.0         0.0         0.0         0.0         0.0         0.0         0.0         0.0         0.0         0.0         0.0         0.0        0.27E+03
   211  CYS       4.1         18.         6.1         2.1        0.33         0.0         0.0         0.0         0.0         0.0         0.0         0.0         8.4         1.0         0.0         0.0         0.0         0.0         0.0         0.0         0.0         0.0         0.0         0.0         78.         0.0         0.0         0.0         0.0         0.0         0.0         0.0         0.0         0.0         0.0         0.0         0.0         0.0         0.0        0.12E+03
   212  ALA       3.6         19.         2.7         2.8         0.0         0.0         0.0         0.0         0.0         0.0         0.0         0.0         6.8         0.0         0.0         0.0         0.0         0.0         0.0         0.0         0.0         0.0         0.0         0.0        0.16E+03     0.0         0.0         0.0         0.0         0.0         0.0         0.0         0.0         0.0         0.0         0.0         0.0         0.0         0.0        0.20E+03
   213  PHE       4.0         14.         6.0         4.5         0.0         0.0         0.0         0.0         0.0         0.0         0.0         0.0         4.4         2.5        0.36         0.0         0.0         0.0         0.0         0.0         0.0         0.0         0.0         0.0        0.18E+03     0.0         0.0         0.0         0.0         0.0         0.0         0.0         0.0         0.0         0.0         0.0         0.0         0.0         0.0        0.21E+03
   214  ARG       4.1         13.         7.4         3.1         0.0         0.0         0.0         0.0         0.0         0.0         0.0         0.0         3.6         5.2         3.5         39.         30.         0.0         0.0         0.0         0.0         0.0         0.0         0.0        0.19E+03     0.0         0.0         0.0         0.0         0.0         0.0         0.0         0.0         0.0         0.0         0.0         0.0         0.0         0.0        0.30E+03
   215  ARG       3.7         9.4         12.         2.1         0.0         0.0         0.0         0.0         0.0         0.0         0.0         0.0         1.9        0.59         1.7         32.         44.         0.0         0.0         0.0         0.0         0.0         0.0         0.0        0.16E+03     0.0         0.0         0.0         0.0         0.0         0.0         0.0         0.0         0.0         0.0         0.0         0.0         0.0         0.0        0.27E+03
   216  GLY       1.8         10.         3.0         1.3        0.85         0.0         0.0         0.0         52.         55.         0.0         0.0         6.6         0.0         0.0         0.0         0.0         0.0         0.0         0.0         0.0         0.0         1.6         0.0         35.         0.0         0.0         0.0         0.0         0.0         0.0         0.0         0.0         0.0         0.0         0.0         0.0         0.0         0.0        0.17E+03
   217  ARG       1.9         14.         20.        0.86        0.43         0.0         0.0         0.0         22.         29.         0.0         0.0         6.2         4.9         8.9         23.         36.         0.0         0.0         0.0         0.0         0.0         1.8         0.0         9.2         0.0         0.0         0.0         0.0         0.0         0.0         0.0         0.0         0.0         0.0         0.0         0.0         0.0         0.0        0.18E+03
   218  LYS       2.7         14.         5.4         3.9        0.42         0.0         0.0         0.0         8.4         16.         0.0         0.0        0.92         32.        0.58E-01     31.         1.9         0.0         0.0         0.0         0.0         0.0         26.         0.0         11.         0.0         0.0         0.0         0.0         0.0         0.0         0.0         0.0         0.0         0.0         0.0         0.0         0.0         0.0        0.15E+03
   219  LYS       3.7         25.         6.6         4.8         0.0         0.0         0.0         0.0         4.4         7.0         0.0         0.0         6.5         36.         6.4         23.         23.         0.0         0.0         0.0         0.0         0.0         29.         0.0         19.         1.5         0.0         0.0         0.0         0.0         0.0         0.0         0.0         0.0         0.0         0.0         0.0         0.0         0.0        0.20E+03
   220  ARG       2.2         22.         11.         3.1         0.0         0.0         0.0         0.0         13.         8.0         0.0         0.0         12.        0.25         3.8         29.         18.         0.0         0.0         0.0         0.0         0.0         7.5         0.0         24.         0.0         0.0         0.0         0.0         0.0         0.0         0.0         0.0         0.0         0.0         0.0         0.0         0.0         0.0        0.15E+03
   221  ILE       1.2         20.         13.         2.6         0.0         0.0         0.0         0.0         11.         8.8         0.0         0.0         6.1         74.        0.63         0.0         0.0         0.0         0.0         0.0         0.0         0.0         2.3         0.0         15.         0.0         0.0         0.0         0.0         0.0         0.0         0.0         0.0         0.0         0.0         0.0         0.0         0.0         0.0        0.15E+03
   222  PRO       1.8         27.         7.6         4.2         0.0         0.0         0.0         0.0         8.9         10.         0.0         0.0         2.4         18.         4.2        0.99         0.0         0.0         0.0         0.0         0.0         0.0         4.7         0.0         16.        0.55         0.0         0.0         0.0         0.0         0.0         0.0         0.0         0.0         0.0         0.0         0.0         0.0         0.0        0.11E+03
   223  TYR       3.2         41.         13.         29.        0.34         0.0         0.0         0.0         16.         7.7         0.0         0.0         3.2         43.         50.         0.0         0.0         0.0         0.0         0.0         0.0         0.0         8.1         0.0         23.         6.2         0.0         0.0         0.0         0.0         0.0         0.0         0.0         0.0         0.0         0.0         0.0         0.0         0.0        0.24E+03
   224  SER       1.8         7.4         10.         3.7        0.88         0.0         0.0         0.0         6.7         7.0         0.0         0.0         2.0        0.96         0.0         0.0         0.0         0.0         0.0         0.0         0.0         0.0         6.5         0.0         8.0         5.6         0.0         0.0         0.0         0.0         0.0         0.0         0.0         0.0         0.0         0.0         0.0         0.0         0.0         61.    
   225  LYS       1.8         9.3         5.8         3.0         0.0         0.0         0.0         0.0         4.6         7.0         0.0         0.0        0.88         26.         1.4         1.5         27.         0.0         0.0         0.0         0.0         0.0         9.8         0.0         7.6         0.0         0.0         0.0         0.0         0.0         0.0         0.0         0.0         0.0         0.0         0.0         0.0         0.0         0.0        0.11E+03
   226  GLY      0.88         5.0        0.30E-01     3.7         0.0         0.0         0.0         0.0         5.0         9.9         0.0         0.0         1.0         0.0         0.0         0.0         0.0         0.0         0.0         0.0         0.0         0.0         18.         0.0         10.         0.0         0.0         0.0         0.0         0.0         0.0         0.0         0.0         0.0         0.0         0.0         0.0         0.0         0.0         54.    
   227  GLN       4.0         21.         4.7         2.4         2.6         0.0         0.0         0.0         5.2         7.3         0.0         0.0         1.2         5.2         45.         1.9         0.0         0.0         0.0         0.0         0.0         0.0         22.         0.0         15.         11.         0.0         0.0         0.0         0.0         0.0         0.0         0.0         0.0         0.0         0.0         0.0         0.0         0.0        0.15E+03
   228  LEU       1.5         10.         6.7         6.3         0.0         0.0         0.0         0.0         7.5         14.         0.0         0.0         1.8         1.0         5.2         0.0         0.0         0.0         0.0         0.0         0.0         0.0         6.5         0.0         11.         11.         0.0         0.0         0.0         0.0         0.0         0.0         0.0         0.0         0.0         0.0         0.0         0.0         0.0         83.    
   229  ARG       1.1         7.3         4.3         1.9        0.83E-02     0.0         0.0         0.0         4.2         6.0         0.0         0.0         2.5         1.2         1.2         28.         5.3         0.0         0.0         0.0         0.0         0.0         4.8         0.0         7.1        0.35         0.0         0.0         0.0         0.0         0.0         0.0         0.0         0.0         0.0         0.0         0.0         0.0         0.0         75.    
   230  GLU       1.2         8.1         6.0         3.4         0.0         0.0         0.0         0.0         6.6         12.         0.0         0.0         1.3         35.         4.0        0.16         0.0         0.0         0.0         0.0         0.0         0.0         4.3         0.0         7.2         1.8         0.0         0.0         0.0         0.0         0.0         0.0         0.0         0.0         0.0         0.0         0.0         0.0         0.0         90.    
   231  LEU       1.3         13.         5.2         6.1        0.98E-01     0.0         0.0         0.0         9.8         11.         0.0         0.0         1.6         7.7         36.         0.0         0.0         0.0         0.0         0.0         0.0         0.0         4.3         0.0         9.8         12.         0.0         0.0         0.0         0.0         0.0         0.0         0.0         0.0         0.0         0.0         0.0         0.0         0.0        0.12E+03
   232  GLU       1.3         12.         6.0         2.9        0.28E-01     0.0         0.0         0.0         8.3         11.         0.0         0.0         1.7         1.3        0.27E-01     2.1         0.0         0.0         0.0         0.0         0.0         0.0         6.5         0.0         7.3         5.8         0.0         0.0         0.0         0.0         0.0         0.0         0.0         0.0         0.0         0.0         0.0         0.0         0.0         66.    
   233  ARG       1.8         11.         4.8         2.6        0.91E-01     0.0         0.0         0.0         5.5         9.2         0.0         0.0         1.5         5.5         36.         3.7         20.         0.0         0.0         0.0         0.0         0.0         8.4         0.0         11.        0.88         0.0         0.0         0.0         0.0         0.0         0.0         0.0         0.0         0.0         0.0         0.0         0.0         0.0        0.12E+03
   234  GLU      0.96         6.3         5.4         3.6         0.0         0.0         0.0         0.0         6.1         16.         0.0         0.0         1.6         2.5         32.         3.1         0.0         0.0         0.0         0.0         0.0         0.0         2.5         0.0         5.7         6.0         0.0         0.0         0.0         0.0         0.0         0.0         0.0         0.0         0.0         0.0         0.0         0.0         0.0         91.    
   235  TYR       1.6         12.         7.0         3.6        0.51         0.0         0.0         0.0         5.6         12.         0.0         0.0         1.4         6.8        0.14         0.0         0.0         0.0         0.0         0.0         0.0         0.0         3.0         0.0         9.8         10.         0.0         0.0         0.0         0.0         0.0         0.0         0.0         0.0         0.0         0.0         0.0         0.0         0.0         73.    
   236  ALA       1.0         7.8         5.2         1.1        0.28E-01     0.0         0.0         0.0         4.5         8.9         0.0         0.0         3.4         0.0         0.0         0.0         0.0         0.0         0.0         0.0         0.0         0.0         2.2         0.0         6.0        0.52         0.0         0.0         0.0         0.0         0.0         0.0         0.0         0.0         0.0         0.0         0.0         0.0         0.0         41.    
   237  ALA      0.92         7.5         5.8        0.92         0.0         0.0         0.0         0.0         3.3         2.7         0.0         0.0         3.3         0.0         0.0         0.0         0.0         0.0         0.0         0.0         0.0         0.0         2.1         0.0         26.         0.0         0.0         0.0         0.0         0.0         0.0         0.0         0.0         0.0         0.0         0.0         0.0         0.0         0.0         52.    
   238  ASN       1.5         7.2         5.1         8.3        0.45         0.0         0.0         0.0         5.4         16.         0.0         0.0         4.5        0.54         1.4         0.0         0.0         0.0         0.0         0.0         0.0         0.0         12.         0.0        0.13E+03     0.0         0.0         0.0         0.0         0.0         0.0         0.0         0.0         0.0         0.0         0.0         0.0         0.0         0.0        0.19E+03
   239  LYS       2.6         11.         7.5         3.8         0.0         0.0         0.0         0.0         12.         13.         0.0         0.0         7.4         32.         1.6         1.4         27.         0.0         0.0         0.0         0.0         0.0         14.         0.0         52.         0.0         0.0         0.0         0.0         0.0         0.0         0.0         0.0         0.0         0.0         0.0         0.0         0.0         0.0        0.19E+03
   240  PHE       1.4         11.         12.         2.6        0.44E-01     0.0         0.0         0.0         4.6         8.0         0.0         0.0         5.4         12.         50.         0.0         0.0         0.0         0.0         0.0         0.0         0.0         15.         0.0         14.         6.4         0.0         0.0         0.0         0.0         0.0         0.0         0.0         0.0         0.0         0.0         0.0         0.0         0.0        0.14E+03
   241  ILE       1.7         12.         8.0         2.7        0.34         0.0         0.0         0.0         3.7         8.4         0.0         0.0         3.3         6.6         5.1         0.0         0.0         0.0         0.0         0.0         0.0         0.0         16.         0.0         12.         12.         0.0         0.0         0.0         0.0         0.0         0.0         0.0         0.0         0.0         0.0         0.0         0.0         0.0         92.    
   242  THR       1.7         5.7         4.1         1.5        0.75         0.0         0.0         0.0         2.7         7.0         0.0         0.0         2.7         57.         0.0         0.0         0.0         0.0         0.0         0.0         0.0         0.0         14.         0.0         9.6         8.0         0.0         0.0         0.0         0.0         0.0         0.0         0.0         0.0         0.0         0.0         0.0         0.0         0.0        0.11E+03
   243  LYS      0.56         3.7         4.9        0.64         0.0         0.0         0.0         0.0         2.7         4.3         0.0         0.0         1.2         2.4         53.         26.        0.59E-02     0.0         0.0         0.0         0.0         0.0         7.8         0.0         5.4         1.5         0.0         0.0         0.0         0.0         0.0         0.0         0.0         0.0         0.0         0.0         0.0         0.0         0.0        0.11E+03
   244  ASP      0.82         5.8         5.2         1.2         0.0         0.0         0.0         0.0         2.2         5.0         0.0         0.0         1.1         30.         2.8         0.0         0.0         0.0         0.0         0.0         0.0         0.0         11.         0.0         4.8         3.7         0.0         0.0         0.0         0.0         0.0         0.0         0.0         0.0         0.0         0.0         0.0         0.0         0.0         74.    
   245  LYS       1.5         9.9         5.7         2.1        0.25         0.0         0.0         0.0         3.9         5.6         0.0         0.0         1.9         5.7         39.        0.29E-01    0.19E-01     0.0         0.0         0.0         0.0         0.0         7.9         0.0         7.8         15.         0.0         0.0         0.0         0.0         0.0         0.0         0.0         0.0         0.0         0.0         0.0         0.0         0.0        0.11E+03
   246  ARG       1.4         9.5         6.2         2.7        0.72         0.0         0.0         0.0         4.4         12.         0.0         0.0         1.4         2.8         3.2        0.91         23.         0.0         0.0         0.0         0.0         0.0         6.3         0.0         8.7         13.         0.0         0.0         0.0         0.0         0.0         0.0         0.0         0.0         0.0         0.0         0.0         0.0         0.0         97.    
   247  ARG      0.87         4.7         5.5         1.6        0.46E-01     0.0         0.0         0.0         2.8         8.8         0.0         0.0         1.7         1.7        0.73         1.4         23.         0.0         0.0         0.0         0.0         0.0         7.6         0.0         5.6         4.8         0.0         0.0         0.0         0.0         0.0         0.0         0.0         0.0         0.0         0.0         0.0         0.0         0.0         71.    
   248  LYS      0.82         5.2         4.5         1.3         0.0         0.0         0.0         0.0         4.4         8.4         0.0         0.0         1.7         3.9         50.        0.38E-01     23.         0.0         0.0         0.0         0.0         0.0         2.0         0.0         5.7         6.2         0.0         0.0         0.0         0.0         0.0         0.0         0.0         0.0         0.0         0.0         0.0         0.0         0.0        0.12E+03
   249  ILE       2.1         8.6         3.0         4.7         1.7         0.0         0.0         0.0         5.3         15.         0.0         0.0         2.3         1.0         2.1         0.0         0.0         0.0         0.0         0.0         0.0         0.0         4.2         0.0         13.         5.5         0.0         0.0         0.0         0.0         0.0         0.0         0.0         0.0         0.0         0.0         0.0         0.0         0.0         68.    
   250  SER       1.2         4.1         6.6         2.9        0.89         0.0         0.0         0.0         6.2         12.         0.0         0.0         3.0         45.         0.0         0.0         0.0         0.0         0.0         0.0         0.0         0.0         1.7         0.0         9.3         6.0         0.0         0.0         0.0         0.0         0.0         0.0         0.0         0.0         0.0         0.0         0.0         0.0         0.0         99.    
   251  ALA       1.3         5.6         4.3         1.5        0.46E-01     0.0         0.0         0.0         3.1         9.3         0.0         0.0         1.6         0.0         0.0         0.0         0.0         0.0         0.0         0.0         0.0         0.0         1.8         0.0         13.         0.0         0.0         0.0         0.0         0.0         0.0         0.0         0.0         0.0         0.0         0.0         0.0         0.0         0.0         42.    
   252  ALA       2.1         11.         4.9         1.7         0.0         0.0         0.0         0.0         5.1         11.         0.0         0.0         1.1         0.0         0.0         0.0         0.0         0.0         0.0         0.0         0.0         0.0         3.3         0.0         15.        0.51         0.0         0.0         0.0         0.0         0.0         0.0         0.0         0.0         0.0         0.0         0.0         0.0         0.0         55.    
   253  THR      0.81         9.7         9.9         2.7         1.7         0.0         0.0         0.0         7.2         12.         0.0         0.0         1.7        0.85         0.0         0.0         0.0         0.0         0.0         0.0         0.0         0.0         6.8         0.0         20.         5.5         0.0         0.0         0.0         0.0         0.0         0.0         0.0         0.0         0.0         0.0         0.0         0.0         0.0         79.    
   254  SER      0.97         7.3         19.         2.4        0.46         0.0         0.0         0.0         3.9         8.0         0.0         0.0         1.5         37.         0.0         0.0         0.0         0.0         0.0         0.0         0.0         0.0         3.5         0.0         20.         0.0         0.0         0.0         0.0         0.0         0.0         0.0         0.0         0.0         0.0         0.0         0.0         0.0         0.0        0.10E+03
   255  LEU       1.4         13.         4.4         8.4         0.0         0.0         0.0         0.0         4.7         11.         0.0         0.0         4.8         3.3        0.61E-01     0.0         0.0         0.0         0.0         0.0         0.0         0.0         10.         0.0         45.         6.5         0.0         0.0         0.0         0.0         0.0         0.0         0.0         0.0         0.0         0.0         0.0         0.0         0.0        0.11E+03
   256  SER       3.2         18.         13.         7.4         1.1         0.0         0.0         0.0         3.8         24.         0.0         0.0         11.        0.38         0.0         0.0         0.0         0.0         0.0         0.0         0.0         0.0         20.         0.0         86.         1.4         0.0         0.0         0.0         0.0         0.0         0.0         0.0         0.0         0.0         0.0         0.0         0.0         0.0        0.19E+03
   257  GLU       2.7         22.         6.8         3.3        0.87         0.0         0.0         0.0         4.3         15.         0.0         0.0         7.4         39.         6.1         4.6         0.0         0.0         0.0         0.0         0.0         0.0         18.         0.0        0.11E+03     11.         0.0         0.0         0.0         0.0         0.0         0.0         0.0         0.0         0.0         0.0         0.0         0.0         0.0        0.25E+03
   258  ARG       2.0         5.8         5.4        0.73         1.1         0.0         0.0         0.0         3.3         5.4         0.0         0.0        0.82        0.39        0.39E-01     39.         28.         0.0         0.0         0.0         0.0         0.0         7.6         0.0         27.        0.90         0.0         0.0         0.0         0.0         0.0         0.0         0.0         0.0         0.0         0.0         0.0         0.0         0.0        0.13E+03
   259  GLN       1.1         11.         5.1         1.1         1.3         0.0         0.0         0.0         4.4         9.0         0.0         0.0        0.67        0.99        0.61         2.7         0.0         0.0         0.0         0.0         0.0         0.0         5.8         0.0         3.6         3.4         0.0         0.0         0.0         0.0         0.0         0.0         0.0         0.0         0.0         0.0         0.0         0.0         0.0         51.    
   260  ILE       1.4         7.6         5.1         5.8        0.72         0.0         0.0         0.0         5.0         14.         0.0         0.0         1.4         44.         38.         0.0         0.0         0.0         0.0         0.0         0.0         0.0         4.8         0.0         4.1         1.7         0.0         0.0         0.0         0.0         0.0         0.0         0.0         0.0         0.0         0.0         0.0         0.0         0.0        0.13E+03
   261  THR      0.98         7.5         4.3         2.9        0.38         0.0         0.0         0.0         2.9         9.7         0.0         0.0         2.3         3.3         0.0         0.0         0.0         0.0         0.0         0.0         0.0         0.0         8.4         0.0         7.6         6.0         0.0         0.0         0.0         0.0         0.0         0.0         0.0         0.0         0.0         0.0         0.0         0.0         0.0         56.    
   262  ILE       1.2         9.5         7.6         3.5        0.18         0.0         0.0         0.0         5.5         9.4         0.0         0.0         2.9         7.3         41.         0.0         0.0         0.0         0.0         0.0         0.0         0.0         5.7         0.0         8.4         6.2         0.0         0.0         0.0         0.0         0.0         0.0         0.0         0.0         0.0         0.0         0.0         0.0         0.0        0.11E+03
   263  TRP       2.9         13.         5.6         6.3        0.94         0.0         0.0         0.0         5.5         9.7         0.0         0.0         2.1         7.0         4.0         0.0         0.0         0.0         0.0         0.0         0.0         0.0         3.2         0.0         3.4         14.         0.0         0.0         0.0         0.0         0.0         0.0         0.0         0.0         0.0         0.0         0.0         0.0         0.0         77.    
   264  PHE       1.0         8.0         6.1         3.7        0.26E-01     0.0         0.0         0.0         5.7         8.5         0.0         0.0        0.98         4.6         5.7         0.0         0.0         0.0         0.0         0.0         0.0         0.0         2.3         0.0         3.7         19.         0.0         0.0         0.0         0.0         0.0         0.0         0.0         0.0         0.0         0.0         0.0         0.0         0.0         70.    
   265  GLN       1.1         6.0         4.4         1.9         0.0         0.0         0.0         0.0         3.8         4.5         0.0         0.0         1.7         1.9         37.         2.7         0.0         0.0         0.0         0.0         0.0         0.0         2.7         0.0         4.2         4.7         0.0         0.0         0.0         0.0         0.0         0.0         0.0         0.0         0.0         0.0         0.0         0.0         0.0         76.    
   266  ASN      0.92         5.4         5.4         1.2        0.50         0.0         0.0         0.0         3.9         4.9         0.0         0.0         1.2         1.1         12.         0.0         0.0         0.0         0.0         0.0         0.0         0.0         6.6         0.0         3.5         6.1         0.0         0.0         0.0         0.0         0.0         0.0         0.0         0.0         0.0         0.0         0.0         0.0         0.0         53.    
   267  ARG       1.8         5.5         5.6         1.0        0.52         0.0         0.0         0.0         6.6         9.4         0.0         0.0        0.58         33.         35.         39.         27.         0.0         0.0         0.0         0.0         0.0         9.0         0.0         5.1         16.         0.0         0.0         0.0         0.0         0.0         0.0         0.0         0.0         0.0         0.0         0.0         0.0         0.0        0.20E+03
   268  ARG       1.2         7.5         5.7         1.6        0.63E-01     0.0         0.0         0.0         5.7         9.0         0.0         0.0         1.4         33.         22.         36.        0.58         0.0         0.0         0.0         0.0         0.0         9.5         0.0         3.9         17.         0.0         0.0         0.0         0.0         0.0         0.0         0.0         0.0         0.0         0.0         0.0         0.0         0.0        0.15E+03
   269  VAL       1.4         8.5         5.9         5.6        0.48         0.0         0.0         0.0         4.7         7.8         0.0         0.0         2.0         64.         0.0         0.0         0.0         0.0         0.0         0.0         0.0         0.0         17.         0.0         6.6         7.9         0.0         0.0         0.0         0.0         0.0         0.0         0.0         0.0         0.0         0.0         0.0         0.0         0.0        0.13E+03
   270  LYS       1.1         12.         6.4         2.6        0.59         0.0         0.0         0.0         18.         7.6         0.0         0.0         3.8         7.5         40.        0.11E-01     1.3         0.0         0.0         0.0         0.0         0.0         11.         0.0         8.7         4.0         0.0         0.0         0.0         0.0         0.0         0.0         0.0         0.0         0.0         0.0         0.0         0.0         0.0        0.12E+03
   271  GLU       2.6         12.         4.1         5.2        0.37         0.0         0.0         0.0         8.3         11.         0.0         0.0         6.9         43.         8.3        0.48         0.0         0.0         0.0         0.0         0.0         0.0         20.         0.0         4.6         20.         0.0         0.0         0.0         0.0         0.0         0.0         0.0         0.0         0.0         0.0         0.0         0.0         0.0        0.15E+03
   272  LYS       1.6         14.         5.1         1.6        0.17         0.0         0.0         0.0         11.         12.         0.0         0.0         7.5         32.         1.0        0.87E-02    0.87E-04     0.0         0.0         0.0         0.0         0.0         17.         0.0         9.7         3.6         0.0         0.0         0.0         0.0         0.0         0.0         0.0         0.0         0.0         0.0         0.0         0.0         0.0        0.12E+03
   273  LYS       2.2         18.         6.7         5.8        0.47         0.0         0.0         0.0         9.3         11.         0.0         0.0         7.7         23.         48.         4.1         22.         0.0         0.0         0.0         0.0         0.0         13.         0.0         6.3         1.5         0.0         0.0         0.0         0.0         0.0         0.0         0.0         0.0         0.0         0.0         0.0         0.0         0.0        0.18E+03
   274  VAL       1.6         15.         9.4         2.7         0.0         0.0         0.0         0.0         7.6         11.         0.0         0.0         9.0         52.         0.0         0.0         0.0         0.0         0.0         0.0         0.0         0.0         15.         0.0         11.         0.0         0.0         0.0         0.0         0.0         0.0         0.0         0.0         0.0         0.0         0.0         0.0         0.0         0.0        0.13E+03
   275  LEU       2.4         25.         16.         6.4        0.92         0.0         0.0         0.0         7.2         14.         0.0         0.0         5.9         45.         4.7         0.0         0.0         0.0         0.0         0.0         0.0         0.0         3.6         0.0         13.         0.0         0.0         0.0         0.0         0.0         0.0         0.0         0.0         0.0         0.0         0.0         0.0         0.0         0.0        0.14E+03
   276  ALA      0.88         7.8         5.2         1.4         0.0         0.0         0.0         0.0         11.         11.         0.0         0.0         5.2         0.0         0.0         0.0         0.0         0.0         0.0         0.0         0.0         0.0         3.3         0.0         9.1         0.0         0.0         0.0         0.0         0.0         0.0         0.0         0.0         0.0         0.0         0.0         0.0         0.0         0.0         55.    
   277  LYS      0.90         11.         4.6         1.7        0.18         0.0         0.0         0.0         9.5         13.         0.0         0.0         8.0        0.24E-01    0.98E-01    0.13E-01     25.         0.0         0.0         0.0         0.0         0.0         1.7         0.0         7.9         1.7         0.0         0.0         0.0         0.0         0.0         0.0         0.0         0.0         0.0         0.0         0.0         0.0         0.0         84.    
   278  VAL       1.6         15.         3.3         3.2        0.38         0.0         0.0         0.0         5.6         11.         0.0         0.0         4.8         57.         0.0         0.0         0.0         0.0         0.0         0.0         0.0         0.0         2.1         0.0         17.         0.0         0.0         0.0         0.0         0.0         0.0         0.0         0.0         0.0         0.0         0.0         0.0         0.0         0.0        0.12E+03
   279  LYS      0.52         8.8         7.4         1.5        0.78         0.0         0.0         0.0         4.3         9.4         0.0         0.0         2.0         34.        0.86        0.17E-01    0.70E-01     0.0         0.0         0.0         0.0         0.0         1.5         0.0         34.        0.47         0.0         0.0         0.0         0.0         0.0         0.0         0.0         0.0         0.0         0.0         0.0         0.0         0.0        0.11E+03
   280  ASN       1.4         7.0         18.         2.1        0.25         0.0         0.0         0.0         0.0         0.0         0.0         0.0         2.4         32.         4.9         0.0         0.0         0.0         0.0         0.0         0.0         0.0         0.0         0.0        0.14E+03     0.0         0.0         0.0         0.0         0.0         0.0         0.0         0.0         0.0         0.0         0.0         0.0         0.0         0.0        0.20E+03
   281  SER      0.47         5.3         9.3         1.2        0.50         0.0         0.0         0.0         0.0         0.0         0.0         0.0         2.6         42.         0.0         0.0         0.0         0.0         0.0         0.0         0.0         0.0         0.0         0.0         31.         0.0         0.0         0.0         0.0         0.0         0.0         0.0         0.0         0.0         0.0         0.0         0.0         0.0         0.0         92.    
   282  ALA      0.37         1.8         19.         1.4         0.0         0.0         0.0         0.0         8.5         12.         0.0         0.0         1.9         0.0         0.0         0.0         0.0         0.0         0.0         0.0         0.0         0.0         1.0         0.0         6.2         1.7         0.0         0.0         0.0         0.0         0.0         0.0         0.0         0.0         0.0         0.0         0.0         0.0         0.0         53.    
   283  THR       2.6         18.         5.2         2.9         1.6         0.0         0.0         0.0         5.8         7.1         0.0         0.0         1.8         63.         0.0         0.0         0.0         0.0         0.0         0.0         0.0         0.0        0.80         0.0         6.1        0.47         0.0         0.0         0.0         0.0         0.0         0.0         0.0         0.0         0.0         0.0         0.0         0.0         0.0        0.12E+03
   284  PRO       2.2         30.         5.9         2.4         1.5         0.0         0.0         0.0         2.7         3.3         0.0         0.0         1.1         1.2        0.72         6.0         0.0         0.0         0.0         0.0         0.0         0.0         1.5         0.0        0.91         0.0         0.0         0.0         0.0         0.0         0.0         0.0         0.0         0.0         0.0         0.0         0.0         0.0         0.0         60.    
