# Supplementary material for: Computational Modeling of complete HOXB13 protein for predicting the functional effect of SNPs and the associated role in hereditary prostate cancer
Source: Sci Rep. 2017 Mar 8;7:43830. doi: 10.1038/srep43830 (PMC5363706; doi:10.1038/srep43830)
Supplement: Supplementary Dataset [file srep43830-s1.zip › SR Supplementary Data Files Complete/HOXB13 Modeller/HOXB13 Modeller/hoxb13.V99990030]

# Heavy relative violation of each residue is written to: hoxb13.V99990030
# The profile is NOT normalized by the number of restraints.
# The profiles are smoothed over a window of residues:    1
# The sum of all numbers in the file:   52285.7930
#COLUMNS S S  N N N N N N N N N N N N N N N N N N N N N N N N N N N N N N N N N N N N N N N N 
# RESID  RES            1           2           3           4           5           6           7           8           9          10          11          12          13          14          15          16          17          18          19          20          21          22          23          24          25          26          27          28          29          30          31          32          33          34          35          36          37          38          39     TOTAL

     1  MET       1.0         3.3         1.8        0.62        0.56E-01     0.0         0.0         0.0         26.         24.         0.0         0.0        0.47        0.39         34.         38.         0.0         0.0         0.0         0.0         0.0         0.0         0.0         0.0         28.         0.0         0.0         0.0         0.0         0.0         0.0         0.0         0.0         0.0         0.0         0.0         0.0         0.0         0.0        0.16E+03
     2  GLU       2.1         10.         9.9         1.1        0.46E-02     0.0         0.0         0.0         0.0         0.0         0.0         0.0         1.8         2.2         33.         18.         0.0         0.0         0.0         0.0         0.0         0.0         0.0         0.0        0.18E+03     0.0         0.0         0.0         0.0         0.0         0.0         0.0         0.0         0.0         0.0         0.0         0.0         0.0         0.0        0.26E+03
     3  PRO       1.8         33.         7.2         1.6        0.46E-02     0.0         0.0         0.0         0.0         0.0         0.0         0.0         2.0        0.46        0.76         5.4         0.0         0.0         0.0         0.0         0.0         0.0         0.0         0.0        0.11E+03     0.0         0.0         0.0         0.0         0.0         0.0         0.0         0.0         0.0         0.0         0.0         0.0         0.0         0.0        0.16E+03
     4  GLY       1.6         3.9         1.4        0.11         0.0         0.0         0.0         0.0         0.0         0.0         0.0         0.0         1.4         0.0         0.0         0.0         0.0         0.0         0.0         0.0         0.0         0.0         0.0         0.0         76.         0.0         0.0         0.0         0.0         0.0         0.0         0.0         0.0         0.0         0.0         0.0         0.0         0.0         0.0         85.    
     5  ASN       1.9         4.9         9.1         1.0        0.11         0.0         0.0         0.0         0.0         0.0         0.0         0.0        0.78         34.         5.6         0.0         0.0         0.0         0.0         0.0         0.0         0.0         0.0         0.0        0.19E+03     0.0         0.0         0.0         0.0         0.0         0.0         0.0         0.0         0.0         0.0         0.0         0.0         0.0         0.0        0.25E+03
     6  TYR       1.8         8.6         12.         1.0        0.11         0.0         0.0         0.0         0.0         0.0         0.0         0.0        0.43         53.        0.68         0.0         0.0         0.0         0.0         0.0         0.0         0.0         0.0         0.0        0.25E+03     0.0         0.0         0.0         0.0         0.0         0.0         0.0         0.0         0.0         0.0         0.0         0.0         0.0         0.0        0.33E+03
     7  ALA      0.90         2.3         9.6         1.0         0.0         0.0         0.0         0.0         0.0         0.0         0.0         0.0        0.57         0.0         0.0         0.0         0.0         0.0         0.0         0.0         0.0         0.0         0.0         0.0        0.26E+03     0.0         0.0         0.0         0.0         0.0         0.0         0.0         0.0         0.0         0.0         0.0         0.0         0.0         0.0        0.28E+03
     8  THR      0.82         2.5         10.         1.5         0.0         0.0         0.0         0.0         0.0         0.0         0.0         0.0        0.49         65.         0.0         0.0         0.0         0.0         0.0         0.0         0.0         0.0         0.0         0.0        0.22E+03     0.0         0.0         0.0         0.0         0.0         0.0         0.0         0.0         0.0         0.0         0.0         0.0         0.0         0.0        0.30E+03
     9  LEU       1.8         13.         9.9         4.5        0.58         0.0         0.0         0.0         0.0         0.0         0.0         0.0        0.47         43.        0.18         0.0         0.0         0.0         0.0         0.0         0.0         0.0         0.0         0.0        0.19E+03     0.0         0.0         0.0         0.0         0.0         0.0         0.0         0.0         0.0         0.0         0.0         0.0         0.0         0.0        0.26E+03
    10  ASP      0.71         3.1         9.3         1.2        0.32         0.0         0.0         0.0         0.0         0.0         0.0         0.0        0.93         40.         1.7         0.0         0.0         0.0         0.0         0.0         0.0         0.0         0.0         0.0        0.14E+03     0.0         0.0         0.0         0.0         0.0         0.0         0.0         0.0         0.0         0.0         0.0         0.0         0.0         0.0        0.20E+03
    11  GLY      0.24         1.9         1.7        0.20         0.0         0.0         0.0         0.0         0.0         0.0         0.0         0.0         1.4         0.0         0.0         0.0         0.0         0.0         0.0         0.0         0.0         0.0         0.0         0.0         98.         0.0         0.0         0.0         0.0         0.0         0.0         0.0         0.0         0.0         0.0         0.0         0.0         0.0         0.0        0.10E+03
    12  ALA      0.58         2.2         11.        0.71         0.0         0.0         0.0         0.0         0.0         0.0         0.0         0.0        0.98         0.0         0.0         0.0         0.0         0.0         0.0         0.0         0.0         0.0         0.0         0.0        0.24E+03     0.0         0.0         0.0         0.0         0.0         0.0         0.0         0.0         0.0         0.0         0.0         0.0         0.0         0.0        0.25E+03
    13  LYS      0.54         1.7         10.         1.1         0.0         0.0         0.0         0.0         0.0         0.0         0.0         0.0        0.77         35.         37.         22.         24.         0.0         0.0         0.0         0.0         0.0         0.0         0.0        0.18E+03     0.0         0.0         0.0         0.0         0.0         0.0         0.0         0.0         0.0         0.0         0.0         0.0         0.0         0.0        0.31E+03
    14  ASP      0.35         2.2         11.         1.1        0.12         0.0         0.0         0.0         0.0         0.0         0.0         0.0         1.1         39.         1.3         0.0         0.0         0.0         0.0         0.0         0.0         0.0         0.0         0.0        0.13E+03     0.0         0.0         0.0         0.0         0.0         0.0         0.0         0.0         0.0         0.0         0.0         0.0         0.0         0.0        0.19E+03
    15  ILE      0.51         3.4         12.         4.3        0.30         0.0         0.0         0.0         0.0         0.0         0.0         0.0        0.92         48.        0.66         0.0         0.0         0.0         0.0         0.0         0.0         0.0         0.0         0.0         51.         0.0         0.0         0.0         0.0         0.0         0.0         0.0         0.0         0.0         0.0         0.0         0.0         0.0         0.0        0.12E+03
    16  GLU      0.73E-01     2.5         9.9         1.5         0.0         0.0         0.0         0.0         0.0         0.0         0.0         0.0        0.97         38.         34.         24.         0.0         0.0         0.0         0.0         0.0         0.0         0.0         0.0        0.19E+03     0.0         0.0         0.0         0.0         0.0         0.0         0.0         0.0         0.0         0.0         0.0         0.0         0.0         0.0        0.30E+03
    17  GLY      0.68E-01     1.8        0.76        0.22         0.0         0.0         0.0         0.0         0.0         0.0         0.0         0.0        0.86         0.0         0.0         0.0         0.0         0.0         0.0         0.0         0.0         0.0         0.0         0.0        0.13E+03     0.0         0.0         0.0         0.0         0.0         0.0         0.0         0.0         0.0         0.0         0.0         0.0         0.0         0.0        0.13E+03
    18  LEU      0.31         7.1         11.         4.1         0.0         0.0         0.0         0.0         0.0         0.0         0.0         0.0         1.4        0.45         37.         0.0         0.0         0.0         0.0         0.0         0.0         0.0         0.0         0.0        0.17E+03     0.0         0.0         0.0         0.0         0.0         0.0         0.0         0.0         0.0         0.0         0.0         0.0         0.0         0.0        0.23E+03
    19  LEU      0.40         8.7         8.4         4.3         0.0         0.0         0.0         0.0         0.0         0.0         0.0         0.0         1.8         45.         38.         0.0         0.0         0.0         0.0         0.0         0.0         0.0         0.0         0.0        0.20E+03     0.0         0.0         0.0         0.0         0.0         0.0         0.0         0.0         0.0         0.0         0.0         0.0         0.0         0.0        0.31E+03
    20  GLY      0.67E-01     1.8         2.7        0.26         0.0         0.0         0.0         0.0         0.0         0.0         0.0         0.0         1.2         0.0         0.0         0.0         0.0         0.0         0.0         0.0         0.0         0.0         0.0         0.0        0.11E+03     0.0         0.0         0.0         0.0         0.0         0.0         0.0         0.0         0.0         0.0         0.0         0.0         0.0         0.0        0.11E+03
    21  ALA      0.78E-01    0.92         12.        0.89         0.0         0.0         0.0         0.0         0.0         0.0         0.0         0.0         1.5         0.0         0.0         0.0         0.0         0.0         0.0         0.0         0.0         0.0         0.0         0.0        0.26E+03     0.0         0.0         0.0         0.0         0.0         0.0         0.0         0.0         0.0         0.0         0.0         0.0         0.0         0.0        0.27E+03
    22  GLY      0.15        0.98         0.0        0.26         0.0         0.0         0.0         0.0         0.0         0.0         0.0         0.0         1.8         0.0         0.0         0.0         0.0         0.0         0.0         0.0         0.0         0.0         0.0         0.0        0.16E+03     0.0         0.0         0.0         0.0         0.0         0.0         0.0         0.0         0.0         0.0         0.0         0.0         0.0         0.0        0.17E+03
    23  GLY      0.31         3.4         0.0        0.18E-01     0.0         0.0         0.0         0.0         0.0         0.0         0.0         0.0         1.1         0.0         0.0         0.0         0.0         0.0         0.0         0.0         0.0         0.0         0.0         0.0         86.         0.0         0.0         0.0         0.0         0.0         0.0         0.0         0.0         0.0         0.0         0.0         0.0         0.0         0.0         91.    
    24  GLY      0.39         4.0        0.21        0.30E-01     0.0         0.0         0.0         0.0         0.0         0.0         0.0         0.0        0.44         0.0         0.0         0.0         0.0         0.0         0.0         0.0         0.0         0.0         0.0         0.0        0.12E+03     0.0         0.0         0.0         0.0         0.0         0.0         0.0         0.0         0.0         0.0         0.0         0.0         0.0         0.0        0.12E+03
    25  ARG      0.51         4.2         10.         1.1         0.0         0.0         0.0         0.0         0.0         0.0         0.0         0.0        0.97         30.         30.        0.74E-01     24.         0.0         0.0         0.0         0.0         0.0         0.0         0.0        0.13E+03     0.0         0.0         0.0         0.0         0.0         0.0         0.0         0.0         0.0         0.0         0.0         0.0         0.0         0.0        0.23E+03
    26  ASN      0.52         6.5         5.4         1.3         0.0         0.0         0.0         0.0         0.0         0.0         0.0         0.0         3.4        0.52         1.2         0.0         0.0         0.0         0.0         0.0         0.0         0.0         0.0         0.0         48.         0.0         0.0         0.0         0.0         0.0         0.0         0.0         0.0         0.0         0.0         0.0         0.0         0.0         0.0         67.    
    27  LEU      0.91         10.         8.3         5.2         0.0         0.0         0.0         0.0         0.0         0.0         0.0         0.0         3.6        0.60        0.11         0.0         0.0         0.0         0.0         0.0         0.0         0.0         0.0         0.0        0.15E+03     0.0         0.0         0.0         0.0         0.0         0.0         0.0         0.0         0.0         0.0         0.0         0.0         0.0         0.0        0.18E+03
    28  VAL       1.0         6.1         11.         1.1        0.71E-01     0.0         0.0         0.0         0.0         0.0         0.0         0.0        0.92        0.64         0.0         0.0         0.0         0.0         0.0         0.0         0.0         0.0         0.0         0.0         63.         0.0         0.0         0.0         0.0         0.0         0.0         0.0         0.0         0.0         0.0         0.0         0.0         0.0         0.0         84.    
    29  ALA      0.96         3.9         11.         1.2        0.71E-01     0.0         0.0         0.0         0.0         0.0         0.0         0.0        0.81         0.0         0.0         0.0         0.0         0.0         0.0         0.0         0.0         0.0         0.0         0.0        0.24E+03     0.0         0.0         0.0         0.0         0.0         0.0         0.0         0.0         0.0         0.0         0.0         0.0         0.0         0.0        0.25E+03
    30  HIS       2.0         6.3         11.         1.3         0.0         0.0         0.0         0.0         0.0         0.0         0.0         0.0        0.81        0.84        0.30         0.0         0.0         0.0         0.0         0.0         0.0         0.0         0.0         0.0        0.21E+03     0.0         0.0         0.0         0.0         0.0         0.0         0.0         0.0         0.0         0.0         0.0         0.0         0.0         0.0        0.24E+03
    31  SER       1.2         7.1         11.         1.5         0.0         0.0         0.0         0.0         0.0         0.0         0.0         0.0         1.1         42.         0.0         0.0         0.0         0.0         0.0         0.0         0.0         0.0         0.0         0.0         98.         0.0         0.0         0.0         0.0         0.0         0.0         0.0         0.0         0.0         0.0         0.0         0.0         0.0         0.0        0.16E+03
    32  PRO       1.8         26.         8.0        0.81         0.0         0.0         0.0         0.0         0.0         0.0         0.0         0.0         2.1         5.0         2.9         1.5         0.0         0.0         0.0         0.0         0.0         0.0         0.0         0.0         53.         0.0         0.0         0.0         0.0         0.0         0.0         0.0         0.0         0.0         0.0         0.0         0.0         0.0         0.0        0.10E+03
    33  LEU       1.7         8.0         11.         4.5         0.0         0.0         0.0         0.0         0.0         0.0         0.0         0.0         1.4        0.32         38.         0.0         0.0         0.0         0.0         0.0         0.0         0.0         0.0         0.0        0.21E+03     0.0         0.0         0.0         0.0         0.0         0.0         0.0         0.0         0.0         0.0         0.0         0.0         0.0         0.0        0.28E+03
    34  THR       1.7         4.8         11.         1.3         0.0         0.0         0.0         0.0         0.0         0.0         0.0         0.0        0.73         65.         0.0         0.0         0.0         0.0         0.0         0.0         0.0         0.0         0.0         0.0        0.20E+03     0.0         0.0         0.0         0.0         0.0         0.0         0.0         0.0         0.0         0.0         0.0         0.0         0.0         0.0        0.28E+03
    35  SER       1.4         7.4         12.         1.5        0.20         0.0         0.0         0.0         16.         35.         0.0         0.0         1.4        0.15         0.0         0.0         0.0         0.0         0.0         0.0         0.0         0.0         3.6         0.0         44.         0.0         0.0         0.0         0.0         0.0         0.0         0.0         0.0         0.0         0.0         0.0         0.0         0.0         0.0        0.12E+03
    36  HIS       2.4         11.         9.3         2.0         1.0         0.0         0.0         0.0         19.         21.         0.0         0.0         3.5         2.8         14.         0.0         0.0         0.0         0.0         0.0         0.0         0.0         3.6         0.0         69.         0.0         0.0         0.0         0.0         0.0         0.0         0.0         0.0         0.0         0.0         0.0         0.0         0.0         0.0        0.16E+03
    37  PRO       1.7         28.         7.8         1.5         1.8         0.0         0.0         0.0         0.0         0.0         0.0         0.0         4.9         5.7         3.0        0.62         0.0         0.0         0.0         0.0         0.0         0.0         0.0         0.0         42.         0.0         0.0         0.0         0.0         0.0         0.0         0.0         0.0         0.0         0.0         0.0         0.0         0.0         0.0         97.    
    38  ALA      0.62         7.4        0.48         2.6        0.94         0.0         0.0         0.0         0.0         0.0         0.0         0.0         3.6         0.0         0.0         0.0         0.0         0.0         0.0         0.0         0.0         0.0         0.0         0.0        0.12E+03     0.0         0.0         0.0         0.0         0.0         0.0         0.0         0.0         0.0         0.0         0.0         0.0         0.0         0.0        0.14E+03
    39  ALA       1.5         6.9         5.4         2.6         1.2         0.0         0.0         0.0         0.0         0.0         0.0         0.0         5.8         0.0         0.0         0.0         0.0         0.0         0.0         0.0         0.0         0.0         0.0         0.0        0.18E+03     0.0         0.0         0.0         0.0         0.0         0.0         0.0         0.0         0.0         0.0         0.0         0.0         0.0         0.0        0.20E+03
    40  PRO       1.1         35.         9.3        0.49        0.53         0.0         0.0         0.0         0.0         0.0         0.0         0.0         5.4        0.33        0.93         4.5         0.0         0.0         0.0         0.0         0.0         0.0         0.0         0.0         66.         0.0         0.0         0.0         0.0         0.0         0.0         0.0         0.0         0.0         0.0         0.0         0.0         0.0         0.0        0.12E+03
    41  THR       1.4         15.         9.1         1.9        0.60         0.0         0.0         0.0         0.0         0.0         0.0         0.0         1.2         2.2         0.0         0.0         0.0         0.0         0.0         0.0         0.0         0.0         0.0         0.0        0.18E+03     0.0         0.0         0.0         0.0         0.0         0.0         0.0         0.0         0.0         0.0         0.0         0.0         0.0         0.0        0.21E+03
    42  LEU       2.0         8.7         2.3         5.7        0.90         0.0         0.0         0.0         0.0         0.0         0.0         0.0         1.1         37.         4.0         0.0         0.0         0.0         0.0         0.0         0.0         0.0         0.0         0.0        0.13E+03     0.0         0.0         0.0         0.0         0.0         0.0         0.0         0.0         0.0         0.0         0.0         0.0         0.0         0.0        0.19E+03
    43  MET      0.79         7.8         5.4        0.45        0.96         0.0         0.0         0.0         18.         35.         0.0         0.0         1.6         40.        0.11E-01     22.         0.0         0.0         0.0         0.0         0.0         0.0         0.0         0.0         89.         3.4         0.0         0.0         0.0         0.0         0.0         0.0         0.0         0.0         0.0         0.0         0.0         0.0         0.0        0.22E+03
    44  PRO      0.90         29.         5.5        0.97        0.49         0.0         0.0         0.0         0.0         0.0         0.0         0.0         1.3         8.4         4.7        0.75E-01     0.0         0.0         0.0         0.0         0.0         0.0         0.0         0.0         42.         0.0         0.0         0.0         0.0         0.0         0.0         0.0         0.0         0.0         0.0         0.0         0.0         0.0         0.0         93.    
    45  ALA      0.37         3.9         2.8         1.9        0.64         0.0         0.0         0.0         0.0         0.0         0.0         0.0        0.72         0.0         0.0         0.0         0.0         0.0         0.0         0.0         0.0         0.0         0.0         0.0        0.15E+03     0.0         0.0         0.0         0.0         0.0         0.0         0.0         0.0         0.0         0.0         0.0         0.0         0.0         0.0        0.16E+03
    46  VAL       1.3         6.5         5.0         2.9         1.3         0.0         0.0         0.0         0.0         0.0         0.0         0.0         2.5         55.         0.0         0.0         0.0         0.0         0.0         0.0         0.0         0.0         0.0         0.0         61.         0.0         0.0         0.0         0.0         0.0         0.0         0.0         0.0         0.0         0.0         0.0         0.0         0.0         0.0        0.14E+03
    47  ASN      0.67         7.1         12.         1.6        0.11         0.0         0.0         0.0         0.0         0.0         0.0         0.0         2.6         32.         15.         0.0         0.0         0.0         0.0         0.0         0.0         0.0         0.0         0.0        0.14E+03     0.0         0.0         0.0         0.0         0.0         0.0         0.0         0.0         0.0         0.0         0.0         0.0         0.0         0.0        0.21E+03
    48  TYR       1.3         16.         9.4         3.7         1.2         0.0         0.0         0.0         0.0         0.0         0.0         0.0         3.7         40.        0.85         0.0         0.0         0.0         0.0         0.0         0.0         0.0         0.0         0.0        0.20E+03     0.0         0.0         0.0         0.0         0.0         0.0         0.0         0.0         0.0         0.0         0.0         0.0         0.0         0.0        0.28E+03
    49  ALA       1.0         5.6         11.         1.4        0.46E-01     0.0         0.0         0.0         0.0         0.0         0.0         0.0         3.9         0.0         0.0         0.0         0.0         0.0         0.0         0.0         0.0         0.0         0.0         0.0        0.17E+03     0.0         0.0         0.0         0.0         0.0         0.0         0.0         0.0         0.0         0.0         0.0         0.0         0.0         0.0        0.20E+03
    50  PRO       1.1         26.         6.9         1.2        0.31         0.0         0.0         0.0         0.0         0.0         0.0         0.0         3.4         23.         35.         34.         0.0         0.0         0.0         0.0         0.0         0.0         0.0         0.0         46.         0.0         0.0         0.0         0.0         0.0         0.0         0.0         0.0         0.0         0.0         0.0         0.0         0.0         0.0        0.18E+03
    51  LEU      0.75         13.         15.         5.2        0.63         0.0         0.0         0.0         23.         34.         0.0         0.0         4.9         56.         44.         0.0         0.0         0.0         0.0         0.0         0.0         0.0         0.0         0.0         94.         6.5         0.0         0.0         0.0         0.0         0.0         0.0         0.0         0.0         0.0         0.0         0.0         0.0         0.0        0.30E+03
    52  ASP      0.55         7.8         22.         3.3        0.51         0.0         0.0         0.0         0.0         0.0         0.0         0.0         3.0         1.6         1.1         0.0         0.0         0.0         0.0         0.0         0.0         0.0         0.0         0.0        0.18E+03     0.0         0.0         0.0         0.0         0.0         0.0         0.0         0.0         0.0         0.0         0.0         0.0         0.0         0.0        0.22E+03
    53  LEU       1.1         17.         18.         5.7        0.91         0.0         0.0         0.0         0.0         0.0         0.0         0.0         1.5         41.        0.17E-01     0.0         0.0         0.0         0.0         0.0         0.0         0.0         0.0         0.0        0.19E+03     0.0         0.0         0.0         0.0         0.0         0.0         0.0         0.0         0.0         0.0         0.0         0.0         0.0         0.0        0.28E+03
    54  PRO       1.1         30.         7.1         2.5        0.11         0.0         0.0         0.0         0.0         0.0         0.0         0.0         1.7         8.5         5.0        0.39         0.0         0.0         0.0         0.0         0.0         0.0         0.0         0.0         38.         0.0         0.0         0.0         0.0         0.0         0.0         0.0         0.0         0.0         0.0         0.0         0.0         0.0         0.0         94.    
    55  GLY      0.21         3.9        0.16        0.83E-01     0.0         0.0         0.0         0.0         0.0         0.0         0.0         0.0         1.3         0.0         0.0         0.0         0.0         0.0         0.0         0.0         0.0         0.0         0.0         0.0         19.         0.0         0.0         0.0         0.0         0.0         0.0         0.0         0.0         0.0         0.0         0.0         0.0         0.0         0.0         24.    
    56  SER      0.26         2.9         5.7         1.7        0.59E-01     0.0         0.0         0.0         0.0         0.0         0.0         0.0        0.67         43.         0.0         0.0         0.0         0.0         0.0         0.0         0.0         0.0         0.0         0.0        0.11E+03     0.0         0.0         0.0         0.0         0.0         0.0         0.0         0.0         0.0         0.0         0.0         0.0         0.0         0.0        0.16E+03
    57  ALA      0.23         3.9         13.         1.2         1.0         0.0         0.0         0.0         0.0         0.0         0.0         0.0        0.56         0.0         0.0         0.0         0.0         0.0         0.0         0.0         0.0         0.0         0.0         0.0        0.21E+03     0.0         0.0         0.0         0.0         0.0         0.0         0.0         0.0         0.0         0.0         0.0         0.0         0.0         0.0        0.23E+03
    58  GLU       2.2         21.         19.         1.8        0.74         0.0         0.0         0.0         24.         40.         0.0         0.0         5.4         1.6        0.25        0.14         0.0         0.0         0.0         0.0         0.0         0.0         0.0         0.0        0.19E+03     3.1         0.0         0.0         0.0         0.0         0.0         0.0         0.0         0.0         0.0         0.0         0.0         0.0         0.0        0.31E+03
    59  PRO       4.2         41.         9.0         3.2         2.0         0.0         0.0         0.0         0.0         0.0         0.0         0.0         9.0         6.5         3.7        0.50         0.0         0.0         0.0         0.0         0.0         0.0         0.0         0.0        0.10E+03     0.0         0.0         0.0         0.0         0.0         0.0         0.0         0.0         0.0         0.0         0.0         0.0         0.0         0.0        0.18E+03
    60  PRO       1.8         38.         6.1         2.0         1.4         0.0         0.0         0.0         0.0         0.0         0.0         0.0         3.8        0.59        0.73         5.2         0.0         0.0         0.0         0.0         0.0         0.0         0.0         0.0         41.         0.0         0.0         0.0         0.0         0.0         0.0         0.0         0.0         0.0         0.0         0.0         0.0         0.0         0.0        0.10E+03
    61  LYS      0.67         5.5         3.6        0.65        0.15         0.0         0.0         0.0         0.0         0.0         0.0         0.0        0.54         31.         37.         16.        0.50E-01     0.0         0.0         0.0         0.0         0.0         0.0         0.0        0.15E+03     0.0         0.0         0.0         0.0         0.0         0.0         0.0         0.0         0.0         0.0         0.0         0.0         0.0         0.0        0.24E+03
    62  GLN      0.65         5.1         5.3         1.9        0.15         0.0         0.0         0.0         0.0         0.0         0.0         0.0         1.8        0.92         1.1         10.         0.0         0.0         0.0         0.0         0.0         0.0         0.0         0.0        0.17E+03     0.0         0.0         0.0         0.0         0.0         0.0         0.0         0.0         0.0         0.0         0.0         0.0         0.0         0.0        0.20E+03
    63  CYS      0.73         7.0         3.4         1.7         0.0         0.0         0.0         0.0         0.0         0.0         0.0         0.0         1.5         43.         0.0         0.0         0.0         0.0         0.0         0.0         0.0         0.0         0.0         0.0         58.         0.0         0.0         0.0         0.0         0.0         0.0         0.0         0.0         0.0         0.0         0.0         0.0         0.0         0.0        0.12E+03
    64  HIS       1.6         11.         5.7         2.3        0.21         0.0         0.0         0.0         0.0         0.0         0.0         0.0        0.38         36.         28.         0.0         0.0         0.0         0.0         0.0         0.0         0.0         0.0         0.0        0.13E+03     0.0         0.0         0.0         0.0         0.0         0.0         0.0         0.0         0.0         0.0         0.0         0.0         0.0         0.0        0.21E+03
    65  PRO      0.45         26.         8.0        0.92        0.17         0.0         0.0         0.0         0.0         0.0         0.0         0.0        0.37         24.         35.         32.         0.0         0.0         0.0         0.0         0.0         0.0         0.0         0.0         32.         0.0         0.0         0.0         0.0         0.0         0.0         0.0         0.0         0.0         0.0         0.0         0.0         0.0         0.0        0.16E+03
    66  CYS      0.32         5.8         15.         2.6        0.69E-01     0.0         0.0         0.0         0.0         0.0         0.0         0.0        0.37         38.         0.0         0.0         0.0         0.0         0.0         0.0         0.0         0.0         0.0         0.0         35.         0.0         0.0         0.0         0.0         0.0         0.0         0.0         0.0         0.0         0.0         0.0         0.0         0.0         0.0         98.    
    67  PRO      0.84         27.         6.2         1.3         0.0         0.0         0.0         0.0         0.0         0.0         0.0         0.0        0.73         6.8         3.8        0.86         0.0         0.0         0.0         0.0         0.0         0.0         0.0         0.0         24.         0.0         0.0         0.0         0.0         0.0         0.0         0.0         0.0         0.0         0.0         0.0         0.0         0.0         0.0         71.    
    68  GLY      0.12         1.9        0.44        0.36         0.0         0.0         0.0         0.0         0.0         0.0         0.0         0.0         1.1         0.0         0.0         0.0         0.0         0.0         0.0         0.0         0.0         0.0         0.0         0.0         71.         0.0         0.0         0.0         0.0         0.0         0.0         0.0         0.0         0.0         0.0         0.0         0.0         0.0         0.0         75.    
    69  VAL      0.38         7.5         7.5         1.2        0.16         0.0         0.0         0.0         0.0         0.0         0.0         0.0        0.97         55.         0.0         0.0         0.0         0.0         0.0         0.0         0.0         0.0         0.0         0.0         19.         0.0         0.0         0.0         0.0         0.0         0.0         0.0         0.0         0.0         0.0         0.0         0.0         0.0         0.0         92.    
    70  PRO       1.3         29.         7.7         1.8        0.31E-01     0.0         0.0         0.0         0.0         0.0         0.0         0.0         1.2         8.6         4.9        0.25         0.0         0.0         0.0         0.0         0.0         0.0         0.0         0.0         32.         0.0         0.0         0.0         0.0         0.0         0.0         0.0         0.0         0.0         0.0         0.0         0.0         0.0         0.0         87.    
    71  GLN      0.25         2.5         7.6        0.81        0.40E-01     0.0         0.0         0.0         0.0         0.0         0.0         0.0         1.0         40.         39.        0.34         0.0         0.0         0.0         0.0         0.0         0.0         0.0         0.0        0.19E+03     0.0         0.0         0.0         0.0         0.0         0.0         0.0         0.0         0.0         0.0         0.0         0.0         0.0         0.0        0.28E+03
    72  GLY      0.96E-01    0.52        0.74        0.29        0.40E-01     0.0         0.0         0.0         0.0         0.0         0.0         0.0        0.57         0.0         0.0         0.0         0.0         0.0         0.0         0.0         0.0         0.0         0.0         0.0        0.14E+03     0.0         0.0         0.0         0.0         0.0         0.0         0.0         0.0         0.0         0.0         0.0         0.0         0.0         0.0        0.14E+03
    73  THR      0.19         3.3         7.2         1.3        0.79E-01     0.0         0.0         0.0         0.0         0.0         0.0         0.0         1.1         65.         0.0         0.0         0.0         0.0         0.0         0.0         0.0         0.0         0.0         0.0        0.18E+03     0.0         0.0         0.0         0.0         0.0         0.0         0.0         0.0         0.0         0.0         0.0         0.0         0.0         0.0        0.26E+03
    74  SER      0.28         6.4         8.2         2.1         0.0         0.0         0.0         0.0         0.0         0.0         0.0         0.0         1.8         42.         0.0         0.0         0.0         0.0         0.0         0.0         0.0         0.0         0.0         0.0        0.11E+03     0.0         0.0         0.0         0.0         0.0         0.0         0.0         0.0         0.0         0.0         0.0         0.0         0.0         0.0        0.17E+03
    75  PRO      0.97         28.         6.2        0.67        0.16         0.0         0.0         0.0         0.0         0.0         0.0         0.0         3.5         5.7         3.3         1.3         0.0         0.0         0.0         0.0         0.0         0.0         0.0         0.0        0.11E+03     0.0         0.0         0.0         0.0         0.0         0.0         0.0         0.0         0.0         0.0         0.0         0.0         0.0         0.0        0.16E+03
    76  ALA      0.46         8.4         8.3         2.1        0.78E-01     0.0         0.0         0.0         0.0         0.0         0.0         0.0         3.8         0.0         0.0         0.0         0.0         0.0         0.0         0.0         0.0         0.0         0.0         0.0        0.18E+03     0.0         0.0         0.0         0.0         0.0         0.0         0.0         0.0         0.0         0.0         0.0         0.0         0.0         0.0        0.21E+03
    77  PRO      0.88         25.         6.6        0.83         0.0         0.0         0.0         0.0         0.0         0.0         0.0         0.0         2.2         4.8         2.8         1.6         0.0         0.0         0.0         0.0         0.0         0.0         0.0         0.0         42.         0.0         0.0         0.0         0.0         0.0         0.0         0.0         0.0         0.0         0.0         0.0         0.0         0.0         0.0         87.    
    78  VAL      0.38         5.6         6.9         2.1         0.0         0.0         0.0         0.0         0.0         0.0         0.0         0.0         1.3        0.77E-01     0.0         0.0         0.0         0.0         0.0         0.0         0.0         0.0         0.0         0.0         30.         0.0         0.0         0.0         0.0         0.0         0.0         0.0         0.0         0.0         0.0         0.0         0.0         0.0         0.0         46.    
    79  PRO       1.3         31.         9.3         2.4        0.22         0.0         0.0         0.0         0.0         0.0         0.0         0.0        0.46         8.0         4.6        0.55         0.0         0.0         0.0         0.0         0.0         0.0         0.0         0.0        0.11E+03     0.0         0.0         0.0         0.0         0.0         0.0         0.0         0.0         0.0         0.0         0.0         0.0         0.0         0.0        0.17E+03
    80  TYR       1.4         8.3         17.         3.2        0.22         0.0         0.0         0.0         0.0         0.0         0.0         0.0        0.18         49.        0.21         0.0         0.0         0.0         0.0         0.0         0.0         0.0         0.0         0.0        0.21E+03     0.0         0.0         0.0         0.0         0.0         0.0         0.0         0.0         0.0         0.0         0.0         0.0         0.0         0.0        0.29E+03
    81  GLY      0.71        0.98         1.1        0.32         0.0         0.0         0.0         0.0         0.0         0.0         0.0         0.0        0.26         0.0         0.0         0.0         0.0         0.0         0.0         0.0         0.0         0.0         0.0         0.0        0.16E+03     0.0         0.0         0.0         0.0         0.0         0.0         0.0         0.0         0.0         0.0         0.0         0.0         0.0         0.0        0.16E+03
    82  TYR      0.97         6.3         12.         2.5        0.56E-01     0.0         0.0         0.0         0.0         0.0         0.0         0.0        0.51         49.         1.2         0.0         0.0         0.0         0.0         0.0         0.0         0.0         0.0         0.0        0.24E+03     0.0         0.0         0.0         0.0         0.0         0.0         0.0         0.0         0.0         0.0         0.0         0.0         0.0         0.0        0.31E+03
    83  PHE      0.86         6.3         10.         1.6        0.63E-01     0.0         0.0         0.0         0.0         0.0         0.0         0.0        0.54         45.        0.37         0.0         0.0         0.0         0.0         0.0         0.0         0.0         0.0         0.0        0.22E+03     0.0         0.0         0.0         0.0         0.0         0.0         0.0         0.0         0.0         0.0         0.0         0.0         0.0         0.0        0.28E+03
    84  GLY      0.53         1.9         0.0        0.13        0.65E-02     0.0         0.0         0.0         0.0         0.0         0.0         0.0        0.13         0.0         0.0         0.0         0.0         0.0         0.0         0.0         0.0         0.0         0.0         0.0        0.13E+03     0.0         0.0         0.0         0.0         0.0         0.0         0.0         0.0         0.0         0.0         0.0         0.0         0.0         0.0        0.13E+03
    85  GLY      0.58         1.1         0.0         0.0         0.0         0.0         0.0         0.0         0.0         0.0         0.0         0.0        0.14         0.0         0.0         0.0         0.0         0.0         0.0         0.0         0.0         0.0         0.0         0.0        0.12E+03     0.0         0.0         0.0         0.0         0.0         0.0         0.0         0.0         0.0         0.0         0.0         0.0         0.0         0.0        0.12E+03
    86  GLY      0.49         1.2         1.1         0.0         0.0         0.0         0.0         0.0         0.0         0.0         0.0         0.0        0.24         0.0         0.0         0.0         0.0         0.0         0.0         0.0         0.0         0.0         0.0         0.0        0.14E+03     0.0         0.0         0.0         0.0         0.0         0.0         0.0         0.0         0.0         0.0         0.0         0.0         0.0         0.0        0.14E+03
    87  TYR      0.96         6.6         11.         3.0         0.0         0.0         0.0         0.0         0.0         0.0         0.0         0.0        0.27         49.        0.99         0.0         0.0         0.0         0.0         0.0         0.0         0.0         0.0         0.0        0.23E+03     0.0         0.0         0.0         0.0         0.0         0.0         0.0         0.0         0.0         0.0         0.0         0.0         0.0         0.0        0.31E+03
    88  TYR       1.2         7.1         12.         3.1        0.11         0.0         0.0         0.0         0.0         0.0         0.0         0.0         1.2         49.         2.3         0.0         0.0         0.0         0.0         0.0         0.0         0.0         0.0         0.0        0.20E+03     0.0         0.0         0.0         0.0         0.0         0.0         0.0         0.0         0.0         0.0         0.0         0.0         0.0         0.0        0.28E+03
    89  SER      0.73         3.3         4.9         1.3        0.11         0.0         0.0         0.0         0.0         0.0         0.0         0.0         1.3         38.         0.0         0.0         0.0         0.0         0.0         0.0         0.0         0.0         0.0         0.0        0.11E+03     0.0         0.0         0.0         0.0         0.0         0.0         0.0         0.0         0.0         0.0         0.0         0.0         0.0         0.0        0.16E+03
    90  CYS      0.36         2.4         4.8         1.2         0.0         0.0         0.0         0.0         0.0         0.0         0.0         0.0        0.59        0.20         0.0         0.0         0.0         0.0         0.0         0.0         0.0         0.0         0.0         0.0         50.         0.0         0.0         0.0         0.0         0.0         0.0         0.0         0.0         0.0         0.0         0.0         0.0         0.0         0.0         60.    
    91  ARG      0.37         2.5         7.3         1.2         0.0         0.0         0.0         0.0         0.0         0.0         0.0         0.0        0.64         35.        0.25E-01     32.         26.         0.0         0.0         0.0         0.0         0.0         0.0         0.0        0.16E+03     0.0         0.0         0.0         0.0         0.0         0.0         0.0         0.0         0.0         0.0         0.0         0.0         0.0         0.0        0.27E+03
    92  VAL      0.39         2.1         7.7         1.8         0.0         0.0         0.0         0.0         0.0         0.0         0.0         0.0        0.30         54.         0.0         0.0         0.0         0.0         0.0         0.0         0.0         0.0         0.0         0.0         44.         0.0         0.0         0.0         0.0         0.0         0.0         0.0         0.0         0.0         0.0         0.0         0.0         0.0         0.0        0.11E+03
    93  SER      0.46         2.1         4.4         1.3         0.0         0.0         0.0         0.0         0.0         0.0         0.0         0.0        0.84E-01     38.         0.0         0.0         0.0         0.0         0.0         0.0         0.0         0.0         0.0         0.0        0.10E+03     0.0         0.0         0.0         0.0         0.0         0.0         0.0         0.0         0.0         0.0         0.0         0.0         0.0         0.0        0.15E+03
    94  ARG      0.43         1.5         7.4        0.98         0.0         0.0         0.0         0.0         0.0         0.0         0.0         0.0        0.16         39.        0.38E-01     33.        0.12         0.0         0.0         0.0         0.0         0.0         0.0         0.0        0.19E+03     0.0         0.0         0.0         0.0         0.0         0.0         0.0         0.0         0.0         0.0         0.0         0.0         0.0         0.0        0.27E+03
    95  SER      0.32         1.8         4.9         1.4         0.0         0.0         0.0         0.0         0.0         0.0         0.0         0.0        0.28        0.10         0.0         0.0         0.0         0.0         0.0         0.0         0.0         0.0         0.0         0.0        0.12E+03     0.0         0.0         0.0         0.0         0.0         0.0         0.0         0.0         0.0         0.0         0.0         0.0         0.0         0.0        0.13E+03
    96  SER      0.71         1.8         4.5         1.4         0.0         0.0         0.0         0.0         0.0         0.0         0.0         0.0        0.49         37.         0.0         0.0         0.0         0.0         0.0         0.0         0.0         0.0         0.0         0.0        0.12E+03     0.0         0.0         0.0         0.0         0.0         0.0         0.0         0.0         0.0         0.0         0.0         0.0         0.0         0.0        0.16E+03
    97  LEU      0.75         6.3         7.4         4.4         0.0         0.0         0.0         0.0         0.0         0.0         0.0         0.0        0.39         45.         38.         0.0         0.0         0.0         0.0         0.0         0.0         0.0         0.0         0.0        0.20E+03     0.0         0.0         0.0         0.0         0.0         0.0         0.0         0.0         0.0         0.0         0.0         0.0         0.0         0.0        0.30E+03
    98  LYS      0.27         4.9         7.3         1.9         0.0         0.0         0.0         0.0         0.0         0.0         0.0         0.0        0.86         35.        0.40         16.        0.84E-02     0.0         0.0         0.0         0.0         0.0         0.0         0.0        0.16E+03     0.0         0.0         0.0         0.0         0.0         0.0         0.0         0.0         0.0         0.0         0.0         0.0         0.0         0.0        0.23E+03
    99  PRO      0.99         26.         7.0         1.0         0.0         0.0         0.0         0.0         0.0         0.0         0.0         0.0         1.4         6.3         3.6         1.0         0.0         0.0         0.0         0.0         0.0         0.0         0.0         0.0         31.         0.0         0.0         0.0         0.0         0.0         0.0         0.0         0.0         0.0         0.0         0.0         0.0         0.0         0.0         79.    
   100  CYS      0.34         2.4         8.8        0.98         0.0         0.0         0.0         0.0         0.0         0.0         0.0         0.0        0.77         38.         0.0         0.0         0.0         0.0         0.0         0.0         0.0         0.0         0.0         0.0         37.         0.0         0.0         0.0         0.0         0.0         0.0         0.0         0.0         0.0         0.0         0.0         0.0         0.0         0.0         88.    
   101  ALA      0.29         1.8         10.         1.1         0.0         0.0         0.0         0.0         0.0         0.0         0.0         0.0        0.53         0.0         0.0         0.0         0.0         0.0         0.0         0.0         0.0         0.0         0.0         0.0        0.23E+03     0.0         0.0         0.0         0.0         0.0         0.0         0.0         0.0         0.0         0.0         0.0         0.0         0.0         0.0        0.25E+03
   102  GLN      0.32         1.7         9.8         1.2         0.0         0.0         0.0         0.0         0.0         0.0         0.0         0.0        0.80         45.        0.25         10.         0.0         0.0         0.0         0.0         0.0         0.0         0.0         0.0        0.25E+03     0.0         0.0         0.0         0.0         0.0         0.0         0.0         0.0         0.0         0.0         0.0         0.0         0.0         0.0        0.32E+03
   103  ALA      0.31         1.5         10.         1.1         0.0         0.0         0.0         0.0         0.0         0.0         0.0         0.0        0.73         0.0         0.0         0.0         0.0         0.0         0.0         0.0         0.0         0.0         0.0         0.0        0.27E+03     0.0         0.0         0.0         0.0         0.0         0.0         0.0         0.0         0.0         0.0         0.0         0.0         0.0         0.0        0.28E+03
   104  ALA      0.31         1.3         10.         1.1         0.0         0.0         0.0         0.0         0.0         0.0         0.0         0.0        0.84         0.0         0.0         0.0         0.0         0.0         0.0         0.0         0.0         0.0         0.0         0.0        0.27E+03     0.0         0.0         0.0         0.0         0.0         0.0         0.0         0.0         0.0         0.0         0.0         0.0         0.0         0.0        0.28E+03
   105  THR      0.51         1.6         9.7         1.4         0.0         0.0         0.0         0.0         0.0         0.0         0.0         0.0        0.67        0.13         0.0         0.0         0.0         0.0         0.0         0.0         0.0         0.0         0.0         0.0        0.23E+03     0.0         0.0         0.0         0.0         0.0         0.0         0.0         0.0         0.0         0.0         0.0         0.0         0.0         0.0        0.24E+03
   106  LEU      0.78         6.2         10.         4.3         0.0         0.0         0.0         0.0         0.0         0.0         0.0         0.0        0.85         46.         38.         0.0         0.0         0.0         0.0         0.0         0.0         0.0         0.0         0.0        0.20E+03     0.0         0.0         0.0         0.0         0.0         0.0         0.0         0.0         0.0         0.0         0.0         0.0         0.0         0.0        0.31E+03
   107  ALA      0.29         1.7         11.         1.0         0.0         0.0         0.0         0.0         0.0         0.0         0.0         0.0         1.0         0.0         0.0         0.0         0.0         0.0         0.0         0.0         0.0         0.0         0.0         0.0        0.27E+03     0.0         0.0         0.0         0.0         0.0         0.0         0.0         0.0         0.0         0.0         0.0         0.0         0.0         0.0        0.28E+03
   108  ALA      0.31         1.8         11.         1.1         0.0         0.0         0.0         0.0         0.0         0.0         0.0         0.0         1.0         0.0         0.0         0.0         0.0         0.0         0.0         0.0         0.0         0.0         0.0         0.0        0.27E+03     0.0         0.0         0.0         0.0         0.0         0.0         0.0         0.0         0.0         0.0         0.0         0.0         0.0         0.0        0.28E+03
   109  TYR      0.70         9.3         13.         3.0        0.71E-01     0.0         0.0         0.0         0.0         0.0         0.0         0.0        0.84         49.         1.6         0.0         0.0         0.0         0.0         0.0         0.0         0.0         0.0         0.0        0.19E+03     0.0         0.0         0.0         0.0         0.0         0.0         0.0         0.0         0.0         0.0         0.0         0.0         0.0         0.0        0.26E+03
   110  PRO      0.90         27.         8.0         1.2        0.71E-01     0.0         0.0         0.0         0.0         0.0         0.0         0.0        0.94         6.7         3.8        0.85         0.0         0.0         0.0         0.0         0.0         0.0         0.0         0.0         68.         0.0         0.0         0.0         0.0         0.0         0.0         0.0         0.0         0.0         0.0         0.0         0.0         0.0         0.0        0.12E+03
   111  ALA      0.24         2.5         11.        0.92         0.0         0.0         0.0         0.0         0.0         0.0         0.0         0.0         1.2         0.0         0.0         0.0         0.0         0.0         0.0         0.0         0.0         0.0         0.0         0.0        0.24E+03     0.0         0.0         0.0         0.0         0.0         0.0         0.0         0.0         0.0         0.0         0.0         0.0         0.0         0.0        0.25E+03
   112  GLU      0.31         2.2         11.         1.0         0.0         0.0         0.0         0.0         0.0         0.0         0.0         0.0         1.2         44.        0.26         24.         0.0         0.0         0.0         0.0         0.0         0.0         0.0         0.0        0.19E+03     0.0         0.0         0.0         0.0         0.0         0.0         0.0         0.0         0.0         0.0         0.0         0.0         0.0         0.0        0.27E+03
   113  THR      0.30         4.7         11.         1.9        0.28E-01     0.0         0.0         0.0         0.0         0.0         0.0         0.0         1.7         66.         0.0         0.0         0.0         0.0         0.0         0.0         0.0         0.0         0.0         0.0        0.15E+03     0.0         0.0         0.0         0.0         0.0         0.0         0.0         0.0         0.0         0.0         0.0         0.0         0.0         0.0        0.23E+03
   114  PRO      0.85         26.         7.5         1.2         0.0         0.0         0.0         0.0         0.0         0.0         0.0         0.0         1.7         6.6         3.8        0.93         0.0         0.0         0.0         0.0         0.0         0.0         0.0         0.0         58.         0.0         0.0         0.0         0.0         0.0         0.0         0.0         0.0         0.0         0.0         0.0         0.0         0.0         0.0        0.11E+03
   115  THR      0.29         2.7         12.         1.4        0.20E-01     0.0         0.0         0.0         0.0         0.0         0.0         0.0         1.3         66.         0.0         0.0         0.0         0.0         0.0         0.0         0.0         0.0         0.0         0.0        0.21E+03     0.0         0.0         0.0         0.0         0.0         0.0         0.0         0.0         0.0         0.0         0.0         0.0         0.0         0.0        0.29E+03
   116  ALA      0.27         2.1         11.         1.1         0.0         0.0         0.0         0.0         0.0         0.0         0.0         0.0         1.5         0.0         0.0         0.0         0.0         0.0         0.0         0.0         0.0         0.0         0.0         0.0        0.26E+03     0.0         0.0         0.0         0.0         0.0         0.0         0.0         0.0         0.0         0.0         0.0         0.0         0.0         0.0        0.27E+03
   117  GLY      0.27         1.0         2.1        0.27         0.0         0.0         0.0         0.0         0.0         0.0         0.0         0.0         1.7         0.0         0.0         0.0         0.0         0.0         0.0         0.0         0.0         0.0         0.0         0.0        0.13E+03     0.0         0.0         0.0         0.0         0.0         0.0         0.0         0.0         0.0         0.0         0.0         0.0         0.0         0.0        0.14E+03
   118  GLU      0.46         2.3         12.        0.90         0.0         0.0         0.0         0.0         0.0         0.0         0.0         0.0         1.6         39.        0.23         24.         0.0         0.0         0.0         0.0         0.0         0.0         0.0         0.0        0.22E+03     0.0         0.0         0.0         0.0         0.0         0.0         0.0         0.0         0.0         0.0         0.0         0.0         0.0         0.0        0.30E+03
   119  GLU      0.42         2.3         11.        0.99         0.0         0.0         0.0         0.0         0.0         0.0         0.0         0.0         1.2         39.        0.25         24.         0.0         0.0         0.0         0.0         0.0         0.0         0.0         0.0        0.14E+03     0.0         0.0         0.0         0.0         0.0         0.0         0.0         0.0         0.0         0.0         0.0         0.0         0.0         0.0        0.22E+03
   120  TYR       1.2         12.         7.5         2.9        0.28         0.0         0.0         0.0         0.0         0.0         0.0         0.0        0.93         49.        0.53         0.0         0.0         0.0         0.0         0.0         0.0         0.0         0.0         0.0         24.         0.0         0.0         0.0         0.0         0.0         0.0         0.0         0.0         0.0         0.0         0.0         0.0         0.0         0.0         98.    
   121  PRO      0.98         29.         8.9         1.4        0.28         0.0         0.0         0.0         0.0         0.0         0.0         0.0         2.0         6.5         3.7        0.85         0.0         0.0         0.0         0.0         0.0         0.0         0.0         0.0         29.         0.0         0.0         0.0         0.0         0.0         0.0         0.0         0.0         0.0         0.0         0.0         0.0         0.0         0.0         83.    
   122  SER      0.34         5.0         12.        0.84        0.51E-03     0.0         0.0         0.0         0.0         0.0         0.0         0.0         2.1         42.         0.0         0.0         0.0         0.0         0.0         0.0         0.0         0.0         0.0         0.0        0.15E+03     0.0         0.0         0.0         0.0         0.0         0.0         0.0         0.0         0.0         0.0         0.0         0.0         0.0         0.0        0.21E+03
   123  ARG      0.34         5.5         12.         1.4         0.0         0.0         0.0         0.0         0.0         0.0         0.0         0.0         1.3        0.28         28.         34.         25.         0.0         0.0         0.0         0.0         0.0         0.0         0.0        0.14E+03     0.0         0.0         0.0         0.0         0.0         0.0         0.0         0.0         0.0         0.0         0.0         0.0         0.0         0.0        0.25E+03
   124  PRO      0.38         27.         5.4        0.84        0.51E-03     0.0         0.0         0.0         0.0         0.0         0.0         0.0         2.5         24.         35.         32.         0.0         0.0         0.0         0.0         0.0         0.0         0.0         0.0        0.12E+03     0.0         0.0         0.0         0.0         0.0         0.0         0.0         0.0         0.0         0.0         0.0         0.0         0.0         0.0        0.25E+03
   125  THR      0.27         6.2         7.9         1.5         0.0         0.0         0.0         0.0         0.0         0.0         0.0         0.0         2.6         70.         0.0         0.0         0.0         0.0         0.0         0.0         0.0         0.0         0.0         0.0        0.19E+03     0.0         0.0         0.0         0.0         0.0         0.0         0.0         0.0         0.0         0.0         0.0         0.0         0.0         0.0        0.28E+03
   126  GLU      0.35         4.4         8.9        0.94         0.0         0.0         0.0         0.0         0.0         0.0         0.0         0.0        0.79         39.        0.24         24.         0.0         0.0         0.0         0.0         0.0         0.0         0.0         0.0        0.22E+03     0.0         0.0         0.0         0.0         0.0         0.0         0.0         0.0         0.0         0.0         0.0         0.0         0.0         0.0        0.30E+03
   127  PHE      0.96         6.4         12.         2.2         0.0         0.0         0.0         0.0         0.0         0.0         0.0         0.0        0.54         45.        0.13         0.0         0.0         0.0         0.0         0.0         0.0         0.0         0.0         0.0        0.23E+03     0.0         0.0         0.0         0.0         0.0         0.0         0.0         0.0         0.0         0.0         0.0         0.0         0.0         0.0        0.30E+03
   128  ALA      0.53         1.7         11.         1.0         0.0         0.0         0.0         0.0         0.0         0.0         0.0         0.0        0.85         0.0         0.0         0.0         0.0         0.0         0.0         0.0         0.0         0.0         0.0         0.0        0.27E+03     0.0         0.0         0.0         0.0         0.0         0.0         0.0         0.0         0.0         0.0         0.0         0.0         0.0         0.0        0.28E+03
   129  PHE      0.82         5.8         11.         1.3         0.0         0.0         0.0         0.0         0.0         0.0         0.0         0.0        0.51         45.        0.20         0.0         0.0         0.0         0.0         0.0         0.0         0.0         0.0         0.0        0.24E+03     0.0         0.0         0.0         0.0         0.0         0.0         0.0         0.0         0.0         0.0         0.0         0.0         0.0         0.0        0.30E+03
   130  TYR       1.1         10.         13.         3.6        0.93E-01     0.0         0.0         0.0         0.0         0.0         0.0         0.0        0.54         49.         2.5         0.0         0.0         0.0         0.0         0.0         0.0         0.0         0.0         0.0        0.18E+03     0.0         0.0         0.0         0.0         0.0         0.0         0.0         0.0         0.0         0.0         0.0         0.0         0.0         0.0        0.26E+03
   131  PRO       1.3         26.         6.4        0.69        0.93E-01     0.0         0.0         0.0         0.0         0.0         0.0         0.0         1.0         6.1         3.4         1.1         0.0         0.0         0.0         0.0         0.0         0.0         0.0         0.0         48.         0.0         0.0         0.0         0.0         0.0         0.0         0.0         0.0         0.0         0.0         0.0         0.0         0.0         0.0         94.    
   132  GLY      0.63         1.4         1.1        0.48E-01     0.0         0.0         0.0         0.0         0.0         0.0         0.0         0.0        0.64         0.0         0.0         0.0         0.0         0.0         0.0         0.0         0.0         0.0         0.0         0.0        0.11E+03     0.0         0.0         0.0         0.0         0.0         0.0         0.0         0.0         0.0         0.0         0.0         0.0         0.0         0.0        0.12E+03
   133  TYR       1.2         10.         13.         3.8        0.12         0.0         0.0         0.0         0.0         0.0         0.0         0.0        0.18         48.         2.8         0.0         0.0         0.0         0.0         0.0         0.0         0.0         0.0         0.0        0.17E+03     0.0         0.0         0.0         0.0         0.0         0.0         0.0         0.0         0.0         0.0         0.0         0.0         0.0         0.0        0.25E+03
   134  PRO       1.5         27.         6.4        0.72        0.12         0.0         0.0         0.0         0.0         0.0         0.0         0.0        0.62         6.2         3.5         1.0         0.0         0.0         0.0         0.0         0.0         0.0         0.0         0.0         49.         0.0         0.0         0.0         0.0         0.0         0.0         0.0         0.0         0.0         0.0         0.0         0.0         0.0         0.0         96.    
   135  GLY      0.76         1.6         1.2        0.69E-01     0.0         0.0         0.0         0.0         0.0         0.0         0.0         0.0        0.59         0.0         0.0         0.0         0.0         0.0         0.0         0.0         0.0         0.0         0.0         0.0        0.11E+03     0.0         0.0         0.0         0.0         0.0         0.0         0.0         0.0         0.0         0.0         0.0         0.0         0.0         0.0        0.12E+03
   136  THR      0.88         2.5         9.8         1.3         0.0         0.0         0.0         0.0         0.0         0.0         0.0         0.0        0.37         65.         0.0         0.0         0.0         0.0         0.0         0.0         0.0         0.0         0.0         0.0        0.21E+03     0.0         0.0         0.0         0.0         0.0         0.0         0.0         0.0         0.0         0.0         0.0         0.0         0.0         0.0        0.29E+03
   137  TYR       1.4         6.4         12.         3.1        0.35E-01     0.0         0.0         0.0         0.0         0.0         0.0         0.0        0.60         49.        0.83         0.0         0.0         0.0         0.0         0.0         0.0         0.0         0.0         0.0        0.25E+03     0.0         0.0         0.0         0.0         0.0         0.0         0.0         0.0         0.0         0.0         0.0         0.0         0.0         0.0        0.32E+03
   138  GLN      0.82         4.9         11.         1.6        0.35E-01     0.0         0.0         0.0         0.0         0.0         0.0         0.0        0.77         40.        0.29         10.         0.0         0.0         0.0         0.0         0.0         0.0         0.0         0.0        0.18E+03     0.0         0.0         0.0         0.0         0.0         0.0         0.0         0.0         0.0         0.0         0.0         0.0         0.0         0.0        0.25E+03
   139  PRO       1.4         27.         7.9         1.0         0.0         0.0         0.0         0.0         0.0         0.0         0.0         0.0         1.4         5.9         3.4         1.1         0.0         0.0         0.0         0.0         0.0         0.0         0.0         0.0         66.         0.0         0.0         0.0         0.0         0.0         0.0         0.0         0.0         0.0         0.0         0.0         0.0         0.0         0.0        0.12E+03
   140  MET      0.85         3.7         11.         1.0         0.0         0.0         0.0         0.0         0.0         0.0         0.0         0.0         1.2        0.17         34.         30.         0.0         0.0         0.0         0.0         0.0         0.0         0.0         0.0        0.24E+03     0.0         0.0         0.0         0.0         0.0         0.0         0.0         0.0         0.0         0.0         0.0         0.0         0.0         0.0        0.32E+03
   141  ALA      0.86         2.9         11.         1.1         0.0         0.0         0.0         0.0         0.0         0.0         0.0         0.0        0.86         0.0         0.0         0.0         0.0         0.0         0.0         0.0         0.0         0.0         0.0         0.0        0.26E+03     0.0         0.0         0.0         0.0         0.0         0.0         0.0         0.0         0.0         0.0         0.0         0.0         0.0         0.0        0.28E+03
   142  SER      0.98         2.0         10.         1.0         0.0         0.0         0.0         0.0         0.0         0.0         0.0         0.0        0.78         37.         0.0         0.0         0.0         0.0         0.0         0.0         0.0         0.0         0.0         0.0        0.18E+03     0.0         0.0         0.0         0.0         0.0         0.0         0.0         0.0         0.0         0.0         0.0         0.0         0.0         0.0        0.23E+03
   143  TYR       1.2         7.0         13.         2.8         0.0         0.0         0.0         0.0         0.0         0.0         0.0         0.0        0.93         49.        0.34         0.0         0.0         0.0         0.0         0.0         0.0         0.0         0.0         0.0        0.21E+03     0.0         0.0         0.0         0.0         0.0         0.0         0.0         0.0         0.0         0.0         0.0         0.0         0.0         0.0        0.28E+03
   144  LEU       1.9         11.         12.         4.8        0.68         0.0         0.0         0.0         0.0         0.0         0.0         0.0         1.2         42.        0.31E-03     0.0         0.0         0.0         0.0         0.0         0.0         0.0         0.0         0.0        0.19E+03     0.0         0.0         0.0         0.0         0.0         0.0         0.0         0.0         0.0         0.0         0.0         0.0         0.0         0.0        0.26E+03
   145  ASP      0.91         3.4         13.         1.1        0.12         0.0         0.0         0.0         0.0         0.0         0.0         0.0         1.1         39.         1.2         0.0         0.0         0.0         0.0         0.0         0.0         0.0         0.0         0.0        0.14E+03     0.0         0.0         0.0         0.0         0.0         0.0         0.0         0.0         0.0         0.0         0.0         0.0         0.0         0.0        0.20E+03
   146  VAL       1.0         2.6         12.         1.6         0.0         0.0         0.0         0.0         0.0         0.0         0.0         0.0         1.4         54.         0.0         0.0         0.0         0.0         0.0         0.0         0.0         0.0         0.0         0.0         42.         0.0         0.0         0.0         0.0         0.0         0.0         0.0         0.0         0.0         0.0         0.0         0.0         0.0         0.0        0.11E+03
   147  SER       1.0         2.0         12.         1.0         0.0         0.0         0.0         0.0         0.0         0.0         0.0         0.0         1.4         38.         0.0         0.0         0.0         0.0         0.0         0.0         0.0         0.0         0.0         0.0        0.12E+03     0.0         0.0         0.0         0.0         0.0         0.0         0.0         0.0         0.0         0.0         0.0         0.0         0.0         0.0        0.18E+03
   148  VAL      0.96         2.3         12.         1.3        0.27E-01     0.0         0.0         0.0         0.0         0.0         0.0         0.0         1.4        0.99E-01     0.0         0.0         0.0         0.0         0.0         0.0         0.0         0.0         0.0         0.0         25.         0.0         0.0         0.0         0.0         0.0         0.0         0.0         0.0         0.0         0.0         0.0         0.0         0.0         0.0         43.    
   149  VAL      0.89         2.4         12.         1.4        0.27E-01     0.0         0.0         0.0         0.0         0.0         0.0         0.0         1.4         58.         0.0         0.0         0.0         0.0         0.0         0.0         0.0         0.0         0.0         0.0         37.         0.0         0.0         0.0         0.0         0.0         0.0         0.0         0.0         0.0         0.0         0.0         0.0         0.0         0.0        0.11E+03
   150  GLN       1.3         4.0         13.         2.3        0.28         0.0         0.0         0.0         0.0         0.0         0.0         0.0        0.67         40.         33.         9.4         0.0         0.0         0.0         0.0         0.0         0.0         0.0         0.0        0.23E+03     0.0         0.0         0.0         0.0         0.0         0.0         0.0         0.0         0.0         0.0         0.0         0.0         0.0         0.0        0.33E+03
   151  THR       1.2         2.9         9.7         1.3        0.49E-01     0.0         0.0         0.0         0.0         0.0         0.0         0.0        0.22        0.21E-01     0.0         0.0         0.0         0.0         0.0         0.0         0.0         0.0         0.0         0.0        0.23E+03     0.0         0.0         0.0         0.0         0.0         0.0         0.0         0.0         0.0         0.0         0.0         0.0         0.0         0.0        0.24E+03
   152  LEU       1.2         8.9         7.7         4.0        0.11         0.0         0.0         0.0         0.0         0.0         0.0         0.0         1.4         1.5         37.         0.0         0.0         0.0         0.0         0.0         0.0         0.0         0.0         0.0        0.21E+03     0.0         0.0         0.0         0.0         0.0         0.0         0.0         0.0         0.0         0.0         0.0         0.0         0.0         0.0        0.27E+03
   153  GLY      0.79         1.7         1.8        0.25         0.0         0.0         0.0         0.0         0.0         0.0         0.0         0.0         1.6         0.0         0.0         0.0         0.0         0.0         0.0         0.0         0.0         0.0         0.0         0.0        0.14E+03     0.0         0.0         0.0         0.0         0.0         0.0         0.0         0.0         0.0         0.0         0.0         0.0         0.0         0.0        0.15E+03
   154  ALA      0.79         6.2         12.         1.3         0.0         0.0         0.0         0.0         0.0         0.0         0.0         0.0         1.6         0.0         0.0         0.0         0.0         0.0         0.0         0.0         0.0         0.0         0.0         0.0        0.23E+03     0.0         0.0         0.0         0.0         0.0         0.0         0.0         0.0         0.0         0.0         0.0         0.0         0.0         0.0        0.26E+03
   155  PRO       1.3         25.         6.4        0.74         0.0         0.0         0.0         0.0         0.0         0.0         0.0         0.0         2.2         5.3         3.1         1.4         0.0         0.0         0.0         0.0         0.0         0.0         0.0         0.0         61.         0.0         0.0         0.0         0.0         0.0         0.0         0.0         0.0         0.0         0.0         0.0         0.0         0.0         0.0        0.11E+03
   156  GLY      0.81         1.7         1.5        0.78E-01     0.0         0.0         0.0         0.0         0.0         0.0         0.0         0.0         1.2         0.0         0.0         0.0         0.0         0.0         0.0         0.0         0.0         0.0         0.0         0.0        0.11E+03     0.0         0.0         0.0         0.0         0.0         0.0         0.0         0.0         0.0         0.0         0.0         0.0         0.0         0.0        0.12E+03
   157  GLU      0.80         4.7         11.         1.2         0.0         0.0         0.0         0.0         0.0         0.0         0.0         0.0         1.0         39.        0.24         24.         0.0         0.0         0.0         0.0         0.0         0.0         0.0         0.0        0.20E+03     0.0         0.0         0.0         0.0         0.0         0.0         0.0         0.0         0.0         0.0         0.0         0.0         0.0         0.0        0.28E+03
   158  PRO      0.91         24.         6.8        0.92         0.0         0.0         0.0         0.0         0.0         0.0         0.0         0.0         1.6         24.         35.         32.         0.0         0.0         0.0         0.0         0.0         0.0         0.0         0.0         67.         0.0         0.0         0.0         0.0         0.0         0.0         0.0         0.0         0.0         0.0         0.0         0.0         0.0         0.0        0.19E+03
   159  ARG      0.90         2.8         10.         1.0        0.44E-01     0.0         0.0         0.0         0.0         0.0         0.0         0.0         1.0        0.33        0.13E-01     36.         44.         0.0         0.0         0.0         0.0         0.0         0.0         0.0        0.20E+03     0.0         0.0         0.0         0.0         0.0         0.0         0.0         0.0         0.0         0.0         0.0         0.0         0.0         0.0        0.30E+03
   160  HIS       1.7         5.0         11.         1.2         0.0         0.0         0.0         0.0         0.0         0.0         0.0         0.0        0.73         38.         31.         0.0         0.0         0.0         0.0         0.0         0.0         0.0         0.0         0.0        0.18E+03     0.0         0.0         0.0         0.0         0.0         0.0         0.0         0.0         0.0         0.0         0.0         0.0         0.0         0.0        0.26E+03
   161  ASP      0.97         3.2         11.         1.1        0.59E-01     0.0         0.0         0.0         0.0         0.0         0.0         0.0        0.88         38.         2.0         0.0         0.0         0.0         0.0         0.0         0.0         0.0         0.0         0.0        0.16E+03     0.0         0.0         0.0         0.0         0.0         0.0         0.0         0.0         0.0         0.0         0.0         0.0         0.0         0.0        0.22E+03
   162  SER      0.81         2.2         9.8         1.1        0.59E-01     0.0         0.0         0.0         0.0         0.0         0.0         0.0        0.66         42.         0.0         0.0         0.0         0.0         0.0         0.0         0.0         0.0         0.0         0.0        0.16E+03     0.0         0.0         0.0         0.0         0.0         0.0         0.0         0.0         0.0         0.0         0.0         0.0         0.0         0.0        0.22E+03
   163  LEU      0.98         7.0         10.         4.2         0.0         0.0         0.0         0.0         0.0         0.0         0.0         0.0        0.70        0.12E-01     38.         0.0         0.0         0.0         0.0         0.0         0.0         0.0         0.0         0.0        0.22E+03     0.0         0.0         0.0         0.0         0.0         0.0         0.0         0.0         0.0         0.0         0.0         0.0         0.0         0.0        0.28E+03
   164  LEU       1.9         14.         13.         4.6        0.63         0.0         0.0         0.0         0.0         0.0         0.0         0.0        0.77         42.        0.58E-01     0.0         0.0         0.0         0.0         0.0         0.0         0.0         0.0         0.0        0.15E+03     0.0         0.0         0.0         0.0         0.0         0.0         0.0         0.0         0.0         0.0         0.0         0.0         0.0         0.0        0.23E+03
   165  PRO       1.6         27.         8.1        0.93        0.15         0.0         0.0         0.0         0.0         0.0         0.0         0.0         1.0         5.9         3.4         1.2         0.0         0.0         0.0         0.0         0.0         0.0         0.0         0.0         30.         0.0         0.0         0.0         0.0         0.0         0.0         0.0         0.0         0.0         0.0         0.0         0.0         0.0         0.0         79.    
   166  VAL      0.81         2.5         10.         1.3         0.0         0.0         0.0         0.0         0.0         0.0         0.0         0.0        0.74         58.         0.0         0.0         0.0         0.0         0.0         0.0         0.0         0.0         0.0         0.0         23.         0.0         0.0         0.0         0.0         0.0         0.0         0.0         0.0         0.0         0.0         0.0         0.0         0.0         0.0         97.    
   167  ASP       1.1         3.7         11.         1.0        0.83E-01     0.0         0.0         0.0         0.0         0.0         0.0         0.0        0.94         38.         1.7         0.0         0.0         0.0         0.0         0.0         0.0         0.0         0.0         0.0        0.13E+03     0.0         0.0         0.0         0.0         0.0         0.0         0.0         0.0         0.0         0.0         0.0         0.0         0.0         0.0        0.19E+03
   168  SER      0.93         2.0         11.         1.1        0.83E-01     0.0         0.0         0.0         0.0         0.0         0.0         0.0        0.94         37.         0.0         0.0         0.0         0.0         0.0         0.0         0.0         0.0         0.0         0.0        0.12E+03     0.0         0.0         0.0         0.0         0.0         0.0         0.0         0.0         0.0         0.0         0.0         0.0         0.0         0.0        0.17E+03
   169  TYR       1.2         8.1         13.         2.5        0.10         0.0         0.0         0.0         0.0         0.0         0.0         0.0        0.59         48.         1.2         0.0         0.0         0.0         0.0         0.0         0.0         0.0         0.0         0.0        0.24E+03     0.0         0.0         0.0         0.0         0.0         0.0         0.0         0.0         0.0         0.0         0.0         0.0         0.0         0.0        0.32E+03
   170  GLN       1.0         2.6         12.         1.4         0.0         0.0         0.0         0.0         0.0         0.0         0.0         0.0        0.98         40.        0.30        0.46E-01     0.0         0.0         0.0         0.0         0.0         0.0         0.0         0.0        0.24E+03     0.0         0.0         0.0         0.0         0.0         0.0         0.0         0.0         0.0         0.0         0.0         0.0         0.0         0.0        0.30E+03
   171  SER      0.91         4.0         11.         1.1        0.10         0.0         0.0         0.0         0.0         0.0         0.0         0.0         1.3         43.         0.0         0.0         0.0         0.0         0.0         0.0         0.0         0.0         0.0         0.0        0.18E+03     0.0         0.0         0.0         0.0         0.0         0.0         0.0         0.0         0.0         0.0         0.0         0.0         0.0         0.0        0.24E+03
   172  TRP       3.0         13.         12.         1.4         0.0         0.0         0.0         0.0         0.0         0.0         0.0         0.0         1.4         49.         42.         0.0         0.0         0.0         0.0         0.0         0.0         0.0         0.0         0.0        0.21E+03     0.0         0.0         0.0         0.0         0.0         0.0         0.0         0.0         0.0         0.0         0.0         0.0         0.0         0.0        0.34E+03
   173  ALA      0.69         4.9         10.         1.2         0.0         0.0         0.0         0.0         0.0         0.0         0.0         0.0         1.3         0.0         0.0         0.0         0.0         0.0         0.0         0.0         0.0         0.0         0.0         0.0        0.26E+03     0.0         0.0         0.0         0.0         0.0         0.0         0.0         0.0         0.0         0.0         0.0         0.0         0.0         0.0        0.27E+03
   174  LEU       1.9         14.         11.         4.5        0.60         0.0         0.0         0.0         0.0         0.0         0.0         0.0        0.98         43.        0.16         0.0         0.0         0.0         0.0         0.0         0.0         0.0         0.0         0.0        0.21E+03     0.0         0.0         0.0         0.0         0.0         0.0         0.0         0.0         0.0         0.0         0.0         0.0         0.0         0.0        0.28E+03
   175  ALA      0.67         2.7         8.4         1.2        0.14         0.0         0.0         0.0         0.0         0.0         0.0         0.0        0.63         0.0         0.0         0.0         0.0         0.0         0.0         0.0         0.0         0.0         0.0         0.0        0.23E+03     0.0         0.0         0.0         0.0         0.0         0.0         0.0         0.0         0.0         0.0         0.0         0.0         0.0         0.0        0.25E+03
   176  GLY      0.67         1.3         0.0        0.22         0.0         0.0         0.0         0.0         0.0         0.0         0.0         0.0        0.93         0.0         0.0         0.0         0.0         0.0         0.0         0.0         0.0         0.0         0.0         0.0        0.12E+03     0.0         0.0         0.0         0.0         0.0         0.0         0.0         0.0         0.0         0.0         0.0         0.0         0.0         0.0        0.12E+03
   177  GLY      0.66         1.8         1.3         0.0         0.0         0.0         0.0         0.0         0.0         0.0         0.0         0.0        0.74         0.0         0.0         0.0         0.0         0.0         0.0         0.0         0.0         0.0         0.0         0.0        0.11E+03     0.0         0.0         0.0         0.0         0.0         0.0         0.0         0.0         0.0         0.0         0.0         0.0         0.0         0.0        0.12E+03
   178  TRP       2.8         11.         11.         1.5        0.22E-01     0.0         0.0         0.0         0.0         0.0         0.0         0.0        0.66         49.         42.         0.0         0.0         0.0         0.0         0.0         0.0         0.0         0.0         0.0        0.19E+03     0.0         0.0         0.0         0.0         0.0         0.0         0.0         0.0         0.0         0.0         0.0         0.0         0.0         0.0        0.31E+03
   179  ASN       1.3         3.8         11.        0.79        0.81E-01     0.0         0.0         0.0         0.0         0.0         0.0         0.0        0.93         32.        0.43         0.0         0.0         0.0         0.0         0.0         0.0         0.0         0.0         0.0        0.17E+03     0.0         0.0         0.0         0.0         0.0         0.0         0.0         0.0         0.0         0.0         0.0         0.0         0.0         0.0        0.22E+03
   180  SER       1.2         2.2         9.9         1.1        0.59E-01     0.0         0.0         0.0         0.0         0.0         0.0         0.0        0.60         37.         0.0         0.0         0.0         0.0         0.0         0.0         0.0         0.0         0.0         0.0        0.16E+03     0.0         0.0         0.0         0.0         0.0         0.0         0.0         0.0         0.0         0.0         0.0         0.0         0.0         0.0        0.22E+03
   181  GLN      0.93         2.9         10.         1.2         0.0         0.0         0.0         0.0         0.0         0.0         0.0         0.0        0.72        0.41         39.        0.21         0.0         0.0         0.0         0.0         0.0         0.0         0.0         0.0        0.24E+03     0.0         0.0         0.0         0.0         0.0         0.0         0.0         0.0         0.0         0.0         0.0         0.0         0.0         0.0        0.29E+03
   182  MET       1.5         6.9         11.         1.8        0.40         0.0         0.0         0.0         0.0         0.0         0.0         0.0        0.83         48.         32.         4.9         0.0         0.0         0.0         0.0         0.0         0.0         0.0         0.0        0.23E+03     0.0         0.0         0.0         0.0         0.0         0.0         0.0         0.0         0.0         0.0         0.0         0.0         0.0         0.0        0.34E+03
   183  CYS      0.98         2.8         10.         1.2         0.0         0.0         0.0         0.0         0.0         0.0         0.0         0.0        0.74         42.         0.0         0.0         0.0         0.0         0.0         0.0         0.0         0.0         0.0         0.0         39.         0.0         0.0         0.0         0.0         0.0         0.0         0.0         0.0         0.0         0.0         0.0         0.0         0.0         0.0         97.    
   184  CYS       1.1         2.4         11.         1.1         0.0         0.0         0.0         0.0         0.0         0.0         0.0         0.0         1.1        0.14         0.0         0.0         0.0         0.0         0.0         0.0         0.0         0.0         0.0         0.0         35.         0.0         0.0         0.0         0.0         0.0         0.0         0.0         0.0         0.0         0.0         0.0         0.0         0.0         0.0         52.    
   185  GLN       1.4         2.7         8.9         1.4         0.0         0.0         0.0         0.0         0.0         0.0         0.0         0.0        0.72         45.        0.23         10.         0.0         0.0         0.0         0.0         0.0         0.0         0.0         0.0        0.20E+03     0.0         0.0         0.0         0.0         0.0         0.0         0.0         0.0         0.0         0.0         0.0         0.0         0.0         0.0        0.27E+03
   186  GLY       1.3         2.0         1.5        0.22         0.0         0.0         0.0         0.0         0.0         0.0         0.0         0.0        0.27         0.0         0.0         0.0         0.0         0.0         0.0         0.0         0.0         0.0         0.0         0.0        0.14E+03     0.0         0.0         0.0         0.0         0.0         0.0         0.0         0.0         0.0         0.0         0.0         0.0         0.0         0.0        0.15E+03
   187  GLU       1.5         2.8         10.         1.2         0.0         0.0         0.0         0.0         0.0         0.0         0.0         0.0        0.25         37.         33.         24.         0.0         0.0         0.0         0.0         0.0         0.0         0.0         0.0        0.21E+03     0.0         0.0         0.0         0.0         0.0         0.0         0.0         0.0         0.0         0.0         0.0         0.0         0.0         0.0        0.32E+03
   188  GLN       1.9         5.3         9.6         2.3        0.12         0.0         0.0         0.0         0.0         0.0         0.0         0.0        0.55         40.         31.         10.         0.0         0.0         0.0         0.0         0.0         0.0         0.0         0.0        0.23E+03     0.0         0.0         0.0         0.0         0.0         0.0         0.0         0.0         0.0         0.0         0.0         0.0         0.0         0.0        0.33E+03
   189  ASN       1.9         7.0         10.         1.8        0.18E-01     0.0         0.0         0.0         0.0         0.0         0.0         0.0        0.35        0.70         16.         0.0         0.0         0.0         0.0         0.0         0.0         0.0         0.0         0.0        0.19E+03     0.0         0.0         0.0         0.0         0.0         0.0         0.0         0.0         0.0         0.0         0.0         0.0         0.0         0.0        0.23E+03
   190  PRO       2.6         32.         7.5         1.6         0.0         0.0         0.0         0.0         0.0         0.0         0.0         0.0        0.91         5.6         3.2         1.2         0.0         0.0         0.0         0.0         0.0         0.0         0.0         0.0         38.         0.0         0.0         0.0         0.0         0.0         0.0         0.0         0.0         0.0         0.0         0.0         0.0         0.0         0.0         93.    
   191  PRO       2.5         27.         6.1         1.1         0.0         0.0         0.0         0.0         0.0         0.0         0.0         0.0         1.1         23.         35.         34.         0.0         0.0         0.0         0.0         0.0         0.0         0.0         0.0         29.         0.0         0.0         0.0         0.0         0.0         0.0         0.0         0.0         0.0         0.0         0.0         0.0         0.0         0.0        0.16E+03
   192  GLY       2.2         6.4        0.95        0.25         0.0         0.0         0.0         0.0         0.0         0.0         0.0         0.0        0.61         0.0         0.0         0.0         0.0         0.0         0.0         0.0         0.0         0.0         0.0         0.0        0.10E+03     0.0         0.0         0.0         0.0         0.0         0.0         0.0         0.0         0.0         0.0         0.0         0.0         0.0         0.0        0.11E+03
   193  PRO       2.7         29.         7.2        0.13         0.0         0.0         0.0         0.0         0.0         0.0         0.0         0.0        0.82         23.         35.         33.         0.0         0.0         0.0         0.0         0.0         0.0         0.0         0.0         52.         0.0         0.0         0.0         0.0         0.0         0.0         0.0         0.0         0.0         0.0         0.0         0.0         0.0         0.0        0.18E+03
   194  PHE       3.0         9.7         10.         2.5        0.19         0.0         0.0         0.0         0.0         0.0         0.0         0.0         1.4         50.        0.62         0.0         0.0         0.0         0.0         0.0         0.0         0.0         0.0         0.0        0.19E+03     0.0         0.0         0.0         0.0         0.0         0.0         0.0         0.0         0.0         0.0         0.0         0.0         0.0         0.0        0.27E+03
   195  TRP       5.2         14.         11.         2.1         0.0         0.0         0.0         0.0         0.0         0.0         0.0         0.0         1.5         2.1         40.         0.0         0.0         0.0         0.0         0.0         0.0         0.0         0.0         0.0        0.21E+03     0.0         0.0         0.0         0.0         0.0         0.0         0.0         0.0         0.0         0.0         0.0         0.0         0.0         0.0        0.28E+03
   196  LYS       3.0         6.3         11.        0.90        0.13         0.0         0.0         0.0         0.0         0.0         0.0         0.0        0.90         40.         50.        0.45         24.         0.0         0.0         0.0         0.0         0.0         0.0         0.0        0.23E+03     0.0         0.0         0.0         0.0         0.0         0.0         0.0         0.0         0.0         0.0         0.0         0.0         0.0         0.0        0.36E+03
   197  ALA       3.0         5.2         12.         1.2         0.0         0.0         0.0         0.0         0.0         0.0         0.0         0.0        0.69         0.0         0.0         0.0         0.0         0.0         0.0         0.0         0.0         0.0         0.0         0.0        0.27E+03     0.0         0.0         0.0         0.0         0.0         0.0         0.0         0.0         0.0         0.0         0.0         0.0         0.0         0.0        0.29E+03
   198  ALA       2.9         5.0         11.         1.5         0.0         0.0         0.0         0.0         0.0         0.0         0.0         0.0        0.22         0.0         0.0         0.0         0.0         0.0         0.0         0.0         0.0         0.0         0.0         0.0        0.27E+03     0.0         0.0         0.0         0.0         0.0         0.0         0.0         0.0         0.0         0.0         0.0         0.0         0.0         0.0        0.29E+03
   199  PHE       3.2         9.7         12.         5.3         0.0         0.0         0.0         0.0         0.0         0.0         0.0         0.0        0.55         2.3         51.         0.0         0.0         0.0         0.0         0.0         0.0         0.0         0.0         0.0        0.24E+03     0.0         0.0         0.0         0.0         0.0         0.0         0.0         0.0         0.0         0.0         0.0         0.0         0.0         0.0        0.33E+03
   200  ALA       2.9         5.5         12.        0.82        0.73E-01     0.0         0.0         0.0         0.0         0.0         0.0         0.0        0.61         0.0         0.0         0.0         0.0         0.0         0.0         0.0         0.0         0.0         0.0         0.0        0.27E+03     0.0         0.0         0.0         0.0         0.0         0.0         0.0         0.0         0.0         0.0         0.0         0.0         0.0         0.0        0.29E+03
   201  ASP       3.2         6.3         8.4         1.9        0.73E-01     0.0         0.0         0.0         0.0         0.0         0.0         0.0        0.17         1.0        0.16E-01     0.0         0.0         0.0         0.0         0.0         0.0         0.0         0.0         0.0        0.20E+03     0.0         0.0         0.0         0.0         0.0         0.0         0.0         0.0         0.0         0.0         0.0         0.0         0.0         0.0        0.22E+03
   202  SER       2.6         5.5         10.        0.79         0.0         0.0         0.0         0.0         0.0         0.0         0.0         0.0        0.24         42.         0.0         0.0         0.0         0.0         0.0         0.0         0.0         0.0         0.0         0.0        0.15E+03     0.0         0.0         0.0         0.0         0.0         0.0         0.0         0.0         0.0         0.0         0.0         0.0         0.0         0.0        0.22E+03
   203  SER       2.8         5.5         9.6        0.91         0.0         0.0         0.0         0.0         0.0         0.0         0.0         0.0        0.46         1.1         0.0         0.0         0.0         0.0         0.0         0.0         0.0         0.0         0.0         0.0        0.15E+03     0.0         0.0         0.0         0.0         0.0         0.0         0.0         0.0         0.0         0.0         0.0         0.0         0.0         0.0        0.17E+03
   204  GLY       3.1         4.6         1.9        0.14         0.0         0.0         0.0         0.0         0.0         0.0         0.0         0.0        0.32         0.0         0.0         0.0         0.0         0.0         0.0         0.0         0.0         0.0         0.0         0.0        0.13E+03     0.0         0.0         0.0         0.0         0.0         0.0         0.0         0.0         0.0         0.0         0.0         0.0         0.0         0.0        0.14E+03
   205  GLN       3.2         7.4         12.        0.97         0.0         0.0         0.0         0.0         0.0         0.0         0.0         0.0        0.76         3.2         35.         3.4         0.0         0.0         0.0         0.0         0.0         0.0         0.0         0.0        0.22E+03     0.0         0.0         0.0         0.0         0.0         0.0         0.0         0.0         0.0         0.0         0.0         0.0         0.0         0.0        0.29E+03
   206  HIS       4.2         11.         14.         2.6        0.37         0.0         0.0         0.0         0.0         0.0         0.0         0.0         1.9         42.         32.         0.0         0.0         0.0         0.0         0.0         0.0         0.0         0.0         0.0        0.15E+03     0.0         0.0         0.0         0.0         0.0         0.0         0.0         0.0         0.0         0.0         0.0         0.0         0.0         0.0        0.26E+03
   207  PRO       2.2         29.         7.3         1.0         0.0         0.0         0.0         0.0         0.0         0.0         0.0         0.0         2.5         5.8         3.4         1.2         0.0         0.0         0.0         0.0         0.0         0.0         0.0         0.0         32.         0.0         0.0         0.0         0.0         0.0         0.0         0.0         0.0         0.0         0.0         0.0         0.0         0.0         0.0         84.    
   208  PRO       2.5         26.         7.2         1.1         0.0         0.0         0.0         0.0         0.0         0.0         0.0         0.0         1.8         23.         35.         33.         0.0         0.0         0.0         0.0         0.0         0.0         0.0         0.0         29.         0.0         0.0         0.0         0.0         0.0         0.0         0.0         0.0         0.0         0.0         0.0         0.0         0.0         0.0        0.16E+03
   209  ASP       1.9         7.7         14.         1.0         0.0         0.0         0.0         0.0         0.0         0.0         0.0         0.0         2.4         41.         4.1         0.0         0.0         0.0         0.0         0.0         0.0         0.0         0.0         0.0        0.15E+03     0.0         0.0         0.0         0.0         0.0         0.0         0.0         0.0         0.0         0.0         0.0         0.0         0.0         0.0        0.22E+03
   210  ALA      0.81         4.4         11.        0.86         0.0         0.0         0.0         0.0         0.0         0.0         0.0         0.0         2.1         0.0         0.0         0.0         0.0         0.0         0.0         0.0         0.0         0.0         0.0         0.0        0.23E+03     0.0         0.0         0.0         0.0         0.0         0.0         0.0         0.0         0.0         0.0         0.0         0.0         0.0         0.0        0.25E+03
   211  CYS       1.2         4.3         7.1         1.0         0.0         0.0         0.0         0.0         0.0         0.0         0.0         0.0        0.81        0.84         0.0         0.0         0.0         0.0         0.0         0.0         0.0         0.0         0.0         0.0         68.         0.0         0.0         0.0         0.0         0.0         0.0         0.0         0.0         0.0         0.0         0.0         0.0         0.0         0.0         83.    
   212  ALA       1.7         8.4         6.5         1.1         0.0         0.0         0.0         0.0         0.0         0.0         0.0         0.0         3.4         0.0         0.0         0.0         0.0         0.0         0.0         0.0         0.0         0.0         0.0         0.0        0.19E+03     0.0         0.0         0.0         0.0         0.0         0.0         0.0         0.0         0.0         0.0         0.0         0.0         0.0         0.0        0.21E+03
   213  PHE       5.5         18.         16.         4.4         0.0         0.0         0.0         0.0         0.0         0.0         0.0         0.0         3.6         54.         49.         0.0         0.0         0.0         0.0         0.0         0.0         0.0         0.0         0.0        0.18E+03     0.0         0.0         0.0         0.0         0.0         0.0         0.0         0.0         0.0         0.0         0.0         0.0         0.0         0.0        0.33E+03
   214  ARG       5.4         11.         13.        0.76         0.0         0.0         0.0         0.0         0.0         0.0         0.0         0.0         3.0        0.44         5.9         47.         23.         0.0         0.0         0.0         0.0         0.0         0.0         0.0        0.15E+03     0.0         0.0         0.0         0.0         0.0         0.0         0.0         0.0         0.0         0.0         0.0         0.0         0.0         0.0        0.26E+03
   215  ARG       5.7         23.         2.5         1.0         0.0         0.0         0.0         0.0         0.0         0.0         0.0         0.0         2.3         32.         30.         6.4         20.         0.0         0.0         0.0         0.0         0.0         0.0         0.0         74.         0.0         0.0         0.0         0.0         0.0         0.0         0.0         0.0         0.0         0.0         0.0         0.0         0.0         0.0        0.20E+03
   216  GLY       2.1         6.5         1.9        0.29         0.0         0.0         0.0         0.0         44.         50.         0.0         0.0         1.0         0.0         0.0         0.0         0.0         0.0         0.0         0.0         0.0         0.0         4.4         0.0        0.21E+03     0.0         0.0         0.0         0.0         0.0         0.0         0.0         0.0         0.0         0.0         0.0         0.0         0.0         0.0        0.32E+03
   217  ARG       2.2         6.7         13.         2.1         0.0         0.0         0.0         0.0         18.         26.         0.0         0.0         1.5         41.         3.5        0.53E-01     40.         0.0         0.0         0.0         0.0         0.0         2.8         0.0        0.17E+03     0.0         0.0         0.0         0.0         0.0         0.0         0.0         0.0         0.0         0.0         0.0         0.0         0.0         0.0        0.33E+03
   218  LYS       2.3         8.2         12.         3.7         0.0         0.0         0.0         0.0         8.8         12.         0.0         0.0         3.6         41.         43.         24.        0.40         0.0         0.0         0.0         0.0         0.0         16.         0.0         31.         0.0         0.0         0.0         0.0         0.0         0.0         0.0         0.0         0.0         0.0         0.0         0.0         0.0         0.0        0.20E+03
   219  LYS       2.2         8.5         5.3         3.2         0.0         0.0         0.0         0.0         4.6         7.3         0.0         0.0         4.3         32.         2.4        0.44         24.         0.0         0.0         0.0         0.0         0.0         22.         0.0         25.         2.4         0.0         0.0         0.0         0.0         0.0         0.0         0.0         0.0         0.0         0.0         0.0         0.0         0.0        0.14E+03
   220  ARG       1.9         14.         15.         1.3         0.0         0.0         0.0         0.0         9.4         5.2         0.0         0.0         2.6         39.         3.1         36.         41.         0.0         0.0         0.0         0.0         0.0         11.         0.0         48.         0.0         0.0         0.0         0.0         0.0         0.0         0.0         0.0         0.0         0.0         0.0         0.0         0.0         0.0        0.23E+03
   221  ILE       2.2         16.         11.         3.1         0.0         0.0         0.0         0.0         11.         11.         0.0         0.0         2.8         75.        0.57         0.0         0.0         0.0         0.0         0.0         0.0         0.0         4.9         0.0         14.         0.0         0.0         0.0         0.0         0.0         0.0         0.0         0.0         0.0         0.0         0.0         0.0         0.0         0.0        0.15E+03
   222  PRO       2.3         26.         5.9         3.6         0.0         0.0         0.0         0.0         9.1         10.         0.0         0.0         2.4        0.16E-02     35.         33.         0.0         0.0         0.0         0.0         0.0         0.0         4.6         0.0         12.         1.0         0.0         0.0         0.0         0.0         0.0         0.0         0.0         0.0         0.0         0.0         0.0         0.0         0.0        0.15E+03
   223  TYR       3.9         20.         6.8         6.0         0.0         0.0         0.0         0.0         7.1         6.4         0.0         0.0         2.5         44.         1.1         0.0         0.0         0.0         0.0         0.0         0.0         0.0         7.1         0.0         22.         2.2         0.0         0.0         0.0         0.0         0.0         0.0         0.0         0.0         0.0         0.0         0.0         0.0         0.0        0.13E+03
   224  SER       1.7         6.5         11.         1.0        0.29         0.0         0.0         0.0         6.7         5.8         0.0         0.0         2.5         4.2         0.0         0.0         0.0         0.0         0.0         0.0         0.0         0.0         7.2         0.0         10.         7.0         0.0         0.0         0.0         0.0         0.0         0.0         0.0         0.0         0.0         0.0         0.0         0.0         0.0         64.    
   225  LYS       1.2         9.0         3.9         1.1         0.0         0.0         0.0         0.0         5.1         5.1         0.0         0.0         1.9        0.99E-01     34.         27.         27.         0.0         0.0         0.0         0.0         0.0         6.5         0.0         9.3         0.0         0.0         0.0         0.0         0.0         0.0         0.0         0.0         0.0         0.0         0.0         0.0         0.0         0.0        0.13E+03
   226  GLY      0.41         5.0        0.38E-02     3.0         0.0         0.0         0.0         0.0         5.4         9.3         0.0         0.0         2.8         0.0         0.0         0.0         0.0         0.0         0.0         0.0         0.0         0.0         8.3         0.0         12.         0.0         0.0         0.0         0.0         0.0         0.0         0.0         0.0         0.0         0.0         0.0         0.0         0.0         0.0         47.    
   227  GLN       2.7         10.         3.7         3.5        0.39         0.0         0.0         0.0         7.0         8.9         0.0         0.0         2.1         6.1         52.         2.9         0.0         0.0         0.0         0.0         0.0         0.0         13.         0.0         17.         17.         0.0         0.0         0.0         0.0         0.0         0.0         0.0         0.0         0.0         0.0         0.0         0.0         0.0        0.15E+03
   228  LEU       2.4         15.         7.8         8.3         0.0         0.0         0.0         0.0         8.6         14.         0.0         0.0         1.2         12.         36.         0.0         0.0         0.0         0.0         0.0         0.0         0.0         4.4         0.0         12.         4.8         0.0         0.0         0.0         0.0         0.0         0.0         0.0         0.0         0.0         0.0         0.0         0.0         0.0        0.13E+03
   229  ARG       2.0         8.7         4.7        0.87        0.11         0.0         0.0         0.0         5.5         7.2         0.0         0.0         2.3        0.58E-01     1.1         39.         34.         0.0         0.0         0.0         0.0         0.0         4.4         0.0         7.1        0.45         0.0         0.0         0.0         0.0         0.0         0.0         0.0         0.0         0.0         0.0         0.0         0.0         0.0        0.12E+03
   230  GLU       1.2         11.         6.0         2.1         0.0         0.0         0.0         0.0         6.7         12.         0.0         0.0         3.5         34.         4.1        0.77E-01     0.0         0.0         0.0         0.0         0.0         0.0         5.7         0.0         7.9         2.5         0.0         0.0         0.0         0.0         0.0         0.0         0.0         0.0         0.0         0.0         0.0         0.0         0.0         96.    
   231  LEU       1.2         12.         4.7         5.4         0.0         0.0         0.0         0.0         11.         12.         0.0         0.0         3.7         37.         40.         0.0         0.0         0.0         0.0         0.0         0.0         0.0         8.7         0.0         12.         20.         0.0         0.0         0.0         0.0         0.0         0.0         0.0         0.0         0.0         0.0         0.0         0.0         0.0        0.17E+03
   232  GLU       1.2         9.8         6.4         3.1        0.17E-01     0.0         0.0         0.0         8.4         11.         0.0         0.0         2.3         30.         6.5        0.18         0.0         0.0         0.0         0.0         0.0         0.0         12.         0.0         9.0         7.3         0.0         0.0         0.0         0.0         0.0         0.0         0.0         0.0         0.0         0.0         0.0         0.0         0.0        0.11E+03
   233  ARG       1.6         8.9         4.0         2.9        0.14         0.0         0.0         0.0         7.2         9.8         0.0         0.0         2.1        0.80         32.         44.         4.2         0.0         0.0         0.0         0.0         0.0         16.         0.0         11.         1.4         0.0         0.0         0.0         0.0         0.0         0.0         0.0         0.0         0.0         0.0         0.0         0.0         0.0        0.15E+03
   234  GLU       1.8         5.5         6.1         2.6        0.54         0.0         0.0         0.0         6.4         17.         0.0         0.0         1.6         32.         34.         3.4         0.0         0.0         0.0         0.0         0.0         0.0         7.5         0.0         6.9         19.         0.0         0.0         0.0         0.0         0.0         0.0         0.0         0.0         0.0         0.0         0.0         0.0         0.0        0.14E+03
   235  TYR       1.6         11.         6.8         3.2        0.50         0.0         0.0         0.0         7.3         13.         0.0         0.0         1.1         7.6        0.45         0.0         0.0         0.0         0.0         0.0         0.0         0.0         3.0         0.0         9.3         8.0         0.0         0.0         0.0         0.0         0.0         0.0         0.0         0.0         0.0         0.0         0.0         0.0         0.0         72.    
   236  ALA       1.0         8.1         5.1        0.92        0.50E-01     0.0         0.0         0.0         4.9         9.8         0.0         0.0         3.4         0.0         0.0         0.0         0.0         0.0         0.0         0.0         0.0         0.0         1.9         0.0         5.5        0.97         0.0         0.0         0.0         0.0         0.0         0.0         0.0         0.0         0.0         0.0         0.0         0.0         0.0         42.    
   237  ALA      0.89         7.3         5.9        0.72         0.0         0.0         0.0         0.0         3.4         3.3         0.0         0.0         3.4         0.0         0.0         0.0         0.0         0.0         0.0         0.0         0.0         0.0         11.         0.0         25.         0.0         0.0         0.0         0.0         0.0         0.0         0.0         0.0         0.0         0.0         0.0         0.0         0.0         0.0         61.    
   238  ASN       2.3         9.7         6.2         8.3        0.43         0.0         0.0         0.0         5.7         17.         0.0         0.0         4.7         28.         1.9         0.0         0.0         0.0         0.0         0.0         0.0         0.0         23.         0.0        0.13E+03     0.0         0.0         0.0         0.0         0.0         0.0         0.0         0.0         0.0         0.0         0.0         0.0         0.0         0.0        0.24E+03
   239  LYS       2.1         12.         7.6         4.1         0.0         0.0         0.0         0.0         13.         13.         0.0         0.0         7.3         34.        0.92        0.81         28.         0.0         0.0         0.0         0.0         0.0         17.         0.0         52.         0.0         0.0         0.0         0.0         0.0         0.0         0.0         0.0         0.0         0.0         0.0         0.0         0.0         0.0        0.19E+03
   240  PHE       1.7         12.         11.         1.9        0.22         0.0         0.0         0.0         4.6         10.         0.0         0.0         8.7         14.         52.         0.0         0.0         0.0         0.0         0.0         0.0         0.0         17.         0.0         15.         6.3         0.0         0.0         0.0         0.0         0.0         0.0         0.0         0.0         0.0         0.0         0.0         0.0         0.0        0.15E+03
   241  ILE       4.3         19.         11.         8.8         1.6         0.0         0.0         0.0         11.         11.         0.0         0.0         5.2         85.         2.3         0.0         0.0         0.0         0.0         0.0         0.0         0.0         18.         0.0         8.5         30.         0.0         0.0         0.0         0.0         0.0         0.0         0.0         0.0         0.0         0.0         0.0         0.0         0.0        0.21E+03
   242  THR       1.4         3.1         3.9         1.3        0.62         0.0         0.0         0.0         3.6         6.5         0.0         0.0         1.8         1.2         0.0         0.0         0.0         0.0         0.0         0.0         0.0         0.0         10.         0.0         7.8         2.4         0.0         0.0         0.0         0.0         0.0         0.0         0.0         0.0         0.0         0.0         0.0         0.0         0.0         44.    
   243  LYS      0.68         4.5         4.9        0.80        0.57E-01     0.0         0.0         0.0         4.3         4.2         0.0         0.0         1.8         2.3         52.         26.        0.27E-01     0.0         0.0         0.0         0.0         0.0         6.1         0.0         4.8         1.3         0.0         0.0         0.0         0.0         0.0         0.0         0.0         0.0         0.0         0.0         0.0         0.0         0.0        0.11E+03
   244  ASP      0.95         5.5         5.3         1.3         0.0         0.0         0.0         0.0         1.8         5.3         0.0         0.0         1.6         30.         1.8         0.0         0.0         0.0         0.0         0.0         0.0         0.0         8.9         0.0         4.8         3.7         0.0         0.0         0.0         0.0         0.0         0.0         0.0         0.0         0.0         0.0         0.0         0.0         0.0         71.    
   245  LYS       2.5         12.         5.7         3.0        0.64         0.0         0.0         0.0         5.5         6.3         0.0         0.0         1.7        0.97         1.3        0.29        0.20E-01     0.0         0.0         0.0         0.0         0.0         7.6         0.0         8.2         17.         0.0         0.0         0.0         0.0         0.0         0.0         0.0         0.0         0.0         0.0         0.0         0.0         0.0         73.    
   246  ARG       1.4         10.         6.1         2.1        0.69         0.0         0.0         0.0         5.9         12.         0.0         0.0        0.50         3.3         4.7        0.43         27.         0.0         0.0         0.0         0.0         0.0         6.6         0.0         8.5         15.         0.0         0.0         0.0         0.0         0.0         0.0         0.0         0.0         0.0         0.0         0.0         0.0         0.0        0.10E+03
   247  ARG       1.0         6.2         5.4        0.97        0.54E-01     0.0         0.0         0.0         3.2         7.7         0.0         0.0         1.5        0.85         1.4        0.25         20.         0.0         0.0         0.0         0.0         0.0         7.0         0.0         6.0         5.1         0.0         0.0         0.0         0.0         0.0         0.0         0.0         0.0         0.0         0.0         0.0         0.0         0.0         67.    
   248  LYS      0.87         11.         4.6         3.1         0.0         0.0         0.0         0.0         5.9         8.0         0.0         0.0         2.6         6.9         49.        0.59         3.1         0.0         0.0         0.0         0.0         0.0         2.5         0.0         6.9         9.8         0.0         0.0         0.0         0.0         0.0         0.0         0.0         0.0         0.0         0.0         0.0         0.0         0.0        0.12E+03
   249  ILE       1.5         8.4         3.0         4.5         1.4         0.0         0.0         0.0         5.7         14.         0.0         0.0         3.1         2.5         1.7         0.0         0.0         0.0         0.0         0.0         0.0         0.0         4.1         0.0         13.         12.         0.0         0.0         0.0         0.0         0.0         0.0         0.0         0.0         0.0         0.0         0.0         0.0         0.0         75.    
   250  SER      0.85         3.6         6.5         2.8        0.77         0.0         0.0         0.0         5.8         9.3         0.0         0.0         2.6         46.         0.0         0.0         0.0         0.0         0.0         0.0         0.0         0.0         1.6         0.0         9.0         4.6         0.0         0.0         0.0         0.0         0.0         0.0         0.0         0.0         0.0         0.0         0.0         0.0         0.0         93.    
   251  ALA       1.1         5.4         4.3         1.5        0.38E-01     0.0         0.0         0.0         3.7         8.8         0.0         0.0         1.6         0.0         0.0         0.0         0.0         0.0         0.0         0.0         0.0         0.0         1.7         0.0         13.         0.0         0.0         0.0         0.0         0.0         0.0         0.0         0.0         0.0         0.0         0.0         0.0         0.0         0.0         41.    
   252  ALA       2.1         10.         5.0         1.7         0.0         0.0         0.0         0.0         5.9         9.3         0.0         0.0         1.8         0.0         0.0         0.0         0.0         0.0         0.0         0.0         0.0         0.0         3.0         0.0         15.        0.15         0.0         0.0         0.0         0.0         0.0         0.0         0.0         0.0         0.0         0.0         0.0         0.0         0.0         54.    
   253  THR      0.93         11.         9.8         2.0         1.1         0.0         0.0         0.0         7.9         12.         0.0         0.0         2.9        0.38         0.0         0.0         0.0         0.0         0.0         0.0         0.0         0.0         7.4         0.0         20.         12.         0.0         0.0         0.0         0.0         0.0         0.0         0.0         0.0         0.0         0.0         0.0         0.0         0.0         88.    
   254  SER       1.5         7.9         20.         2.3        0.46         0.0         0.0         0.0         4.5         6.9         0.0         0.0         2.0         38.         0.0         0.0         0.0         0.0         0.0         0.0         0.0         0.0         3.8         0.0         22.         0.0         0.0         0.0         0.0         0.0         0.0         0.0         0.0         0.0         0.0         0.0         0.0         0.0         0.0        0.11E+03
   255  LEU       2.5         11.         4.7         6.9         0.0         0.0         0.0         0.0         7.7         7.6         0.0         0.0        0.88         3.2        0.16E-01     0.0         0.0         0.0         0.0         0.0         0.0         0.0         12.         0.0         45.         6.9         0.0         0.0         0.0         0.0         0.0         0.0         0.0         0.0         0.0         0.0         0.0         0.0         0.0        0.11E+03
   256  SER       2.4         7.1         18.         1.1        0.34         0.0         0.0         0.0         2.1         5.4         0.0         0.0         1.7         36.         0.0         0.0         0.0         0.0         0.0         0.0         0.0         0.0         13.         0.0         63.         1.9         0.0         0.0         0.0         0.0         0.0         0.0         0.0         0.0         0.0         0.0         0.0         0.0         0.0        0.15E+03
   257  GLU       2.2         12.         14.         4.3        0.22         0.0         0.0         0.0         6.0         11.         0.0         0.0         1.2        0.26         2.0         4.0         0.0         0.0         0.0         0.0         0.0         0.0         8.5         0.0         41.         11.         0.0         0.0         0.0         0.0         0.0         0.0         0.0         0.0         0.0         0.0         0.0         0.0         0.0        0.12E+03
   258  ARG       1.3         9.3         5.5         1.7        0.22         0.0         0.0         0.0         4.1         5.7         0.0         0.0        0.19         1.3         1.4         38.         25.         0.0         0.0         0.0         0.0         0.0         4.3         0.0         12.         1.1         0.0         0.0         0.0         0.0         0.0         0.0         0.0         0.0         0.0         0.0         0.0         0.0         0.0        0.11E+03
   259  GLN       1.3         9.5         5.7         1.7        0.92         0.0         0.0         0.0         4.5         5.5         0.0         0.0        0.57         2.0         1.3         2.1         0.0         0.0         0.0         0.0         0.0         0.0         6.4         0.0         3.5         3.6         0.0         0.0         0.0         0.0         0.0         0.0         0.0         0.0         0.0         0.0         0.0         0.0         0.0         49.    
   260  ILE       1.7         8.8         5.0         6.3        0.83         0.0         0.0         0.0         7.0         11.         0.0         0.0         1.8         43.         39.         0.0         0.0         0.0         0.0         0.0         0.0         0.0         5.0         0.0         4.9         1.8         0.0         0.0         0.0         0.0         0.0         0.0         0.0         0.0         0.0         0.0         0.0         0.0         0.0        0.14E+03
   261  THR       1.0         7.2         4.4         2.9        0.43         0.0         0.0         0.0         4.2         6.1         0.0         0.0         1.6         3.5         0.0         0.0         0.0         0.0         0.0         0.0         0.0         0.0         11.         0.0         7.0         7.0         0.0         0.0         0.0         0.0         0.0         0.0         0.0         0.0         0.0         0.0         0.0         0.0         0.0         56.    
   262  ILE       1.7         11.         6.7         4.5        0.41         0.0         0.0         0.0         5.3         6.2         0.0         0.0         2.5         41.        0.62         0.0         0.0         0.0         0.0         0.0         0.0         0.0         9.5         0.0         9.8         3.8         0.0         0.0         0.0         0.0         0.0         0.0         0.0         0.0         0.0         0.0         0.0         0.0         0.0        0.10E+03
   263  TRP       2.7         14.         4.8         4.1        0.63         0.0         0.0         0.0         6.7         7.3         0.0         0.0         2.2         4.9         2.8         0.0         0.0         0.0         0.0         0.0         0.0         0.0         3.9         0.0         5.6         21.         0.0         0.0         0.0         0.0         0.0         0.0         0.0         0.0         0.0         0.0         0.0         0.0         0.0         81.    
   264  PHE       1.5         9.8         6.0         4.7        0.11         0.0         0.0         0.0         6.8         7.9         0.0         0.0        0.62         3.9         4.9         0.0         0.0         0.0         0.0         0.0         0.0         0.0         2.4         0.0         2.6         27.         0.0         0.0         0.0         0.0         0.0         0.0         0.0         0.0         0.0         0.0         0.0         0.0         0.0         78.    
   265  GLN      0.66         6.0         4.9        0.95         0.0         0.0         0.0         0.0         3.5         4.2         0.0         0.0         1.9        0.94E-01    0.23E-01    0.88         0.0         0.0         0.0         0.0         0.0         0.0         1.8         0.0         1.9         2.8         0.0         0.0         0.0         0.0         0.0         0.0         0.0         0.0         0.0         0.0         0.0         0.0         0.0         30.    
   266  ASN      0.54         4.9         5.1         2.6        0.24         0.0         0.0         0.0         4.5         4.3         0.0         0.0         1.5         3.5         14.         0.0         0.0         0.0         0.0         0.0         0.0         0.0         6.2         0.0         2.8         5.0         0.0         0.0         0.0         0.0         0.0         0.0         0.0         0.0         0.0         0.0         0.0         0.0         0.0         56.    
   267  ARG       2.0         8.4         6.6         3.1        0.32         0.0         0.0         0.0         5.5         9.4         0.0         0.0        0.20         30.         33.         39.         30.         0.0         0.0         0.0         0.0         0.0         10.         0.0         5.9         20.         0.0         0.0         0.0         0.0         0.0         0.0         0.0         0.0         0.0         0.0         0.0         0.0         0.0        0.20E+03
   268  ARG       2.5         12.         5.9         3.9        0.71E-01     0.0         0.0         0.0         7.1         8.1         0.0         0.0        0.95E-01     2.6         6.7         5.2         42.         0.0         0.0         0.0         0.0         0.0         9.9         0.0         5.6         14.         0.0         0.0         0.0         0.0         0.0         0.0         0.0         0.0         0.0         0.0         0.0         0.0         0.0        0.13E+03
   269  VAL      0.88         7.0         5.0         2.2         0.0         0.0         0.0         0.0         4.5         8.2         0.0         0.0        0.49         2.8         0.0         0.0         0.0         0.0         0.0         0.0         0.0         0.0         12.         0.0         4.4         5.5         0.0         0.0         0.0         0.0         0.0         0.0         0.0         0.0         0.0         0.0         0.0         0.0         0.0         53.    
   270  LYS       1.2         14.         6.9         2.5        0.20         0.0         0.0         0.0         16.         8.5         0.0         0.0         2.7         8.0         40.        0.48E-01     3.7         0.0         0.0         0.0         0.0         0.0         6.4         0.0         7.2         5.5         0.0         0.0         0.0         0.0         0.0         0.0         0.0         0.0         0.0         0.0         0.0         0.0         0.0        0.12E+03
   271  GLU       2.3         14.         3.7         5.6        0.28         0.0         0.0         0.0         7.5         9.9         0.0         0.0         6.0         43.         7.3        0.28         0.0         0.0         0.0         0.0         0.0         0.0         17.         0.0         7.6         17.         0.0         0.0         0.0         0.0         0.0         0.0         0.0         0.0         0.0         0.0         0.0         0.0         0.0        0.14E+03
   272  LYS       1.2         7.6         5.2         1.3         0.0         0.0         0.0         0.0         7.0         8.9         0.0         0.0         6.3         32.         1.2         27.        0.61E-01     0.0         0.0         0.0         0.0         0.0         14.         0.0         9.9         2.7         0.0         0.0         0.0         0.0         0.0         0.0         0.0         0.0         0.0         0.0         0.0         0.0         0.0        0.12E+03
   273  LYS       1.4         9.4         4.5         1.4         0.0         0.0         0.0         0.0         8.6         9.9         0.0         0.0         6.9        0.26        0.52         25.         1.7         0.0         0.0         0.0         0.0         0.0         7.9         0.0         5.9         2.4         0.0         0.0         0.0         0.0         0.0         0.0         0.0         0.0         0.0         0.0         0.0         0.0         0.0         85.    
   274  VAL       1.2         13.         8.2         2.9        0.25         0.0         0.0         0.0         11.         13.         0.0         0.0         6.8         57.         0.0         0.0         0.0         0.0         0.0         0.0         0.0         0.0         11.         0.0         7.0         0.0         0.0         0.0         0.0         0.0         0.0         0.0         0.0         0.0         0.0         0.0         0.0         0.0         0.0        0.13E+03
   275  LEU       1.1         8.5         18.         4.3        0.55E-01     0.0         0.0         0.0         9.6         15.         0.0         0.0         4.1        0.75E-01     38.         0.0         0.0         0.0         0.0         0.0         0.0         0.0         4.5         0.0         7.3         0.0         0.0         0.0         0.0         0.0         0.0         0.0         0.0         0.0         0.0         0.0         0.0         0.0         0.0        0.11E+03
   276  ALA       2.2         5.4         4.2        0.71        0.51         0.0         0.0         0.0         10.         11.         0.0         0.0         4.2         0.0         0.0         0.0         0.0         0.0         0.0         0.0         0.0         0.0         4.0         0.0         13.         0.0         0.0         0.0         0.0         0.0         0.0         0.0         0.0         0.0         0.0         0.0         0.0         0.0         0.0         56.    
   277  LYS       2.0         12.         2.7         1.5        0.47E-01     0.0         0.0         0.0         12.         10.         0.0         0.0         7.6        0.71         38.        0.87E-02    0.36         0.0         0.0         0.0         0.0         0.0         1.9         0.0         26.        0.94         0.0         0.0         0.0         0.0         0.0         0.0         0.0         0.0         0.0         0.0         0.0         0.0         0.0        0.12E+03
   278  VAL       1.3         13.         2.8         1.5        0.13         0.0         0.0         0.0         7.0         10.         0.0         0.0         9.5         1.6         0.0         0.0         0.0         0.0         0.0         0.0         0.0         0.0         2.2         0.0         30.         0.0         0.0         0.0         0.0         0.0         0.0         0.0         0.0         0.0         0.0         0.0         0.0         0.0         0.0         79.    
   279  LYS      0.94         11.         3.7         1.0         0.0         0.0         0.0         0.0         10.         12.         0.0         0.0         7.6         35.         38.        0.29E-01    0.68E-01     0.0         0.0         0.0         0.0         0.0         1.2         0.0         20.         1.3         0.0         0.0         0.0         0.0         0.0         0.0         0.0         0.0         0.0         0.0         0.0         0.0         0.0        0.14E+03
   280  ASN       1.2         17.         7.2         7.7         1.4         0.0         0.0         0.0         0.0         0.0         0.0         0.0         5.3         43.         8.7         0.0         0.0         0.0         0.0         0.0         0.0         0.0         0.0         0.0         25.         0.0         0.0         0.0         0.0         0.0         0.0         0.0         0.0         0.0         0.0         0.0         0.0         0.0         0.0        0.12E+03
   281  SER       1.3         11.         17.         2.6         1.0         0.0         0.0         0.0         0.0         0.0         0.0         0.0         3.8         43.         0.0         0.0         0.0         0.0         0.0         0.0         0.0         0.0         0.0         0.0        0.11E+03     0.0         0.0         0.0         0.0         0.0         0.0         0.0         0.0         0.0         0.0         0.0         0.0         0.0         0.0        0.19E+03
   282  ALA      0.48         9.0         18.         1.6         0.0         0.0         0.0         0.0         6.7         10.         0.0         0.0         2.0         0.0         0.0         0.0         0.0         0.0         0.0         0.0         0.0         0.0         1.1         0.0         27.        0.94         0.0         0.0         0.0         0.0         0.0         0.0         0.0         0.0         0.0         0.0         0.0         0.0         0.0         77.    
   283  THR       2.8         24.         8.5         6.5         1.3         0.0         0.0         0.0         5.7         6.2         0.0         0.0        0.86         58.         0.0         0.0         0.0         0.0         0.0         0.0         0.0         0.0        0.55         0.0         10.         1.3         0.0         0.0         0.0         0.0         0.0         0.0         0.0         0.0         0.0         0.0         0.0         0.0         0.0        0.13E+03
   284  PRO       1.1         26.         6.6        0.79         1.0         0.0         0.0         0.0         3.4         3.7         0.0         0.0        0.33         23.         35.         32.         0.0         0.0         0.0         0.0         0.0         0.0        0.95         0.0         1.5         0.0         0.0         0.0         0.0         0.0         0.0         0.0         0.0         0.0         0.0         0.0         0.0         0.0         0.0        0.14E+03
