# Supplementary material for: Computational Modeling of complete HOXB13 protein for predicting the functional effect of SNPs and the associated role in hereditary prostate cancer
Source: Sci Rep. 2017 Mar 8;7:43830. doi: 10.1038/srep43830 (PMC5363706; doi:10.1038/srep43830)
Supplement: Supplementary Dataset [file srep43830-s1.zip › SR Supplementary Data Files Complete/HOXB13 Modeller/HOXB13 Modeller/script1.log.txt]

                         MODELLER 9.17, 2016/07/02, r10881

     PROTEIN STRUCTURE MODELLING BY SATISFACTION OF SPATIAL RESTRAINTS


                     Copyright(c) 1989-2016 Andrej Sali
                            All Rights Reserved

                             Written by A. Sali
                               with help from
              B. Webb, M.S. Madhusudhan, M-Y. Shen, G.Q. Dong,
          M.A. Marti-Renom, N. Eswar, F. Alber, M. Topf, B. Oliva,
             A. Fiser, R. Sanchez, B. Yerkovich, A. Badretdinov,
                     F. Melo, J.P. Overington, E. Feyfant
                 University of California, San Francisco, USA
                    Rockefeller University, New York, USA
                      Harvard University, Cambridge, USA
                   Imperial Cancer Research Fund, London, UK
              Birkbeck College, University of London, London, UK


Kind, OS, HostName, Kernel, Processor: 4, Windows Vista build 7601 Service Pack 1, Y-PC, SMP, unknown
Date and time of compilation         : 2016/07/01 22:06:57
MODELLER executable type             : x86_64-w64
Job starting time (YY/MM/DD HH:MM:SS): 2016/07/18 10:18:29

openf___224_> Open           $(LIB)/restyp.lib
openf___224_> Open           ${MODINSTALL9v17}/modlib/resgrp.lib
rdresgr_266_> Number of residue groups:        2
openf___224_> Open           ${MODINSTALL9v17}/modlib/sstruc.lib

Dynamically allocated memory at   amaxlibraries [B,KiB,MiB]:       191566     187.076     0.183

Dynamically allocated memory at   amaxlibraries [B,KiB,MiB]:       192094     187.592     0.183
openf___224_> Open           ${MODINSTALL9v17}/modlib/resdih.lib

Dynamically allocated memory at   amaxlibraries [B,KiB,MiB]:       240694     235.053     0.230
rdrdih__263_> Number of dihedral angle types         :        9
              Maximal number of dihedral angle optima:        3
              Dihedral angle names                   :  Alph Phi Psi Omeg chi1 chi2 chi3 chi4 chi5
openf___224_> Open           ${MODINSTALL9v17}/modlib/radii.lib

Dynamically allocated memory at   amaxlibraries [B,KiB,MiB]:       253994     248.041     0.242
openf___224_> Open           ${MODINSTALL9v17}/modlib/radii14.lib
openf___224_> Open           ${MODINSTALL9v17}/modlib/af_mnchdef.lib
rdwilmo_274_> Mainchain residue conformation classes:  APBLE
openf___224_> Open           ${MODINSTALL9v17}/modlib/mnch.lib
rdclass_257_> Number of classes:        5
openf___224_> Open           ${MODINSTALL9v17}/modlib/mnch1.lib
openf___224_> Open           ${MODINSTALL9v17}/modlib/mnch2.lib
openf___224_> Open           ${MODINSTALL9v17}/modlib/mnch3.lib
openf___224_> Open           ${MODINSTALL9v17}/modlib/xs4.mat
rdrrwgh_268_> Number of residue types:       21
Uncompressing compressed file with system command:
gzip -d -c pdb_95.pir.gz > C:\Users\ADMINI~1\AppData\Local\Temp\pdb_95.pir.6VJCKY
openf___224_> Open           pdb_95.pir
readlinef__W> File: pdb_95.pir, Line: 414
              Modeller will only read the first 4096 characters of this line.

readlinef__W> File: pdb_95.pir, Line: 23973
              Modeller will only read the first 4096 characters of this line.

readlinef__W> File: pdb_95.pir, Line: 23983
              Modeller will only read the first 4096 characters of this line.

readlinef__W> File: pdb_95.pir, Line: 23993
              Modeller will only read the first 4096 characters of this line.

readlinef__W> File: pdb_95.pir, Line: 24000
              Modeller will only read the first 4096 characters of this line.

readlinef__W> File: pdb_95.pir, Line: 24006
              No more warnings will be printed for truncated lines in this file.


Dynamically allocated memory at amaxsequence_db [B,KiB,MiB]:       462896     452.047     0.441

Dynamically allocated memory at amaxsequence_db [B,KiB,MiB]:      3224408    3148.836     3.075

Dynamically allocated memory at   amaxalignment [B,KiB,MiB]:      3226250    3150.635     3.077

Dynamically allocated memory at   amaxalignment [B,KiB,MiB]:      3227700    3152.051     3.078

Dynamically allocated memory at   amaxalignment [B,KiB,MiB]:      3230600    3154.883     3.081

Dynamically allocated memory at amaxsequence_db [B,KiB,MiB]:     13651599   13331.640    13.019

Dynamically allocated memory at   amaxalignment [B,KiB,MiB]:     13657399   13337.304    13.025

Dynamically allocated memory at   amaxalignment [B,KiB,MiB]:     13668999   13348.632    13.036

Dynamically allocated memory at   amaxalignment [B,KiB,MiB]:     13692199   13371.288    13.058

Dynamically allocated memory at   amaxalignment [B,KiB,MiB]:     13738599   13416.601    13.102

Dynamically allocated memory at amaxsequence_db [B,KiB,MiB]:     18949099   18504.980    18.071

SEQ_DATABASE_FILE         : pdb_95.pir
SEQ_DATABASE_FORMAT       : PIR
CHAINS_LIST               : ALL
CLEAN_SEQUENCES           :            T
MINMAX_DB_SEQ_LEN         :           30        4000
Number of sequences       :        52105
Number of residues        :     12952364
Length of longest sequence:         3042


SEQ_DATABASE_FILE         : pdb_95.bin
SEQ_DATABASE_FORMAT       : BINARY
SEARCH_CHAINS_LIST        : ALL
Number of sequences       :        52105
Number of residues        :     12952364
Length of longest sequence:         3042


SEQ_DATABASE_FILE         : pdb_95.bin
SEQ_DATABASE_FORMAT       : BINARY
CHAINS_LIST               : ALL
CLEAN_SEQUENCES           :            T
MINMAX_DB_SEQ_LEN         :            0      999999
Number of sequences       :        52105
Number of residues        :     12952364
Length of longest sequence:         3042

openf___224_> Open           hoxb13.ali

Dynamically allocated memory at   amaxalignment [B,KiB,MiB]:       464816     453.922     0.443

Dynamically allocated memory at   amaxalignment [B,KiB,MiB]:       466266     455.338     0.445

Dynamically allocated memory at   amaxalignment [B,KiB,MiB]:       469166     458.170     0.447

Dynamically allocated memory at   amaxalignment [B,KiB,MiB]:       474966     463.834     0.453

Dynamically allocated memory at    amaxsequence [B,KiB,MiB]:       476098     464.939     0.454

Read the alignment from file       : hoxb13.ali
Total number of alignment positions:   284

  #  Code        #_Res #_Segm PDB_code    Name
-------------------------------------------------------------------------------
  1     hoxb13     284      1      hoxb13

Dynamically allocated memory at     amaxprofile [B,KiB,MiB]:       477559     466.366     0.455
openf___224_> Open           ${LIB}/blosum62.sim.mat
rdrrwgh_268_> Number of residue types:       21

Dynamically allocated memory at amaxsequence_db [B,KiB,MiB]:       805616     786.734     0.768
profile_iteration_> processing sequence:       1    284      1     0.0000000     0.0000000     0.0000000     1

Dynamically allocated memory at amaxsequence_db [B,KiB,MiB]:       816213     797.083     0.778
profile_iteration_> processing sequence:    5212    284      1     2.8392181     0.0005447     0.0000021  1836
profile_iteration_> processing sequence:   10423    284      1     5.2884340     0.0005074     0.0000020  1971
profile_iteration_> processing sequence:   15634    284      1     7.9872513     0.0005109     0.0000020  1957
profile_iteration_> processing sequence:   20845    284      1    10.7796688     0.0005171     0.0000021  1934
profile_iteration_> processing sequence:   26056    284      1    13.0884838     0.0005023     0.0000020  1991
profile_iteration_> processing sequence:   31267    284      1    15.5220995     0.0004964     0.0000020  2014
profile_iteration_> processing sequence:   36478    284      1    18.3769169     0.0005038     0.0000021  1985
profile_iteration_> processing sequence:   41689    284      1    21.1225357     0.0005067     0.0000021  1974
profile_iteration_> processing sequence:   46900    284      1    23.7901516     0.0005073     0.0000020  1971
 AVERAGE RESIDUAL STANDARD ERROR:    31.82164
 AVERAGE RESIDUAL STANDARD DEVIATION:    236.8787
profile_660_> Quality of the fit between observed/expected score distributions.
              [Iteration, Chi2, nbins, KS-Stat, nscores ] =        1,        0.0296,      121,        0.0144,    52105

HISTOGRAM OF Z-SCORES:

Z:         1  -3.95000   0.00000   0.00000
Z:         1  -3.85000   0.00000   0.00000
Z:         1  -3.75000   0.00000   0.00000
Z:         1  -3.65000   0.00000   0.00000
Z:         1  -3.55000   0.00000   0.00000
Z:         1  -3.45000   0.00000   0.00000
Z:         1  -3.35000   0.00000   0.00000
Z:         1  -3.25000   0.00000   0.00000
Z:         1  -3.15000   0.00000   0.00000
Z:         1  -3.05000   0.00000   0.00000
Z:         1  -2.95000   0.00000   0.00000
Z:         1  -2.85000   0.00019   0.00000
Z:         1  -2.75000   0.00000   0.00000
Z:         1  -2.65000   0.00019   0.00000
Z:         1  -2.55000   0.00000   0.00001
Z:         1  -2.45000   0.00000   0.00004
Z:         1  -2.35000   0.00019   0.00016
Z:         1  -2.25000   0.00096   0.00055
Z:         1  -2.15000   0.00307   0.00163
Z:         1  -2.05000   0.00672   0.00416
Z:         1  -1.95000   0.01036   0.00933
Z:         1  -1.85000   0.02361   0.01872
Z:         1  -1.75000   0.03646   0.03400
Z:         1  -1.65000   0.05470   0.05658
Z:         1  -1.55000   0.08771   0.08721
Z:         1  -1.45000   0.12149   0.12565
Z:         1  -1.35000   0.17810   0.17059
Z:         1  -1.25000   0.21380   0.21981
Z:         1  -1.15000   0.25545   0.27052
Z:         1  -1.05000   0.29844   0.31973
Z:         1  -0.95000   0.34469   0.36469
Z:         1  -0.85000   0.39843   0.40316
Z:         1  -0.75000   0.41589   0.43360
Z:         1  -0.65000   0.44065   0.45519
Z:         1  -0.55000   0.45101   0.46779
Z:         1  -0.45000   0.45312   0.47182
Z:         1  -0.35000   0.44986   0.46811
Z:         1  -0.25000   0.46905   0.45775
Z:         1  -0.15000   0.49631   0.44196
Z:         1  -0.05000   0.41992   0.42194
Z:         1   0.05000   0.38538   0.39889
Z:         1   0.15000   0.38173   0.37383
Z:         1   0.25000   0.34872   0.34769
Z:         1   0.35000   0.32511   0.32121
Z:         1   0.45000   0.30976   0.29500
Z:         1   0.55000   0.27099   0.26953
Z:         1   0.65000   0.24335   0.24513
Z:         1   0.75000   0.23261   0.22205
Z:         1   0.85000   0.19576   0.20043
Z:         1   0.95000   0.19806   0.18036
Z:         1   1.05000   0.15143   0.16185
Z:         1   1.15000   0.15085   0.14489
Z:         1   1.25000   0.12743   0.12944
Z:         1   1.35000   0.11688   0.11542
Z:         1   1.45000   0.09538   0.10275
Z:         1   1.55000   0.09462   0.09133
Z:         1   1.65000   0.08176   0.08109
Z:         1   1.75000   0.06871   0.07191
Z:         1   1.85000   0.06525   0.06371
Z:         1   1.95000   0.05124   0.05639
Z:         1   2.05000   0.05758   0.04988
Z:         1   2.15000   0.04779   0.04409
Z:         1   2.25000   0.04625   0.03895
Z:         1   2.35000   0.03339   0.03439
Z:         1   2.45000   0.03378   0.03035
Z:         1   2.55000   0.02840   0.02678
Z:         1   2.65000   0.02188   0.02361
Z:         1   2.75000   0.01478   0.02082
Z:         1   2.85000   0.01785   0.01835
Z:         1   2.95000   0.01555   0.01617
Z:         1   3.05000   0.01670   0.01424
Z:         1   3.15000   0.00998   0.01255
Z:         1   3.25000   0.01535   0.01105
Z:         1   3.35000   0.01113   0.00973
Z:         1   3.45000   0.01190   0.00857
Z:         1   3.55000   0.00653   0.00754
Z:         1   3.65000   0.00960   0.00664
Z:         1   3.75000   0.00633   0.00584
Z:         1   3.85000   0.00557   0.00514
Z:         1   3.95000   0.00307   0.00453
Z:         1   4.05000   0.01017   0.00398
Z:         1   4.15000   0.00096   0.00350
Z:         1   4.25000   0.00729   0.00308
Z:         1   4.35000   0.00192   0.00271
Z:         1   4.45000   0.00230   0.00239
Z:         1   4.55000   0.00249   0.00210
Z:         1   4.65000   0.00230   0.00185
Z:         1   4.75000   0.00134   0.00163
Z:         1   4.85000   0.00096   0.00143
Z:         1   4.95000   0.00422   0.00126
Z:         1   5.05000   0.00077   0.00111
Z:         1   5.15000   0.00154   0.00097
Z:         1   5.25000   0.00077   0.00086
Z:         1   5.35000   0.00038   0.00075
Z:         1   5.45000   0.00000   0.00066
Z:         1   5.55000   0.00077   0.00058
Z:         1   5.65000   0.00115   0.00051
Z:         1   5.75000   0.00019   0.00045
Z:         1   5.85000   0.00077   0.00040
Z:         1   5.95000   0.00096   0.00035
Z:         1   6.05000   0.00115   0.00031
Z:         1   6.15000   0.00019   0.00027
Z:         1   6.25000   0.00058   0.00024
Z:         1   6.35000   0.00019   0.00021
Z:         1   6.45000   0.00077   0.00018
Z:         1   6.55000   0.00019   0.00016
Z:         1   6.65000   0.00000   0.00014
Z:         1   6.75000   0.00000   0.00013
Z:         1   6.85000   0.00019   0.00011
Z:         1   6.95000   0.00000   0.00010
Z:         1   7.05000   0.00019   0.00009
Z:         1   7.15000   0.00019   0.00007
Z:         1   7.25000   0.00019   0.00007
Z:         1   7.35000   0.00000   0.00006
Z:         1   7.45000   0.00000   0.00005
Z:         1   7.55000   0.00019   0.00004
Z:         1   7.65000   0.00019   0.00004
Z:         1   7.75000   0.00019   0.00003
Z:         1   7.85000   0.00038   0.00003
Z:         1   7.95000   0.00000   0.00003
Z:         1   8.05000   0.00000   0.00002

HITS FOUND IN ITERATION:     1


Dynamically allocated memory at     amaxprofile [B,KiB,MiB]:      1060413    1035.560     1.011
> 3a01A                      1      63    5100      78     284   26.39    0.39E-04       2    72   206   277     6    77
> 3a02A                      1      64    4250      51     284   33.33    0.24E-02       3    48   223   270     2    49
> 3a03A                      1      65    5150      53     284   33.33    0.19E-04       4    51   223   273     1    51
> 1b72A                      1    2669    6850      68     284   46.30    0.26E-08       5    54   220   273    11    64
> 1bw5A                      1    4166    4400      66     284   38.89    0.14E-02       6    54   220   273     7    60
> 3cmyA                      1    6030    4550      60     284   29.82    0.57E-03       7    57   217   273     3    59
> 2craA                      1    6377   14600      70     284  100.00     0.0           8    58   216   273     7    64
> 2cueA                      1    6616    4750      80     284   29.31    0.27E-03       9    58   216   273     7    64
> 4cycA                      1    6950    6900      66     284   45.00    0.19E-08      10    60   220   279     7    66
> 2da2A                      1    7695    4750      70     284   36.21    0.23E-03      11    58   216   273     7    64
> 2djnA                      1    8325    6050      70     284   39.66    0.20E-06      12    58   216   273     7    64
> 2dmqA                      1    8610    4550      80     284   27.69    0.79E-03      13    65   216   280     7    71
> 2dmsA                      1    8611    4650      80     284   30.91    0.46E-03      14    55   216   270     7    61
> 2dmtA                      1    8612    5700      80     284   34.29    0.16E-05      15    70   202   273     5    74
> 2dmuA                      1    8613    4450      70     284   29.31    0.12E-02      16    58   216   273     7    64
> 2e1oA                      1    9636    5950      70     284   34.48    0.35E-06      17    58   216   273     7    64
> 4egcA                      1   10806    4650     539     284   39.22    0.37E-02      18    51   224   277   489   539
> 1enhA                      1   11229    6200      54     284   41.51    0.67E-07      19    53   218   270     1    53
> 1fjlA                      1   13506    5400      65     284   36.84    0.63E-05      20    57   217   273     3    59
> 5flvA                      1   13661    5600     226     284   36.36    0.84E-05      21    55   220   274     2    56
> 1fttA                      1   14128    6000      68     284   36.84    0.26E-06      22    57   217   273     3    59
> 1ftzA                      1   14129    7500      70     284   52.63    0.81E-10      23    57   217   273     4    60
> 1gt0C                      1   16181    4300     138     284   31.67    0.56E-02      24    60   215   274    79   138
> 2h1kA                      1   16655    7100      58     284   46.43    0.56E-09      25    56   218   273     1    56
> 1hdpA                      1   17373    4150      63     284   32.76    0.53E-02      26    58   217   274     2    59
> 2hddA                      1   17383    6300      55     284   42.59    0.40E-07      27    54   220   273     1    54
> 2hosA                      1   18124    5700      56     284   38.89    0.11E-05      28    54   220   273     1    54
> 1ig7A                      1   19971    6600      58     284   41.38    0.84E-08      29    58   217   274     1    58
> 1jggA                      1   21920    5750      57     284   35.19    0.82E-06      30    54   220   273     3    56
> 5jlwA                      1   22172    7050      57     284   51.85    0.72E-09      31    54   220   273     2    55
> 2k40A                      1   23243    4350      67     284   32.76    0.19E-02      32    58   216   273     1    58
> 2kt0A                      1   24724    4700      84     284   31.58    0.37E-03      33    57   217   273    23    79
> 2l7zA                      1   25640   13900      73     284   77.61     0.0          34    67   216   282     7    73
> 2l7fP                      1   25641    5600      68     284   35.09    0.22E-05      35    57   217   273     4    60
> 2l9rA                      1   25752    5300      69     284   40.00    0.12E-04      36    50   224   273    12    61
> 2m0cA                      1   27346    5050      75     284   33.33    0.49E-04      37    57   217   273    10    66
> 2m34A                      1   27508    6900      71     284   41.94    0.21E-08      38    62   215   276     6    67
> 2mgqA                      1   28283    4700      68     284   33.33    0.29E-03      39    57   214   270     3    59
> 2msyA                      1   28971    8600      68     284   50.82     0.0          40    61   214   274     7    67
> 1nk3P                      1   30347    5850      63     284   35.09    0.53E-06      41    57   217   273     3    59
> 1p7iB                      1   33832    5850      50     284   43.75    0.41E-06      42    48   223   270     2    49
> 2p81A                      1   33879    5500      44     284   45.24    0.24E-05      43    42   232   273     2    43
> 1pogA                      1   34788    4150      62     284   31.67    0.52E-02      44    60   215   274     1    60
> 1pufA                      1   35092    8700      77     284   50.82     0.0          45    61   214   274    11    71
> 1qryA                      1   37039    6100      80     284   33.33    0.18E-06      46    69   204   273     1    69
> 4qtrA                      1   37214    5250      55     284   38.89    0.12E-04      47    54   220   273     1    54
> 2r5yA                      1   37867    7500      73     284   45.59    0.81E-10      48    68   205   273     3    70
> 4rboA                      1   38242    4350      55     284   31.37    0.15E-02      49    51   223   273     3    53
> 4rduA                      1   38345    6000      61     284   37.29    0.23E-06      50    59   217   275     1    59
> 3rkqA                      1   38794    6100      58     284   37.50    0.13E-06      51    56   217   272     3    58
> 4uusA                      1   43118    7150      67     284   46.67    0.50E-09      52    60   220   279     2    61
> 4uutA                      1   43120    6850      67     284   45.61    0.25E-08      53    57   223   279     2    58
> 2vi6A                      1   44255    4550      55     284   31.37    0.52E-03      54    51   223   273     3    53
> 4xicA                      1   48098    7250      59     284   52.63    0.25E-09      55    57   214   273     1    57
> 4xrsG                      1   48438    5450      56     284   39.29    0.41E-05      56    56   218   273     1    56
> 3zobA                      1   51492    6150      67     284   36.84    0.11E-06      57    57   217   273     7    63
> 1zq3P                      1   51560    5150      68     284   32.14    0.26E-04      58    56   217   272     3    58

profile_iteration__> Weight Matrix           [sec]:     0.000000
profile_iteration__> Score Collection        [sec]:    26.613771
profile_iteration__> Score Collection/Seq    [sec]:     0.000511
profile_iteration__> DP Steps per sec    [ali/sec]:  1961.269897
profile_iteration__> Statistics              [sec]:     0.062400
profile_iteration__> Add to profile          [sec]:     0.015600
profile_iteration__> Overall performance    [/seq]:     0.000513
profile_iteration__> Overall performance [seq/sec]:  1949.820679
openf___224_> Open           build_profile.prf

Dynamically allocated memory at   amaxalignment [B,KiB,MiB]:       886271     865.499     0.845

Dynamically allocated memory at    amaxsequence [B,KiB,MiB]:       887403     866.604     0.846

Dynamically allocated memory at    amaxsequence [B,KiB,MiB]:       887687     866.882     0.847

Dynamically allocated memory at    amaxsequence [B,KiB,MiB]:       887875     867.065     0.847

Dynamically allocated memory at    amaxsequence [B,KiB,MiB]:       888075     867.261     0.847

Dynamically allocated memory at    amaxsequence [B,KiB,MiB]:       888287     867.468     0.847

Dynamically allocated memory at    amaxsequence [B,KiB,MiB]:       888499     867.675     0.847

Dynamically allocated memory at    amaxsequence [B,KiB,MiB]:       888723     867.894     0.848

Dynamically allocated memory at    amaxsequence [B,KiB,MiB]:       888951     868.116     0.848

Dynamically allocated memory at    amaxsequence [B,KiB,MiB]:       889179     868.339     0.848

Dynamically allocated memory at    amaxsequence [B,KiB,MiB]:       889415     868.569     0.848

Dynamically allocated memory at    amaxsequence [B,KiB,MiB]:       889643     868.792     0.848

Dynamically allocated memory at    amaxsequence [B,KiB,MiB]:       889871     869.015     0.849

Dynamically allocated memory at    amaxsequence [B,KiB,MiB]:       890127     869.265     0.849

Dynamically allocated memory at    amaxsequence [B,KiB,MiB]:       890343     869.476     0.849

Dynamically allocated memory at    amaxsequence [B,KiB,MiB]:       890619     869.745     0.849

Dynamically allocated memory at    amaxsequence [B,KiB,MiB]:       890847     869.968     0.850

Dynamically allocated memory at    amaxsequence [B,KiB,MiB]:       891075     870.190     0.850

Dynamically allocated memory at    amaxsequence [B,KiB,MiB]:       891275     870.386     0.850

Dynamically allocated memory at    amaxsequence [B,KiB,MiB]:       891483     870.589     0.850

Dynamically allocated memory at    amaxsequence [B,KiB,MiB]:       891707     870.808     0.850

Dynamically allocated memory at    amaxsequence [B,KiB,MiB]:       891923     871.019     0.851

Dynamically allocated memory at    amaxsequence [B,KiB,MiB]:       892147     871.237     0.851

Dynamically allocated memory at    amaxsequence [B,KiB,MiB]:       892371     871.456     0.851

Dynamically allocated memory at    amaxsequence [B,KiB,MiB]:       892607     871.687     0.851

Dynamically allocated memory at    amaxsequence [B,KiB,MiB]:       892827     871.901     0.851

Dynamically allocated memory at    amaxsequence [B,KiB,MiB]:       893055     872.124     0.852

Dynamically allocated memory at    amaxsequence [B,KiB,MiB]:       893267     872.331     0.852

Dynamically allocated memory at    amaxsequence [B,KiB,MiB]:       893479     872.538     0.852

Dynamically allocated memory at    amaxsequence [B,KiB,MiB]:       893707     872.761     0.852

Dynamically allocated memory at    amaxsequence [B,KiB,MiB]:       893919     872.968     0.853

Dynamically allocated memory at    amaxsequence [B,KiB,MiB]:       894131     873.175     0.853

Dynamically allocated memory at    amaxsequence [B,KiB,MiB]:       894359     873.397     0.853

Dynamically allocated memory at    amaxsequence [B,KiB,MiB]:       894583     873.616     0.853

Dynamically allocated memory at    amaxsequence [B,KiB,MiB]:       894847     873.874     0.853

Dynamically allocated memory at    amaxsequence [B,KiB,MiB]:       895071     874.093     0.854

Dynamically allocated memory at    amaxsequence [B,KiB,MiB]:       895267     874.284     0.854

Dynamically allocated memory at    amaxsequence [B,KiB,MiB]:       895491     874.503     0.854

Dynamically allocated memory at    amaxsequence [B,KiB,MiB]:       895735     874.741     0.854

Dynamically allocated memory at    amaxsequence [B,KiB,MiB]:       895959     874.960     0.854

Dynamically allocated memory at    amaxsequence [B,KiB,MiB]:       896199     875.194     0.855

Dynamically allocated memory at    amaxsequence [B,KiB,MiB]:       896423     875.413     0.855

Dynamically allocated memory at    amaxsequence [B,KiB,MiB]:       896611     875.597     0.855

Dynamically allocated memory at    amaxsequence [B,KiB,MiB]:       896775     875.757     0.855

Dynamically allocated memory at    amaxsequence [B,KiB,MiB]:       897011     875.987     0.855

Dynamically allocated memory at    amaxsequence [B,KiB,MiB]:       897251     876.222     0.856

Dynamically allocated memory at    amaxsequence [B,KiB,MiB]:       897523     876.487     0.856

Dynamically allocated memory at    amaxsequence [B,KiB,MiB]:       897735     876.694     0.856

Dynamically allocated memory at    amaxsequence [B,KiB,MiB]:       898003     876.956     0.856

Dynamically allocated memory at    amaxsequence [B,KiB,MiB]:       898203     877.151     0.857

Dynamically allocated memory at    amaxsequence [B,KiB,MiB]:       898435     877.378     0.857

Dynamically allocated memory at    amaxsequence [B,KiB,MiB]:       898655     877.593     0.857

Dynamically allocated memory at    amaxsequence [B,KiB,MiB]:       898891     877.823     0.857

Dynamically allocated memory at    amaxsequence [B,KiB,MiB]:       899115     878.042     0.857

Dynamically allocated memory at    amaxsequence [B,KiB,MiB]:       899315     878.237     0.858

Dynamically allocated memory at    amaxsequence [B,KiB,MiB]:       899539     878.456     0.858

Dynamically allocated memory at    amaxsequence [B,KiB,MiB]:       899759     878.671     0.858

Dynamically allocated memory at    amaxsequence [B,KiB,MiB]:       899983     878.890     0.858

Dynamically allocated memory at    amaxsequence [B,KiB,MiB]:       900203     879.104     0.859
openf___224_> Open           build_profile.ali

Dynamically allocated memory at          finish [B,KiB,MiB]:       886919     866.132     0.846
Starting time                                            : 2016/07/18 10:18:29
Closing time                                             : 2016/07/18 10:19:05
Total CPU time [seconds]                                 :      35.15
