# Supplementary material for: Computational Modeling of complete HOXB13 protein for predicting the functional effect of SNPs and the associated role in hereditary prostate cancer
Source: Sci Rep. 2017 Mar 8;7:43830. doi: 10.1038/srep43830 (PMC5363706; doi:10.1038/srep43830)
Supplement: Supplementary Dataset [file srep43830-s1.zip › SR Supplementary Data Files Complete/HOXB13 Modeller/HOXB13 Modeller/script2.log.txt]

                         MODELLER 9.17, 2016/07/02, r10881

     PROTEIN STRUCTURE MODELLING BY SATISFACTION OF SPATIAL RESTRAINTS


                     Copyright(c) 1989-2016 Andrej Sali
                            All Rights Reserved

                             Written by A. Sali
                               with help from
              B. Webb, M.S. Madhusudhan, M-Y. Shen, G.Q. Dong,
          M.A. Marti-Renom, N. Eswar, F. Alber, M. Topf, B. Oliva,
             A. Fiser, R. Sanchez, B. Yerkovich, A. Badretdinov,
                     F. Melo, J.P. Overington, E. Feyfant
                 University of California, San Francisco, USA
                    Rockefeller University, New York, USA
                      Harvard University, Cambridge, USA
                   Imperial Cancer Research Fund, London, UK
              Birkbeck College, University of London, London, UK


Kind, OS, HostName, Kernel, Processor: 4, Windows Vista build 7601 Service Pack 1, Y-PC, SMP, unknown
Date and time of compilation         : 2016/07/01 22:06:57
MODELLER executable type             : x86_64-w64
Job starting time (YY/MM/DD HH:MM:SS): 2016/07/18 10:19:38


Multiple dynamic programming alignment (MALIGN):
  Residue-residue metric  : $(LIB)/as1.sim.mat
  ALIGN_BLOCK             :            1
  Gap introduction penalty:    -900.0000
  Gap extension penalty   :     -50.0000
  Length of alignment     :           73
# Sequence alignment of the structurally conserved regions
# [average distance and standard deviation are with respect
#  to the framework (i.e., average structure)]
#
#  N av ds st dv   2craA  2l7zA  2ld5A  
# ======================================
   1 1.503 0.729 * R  11  R  11  R  11  
   2 1.339 0.486   I  12  V  12  V  12  
   3 0.814 0.039 * P  13  P  13  P  13  
   4 1.150 0.495 * Y  14  Y  14  Y  14  
   5 1.036 0.451   S  15  T  15  T  15  
   6 1.099 0.474 * K  16  K  16  K  16  
   7 1.091 0.300   G  17  V  17  V  17  
   8 0.979 0.341 * Q  18  Q  18  Q  18  
   9 0.975 0.350 * L  19  L  19  L  19  
  10 1.117 0.396   R  20  K  20  K  20  
  11 0.733 0.215 * E  21  E  21  E  21  
  12 0.646 0.250 * L  22  L  22  L  22  
  13 0.836 0.343 * E  23  E  23  E  23  
  14 0.619 0.296 * R  24  R  24  R  24  
  15 0.303 0.105 * E  25  E  25  E  25  
  16 0.511 0.200 * Y  26  Y  26  Y  26  
  17 0.564 0.216 * A  27  A  27  A  27  
  18 0.556 0.216   A  28  T  28  T  28  
  19 1.048 0.326 * N  29  N  29  N  29  
  20 0.951 0.596 * K  30  K  30  K  30  
# ======================================
  21 1.230 0.301   I  32  F  31  F  31  
# ======================================
  22 0.468 0.139   D  35  K  34  K  34  
# ======================================
  23 0.930 0.327 * K  36  K  36  K  36  
  24 0.853 0.271 * R  37  R  37  R  37  
  25 0.810 0.293 * R  38  R  38  R  38  
  26 0.774 0.217   K  39  R  39  R  39  
  27 0.352 0.073 * I  40  I  40  I  40  
  28 0.494 0.150 * S  41  S  41  S  41  
  29 0.402 0.160 * A  42  A  42  A  42  
  30 0.503 0.080   A  43  T  43  T  43  
  31 0.913 0.192 * T  44  T  44  T  44  
  32 0.942 0.180   S  45  N  45  N  45  
# ======================================
  33 1.239 0.585   S  47  L  46  L  46  
# ======================================
  34 1.390 0.415 * E  48  E  48  E  48  
# ======================================
  35 0.783 0.221   R  49  Q  50  Q  50  
# ======================================
  36 1.409 0.444   I  51  V  51  V  51  
# ======================================
  37 1.031 0.456   T  52  W  54  W  54  
# ======================================
  38 1.228 0.459   I  53  N  57  N  57  
# ======================================
  39 1.391 0.436   F  55  R  58  R  58  
  40 1.200 0.596   Q  56  R  59  R  59  
# ======================================
  41 1.358 0.420   N  57  K  61  K  61  
  42 1.727 0.690   R  58  E  62  E  62  
# ======================================
  43 0.798 0.216 * K  61  K  63  K  63  
# ======================================
  44 0.739 0.196   P  67  I  66  I  66  
# ======================================
  45 1.178 0.287   S  68  K  68  K  68  
# ======================================
# Sequence alignment of the structurally conserved regions
# [average distance and standard deviation are with respect
#  to the framework (i.e., average structure)]
#
#  N av ds st dv   2craA  2l7zA  2ld5A  
# ======================================
   1 0.888 0.516 * R  11  R  11  R  11  
   2 1.315 0.307   I  12  V  12  V  12  
   3 0.831 0.267 * P  13  P  13  P  13  
   4 0.865 0.338 * Y  14  Y  14  Y  14  
   5 0.748 0.297   S  15  T  15  T  15  
   6 0.815 0.184 * K  16  K  16  K  16  
   7 0.918 0.269   G  17  V  17  V  17  
   8 0.738 0.267 * Q  18  Q  18  Q  18  
   9 0.654 0.233 * L  19  L  19  L  19  
  10 0.815 0.289   R  20  K  20  K  20  
  11 0.501 0.139 * E  21  E  21  E  21  
  12 0.493 0.161 * L  22  L  22  L  22  
  13 0.735 0.231 * E  23  E  23  E  23  
  14 0.556 0.155 * R  24  R  24  R  24  
  15 0.383 0.148 * E  25  E  25  E  25  
  16 0.600 0.210 * Y  26  Y  26  Y  26  
  17 0.655 0.066 * A  27  A  27  A  27  
  18 0.539 0.241   A  28  T  28  T  28  
  19 0.985 0.264 * N  29  N  29  N  29  
  20 1.089 0.541 * K  30  K  30  K  30  
# ======================================
  21 0.986 0.191   I  32  F  31  F  31  
# ======================================
  22 0.630 0.270   D  35  K  34  K  34  
# ======================================
  23 0.895 0.331 * K  36  K  36  K  36  
  24 0.800 0.241 * R  37  R  37  R  37  
  25 0.761 0.255 * R  38  R  38  R  38  
  26 0.729 0.177   K  39  R  39  R  39  
  27 0.400 0.085 * I  40  I  40  I  40  
  28 0.431 0.173 * S  41  S  41  S  41  
  29 0.425 0.108 * A  42  A  42  A  42  
  30 0.494 0.087   A  43  T  43  T  43  
  31 0.790 0.219 * T  44  T  44  T  44  
  32 0.835 0.266   S  45  N  45  N  45  
# ======================================
  33 1.456 0.611   S  47  L  46  L  46  
# ======================================
  34 1.334 0.420 * E  48  E  48  E  48  
# ======================================
  35 0.986 0.297   R  49  Q  50  Q  50  
# ======================================
  36 1.157 0.374   I  51  W  54  W  54  
  37 1.261 0.458   T  52  F  55  F  55  
# ======================================
  38 1.201 0.525   I  53  N  57  N  57  
  39 1.454 0.649   W  54  R  58  R  58  
# ======================================
  40 1.158 0.618   Q  56  R  59  R  59  
  41 1.250 0.129   N  57  V  60  V  60  
# ======================================
  42 1.643 0.642   R  58  E  62  E  62  
# ======================================
  43 0.596 0.179 * K  61  K  63  K  63  
# ======================================
  44 1.036 0.381   P  67  N  67  N  67  
  45 0.704 0.037   S  68  K  68  K  68  
# ======================================
# Sequence alignment of the structurally conserved regions
# [average distance and standard deviation are with respect
#  to the framework (i.e., average structure)]
#
#  N av ds st dv   2craA  2l7zA  2ld5A  
# ======================================
   1 0.763 0.396 * R  11  R  11  R  11  
   2 1.426 0.357   I  12  V  12  V  12  
   3 0.862 0.304 * P  13  P  13  P  13  
   4 0.890 0.329 * Y  14  Y  14  Y  14  
   5 0.750 0.272   S  15  T  15  T  15  
   6 0.789 0.101 * K  16  K  16  K  16  
   7 0.857 0.265   G  17  V  17  V  17  
   8 0.647 0.239 * Q  18  Q  18  Q  18  
   9 0.545 0.193 * L  19  L  19  L  19  
  10 0.698 0.244   R  20  K  20  K  20  
  11 0.411 0.114 * E  21  E  21  E  21  
  12 0.434 0.136 * L  22  L  22  L  22  
  13 0.673 0.191 * E  23  E  23  E  23  
  14 0.538 0.112 * R  24  R  24  R  24  
  15 0.398 0.160 * E  25  E  25  E  25  
  16 0.599 0.207 * Y  26  Y  26  Y  26  
  17 0.658 0.069 * A  27  A  27  A  27  
  18 0.598 0.206   A  28  T  28  T  28  
  19 0.948 0.250 * N  29  N  29  N  29  
  20 1.110 0.521 * K  30  K  30  K  30  
# ======================================
  21 0.900 0.147   I  32  F  31  F  31  
# ======================================
  22 0.707 0.303   D  35  K  34  K  34  
# ======================================
  23 0.916 0.337 * K  36  K  36  K  36  
  24 0.805 0.242 * R  37  R  37  R  37  
  25 0.772 0.268 * R  38  R  38  R  38  
  26 0.740 0.183   K  39  R  39  R  39  
  27 0.462 0.109 * I  40  I  40  I  40  
  28 0.473 0.147 * S  41  S  41  S  41  
  29 0.492 0.115 * A  42  A  42  A  42  
  30 0.564 0.139   A  43  T  43  T  43  
  31 0.827 0.263 * T  44  T  44  T  44  
  32 0.882 0.314   S  45  N  45  N  45  
  33 1.353 0.400 * L  46  L  46  L  46  
# ======================================
  34 1.352 0.439 * E  48  E  48  E  48  
# ======================================
  35 1.077 0.337   R  49  Q  50  Q  50  
# ======================================
  36 1.098 0.358   I  51  W  54  W  54  
  37 1.226 0.449   T  52  F  55  F  55  
# ======================================
  38 1.190 0.522   I  53  N  57  N  57  
  39 1.378 0.639   W  54  R  58  R  58  
# ======================================
  40 1.155 0.588   Q  56  R  59  R  59  
  41 1.162 0.106   N  57  V  60  V  60  
# ======================================
  42 1.613 0.622   R  58  E  62  E  62  
# ======================================
  43 0.531 0.191 * K  61  K  63  K  63  
# ======================================
  44 1.000 0.331   P  67  N  67  N  67  
  45 0.716 0.047   S  68  K  68  K  68  
# ======================================

Least-squares dynamic programming alignment:
     FIT_ATOMS atoms for alignment     : CA
     Max dist from frw for equivalence :    3.5000
     Gap introduction penalty          :    0.0000
     Gap extension penalty             :    1.7500
     Numb of residues in framework     :        45


COMPARISON OF SEVERAL 3D STRUCTURES:


  #  ALGNMT CODE      ATOM FILE                          

  1  2craA
  2  2l7zA
  3  2ld5A


Variability at a given position is calculated as: 
VAR = 1/Nij * sum_ij (feat_i - feat_j)
sum runs over all pairs of proteins with residues present.


>> Least-squares superposition (FIT)           :       T

   Atom types for superposition/RMS (FIT_ATOMS): CA
   Atom type for position average/variability (VARATOM): CA


   Position comparison (FIT_ATOMS): 

       Cutoff for RMS calculation:     3.5000

       Upper = RMS, Lower = numb equiv positions

        2craA   2l7zA   2ld5A   
2craA      0.000   1.740   1.903
2l7zA         45   0.000   1.269
2ld5A         43      67   0.000


   Distance comparison (FIT_ATOMS): 

       Cutoff for rms calculation:     3.5000

       Upper = Distance RMS, Lower = numb equiv distances

        2craA   2l7zA   2ld5A   
2craA      0.000   1.302   1.458
2l7zA        969   0.000   1.057
2ld5A        932    2201   0.000

>> Sequence comparison: 

       Diag=numb res, Upper=numb equiv res, Lower = % seq ID


            2craA   2l7zA   2ld5A
2craA          70      25      25
2l7zA          36      73      67
2ld5A          37     100      67


>> Dihedral angle comparison: Alph


       Cutoff for rms comparison:    60.0000

       Upper = RMS Alph, Lower = numb of equiv angles

        2craA   2l7zA   2ld5A   
2craA      0.000  15.799  19.872
2l7zA         41   0.000  13.882
2ld5A         42      64   0.000


>> Dihedral angle comparison: Phi 


       Cutoff for rms comparison:    60.0000

       Upper = RMS Phi , Lower = numb of equiv angles

        2craA   2l7zA   2ld5A   
2craA      0.000  19.540  15.587
2l7zA         40   0.000  19.643
2ld5A         42      63   0.000


>> Dihedral angle comparison: Psi 


       Cutoff for rms comparison:    15.0000

       Upper = RMS Psi , Lower = numb of equiv angles

        2craA   2l7zA   2ld5A   
2craA      0.000   7.373   7.643
2l7zA         23   0.000   8.145
2ld5A         30      41   0.000


>> Dihedral angle comparison: Omeg


       Cutoff for rms comparison:    60.0000

       Upper = RMS Omeg, Lower = numb of equiv angles

        2craA   2l7zA   2ld5A   
2craA      0.000   0.169   0.625
2l7zA         45   0.000   0.529
2ld5A         45      66   0.000


>> Dihedral angle comparison: chi1


       Cutoff for rms comparison:    60.0000

       Upper = RMS chi1, Lower = numb of equiv angles

        2craA   2l7zA   2ld5A   
2craA      0.000  27.371  29.560
2l7zA         24   0.000  26.035
2ld5A         22      49   0.000


>> Dihedral angle comparison: chi2


       Cutoff for rms comparison:    60.0000

       Upper = RMS chi2, Lower = numb of equiv angles

        2craA   2l7zA   2ld5A   
2craA      0.000  20.368  15.140
2l7zA         14   0.000  28.003
2ld5A         16      33   0.000


>> Dihedral angle comparison: chi3


       Cutoff for rms comparison:    60.0000

       Upper = RMS chi3, Lower = numb of equiv angles

        2craA   2l7zA   2ld5A   
2craA      0.000  32.699  25.326
2l7zA          6   0.000  21.580
2ld5A          7      16   0.000


>> Dihedral angle comparison: chi4


       Cutoff for rms comparison:    60.0000

       Upper = RMS chi4, Lower = numb of equiv angles

        2craA   2l7zA   2ld5A   
2craA      0.000  24.688  26.119
2l7zA          5   0.000  33.904
2ld5A          4      11   0.000


>> Dihedral angle comparison: chi5


       Cutoff for rms comparison:    60.0000

       Upper = RMS chi5, Lower = numb of equiv angles

        2craA   2l7zA   2ld5A   
2craA      0.000   0.000   0.000
2l7zA          0   0.000   0.000
2ld5A          0       0   0.000


>> Ramachandran mainchain class substitution
   prot 1 --> prot 2; class on vert --> class on horiz

              A      P      B      L      E      U
      A     116      1      1      4      0      1
      P       1     11      6      0      0      0
      B       2      1      3      0      0      0
      L       1      0      0      6      0      0
      E       1      1      0      0      0      0
      U       0      0      0      0      0      1


   Summary (% does not count undefined):

   CODE   # ID # NID # TOT   % ID  % NID  % TOT
      A    116     7   123   74.4    4.5   78.8
      P     11     7    18    7.1    4.5   11.5
      B      3     3     6    1.9    1.9    3.8
      L      6     1     7    3.8    0.6    4.5
      E      0     2     2    0.0    1.3    1.3
   --------------------------------------------
   SUMS    136    20   156   87.2   12.8  100.0
   --------------------------------------------
      U      1     0     1    0.6    0.0    0.6


>> Dihedral class substitution: Alph
   prot 1 --> prot 2; class on vert --> class on horiz

              1      2      3      4
      1       5      0      2      0
      2       0    113      2      0
      3       4      2     26      1
      4       0      0      0      2


   Summary (% does not count undefined):

   CODE   # ID # NID # TOT   % ID  % NID  % TOT
      1      5     2     7    3.2    1.3    4.5
      2    113     2   115   72.9    1.3   74.2
      3     26     7    33   16.8    4.5   21.3
   --------------------------------------------
   SUMS    144    11   155   92.9    7.1  100.0
   --------------------------------------------
      4      2     0     2    1.3    0.0    1.3


>> Dihedral class substitution: Phi 
   prot 1 --> prot 2; class on vert --> class on horiz

              1      2      3      4
      1      98      2     16      0
      2       2      6      1      0
      3      14      0     17      1
      4       0      0      0      0


   Summary (% does not count undefined):

   CODE   # ID # NID # TOT   % ID  % NID  % TOT
      1     98    18   116   62.4   11.5   73.9
      2      6     3     9    3.8    1.9    5.7
      3     17    15    32   10.8    9.6   20.4
   --------------------------------------------
   SUMS    121    36   157   77.1   22.9  100.0
   --------------------------------------------
      4      0     0     0    0.0    0.0    0.0


>> Dihedral class substitution: Psi 
   prot 1 --> prot 2; class on vert --> class on horiz

              1      2      3      4
      1     110      4      2      0
      2       7      9      0      0
      3       4      1     19      0
      4       0      0      0      1


   Summary (% does not count undefined):

   CODE   # ID # NID # TOT   % ID  % NID  % TOT
      1    110     6   116   70.5    3.8   74.4
      2      9     7    16    5.8    4.5   10.3
      3     19     5    24   12.2    3.2   15.4
   --------------------------------------------
   SUMS    138    18   156   88.5   11.5  100.0
   --------------------------------------------
      4      1     0     1    0.6    0.0    0.6


>> Dihedral class substitution: Omeg
   prot 1 --> prot 2; class on vert --> class on horiz

              1      2      3      4
      1     156      0      0      0
      2       0      0      0      0
      3       0      0      0      0
      4       0      0      0      1


   Summary (% does not count undefined):

   CODE   # ID # NID # TOT   % ID  % NID  % TOT
      1    156     0   156  100.0    0.0  100.0
      2      0     0     0    0.0    0.0    0.0
      3      0     0     0    0.0    0.0    0.0
   --------------------------------------------
   SUMS    156     0   156  100.0    0.0  100.0
   --------------------------------------------
      4      1     0     1    0.6    0.0    0.6


>> Dihedral class substitution: chi1
   prot 1 --> prot 2; class on vert --> class on horiz

              1      2      3      4
      1      49     25      2      0
      2      16     29      7      0
      3       2      3     11      0
      4       4      2      0      7


   Summary (% does not count undefined):

   CODE   # ID # NID # TOT   % ID  % NID  % TOT
      1     49    27    76   34.0   18.8   52.8
      2     29    23    52   20.1   16.0   36.1
      3     11     5    16    7.6    3.5   11.1
   --------------------------------------------
   SUMS     89    55   144   61.8   38.2  100.0
   --------------------------------------------
      4      7     6    13    4.5    3.8    8.3


>> Dihedral class substitution: chi2
   prot 1 --> prot 2; class on vert --> class on horiz

              1      2      3      4
      1      42     17     10      2
      2       9     14      2      2
      3       4      8      6      0
      4       2      3      1     35


   Summary (% does not count undefined):

   CODE   # ID # NID # TOT   % ID  % NID  % TOT
      1     42    29    71   36.2   25.0   61.2
      2     14    13    27   12.1   11.2   23.3
      3      6    12    18    5.2   10.3   15.5
   --------------------------------------------
   SUMS     62    54   116   53.4   46.6  100.0
   --------------------------------------------
      4     35     6    41   22.3    3.8   26.1


>> Dihedral class substitution: chi3
   prot 1 --> prot 2; class on vert --> class on horiz

              1      2      3      4
      1      29      2      7      0
      2       6      3      3      2
      3       9      2      7      0
      4       3      1      2     81


   Summary (% does not count undefined):

   CODE   # ID # NID # TOT   % ID  % NID  % TOT
      1     29     9    38   41.4   12.9   54.3
      2      3    11    14    4.3   15.7   20.0
      3      7    11    18   10.0   15.7   25.7
   --------------------------------------------
   SUMS     39    31    70   55.7   44.3  100.0
   --------------------------------------------
      4     81     6    87   51.6    3.8   55.4


>> Dihedral class substitution: chi4
   prot 1 --> prot 2; class on vert --> class on horiz

              1      2      3      4
      1      14      1      2      2
      2      10      5      3      0
      3       5      0      1      2
      4       4      3      1    104


   Summary (% does not count undefined):

   CODE   # ID # NID # TOT   % ID  % NID  % TOT
      1     14     5    19   31.1   11.1   42.2
      2      5    13    18   11.1   28.9   40.0
      3      1     7     8    2.2   15.6   17.8
   --------------------------------------------
   SUMS     20    25    45   44.4   55.6  100.0
   --------------------------------------------
      4    104     8   112   66.2    5.1   71.3


>> Dihedral class substitution: chi5
   prot 1 --> prot 2; class on vert --> class on horiz

              1      2      3      4
      1       0      0      0      0
      2       0      0      0      0
      3       0      0      0      0
      4       0      0      0    157


   Summary (% does not count undefined):

   CODE   # ID # NID # TOT   % ID  % NID  % TOT
      1      0     0     0    0.0    0.0    0.0
      2      0     0     0    0.0    0.0    0.0
      3      0     0     0    0.0    0.0    0.0
   --------------------------------------------
   SUMS      0     0     0    0.0    0.0    0.0
   --------------------------------------------
      4    157     0   157  100.0    0.0  100.0


>> Detailed comparison:


       Structure :  1
       Structure :  2
       Structure :  3
       ALN      ... alignment position
       RESID... ... residue numbers 1/2/3
       AAA      ... amino acid types 1/2/3
       MNC      ... mainchain classes 1/2/3
       ALP...   ... dihedral angle classes (alpha,phi,psi,...)

ALN RESIDUE_NUMBERS AAA MNC ALP PHI PSI OMG CH1 CH2 CH3 CH4 CH5 
---------------------------------------------------------------
  1  ----   1  ---- -M- -U- -4- -4- -3- -1- -4- -4- -4- -4- -4-
  2  ----   2  ---- -S- -B- -2- -3- -3- -1- -3- -4- -4- -4- -4-
  3  ----   3  ---- -H- -E- -1- -2- -3- -1- -1- -3- -4- -4- -4-
  4  ----   4  ---- -M- -P- -1- -1- -3- -1- -1- -1- -1- -4- -4-
  5  ----   5  ---- -L- -P- -2- -1- -3- -1- -3- -3- -4- -4- -4-
  6  ----   6  ---- -E- -E- -3- -2- -3- -1- -2- -3- -1- -4- -4-
  7  ----   7    7  -GG -AU -34 -34 -13 -11 -44 -44 -44 -44 -44
  8  ----   8    8  -RR -LL -22 -22 -32 -11 -22 -12 -31 -11 -44
  9  ----   9    9  -KK -BB -33 -33 -33 -11 -33 -33 -11 -33 -44
 10  ----  10   10  -KK -AA -22 -33 -11 -11 -31 -12 -11 -13 -44
 11    1  ---- ---- G-- U-- 4-- 4-- 1-- 1-- 4-- 4-- 4-- 4-- 4--
 12    2  ---- ---- S-- A-- 2-- 3-- 1-- 1-- 2-- 4-- 4-- 4-- 4--
 13    3  ---- ---- S-- B-- 2-- 3-- 3-- 1-- 1-- 4-- 4-- 4-- 4--
 14    4  ---- ---- G-- L-- 3-- 2-- 2-- 1-- 4-- 4-- 4-- 4-- 4--
 15    5  ---- ---- S-- B-- 3-- 3-- 3-- 1-- 3-- 4-- 4-- 4-- 4--
 16    6  ---- ---- S-- A-- 1-- 1-- 1-- 1-- 1-- 4-- 4-- 4-- 4--
 17    7  ---- ---- G-- L-- 3-- 3-- 2-- 1-- 4-- 4-- 4-- 4-- 4--
 18    8  ---- ---- R-- A-- 2-- 3-- 2-- 1-- 1-- 1-- 3-- 2-- 4--
 19    9  ---- ---- K-- B-- 2-- 3-- 3-- 1-- 3-- 1-- 2-- 2-- 4--
 20   10  ---- ---- K-- L-- 3-- 2-- 2-- 1-- 1-- 1-- 1-- 1-- 4--
 21   11   11   11  RRR PPP 133 111 333 111 112 111 312 121 444
 22   12   12   12  IVV PBP 333 133 333 111 122 244 444 444 444
 23   13   13   13  PPP PPP 233 111 222 111 232 111 222 444 444
 24   14   14   14  YYY EAP 311 231 313 111 121 122 444 444 444
 25   15   15   15  STT PBB 333 133 333 111 212 444 444 444 444
 26   16   16   16  KKK AAA 222 111 111 111 333 111 133 231 444
 27   17   17   17  GVV AAA 222 111 211 111 422 444 444 444 444
 28   18   18   18  QQQ AAA 222 111 111 111 112 131 121 444 444
 29   19   19   19  LLL AAA 222 111 111 111 111 133 444 444 444
 30   20   20   20  RKK AAA 222 111 111 111 222 111 213 111 444
 31   21   21   21  EEE AAA 222 111 111 111 111 212 111 444 444
 32   22   22   22  LLL AAA 222 111 111 111 112 133 444 444 444
 33   23   23   23  EEE AAA 222 111 111 111 111 111 111 444 444
 34   24   24   24  RRR AAA 222 111 111 111 112 133 323 311 444
 35   25   25   25  EEE AAA 222 111 111 111 111 322 111 444 444
 36   26   26   26  YYY AAA 222 131 111 111 222 211 444 444 444
 37   27   27   27  AAA AAA 222 131 111 111 444 444 444 444 444
 38   28   28   28  ATT AAA 111 111 111 111 411 444 444 444 444
 39   29   29   29  NNN BAA 311 333 311 111 312 111 444 444 444
 40   30   30   30  KKK AAL 222 133 111 111 122 211 133 223 444
 41   31  ---- ---- F-- B-- 3-- 3-- 3-- 1-- 1-- 2-- 4-- 4-- 4--
 42   32   31   31  IFF PBB 333 333 333 111 221 112 444 444 444
 43  ----  32   32  -II -PB -33 -33 -33 -11 -22 -33 -44 -44 -44
 44  ----  33   33  -TT -PP -33 -11 -33 -11 -22 -44 -44 -44 -44
 45   33  ---- ---- T-- B-- 3-- 3-- 3-- 1-- 3-- 4-- 4-- 4-- 4--
 46   34  ---- ---- K-- A-- 2-- 1-- 1-- 1-- 1-- 3-- 3-- 1-- 4--
 47   35   34   34  DKK AAA 222 111 111 111 211 233 421 411 444
 48  ----  35   35  -DD -AA -22 -11 -11 -11 -23 -12 -44 -44 -44
 49   36   36   36  KKK AAA 222 111 111 111 211 322 311 131 444
 50   37   37   37  RRR AAA 222 111 111 111 233 131 311 221 444
 51   38   38   38  RRR AAA 222 111 111 111 112 111 333 111 444
 52   39   39   39  KRR AAA 222 111 111 111 112 212 231 221 444
 53   40   40   40  III AAA 222 111 111 111 111 111 444 444 444
 54   41   41   41  SSS AAA 222 111 111 111 333 444 444 444 444
 55   42   42   42  AAA AAA 222 111 111 111 444 444 444 444 444
 56   43   43   43  ATT AAA 222 331 111 111 411 444 444 444 444
 57   44   44   44  TTT AAA 333 133 112 111 222 444 444 444 444
 58   45   45   45  SNN LLL 333 222 222 111 211 422 444 444 444
 59   46   46   46  LLL PPP 333 331 333 111 111 112 444 444 444
 60  ----  47   47  -SS -AA -33 -33 -22 -11 -21 -44 -44 -44 -44
 61   47  ---- ---- S-- P-- 3-- 1-- 3-- 1-- 2-- 4-- 4-- 4-- 4--
 62   48   48   48  EEE ALL 222 122 111 111 111 111 111 444 444
 63  ----  49   49  -RR -AA -22 -11 -11 -11 -12 -12 -11 -21 -44
 64   49   50   50  RQQ AAA 222 111 111 111 211 322 311 144 444
 65  ----  51   51  -VV -AA -22 -11 -11 -11 -11 -44 -44 -44 -44
 66  ----  52   52  -TT -AA -22 -11 -11 -11 -11 -44 -44 -44 -44
 67  ----  53   53  -II -AA -22 -11 -11 -11 -11 -22 -44 -44 -44
 68   50  ---- ---- Q-- A-- 2-- 1-- 1-- 1-- 1-- 1-- 1-- 4-- 4--
 69   51   54   54  IWW AAA 222 111 111 111 121 132 444 444 444
 70   52   55   55  TFF AAA 222 111 111 111 111 421 444 444 444
 71  ----  56   56  -QQ -AA -22 -11 -11 -11 -11 -11 -11 -44 -44
 72   53   57   57  INN AAA 222 111 111 111 121 121 444 444 444
 73   54   58   58  WRR AAA 222 111 111 111 222 122 433 431 444
 74   55  ---- ---- F-- A-- 2-- 1-- 1-- 1-- 1-- 2-- 4-- 4-- 4--
 75   56   59   59  QRR AAA 222 131 111 111 121 222 113 422 444
 76   57   60   60  NVV AAA 222 131 111 111 133 144 444 444 444
 77  ----  61   61  -KK -AA -22 -31 -11 -11 -11 -22 -21 -11 -44
 78   58   62   62  REE AAA 222 111 111 111 233 311 111 344 444
 79   59  ---- ---- R-- A-- 2-- 1-- 1-- 1-- 1-- 2-- 2-- 1-- 4--
 80   60  ---- ---- V-- A-- 2-- 1-- 1-- 1-- 1-- 4-- 4-- 4-- 4--
 81   61   63   63  KKK AAA 222 111 111 111 232 111 111 211 444
 82  ----  64   64  -KK -AA -22 -11 -11 -11 -22 -11 -11 -11 -44
 83  ----  65   65  -VV -PA -22 -31 -31 -11 -11 -44 -44 -44 -44
 84  ----  66   66  -II -LA -22 -21 -21 -11 -11 -11 -44 -44 -44
 85   62  ---- ---- E-- A-- 2-- 3-- 2-- 1-- 3-- 1-- 1-- 4-- 4--
 86   63  ---- ---- K-- A-- 2-- 3-- 1-- 1-- 1-- 2-- 3-- 1-- 4--
 87   64  ---- ---- K-- P-- 1-- 1-- 3-- 1-- 1-- 2-- 2-- 1-- 4--
 88   65  ---- ---- S-- B-- 2-- 1-- 3-- 1-- 3-- 4-- 4-- 4-- 4--
 89   66  ---- ---- G-- L-- 3-- 3-- 2-- 1-- 4-- 4-- 4-- 4-- 4--
 90   67   67   67  PNN AAA 222 131 121 111 222 121 244 444 444
 91   68   68   68  SKK AAA 322 331 221 111 222 413 411 421 444
 92  ----  69   69  -LL -AB -22 -11 -12 -11 -12 -32 -44 -44 -44
 93  ----  70   70  -KK -AA -33 -13 -11 -11 -11 -22 -21 -22 -44
 94  ----  71   71  -TT -LL -33 -22 -22 -11 -11 -44 -44 -44 -44
 95  ----  72   72  -TT -AA -44 -13 -21 -11 -33 -44 -44 -44 -44
 96  ----  73   73  -SS -UU -44 -13 -44 -44 -12 -44 -44 -44 -44
 97   69  ---- ---- S-- B-- 4-- 3-- 3-- 1-- 1-- 4-- 4-- 4-- 4--
 98   70  ---- ---- G-- U-- 4-- 3-- 4-- 4-- 4-- 4-- 4-- 4-- 4--

Sequence identity comparison (ID_TABLE):

   Diagonal       ... number of residues;
   Upper triangle ... number of identical residues;
   Lower triangle ... % sequence identity, id/min(length).

         2craA @12l7zA @12ld5A @1
2craA @1       70      25      25
2l7zA @1       36      73      67
2ld5A @1       37     100      67


Weighted pair-group average clustering based on a distance matrix:


        .---------------------------------------------------------- 2craA @1.0    63.5000
        |
        |                                                      .--- 2l7zA @1.0     0.0000
        |                                                      |
      .------------------------------------------------------------ 2ld5A @1.0

      +----+----+----+----+----+----+----+----+----+----+----+----+
    66.0400   54.6100   43.1800   31.7500   20.3200    8.8900   -2.5400
         60.3250   48.8950   37.4650   26.0350   14.6050    3.1750


Total CPU time [seconds]                                 :       0.17
