# Supplementary material for: Computational Modeling of complete HOXB13 protein for predicting the functional effect of SNPs and the associated role in hereditary prostate cancer
Source: Sci Rep. 2017 Mar 8;7:43830. doi: 10.1038/srep43830 (PMC5363706; doi:10.1038/srep43830)
Supplement: Supplementary Dataset [file srep43830-s1.zip › SR Supplementary Data Files Complete/HOXB13 Modeller/HOXB13 Modeller/script3.log.txt]

                         MODELLER 9.17, 2016/07/02, r10881

     PROTEIN STRUCTURE MODELLING BY SATISFACTION OF SPATIAL RESTRAINTS


                     Copyright(c) 1989-2016 Andrej Sali
                            All Rights Reserved

                             Written by A. Sali
                               with help from
              B. Webb, M.S. Madhusudhan, M-Y. Shen, G.Q. Dong,
          M.A. Marti-Renom, N. Eswar, F. Alber, M. Topf, B. Oliva,
             A. Fiser, R. Sanchez, B. Yerkovich, A. Badretdinov,
                     F. Melo, J.P. Overington, E. Feyfant
                 University of California, San Francisco, USA
                    Rockefeller University, New York, USA
                      Harvard University, Cambridge, USA
                   Imperial Cancer Research Fund, London, UK
              Birkbeck College, University of London, London, UK


Kind, OS, HostName, Kernel, Processor: 4, Windows Vista build 7601 Service Pack 1, Y-PC, SMP, unknown
Date and time of compilation         : 2016/07/01 22:06:57
MODELLER executable type             : x86_64-w64
Job starting time (YY/MM/DD HH:MM:SS): 2016/07/18 10:41:10

mkapsa__637W> No residue topology library is in memory.
              Better radii would be used if topology.read() is called first.
iup2crm_280W> No topology library in memory or assigning a BLK residue.
              Default CHARMM atom type assigned:  N -->  N
              This message is written only for the first such atom.

Pairwise dynamic programming alignment (ALIGN2D):
  Residue-residue metric   : $(LIB)/as1.sim.mat
  Diagonal                 :          100
  Overhang                 :            0
  Maximal gap length       :       999999
  Local alignment          :            F
  MATRIX_OFFSET (local aln):       0.0000
  FIX_OFFSETS              :      0.0    -1.0    -2.0    -3.0    -4.0
  N_SUBOPT                 :            0
  SUBOPT_OFFSET            :       0.0000
  Alignment block          :            1
  Gap introduction penalty :    -100.0000
  Gap extension penalty    :       0.0000
  Gap diagonal penalty     :       0.0000
  Structure gap penalties  :    3.500   3.500   3.500   0.200   4.000   6.500   2.000   0.000
  Break-break bonus        :   10000.0000
  Length of alignment      :          284
  Score                    :   58588.7148
Total CPU time [seconds]                                 :       1.58
