# Supplementary material for: Computational Modeling of complete HOXB13 protein for predicting the functional effect of SNPs and the associated role in hereditary prostate cancer
Source: Sci Rep. 2017 Mar 8;7:43830. doi: 10.1038/srep43830 (PMC5363706; doi:10.1038/srep43830)
Supplement: Supplementary Dataset [file srep43830-s1.zip › SR Supplementary Data Files Complete/HOXB13 Modeller/HOXB13 Modeller/script3.py]

from modeller import *

env = environ()
aln = alignment(env)
mdl = model(env, file='2l7z', model_segment=('FIRST:A','LAST:A'))
aln.append_model(mdl, align_codes='2l7z', atom_files='2l7z.pdb')
aln.append(file='hoxb13.ali', align_codes='hoxb13')
aln.align2d()
aln.write(file='hoxb13-2l7z.ali', alignment_format='PIR')
aln.write(file='hoxb13-2l7z.pap', alignment_format='PAP')
